# Supplementary material for: A collection of forcefield precursors for metal–organic frameworks
Source: RSC Adv. 2019 Nov 13;9(63):36492–507. doi: 10.1039/c9ra07327b (PMC9075174; doi:10.1039/c9ra07327b)
Supplement: RA-009-C9RA07327B-s4924 [file RA-009-C9RA07327B-s4924.xyz]

  136
jmolscript: load "" {1 1 1} spacegroup "x,y,z" unitcell [{     10.582600     0.000000     0.000000 }, {     -4.121376    11.278046     0.000000 }, {      0.000000     0.000000    18.147000 }]
La     3.006343     7.274114    16.902660     1.906070
La     6.685493     9.642955     7.829160     1.906070
La     3.454881     4.003932     1.244340     1.906069
La    -0.224269     1.635091    10.317840     1.906070
H      6.083848     3.304467    15.606420     0.092587
H      6.193578     5.387523    14.588373     0.097104
H      5.191305     4.907078    13.479592     0.105874
H      7.361781     4.713095    12.633941     0.107531
H      7.798766     3.850325    13.869752     0.096552
H      5.945823     3.045072    11.904432     0.092017
H      6.744614     1.400733    14.027631     0.103289
H      5.715542     1.013896    12.909776     0.102494
H      4.163333     2.536433    13.717317     0.101436
H      4.622786     1.655617    14.931352     0.108304
H     -0.589042     5.492408    16.967445     0.102754
H     -0.355359     7.204416     0.353867     0.105507
H     -1.044185     6.338262     1.466278     0.099550
H      8.816179     3.936038     0.845650     0.106056
H      9.085823     3.444315    17.526373     0.109100
H      7.729364     2.334556     6.532920     0.092587
H      7.619634     0.251500     5.514873     0.097104
H      8.621907     0.731945     4.406092     0.105874
H      6.451431     0.925928     3.560441     0.107531
H      6.014446     1.788698     4.796252     0.096552
H      7.867389     2.593951     2.830932     0.092017
H      7.068598     4.238290     4.954131     0.103289
H      8.097670     4.625127     3.836276     0.102493
H     -0.932721     3.102590     4.643817     0.101436
H     -1.392174     3.983406     5.857852     0.108304
H      3.819654     0.146615     7.893945     0.102754
H     -0.535405     9.712653     9.427366     0.105507
H      0.153421    10.578807    10.539778     0.099550
H      4.997033     1.702985     9.919150     0.106056
H      4.727389     2.194708     8.452873     0.109099
H      0.377376     7.973579     2.540580     0.092587
H      0.267646     5.890523     3.558627     0.097104
H      1.269919     6.370968     4.667408     0.105874
H     -0.900557     6.564951     5.513059     0.107531
H     -1.337542     7.427721     4.277248     0.096552
H      0.515401     8.232974     6.242568     0.092018
H     -0.283390     9.877313     4.119369     0.103289
H      0.745682    10.264150     5.237224     0.102494
H      2.297891     8.741613     4.429683     0.101436
H      1.838438     9.622429     3.215648     0.108304
H      7.050266     5.785638     1.179555     0.102754
H      6.816583     4.073630    17.793133     0.105507
H      7.505409     4.939784    16.680722     0.099550
H     -2.354955     7.342008    17.301350     0.106056
H     -2.624599     7.833731     0.620627     0.109100
H     -1.268140     8.943490    11.614080     0.092587
H     -1.158410    11.026546    12.632127     0.097104
H     -2.160683    10.546101    13.740908     0.105874
H      0.009793    10.352118    14.586559     0.107531
H      0.446778     9.489348    13.350748     0.096552
H     -1.406165     8.684095    15.316068     0.092017
H     -0.607374     7.039756    13.192869     0.103289
H     -1.636446     6.652919    14.310724     0.102493
H      7.393945     8.175456    13.503183     0.101436
H      7.853398     7.294640    12.289148     0.108304
H      2.641570    11.131431    10.253055     0.102754
H      6.996629     1.565393     8.719634     0.105507
H      6.307803     0.699239     7.607222     0.099550
H      1.464191     9.575061     8.227850     0.106056
H      1.733835     9.083338     9.694127     0.109099
C      4.257455     4.111976    15.980248     0.678561
C      5.335988     3.572885    15.038419    -0.122289
C      5.892379     4.616104    14.083887    -0.208032
C      7.060584     4.048819    13.274531    -0.196472
C      6.653759     2.784550    12.534133    -0.106220
C      6.054269     1.749225    13.443298    -0.198890
C      4.914514     2.325533    14.292577    -0.192206
C     -0.652476     5.263464    17.911089    -0.118320
C     -1.028585     6.524350     0.513560    -0.195929
C      8.859185     4.217989    18.065338    -0.189644
C      7.829452     2.289443    11.692112     0.610527
C      0.719809     4.786403     0.214135     0.667384
C      9.555757     1.527047     6.906748     0.678561
C      8.477224     2.066138     5.964919    -0.122290
C      7.920833     1.022919     5.010387    -0.208032
C      6.752628     1.590204     4.201030    -0.196472
C      7.159453     2.854473     3.460633    -0.106220
C      7.758943     3.889798     4.369798    -0.198890
C      8.898698     3.313490     5.219077    -0.192206
C      3.883088     0.375559     8.837589    -0.118321
C      0.137821    10.392719     9.587060    -0.195929
C      4.954027     1.421034     8.991839    -0.189644
C      5.983760     3.349580     2.618612     0.610527
C      2.510803     0.852620     9.287635     0.667384
C      2.203769     7.166070     2.166752     0.678561
C      1.125236     7.705161     3.108581    -0.122290
C      0.568845     6.661942     4.063113    -0.208032
C     -0.599360     7.229227     4.872469    -0.196472
C     -0.192535     8.493496     5.612867    -0.106221
C      0.406955     9.528821     4.703702    -0.198890
C      1.546710     8.952513     3.854423    -0.192206
C      7.113700     6.014582     0.235911    -0.118321
C      7.489809     4.753696    17.633440    -0.195930
C     -2.397961     7.060057     0.081661    -0.189644
C     -1.368228     8.988603     6.454888     0.610527
C      5.741415     6.491643    17.932865     0.667384
C     -3.094533     9.750999    11.240252     0.678561
C     -2.016000     9.211908    12.182081    -0.122290
C     -1.459609    10.255127    13.136613    -0.208032
C     -0.291404     9.687842    13.945969    -0.196472
C     -0.698229     8.423573    14.686367    -0.106220
C     -1.297719     7.388248    13.777202    -0.198890
C     -2.437474     7.964556    12.927923    -0.192206
C      2.578136    10.902487     9.309411    -0.118320
C      6.323403     0.885327     8.559940    -0.195930
C      1.507197     9.857012     9.155162    -0.189644
C      0.477464     7.928466    15.528388     0.610527
C      3.950421    10.425426     8.859365     0.667384
O      3.742031     5.218352    15.691711    -0.635381
O      1.722597     5.404440    17.914718    -0.694377
O      8.405410     1.225924    12.004240    -0.621542
O      8.184787     2.970637    10.713989    -0.642855
O      3.989020     3.421759    16.987407    -0.649999
O      0.838311     3.822130     0.992641    -0.620538
O     10.071181     0.420671     6.618211    -0.635381
O      1.508015     0.234583     8.841218    -0.694377
O      5.407802     4.413099     2.930740    -0.621542
O      5.628425     2.668386     1.640489    -0.642854
O     -0.758408     2.217264     7.913907    -0.649999
O      2.392301     1.816893    10.066141    -0.620538
O      2.719193     6.059694     2.455289    -0.635381
O      4.738627     5.873606     0.232282    -0.694377
O     -1.944186    10.052122     6.142760    -0.621542
O     -1.723563     8.307409     7.433011    -0.642855
O      2.472204     7.856287     1.159593    -0.650000
O      5.622913     7.455916    17.154359    -0.620538
O     -3.609957    10.857375    11.528789    -0.635381
O      4.953209    11.043463     9.305782    -0.694377
O      1.053422     6.864947    15.216260    -0.621542
O      0.832799     8.609660    16.506511    -0.642855
O      7.219632     9.060782    10.233093    -0.649999
O      4.068923     9.461153     8.080859    -0.620538

The following XYZ coordinates are in angstroms. Other properties are in atomic units.
The sperically averaged electron density of each atom fit to a function of the form exp(a - br)
eigen_1, eigen_2 and eigen_3 are the three eigenvalues of traceless quadrupole moment tensor
  atom number  atomic symbol              X              Y              Z     net charge C6 coefficient C8 coefficient C10 coefficient fluctuating dipole atomic polarizability isotropic forcefield polarizability              a              b squared Pearson coefficient          <r^3>          <r^4>         wp_QDO          m_QDO          q_QDO       dipole_x       dipole_y       dipole_z         dipole            Qxy            Qxz            Qyz     Q(x^2-y^2)  Q(3z^2 - R^2)        eigen_1        eigen_2        eigen_3 static polarizability      alpha(xx)      alpha(xy)      alpha(xz)      alpha(yy)      alpha(yz)      alpha(zz) atomic spin moment
            1             La       3.006343       7.274114      16.902660       1.906070     180.954356 0.50253340E+04  0.19807572E+06                                22.961022                           20.695253       1.634237       2.100968                    0.999367     103.099372     281.265998       0.486219       0.319601      -1.250464      -0.016248       0.012715      -0.009429       0.022684       0.129817      -0.124772      -0.038299      -0.319703       0.143435      -0.266345       0.044012       0.222333             25.741420      34.738056      -6.107469       3.020446      19.984415      -2.087601      22.501788           0.000023
            2             La       6.685493       9.642955       7.829160       1.906070     180.954450 0.50253372E+04  0.19807587E+06                                22.961031                           20.695260       1.634237       2.100968                    0.999366     103.099388     281.266073       0.486219       0.319601      -1.250464       0.016247      -0.012715      -0.009427       0.022683       0.129818       0.124772       0.038300      -0.319705       0.143436      -0.266346       0.044012       0.222334             25.741431      34.738076      -6.107473      -3.020450      19.984423       2.087602      22.501794           0.000009
            3             La       3.454881       4.003932       1.244340       1.906069     180.954518 0.50253400E+04  0.19807601E+06                                22.961037                           20.695266       1.634235       2.100967                    0.999366     103.099410     281.266163       0.486219       0.319601      -1.250464       0.016249      -0.012714       0.009428       0.022684       0.129818      -0.124772      -0.038300      -0.319704       0.143436      -0.266346       0.044012       0.222334             25.741437      34.738078      -6.107473       3.020446      19.984430      -2.087602      22.501802           0.000017
            4             La      -0.224269       1.635091      10.317840       1.906070     180.954352 0.50253339E+04  0.19807571E+06                                22.961020                           20.695251       1.634239       2.100968                    0.999367     103.099380     281.266013       0.486219       0.319601      -1.250464      -0.016246       0.012714       0.009428       0.022682       0.129818       0.124772       0.038301      -0.319705       0.143436      -0.266346       0.044012       0.222335             25.741418      34.738055      -6.107469      -3.020446      19.984414       2.087601      22.501786           0.000013
            5              H       6.083848       3.304467      15.606420       0.092587       1.132733 0.93882457E+01  0.95967262E+02                                 1.801396                            1.790988      -0.967083       2.404084                    0.996014       3.750309      10.727602       0.467666       1.281244      -0.708431       0.028732      -0.016219       0.011003       0.034780      -0.003214       0.004691      -0.007075       0.001671      -0.001695      -0.007797      -0.002245       0.010042              1.820369       1.881417       0.009069       0.329021       1.572448       0.101505       2.007243          -0.000000
            6              H       6.193578       5.387523      14.588373       0.097104       1.136064 0.87152278E+01  0.87607562E+02                                 1.811642                            1.731458      -0.958576       2.406224                    0.996362       3.747791      10.695184       0.472353       1.289961      -0.705929       0.010968       0.018256       0.014152       0.025571       0.008225      -0.000632       0.004022      -0.008398       0.007315      -0.010993       0.001536       0.009457              1.862960       1.599756       0.304911       0.120253       2.121365       0.444516       1.867758          -0.000001
            7              H       5.191305       4.907078      13.479592       0.105874       1.206000 0.99460815E+01  0.10141770E+03                                 1.772350                            1.764728      -0.775116       2.495241                    0.998848       3.436920       9.291339       0.511575       1.174180      -0.736403      -0.019792       0.001767      -0.018699       0.027285       0.000431       0.003266      -0.007354       0.007456       0.008340      -0.009871       0.001535       0.008335              1.758816       1.874445      -0.156625       0.272455       1.601603      -0.097677       1.800399          -0.000001
            8              H       7.361781       4.713095      12.633941       0.107531       1.109914 0.84452815E+01  0.83392960E+02                                 1.720783                            1.655902      -0.828094       2.470444                    0.998211       3.500292       9.582854       0.509453       1.217549      -0.723377       0.000776       0.019354      -0.021226       0.028735       0.001272      -0.000075      -0.004777      -0.007575       0.000517      -0.004349      -0.002788       0.007137              1.752744       1.486300       0.295052      -0.233374       2.010984      -0.296997       1.760947          -0.000000
            9              H       7.798766       3.850325      13.869752       0.096552       1.143124 0.93464802E+01  0.94224256E+02                                 1.733509                            1.728491      -0.665644       2.539757                    0.999670       3.469160       9.452613       0.506843       1.198720      -0.729569       0.012792      -0.009209       0.018405       0.024232      -0.003099       0.004567       0.000879       0.003802       0.001397      -0.005735      -0.000349       0.006084              1.726462       1.857369      -0.003173       0.300894       1.524120       0.045975       1.797898          -0.000000
           10              H       5.945823       3.045072      11.904432       0.092017       1.197904 0.10049217E+02  0.10366756E+03                                 1.822677                            1.817578      -0.817718       2.471232                    0.997733       3.627708      10.160125       0.481626       1.232779      -0.720940      -0.026514       0.012985      -0.013927       0.032643      -0.000458       0.002459      -0.004684      -0.001264       0.004524      -0.004612      -0.001481       0.006093              1.826031       1.829600      -0.016434       0.277732       1.616116       0.079545       2.032378          -0.000000
           11              H       6.744614       1.400733      14.027631       0.103289       1.219867 0.10149411E+02  0.10394333E+03                                 1.775780                            1.774086      -0.862423       2.452094                    0.998305       3.483159       9.415402       0.514293       1.162894      -0.738699       0.019509      -0.002919       0.016354       0.025623      -0.000065       0.002851      -0.005489       0.003187       0.013579      -0.006827      -0.001192       0.008019              1.757119       1.839646      -0.159633       0.239849       1.639483      -0.100200       1.792229           0.000000
           12              H       5.715542       1.013896      12.909776       0.102494       1.058393 0.77559875E+01  0.75338125E+02                                 1.700296                            1.611304      -0.675271       2.540639                    0.999331       3.500706       9.657372       0.502318       1.255305      -0.714402      -0.011213      -0.016480      -0.015934       0.025519       0.006023      -0.000399       0.006063      -0.002866       0.005440      -0.008887       0.000145       0.008743              1.765119       1.513891       0.351361       0.135876       2.026622       0.463544       1.754844          -0.000000
           13              H       4.163333       2.536433      13.717317       0.101436       1.098648 0.88099585E+01  0.87285785E+02                                 1.671781                            1.664913      -0.621743       2.563389                    0.999932       3.362688       9.006628       0.523957       1.179887      -0.734365      -0.014027       0.010227      -0.016452       0.023917      -0.004372       0.001316       0.002326       0.002111      -0.003031      -0.005538       0.000504       0.005034              1.664199       1.838892      -0.011386       0.294593       1.487236       0.046212       1.666469          -0.000001
           14              H       4.622786       1.655617      14.931352       0.108304       1.090489 0.83005672E+01  0.81235702E+02                                 1.673181                            1.621076      -0.745180       2.509829                    0.999145       3.390206       9.102220       0.527153       1.187217      -0.731313      -0.001646      -0.017760       0.021344       0.027816       0.001178      -0.001148      -0.004467      -0.003868       0.003014      -0.003254      -0.002756       0.006010              1.692419       1.444543       0.267042      -0.197272       1.930321      -0.243486       1.702392          -0.000000
           15              H      -0.589042       5.492408      16.967445       0.102754       1.051205 0.84189176E+01  0.83711212E+02                                 1.711349                            1.696020      -0.872759       2.456079                    0.997250       3.591387      10.118280       0.480775       1.281259      -0.708722      -0.003357       0.009249      -0.034159       0.035547      -0.001409      -0.002247       0.003129      -0.004269       0.011672      -0.004757      -0.001592       0.006349              1.726789       1.579569       0.044553      -0.062984       1.478774      -0.208765       2.122024           0.000000
           16              H      -0.355359       7.204416       0.353867       0.105507       1.123281 0.88411041E+01  0.89638048E+02                                 1.830226                            1.769611      -1.133725       2.324593                    0.994022       3.840261      11.186923       0.454820       1.328252      -0.697299       0.016448       0.022754      -0.010404       0.029942       0.001662      -0.000587       0.000167      -0.008976      -0.020530      -0.006910      -0.001298       0.008208              1.868601       2.105560       0.485810      -0.030630       1.842670      -0.074029       1.657573           0.000000
           17              H      -1.044185       6.338262       1.466278       0.099550       0.950278 0.72016746E+01  0.68993716E+02                                 1.608192                            1.573530      -0.689182       2.535267                    0.998904       3.540441       9.850394       0.495886       1.289282      -0.706307      -0.004375      -0.007139       0.025135       0.026493      -0.003873       0.000341       0.000144      -0.000552       0.020365      -0.007285       0.000486       0.006800              1.638002       1.416820       0.064825       0.128849       1.320919      -0.043731       2.176267          -0.000000
           18              H       8.816179       3.936038       0.845650       0.106056       1.038923 0.80531103E+01  0.79331450E+02                                 1.707103                            1.664883      -0.853055       2.459864                    0.997299       3.608000      10.177192       0.481714       1.290729      -0.706153      -0.002548      -0.002177       0.025614       0.025832       0.004094      -0.001685      -0.002263       0.003278       0.019226      -0.007680       0.000101       0.007579              1.733789       1.509132       0.062144      -0.080062       1.479448      -0.301842       2.212787          -0.000000
           19              H       9.085823       3.444315      17.526373       0.109100       1.083858 0.82847675E+01  0.80082816E+02                                 1.598936                            1.569111      -0.625155       2.567396                    0.999919       3.176678       8.152784       0.568577       1.114444      -0.751874       0.006379      -0.018034      -0.018444       0.026573       0.000914      -0.003451       0.006854       0.002371      -0.005688      -0.008906       0.002373       0.006533              1.598228       1.432763      -0.113150      -0.058765       1.783838       0.341449       1.578084          -0.000000
           20              H       7.729364       2.334556       6.532920       0.092587       1.132733 0.93882466E+01  0.95967268E+02                                 1.801396                            1.790987      -0.967083       2.404084                    0.996014       3.750309      10.727600       0.467666       1.281244      -0.708431      -0.028732       0.016219       0.011003       0.034780      -0.003214      -0.004691       0.007075       0.001671      -0.001695      -0.007797      -0.002245       0.010042              1.820369       1.881416       0.009069      -0.329021       1.572448      -0.101505       2.007243          -0.000000
           21              H       7.619634       0.251500       5.514873       0.097104       1.136064 0.87152248E+01  0.87607532E+02                                 1.811642                            1.731459      -0.958576       2.406224                    0.996362       3.747791      10.695187       0.472353       1.289962      -0.705929      -0.010968      -0.018256       0.014152       0.025571       0.008225       0.000632      -0.004022      -0.008398       0.007315      -0.010993       0.001536       0.009457              1.862960       1.599756       0.304911      -0.120254       2.121366      -0.444516       1.867758          -0.000001
           22              H       8.621907       0.731945       4.406092       0.105874       1.206002 0.99461160E+01  0.10141817E+03                                 1.772355                            1.764733      -0.775115       2.495242                    0.998848       3.436924       9.291363       0.511574       1.174183      -0.736403       0.019792      -0.001767      -0.018699       0.027285       0.000431      -0.003266       0.007354       0.007456       0.008340      -0.009871       0.001535       0.008335              1.758821       1.874450      -0.156626      -0.272456       1.601607       0.097677       1.800405          -0.000001
           23              H       6.451431       0.925928       3.560441       0.107531       1.109913 0.84452703E+01  0.83392822E+02                                 1.720782                            1.655901      -0.828092       2.470444                    0.998211       3.500291       9.582850       0.509453       1.217549      -0.723377      -0.000776      -0.019354      -0.021226       0.028735       0.001272       0.000075       0.004777      -0.007575       0.000517      -0.004349      -0.002788       0.007137              1.752742       1.486299       0.295052       0.233374       2.010983       0.296997       1.760945          -0.000000
           24              H       6.014446       1.788698       4.796252       0.096552       1.143124 0.93464787E+01  0.94224233E+02                                 1.733508                            1.728491      -0.665643       2.539757                    0.999670       3.469159       9.452608       0.506844       1.198719      -0.729569      -0.012792       0.009209       0.018405       0.024232      -0.003099      -0.004567      -0.000879       0.003802       0.001397      -0.005735      -0.000349       0.006084              1.726462       1.857368      -0.003173      -0.300894       1.524120      -0.045975       1.797898          -0.000000
           25              H       7.867389       2.593951       2.830932       0.092017       1.197904 0.10049214E+02  0.10366752E+03                                 1.822676                            1.817578      -0.817717       2.471232                    0.997733       3.627708      10.160124       0.481626       1.232779      -0.720940       0.026514      -0.012986      -0.013927       0.032643      -0.000458      -0.002459       0.004684      -0.001264       0.004524      -0.004612      -0.001481       0.006093              1.826031       1.829599      -0.016434      -0.277732       1.616115      -0.079545       2.032377          -0.000000
           26              H       7.068598       4.238290       4.954131       0.103289       1.219866 0.10149395E+02  0.10394312E+03                                 1.775778                            1.774084      -0.862422       2.452094                    0.998305       3.483157       9.415391       0.514293       1.162893      -0.738700      -0.019509       0.002919       0.016354       0.025623      -0.000065      -0.002851       0.005489       0.003187       0.013579      -0.006827      -0.001191       0.008018              1.757117       1.839643      -0.159632      -0.239849       1.639481       0.100200       1.792227           0.000000
           27              H       8.097670       4.625127       3.836276       0.102493       1.058394 0.77559903E+01  0.75338157E+02                                 1.700296                            1.611305      -0.675271       2.540639                    0.999331       3.500707       9.657374       0.502318       1.255305      -0.714402       0.011213       0.016480      -0.015934       0.025519       0.006023       0.000399      -0.006063      -0.002866       0.005440      -0.008887       0.000145       0.008743              1.765119       1.513891       0.351361      -0.135876       2.026622      -0.463544       1.754844          -0.000000
           28              H      -0.932721       3.102590       4.643817       0.101436       1.098647 0.88099497E+01  0.87285684E+02                                 1.671781                            1.664913      -0.621743       2.563389                    0.999932       3.362686       9.006625       0.523957       1.179888      -0.734365       0.014027      -0.010227      -0.016452       0.023917      -0.004372      -0.001316      -0.002326       0.002111      -0.003031      -0.005538       0.000505       0.005034              1.664199       1.838892      -0.011386      -0.294593       1.487236      -0.046212       1.666469          -0.000001
           29              H      -1.392174       3.983406       5.857852       0.108304       1.090489 0.83005684E+01  0.81235721E+02                                 1.673182                            1.621076      -0.745180       2.509829                    0.999145       3.390206       9.102222       0.527153       1.187217      -0.731313       0.001646       0.017760       0.021344       0.027816       0.001178       0.001148       0.004467      -0.003868       0.003014      -0.003254      -0.002756       0.006010              1.692419       1.444543       0.267042       0.197273       1.930322       0.243486       1.702393          -0.000000
           30              H       3.819654       0.146615       7.893945       0.102754       1.051205 0.84189153E+01  0.83711183E+02                                 1.711348                            1.696020      -0.872759       2.456079                    0.997250       3.591387      10.118279       0.480775       1.281259      -0.708722       0.003357      -0.009249      -0.034159       0.035548      -0.001409       0.002247      -0.003129      -0.004269       0.011672      -0.004757      -0.001592       0.006349              1.726789       1.579569       0.044553       0.062984       1.478773       0.208765       2.122023           0.000000
           31              H      -0.535405       9.712653       9.427366       0.105507       1.123281 0.88411061E+01  0.89638075E+02                                 1.830226                            1.769612      -1.133725       2.324593                    0.994022       3.840261      11.186924       0.454820       1.328252      -0.697299      -0.016448      -0.022754      -0.010404       0.029942       0.001662       0.000587      -0.000167      -0.008976      -0.020530      -0.006910      -0.001298       0.008208              1.868601       2.105560       0.485810       0.030631       1.842670       0.074030       1.657574           0.000000
           32              H       0.153421      10.578807      10.539778       0.099550       0.950278 0.72016739E+01  0.68993710E+02                                 1.608192                            1.573530      -0.689182       2.535267                    0.998904       3.540441       9.850395       0.495886       1.289282      -0.706307       0.004375       0.007139       0.025135       0.026494      -0.003873      -0.000341      -0.000144      -0.000552       0.020365      -0.007285       0.000486       0.006800              1.638002       1.416820       0.064825      -0.128849       1.320919       0.043731       2.176268          -0.000000
           33              H       4.997033       1.702985       9.919150       0.106056       1.038922 0.80531014E+01  0.79331354E+02                                 1.707103                            1.664883      -0.853055       2.459864                    0.997299       3.608000      10.177197       0.481714       1.290730      -0.706152       0.002548       0.002177       0.025614       0.025832       0.004094       0.001685       0.002263       0.003278       0.019226      -0.007680       0.000101       0.007579              1.733789       1.509133       0.062144       0.080062       1.479448       0.301842       2.212788          -0.000000
           34              H       4.727389       2.194708       8.452873       0.109099       1.083859 0.82847871E+01  0.80083052E+02                                 1.598938                            1.569113      -0.625156       2.567396                    0.999919       3.176681       8.152794       0.568576       1.114444      -0.751874      -0.006379       0.018034      -0.018444       0.026573       0.000915       0.003451      -0.006854       0.002371      -0.005687      -0.008906       0.002373       0.006533              1.598230       1.432764      -0.113150       0.058765       1.783840      -0.341449       1.578087          -0.000000
           35              H       0.377376       7.973579       2.540580       0.092587       1.132733 0.93882471E+01  0.95967280E+02                                 1.801396                            1.790988      -0.967083       2.404084                    0.996014       3.750309      10.727602       0.467666       1.281244      -0.708431      -0.028732       0.016219      -0.011003       0.034780      -0.003214       0.004691      -0.007075       0.001671      -0.001695      -0.007797      -0.002245       0.010042              1.820370       1.881417       0.009069       0.329021       1.572448       0.101505       2.007244          -0.000000
           36              H       0.267646       5.890523       3.558627       0.097104       1.136064 0.87152257E+01  0.87607545E+02                                 1.811642                            1.731459      -0.958576       2.406224                    0.996362       3.747791      10.695188       0.472352       1.289962      -0.705929      -0.010968      -0.018256      -0.014152       0.025571       0.008225      -0.000632       0.004022      -0.008398       0.007315      -0.010993       0.001536       0.009457              1.862960       1.599756       0.304911       0.120254       2.121366       0.444516       1.867759          -0.000001
           37              H       1.269919       6.370968       4.667408       0.105874       1.206002 0.99461090E+01  0.10141808E+03                                 1.772354                            1.764732      -0.775116       2.495241                    0.998848       3.436923       9.291360       0.511574       1.174183      -0.736403       0.019792      -0.001767       0.018699       0.027285       0.000431       0.003266      -0.007354       0.007456       0.008340      -0.009871       0.001535       0.008335              1.758820       1.874450      -0.156626       0.272456       1.601607      -0.097677       1.800404          -0.000001
           38              H      -0.900557       6.564951       5.513059       0.107531       1.109914 0.84452839E+01  0.83392997E+02                                 1.720784                            1.655903      -0.828094       2.470444                    0.998211       3.500293       9.582860       0.509453       1.217550      -0.723377      -0.000776      -0.019354       0.021226       0.028735       0.001272      -0.000075      -0.004777      -0.007575       0.000517      -0.004349      -0.002788       0.007137              1.752744       1.486300       0.295052      -0.233375       2.010985      -0.296997       1.760948          -0.000000
           39              H      -1.337542       7.427721       4.277248       0.096552       1.143125 0.93464850E+01  0.94224321E+02                                 1.733510                            1.728492      -0.665644       2.539756                    0.999670       3.469161       9.452618       0.506843       1.198720      -0.729569      -0.012792       0.009209      -0.018405       0.024232      -0.003099       0.004567       0.000879       0.003802       0.001397      -0.005735      -0.000349       0.006084              1.726463       1.857370      -0.003173       0.300894       1.524121       0.045975       1.797899          -0.000000
           40              H       0.515401       8.232974       6.242568       0.092018       1.197903 0.10049210E+02  0.10366746E+03                                 1.822676                            1.817578      -0.817717       2.471233                    0.997733       3.627708      10.160125       0.481626       1.232779      -0.720940       0.026514      -0.012985       0.013927       0.032643      -0.000458       0.002459      -0.004684      -0.001264       0.004524      -0.004612      -0.001481       0.006093              1.826030       1.829599      -0.016434       0.277732       1.616115       0.079545       2.032377          -0.000000
           41              H      -0.283390       9.877313       4.119369       0.103289       1.219866 0.10149402E+02  0.10394321E+03                                 1.775779                            1.774085      -0.862424       2.452094                    0.998305       3.483158       9.415396       0.514293       1.162893      -0.738699      -0.019509       0.002919      -0.016354       0.025624      -0.000065       0.002851      -0.005489       0.003187       0.013579      -0.006827      -0.001192       0.008019              1.757118       1.839644      -0.159632       0.239849       1.639482      -0.100200       1.792228           0.000000
           42              H       0.745682      10.264150       5.237224       0.102494       1.058394 0.77559905E+01  0.75338162E+02                                 1.700296                            1.611305      -0.675272       2.540639                    0.999331       3.500707       9.657375       0.502318       1.255305      -0.714402       0.011213       0.016480       0.015934       0.025519       0.006023      -0.000399       0.006063      -0.002866       0.005440      -0.008887       0.000145       0.008743              1.765119       1.513891       0.351361       0.135876       2.026622       0.463544       1.754844          -0.000000
           43              H       2.297891       8.741613       4.429683       0.101436       1.098648 0.88099521E+01  0.87285708E+02                                 1.671781                            1.664913      -0.621743       2.563389                    0.999932       3.362687       9.006626       0.523957       1.179888      -0.734365       0.014027      -0.010227       0.016452       0.023917      -0.004372       0.001316       0.002326       0.002111      -0.003031      -0.005538       0.000505       0.005034              1.664199       1.838892      -0.011386       0.294593       1.487235       0.046212       1.666469          -0.000001
           44              H       1.838438       9.622429       3.215648       0.108304       1.090489 0.83005727E+01  0.81235769E+02                                 1.673182                            1.621076      -0.745180       2.509828                    0.999145       3.390207       9.102223       0.527153       1.187217      -0.731313       0.001646       0.017760      -0.021344       0.027816       0.001178      -0.001148      -0.004467      -0.003868       0.003014      -0.003254      -0.002756       0.006010              1.692419       1.444543       0.267042      -0.197273       1.930321      -0.243486       1.702393          -0.000000
           45              H       7.050266       5.785638       1.179555       0.102754       1.051205 0.84189167E+01  0.83711199E+02                                 1.711349                            1.696020      -0.872759       2.456079                    0.997250       3.591387      10.118279       0.480775       1.281259      -0.708722       0.003358      -0.009249       0.034159       0.035548      -0.001409      -0.002247       0.003129      -0.004269       0.011672      -0.004757      -0.001592       0.006349              1.726789       1.579569       0.044553      -0.062984       1.478774      -0.208765       2.122023           0.000000
           46              H       6.816583       4.073630      17.793133       0.105507       1.123282 0.88411096E+01  0.89638119E+02                                 1.830226                            1.769612      -1.133726       2.324593                    0.994022       3.840262      11.186927       0.454820       1.328252      -0.697299      -0.016448      -0.022754       0.010404       0.029942       0.001662      -0.000587       0.000167      -0.008976      -0.020530      -0.006910      -0.001298       0.008208              1.868602       2.105560       0.485811      -0.030630       1.842671      -0.074030       1.657574           0.000000
           47              H       7.505409       4.939784      16.680722       0.099550       0.950278 0.72016739E+01  0.68993710E+02                                 1.608192                            1.573530      -0.689182       2.535267                    0.998904       3.540441       9.850395       0.495886       1.289282      -0.706307       0.004375       0.007139      -0.025135       0.026494      -0.003873       0.000341       0.000144      -0.000552       0.020365      -0.007285       0.000486       0.006800              1.638002       1.416820       0.064825       0.128849       1.320919      -0.043731       2.176268          -0.000000
           48              H      -2.354955       7.342008      17.301350       0.106056       1.038922 0.80531024E+01  0.79331361E+02                                 1.707103                            1.664883      -0.853055       2.459864                    0.997299       3.608000      10.177195       0.481714       1.290730      -0.706153       0.002548       0.002177      -0.025614       0.025832       0.004094      -0.001685      -0.002263       0.003278       0.019226      -0.007680       0.000101       0.007579              1.733789       1.509132       0.062144      -0.080062       1.479448      -0.301842       2.212787          -0.000000
           49              H      -2.624599       7.833731       0.620627       0.109100       1.083858 0.82847691E+01  0.80082832E+02                                 1.598935                            1.569111      -0.625155       2.567396                    0.999919       3.176678       8.152783       0.568577       1.114443      -0.751874      -0.006379       0.018034       0.018444       0.026573       0.000915      -0.003451       0.006854       0.002371      -0.005687      -0.008906       0.002373       0.006533              1.598228       1.432763      -0.113149      -0.058765       1.783838       0.341449       1.578085          -0.000001
           50              H      -1.268140       8.943490      11.614080       0.092587       1.132733 0.93882415E+01  0.95967207E+02                                 1.801396                            1.790987      -0.967083       2.404084                    0.996014       3.750308      10.727598       0.467666       1.281244      -0.708431       0.028732      -0.016219      -0.011003       0.034780      -0.003214      -0.004691       0.007075       0.001671      -0.001695      -0.007797      -0.002245       0.010042              1.820369       1.881416       0.009069      -0.329021       1.572448      -0.101505       2.007243          -0.000000
           51              H      -1.158410      11.026546      12.632127       0.097104       1.136065 0.87152296E+01  0.87607590E+02                                 1.811642                            1.731459      -0.958576       2.406224                    0.996362       3.747792      10.695190       0.472353       1.289962      -0.705929       0.010968       0.018256      -0.014152       0.025571       0.008225       0.000632      -0.004022      -0.008398       0.007315      -0.010993       0.001536       0.009457              1.862961       1.599757       0.304911      -0.120254       2.121366      -0.444516       1.867759          -0.000001
           52              H      -2.160683      10.546101      13.740908       0.105874       1.206003 0.99461174E+01  0.10141819E+03                                 1.772355                            1.764733      -0.775116       2.495241                    0.998848       3.436924       9.291365       0.511573       1.174183      -0.736403      -0.019792       0.001767       0.018699       0.027285       0.000431      -0.003266       0.007354       0.007456       0.008341      -0.009871       0.001535       0.008335              1.758821       1.874451      -0.156626      -0.272457       1.601608       0.097677       1.800405          -0.000001
           53              H       0.009793      10.352118      14.586559       0.107531       1.109914 0.84452790E+01  0.83392930E+02                                 1.720783                            1.655902      -0.828093       2.470444                    0.998211       3.500292       9.582854       0.509453       1.217549      -0.723377       0.000776       0.019354       0.021226       0.028735       0.001272       0.000075       0.004777      -0.007575       0.000517      -0.004349      -0.002788       0.007137              1.752743       1.486300       0.295052       0.233374       2.010984       0.296997       1.760947          -0.000000
           54              H       0.446778       9.489348      13.350748       0.096552       1.143125 0.93464900E+01  0.94224376E+02                                 1.733509                            1.728492      -0.665644       2.539756                    0.999670       3.469162       9.452618       0.506844       1.198719      -0.729569       0.012792      -0.009209      -0.018405       0.024232      -0.003099      -0.004567      -0.000879       0.003802       0.001397      -0.005735      -0.000349       0.006084              1.726463       1.857369      -0.003173      -0.300894       1.524121      -0.045975       1.797899          -0.000000
           55              H      -1.406165       8.684095      15.316068       0.092017       1.197903 0.10049207E+02  0.10366743E+03                                 1.822676                            1.817578      -0.817717       2.471233                    0.997733       3.627707      10.160123       0.481626       1.232780      -0.720940      -0.026514       0.012986       0.013927       0.032643      -0.000458      -0.002459       0.004684      -0.001264       0.004524      -0.004612      -0.001481       0.006093              1.826030       1.829599      -0.016434      -0.277732       1.616115      -0.079545       2.032377          -0.000000
           56              H      -0.607374       7.039756      13.192869       0.103289       1.219866 0.10149395E+02  0.10394310E+03                                 1.775777                            1.774084      -0.862424       2.452094                    0.998305       3.483157       9.415388       0.514294       1.162892      -0.738700       0.019509      -0.002919      -0.016354       0.025623      -0.000065      -0.002851       0.005489       0.003187       0.013579      -0.006827      -0.001192       0.008019              1.757116       1.839643      -0.159632      -0.239848       1.639480       0.100200       1.792226           0.000000
           57              H      -1.636446       6.652919      14.310724       0.102493       1.058394 0.77559905E+01  0.75338164E+02                                 1.700297                            1.611305      -0.675272       2.540639                    0.999331       3.500707       9.657376       0.502318       1.255306      -0.714402      -0.011213      -0.016480       0.015934       0.025519       0.006023       0.000399      -0.006063      -0.002866       0.005440      -0.008887       0.000145       0.008743              1.765120       1.513892       0.351361      -0.135876       2.026623      -0.463544       1.754844          -0.000000
           58              H       7.393945       8.175456      13.503183       0.101436       1.098648 0.88099533E+01  0.87285723E+02                                 1.671781                            1.664913      -0.621743       2.563389                    0.999932       3.362687       9.006626       0.523957       1.179888      -0.734365      -0.014027       0.010227       0.016452       0.023917      -0.004372      -0.001316      -0.002326       0.002111      -0.003031      -0.005538       0.000505       0.005034              1.664199       1.838892      -0.011386      -0.294593       1.487235      -0.046212       1.666469          -0.000001
           59              H       7.853398       7.294640      12.289148       0.108304       1.090489 0.83005641E+01  0.81235656E+02                                 1.673180                            1.621075      -0.745180       2.509829                    0.999145       3.390205       9.102213       0.527154       1.187216      -0.731314      -0.001646      -0.017760      -0.021344       0.027816       0.001178       0.001148       0.004467      -0.003868       0.003014      -0.003254      -0.002756       0.006010              1.692418       1.444542       0.267042       0.197272       1.930320       0.243486       1.702391          -0.000000
           60              H       2.641570      11.131431      10.253055       0.102754       1.051205 0.84189176E+01  0.83711212E+02                                 1.711349                            1.696020      -0.872759       2.456079                    0.997250       3.591387      10.118280       0.480775       1.281259      -0.708722      -0.003358       0.009249       0.034159       0.035547      -0.001409       0.002247      -0.003129      -0.004269       0.011672      -0.004757      -0.001592       0.006349              1.726789       1.579569       0.044553       0.062984       1.478774       0.208765       2.122024           0.000000
           61              H       6.996629       1.565393       8.719634       0.105507       1.123282 0.88411100E+01  0.89638121E+02                                 1.830226                            1.769612      -1.133725       2.324593                    0.994022       3.840262      11.186926       0.454820       1.328252      -0.697299       0.016448       0.022754       0.010404       0.029942       0.001662       0.000587      -0.000167      -0.008976      -0.020530      -0.006910      -0.001298       0.008208              1.868601       2.105560       0.485810       0.030631       1.842670       0.074030       1.657574           0.000000
           62              H       6.307803       0.699239       7.607222       0.099550       0.950278 0.72016775E+01  0.68993754E+02                                 1.608193                            1.573530      -0.689183       2.535266                    0.998904       3.540442       9.850399       0.495886       1.289282      -0.706307      -0.004375      -0.007139      -0.025135       0.026493      -0.003873      -0.000341      -0.000144      -0.000552       0.020365      -0.007285       0.000486       0.006800              1.638003       1.416820       0.064825      -0.128849       1.320919       0.043731       2.176268          -0.000000
           63              H       1.464191       9.575061       8.227850       0.106056       1.038923 0.80531114E+01  0.79331476E+02                                 1.707104                            1.664884      -0.853055       2.459864                    0.997299       3.608001      10.177201       0.481713       1.290730      -0.706153      -0.002548      -0.002177      -0.025614       0.025832       0.004094       0.001685       0.002263       0.003278       0.019226      -0.007680       0.000101       0.007579              1.733790       1.509133       0.062144       0.080062       1.479449       0.301842       2.212789          -0.000000
           64              H       1.733835       9.083338       9.694127       0.109099       1.083859 0.82847813E+01  0.80082986E+02                                 1.598937                            1.569112      -0.625156       2.567396                    0.999919       3.176680       8.152792       0.568576       1.114444      -0.751873       0.006379      -0.018034       0.018444       0.026573       0.000915       0.003451      -0.006854       0.002371      -0.005687      -0.008906       0.002373       0.006533              1.598230       1.432764      -0.113150       0.058765       1.783840      -0.341449       1.578086          -0.000000
           65              C       4.257455       4.111976      15.980248       0.678561      20.026885 0.23775419E+03  0.48794962E+04                                 6.969312                            5.587512      -0.288824       1.982688                    0.998902      21.592705      60.915171       0.606065       0.492425      -1.005307      -0.063252       0.013818       0.028169       0.070607       0.067494       0.075556       0.030503       0.058009      -0.060226      -0.077735      -0.049485       0.127219              7.899196       7.307454      -2.300731      -3.085999       7.366255       0.631275       9.023881           0.000000
           66              C       5.335988       3.572885      15.038419      -0.122289      30.250493 0.44892368E+03  0.10639819E+05                                 8.564024                            7.059613      -0.324273       1.910857                    0.997353      28.284923      81.660365       0.620760       0.416313      -1.064203       0.014407      -0.024780      -0.101407       0.105380       0.002887       0.002720      -0.017058      -0.030977      -0.009519      -0.017237      -0.009583       0.026820             10.067661       8.521828      -0.328497      -3.148951       9.718319       3.274055      11.962837           0.000000
           67              C       5.892379       4.616104      14.083887      -0.208032      26.103940 0.42927237E+03  0.10132342E+05                                 7.773202                            6.934752      -0.208805       1.913208                    0.998997      30.230120      89.135029       0.617688       0.420107      -1.054301       0.031022      -0.091599      -0.007413       0.096993       0.014856      -0.022499      -0.007836      -0.015216       0.001012      -0.027926      -0.002206       0.030131              8.394018       7.964133       0.032267      -2.427841       8.088394       1.028971       9.129526           0.000000
           68              C       7.060584       4.048819      13.274531      -0.196472      26.539558 0.41771359E+03  0.97691521E+04                                 7.843482                            6.815129      -0.061438       1.969361                    0.998511      29.510122      85.940772       0.628097       0.416966      -1.058801      -0.094893      -0.039993       0.013204       0.103820      -0.000726      -0.008187       0.005951      -0.029030      -0.007255      -0.017841       0.000015       0.017826              8.726366       7.561097       0.242136      -1.819615       9.531764       2.701703       9.086237           0.000000
           69              C       6.653759       2.784550      12.534133      -0.106220      29.408417 0.43514234E+03  0.10230792E+05                                 8.401228                            6.956039      -0.264058       1.934779                    0.997376      27.903243      80.176545       0.624747       0.416988      -1.064014      -0.020934       0.019354       0.093829       0.098064       0.003719      -0.002578      -0.008170      -0.043549       0.014057      -0.024560       0.001081       0.023479              9.769598       8.762787      -0.148661      -3.313866       9.511776       2.763090      11.034230           0.000000
           70              C       6.054269       1.749225      13.443298      -0.198890      25.863623 0.41716328E+03  0.97597889E+04                                 7.706517                            6.829335      -0.123796       1.947398                    0.999099      29.612604      86.449060       0.624439       0.419259      -1.056623      -0.028456       0.094913       0.004561       0.099192       0.007866      -0.024554       0.006222      -0.006647       0.010502      -0.029000       0.004856       0.024144              8.346906       7.830105       0.372707      -2.346516       8.356072       1.138832       8.854540           0.000001
           71              C       4.914514       2.325533      14.292577      -0.192206      26.188909 0.40869040E+03  0.94869692E+04                                 7.734679                            6.716566       0.072914       2.015156                    0.999102      29.054489      83.745874       0.637444       0.413934      -1.062872       0.093276       0.042017      -0.013386       0.103175       0.001439      -0.013352       0.011031      -0.015455      -0.006323      -0.020408       0.002944       0.017464              8.602059       7.336644       0.369505      -1.468657       9.535260       2.937568       8.934272          -0.000000
           72              C      -0.652476       5.263464      17.911089      -0.118320      27.868662 0.43222362E+03  0.10151385E+05                                 8.136663                            6.958745      -0.205196       1.956073                    0.997642      27.842102      80.120692       0.620733       0.420131      -1.061359      -0.088628       0.018588       0.034660       0.096963       0.003661      -0.015676       0.010687      -0.023717      -0.018689      -0.025693       0.005921       0.019772              9.315232      14.191961       0.282512       0.472050       7.347208       0.152905       6.406527           0.000000
           73              C      -1.028585       6.524350       0.513560      -0.195929      25.316414 0.42662075E+03  0.10038597E+05                                 7.614639                            6.913262      -0.104942       1.961737                    0.997710      29.443621      86.243856       0.619612       0.420103      -1.055939      -0.068763      -0.041358      -0.064096       0.102699      -0.009399       0.001134       0.014694      -0.019295      -0.047725      -0.022435      -0.003306       0.025741              8.193795      10.702829      -0.154633       1.106847       6.811631       0.642248       7.066923          -0.000000
           74              C       8.859185       4.217989      18.065338      -0.189644      25.472912 0.40605875E+03  0.94126736E+04                                 7.590193                            6.700472      -0.015119       1.987370                    0.999242      28.975390      83.517413       0.637278       0.414623      -1.062204      -0.026079       0.089791      -0.029530       0.098054       0.008660      -0.000429       0.009218       0.019664      -0.083873      -0.030549       0.003312       0.027237              8.308831      11.590798       0.764609       0.698114       6.996021      -0.179675       6.339675           0.000001
           75              C       7.829452       2.289443      11.692112       0.610527      21.122977 0.25386079E+03  0.52728836E+04                                 7.108715                            5.684658      -0.080520       2.034781                    0.999451      22.177392      62.042478       0.617745       0.477358      -1.017615       0.017743      -0.018342      -0.032415       0.041255       0.061074       0.078605       0.043493      -0.035445       0.047183      -0.092786      -0.030047       0.122833              8.090095       8.113853      -2.351960      -3.651372       7.305270       0.850203       8.851163           0.000001
           76              C       0.719809       4.786403       0.214135       0.667384      20.495753 0.23534606E+03  0.48202384E+04                                 7.079893                            5.557953      -0.185128       2.018590                    0.999128      21.580290      60.918895       0.607562       0.492214      -1.004905       0.051596      -0.014254       0.004034       0.053681       0.014040      -0.031436       0.094592      -0.095856       0.178344      -0.100694      -0.036118       0.136812              8.183797      12.848166      -0.260541       0.389264       6.167720      -1.749902       5.535506           0.000000
           77              C       9.555757       1.527047       6.906748       0.678561      20.026882 0.23775415E+03  0.48794954E+04                                 6.969312                            5.587512      -0.288824       1.982688                    0.998902      21.592705      60.915176       0.606065       0.492425      -1.005306       0.063252      -0.013818       0.028169       0.070607       0.067494      -0.075556      -0.030503       0.058009      -0.060226      -0.077735      -0.049485       0.127219              7.899196       7.307453      -2.300730       3.085998       7.366255      -0.631275       9.023880           0.000001
           78              C       8.477224       2.066138       5.964919      -0.122290      30.250493 0.44892370E+03  0.10639820E+05                                 8.564024                            7.059613      -0.324273       1.910857                    0.997353      28.284924      81.660369       0.620760       0.416314      -1.064203      -0.014407       0.024780      -0.101407       0.105380       0.002887      -0.002720       0.017058      -0.030977      -0.009519      -0.017237      -0.009583       0.026820             10.067662       8.521827      -0.328497       3.148951       9.718321      -3.274055      11.962838           0.000000
           79              C       7.920833       1.022919       5.010387      -0.208032      26.103932 0.42927227E+03  0.10132339E+05                                 7.773200                            6.934751      -0.208805       1.913208                    0.998997      30.230118      89.135033       0.617688       0.420107      -1.054301      -0.031022       0.091599      -0.007413       0.096993       0.014856       0.022500       0.007836      -0.015216       0.001012      -0.027926      -0.002206       0.030131              8.394016       7.964130       0.032268       2.427838       8.088392      -1.028971       9.129526          -0.000000
           80              C       6.752628       1.590204       4.201030      -0.196472      26.539559 0.41771359E+03  0.97691519E+04                                 7.843482                            6.815129      -0.061437       1.969362                    0.998511      29.510119      85.940756       0.628097       0.416966      -1.058801       0.094893       0.039993       0.013204       0.103820      -0.000726       0.008186      -0.005951      -0.029030      -0.007254      -0.017841       0.000015       0.017826              8.726366       7.561094       0.242138       1.819613       9.531769      -2.701704       9.086235           0.000001
           81              C       7.159453       2.854473       3.460633      -0.106220      29.408410 0.43514220E+03  0.10230788E+05                                 8.401226                            6.956037      -0.264057       1.934779                    0.997376      27.903239      80.176522       0.624747       0.416988      -1.064014       0.020934      -0.019354       0.093829       0.098064       0.003719       0.002578       0.008170      -0.043549       0.014057      -0.024560       0.001081       0.023479              9.769595       8.762785      -0.148660       3.313864       9.511776      -2.763088      11.034222           0.000000
           82              C       7.758943       3.889798       4.369798      -0.198890      25.863627 0.41716334E+03  0.97597903E+04                                 7.706517                            6.829335      -0.123796       1.947399                    0.999099      29.612603      86.449046       0.624439       0.419259      -1.056623       0.028456      -0.094913       0.004562       0.099192       0.007866       0.024554      -0.006222      -0.006647       0.010502      -0.029000       0.004856       0.024144              8.346906       7.830105       0.372708       2.346517       8.356073      -1.138832       8.854539           0.000001
           83              C       8.898698       3.313490       5.219077      -0.192206      26.188907 0.40869036E+03  0.94869676E+04                                 7.734678                            6.716564       0.072915       2.015156                    0.999102      29.054486      83.745859       0.637444       0.413934      -1.062872      -0.093276      -0.042017      -0.013386       0.103175       0.001439       0.013352      -0.011031      -0.015455      -0.006323      -0.020408       0.002944       0.017464              8.602057       7.336642       0.369505       1.468656       9.535259      -2.937567       8.934270          -0.000000
           84              C       3.883088       0.375559       8.837589      -0.118321      27.868664 0.43222369E+03  0.10151387E+05                                 8.136664                            6.958746      -0.205196       1.956073                    0.997642      27.842104      80.120703       0.620733       0.420131      -1.061359       0.088628      -0.018588       0.034660       0.096963       0.003661       0.015676      -0.010687      -0.023717      -0.018688      -0.025693       0.005921       0.019772              9.315233      14.191962       0.282511      -0.472048       7.347210      -0.152904       6.406527           0.000000
           85              C       0.137821      10.392719       9.587060      -0.195929      25.316413 0.42662072E+03  0.10038596E+05                                 7.614638                            6.913262      -0.104942       1.961737                    0.997710      29.443620      86.243851       0.619612       0.420103      -1.055939       0.068763       0.041357      -0.064096       0.102699      -0.009399      -0.001134      -0.014694      -0.019295      -0.047725      -0.022435      -0.003306       0.025741              8.193794      10.702830      -0.154635      -1.106842       6.811630      -0.642245       7.066921           0.000000
           86              C       4.954027       1.421034       8.991839      -0.189644      25.472903 0.40605865E+03  0.94126709E+04                                 7.590192                            6.700471      -0.015120       1.987370                    0.999242      28.975391      83.517426       0.637278       0.414623      -1.062204       0.026079      -0.089791      -0.029530       0.098054       0.008661       0.000429      -0.009218       0.019664      -0.083873      -0.030549       0.003312       0.027237              8.308830      11.590792       0.764609      -0.698111       6.996020       0.179676       6.339676           0.000001
           87              C       5.983760       3.349580       2.618612       0.610527      21.122972 0.25386073E+03  0.52728818E+04                                 7.108713                            5.684657      -0.080518       2.034781                    0.999451      22.177386      62.042450       0.617745       0.477358      -1.017615      -0.017743       0.018342      -0.032415       0.041255       0.061074      -0.078605      -0.043493      -0.035445       0.047183      -0.092786      -0.030046       0.122833              8.090093       8.113851      -2.351960       3.651371       7.305269      -0.850203       8.851160           0.000001
           88              C       2.510803       0.852620       9.287635       0.667384      20.495753 0.23534605E+03  0.48202385E+04                                 7.079893                            5.557953      -0.185128       2.018590                    0.999128      21.580291      60.918905       0.607562       0.492214      -1.004905      -0.051596       0.014254       0.004034       0.053680       0.014040       0.031436      -0.094592      -0.095856       0.178344      -0.100694      -0.036118       0.136811              8.183798      12.848168      -0.260541      -0.389263       6.167721       1.749902       5.535506           0.000000
           89              C       2.203769       7.166070       2.166752       0.678561      20.026882 0.23775415E+03  0.48794953E+04                                 6.969312                            5.587512      -0.288824       1.982687                    0.998902      21.592705      60.915177       0.606065       0.492425      -1.005306       0.063252      -0.013818      -0.028169       0.070607       0.067494       0.075556       0.030503       0.058009      -0.060226      -0.077735      -0.049485       0.127219              7.899197       7.307454      -2.300731      -3.085999       7.366255       0.631275       9.023881           0.000001
           90              C       1.125236       7.705161       3.108581      -0.122290      30.250500 0.44892380E+03  0.10639823E+05                                 8.564026                            7.059614      -0.324274       1.910857                    0.997353      28.284928      81.660386       0.620760       0.416314      -1.064203      -0.014407       0.024780       0.101407       0.105380       0.002887       0.002720      -0.017058      -0.030977      -0.009519      -0.017237      -0.009583       0.026820             10.067664       8.521829      -0.328497      -3.148953       9.718321       3.274056      11.962841           0.000000
           91              C       0.568845       6.661942       4.063113      -0.208032      26.103931 0.42927219E+03  0.10132337E+05                                 7.773200                            6.934750      -0.208805       1.913208                    0.998997      30.230119      89.135038       0.617688       0.420107      -1.054301      -0.031022       0.091599       0.007413       0.096993       0.014856      -0.022500      -0.007836      -0.015216       0.001012      -0.027926      -0.002206       0.030131              8.394016       7.964133       0.032266      -2.427839       8.088392       1.028971       9.129524          -0.000000
           92              C      -0.599360       7.229227       4.872469      -0.196472      26.539561 0.41771366E+03  0.97691545E+04                                 7.843483                            6.815130      -0.061439       1.969361                    0.998511      29.510127      85.940799       0.628097       0.416966      -1.058801       0.094893       0.039993      -0.013204       0.103820      -0.000726      -0.008186       0.005951      -0.029030      -0.007255      -0.017841       0.000015       0.017826              8.726368       7.561099       0.242135      -1.819616       9.531766       2.701703       9.086238           0.000000
           93              C      -0.192535       8.493496       5.612867      -0.106221      29.408425 0.43514247E+03  0.10230796E+05                                 8.401231                            6.956041      -0.264058       1.934779                    0.997376      27.903248      80.176566       0.624747       0.416988      -1.064014       0.020934      -0.019354      -0.093829       0.098064       0.003719      -0.002578      -0.008170      -0.043549       0.014057      -0.024560       0.001081       0.023479              9.769601       8.762790      -0.148662      -3.313868       9.511780       2.763092      11.034233           0.000000
           94              C       0.406955       9.528821       4.703702      -0.198890      25.863630 0.41716341E+03  0.97597925E+04                                 7.706519                            6.829336      -0.123797       1.947398                    0.999099      29.612608      86.449072       0.624439       0.419259      -1.056623       0.028456      -0.094913      -0.004562       0.099192       0.007866      -0.024554       0.006222      -0.006647       0.010503      -0.029000       0.004856       0.024144              8.346907       7.830107       0.372708      -2.346517       8.356074       1.138833       8.854541           0.000000
           95              C       1.546710       8.952513       3.854423      -0.192206      26.188905 0.40869030E+03  0.94869662E+04                                 7.734678                            6.716564       0.072915       2.015156                    0.999102      29.054485      83.745857       0.637444       0.413934      -1.062872      -0.093276      -0.042017       0.013386       0.103175       0.001439      -0.013352       0.011031      -0.015455      -0.006323      -0.020408       0.002944       0.017464              8.602058       7.336643       0.369505      -1.468657       9.535259       2.937567       8.934271           0.000000
           96              C       7.113700       6.014582       0.235911      -0.118321      27.868665 0.43222370E+03  0.10151387E+05                                 8.136664                            6.958746      -0.205196       1.956073                    0.997642      27.842105      80.120705       0.620733       0.420131      -1.061359       0.088628      -0.018588      -0.034660       0.096963       0.003661      -0.015676       0.010687      -0.023717      -0.018688      -0.025693       0.005921       0.019772              9.315233      14.191962       0.282511       0.472048       7.347209       0.152904       6.406528           0.000000
           97              C       7.489809       4.753696      17.633440      -0.195930      25.316419 0.42662080E+03  0.10038599E+05                                 7.614640                            6.913263      -0.104942       1.961736                    0.997710      29.443627      86.243881       0.619612       0.420103      -1.055939       0.068763       0.041357       0.064096       0.102699      -0.009399       0.001134       0.014694      -0.019295      -0.047725      -0.022435      -0.003306       0.025741              8.193796      10.702834      -0.154634       1.106845       6.811632       0.642248       7.066922           0.000000
           98              C      -2.397961       7.060057       0.081661      -0.189644      25.472911 0.40605881E+03  0.94126754E+04                                 7.590193                            6.700472      -0.015119       1.987370                    0.999242      28.975394      83.517428       0.637278       0.414623      -1.062204       0.026079      -0.089791       0.029530       0.098054       0.008661      -0.000429       0.009218       0.019664      -0.083873      -0.030549       0.003312       0.027237              8.308831      11.590795       0.764610       0.698112       6.996020      -0.179677       6.339677           0.000001
           99              C      -1.368228       8.988603       6.454888       0.610527      21.122973 0.25386073E+03  0.52728823E+04                                 7.108715                            5.684658      -0.080520       2.034781                    0.999451      22.177391      62.042483       0.617745       0.477358      -1.017615      -0.017743       0.018342       0.032415       0.041255       0.061074       0.078605       0.043493      -0.035445       0.047183      -0.092786      -0.030047       0.122833              8.090096       8.113854      -2.351961      -3.651373       7.305271       0.850203       8.851163           0.000001
          100              C       5.741415       6.491643      17.932865       0.667384      20.495751 0.23534604E+03  0.48202380E+04                                 7.079893                            5.557953      -0.185128       2.018590                    0.999128      21.580291      60.918904       0.607562       0.492214      -1.004905      -0.051596       0.014254      -0.004034       0.053681       0.014040      -0.031436       0.094592      -0.095856       0.178344      -0.100694      -0.036118       0.136811              8.183798      12.848167      -0.260541       0.389263       6.167720      -1.749902       5.535506           0.000000
          101              C      -3.094533       9.750999      11.240252       0.678561      20.026885 0.23775419E+03  0.48794961E+04                                 6.969312                            5.587511      -0.288824       1.982688                    0.998902      21.592704      60.915165       0.606065       0.492425      -1.005307      -0.063252       0.013818      -0.028169       0.070607       0.067494      -0.075556      -0.030503       0.058009      -0.060226      -0.077735      -0.049485       0.127219              7.899196       7.307453      -2.300730       3.085998       7.366254      -0.631275       9.023880           0.000001
          102              C      -2.016000       9.211908      12.182081      -0.122290      30.250493 0.44892370E+03  0.10639820E+05                                 8.564024                            7.059613      -0.324273       1.910857                    0.997353      28.284923      81.660364       0.620760       0.416314      -1.064203       0.014407      -0.024780       0.101407       0.105380       0.002887      -0.002720       0.017058      -0.030977      -0.009519      -0.017237      -0.009583       0.026820             10.067661       8.521827      -0.328497       3.148951       9.718319      -3.274054      11.962838           0.000000
          103              C      -1.459609      10.255127      13.136613      -0.208032      26.103935 0.42927228E+03  0.10132340E+05                                 7.773201                            6.934751      -0.208805       1.913208                    0.998997      30.230124      89.135056       0.617688       0.420107      -1.054301       0.031022      -0.091599       0.007413       0.096993       0.014856       0.022500       0.007836      -0.015216       0.001013      -0.027926      -0.002206       0.030131              8.394016       7.964133       0.032266       2.427838       8.088392      -1.028971       9.129524          -0.000000
          104              C      -0.291404       9.687842      13.945969      -0.196472      26.539554 0.41771352E+03  0.97691500E+04                                 7.843481                            6.815129      -0.061438       1.969361                    0.998511      29.510120      85.940764       0.628097       0.416966      -1.058801      -0.094893      -0.039993      -0.013204       0.103820      -0.000726       0.008186      -0.005951      -0.029030      -0.007255      -0.017841       0.000014       0.017826              8.726365       7.561097       0.242135       1.819614       9.531762      -2.701702       9.086235           0.000001
          105              C      -0.698229       8.423573      14.686367      -0.106220      29.408419 0.43514238E+03  0.10230794E+05                                 8.401229                            6.956039      -0.264058       1.934779                    0.997376      27.903243      80.176544       0.624747       0.416988      -1.064014      -0.020934       0.019354      -0.093829       0.098064       0.003719       0.002578       0.008170      -0.043549       0.014057      -0.024560       0.001081       0.023479              9.769598       8.762788      -0.148661       3.313867       9.511777      -2.763091      11.034229           0.000000
          106              C      -1.297719       7.388248      13.777202      -0.198890      25.863630 0.41716341E+03  0.97597924E+04                                 7.706518                            6.829335      -0.123796       1.947398                    0.999099      29.612606      86.449055       0.624439       0.419259      -1.056623      -0.028456       0.094913      -0.004562       0.099192       0.007866       0.024554      -0.006222      -0.006647       0.010503      -0.029000       0.004856       0.024144              8.346906       7.830105       0.372708       2.346516       8.356074      -1.138833       8.854540           0.000001
          107              C      -2.437474       7.964556      12.927923      -0.192206      26.188904 0.40869030E+03  0.94869659E+04                                 7.734677                            6.716564       0.072915       2.015156                    0.999102      29.054483      83.745843       0.637444       0.413934      -1.062872       0.093276       0.042017       0.013386       0.103175       0.001439       0.013352      -0.011031      -0.015455      -0.006323      -0.020408       0.002944       0.017464              8.602056       7.336642       0.369505       1.468656       9.535258      -2.937567       8.934269          -0.000000
          108              C       2.578136      10.902487       9.309411      -0.118320      27.868659 0.43222357E+03  0.10151383E+05                                 8.136662                            6.958744      -0.205195       1.956073                    0.997642      27.842100      80.120680       0.620733       0.420131      -1.061359      -0.088628       0.018588      -0.034660       0.096963       0.003661       0.015675      -0.010687      -0.023717      -0.018688      -0.025693       0.005921       0.019772              9.315230      14.191957       0.282512      -0.472050       7.347208      -0.152905       6.406526           0.000001
          109              C       6.323403       0.885327       8.559940      -0.195930      25.316423 0.42662097E+03  0.10038604E+05                                 7.614640                            6.913264      -0.104942       1.961737                    0.997710      29.443629      86.243886       0.619612       0.420103      -1.055939      -0.068763      -0.041357       0.064096       0.102699      -0.009399      -0.001134      -0.014694      -0.019295      -0.047725      -0.022435      -0.003306       0.025741              8.193796      10.702831      -0.154634      -1.106844       6.811632      -0.642246       7.066925          -0.000001
          110              C       1.507197       9.857012       9.155162      -0.189644      25.472915 0.40605883E+03  0.94126762E+04                                 7.590194                            6.700473      -0.015120       1.987369                    0.999242      28.975396      83.517442       0.637278       0.414623      -1.062204      -0.026079       0.089791       0.029530       0.098054       0.008661       0.000429      -0.009218       0.019664      -0.083872      -0.030549       0.003312       0.027237              8.308832      11.590798       0.764608      -0.698113       6.996023       0.179674       6.339675           0.000000
          111              C       0.477464       7.928466      15.528388       0.610527      21.122979 0.25386082E+03  0.52728844E+04                                 7.108715                            5.684658      -0.080520       2.034781                    0.999451      22.177392      62.042477       0.617745       0.477358      -1.017615       0.017743      -0.018342       0.032415       0.041255       0.061074      -0.078605      -0.043493      -0.035445       0.047183      -0.092786      -0.030047       0.122833              8.090096       8.113854      -2.351960       3.651373       7.305271      -0.850203       8.851163           0.000001
          112              C       3.950421      10.425426       8.859365       0.667384      20.495751 0.23534603E+03  0.48202377E+04                                 7.079892                            5.557953      -0.185128       2.018590                    0.999128      21.580291      60.918901       0.607562       0.492214      -1.004905       0.051596      -0.014254      -0.004034       0.053681       0.014040       0.031436      -0.094592      -0.095856       0.178344      -0.100694      -0.036118       0.136812              8.183797      12.848166      -0.260541      -0.389264       6.167720       1.749902       5.535506           0.000000
          113              O       3.742031       5.218352      15.691711      -0.635381      35.174427 0.58020529E+03  0.14218035E+05                                 8.500354                            7.465960       0.298261       2.130274                    0.995865      28.722407      76.260186       0.693789       0.360264      -1.137838      -0.010972      -0.078335      -0.026159       0.083313       0.004752       0.057909       0.015955      -0.001299      -0.142376      -0.081276       0.021508       0.059768              9.245559       9.650263      -4.640164      -1.094054      11.247771       0.878427       6.838642          -0.000001
          114              O       1.722597       5.404440      17.914718      -0.694377      47.360765 0.76968461E+03  0.20301843E+05                                10.570703                            8.742829      -0.240604       1.932217                    0.995078      30.897362      85.934663       0.623535       0.372411      -1.125118      -0.069940      -0.026361      -0.014347       0.076107       0.039097      -0.027913       0.053383      -0.017998       0.053677      -0.081357       0.018001       0.063357             12.322354      19.908708       2.855368      -3.219260       8.257913      -1.364785       8.800440          -0.000002
          115              O       8.405410       1.225924      12.004240      -0.621542      29.894129 0.49187870E+03  0.11550712E+05                                 7.491984                            6.768227       0.653301       2.243360                    0.997539      28.131501      72.800463       0.746848       0.349239      -1.148236      -0.062997      -0.016055       0.011737       0.066062      -0.027200       0.050758       0.019894      -0.069046      -0.138392      -0.089444       0.022368       0.067075              7.932074       8.441344      -3.402492      -0.962929       9.130442       0.476801       6.224435          -0.000000
          116              O       8.184787       2.970637      10.713989      -0.642855      28.966874 0.46764968E+03  0.10836218E+05                                 7.272656                            6.538848       0.741305       2.266184                    0.998323      28.137796      72.164574       0.770967       0.342857      -1.154365      -0.078844       0.001624       0.007610       0.079227       0.053467       0.009408      -0.013716      -0.001122       0.158797      -0.081916       0.026663       0.055253              7.692371       6.491494       0.351794      -2.499659       6.509034      -0.896042      10.076586          -0.000001
          117              O       3.989020       3.421759      16.987407      -0.649999      32.027108 0.52708210E+03  0.12601671E+05                                 7.878291                            7.032143       0.466404       2.176798                    0.997604      28.618387      74.893899       0.728162       0.351826      -1.145344       0.005351      -0.002116      -0.070907       0.071140       0.048493       0.036251      -0.023061       0.018168       0.109619      -0.081913       0.025171       0.056741              8.353207       6.469652       0.427254      -2.283703       6.506881      -1.200632      12.083088          -0.000001
          118              O       0.838311       3.822130       0.992641      -0.620538      26.908627 0.43630322E+03  0.99320218E+04                                 6.880712                            6.292311       0.854370       2.313197                    0.998684      27.552032      69.945986       0.790667       0.340301      -1.156992      -0.064828       0.011448      -0.018086       0.068270      -0.015554       0.003732       0.000930      -0.111847       0.131285      -0.080045       0.036143       0.043902              7.097476       6.997725      -0.502982       0.474864       7.701168      -2.428612       6.593535          -0.000001
          119              O      10.071181       0.420671       6.618211      -0.635381      35.174455 0.58020588E+03  0.14218054E+05                                 8.500361                            7.465966       0.298261       2.130274                    0.995865      28.722410      76.260217       0.693788       0.360264      -1.137838       0.010972       0.078335      -0.026159       0.083313       0.004752      -0.057909      -0.015955      -0.001299      -0.142376      -0.081276       0.021508       0.059768              9.245567       9.650271      -4.640168       1.094056      11.247781      -0.878428       6.838648          -0.000001
          120              O       1.508015       0.234583       8.841218      -0.694377      47.360766 0.76968458E+03  0.20301842E+05                                10.570704                            8.742829      -0.240604       1.932217                    0.995078      30.897360      85.934662       0.623535       0.372411      -1.125118       0.069940       0.026361      -0.014347       0.076107       0.039097       0.027913      -0.053383      -0.017997       0.053677      -0.081357       0.018001       0.063357             12.322355      19.908711       2.855368       3.219261       8.257913       1.364786       8.800441          -0.000002
          121              O       5.407802       4.413099       2.930740      -0.621542      29.894114 0.49187839E+03  0.11550703E+05                                 7.491981                            6.768224       0.653301       2.243360                    0.997539      28.131498      72.800444       0.746848       0.349239      -1.148236       0.062997       0.016055       0.011737       0.066062      -0.027200      -0.050758      -0.019894      -0.069046      -0.138391      -0.089444       0.022368       0.067075              7.932070       8.441340      -3.402490       0.962928       9.130439      -0.476801       6.224432          -0.000000
          122              O       5.628425       2.668386       1.640489      -0.642854      28.966853 0.46764926E+03  0.10836205E+05                                 7.272652                            6.538845       0.741307       2.266185                    0.998323      28.137786      72.164536       0.770967       0.342857      -1.154365       0.078844      -0.001625       0.007610       0.079227       0.053467      -0.009408       0.013716      -0.001122       0.158797      -0.081916       0.026663       0.055253              7.692367       6.491490       0.351793       2.499658       6.509030       0.896042      10.076580          -0.000001
          123              O      -0.758408       2.217264       7.913907      -0.649999      32.027112 0.52708220E+03  0.12601674E+05                                 7.878292                            7.032144       0.466404       2.176799                    0.997604      28.618388      74.893905       0.728162       0.351826      -1.145344      -0.005352       0.002116      -0.070907       0.071140       0.048493      -0.036251       0.023061       0.018168       0.109620      -0.081913       0.025171       0.056741              8.353208       6.469652       0.427254       2.283703       6.506882       1.200633      12.083090          -0.000001
          124              O       2.392301       1.816893      10.066141      -0.620538      26.908634 0.43630338E+03  0.99320263E+04                                 6.880714                            6.292313       0.854370       2.313197                    0.998684      27.552034      69.945997       0.790667       0.340301      -1.156992       0.064828      -0.011448      -0.018086       0.068270      -0.015554      -0.003732      -0.000929      -0.111846       0.131286      -0.080045       0.036142       0.043903              7.097478       6.997728      -0.502982      -0.474864       7.701169       2.428612       6.593537          -0.000001
          125              O       2.719193       6.059694       2.455289      -0.635381      35.174448 0.58020572E+03  0.14218048E+05                                 8.500358                            7.465964       0.298260       2.130274                    0.995865      28.722411      76.260212       0.693788       0.360264      -1.137838       0.010972       0.078335       0.026159       0.083313       0.004752       0.057909       0.015955      -0.001299      -0.142376      -0.081276       0.021508       0.059768              9.245564       9.650269      -4.640167      -1.094056      11.247778       0.878428       6.838647          -0.000001
          126              O       4.738627       5.873606       0.232282      -0.694377      47.360775 0.76968477E+03  0.20301848E+05                                10.570705                            8.742830      -0.240605       1.932217                    0.995078      30.897364      85.934675       0.623535       0.372411      -1.125118       0.069940       0.026361       0.014347       0.076107       0.039097      -0.027913       0.053383      -0.017997       0.053677      -0.081358       0.018001       0.063357             12.322356      19.908713       2.855369      -3.219262       8.257914      -1.364786       8.800442          -0.000002
          127              O      -1.944186      10.052122       6.142760      -0.621542      29.894157 0.49187928E+03  0.11550730E+05                                 7.491990                            6.768232       0.653299       2.243359                    0.997539      28.131511      72.800507       0.746848       0.349239      -1.148236       0.062997       0.016055      -0.011737       0.066061      -0.027200       0.050758       0.019895      -0.069046      -0.138392      -0.089444       0.022368       0.067075              7.932080       8.441352      -3.402496      -0.962930       9.130450       0.476802       6.224439           0.000000
          128              O      -1.723563       8.307409       7.433011      -0.642855      28.966873 0.46764966E+03  0.10836217E+05                                 7.272656                            6.538848       0.741305       2.266184                    0.998323      28.137794      72.164568       0.770967       0.342857      -1.154365       0.078844      -0.001624      -0.007609       0.079227       0.053467       0.009408      -0.013716      -0.001122       0.158797      -0.081916       0.026663       0.055253              7.692371       6.491494       0.351793      -2.499659       6.509034      -0.896042      10.076586          -0.000001
          129              O       2.472204       7.856287       1.159593      -0.650000      32.027122 0.52708239E+03  0.12601679E+05                                 7.878293                            7.032145       0.466403       2.176798                    0.997604      28.618393      74.893922       0.728162       0.351826      -1.145344      -0.005352       0.002116       0.070907       0.071140       0.048493       0.036251      -0.023061       0.018168       0.109620      -0.081913       0.025171       0.056741              8.353210       6.469654       0.427254      -2.283704       6.506883      -1.200633      12.083093          -0.000002
          130              O       5.622913       7.455916      17.154359      -0.620538      26.908648 0.43630366E+03  0.99320347E+04                                 6.880717                            6.292315       0.854369       2.313196                    0.998684      27.552038      69.946018       0.790667       0.340301      -1.156992       0.064828      -0.011448       0.018086       0.068270      -0.015554       0.003732       0.000930      -0.111846       0.131286      -0.080045       0.036142       0.043902              7.097481       6.997731      -0.502982       0.474865       7.701173      -2.428613       6.593539          -0.000001
          131              O      -3.609957      10.857375      11.528789      -0.635381      35.174432 0.58020541E+03  0.14218039E+05                                 8.500356                            7.465962       0.298261       2.130274                    0.995865      28.722403      76.260185       0.693788       0.360264      -1.137838      -0.010972      -0.078335       0.026159       0.083313       0.004752      -0.057909      -0.015955      -0.001299      -0.142376      -0.081276       0.021508       0.059768              9.245561       9.650266      -4.640165       1.094055      11.247774      -0.878428       6.838645          -0.000001
          132              O       4.953209      11.043463       9.305782      -0.694377      47.360763 0.76968454E+03  0.20301841E+05                                10.570703                            8.742828      -0.240604       1.932217                    0.995078      30.897361      85.934659       0.623535       0.372411      -1.125118      -0.069940      -0.026361       0.014347       0.076107       0.039097       0.027913      -0.053383      -0.017998       0.053677      -0.081357       0.018001       0.063357             12.322353      19.908707       2.855368       3.219260       8.257913       1.364786       8.800440          -0.000002
          133              O       1.053422       6.864947      15.216260      -0.621542      29.894107 0.49187823E+03  0.11550698E+05                                 7.491979                            6.768223       0.653300       2.243360                    0.997539      28.131500      72.800443       0.746849       0.349239      -1.148236      -0.062997      -0.016055      -0.011737       0.066062      -0.027200      -0.050758      -0.019894      -0.069046      -0.138391      -0.089444       0.022368       0.067075              7.932068       8.441337      -3.402489       0.962927       9.130436      -0.476800       6.224430          -0.000000
          134              O       0.832799       8.609660      16.506511      -0.642855      28.966870 0.46764959E+03  0.10836215E+05                                 7.272656                            6.538848       0.741306       2.266185                    0.998323      28.137793      72.164564       0.770967       0.342857      -1.154365      -0.078844       0.001624      -0.007609       0.079227       0.053467      -0.009408       0.013716      -0.001122       0.158797      -0.081916       0.026663       0.055253              7.692370       6.491493       0.351793       2.499659       6.509033       0.896042      10.076585          -0.000002
          135              O       7.219632       9.060782      10.233093      -0.649999      32.027081 0.52708154E+03  0.12601654E+05                                 7.878285                            7.032138       0.466405       2.176799                    0.997604      28.618379      74.893860       0.728162       0.351826      -1.145344       0.005351      -0.002116       0.070907       0.071140       0.048493      -0.036251       0.023061       0.018168       0.109619      -0.081913       0.025172       0.056741              8.353201       6.469647       0.427254       2.283701       6.506877       1.200632      12.083079          -0.000001
          136              O       4.068923       9.461153       8.080859      -0.620538      26.908670 0.43630411E+03  0.99320475E+04                                 6.880721                            6.292319       0.854368       2.313196                    0.998684      27.552049      69.946057       0.790666       0.340301      -1.156992      -0.064828       0.011448       0.018086       0.068270      -0.015554      -0.003732      -0.000930      -0.111845       0.131287      -0.080044       0.036142       0.043903              7.097485       6.997736      -0.502982      -0.474865       7.701177       2.428615       6.593543          -0.000001

******************************************************
Auxiliary information for the entire system
The total spin magnetic moment of the unit cell is   0.000034
The total net atomic charge of the unit cell is   0.000000
Accuracy of reproducing the electrostatic potential in the unit cell:
  The inner radius (bohr) =    5.0000
  The outer radius (bohr) =   12.0000
  Valid grid points have density less than (e/(bohr^3)) =    0.0001
  The number of valid grid points were=        97992
  The rms potential error without charges in kcal/mol is=      8.59529
  The rms potential error with partial charges in kcal/mol is=      1.05793
  The RRMSE value at monopole order=      0.12308
  The rms potential error with partial charges and cloud penetration in kcal/mol is=      1.06674
  The RRMSE value at monopole order with cloud penetration is=      0.12411
  The rms potential error with partial charges and atomic dipoles in kcal/mol is=      0.65367
  The RRMSE value at dipole order=      0.07605
  The rms potential error with partial charges, atomic dipoles and cloud penetration in kcal/mol is=      0.63266
  The RRMSE value at dipole order with cloud penetration=      0.07361

******************************************************
The electron densities and ab initio electrostatic potential were computed in VASP using the PBE functional and
projector augmented wave method. See the main text of the journal article for a description of computational details.
The atomic charges, dipoles, and quadrupoles were computed with the DDEC6 method as described in
(a) T. A. Manz and N. Gabaldon Limas, RSC Adv. 6 (2016) 47771-47801 DOI: 10.1039/c6ra04656h
(b) N. Gabaldon Limas and T. A. Manz, RSC Adv. 8 (2018) 2678-2707 DOI: 10.1039/c7ra11829e.
For each atom in the material, the electron cloud parameters were fit to the spherically averaged atom-in-material
electron density using radial positions for which this density was between 10^-4 and 10^-2 electrons per cubic bohr.
The polarizabilities, dispersion coefficients, and quantum Drude oscillator (QDO) parameters were fit using the MCLF method.
The magnetic structure of the system was optimized in VASP from the default ferromagnetic initial guess using spin polarization.
The atomic spin moments (ASMs) were computed on this optimized magnetic structure using the DDEC6 partition as inputs
to the method of T. A. Manz and D. S. Sholl, J. Chem. Theory Comput. 7 (2011) 4146-4164 DOI: 10.1021/ct200539n.
The RMSE and RRMSE were computed using a uniform grid with Ewald summation.
