# Supplementary material for: A collection of forcefield precursors for metal–organic frameworks
Source: RSC Adv. 2019 Nov 13;9(63):36492–507. doi: 10.1039/c9ra07327b (PMC9075174; doi:10.1039/c9ra07327b)
Supplement: RA-009-C9RA07327B-s4925 [file RA-009-C9RA07327B-s4925.xyz]

  180
jmolscript: load "" {1 1 1} spacegroup "x,y,z" unitcell [{     13.063000     0.000000     0.000000 }, {     -1.178276    13.076020     0.000000 }, {      0.000000     0.000000    22.324000 }]
Zn     2.369917     8.246915     4.614817     0.845421
Zn     2.079572     7.959373     1.718948     0.841074
Zn     9.514807     4.829105    15.776817     0.845421
Zn     9.805152     5.116647    12.880948     0.841074
H      1.638739     6.429479     6.853468     0.106729
H      1.530788     6.424249     9.195256     0.152195
H      2.845988    10.268599     9.152840     0.151829
H      2.895074    10.158760     6.813285     0.106796
H      5.304584     8.454955    13.204646     0.128462
H      5.259617     8.345116    15.582152     0.122899
H     11.847329     8.402650    15.452673     0.119999
H     11.879084     8.470646    13.090794     0.122315
H     11.241755     8.005139     5.589930     0.119594
H      8.967599     8.163359     5.842191     0.122456
H      6.668316     8.223509     4.808590     0.130065
H      6.283721     8.128054     0.765713     0.124444
H      8.574357     7.931914     0.529079     0.115142
H     10.870162     7.823383     1.555983     0.124781
H      3.541862     4.198710     5.357760     0.123833
H      3.929047     1.916945     5.607789     0.118088
H      2.571698    12.660203     4.703667     0.124207
H      1.308088    12.070474     0.886263     0.118645
H      2.311870     1.278835     0.564797     0.119501
H      2.380015     3.595905     1.506870     0.127112
H      0.999651     6.331409    21.745808     0.101629
H      0.937364     6.413788    19.415183     0.134960
H      2.978269     9.916854    19.582613     0.137463
H      2.985513     9.749481    21.917703     0.104029
H     10.245985     6.646541    18.015468     0.106729
H     10.353936     6.651771    20.357256     0.152194
H      9.038736     2.807421    20.314840     0.151829
H      8.989650     2.917260    17.975285     0.106796
H      6.580140     4.621065     2.042646     0.128462
H      6.625107     4.730904     4.420152     0.122899
H      0.037395     4.673370     4.290673     0.119999
H      0.005640     4.605374     1.928794     0.122315
H      0.642969     5.070881    16.751930     0.119594
H      2.917125     4.912661    17.004191     0.122456
H      5.216408     4.852511    15.970590     0.130065
H      5.601003     4.947966    11.927713     0.124444
H      3.310367     5.144106    11.691079     0.115142
H      1.014562     5.252637    12.717983     0.124781
H      8.342862     8.877310    16.519760     0.123833
H      7.955677    11.159075    16.769789     0.118088
H      9.313026     0.415817    15.865667     0.124206
H     10.576636     1.005546    12.048263     0.118645
H      9.572854    11.797185    11.726797     0.119501
H      9.504709     9.480114    12.668870     0.127112
H     10.885073     6.744611    10.583808     0.101629
H     10.947360     6.662232     8.253183     0.134960
H      8.906455     3.159166     8.420613     0.137464
H      8.899211     3.326539    10.755703     0.104029
C      2.595282     5.556001     3.239212     0.587183
C     -0.315378     7.921453     3.355297     0.596398
C      2.017009    10.668725     3.038296     0.604560
C      4.769458     8.261429     2.993648     0.605014
C      1.888440     7.210117     7.331202     0.122319
C      1.805779     7.199657     8.721987    -0.205124
C      2.142324     8.364730     9.380545     0.249106
C      2.582861     9.477499     8.695198    -0.203294
C      2.626978     9.393813     7.308878     0.110885
C      3.332947     8.517719    11.483466     0.444952
C      3.305709     8.457570    12.972476    -0.069679
C      4.475662     8.434033    13.666753    -0.062999
C      4.449142     8.380421    15.086559    -0.081393
C      3.242121     8.380421    15.738420    -0.033582
C      3.236835     8.294119    17.216269     0.320524
C      1.981578     8.264045    17.845806    -0.120906
C      0.727658     8.277121    17.173853     0.326041
C      0.782722     8.390882    15.696004    -0.034407
C     -0.385572     8.410496    14.990566    -0.076628
C     -0.370347     8.444494    13.579689    -0.065476
C      0.829308     8.439263    12.921131    -0.073785
C      0.832587     8.373883    11.434353     0.458379
C      2.047860     8.456262    13.624337     0.023889
C      2.034874     8.397420    15.041911     0.020384
C     11.251555     7.925376     3.538354    -0.014792
C     10.681116     8.007755     4.824216    -0.109312
C      9.338655     8.090134     4.971555    -0.145618
C      8.466861     8.066597     3.830798     0.077535
C      7.063013     8.163359     3.946883    -0.156209
C      6.262733     8.172512     2.837380    -0.017687
C      6.839831     8.103210     1.533659    -0.099764
C      8.196052     7.998601     1.397482    -0.146625
C      9.040747     7.989448     2.518147     0.077692
C     10.464788     7.900531     2.410992    -0.164709
C      2.902646     4.087564     3.393248    -0.021311
C      3.373638     3.601136     4.638927    -0.110900
C      3.581688     2.249075     4.788498    -0.144045
C      3.285821     1.342907     3.730340     0.082192
C      2.247391    13.011948     3.884376    -0.163108
C      1.922110    12.156776     2.861937    -0.018337
C      1.505168    12.666741     1.598398    -0.113750
C      2.569684     0.940166     1.415342    -0.145219
C      2.833963     1.848949     2.486894     0.082269
C      2.664062     3.241545     2.341788    -0.163773
C      1.406666     7.062358    21.294864     0.100009
C      1.368215     7.097664    19.915240    -0.170441
C      1.980564     8.173820    19.281239     0.162031
C      2.575045     9.172828    20.013466    -0.172690
C      2.573166     9.069004    21.398893     0.097880
C      9.289442     7.520019    14.401212     0.587184
C     12.200102     5.154567    14.517297     0.596398
C      9.867715     2.407295    14.200296     0.604560
C      7.115266     4.814591    14.155648     0.605014
C      9.996284     5.865903    18.493202     0.122319
C     10.078945     5.876363    19.883987    -0.205124
C      9.742400     4.711290    20.542545     0.249105
C      9.301863     3.598521    19.857198    -0.203294
C      9.257746     3.682207    18.470878     0.110885
C      8.551777     4.558301     0.321466     0.444952
C      8.579015     4.618450     1.810476    -0.069678
C      7.409062     4.641987     2.504753    -0.062999
C      7.435582     4.695599     3.924559    -0.081392
C      8.642603     4.695599     4.576420    -0.033582
C      8.647889     4.781901     6.054269     0.320525
C      9.903146     4.811975     6.683806    -0.120915
C     11.157066     4.798899     6.011853     0.326042
C     11.102002     4.685138     4.534004    -0.034407
C     12.270296     4.665524     3.828566    -0.076627
C     12.255071     4.631526     2.417689    -0.065477
C     11.055416     4.636757     1.759131    -0.073784
C     11.052137     4.702137     0.272353     0.458379
C      9.836864     4.619758     2.462337     0.023889
C      9.849850     4.678600     3.879911     0.020383
C      0.633169     5.150644    14.700354    -0.014793
C      1.203608     5.068265    15.986216    -0.109312
C      2.546069     4.985886    16.133555    -0.145618
C      3.417863     5.009423    14.992798     0.077535
C      4.821711     4.912661    15.108883    -0.156209
C      5.621991     4.903507    13.999380    -0.017687
C      5.044893     4.972810    12.695659    -0.099764
C      3.688672     5.077419    12.559482    -0.146625
C      2.843977     5.086572    13.680147     0.077692
C      1.419936     5.175489    13.572992    -0.164709
C      8.982078     8.988456    14.555248    -0.021311
C      8.511086     9.474884    15.800927    -0.110900
C      8.303036    10.826945    15.950498    -0.144045
C      8.598903    11.733113    14.892340     0.082192
C      9.637333     0.064072    15.046376    -0.163108
C      9.962614     0.919244    14.023937    -0.018337
C     10.379556     0.409279    12.760398    -0.113750
C      9.315040    12.135854    12.577342    -0.145219
C      9.050761    11.227071    13.648894     0.082269
C      9.220662     9.834475    13.503788    -0.163773
C     10.478058     6.013662    10.132864     0.100010
C     10.516509     5.978356     8.753240    -0.170441
C      9.904160     4.902200     8.119239     0.162033
C      9.309679     3.903192     8.851466    -0.172690
C      9.311558     4.007016    10.236893     0.097881
N      2.305668     8.277121     6.645855    -0.194981
N      2.106239     8.388267    10.842767    -0.241633
N      1.996962     8.020831    22.020394    -0.200419
N      9.579056     4.798899    17.807855    -0.194981
N      9.778485     4.687753    22.004767    -0.241633
N      9.887762     5.055189    10.858394    -0.200419
O      2.540543     6.235954     4.306300    -0.557748
O      2.410702     6.009739     2.087294    -0.535182
O      0.370562     8.108440     4.402293    -0.554750
O      0.128995     7.744927     2.207844    -0.535688
O      2.248871    10.241139     4.196912    -0.550512
O      1.863554     9.965235     2.015857    -0.552608
O      4.330484     8.349039     4.145567    -0.539205
O      4.094090     8.247046     1.944420    -0.553892
O      4.376614     8.590945    10.853929    -0.438998
O      4.253597     8.274505    17.885989    -0.397677
O     -0.313258     8.231355    17.801158    -0.397396
O     -0.167363     8.322887    10.762400    -0.436658
O      9.344181     6.840066    15.468300    -0.557747
O      9.474022     7.066281    13.249294    -0.535182
O     11.514162     4.967580    15.564293    -0.554750
O     11.755729     5.331093    13.369844    -0.535688
O      9.635853     2.834881    15.358912    -0.550512
O     10.021170     3.110785    13.177857    -0.552608
O      7.554240     4.726981    15.307567    -0.539205
O      7.790634     4.828974    13.106420    -0.553893
O      7.508110     4.485075    22.015929    -0.438998
O      7.631127     4.801515     6.723989    -0.397677
O     12.197982     4.844665     6.639158    -0.397395
O     12.052087     4.753133    21.924400    -0.436658

The following XYZ coordinates are in angstroms. Other properties are in atomic units.
The sperically averaged electron density of each atom fit to a function of the form exp(a - br)
eigen_1, eigen_2 and eigen_3 are the three eigenvalues of traceless quadrupole moment tensor
  atom number  atomic symbol              X              Y              Z     net charge C6 coefficient C8 coefficient C10 coefficient fluctuating dipole atomic polarizability isotropic forcefield polarizability              a              b squared Pearson coefficient          <r^3>          <r^4>         wp_QDO          m_QDO          q_QDO       dipole_x       dipole_y       dipole_z         dipole            Qxy            Qxz            Qyz     Q(x^2-y^2)  Q(3z^2 - R^2)        eigen_1        eigen_2        eigen_3 static polarizability      alpha(xx)      alpha(xy)      alpha(xz)      alpha(yy)      alpha(yz)      alpha(zz) atomic spin moment
            1             Zn       2.369917       8.246915       4.614817       0.845421     108.425610 0.19967647E+04  0.64571173E+05                                18.633042                           14.678598       0.290692       1.947913                    0.995919      47.161488     129.728382       0.468081       0.404644      -1.140775       0.008717       0.000448       0.017996       0.020002       0.004783      -0.000694      -0.009082      -0.021459      -0.331934      -0.111111       0.043584       0.067527             24.376408      26.517185      -0.502131      -2.751966      22.513508      -0.459600      24.098532           0.000154
            2             Zn       2.079572       7.959373       1.718948       0.841074     108.067368 0.19817755E+04  0.63997434E+05                                18.702253                           14.717689       0.283043       1.944570                    0.996179      47.275955     130.162639       0.462745       0.409879      -1.136553      -0.000389      -0.003175      -0.014532       0.014880       0.008487      -0.011502      -0.002104      -0.011801      -0.335246      -0.112576       0.046068       0.066508             24.596012      26.134039      -0.226386      -0.851430      23.257595      -1.689089      24.396401           0.001481
            3             Zn       9.514807       4.829105      15.776817       0.845421     108.425624 0.19967649E+04  0.64571182E+05                                18.633044                           14.678599       0.290692       1.947913                    0.995919      47.161491     129.728392       0.468081       0.404644      -1.140775      -0.008717      -0.000448       0.017997       0.020002       0.004783       0.000694       0.009082      -0.021459      -0.331934      -0.111112       0.043584       0.067527             24.376412      26.517183      -0.502132       2.751966      22.513509       0.459600      24.098544           0.000154
            4             Zn       9.805152       5.116647      12.880948       0.841074     108.067370 0.19817752E+04  0.63997422E+05                                18.702255                           14.717689       0.283043       1.944570                    0.996179      47.275953     130.162638       0.462745       0.409879      -1.136553       0.000389       0.003175      -0.014532       0.014880       0.008487       0.011502       0.002104      -0.011801      -0.335246      -0.112576       0.046068       0.066508             24.596018      26.134041      -0.226386       0.851430      23.257597       1.689089      24.396415           0.001481
            5              H       1.638739       6.429479       6.853468       0.106729       1.228550 0.86763576E+01  0.86782457E+02                                 1.883338                            1.710135      -1.203882       2.313072                    0.994840       3.589098      10.088265       0.484459       1.264022      -0.712278      -0.015233      -0.042503      -0.022694       0.050533       0.006493       0.001217      -0.002082      -0.028704       0.010099      -0.017563       0.003204       0.014359              1.996851       1.623645       0.279587       0.194878       2.168089       0.615652       2.198819           0.000016
            6              H       1.530788       6.424249       9.195256       0.152195       1.062616 0.77668085E+01  0.74892537E+02                                 1.672286                            1.597366      -0.834463       2.509442                    0.999577       3.101226       8.313009       0.515599       1.231963      -0.723292      -0.012641      -0.032424       0.016729       0.038613       0.008320      -0.002366      -0.003268      -0.025312       0.013554      -0.017487       0.003119       0.014368              1.692838       1.432338       0.201541      -0.109624       1.806694      -0.310754       1.839480          -0.000022
            7              H       2.845988      10.268599       9.152840       0.151829       1.058240 0.75983044E+01  0.72021454E+02                                 1.592172                            1.520424      -0.889596       2.483636                    0.999125       2.981524       7.627446       0.566392       1.140890      -0.745970       0.014211       0.031538       0.019197       0.039561       0.010788      -0.001726       0.004784      -0.023520       0.013937      -0.018768       0.003680       0.015088              1.607063       1.313968       0.192331       0.110585       1.850821       0.264731       1.656400          -0.000002
            8              H       2.895074      10.158760       6.813285       0.106796       1.228499 0.85190689E+01  0.83288710E+02                                 1.768518                            1.610234      -0.870344       2.465683                    0.999064       3.252883       8.517222       0.548902       1.141345      -0.744129       0.014358       0.041665      -0.023727       0.050051       0.011759      -0.003043       0.000801      -0.027665       0.002013      -0.018990       0.001165       0.017825              1.866667       1.432422       0.239220      -0.175907       2.120322      -0.562274       2.047259           0.000000
            9              H       5.304584       8.454955      13.204646       0.128462       1.105035 0.80742506E+01  0.79423424E+02                                 1.772640                            1.667919      -0.924023       2.452007                    0.998691       3.408356       9.540772       0.481927       1.292049      -0.707470       0.039748       0.000941      -0.018397       0.043809      -0.001440      -0.003729       0.000313       0.026869      -0.014401      -0.011113      -0.005453       0.016566              1.833008       2.410565       0.074262      -0.317256       1.407795      -0.028598       1.680664           0.000050
           10              H       5.259617       8.345116      15.582152       0.122899       1.111563 0.81101331E+01  0.80126160E+02                                 1.788111                            1.675661      -1.104591       2.357273                    0.996866       3.587308      10.171636       0.477512       1.298302      -0.704312       0.036966      -0.004370       0.018767       0.041686      -0.004851       0.001454      -0.002104       0.025809      -0.012842      -0.012073      -0.004015       0.016088              1.856748       2.449529       0.056910       0.356465       1.406049       0.016380       1.714666          -0.000227
           11              H      11.847329       8.402650      15.452673       0.119999       1.163325 0.86425428E+01  0.87582388E+02                                 1.907074                            1.777462      -1.334312       2.247382                    0.993251       3.859032      11.431173       0.440901       1.370851      -0.688234      -0.034856      -0.002128       0.018052       0.039311       0.000348      -0.003728       0.002234       0.014676      -0.011631      -0.007397      -0.002866       0.010264              1.997749       2.686983      -0.055587      -0.324763       1.497433      -0.005560       1.808832          -0.000166
           12              H      11.879084       8.470646      13.090794       0.122315       1.089466 0.78576447E+01  0.77928784E+02                                 1.839715                            1.704890      -1.329461       2.251667                    0.993320       3.820644      11.277806       0.445214       1.387176      -0.684673      -0.034658      -0.000780      -0.019574       0.039811      -0.001312       0.005681      -0.001864       0.016200      -0.001064      -0.008357      -0.002949       0.011306              1.938409       2.573082      -0.108245       0.354058       1.474551      -0.016132       1.767594           0.000035
           13              H      11.241755       8.005139       5.589930       0.119594       1.197592 0.89689398E+01  0.90080423E+02                                 1.831141                            1.728137      -1.013686       2.400583                    0.997638       3.459543       9.612751       0.488394       1.248666      -0.717435       0.023014       0.001839       0.033721       0.040867      -0.002404       0.005143       0.003216       0.011499       0.049995      -0.015137      -0.003019       0.018156              1.892542       2.049240       0.020821       0.468711       1.450953      -0.033465       2.177432          -0.000097
           14              H       8.967599       8.163359       5.842191       0.122456       1.154594 0.86318708E+01  0.84917052E+02                                 1.720797                            1.646872      -0.779877       2.513634                    0.999543       3.210614       8.513473       0.528409       1.178273      -0.736077      -0.013815       0.004434       0.035832       0.038658      -0.000984      -0.000764       0.003050       0.026216       0.034649      -0.019216       0.007206       0.012011              1.738854       1.652679      -0.055865      -0.257914       1.391848       0.053267       2.172034          -0.000079
           15              H       6.668316       8.223509       4.808590       0.130065       1.167556 0.89378318E+01  0.89154707E+02                                 1.758399                            1.693065      -1.060789       2.381003                    0.997611       3.360548       9.125522       0.510561       1.202670      -0.728547      -0.016086       0.002727       0.036107       0.039622       0.000052      -0.001876       0.001369       0.003623       0.047088      -0.009740      -0.006189       0.015929              1.779501       1.950550      -0.091672      -0.285745       1.395240       0.066871       1.992714          -0.000018
           16              H       6.283721       8.128054       0.765713       0.124444       1.152258 0.83729635E+01  0.81906970E+02                                 1.721894                            1.621098      -0.942985       2.432943                    0.998586       3.273071       8.710698       0.531978       1.176984      -0.734825      -0.022340      -0.000201      -0.035991       0.042361      -0.000844       0.004109       0.000705       0.011852       0.054152      -0.015042      -0.003787       0.018829              1.775973       2.028218      -0.093127       0.448259       1.343759      -0.060703       1.955943           0.000029
           17              H       8.574357       7.931914       0.529079       0.115142       1.138858 0.84190210E+01  0.82521663E+02                                 1.715033                            1.632018      -0.765013       2.513812                    0.999553       3.281307       8.759026       0.526720       1.186368      -0.732913       0.011420      -0.002181      -0.034937       0.036821      -0.000396       0.001421       0.000945       0.026736       0.034866      -0.019215       0.007126       0.012089              1.745631       1.676220      -0.070967      -0.326055       1.382161       0.071812       2.178513           0.000017
           18              H      10.870162       7.823383       1.555983       0.124781       1.190479 0.93065013E+01  0.94516615E+02                                 1.832535                            1.767661      -1.120999       2.349325                    0.996507       3.539174       9.950138       0.479007       1.259049      -0.714599       0.016936      -0.001433      -0.035326       0.039202       0.000147      -0.003237      -0.000152       0.004499       0.047814      -0.010223      -0.006189       0.016413              1.866878       1.976643      -0.018257      -0.308722       1.475236       0.073376       2.148755           0.000139
           19              H       3.541862       4.198710       5.357760       0.123833       1.192203 0.86969982E+01  0.86205475E+02                                 1.790409                            1.673786      -1.011959       2.401597                    0.998311       3.340492       9.057333       0.511539       1.207985      -0.727377       0.008070       0.023836       0.033602       0.041981       0.001826       0.009049       0.004494      -0.013825       0.043790      -0.016834      -0.001606       0.018440              1.860231       1.560455       0.058747       0.128145       2.093093       0.473098       1.927145          -0.000019
           20              H       3.929047       1.916945       5.607789       0.118088       1.172421 0.85719695E+01  0.83542403E+02                                 1.681180                            1.594902      -0.838657       2.479964                    0.999148       3.182247       8.192505       0.564756       1.112804      -0.752380       0.015225      -0.010343       0.033496       0.038220      -0.002991       0.011187       0.002560      -0.024393       0.024208      -0.021070       0.008240       0.012830              1.695875       1.476063      -0.104705       0.281558       1.665567      -0.225780       1.945994           0.000003
           21              H       2.571698      12.660203       4.703667       0.124207       1.207393 0.90964369E+01  0.91008261E+02                                 1.782695                            1.693530      -1.159164       2.330320                    0.996540       3.421988       9.263487       0.517787       1.182349      -0.732690       0.014026      -0.013706       0.031897       0.037443      -0.002397       0.009741       0.000227      -0.001630       0.032337      -0.011397      -0.003844       0.015242              1.819118       1.463458      -0.123969       0.232460       2.033910      -0.304334       1.959986           0.000000
           22              H       1.308088      12.070474       0.886263       0.118645       1.260040 0.91613379E+01  0.91629488E+02                                 1.825630                            1.692356      -1.056487       2.375320                    0.997704       3.384176       9.097584       0.522365       1.172347      -0.735779      -0.010953      -0.023425      -0.031962       0.041113       0.002792       0.009526       0.003126      -0.010297       0.044206      -0.015743      -0.002701       0.018444              1.908690       1.424410       0.081018       0.133509       2.328657       0.525594       1.973004          -0.000007
           23              H       2.311870       1.278835       0.564797       0.119501       1.175359 0.86319871E+01  0.84359603E+02                                 1.693405                            1.608155      -0.840958       2.480233                    0.999151       3.180197       8.225690       0.557835       1.123508      -0.749822      -0.009469       0.011264      -0.035220       0.038171      -0.000777       0.008663       0.001390      -0.028066       0.032416      -0.021782       0.008394       0.013388              1.707110       1.401991      -0.119308       0.206760       1.719538      -0.257383       1.999801           0.000001
           24              H       2.380015       3.595905       1.506870       0.127112       1.211685 0.91911962E+01  0.92724082E+02                                 1.832576                            1.738208      -1.110235       2.357011                    0.996894       3.464129       9.594347       0.492519       1.232715      -0.720950      -0.008626       0.013639      -0.035669       0.039150      -0.001538       0.006001      -0.000739      -0.003599       0.042227      -0.010638      -0.004971       0.015609              1.885927       1.647210      -0.212070       0.218620       2.010780      -0.294705       1.999792          -0.000003
           25              H       0.999651       6.331409      21.745808       0.101629       1.235120 0.85877911E+01  0.85701895E+02                                 1.887236                            1.697783      -1.166095       2.322247                    0.995192       3.642358      10.236243       0.487622       1.258677      -0.712822      -0.019631      -0.038476       0.021247       0.048138       0.007816      -0.000618       0.000484      -0.019498       0.022696      -0.016301       0.007535       0.008766              2.015148       1.810086       0.486049      -0.351569       2.096379      -0.560847       2.138977           0.000303
           26              H       0.937364       6.413788      19.415183       0.134960       1.103122 0.80983071E+01  0.79479999E+02                                 1.752118                            1.658022      -0.899364       2.467643                    0.998895       3.333939       9.230805       0.490258       1.272968      -0.712244      -0.020427      -0.029402      -0.020535       0.041273       0.012886       0.002069       0.004876      -0.018833       0.016308      -0.018684       0.002774       0.015910              1.790229       1.581433       0.309921       0.207697       1.778567       0.317385       2.010688          -0.000242
           27              H       2.978269       9.916854      19.582613       0.137463       1.121849 0.82247179E+01  0.79534861E+02                                 1.653390                            1.580002      -0.921987       2.456466                    0.998771       3.100646       8.017398       0.556473       1.138218      -0.746252       0.020327       0.029805      -0.018523       0.040554       0.014606       0.001571      -0.004112      -0.016003       0.014356      -0.019540       0.004520       0.015020              1.667929       1.444365       0.279381      -0.167557       1.829148      -0.226693       1.730273          -0.000024
           28              H       2.985513       9.749481      21.917703       0.104029       1.338927 0.95035051E+01  0.95748946E+02                                 1.896137                            1.718539      -0.978112       2.411664                    0.997873       3.380464       9.065652       0.521663       1.165376      -0.738248       0.025171       0.038037       0.025262       0.052140       0.018164       0.003187      -0.000057      -0.017870       0.001427      -0.020833       0.000691       0.020142              2.017717       1.664406       0.321050       0.316653       2.102772       0.576105       2.285974           0.000254
           29              H      10.245985       6.646541      18.015468       0.106729       1.228549 0.86763546E+01  0.86782420E+02                                 1.883338                            1.710135      -1.203881       2.313072                    0.994840       3.589097      10.088262       0.484459       1.264023      -0.712278       0.015233       0.042503      -0.022694       0.050533       0.006493      -0.001217       0.002082      -0.028704       0.010099      -0.017563       0.003204       0.014359              1.996851       1.623645       0.279587      -0.194878       2.168089      -0.615652       2.198819           0.000016
           30              H      10.353936       6.651771      20.357256       0.152194       1.062617 0.77668121E+01  0.74892585E+02                                 1.672287                            1.597367      -0.834463       2.509442                    0.999577       3.101226       8.313011       0.515599       1.231964      -0.723292       0.012641       0.032424       0.016729       0.038613       0.008320       0.002366       0.003268      -0.025312       0.013554      -0.017487       0.003119       0.014368              1.692839       1.432339       0.201541       0.109624       1.806696       0.310755       1.839482          -0.000022
           31              H       9.038736       2.807421      20.314840       0.151829       1.058240 0.75983044E+01  0.72021454E+02                                 1.592172                            1.520424      -0.889596       2.483636                    0.999125       2.981524       7.627446       0.566392       1.140890      -0.745970      -0.014211      -0.031538       0.019197       0.039561       0.010788       0.001726      -0.004784      -0.023520       0.013937      -0.018768       0.003679       0.015088              1.607063       1.313968       0.192331      -0.110585       1.850821      -0.264731       1.656401          -0.000002
           32              H       8.989650       2.917260      17.975285       0.106796       1.228499 0.85190755E+01  0.83288794E+02                                 1.768519                            1.610235      -0.870344       2.465683                    0.999064       3.252884       8.517227       0.548902       1.141345      -0.744129      -0.014358      -0.041665      -0.023727       0.050051       0.011759       0.003043      -0.000801      -0.027665       0.002013      -0.018990       0.001165       0.017825              1.866669       1.432423       0.239220       0.175908       2.120323       0.562274       2.047261           0.000000
           33              H       6.580140       4.621065       2.042646       0.128462       1.105034 0.80742495E+01  0.79423408E+02                                 1.772640                            1.667918      -0.924023       2.452007                    0.998691       3.408356       9.540771       0.481927       1.292048      -0.707470      -0.039748      -0.000941      -0.018397       0.043809      -0.001440       0.003729      -0.000313       0.026869      -0.014401      -0.011113      -0.005453       0.016566              1.833008       2.410565       0.074262       0.317256       1.407795       0.028598       1.680664           0.000050
           34              H       6.625107       4.730904       4.420152       0.122899       1.111562 0.81101291E+01  0.80126118E+02                                 1.788111                            1.675661      -1.104590       2.357273                    0.996866       3.587308      10.171639       0.477511       1.298303      -0.704312      -0.036966       0.004370       0.018767       0.041686      -0.004851      -0.001454       0.002104       0.025809      -0.012842      -0.012073      -0.004015       0.016088              1.856748       2.449529       0.056910      -0.356464       1.406049      -0.016380       1.714666          -0.000227
           35              H       0.037395       4.673370       4.290673       0.119999       1.163325 0.86425395E+01  0.87582349E+02                                 1.907074                            1.777461      -1.334311       2.247382                    0.993251       3.859032      11.431174       0.440901       1.370851      -0.688234       0.034856       0.002128       0.018052       0.039311       0.000348       0.003728      -0.002234       0.014676      -0.011631      -0.007397      -0.002866       0.010264              1.997749       2.686983      -0.055587       0.324763       1.497433       0.005560       1.808831          -0.000166
           36              H       0.005640       4.605374       1.928794       0.122315       1.089466 0.78576449E+01  0.77928783E+02                                 1.839714                            1.704889      -1.329461       2.251667                    0.993320       3.820644      11.277804       0.445215       1.387175      -0.684673       0.034658       0.000780      -0.019574       0.039811      -0.001312      -0.005681       0.001864       0.016200      -0.001064      -0.008357      -0.002949       0.011306              1.938409       2.573081      -0.108245      -0.354058       1.474551       0.016132       1.767594           0.000035
           37              H       0.642969       5.070881      16.751930       0.119594       1.197591 0.89689356E+01  0.90080365E+02                                 1.831141                            1.728136      -1.013686       2.400583                    0.997638       3.459542       9.612746       0.488394       1.248666      -0.717435      -0.023014      -0.001839       0.033721       0.040867      -0.002404      -0.005143      -0.003216       0.011499       0.049995      -0.015137      -0.003019       0.018156              1.892541       2.049239       0.020821      -0.468710       1.450953       0.033465       2.177432          -0.000097
           38              H       2.917125       4.912661      17.004191       0.122456       1.154593 0.86318641E+01  0.84916966E+02                                 1.720796                            1.646871      -0.779877       2.513634                    0.999543       3.210613       8.513468       0.528409       1.178273      -0.736077       0.013815      -0.004434       0.035832       0.038658      -0.000984       0.000764      -0.003050       0.026216       0.034649      -0.019216       0.007206       0.012011              1.738853       1.652678      -0.055865       0.257914       1.391847      -0.053267       2.172033          -0.000080
           39              H       5.216408       4.852511      15.970590       0.130065       1.167556 0.89378319E+01  0.89154707E+02                                 1.758399                            1.693065      -1.060789       2.381003                    0.997611       3.360548       9.125522       0.510561       1.202670      -0.728547       0.016086      -0.002727       0.036107       0.039622       0.000052       0.001876      -0.001369       0.003623       0.047088      -0.009740      -0.006189       0.015929              1.779501       1.950550      -0.091672       0.285745       1.395240      -0.066871       1.992714          -0.000018
           40              H       5.601003       4.947966      11.927713       0.124444       1.152258 0.83729659E+01  0.81907007E+02                                 1.721895                            1.621099      -0.942985       2.432943                    0.998586       3.273071       8.710701       0.531978       1.176985      -0.734825       0.022340       0.000201      -0.035991       0.042361      -0.000844      -0.004109      -0.000705       0.011852       0.054152      -0.015042      -0.003787       0.018830              1.775974       2.028220      -0.093127      -0.448259       1.343760       0.060703       1.955944           0.000029
           41              H       3.310367       5.144106      11.691079       0.115142       1.138858 0.84190186E+01  0.82521627E+02                                 1.715032                            1.632017      -0.765013       2.513812                    0.999553       3.281307       8.759023       0.526721       1.186367      -0.732913      -0.011420       0.002181      -0.034937       0.036821      -0.000396      -0.001421      -0.000945       0.026736       0.034866      -0.019215       0.007126       0.012089              1.745630       1.676219      -0.070967       0.326054       1.382160      -0.071812       2.178512           0.000017
           42              H       1.014562       5.252637      12.717983       0.124781       1.190479 0.93065028E+01  0.94516635E+02                                 1.832536                            1.767661      -1.120999       2.349324                    0.996507       3.539174       9.950139       0.479007       1.259050      -0.714599      -0.016936       0.001433      -0.035326       0.039202       0.000147       0.003237       0.000152       0.004499       0.047814      -0.010223      -0.006189       0.016413              1.866878       1.976643      -0.018257       0.308722       1.475236      -0.073377       2.148756           0.000139
           43              H       8.342862       8.877310      16.519760       0.123833       1.192204 0.86969993E+01  0.86205486E+02                                 1.790409                            1.673786      -1.011958       2.401597                    0.998311       3.340492       9.057332       0.511539       1.207985      -0.727377      -0.008070      -0.023836       0.033602       0.041981       0.001826      -0.009049      -0.004494      -0.013825       0.043790      -0.016834      -0.001606       0.018440              1.860231       1.560454       0.058747      -0.128145       2.093093      -0.473098       1.927145          -0.000019
           44              H       7.955677      11.159075      16.769789       0.118088       1.172420 0.85719598E+01  0.83542282E+02                                 1.681179                            1.594901      -0.838657       2.479965                    0.999148       3.182246       8.192500       0.564757       1.112803      -0.752380      -0.015225       0.010343       0.033496       0.038220      -0.002991      -0.011187      -0.002560      -0.024393       0.024208      -0.021070       0.008240       0.012831              1.695873       1.476062      -0.104705      -0.281558       1.665565       0.225779       1.945993           0.000003
           45              H       9.313026       0.415817      15.865667       0.124206       1.207394 0.90964432E+01  0.91008343E+02                                 1.782696                            1.693531      -1.159164       2.330320                    0.996540       3.421989       9.263492       0.517786       1.182349      -0.732690      -0.014026       0.013706       0.031897       0.037443      -0.002397      -0.009741      -0.000227      -0.001630       0.032337      -0.011397      -0.003844       0.015242              1.819119       1.463459      -0.123969      -0.232460       2.033912       0.304335       1.959988           0.000000
           46              H      10.576636       1.005546      12.048263       0.118645       1.260040 0.91613389E+01  0.91629505E+02                                 1.825631                            1.692357      -1.056487       2.375320                    0.997704       3.384176       9.097586       0.522364       1.172347      -0.735779       0.010953       0.023425      -0.031962       0.041113       0.002792      -0.009526      -0.003126      -0.010297       0.044206      -0.015743      -0.002701       0.018444              1.908691       1.424410       0.081018      -0.133509       2.328657      -0.525594       1.973005          -0.000007
           47              H       9.572854      11.797185      11.726797       0.119501       1.175359 0.86319900E+01  0.84359636E+02                                 1.693405                            1.608155      -0.840958       2.480233                    0.999151       3.180198       8.225692       0.557836       1.123508      -0.749822       0.009469      -0.011264      -0.035220       0.038171      -0.000777      -0.008663      -0.001390      -0.028066       0.032416      -0.021782       0.008394       0.013388              1.707110       1.401991      -0.119308      -0.206760       1.719538       0.257383       1.999801           0.000001
           48              H       9.504709       9.480114      12.668870       0.127112       1.211687 0.91912113E+01  0.92724247E+02                                 1.832575                            1.738207      -1.110235       2.357011                    0.996894       3.464133       9.594350       0.492520       1.232712      -0.720951       0.008626      -0.013639      -0.035669       0.039150      -0.001538      -0.006001       0.000739      -0.003599       0.042227      -0.010638      -0.004971       0.015609              1.885927       1.647210      -0.212070      -0.218620       2.010779       0.294705       1.999791          -0.000003
           49              H      10.885073       6.744611      10.583808       0.101629       1.235120 0.85877898E+01  0.85701879E+02                                 1.887236                            1.697783      -1.166095       2.322247                    0.995192       3.642358      10.236243       0.487622       1.258677      -0.712822       0.019631       0.038476       0.021247       0.048138       0.007816       0.000618      -0.000484      -0.019498       0.022696      -0.016301       0.007535       0.008766              2.015148       1.810086       0.486049       0.351569       2.096379       0.560847       2.138977           0.000303
           50              H      10.947360       6.662232       8.253183       0.134960       1.103124 0.80983215E+01  0.79480189E+02                                 1.752121                            1.658024      -0.899367       2.467642                    0.998895       3.333942       9.230821       0.490257       1.272970      -0.712244       0.020427       0.029402      -0.020535       0.041273       0.012886      -0.002069      -0.004876      -0.018834       0.016308      -0.018684       0.002774       0.015910              1.790232       1.581435       0.309921      -0.207697       1.778569      -0.317386       2.010691          -0.000242
           51              H       8.906455       3.159166       8.420613       0.137464       1.121854 0.82247668E+01  0.79535477E+02                                 1.653397                            1.580008      -0.921991       2.456464                    0.998771       3.100652       8.017429       0.556471       1.138221      -0.746252      -0.020327      -0.029805      -0.018523       0.040554       0.014606      -0.001571       0.004112      -0.016003       0.014355      -0.019540       0.004520       0.015020              1.667936       1.444371       0.279382       0.167558       1.829156       0.226695       1.730281          -0.000023
           52              H       8.899211       3.326539      10.755703       0.104029       1.338927 0.95035093E+01  0.95749004E+02                                 1.896138                            1.718539      -0.978112       2.411664                    0.997873       3.380465       9.065657       0.521663       1.165376      -0.738248      -0.025171      -0.038037       0.025262       0.052140       0.018164      -0.003187       0.000057      -0.017870       0.001427      -0.020833       0.000690       0.020142              2.017719       1.664407       0.321050      -0.316653       2.102773      -0.576106       2.285976           0.000254
           53              C       2.595282       5.556001       3.239212       0.587183      23.610500 0.25694663E+03  0.53648252E+04                                 7.697929                            5.719375      -0.052290       2.040766                    0.999373      22.569427      63.756834       0.614480       0.477403      -1.015372      -0.010402       0.062303      -0.004624       0.063334       0.036110      -0.004122       0.002539       0.170865      -0.103033      -0.075842      -0.034167       0.110009              9.702805       5.694938      -2.036208       0.349405      15.483130      -0.242716       7.930346          -0.000001
           54              C      -0.315378       7.921453       3.355297       0.596398      23.207244 0.25334553E+03  0.52768107E+04                                 7.623624                            5.694452      -0.098891       2.025975                    0.999415      22.536396      63.815325       0.612669       0.479979      -1.012891       0.061835       0.010311      -0.007698       0.063160      -0.010792       0.006730      -0.024115      -0.173987      -0.080232      -0.074899      -0.030669       0.105568              9.628533      16.065079       1.009708      -0.371290       4.694869       0.541770       8.125650          -0.000189
           55              C       2.017009      10.668725       3.038296       0.604560      25.186315 0.24711349E+03  0.51015141E+04                                 8.022570                            5.585793      -0.023816       2.052815                    0.999584      22.145163      61.891421       0.626612       0.473483      -1.019046       0.001270      -0.063231       0.007534       0.063691       0.007596      -0.020431       0.000442       0.194162      -0.109035      -0.079243      -0.038999       0.118242             10.940259       4.741080      -0.749611       0.650822      19.601823      -0.335915       8.477873          -0.000003
           56              C       4.769458       8.261429       2.993648       0.605014      23.945136 0.24074666E+03  0.49383994E+04                                 7.763155                            5.515330      -0.014448       2.059627                    0.999577      21.982133      61.266127       0.630182       0.473821      -1.018730      -0.059484       0.007169       0.005479       0.060165       0.004370       0.003816      -0.008370      -0.193777      -0.120737      -0.077301      -0.040244       0.117545             10.402724      18.594810      -1.189174      -0.220355       4.606959       0.155377       8.006404          -0.000061
           57              C       1.888440       7.210117       7.331202       0.122319      28.099673 0.31881877E+03  0.69410899E+04                                 8.135659                            5.999982       0.248846       2.110138                    0.999598      25.186963      69.840156       0.664408       0.423435      -1.059019       0.009017       0.048285      -0.000476       0.049122      -0.010768       0.004847      -0.001669       0.024455      -0.102371      -0.034511       0.000770       0.033742             10.047014       5.204885       1.633552      -0.154905       8.213146       0.773351      16.723011           0.000077
           58              C       1.805779       7.199657       8.721987      -0.205124      35.226561 0.43957557E+03  0.10335875E+05                                 9.300050                            6.950952       0.233429       2.052290                    0.999543      29.358193      83.687715       0.631984       0.412179      -1.069723      -0.013482      -0.022049      -0.016640       0.030738      -0.000391       0.002304      -0.019743       0.011910      -0.035994      -0.026686       0.011203       0.015483             11.563635       5.627228       1.552632       0.242949       8.703135       1.662788      20.360542           0.000068
           59              C       2.142324       8.364730       9.380545       0.249106      36.194363 0.38949547E+03  0.89151602E+04                                 9.872310                            6.773057      -0.280907       1.920619                    0.998442      25.754244      73.225195       0.605872       0.441670      -1.047907       0.001031       0.000869       0.068229       0.068242      -0.004710      -0.005738       0.004353       0.009175       0.166755      -0.034404      -0.021845       0.056249             13.586591       6.006611       1.618672      -0.401593       8.983044      -0.123970      25.770118           0.000014
           60              C       2.582861       9.477499       8.695198      -0.203294      35.117155 0.43492802E+03  0.10186996E+05                                 9.247034                            6.905071       0.178619       2.031365                    0.999558      29.329447      83.111210       0.636103       0.411103      -1.071732       0.024554       0.015228      -0.012095       0.031323      -0.000888       0.002302       0.022487       0.001021      -0.034265      -0.027256       0.006369       0.020887             11.332278       5.397118       1.617285      -0.787052       9.165939      -1.529428      19.433777           0.000079
           61              C       2.626978       9.393813       7.308878       0.110885      27.548346 0.31074650E+03  0.66989532E+04                                 7.926274                            5.865298       0.382898       2.148435                    0.999856      25.027557      68.282742       0.684385       0.415150      -1.067942      -0.012736      -0.049237      -0.001505       0.050879      -0.002268       0.007130      -0.008131       0.024724      -0.090748      -0.032833       0.004061       0.028772              9.622606       4.684233       1.416797      -0.381461       8.505243      -0.252337      15.678342          -0.000004
           62              C       3.332947       8.517719      11.483466       0.444952      27.616020 0.30319062E+03  0.65385002E+04                                 8.296438                            6.093886      -0.027971       2.034909                    0.999428      23.424744      65.298976       0.618357       0.459308      -1.034520      -0.002204       0.003309      -0.047873       0.048038      -0.015641       0.022913       0.004127      -0.116613      -0.135351      -0.065009      -0.017927       0.082936             10.130231      10.054380       0.498732       1.134594       4.366671      -0.572814      15.969644          -0.000235
           63              C       3.305709       8.457570      12.972476      -0.069679      39.495288 0.46988248E+03  0.11217840E+05                                10.055398                            7.233315      -0.164413       1.938418                    0.999043      28.492795      81.452442       0.614426       0.417558      -1.067816       0.009152      -0.003283       0.032660       0.034077       0.002220      -0.008931      -0.000066      -0.020412       0.000424      -0.015547       0.005016       0.010531             12.526420      13.832381       0.150654       1.367363       5.166881      -0.643474      18.579998          -0.001662
           64              C       4.475662       8.434033      13.666753      -0.062999      31.449502 0.42233915E+03  0.99046503E+04                                 8.817939                            6.981214      -0.115181       1.950581                    0.999194      28.869948      84.195066       0.603527       0.432745      -1.049006      -0.005840      -0.006230       0.021452       0.023089       0.000644      -0.008026      -0.000931      -0.037618      -0.096134      -0.034110      -0.000750       0.034860             10.028555      12.364163       0.339648       1.376622       4.855011      -0.264541      12.866492           0.004954
           65              C       4.449142       8.380421      15.086559      -0.081393      32.635997 0.43817275E+03  0.10367193E+05                                 9.038811                            7.107578      -0.077824       1.958606                    0.999304      29.222859      85.500038       0.598771       0.432344      -1.049631      -0.002911      -0.005692      -0.023103       0.023972      -0.004952       0.002922      -0.001574      -0.038276      -0.052890      -0.018656      -0.010009       0.028664             10.342713      12.959833       0.420240      -1.439597       4.921636      -0.108708      13.146669          -0.007431
           66              C       3.242121       8.380421      15.738420      -0.033582      38.553863 0.44918888E+03  0.10622750E+05                                 9.960894                            7.109471      -0.183466       1.937713                    0.999232      28.027531      80.211998       0.613792       0.421965      -1.063110       0.004919       0.001538      -0.023126       0.023694      -0.003004       0.007561       0.003543      -0.029830      -0.001827      -0.018435       0.002390       0.016045             12.514085      13.832197       0.272739      -1.289605       5.079257      -0.029670      18.630802           0.005573
           67              C       3.236835       8.294119      17.216269       0.320524      29.604065 0.32783344E+03  0.72104549E+04                                 8.632353                            6.292068      -0.148975       1.984224                    0.998950      24.544571      69.129777       0.614939       0.452861      -1.038033       0.040129      -0.003962       0.022139       0.046002      -0.008357      -0.019869       0.009285      -0.147395      -0.120948      -0.067880      -0.027260       0.095140             10.678409      10.314114       0.241694      -1.218192       4.444299       0.124559      17.276813          -0.000473
           68              C       1.981578       8.264045      17.845806      -0.120906      46.843812 0.48789227E+03  0.11760303E+05                                11.361514                            7.410555      -0.192955       1.933978                    0.998965      28.624544      82.279552       0.602009       0.422094      -1.064713      -0.002264       0.005319       0.045082       0.045451       0.015322       0.003732      -0.000319      -0.127634      -0.104523      -0.049187      -0.033864       0.083051             16.029011      13.338093       0.349398      -0.029460       5.793630       0.075956      28.955310           0.371399
           69              C       0.727658       8.277121      17.173853       0.326041      29.307585 0.32818090E+03  0.72220303E+04                                 8.583793                            6.308243      -0.151571       1.984646                    0.998787      24.504835      69.099816       0.612104       0.454710      -1.036685      -0.043792       0.001371       0.020813       0.048506      -0.000274       0.017975       0.007586      -0.152449      -0.129429      -0.067905      -0.030301       0.098206             10.563373      10.454606       0.129407       0.927146       4.492302      -0.172419      16.743212           0.003070
           70              C       0.782722       8.390882      15.696004      -0.034407      38.535138 0.45055484E+03  0.10655764E+05                                 9.948551                            7.106852      -0.151136       1.948872                    0.999126      27.951973      79.817723       0.616071       0.420376      -1.064851      -0.003033       0.001917      -0.019638       0.019963       0.004776      -0.009607       0.005542      -0.033340      -0.014534      -0.021452       0.000919       0.020533             12.548745      14.012805      -0.203156       1.447765       5.142493      -0.262484      18.490937           0.003506
           71              C      -0.385572       8.410496      14.990566      -0.076628      32.907027 0.43599833E+03  0.10344244E+05                                 9.200530                            7.154931      -0.236762       1.914592                    0.997854      29.405594      87.287181       0.586320       0.440309      -1.040678       0.007271      -0.009600      -0.022719       0.025714       0.008809      -0.005507       0.006906      -0.076590      -0.064158      -0.032333      -0.018201       0.050533             10.726352      13.560946      -0.473358       1.817927       5.108791      -0.214924      13.509318          -0.006736
           72              C      -0.370347       8.444494      13.579689      -0.065476      33.558942 0.44316816E+03  0.10553777E+05                                 9.324528                            7.224650      -0.293106       1.893320                    0.998089      29.471419      87.550575       0.582332       0.441668      -1.040224       0.012186      -0.013236       0.023242       0.029392       0.007735       0.004665       0.002201      -0.075989      -0.080329      -0.030606      -0.021645       0.052251             10.857817      13.897534      -0.531645      -1.365109       5.201952      -0.186899      13.473966           0.002444
           73              C       0.829308       8.439263      12.921131      -0.073785      40.015820 0.46352580E+03  0.11024978E+05                                10.120930                            7.168307      -0.100627       1.960774                    0.999125      28.349393      80.808348       0.619458       0.415710      -1.069339      -0.006368      -0.006231       0.034391       0.035527       0.006465       0.006777      -0.001940      -0.024147      -0.006257      -0.016176       0.001434       0.014742             12.756244      14.423186      -0.162040      -1.129632       5.164901      -0.075555      18.680646          -0.002570
           74              C       0.832587       8.373883      11.434353       0.458379      27.367956 0.29215123E+03  0.62431788E+04                                 8.244639                            5.988336       0.072806       2.073256                    0.999535      23.058366      64.015130       0.622690       0.460295      -1.033816       0.000341      -0.005468      -0.046558       0.046879      -0.003356      -0.025428      -0.007472      -0.123882      -0.160401      -0.071757      -0.017343       0.089100             10.118347      10.481911       0.311332      -0.636508       4.269297       0.038933      15.603834          -0.000368
           75              C       2.047860       8.456262      13.624337       0.023889      36.826132 0.44287579E+03  0.10466297E+05                                 9.723898                            7.123589      -0.284012       1.905560                    0.999000      27.983554      80.808886       0.603181       0.429682      -1.055288      -0.000990       0.001679       0.008261       0.008487      -0.002604      -0.000153       0.002354       0.002660      -0.061280      -0.020615       0.007421       0.013193             11.983659      14.212514       0.097645       0.162754       4.983379      -0.380866      16.755085           0.001250
           76              C       2.034874       8.397420      15.041911       0.020384      36.812287 0.44307879E+03  0.10487190E+05                                 9.769132                            7.158201      -0.430685       1.862589                    0.998537      28.068370      81.493576       0.596719       0.433669      -1.051359      -0.000667      -0.003308      -0.008869       0.009489      -0.001861      -0.003081       0.001429      -0.011117      -0.062300      -0.021171       0.004826       0.016345             12.065327      14.229203       0.076101       0.187216       5.011307      -0.159648      16.955472           0.014861
           77              C      11.251555       7.925376       3.538354      -0.014792      37.206133 0.45057825E+03  0.10635257E+05                                 9.761550                            7.090971      -0.158291       1.953635                    0.998918      27.560956      78.113583       0.620092       0.418478      -1.068181      -0.047654       0.009581       0.020878       0.052902       0.003807       0.002486       0.005597      -0.032471       0.010872      -0.018645       0.001278       0.017367             12.747427      22.481499       0.692941      -0.214190       5.354977       0.149349      10.405804          -0.000604
           78              C      10.681116       8.007755       4.824216      -0.109312      32.089533 0.43884770E+03  0.10390550E+05                                 8.878314                            7.074658      -0.102924       1.935442                    0.999552      29.893830      87.587612       0.604857       0.427689      -1.052131      -0.001819       0.010386      -0.027461       0.029415       0.004473       0.017984       0.005196      -0.031616       0.037005      -0.029785       0.006582       0.023203             10.254796      15.802660      -0.227001      -0.632458       4.997043      -0.026159       9.964685           0.008499
           79              C       9.338655       8.090134       4.971555      -0.145618      33.017526 0.43918609E+03  0.10353879E+05                                 8.924157                            6.981255       0.137722       2.010660                    0.999685      29.718866      85.620121       0.624312       0.416150      -1.064127      -0.002118       0.008392      -0.019129       0.020996       0.003456      -0.018656       0.005119      -0.004912       0.059134      -0.022726      -0.005849       0.028575             10.430563      16.274719      -0.657766       1.781553       5.045893       0.044418       9.971078           0.012085
           80              C       8.466861       8.066597       3.830798       0.077535      35.174784 0.42492616E+03  0.99054608E+04                                 9.490476                            6.963684      -0.197292       1.950307                    0.999131      26.755628      75.898761       0.613972       0.427953      -1.059904      -0.002933       0.002513       0.011831       0.012446      -0.000077       0.009484      -0.000292       0.037194      -0.009227      -0.017066      -0.006452       0.023518             12.223385      21.545632      -1.272683       2.648927       5.205329       0.005248       9.919194          -0.001425
           81              C       7.063013       8.163359       3.946883      -0.156209      37.274394 0.45371099E+03  0.10809808E+05                                 9.814658                            7.165136      -0.022893       1.956818                    0.999636      30.235416      88.264548       0.605852       0.424327      -1.056402       0.007147       0.000687      -0.005585       0.009096       0.006506      -0.018076      -0.000405      -0.066244       0.035128      -0.045272       0.016980       0.028292             12.742018      23.598317      -1.802025       2.352009       5.518607      -0.026754       9.109131           0.010468
           82              C       6.262733       8.172512       2.837380      -0.017687      40.179132 0.43959315E+03  0.10274337E+05                                10.208016                            6.935247       0.029874       2.013164                    0.999306      27.144286      75.642028       0.638703       0.410303      -1.077413       0.043658      -0.002573      -0.013352       0.045726       0.003048      -0.001873       0.003286      -0.022648       0.027672      -0.016545       0.005058       0.011487             14.445751      27.834649      -2.017156       0.243437       5.600006       0.054392       9.902599           0.001871
           83              C       6.839831       8.103210       1.533659      -0.099764      33.460440 0.43358879E+03  0.10196813E+05                                 9.083946                            6.995198       0.020834       1.977841                    0.999662      29.328026      84.596546       0.615413       0.423207      -1.058871       0.005092      -0.004434       0.021302       0.022346       0.003936       0.012790       0.007984      -0.027289       0.056826      -0.026790       0.000755       0.026036             10.862243      18.226195      -1.599153      -0.584048       5.043110      -0.007642       9.317423           0.007314
           84              C       8.196052       7.998601       1.397482      -0.146625      34.024143 0.43782591E+03  0.10317656E+05                                 9.111796                            6.975423       0.136178       2.008882                    0.999729      29.750274      85.797751       0.623671       0.416746      -1.063350      -0.007238       0.002891       0.011747       0.014097       0.006489      -0.014023       0.008428       0.004795       0.077040      -0.024432      -0.006821       0.031254             10.862842      17.450443      -1.369717       1.369464       5.162868       0.057088       9.975214           0.010001
           85              C       9.040747       7.989448       2.518147       0.077692      34.031289 0.42239346E+03  0.98419795E+04                                 9.293396                            6.951238      -0.216462       1.943039                    0.999107      26.853193      76.418345       0.612777       0.428981      -1.058163       0.005805       0.005136      -0.009877       0.012555       0.001708       0.008191      -0.000402       0.033761      -0.028535      -0.012728      -0.011000       0.023727             11.699270      20.216157      -0.936600       2.389824       5.068037       0.008280       9.813617          -0.001163
           86              C      10.464788       7.900531       2.410992      -0.164709      36.257314 0.47964910E+03  0.11608020E+05                                 9.674889                            7.399301      -0.123447       1.920784                    0.999293      30.906426      91.453181       0.591266       0.428045      -1.052258      -0.007289       0.011150       0.005417       0.014380       0.007501      -0.021345      -0.009549      -0.070436       0.033566      -0.048646       0.011576       0.037070             12.037870      21.034001      -0.258227       2.099361       5.483771       0.272558       9.595838           0.016065
           87              C       2.902646       4.087564       3.393248      -0.021311      39.326455 0.45149581E+03  0.10627500E+05                                10.046585                            7.037259       0.085908       2.029600                    0.999306      27.303562      76.455554       0.632622       0.411325      -1.076312       0.013915      -0.045619       0.017271       0.050724       0.007857      -0.006226      -0.001783       0.011579       0.015970      -0.012515      -0.000144       0.012659             13.457995       7.411956      -3.226254       1.633438      23.819408       0.476929       9.142620           0.000049
           88              C       3.373638       3.601136       4.638927      -0.110900      34.247173 0.43861176E+03  0.10331666E+05                                 9.166971                            6.985308       0.134418       2.009137                    0.999559      29.417153      84.573780       0.623295       0.417179      -1.064015      -0.009976      -0.006938      -0.021133       0.024378       0.008542       0.007284       0.014815       0.017097       0.055066      -0.024458      -0.002692       0.027150             10.987087       6.599158      -1.801399       1.692705      17.722806      -0.118651       8.639295           0.000019
           89              C       3.581688       2.249075       4.788498      -0.144045      35.715232 0.43430457E+03  0.10179045E+05                                 9.348431                            6.891869       0.163610       2.015100                    0.999768      29.493509      83.880362       0.637210       0.410120      -1.071289      -0.005951       0.002959      -0.014142       0.015625      -0.005392       0.019736      -0.013262      -0.007292       0.068387      -0.023469      -0.012440       0.035909             11.445663       6.009737      -0.678053       1.571206      19.505355       1.717825       8.821896           0.000037
           90              C       3.285821       1.342907       3.730340       0.082192      38.037656 0.40951041E+03  0.94399167E+04                                 9.947409                            6.785135      -0.139778       1.967516                    0.999297      26.427536      74.077137       0.630260       0.421583      -1.065959       0.001009      -0.005422       0.012523       0.013684      -0.000427       0.004242       0.011169      -0.041431      -0.023436      -0.019067      -0.009045       0.028112             13.764153       5.836969      -0.631679       1.403432      26.355668       2.207255       9.099822           0.000002
           91              C       2.247391      13.011948       3.884376      -0.163108      41.782676 0.46186469E+03  0.11045178E+05                                10.586538                            7.218479      -0.029181       1.949227                    0.999579      30.495583      88.979397       0.605397       0.423066      -1.057955      -0.004317       0.009049      -0.010293       0.014369      -0.003188       0.000121      -0.015487       0.057858       0.054182      -0.042106       0.019697       0.022410             14.747599       6.095245      -0.453268       1.244177      29.027000       2.028850       9.120552           0.000032
           92              C       1.922110      12.156776       2.861937      -0.018337      42.312876 0.43938689E+03  0.10267244E+05                                10.551243                            6.920145      -0.008120       1.998431                    0.999269      27.247571      75.895684       0.641335       0.408709      -1.078573      -0.009753       0.044316      -0.017326       0.048572      -0.001762      -0.002655      -0.001791       0.018455       0.017343      -0.012514       0.003785       0.008729             15.476715       5.990053      -0.868728       1.383546      30.653651       0.270946       9.786441           0.000055
           93              C       1.505168      12.666741       1.598398      -0.113750      36.525246 0.44026990E+03  0.10395577E+05                                 9.615744                            7.026035      -0.009669       1.959705                    0.999686      29.797465      86.177046       0.616941       0.420468      -1.060389       0.005196       0.001970       0.026758       0.027329       0.009812       0.008051       0.015276       0.004483       0.065180      -0.022402      -0.008219       0.030621             12.082087       5.473385      -1.201899       1.290468      21.600151      -0.292398       9.172726           0.000016
           94              C       2.569684       0.940166       1.415342      -0.145219      37.158287 0.43466162E+03  0.10195912E+05                                 9.614527                            6.902600       0.142167       2.008680                    0.999771      29.562850      84.285455       0.635223       0.411060      -1.070003       0.006430       0.000282       0.016850       0.018037      -0.003531       0.017127      -0.012541      -0.015758       0.080498      -0.026779      -0.009574       0.036353             12.144507       5.489614      -0.822688       1.104215      21.706708       1.681296       9.237198           0.000020
           95              C       2.833963       1.848949       2.486894       0.082269      37.590501 0.40804754E+03  0.94004909E+04                                 9.878839                            6.779569      -0.113594       1.976275                    0.999233      26.393224      74.028150       0.629422       0.422401      -1.065136      -0.004065       0.002743      -0.009898       0.011047       0.003015       0.000946       0.008139      -0.043193      -0.019121      -0.018633      -0.008368       0.027000             13.506168       5.892037      -1.607998       1.189662      25.570989       2.314036       9.055479           0.000007
           96              C       2.664062       3.241545       2.341788      -0.163773      39.153065 0.45604152E+03  0.10871270E+05                                10.116904                            7.152972       0.063639       1.983166                    0.999661      30.230583      88.062970       0.610703       0.420727      -1.059433       0.008017      -0.010234       0.005985       0.014312       0.002762      -0.005695      -0.016276       0.070047       0.057888      -0.048600       0.018022       0.030578             13.512937       6.753739      -2.250017       0.976517      25.078886       1.904949       8.706186          -0.000001
           97              C       1.406666       7.062358      21.294864       0.100009      29.469880 0.32453870E+03  0.70978612E+04                                 8.378932                            6.041442       0.285391       2.115015                    0.999686      25.547992      71.027566       0.664047       0.421741      -1.059967       0.023616       0.043545       0.009153       0.050375      -0.009686      -0.002096      -0.003553       0.009981      -0.110848      -0.037328       0.007958       0.029371             10.493709       6.229485       2.507741      -0.140992       7.914032      -0.628344      17.337609          -0.004690
           98              C       1.368215       7.097664      19.915240      -0.170441      36.336013 0.44011363E+03  0.10372880E+05                                 9.560665                            6.992569       0.195182       2.039668                    0.999614      29.376723      84.400854       0.623780       0.416620      -1.064682      -0.006115      -0.006229       0.001163       0.008806       0.006967      -0.002015       0.016604       0.003373      -0.035241      -0.023170       0.005931       0.017240             12.107118       6.589175       2.371502      -0.771517       8.264335      -1.583082      21.467845           0.033202
           99              C       1.980564       8.173820      19.281239       0.162031      38.032552 0.39478765E+03  0.90770586E+04                                10.190852                            6.799820      -0.445300       1.872589                    0.998468      26.266050      75.124753       0.606544       0.439200      -1.048195       0.004594      -0.000557      -0.019075       0.019629      -0.023070      -0.001031      -0.004392       0.018881       0.037283      -0.031547       0.012433       0.019113             14.398814       6.945298       2.258606      -0.013893       8.525685       0.162933      27.725458          -0.002624
          100              C       2.575045       9.172828      20.013466      -0.172690      35.651522 0.42592478E+03  0.99367672E+04                                 9.396136                            6.846788       0.185656       2.034358                    0.999705      29.143489      82.765739       0.636095       0.412736      -1.069304       0.014522      -0.001239       0.002129       0.014729       0.006379       0.004613      -0.016685       0.011880      -0.045229      -0.026717       0.010075       0.016642             11.892178       6.097283       2.082308       1.037185       8.447660       1.741919      21.131591           0.034346
          101              C       2.573166       9.069004      21.398893       0.097880      28.736593 0.32313351E+03  0.70409737E+04                                 8.178944                            5.982998       0.277617       2.108309                    0.999782      25.459088      70.046563       0.676657       0.415420      -1.066771      -0.016692      -0.047781       0.008667       0.051349      -0.002064      -0.001061       0.008208       0.013306      -0.110825      -0.038294       0.012768       0.025526             10.153085       5.564629       1.998683       0.567632       7.926518       0.588525      16.968106          -0.004601
          102              C       9.289442       7.520019      14.401212       0.587184      23.610499 0.25694660E+03  0.53648244E+04                                 7.697928                            5.719374      -0.052290       2.040766                    0.999373      22.569425      63.756825       0.614480       0.477403      -1.015372       0.010402      -0.062303      -0.004624       0.063334       0.036110       0.004122      -0.002539       0.170865      -0.103033      -0.075842      -0.034167       0.110009              9.702804       5.694937      -2.036208      -0.349405      15.483127       0.242716       7.930347          -0.000001
          103              C      12.200102       5.154567      14.517297       0.596398      23.207244 0.25334552E+03  0.52768104E+04                                 7.623624                            5.694452      -0.098890       2.025975                    0.999415      22.536396      63.815325       0.612669       0.479979      -1.012891      -0.061835      -0.010310      -0.007698       0.063160      -0.010792      -0.006730       0.024115      -0.173987      -0.080232      -0.074899      -0.030669       0.105568              9.628533      16.065079       1.009707       0.371289       4.694869      -0.541770       8.125652          -0.000189
          104              C       9.867715       2.407295      14.200296       0.604560      25.186317 0.24711350E+03  0.51015142E+04                                 8.022570                            5.585793      -0.023816       2.052815                    0.999584      22.145164      61.891424       0.626612       0.473483      -1.019046      -0.001271       0.063231       0.007534       0.063691       0.007596       0.020431      -0.000442       0.194162      -0.109035      -0.079243      -0.038999       0.118242             10.940259       4.741080      -0.749611      -0.650822      19.601823       0.335915       8.477874          -0.000003
          105              C       7.115266       4.814591      14.155648       0.605014      23.945135 0.24074664E+03  0.49383990E+04                                 7.763155                            5.515330      -0.014448       2.059627                    0.999577      21.982133      61.266129       0.630182       0.473821      -1.018729       0.059484      -0.007169       0.005479       0.060165       0.004370      -0.003816       0.008370      -0.193777      -0.120737      -0.077301      -0.040244       0.117545             10.402724      18.594810      -1.189172       0.220355       4.606958      -0.155377       8.006405          -0.000061
          106              C       9.996284       5.865903      18.493202       0.122319      28.099670 0.31881871E+03  0.69410881E+04                                 8.135658                            5.999981       0.248846       2.110138                    0.999598      25.186960      69.840142       0.664408       0.423435      -1.059019      -0.009017      -0.048285      -0.000476       0.049122      -0.010768      -0.004847       0.001669       0.024456      -0.102371      -0.034511       0.000770       0.033742             10.047014       5.204885       1.633551       0.154905       8.213145      -0.773350      16.723014           0.000076
          107              C      10.078945       5.876363      19.883987      -0.205124      35.226557 0.43957548E+03  0.10335872E+05                                 9.300049                            6.950951       0.233428       2.052290                    0.999543      29.358190      83.687705       0.631984       0.412179      -1.069723       0.013482       0.022049      -0.016640       0.030738      -0.000391      -0.002304       0.019743       0.011910      -0.035994      -0.026686       0.011203       0.015483             11.563636       5.627228       1.552632      -0.242948       8.703135      -1.662786      20.360545           0.000068
          108              C       9.742400       4.711290      20.542545       0.249105      36.194362 0.38949542E+03  0.89151587E+04                                 9.872310                            6.773057      -0.280907       1.920619                    0.998442      25.754242      73.225187       0.605872       0.441670      -1.047907      -0.001031      -0.000869       0.068229       0.068242      -0.004710       0.005738      -0.004353       0.009175       0.166756      -0.034404      -0.021845       0.056249             13.586594       6.006611       1.618672       0.401594       8.983044       0.123971      25.770126           0.000014
          109              C       9.301863       3.598521      19.857198      -0.203294      35.117159 0.43492802E+03  0.10186996E+05                                 9.247035                            6.905071       0.178619       2.031365                    0.999558      29.329446      83.111211       0.636103       0.411103      -1.071732      -0.024554      -0.015228      -0.012095       0.031323      -0.000888      -0.002302      -0.022487       0.001021      -0.034265      -0.027256       0.006369       0.020887             11.332282       5.397119       1.617285       0.787053       9.165940       1.529429      19.433787           0.000080
          110              C       9.257746       3.682207      18.470878       0.110885      27.548349 0.31074651E+03  0.66989537E+04                                 7.926275                            5.865298       0.382898       2.148435                    0.999856      25.027558      68.282749       0.684384       0.415150      -1.067942       0.012736       0.049237      -0.001505       0.050879      -0.002268      -0.007130       0.008131       0.024724      -0.090748      -0.032833       0.004061       0.028772              9.622609       4.684234       1.416797       0.381462       8.505244       0.252338      15.678349          -0.000004
          111              C       8.551777       4.558301       0.321466       0.444952      27.616024 0.30319064E+03  0.65385010E+04                                 8.296439                            6.093887      -0.027971       2.034909                    0.999428      23.424745      65.298981       0.618357       0.459308      -1.034520       0.002204      -0.003309      -0.047873       0.048038      -0.015641      -0.022913      -0.004127      -0.116613      -0.135351      -0.065009      -0.017927       0.082936             10.130234      10.054380       0.498732      -1.134594       4.366672       0.572814      15.969652          -0.000235
          112              C       8.579015       4.618450       1.810476      -0.069678      39.495277 0.46988230E+03  0.11217834E+05                                10.055396                            7.233313      -0.164413       1.938419                    0.999043      28.492789      81.452419       0.614426       0.417558      -1.067816      -0.009152       0.003283       0.032660       0.034077       0.002220       0.008931       0.000066      -0.020412       0.000424      -0.015547       0.005016       0.010531             12.526419      13.832375       0.150653      -1.367359       5.166880       0.643474      18.580003          -0.001662
          113              C       7.409062       4.641987       2.504753      -0.062999      31.449516 0.42233934E+03  0.99046561E+04                                 8.817942                            6.981216      -0.115182       1.950580                    0.999194      28.869954      84.195091       0.603527       0.432745      -1.049006       0.005840       0.006230       0.021452       0.023089       0.000644       0.008026       0.000931      -0.037618      -0.096134      -0.034110      -0.000750       0.034860             10.028559      12.364165       0.339648      -1.376619       4.855012       0.264542      12.866500           0.004954
          114              C       7.435582       4.695599       3.924559      -0.081392      32.635989 0.43817249E+03  0.10367186E+05                                 9.038811                            7.107576      -0.077824       1.958606                    0.999304      29.222850      85.500018       0.598771       0.432344      -1.049631       0.002911       0.005692      -0.023103       0.023972      -0.004952      -0.002922       0.001574      -0.038276      -0.052889      -0.018655      -0.010009       0.028664             10.342714      12.959834       0.420239       1.439604       4.921636       0.108708      13.146672          -0.007431
          115              C       8.642603       4.695599       4.576420      -0.033582      38.553952 0.44918977E+03  0.10622778E+05                                 9.960914                            7.109481      -0.183475       1.937710                    0.999232      28.027567      80.212175       0.613791       0.421966      -1.063110      -0.004920      -0.001538      -0.023126       0.023694      -0.003004      -0.007562      -0.003543      -0.029830      -0.001828      -0.018435       0.002390       0.016045             12.514115      13.832223       0.272740       1.289615       5.079266       0.029670      18.630858           0.005574
          116              C       8.647889       4.781901       6.054269       0.320525      29.604236 0.32783548E+03  0.72105118E+04                                 8.632383                            6.292085      -0.148973       1.984223                    0.998950      24.544676      69.130152       0.614938       0.452861      -1.038033      -0.040130       0.003963       0.022139       0.046003      -0.008357       0.019869      -0.009285      -0.147394      -0.120942      -0.067879      -0.027259       0.095138             10.678450      10.314149       0.241695       1.218201       4.444312      -0.124560      17.276889          -0.000470
          117              C       9.903146       4.811975       6.683806      -0.120915      46.844397 0.48789917E+03  0.11760505E+05                                11.361567                            7.410580      -0.192933       1.933981                    0.998965      28.624805      82.280303       0.602011       0.422091      -1.064715       0.002264      -0.005318       0.045085       0.045454       0.015321      -0.003732       0.000320      -0.127614      -0.104504      -0.049180      -0.033858       0.083038             16.029097      13.338152       0.349401       0.029459       5.793655      -0.075958      28.955484           0.371388
          118              C      11.157066       4.798899       6.011853       0.326042      29.307764 0.32818308E+03  0.72220908E+04                                 8.583823                            6.308260      -0.151569       1.984644                    0.998787      24.504946      69.100207       0.612104       0.454710      -1.036685       0.043794      -0.001371       0.020813       0.048507      -0.000274      -0.017975      -0.007586      -0.152447      -0.129422      -0.067904      -0.030300       0.098204             10.563415      10.454642       0.129408      -0.927155       4.492316       0.172419      16.743286           0.003073
          119              C      11.102002       4.685138       4.534004      -0.034407      38.535233 0.45055582E+03  0.10655795E+05                                 9.948571                            7.106863      -0.151146       1.948869                    0.999126      27.952012      79.817908       0.616070       0.420377      -1.064850       0.003033      -0.001917      -0.019638       0.019963       0.004776       0.009607      -0.005542      -0.033340      -0.014535      -0.021452       0.000919       0.020533             12.548776      14.012832      -0.203156      -1.447775       5.142502       0.262485      18.490994           0.003506
          120              C      12.270296       4.665524       3.828566      -0.076627      32.907016 0.43599801E+03  0.10344235E+05                                 9.200530                            7.154929      -0.236761       1.914593                    0.997854      29.405584      87.287155       0.586320       0.440309      -1.040678      -0.007271       0.009600      -0.022719       0.025714       0.008809       0.005507      -0.006905      -0.076591      -0.064157      -0.032333      -0.018201       0.050534             10.726352      13.560946      -0.473358      -1.817933       5.108790       0.214925      13.509321          -0.006735
          121              C      12.255071       4.631526       2.417689      -0.065477      33.558961 0.44316843E+03  0.10553785E+05                                 9.324532                            7.224653      -0.293106       1.893320                    0.998089      29.471428      87.550612       0.582331       0.441668      -1.040224      -0.012186       0.013236       0.023242       0.029392       0.007735      -0.004665      -0.002201      -0.075989      -0.080329      -0.030606      -0.021645       0.052251             10.857823      13.897538      -0.531646       1.365106       5.201954       0.186900      13.473976           0.002444
          122              C      11.055416       4.636757       1.759131      -0.073784      40.015807 0.46352560E+03  0.11024972E+05                                10.120928                            7.168305      -0.100626       1.960775                    0.999125      28.349387      80.808323       0.619458       0.415710      -1.069339       0.006368       0.006231       0.034391       0.035527       0.006465      -0.006777       0.001940      -0.024147      -0.006257      -0.016176       0.001434       0.014742             12.756243      14.423178      -0.162040       1.129629       5.164900       0.075555      18.680650          -0.002570
          123              C      11.052137       4.702137       0.272353       0.458379      27.367962 0.29215128E+03  0.62431802E+04                                 8.244640                            5.988337       0.072806       2.073256                    0.999535      23.058368      64.015138       0.622690       0.460295      -1.033816      -0.000341       0.005468      -0.046558       0.046879      -0.003356       0.025428       0.007471      -0.123882      -0.160401      -0.071757      -0.017343       0.089100             10.118351      10.481912       0.311332       0.636508       4.269298      -0.038933      15.603842          -0.000368
          124              C       9.836864       4.619758       2.462337       0.023889      36.826149 0.44287591E+03  0.10466301E+05                                 9.723901                            7.123590      -0.284011       1.905560                    0.999000      27.983559      80.808910       0.603181       0.429682      -1.055288       0.000990      -0.001679       0.008261       0.008487      -0.002604       0.000153      -0.002354       0.002660      -0.061280      -0.020615       0.007421       0.013194             11.983667      14.212515       0.097645      -0.162754       4.983381       0.380866      16.755104           0.001250
          125              C       9.849850       4.678600       3.879911       0.020383      36.812340 0.44307940E+03  0.10487209E+05                                 9.769143                            7.158207      -0.430689       1.862588                    0.998537      28.068398      81.493704       0.596719       0.433669      -1.051358       0.000667       0.003308      -0.008868       0.009489      -0.001861       0.003081      -0.001429      -0.011117      -0.062300      -0.021171       0.004827       0.016345             12.065346      14.229216       0.076101      -0.187216       5.011312       0.159649      16.955509           0.014861
          126              C       0.633169       5.150644      14.700354      -0.014793      37.206144 0.45057837E+03  0.10635260E+05                                 9.761552                            7.090971      -0.158291       1.953635                    0.998918      27.560960      78.113595       0.620092       0.418478      -1.068181       0.047654      -0.009581       0.020878       0.052902       0.003807      -0.002486      -0.005597      -0.032470       0.010873      -0.018645       0.001278       0.017367             12.747430      22.481506       0.692941       0.214189       5.354978      -0.149350      10.405807          -0.000604
          127              C       1.203608       5.068265      15.986216      -0.109312      32.089525 0.43884750E+03  0.10390544E+05                                 8.878312                            7.074656      -0.102922       1.935443                    0.999552      29.893822      87.587571       0.604858       0.427689      -1.052131       0.001819      -0.010386      -0.027461       0.029415       0.004473      -0.017983      -0.005196      -0.031616       0.037005      -0.029785       0.006582       0.023203             10.254793      15.802654      -0.227002       0.632457       4.997041       0.026159       9.964684           0.008499
          128              C       2.546069       4.985886      16.133555      -0.145618      33.017515 0.43918585E+03  0.10353871E+05                                 8.924154                            6.981252       0.137725       2.010662                    0.999685      29.718857      85.620076       0.624313       0.416150      -1.064127       0.002118      -0.008392      -0.019129       0.020996       0.003456       0.018656      -0.005119      -0.004911       0.059134      -0.022726      -0.005849       0.028575             10.430560      16.274713      -0.657766      -1.781552       5.045891      -0.044419       9.971077           0.012084
          129              C       3.417863       5.009423      14.992798       0.077535      35.174799 0.42492633E+03  0.99054660E+04                                 9.490479                            6.963686      -0.197293       1.950306                    0.999131      26.755634      75.898783       0.613972       0.427953      -1.059904       0.002933      -0.002513       0.011831       0.012446      -0.000077      -0.009484       0.000292       0.037195      -0.009226      -0.017066      -0.006452       0.023518             12.223389      21.545640      -1.272683      -2.648927       5.205330      -0.005248       9.919197          -0.001425
          130              C       4.821711       4.912661      15.108883      -0.156209      37.274394 0.45371096E+03  0.10809807E+05                                 9.814658                            7.165136      -0.022892       1.956818                    0.999636      30.235416      88.264543       0.605852       0.424327      -1.056402      -0.007147      -0.000687      -0.005585       0.009096       0.006505       0.018076       0.000405      -0.066244       0.035129      -0.045272       0.016980       0.028292             12.742018      23.598315      -1.802027      -2.352008       5.518607       0.026755       9.109131           0.010468
          131              C       5.621991       4.903507      13.999380      -0.017687      40.179141 0.43959321E+03  0.10274339E+05                                10.208018                            6.935247       0.029874       2.013164                    0.999306      27.144288      75.642038       0.638703       0.410303      -1.077413      -0.043658       0.002573      -0.013352       0.045726       0.003048       0.001873      -0.003286      -0.022648       0.027672      -0.016545       0.005058       0.011487             14.445754      27.834655      -2.017157      -0.243437       5.600007      -0.054393       9.902601           0.001871
          132              C       5.044893       4.972810      12.695659      -0.099764      33.460447 0.43358888E+03  0.10196816E+05                                 9.083948                            6.995199       0.020833       1.977841                    0.999662      29.328029      84.596563       0.615413       0.423207      -1.058871      -0.005092       0.004434       0.021302       0.022346       0.003936      -0.012790      -0.007984      -0.027289       0.056826      -0.026790       0.000755       0.026036             10.862246      18.226201      -1.599154       0.584048       5.043111       0.007641       9.317425           0.007314
          133              C       3.688672       5.077419      12.559482      -0.146625      34.024148 0.43782596E+03  0.10317658E+05                                 9.111797                            6.975424       0.136178       2.008882                    0.999729      29.750276      85.797756       0.623671       0.416746      -1.063350       0.007238      -0.002891       0.011747       0.014097       0.006489       0.014023      -0.008428       0.004796       0.077040      -0.024432      -0.006821       0.031254             10.862843      17.450447      -1.369718      -1.369465       5.162869      -0.057088       9.975213           0.010001
          134              C       2.843977       5.086572      13.680147       0.077692      34.031294 0.42239348E+03  0.98419801E+04                                 9.293397                            6.951238      -0.216463       1.943039                    0.999107      26.853194      76.418350       0.612777       0.428981      -1.058163      -0.005805      -0.005136      -0.009877       0.012555       0.001708      -0.008191       0.000402       0.033761      -0.028535      -0.012728      -0.011000       0.023727             11.699272      20.216163      -0.936600      -2.389824       5.068037      -0.008280       9.813617          -0.001163
          135              C       1.419936       5.175489      13.572992      -0.164709      36.257312 0.47964900E+03  0.11608017E+05                                 9.674889                            7.399300      -0.123447       1.920784                    0.999293      30.906423      91.453170       0.591266       0.428045      -1.052258       0.007289      -0.011150       0.005417       0.014380       0.007501       0.021345       0.009549      -0.070436       0.033566      -0.048646       0.011576       0.037070             12.037871      21.034004      -0.258227      -2.099360       5.483771      -0.272559       9.595838           0.016065
          136              C       8.982078       8.988456      14.555248      -0.021311      39.326452 0.45149575E+03  0.10627498E+05                                10.046585                            7.037260       0.085908       2.029600                    0.999306      27.303561      76.455551       0.632622       0.411325      -1.076312      -0.013915       0.045619       0.017271       0.050724       0.007857       0.006226       0.001783       0.011579       0.015970      -0.012515      -0.000144       0.012659             13.457996       7.411956      -3.226254      -1.633438      23.819411      -0.476927       9.142622           0.000049
          137              C       8.511086       9.474884      15.800927      -0.110900      34.247171 0.43861173E+03  0.10331665E+05                                 9.166971                            6.985308       0.134418       2.009137                    0.999559      29.417152      84.573777       0.623295       0.417179      -1.064015       0.009976       0.006938      -0.021133       0.024378       0.008542      -0.007284      -0.014815       0.017097       0.055066      -0.024458      -0.002692       0.027150             10.987087       6.599158      -1.801398      -1.692705      17.722808       0.118651       8.639296           0.000019
          138              C       8.303036      10.826945      15.950498      -0.144045      35.715233 0.43430458E+03  0.10179045E+05                                 9.348431                            6.891869       0.163611       2.015100                    0.999768      29.493508      83.880356       0.637210       0.410120      -1.071289       0.005951      -0.002959      -0.014142       0.015625      -0.005392      -0.019736       0.013262      -0.007292       0.068388      -0.023469      -0.012440       0.035909             11.445664       6.009737      -0.678052      -1.571205      19.505357      -1.717826       8.821897           0.000037
          139              C       8.598903      11.733113      14.892340       0.082192      38.037662 0.40951047E+03  0.94399185E+04                                 9.947410                            6.785136      -0.139778       1.967516                    0.999297      26.427539      74.077149       0.630260       0.421583      -1.065959      -0.001009       0.005422       0.012523       0.013684      -0.000427      -0.004242      -0.011169      -0.041431      -0.023436      -0.019067      -0.009045       0.028112             13.764155       5.836970      -0.631679      -1.403432      26.355672      -2.207255       9.099824           0.000001
          140              C       9.637333       0.064072      15.046376      -0.163108      41.782673 0.46186463E+03  0.11045176E+05                                10.586538                            7.218479      -0.029181       1.949227                    0.999579      30.495582      88.979395       0.605397       0.423066      -1.057955       0.004317      -0.009049      -0.010293       0.014369      -0.003188      -0.000121       0.015487       0.057858       0.054182      -0.042106       0.019697       0.022410             14.747598       6.095244      -0.453269      -1.244177      29.026996      -2.028849       9.120553           0.000033
          141              C       9.962614       0.919244      14.023937      -0.018337      42.312888 0.43938699E+03  0.10267247E+05                                10.551245                            6.920146      -0.008120       1.998431                    0.999269      27.247574      75.895700       0.641335       0.408709      -1.078573       0.009753      -0.044316      -0.017326       0.048572      -0.001762       0.002655       0.001791       0.018455       0.017343      -0.012514       0.003785       0.008729             15.476720       5.990054      -0.868729      -1.383546      30.653660      -0.270947       9.786444           0.000055
          142              C      10.379556       0.409279      12.760398      -0.113750      36.525257 0.44027000E+03  0.10395580E+05                                 9.615747                            7.026036      -0.009670       1.959705                    0.999686      29.797469      86.177067       0.616941       0.420468      -1.060389      -0.005196      -0.001970       0.026758       0.027329       0.009812      -0.008051      -0.015276       0.004482       0.065180      -0.022402      -0.008219       0.030621             12.082090       5.473386      -1.201899      -1.290469      21.600157       0.292397       9.172728           0.000016
          143              C       9.315040      12.135854      12.577342      -0.145219      37.158300 0.43466175E+03  0.10195916E+05                                 9.614529                            6.902601       0.142167       2.008680                    0.999771      29.562855      84.285481       0.635222       0.411060      -1.070003      -0.006430      -0.000282       0.016850       0.018037      -0.003531      -0.017127       0.012541      -0.015758       0.080498      -0.026779      -0.009573       0.036353             12.144510       5.489616      -0.822688      -1.104216      21.706714      -1.681296       9.237201           0.000020
          144              C       9.050761      11.227071      13.648894       0.082269      37.590544 0.40804798E+03  0.94005036E+04                                 9.878845                            6.779572      -0.113595       1.976275                    0.999233      26.393242      74.028210       0.629421       0.422401      -1.065136       0.004065      -0.002743      -0.009898       0.011047       0.003015      -0.000946      -0.008139      -0.043193      -0.019121      -0.018633      -0.008368       0.027000             13.506178       5.892040      -1.607999      -1.189663      25.571009      -2.314039       9.055485           0.000007
          145              C       9.220662       9.834475      13.503788      -0.163773      39.153152 0.45604287E+03  0.10871305E+05                                10.116893                            7.152964       0.063639       1.983166                    0.999661      30.230649      88.063036       0.610706       0.420724      -1.059435      -0.008017       0.010234       0.005985       0.014312       0.002762       0.005695       0.016276       0.070047       0.057888      -0.048600       0.018022       0.030578             13.512922       6.753731      -2.250015      -0.976516      25.078858      -1.904942       8.706176          -0.000001
          146              C      10.478058       6.013662      10.132864       0.100010      29.469892 0.32453876E+03  0.70978629E+04                                 8.378934                            6.041442       0.285392       2.115016                    0.999686      25.547996      71.027576       0.664048       0.421741      -1.059967      -0.023616      -0.043545       0.009153       0.050375      -0.009686       0.002096       0.003553       0.009981      -0.110848      -0.037328       0.007958       0.029370             10.493713       6.229485       2.507741       0.140993       7.914032       0.628347      17.337621          -0.004690
          147              C      10.516509       5.978356       8.753240      -0.170441      36.336059 0.44011411E+03  0.10372894E+05                                 9.560672                            6.992572       0.195179       2.039667                    0.999614      29.376745      84.400943       0.623780       0.416620      -1.064682       0.006115       0.006229       0.001163       0.008806       0.006967       0.002014      -0.016604       0.003372      -0.035241      -0.023170       0.005930       0.017240             12.107131       6.589180       2.371504       0.771520       8.264342       1.583087      21.467873           0.033203
          148              C       9.904160       4.902200       8.119239       0.162033      38.032668 0.39478851E+03  0.90770854E+04                                10.190878                            6.799831      -0.445306       1.872586                    0.998468      26.266099      75.124977       0.606542       0.439201      -1.048194      -0.004594       0.000557      -0.019076       0.019630      -0.023070       0.001031       0.004392       0.018884       0.037282      -0.031547       0.012433       0.019114             14.398859       6.945314       2.258611       0.013892       8.525704      -0.162934      27.725559          -0.002621
          149              C       9.309679       3.903192       8.851466      -0.172690      35.651582 0.42592536E+03  0.99367852E+04                                 9.396148                            6.846793       0.185653       2.034356                    0.999705      29.143518      82.765870       0.636094       0.412736      -1.069304      -0.014522       0.001239       0.002130       0.014730       0.006379      -0.004613       0.016684       0.011879      -0.045229      -0.026716       0.010075       0.016642             11.892197       6.097290       2.082311      -1.037188       8.447670      -1.741923      21.131632           0.034347
          150              C       9.311558       4.007016      10.236893       0.097881      28.736599 0.32313347E+03  0.70409727E+04                                 8.178945                            5.982997       0.277620       2.108310                    0.999782      25.459088      70.046562       0.676657       0.415420      -1.066771       0.016692       0.047781       0.008667       0.051349      -0.002064       0.001061      -0.008208       0.013306      -0.110825      -0.038295       0.012768       0.025526             10.153089       5.564629       1.998682      -0.567633       7.926518      -0.588527      16.968120          -0.004600
          151              N       2.305668       8.277121       6.645855      -0.194981      35.324117 0.45820560E+03  0.10691268E+05                                 8.988074                            6.901365       0.092597       2.086087                    0.997472      26.252976      70.273505       0.673436       0.389799      -1.104547      -0.011481       0.003840       0.137309       0.137841       0.011886       0.009104      -0.004219      -0.026849      -0.215332      -0.072884       0.019061       0.053823             10.921289       5.846331       1.949975      -0.448192      10.065044       0.395455      16.852493           0.000041
          152              N       2.106239       8.388267      10.842767      -0.241633      43.875045 0.46132088E+03  0.10802339E+05                                10.360729                            6.867876      -0.063328       2.027824                    0.998890      26.512382      71.528844       0.682210       0.383419      -1.107047       0.003311       0.006786      -0.045993       0.046608       0.009953      -0.003020       0.006650       0.084111       0.143285      -0.067518       0.019166       0.048352             14.213752      12.813825       0.510004       0.035416       5.280664      -0.151578      24.546767           0.000462
          153              N       1.996962       8.020831      22.020394      -0.200419      36.376025 0.46633748E+03  0.10927759E+05                                 9.163244                            6.953405       0.078560       2.077147                    0.997685      26.451448      70.931099       0.672279       0.388800      -1.105379       0.001384       0.007486      -0.144835       0.145035       0.017276      -0.001172       0.007363      -0.017990      -0.204737      -0.068788       0.014922       0.053867             11.305084       6.980613       2.857697       0.718845       9.445301       0.205758      17.489338           0.021305
          154              N       9.579056       4.798899      17.807855      -0.194981      35.324120 0.45820561E+03  0.10691268E+05                                 8.988075                            6.901364       0.092597       2.086088                    0.997472      26.252977      70.273505       0.673436       0.389799      -1.104547       0.011481      -0.003840       0.137309       0.137841       0.011886      -0.009104       0.004219      -0.026849      -0.215332      -0.072884       0.019061       0.053823             10.921291       5.846330       1.949975       0.448192      10.065044      -0.395455      16.852499           0.000041
          155              N       9.778485       4.687753      22.004767      -0.241633      43.875044 0.46132085E+03  0.10802338E+05                                10.360729                            6.867876      -0.063328       2.027824                    0.998890      26.512381      71.528841       0.682210       0.383419      -1.107047      -0.003311      -0.006786      -0.045993       0.046608       0.009953       0.003020      -0.006650       0.084111       0.143285      -0.067518       0.019166       0.048352             14.213755      12.813824       0.510004      -0.035415       5.280664       0.151578      24.546775           0.000462
          156              N       9.887762       5.055189      10.858394      -0.200419      36.376043 0.46633768E+03  0.10927765E+05                                 9.163246                            6.953406       0.078560       2.077147                    0.997685      26.451455      70.931116       0.672279       0.388800      -1.105379      -0.001384      -0.007486      -0.144836       0.145036       0.017277       0.001171      -0.007363      -0.017990      -0.204736      -0.068788       0.014921       0.053867             11.305090       6.980614       2.857697      -0.718846       9.445302      -0.205758      17.489354           0.021304
          157              O       2.540543       6.235954       4.306300      -0.557748      38.792627 0.59066297E+03  0.14548659E+05                                 9.189145                            7.568005       0.218692       2.119381                    0.996363      27.956952      74.578411       0.683862       0.363626      -1.134453       0.003262      -0.001823      -0.022135       0.022448       0.012281      -0.018845       0.068347       0.061526      -0.037565      -0.090839       0.038181       0.052658             10.926167       7.411643      -1.174934      -0.719843      15.131464       4.764840      10.235393           0.000119
          158              O       2.410702       6.009739       2.087294      -0.535182      34.505262 0.52403437E+03  0.12544943E+05                                 8.494504                            7.120850       0.204321       2.123351                    0.996522      27.363237      72.298807       0.705118       0.362857      -1.133432       0.004728       0.007632       0.023245       0.024919       0.011735       0.012253      -0.060236       0.070698       0.003108      -0.082793       0.036333       0.046460              9.942202       7.101134      -1.119116       0.990516      12.664876      -4.286763      10.060596           0.000131
          159              O       0.370562       8.108440       4.402293      -0.554750      37.944480 0.56309511E+03  0.13715970E+05                                 9.052177                            7.375695       0.243833       2.124203                    0.997544      27.915493      74.249924       0.694074       0.362289      -1.134580      -0.006671       0.000184      -0.021559       0.022568       0.003069       0.063093      -0.011129      -0.060015      -0.058817      -0.083814       0.036059       0.047754             10.955487      16.683703       1.923373       4.546650       6.310354       0.815481       9.872402          -0.000236
          160              O       0.128995       7.744927       2.207844      -0.535688      35.748667 0.54573420E+03  0.13198341E+05                                 8.716205                            7.284305       0.133964       2.099329                    0.996217      27.506231      73.061310       0.694611       0.364608      -1.132006       0.002850       0.007331       0.017359       0.019057      -0.019747      -0.050657      -0.003604      -0.078978       0.008181      -0.077181       0.030449       0.046733             10.388502      14.390452       0.795443      -4.726437       6.184783       0.234559      10.590270           0.001408
          161              O       2.248871      10.241139       4.196912      -0.550512      36.145620 0.52500060E+03  0.12547919E+05                                 8.727104                            7.074910       0.241899       2.128362                    0.997343      27.478963      72.058530       0.716772       0.357531      -1.139982      -0.003099      -0.006733      -0.028576       0.029521      -0.003596       0.000530      -0.063252       0.076630       0.015152      -0.085238       0.035401       0.049837             10.548848       5.911035      -1.037884       0.918413      14.785827      -4.938090      10.949681           0.000117
          162              O       1.863554       9.965235       2.015857      -0.552608      39.283106 0.55443504E+03  0.13441719E+05                                 9.281036                            7.306220       0.174597       2.104694                    0.997222      27.710392      73.333801       0.699739       0.361049      -1.136489      -0.001793       0.004547       0.023323       0.023830       0.010058      -0.017921       0.063610       0.073162      -0.066811      -0.090309       0.037283       0.053026             11.682951       6.193603      -0.068409       0.164664      18.459636       5.265625      10.395615           0.000274
          163              O       4.330484       8.349039       4.145567      -0.539205      34.036143 0.49489163E+03  0.11660026E+05                                 8.365590                            6.854338       0.308080       2.151809                    0.998399      27.137921      70.757225       0.730238       0.356002      -1.140705      -0.003316       0.002300      -0.024917       0.025241      -0.002475      -0.053886      -0.003406      -0.078127      -0.012229      -0.077036       0.035518       0.041518             10.130802      14.939037      -0.843823      -4.680040       5.713765       0.529041       9.739603           0.000965
          164              O       4.094090       8.247046       1.944420      -0.553892      37.753999 0.54067933E+03  0.13022817E+05                                 9.019913                            7.200751       0.236077       2.123827                    0.997653      27.615655      72.783682       0.707121       0.359623      -1.137906       0.004405       0.004328       0.024952       0.025705       0.002656       0.065510       0.000136      -0.067373      -0.065639      -0.087849       0.041827       0.046022             11.256137      17.937972      -0.574873       4.995112       6.008689      -0.342610       9.821750          -0.000107
          165              O       4.376614       8.590945      10.853929      -0.438998      23.048894 0.33537799E+03  0.71566248E+04                                 6.224658                            5.531984       0.790798       2.324822                    0.999359      25.263696      62.324960       0.838830       0.342183      -1.154100      -0.024139      -0.009713       0.021098       0.033499      -0.011936      -0.055822      -0.009844      -0.078559      -0.240088      -0.109612       0.028525       0.081087              6.545899       8.414445       0.493917      -1.890576       4.032166      -0.514364       7.191086          -0.001249
          166              O       4.253597       8.274505      17.885989      -0.397677      23.262811 0.33498073E+03  0.71472655E+04                                 6.284348                            5.546604       0.794279       2.326870                    0.999574      25.006000      61.720272       0.833528       0.344402      -1.152038      -0.076803      -0.002603      -0.040815       0.087013      -0.018468       0.069856       0.030166      -0.150641      -0.209896      -0.131646       0.016049       0.115597              6.666695       8.507010       0.149425       1.972422       3.914696       0.266299       7.578379           0.145822
          167              O      -0.313258       8.231355      17.801158      -0.397396      24.246409 0.35045961E+03  0.75718599E+04                                 6.525307                            5.731361       1.030366       2.411637                    0.999641      25.025304      62.409257       0.806553       0.351487      -1.144764       0.072281       0.004685      -0.045821       0.085709       0.004957      -0.066578      -0.002587      -0.137490      -0.267059      -0.130668       0.017089       0.113579              6.959930       9.088622       0.317393      -2.195101       4.220408      -0.262846       7.570761           0.143485
          168              O      -0.167363       8.322887      10.762400      -0.436658      24.829988 0.34613400E+03  0.74437491E+04                                 6.606243                            5.660186       1.037986       2.418489                    0.999533      25.000255      61.890104       0.820560       0.347095      -1.150137       0.025728      -0.002015       0.030803       0.040184       0.010512       0.057318       0.002146      -0.079936      -0.238067      -0.109499       0.027762       0.081737              7.198011       9.362549       0.620079       2.591507       4.323690       0.407953       7.907794          -0.001164
          169              O       9.344181       6.840066      15.468300      -0.557747      38.792626 0.59066292E+03  0.14548658E+05                                 9.189145                            7.568005       0.218693       2.119381                    0.996363      27.956951      74.578408       0.683862       0.363626      -1.134453      -0.003262       0.001823      -0.022135       0.022448       0.012281       0.018845      -0.068347       0.061525      -0.037565      -0.090839       0.038181       0.052658             10.926167       7.411642      -1.174934       0.719843      15.131463      -4.764840      10.235395           0.000119
          170              O       9.474022       7.066281      13.249294      -0.535182      34.505266 0.52403441E+03  0.12544945E+05                                 8.494505                            7.120851       0.204321       2.123351                    0.996522      27.363237      72.298809       0.705118       0.362857      -1.133432      -0.004728      -0.007632       0.023245       0.024919       0.011735      -0.012253       0.060236       0.070698       0.003108      -0.082793       0.036333       0.046459              9.942204       7.101134      -1.119116      -0.990517      12.664878       4.286765      10.060599           0.000131
          171              O      11.514162       4.967580      15.564293      -0.554750      37.944480 0.56309509E+03  0.13715969E+05                                 9.052177                            7.375695       0.243834       2.124203                    0.997544      27.915493      74.249923       0.694074       0.362289      -1.134580       0.006671      -0.000184      -0.021559       0.022568       0.003069      -0.063093       0.011129      -0.060015      -0.058817      -0.083814       0.036059       0.047754             10.955487      16.683701       1.923372      -4.546651       6.310354      -0.815481       9.872405          -0.000236
          172              O      11.755729       5.331093      13.369844      -0.535688      35.748678 0.54573438E+03  0.13198347E+05                                 8.716208                            7.284306       0.133964       2.099329                    0.996217      27.506234      73.061325       0.694611       0.364608      -1.132006      -0.002850      -0.007331       0.017359       0.019057      -0.019747       0.050657       0.003604      -0.078978       0.008181      -0.077181       0.030449       0.046733             10.388505      14.390457       0.795443       4.726439       6.184785      -0.234559      10.590275           0.001408
          173              O       9.635853       2.834881      15.358912      -0.550512      36.145625 0.52500066E+03  0.12547921E+05                                 8.727105                            7.074910       0.241900       2.128362                    0.997343      27.478964      72.058534       0.716772       0.357531      -1.139982       0.003099       0.006733      -0.028576       0.029521      -0.003596      -0.000530       0.063252       0.076630       0.015152      -0.085238       0.035401       0.049837             10.548849       5.911035      -1.037885      -0.918414      14.785828       4.938092      10.949685           0.000117
          174              O      10.021170       3.110785      13.177857      -0.552608      39.283122 0.55443525E+03  0.13441726E+05                                 9.281039                            7.306222       0.174597       2.104694                    0.997222      27.710396      73.333818       0.699738       0.361049      -1.136489       0.001793      -0.004547       0.023323       0.023830       0.010058       0.017921      -0.063610       0.073162      -0.066812      -0.090309       0.037283       0.053026             11.682956       6.193605      -0.068410      -0.164664      18.459643      -5.265629      10.395621           0.000274
          175              O       7.554240       4.726981      15.307567      -0.539205      34.036144 0.49489163E+03  0.11660026E+05                                 8.365590                            6.854338       0.308080       2.151809                    0.998399      27.137921      70.757225       0.730238       0.356002      -1.140705       0.003316      -0.002300      -0.024916       0.025241      -0.002475       0.053886       0.003406      -0.078127      -0.012229      -0.077036       0.035518       0.041518             10.130802      14.939036      -0.843823       4.680040       5.713765      -0.529041       9.739606           0.000965
          176              O       7.790634       4.828974      13.106420      -0.553893      37.754013 0.54067953E+03  0.13022823E+05                                 9.019916                            7.200753       0.236077       2.123827                    0.997653      27.615658      72.783697       0.707121       0.359623      -1.137906      -0.004406      -0.004328       0.024952       0.025705       0.002656      -0.065510      -0.000136      -0.067373      -0.065640      -0.087849       0.041827       0.046022             11.256141      17.937979      -0.574873      -4.995115       6.008691       0.342610       9.821755          -0.000107
          177              O       7.508110       4.485075      22.015929      -0.438998      23.048895 0.33537800E+03  0.71566250E+04                                 6.224658                            5.531985       0.790797       2.324822                    0.999359      25.263694      62.324957       0.838830       0.342183      -1.154100       0.024139       0.009713       0.021098       0.033499      -0.011936       0.055822       0.009844      -0.078559      -0.240088      -0.109612       0.028525       0.081087              6.545900       8.414446       0.493917       1.890576       4.032166       0.514364       7.191088          -0.001249
          178              O       7.631127       4.801515       6.723989      -0.397677      23.262880 0.33498190E+03  0.71472965E+04                                 6.284356                            5.546611       0.794272       2.326868                    0.999574      25.006053      61.720423       0.833528       0.344402      -1.152038       0.076804       0.002603      -0.040815       0.087014      -0.018467      -0.069855      -0.030164      -0.150632      -0.209886      -0.131642       0.016051       0.115591              6.666704       8.507025       0.149425      -1.972425       3.914700      -0.266300       7.578388           0.145819
          179              O      12.197982       4.844665       6.639158      -0.397395      24.246487 0.35046092E+03  0.75718953E+04                                 6.525318                            5.731370       1.030359       2.411635                    0.999641      25.025357      62.409417       0.806552       0.351486      -1.144764      -0.072282      -0.004685      -0.045821       0.085709       0.004958       0.066577       0.002587      -0.137482      -0.267050      -0.130664       0.017091       0.113573              6.959942       9.088640       0.317394       2.195106       4.220413       0.262846       7.570773           0.143482
          180              O      12.052087       4.753133      21.924400      -0.436658      24.829985 0.34613394E+03  0.74437476E+04                                 6.606243                            5.660186       1.037985       2.418489                    0.999533      25.000252      61.890097       0.820560       0.347095      -1.150137      -0.025728       0.002015       0.030803       0.040184       0.010512      -0.057318      -0.002146      -0.079936      -0.238067      -0.109499       0.027762       0.081737              7.198011       9.362549       0.620079      -2.591507       4.323689      -0.407953       7.907795          -0.001164

******************************************************
Auxiliary information for the entire system
The total spin magnetic moment of the unit cell is   1.638977
The total net atomic charge of the unit cell is   -0.000002
Accuracy of reproducing the electrostatic potential in the unit cell:
  The inner radius (bohr) =    5.0000
  The outer radius (bohr) =   12.0000
  Valid grid points have density less than (e/(bohr^3)) =    0.0001
  The number of valid grid points were=       332234
  The rms potential error without charges in kcal/mol is=      4.09603
  The rms potential error with partial charges in kcal/mol is=      0.54401
  The RRMSE value at monopole order=      0.13281
  The rms potential error with partial charges and cloud penetration in kcal/mol is=      0.55548
  The RRMSE value at monopole order with cloud penetration is=      0.13561
  The rms potential error with partial charges and atomic dipoles in kcal/mol is=      0.37776
  The RRMSE value at dipole order=      0.09223
  The rms potential error with partial charges, atomic dipoles and cloud penetration in kcal/mol is=      0.36613
  The RRMSE value at dipole order with cloud penetration=      0.08939

******************************************************
The electron densities and ab initio electrostatic potential were computed in VASP using the PBE functional and
projector augmented wave method. See the main text of the journal article for a description of computational details.
The atomic charges, dipoles, and quadrupoles were computed with the DDEC6 method as described in
(a) T. A. Manz and N. Gabaldon Limas, RSC Adv. 6 (2016) 47771-47801 DOI: 10.1039/c6ra04656h
(b) N. Gabaldon Limas and T. A. Manz, RSC Adv. 8 (2018) 2678-2707 DOI: 10.1039/c7ra11829e.
For each atom in the material, the electron cloud parameters were fit to the spherically averaged atom-in-material
electron density using radial positions for which this density was between 10^-4 and 10^-2 electrons per cubic bohr.
The polarizabilities, dispersion coefficients, and quantum Drude oscillator (QDO) parameters were fit using the MCLF method.
The magnetic structure of the system was optimized in VASP from the default ferromagnetic initial guess using spin polarization.
The atomic spin moments (ASMs) were computed on this optimized magnetic structure using the DDEC6 partition as inputs
to the method of T. A. Manz and D. S. Sholl, J. Chem. Theory Comput. 7 (2011) 4146-4164 DOI: 10.1021/ct200539n.
The RMSE and RRMSE were computed using a uniform grid with Ewald summation.
