# Supplementary material for: A collection of forcefield precursors for metal–organic frameworks
Source: RSC Adv. 2019 Nov 13;9(63):36492–507. doi: 10.1039/c9ra07327b (PMC9075174; doi:10.1039/c9ra07327b)
Supplement: RA-009-C9RA07327B-s4926 [file RA-009-C9RA07327B-s4926.xyz]

   78
jmolscript: load "" {1 1 1} spacegroup "x,y,z" unitcell [{      7.851600     0.000000     0.000000 }, {      0.000000    10.738300     0.000000 }, {      0.000000    -5.369269    13.137980 }]
Cd     0.256747    -0.000003     0.286933     0.622617
Cd     3.563841    -0.000057     6.299136     0.661448
Cd     4.182547     5.369034    12.851047     0.622617
Cd     7.489641     5.369088     6.838844     0.661448
Cd     5.857294     5.369120     3.260321     0.690894
Cd     1.931494    -0.000089     9.877659     0.690894
H     -0.033762     7.856121     2.170394     0.093897
H      4.106387     7.481365     0.964328     0.107795
H      4.413384     2.348430     3.944022     0.079486
H      5.840020     2.327995     7.520180     0.092352
H      3.892038    -2.487090    10.967586     0.093897
H      0.180587    -2.112334    12.173652     0.107795
H      0.487584     3.020601     9.193958     0.079486
H      1.914220     3.041036     5.617800     0.092352
H      3.892038     2.486891    10.967586     0.092344
H      0.180587     2.112113    12.173652     0.108737
H      0.487584    -3.020767     9.193958     0.082456
H      1.914220     7.697163     5.617800     0.090150
H     -0.033762     2.882140     2.170394     0.092344
H      4.106387     3.256918     0.964328     0.108737
H      4.413384     8.389798     3.944022     0.082456
H      5.840020    -2.328132     7.520180     0.090150
H      4.541365    -0.000028     3.134722     0.106603
H      0.731769    -0.000035     3.909863     0.104044
H      0.615565     5.369059    10.003258     0.106603
H      4.657569     5.369066     9.228117     0.104044
C      6.995776     8.010756     1.763117     0.126477
C      4.970063     7.795996     1.103590     0.112978
C      4.844437     2.598626     4.727045     0.107470
C      5.613894     2.587870     6.655701     0.118052
C      3.069976    -2.641725    11.374863     0.126477
C      1.044263    -2.426965    12.034390     0.112978
C      0.918637     2.770405     8.410935     0.107470
C      1.688094     2.781161     6.482279     0.118052
C      3.069976     2.641519    11.374863     0.128657
C      1.044263     2.426747    12.034390     0.110885
C      0.918637    -2.770558     8.410935     0.105754
C      1.688094     7.957022     6.482279     0.123185
C      6.995776     2.727512     1.763117     0.128657
C      4.970063     2.942284     1.103590     0.110885
C      4.844437     8.139589     4.727045     0.105754
C      5.613894    -2.587991     6.655701     0.123185
C      3.619588    -0.000027     3.019108     0.063099
C      1.531062    -0.000031     3.439523     0.112345
C      7.545388     5.369058    10.118872     0.063099
C      5.456862     5.369062     9.698457     0.112345
Br     0.470311     5.369113     4.082233    -0.507100
Br     4.396111    -0.000082     9.055747    -0.507100
N      6.720970     9.084592     1.108846    -0.187777
N      5.409752     8.964327     0.656899    -0.203575
N      5.943661     7.110886     1.794648    -0.336377
N      5.464714     3.733663     4.868935    -0.195542
N      5.959364     3.758350     6.111788    -0.190918
N      4.899398     1.841566     5.812242    -0.305592
N      2.795170    -3.715561    12.029134    -0.187777
N      1.483952    -3.595296    12.481081    -0.203575
N      2.017861    -1.741855    11.343332    -0.336377
N      1.538914     1.635368     8.269045    -0.195542
N      2.033564     1.610681     7.026192    -0.190918
N      0.973598     3.527465     7.325738    -0.305592
N      2.795170     3.715343    12.029134    -0.189629
N      1.483952     3.595070    12.481081    -0.202138
N      2.017861     1.741650    11.343332    -0.335098
N      1.538914    -1.635518     8.269045    -0.197813
N      2.033564    -1.610809     7.026192    -0.191279
N      0.973598     7.210702     7.325738    -0.307333
N      6.720970     1.653688     1.108846    -0.189629
N      5.409752     1.773961     0.656899    -0.202138
N      5.943661     3.627381     1.794648    -0.335098
N      5.464714     7.004549     4.868935    -0.197813
N      5.959364     6.979840     6.111788    -0.191279
N      4.899398    -1.841671     5.812242    -0.307333
N      2.724505    -0.000036     3.993946    -0.291390
N      2.928647    -0.000016     1.742096    -0.222572
N      1.633133    -0.000019     2.112587    -0.177591
N      6.650305     5.369067     9.144034    -0.291391
N      6.854447     5.369047    11.395884    -0.222572
N      5.558933     5.369050    11.025393    -0.177591

The following XYZ coordinates are in angstroms. Other properties are in atomic units.
The sperically averaged electron density of each atom fit to a function of the form exp(a - br)
eigen_1, eigen_2 and eigen_3 are the three eigenvalues of traceless quadrupole moment tensor
  atom number  atomic symbol              X              Y              Z     net charge C6 coefficient C8 coefficient C10 coefficient fluctuating dipole atomic polarizability isotropic forcefield polarizability              a              b squared Pearson coefficient          <r^3>          <r^4>         wp_QDO          m_QDO          q_QDO       dipole_x       dipole_y       dipole_z         dipole            Qxy            Qxz            Qyz     Q(x^2-y^2)  Q(3z^2 - R^2)        eigen_1        eigen_2        eigen_3 static polarizability      alpha(xx)      alpha(xy)      alpha(xz)      alpha(yy)      alpha(yz)      alpha(zz) atomic spin moment
            1             Cd       0.256747      -0.000003       0.286933       0.622617     201.422044 0.47786460E+04  0.18692335E+06                                27.274034                           22.647421       1.320368       2.052012                    0.996408      86.994205     240.295083       0.389030       0.402498      -1.174559       0.014776       0.000385      -0.031848       0.035111       0.000477      -0.016890      -0.000688       0.154518      -0.057378      -0.067706      -0.021745       0.089452             31.387751      34.729701       0.003049       0.823129      29.693666      -0.001548      29.739887           0.000003
            2             Cd       3.563841      -0.000057       6.299136       0.661448     214.639205 0.56014714E+04  0.22673452E+06                                27.403818                           23.644174       1.327187       2.054116                    0.997308      86.309084     238.190516       0.404309       0.374263      -1.202718       0.028311       0.000224       0.026203       0.038577      -0.001120       0.047136       0.001332       0.042660       0.324142      -0.075433      -0.046946       0.122380             30.567453      25.240927      -0.005182      -4.741029      40.388107       0.002715      26.073325           0.000008
            3             Cd       4.182547       5.369034      12.851047       0.622617     201.422051 0.47786463E+04  0.18692337E+06                                27.274034                           22.647421       1.320368       2.052012                    0.996408      86.994204     240.295076       0.389030       0.402498      -1.174559       0.014776      -0.000385       0.031848       0.035111      -0.000477       0.016890      -0.000688       0.154518      -0.057378      -0.067706      -0.021745       0.089452             31.387751      34.729701      -0.003050      -0.823129      29.693665      -0.001548      29.739887           0.000003
            4             Cd       7.489641       5.369088       6.838844       0.661448     214.639185 0.56014708E+04  0.22673449E+06                                27.403814                           23.644171       1.327187       2.054116                    0.997308      86.309074     238.190477       0.404309       0.374263      -1.202718       0.028311      -0.000224      -0.026203       0.038577       0.001120      -0.047136       0.001332       0.042660       0.324142      -0.075433      -0.046946       0.122380             30.567449      25.240924       0.005182       4.741029      40.388101       0.002714      26.073321           0.000008
            5             Cd       5.857294       5.369120       3.260321       0.690894     202.814886 0.49338933E+04  0.19423422E+06                                25.834944                           21.597940       1.133712       2.012888                    0.997441      85.310276     235.167762       0.438838       0.354541      -1.214348      -0.021789       0.000606      -0.022288       0.031175      -0.000527       0.078923       0.000230       0.389424      -0.365075      -0.137566      -0.133837       0.271404             29.423081      15.698393      -0.000908      -1.364924      42.582713       0.004955      29.988137           0.000015
            6             Cd       1.931494      -0.000089       9.877659       0.690894     202.814865 0.49338927E+04  0.19423418E+06                                25.834942                           21.597938       1.133712       2.012888                    0.997441      85.310272     235.167745       0.438838       0.354541      -1.214348      -0.021789      -0.000606       0.022288       0.031175       0.000527      -0.078923       0.000230       0.389424      -0.365075      -0.137567      -0.133838       0.271404             29.423079      15.698392       0.000908       1.364924      42.582708       0.004955      29.988136           0.000015
            7              H      -0.033762       7.856121       2.170394       0.093897       1.281144 0.95877432E+01  0.99530113E+02                                 2.014176                            1.861738      -1.432173       2.196020                    0.992094       3.980367      11.861365       0.435227       1.355664      -0.691435       0.044895      -0.005068       0.020447       0.049591       0.005723       0.007298      -0.003755       0.019226      -0.033866      -0.015513      -0.002616       0.018129              2.060426       2.620807      -0.169362       0.494503       1.655208      -0.159881       1.905263           0.000003
            8              H       4.106387       7.481365       0.964328       0.107795       1.120767 0.80003591E+01  0.78574126E+02                                 1.793449                            1.665352      -0.868276       2.475651                    0.998927       3.434419       9.629531       0.479736       1.299972      -0.705866      -0.051180      -0.017597      -0.006365       0.054493       0.007926       0.005487      -0.007112       0.012194      -0.050345      -0.020884       0.002392       0.018492              1.835815       2.415876       0.319341       0.264525       1.554395       0.049980       1.537175          -0.000000
            9              H       4.413384       2.348430       3.944022       0.079486       1.235333 0.88488907E+01  0.89819166E+02                                 1.944270                            1.769567      -1.246667       2.265662                    0.995040       3.945984      11.535988       0.454726       1.327016      -0.696821      -0.022002      -0.010993      -0.038621       0.045788       0.004118       0.010005      -0.003750      -0.001900       0.022892      -0.013199      -0.000112       0.013311              2.016208       1.766465       0.294199       0.465730       1.724611       0.427923       2.557549          -0.000001
           10              H       5.840020       2.327995       7.520180       0.092352       1.186445 0.87781751E+01  0.89263705E+02                                 1.920083                            1.785125      -1.334478       2.237625                    0.993026       3.960756      11.735469       0.442457       1.361332      -0.689744       0.012693      -0.014318       0.042236       0.046368       0.005161       0.011379       0.000096      -0.011044       0.024829      -0.016384       0.002138       0.014247              1.945710       1.674774      -0.036301       0.329287       1.605912      -0.273295       2.556445           0.000002
           11              H       3.892038      -2.487090      10.967586       0.093897       1.281144 0.95877445E+01  0.99530125E+02                                 2.014176                            1.861738      -1.432173       2.196020                    0.992094       3.980367      11.861363       0.435227       1.355663      -0.691435       0.044895       0.005068      -0.020447       0.049591      -0.005723      -0.007298      -0.003755       0.019226      -0.033866      -0.015513      -0.002616       0.018129              2.060426       2.620806       0.169361      -0.494503       1.655208      -0.159880       1.905263           0.000003
           12              H       0.180587      -2.112334      12.173652       0.107795       1.120767 0.80003604E+01  0.78574142E+02                                 1.793449                            1.665352      -0.868276       2.475651                    0.998927       3.434419       9.629531       0.479736       1.299972      -0.705866      -0.051180       0.017597       0.006364       0.054493      -0.007926      -0.005487      -0.007112       0.012194      -0.050345      -0.020884       0.002392       0.018492              1.835816       2.415876      -0.319341      -0.264525       1.554395       0.049980       1.537176          -0.000000
           13              H       0.487584       3.020601       9.193958       0.079486       1.235333 0.88488867E+01  0.89819115E+02                                 1.944269                            1.769566      -1.246667       2.265662                    0.995040       3.945983      11.535984       0.454726       1.327016      -0.696821      -0.022002       0.010993       0.038621       0.045788      -0.004118      -0.010005      -0.003750      -0.001900       0.022892      -0.013199      -0.000112       0.013311              2.016208       1.766464      -0.294198      -0.465729       1.724610       0.427923       2.557548          -0.000001
           14              H       1.914220       3.041036       5.617800       0.092352       1.186444 0.87781704E+01  0.89263647E+02                                 1.920083                            1.785124      -1.334478       2.237625                    0.993026       3.960755      11.735466       0.442457       1.361333      -0.689743       0.012693       0.014318      -0.042235       0.046368      -0.005161      -0.011379       0.000096      -0.011044       0.024829      -0.016384       0.002138       0.014247              1.945710       1.674773       0.036301      -0.329287       1.605912      -0.273295       2.556445           0.000002
           15              H       3.892038       2.486891      10.967586       0.092344       1.280466 0.95771068E+01  0.99342058E+02                                 2.009390                            1.857627      -1.351645       2.231627                    0.992940       3.975212      11.821909       0.437012       1.351183      -0.692356       0.045679      -0.004676      -0.020661       0.050352       0.005412      -0.007364       0.003816       0.019220      -0.033881      -0.015519      -0.002510       0.018029              2.055416       2.613841      -0.168733      -0.492726       1.651585       0.159191       1.900823           0.000003
           16              H       0.180587       2.112113      12.173652       0.108737       1.122111 0.80146476E+01  0.78775292E+02                                 1.797278                            1.668679      -0.875714       2.472988                    0.998842       3.437892       9.653281       0.478308       1.302844      -0.705246      -0.050633      -0.018607       0.006294       0.054310       0.007496      -0.005536       0.007403       0.012554      -0.049802      -0.020907       0.002714       0.018193              1.839827       2.421677       0.320330      -0.265454       1.557523      -0.050090       1.540281          -0.000000
           17              H       0.487584      -3.020767       9.193958       0.082456       1.228012 0.87889780E+01  0.89101535E+02                                 1.940756                            1.766737      -1.263245       2.260172                    0.994902       3.934786      11.513862       0.453652       1.331793      -0.695868      -0.021484      -0.010965       0.037455       0.044550       0.003957      -0.009748       0.004089      -0.001947       0.023169      -0.013078      -0.000155       0.013233              2.012372       1.763415       0.293337      -0.464335       1.721698      -0.426680       2.552003          -0.000001
           18              H       1.914220       7.697163       5.617800       0.090150       1.186873 0.87736742E+01  0.89114588E+02                                 1.912483                            1.778527      -1.299469       2.251191                    0.993666       3.950437      11.658790       0.446034       1.351982      -0.691646       0.013268      -0.014879      -0.043486       0.047838       0.005219      -0.011358      -0.000101      -0.011159       0.024944      -0.016445       0.002188       0.014256              1.937870       1.668512      -0.036189      -0.327223       1.600055       0.271628       2.545042           0.000002
           19              H      -0.033762       2.882140       2.170394       0.092344       1.280466 0.95771103E+01  0.99342106E+02                                 2.009391                            1.857628      -1.351646       2.231627                    0.992940       3.975213      11.821914       0.437012       1.351183      -0.692356       0.045679       0.004676       0.020661       0.050352      -0.005412       0.007364       0.003816       0.019220      -0.033881      -0.015519      -0.002510       0.018029              2.055417       2.613842       0.168733       0.492726       1.651585       0.159192       1.900823           0.000003
           20              H       4.106387       3.256918       0.964328       0.108737       1.122111 0.80146470E+01  0.78775290E+02                                 1.797278                            1.668679      -0.875714       2.472988                    0.998842       3.437892       9.653283       0.478308       1.302845      -0.705246      -0.050633       0.018607      -0.006294       0.054310      -0.007496       0.005536       0.007403       0.012554      -0.049802      -0.020907       0.002714       0.018193              1.839827       2.421678      -0.320330       0.265454       1.557523      -0.050090       1.540281          -0.000000
           21              H       4.413384       8.389798       3.944022       0.082456       1.228013 0.87889806E+01  0.89101566E+02                                 1.940756                            1.766737      -1.263245       2.260172                    0.994902       3.934787      11.513864       0.453652       1.331793      -0.695868      -0.021484       0.010965      -0.037455       0.044550      -0.003957       0.009748       0.004089      -0.001947       0.023169      -0.013078      -0.000155       0.013233              2.012371       1.763414      -0.293337       0.464335       1.721698      -0.426680       2.552002          -0.000001
           22              H       5.840020      -2.328132       7.520180       0.090150       1.186872 0.87736655E+01  0.89114479E+02                                 1.912482                            1.778527      -1.299468       2.251192                    0.993666       3.950435      11.658783       0.446034       1.351982      -0.691646       0.013268       0.014879       0.043486       0.047838      -0.005219       0.011358      -0.000101      -0.011159       0.024944      -0.016445       0.002188       0.014256              1.937869       1.668512       0.036189       0.327223       1.600054       0.271628       2.545041           0.000002
           23              H       4.541365      -0.000028       3.134722       0.106603       1.072123 0.77473330E+01  0.76120007E+02                                 1.784652                            1.672085      -1.049842       2.387926                    0.996123       3.633844      10.475644       0.460642       1.353305      -0.692932       0.054045       0.000547       0.008221       0.054669      -0.000335       0.001103       0.000244       0.039192       0.006833      -0.020741       0.002206       0.018535              1.832227       2.439200       0.000000       0.069373       1.551186       0.000033       1.506294           0.000002
           24              H       0.731769      -0.000035       3.909863       0.104044       1.096210 0.76051043E+01  0.73369676E+02                                 1.728760                            1.594176      -0.799879       2.501079                    0.999593       3.347711       9.146315       0.506636       1.253138      -0.716083      -0.044173      -0.000804       0.029083       0.052894      -0.000458      -0.005916       0.000277       0.042335       0.028618      -0.025943       0.006131       0.019812              1.777553       2.276341       0.000012      -0.473567       1.362049       0.000014       1.694267           0.000008
           25              H       0.615565       5.369059      10.003258       0.106603       1.072123 0.77473330E+01  0.76120007E+02                                 1.784652                            1.672085      -1.049842       2.387926                    0.996123       3.633844      10.475644       0.460642       1.353305      -0.692932       0.054045      -0.000547      -0.008221       0.054669       0.000335      -0.001103       0.000244       0.039192       0.006833      -0.020741       0.002206       0.018535              1.832227       2.439200      -0.000000      -0.069373       1.551186       0.000033       1.506294           0.000002
           26              H       4.657569       5.369066       9.228117       0.104044       1.096210 0.76051018E+01  0.73369642E+02                                 1.728760                            1.594176      -0.799879       2.501079                    0.999593       3.347710       9.146311       0.506636       1.253138      -0.716083      -0.044173       0.000804      -0.029083       0.052894       0.000458       0.005916       0.000277       0.042335       0.028618      -0.025943       0.006131       0.019812              1.777552       2.276341      -0.000012       0.473567       1.362049       0.000014       1.694267           0.000008
           27              C       6.995776       8.010756       1.763117       0.126477      24.405141 0.32503977E+03  0.71948689E+04                                 7.534709                            6.163874      -0.025526       2.002450                    0.998774      26.837559      77.973542       0.631273       0.438331      -1.037637      -0.045807      -0.017693      -0.006479       0.049531      -0.004747      -0.001724       0.026001       0.045646       0.064918      -0.044205       0.011704       0.032500              8.113136       9.767732       0.291650       1.565653       8.019859      -2.503428       6.551817           0.000007
           28              C       4.970063       7.795996       1.103590       0.112978      24.171755 0.32306234E+03  0.70811819E+04                                 7.283572                            6.004422       0.363057       2.122288                    0.999883      26.216887      73.769710       0.667728       0.418492      -1.058470       0.037289      -0.007383       0.015208       0.040942       0.011242      -0.009234       0.022220       0.042289       0.008035      -0.038954       0.015027       0.023927              7.817793       9.885542       0.880261       1.775337       7.662458      -1.685126       5.905380           0.000004
           29              C       4.844437       2.598626       4.727045       0.107470      24.370106 0.31104913E+03  0.67946920E+04                                 7.457748                            5.966265       0.199370       2.072743                    0.999799      26.478397      75.868037       0.653368       0.429148      -1.045473       0.016671      -0.010937       0.045191       0.049394      -0.019851      -0.001796       0.024114       0.071023       0.024248      -0.053344       0.014236       0.039108              8.113542       6.126643       2.720048       1.986932       8.292223       0.769488       9.921760           0.000007
           30              C       5.613894       2.587870       6.655701       0.118052      23.892369 0.32052266E+03  0.70451911E+04                                 7.344210                            6.054365       0.186358       2.071460                    0.999684      26.395659      75.544587       0.649774       0.428854      -1.047012      -0.014991      -0.007719      -0.045111       0.048159      -0.030780      -0.007896      -0.001500       0.048166       0.015471      -0.042154       0.004368       0.037787              7.789899       6.091741       1.802277       2.052431       7.728856      -0.907936       9.549098           0.000003
           31              C       3.069976      -2.641725      11.374863       0.126477      24.405134 0.32503964E+03  0.71948654E+04                                 7.534708                            6.163873      -0.025526       2.002450                    0.998774      26.837553      77.973520       0.631273       0.438331      -1.037637      -0.045807       0.017693       0.006479       0.049531       0.004747       0.001724       0.026001       0.045646       0.064918      -0.044205       0.011704       0.032500              8.113135       9.767730      -0.291649      -1.565653       8.019858      -2.503427       6.551816           0.000007
           32              C       1.044263      -2.426965      12.034390       0.112978      24.171752 0.32306229E+03  0.70811803E+04                                 7.283571                            6.004421       0.363057       2.122288                    0.999883      26.216885      73.769699       0.667728       0.418492      -1.058470       0.037289       0.007383      -0.015208       0.040942      -0.011242       0.009234       0.022220       0.042289       0.008035      -0.038954       0.015027       0.023927              7.817792       9.885541      -0.880261      -1.775336       7.662457      -1.685125       5.905379           0.000004
           33              C       0.918637       2.770405       8.410935       0.107470      24.370105 0.31104912E+03  0.67946918E+04                                 7.457748                            5.966265       0.199370       2.072743                    0.999799      26.478396      75.868034       0.653368       0.429148      -1.045473       0.016671       0.010937      -0.045191       0.049394       0.019851       0.001796       0.024114       0.071023       0.024248      -0.053344       0.014236       0.039108              8.113542       6.126643      -2.720048      -1.986932       8.292223       0.769488       9.921760           0.000006
           34              C       1.688094       2.781161       6.482279       0.118052      23.892368 0.32052266E+03  0.70451908E+04                                 7.344209                            6.054365       0.186358       2.071460                    0.999684      26.395658      75.544583       0.649774       0.428854      -1.047012      -0.014991       0.007719       0.045111       0.048159       0.030780       0.007896      -0.001500       0.048166       0.015471      -0.042154       0.004368       0.037786              7.789898       6.091741      -1.802277      -2.052431       7.728856      -0.907936       9.549098           0.000003
           35              C       3.069976       2.641519      11.374863       0.128657      24.372826 0.32450253E+03  0.71802822E+04                                 7.531333                            6.162194      -0.026875       2.002247                    0.998789      26.810661      77.890524       0.630810       0.438817      -1.037310      -0.043253      -0.018171       0.006558       0.047372      -0.003631       0.000643      -0.025780       0.045817       0.065225      -0.044080       0.012028       0.032052              8.109020       9.761797       0.293549      -1.563039       8.016850       2.501559       6.548413           0.000006
           36              C       1.044263       2.426747      12.034390       0.110885      24.205379 0.32360392E+03  0.70959149E+04                                 7.288800                            6.007814       0.364717       2.122502                    0.999889      26.242013      73.851616       0.667822       0.418264      -1.058631       0.038404      -0.005814      -0.014777       0.041558       0.009589       0.009638      -0.022967       0.045031       0.009451      -0.040000       0.014832       0.025168              7.823833       9.894459       0.882319      -1.776851       7.668030       1.686279       5.909011           0.000004
           37              C       0.918637      -2.770558       8.410935       0.105754      24.387115 0.31146793E+03  0.68055716E+04                                 7.457247                            5.966804       0.204411       2.073954                    0.999770      26.496168      75.908284       0.653963       0.428649      -1.045863       0.019261      -0.008352      -0.047499       0.051932      -0.018745       0.003987      -0.022922       0.070564       0.020294      -0.051274       0.011492       0.039782              8.112455       6.125789       2.720126      -1.983944       8.293934      -0.767212       9.917643           0.000006
           38              C       1.688094       7.957022       6.482279       0.123185      23.838978 0.31959835E+03  0.70201874E+04                                 7.338208                            6.051156       0.188024       2.072438                    0.999675      26.349187      75.399860       0.649021       0.429639      -1.046476      -0.015343      -0.008353       0.044748       0.048037      -0.030186       0.007889       0.002123       0.047970       0.020163      -0.042501       0.006007       0.036494              7.782809       6.086778       1.801176      -2.048609       7.723902       0.906738       9.537747           0.000003
           39              C       6.995776       2.727512       1.763117       0.128657      24.372829 0.32450258E+03  0.71802836E+04                                 7.531334                            6.162194      -0.026876       2.002247                    0.998789      26.810664      77.890534       0.630810       0.438817      -1.037310      -0.043254       0.018171      -0.006558       0.047372       0.003631      -0.000643      -0.025780       0.045817       0.065225      -0.044080       0.012028       0.032052              8.109020       9.761798      -0.293549       1.563039       8.016850       2.501559       6.548413           0.000006
           40              C       4.970063       2.942284       1.103590       0.110885      24.205378 0.32360390E+03  0.70959144E+04                                 7.288800                            6.007814       0.364717       2.122501                    0.999889      26.242012      73.851613       0.667822       0.418264      -1.058631       0.038405       0.005814       0.014777       0.041558      -0.009589      -0.009638      -0.022967       0.045031       0.009451      -0.040000       0.014832       0.025168              7.823833       9.894459      -0.882319       1.776851       7.668029       1.686279       5.909010           0.000004
           41              C       4.844437       8.139589       4.727045       0.105754      24.387126 0.31146809E+03  0.68055763E+04                                 7.457250                            5.966806       0.204410       2.073954                    0.999770      26.496177      75.908321       0.653963       0.428649      -1.045863       0.019261       0.008352       0.047499       0.051932       0.018745      -0.003987      -0.022922       0.070564       0.020294      -0.051274       0.011492       0.039782              8.112458       6.125791      -2.720128       1.983944       8.293937      -0.767212       9.917646           0.000006
           42              C       5.613894      -2.587991       6.655701       0.123185      23.838973 0.31959828E+03  0.70201852E+04                                 7.338206                            6.051155       0.188025       2.072438                    0.999675      26.349182      75.399836       0.649021       0.429639      -1.046476      -0.015344       0.008353      -0.044748       0.048037       0.030186      -0.007889       0.002123       0.047970       0.020164      -0.042501       0.006007       0.036494              7.782807       6.086776      -1.801176       2.048608       7.723900       0.906737       9.537745           0.000003
           43              C       3.619588      -0.000027       3.019108       0.063099      27.405348 0.38317693E+03  0.87918548E+04                                 8.086443                            6.672151       0.143159       2.042984                    0.998666      27.797940      80.834408       0.612719       0.435676      -1.044663      -0.037507       0.000391       0.006896       0.038138      -0.001670       0.016489       0.001051       0.029262      -0.072408      -0.029099      -0.002530       0.031628              8.830289      11.995653       0.000033       0.416024       4.778891       0.000254       9.716323           0.000003
           44              C       1.531062      -0.000031       3.439523       0.112345      24.100805 0.30036621E+03  0.64517990E+04                                 7.206749                            5.753688       0.542368       2.187461                    0.999486      25.487121      70.525416       0.689928       0.413307      -1.063930       0.042349       0.002148      -0.002347       0.042468       0.000650      -0.021327       0.000803       0.006215      -0.042417      -0.026564       0.003995       0.022569              7.883711      10.452958       0.000092      -0.784446       3.889552       0.000109       9.308624           0.000013
           45              C       7.545388       5.369058      10.118872       0.063099      27.405343 0.38317684E+03  0.87918522E+04                                 8.086442                            6.672150       0.143159       2.042984                    0.998666      27.797936      80.834393       0.612719       0.435676      -1.044663      -0.037507      -0.000391      -0.006896       0.038138       0.001670      -0.016489       0.001051       0.029262      -0.072408      -0.029099      -0.002530       0.031628              8.830288      11.995652      -0.000033      -0.416024       4.778891       0.000254       9.716321           0.000003
           46              C       5.456862       5.369062       9.698457       0.112345      24.100801 0.30036616E+03  0.64517976E+04                                 7.206748                            5.753687       0.542368       2.187461                    0.999486      25.487118      70.525403       0.689928       0.413307      -1.063930       0.042349      -0.002148       0.002347       0.042468      -0.000650       0.021327       0.000803       0.006215      -0.042417      -0.026564       0.003995       0.022569              7.883710      10.452956      -0.000092       0.784446       3.889552       0.000109       9.308623           0.000013
           47             Br       0.470311       5.369113       4.082233      -0.507100     222.255663 0.83726231E+04  0.38013152E+06                                23.428479                           23.742451       1.407464       1.972020                    0.999375     105.509696     323.144133       0.534334       0.252476      -1.308236       0.030118       0.000128       0.038204       0.048648      -0.000255       0.103566       0.000317       0.132264       0.168190      -0.094168      -0.056869       0.151037             22.828713      23.977880      -0.003135       1.858723      19.910555      -0.002831      24.597705           0.000036
           48             Br       4.396111      -0.000082       9.055747      -0.507100     222.255652 0.83726225E+04  0.38013149E+06                                23.428478                           23.742450       1.407464       1.972020                    0.999375     105.509695     323.144127       0.534334       0.252476      -1.308236       0.030119      -0.000127      -0.038202       0.048647       0.000255      -0.103566       0.000318       0.132264       0.168192      -0.094168      -0.056869       0.151037             22.828712      23.977879       0.003135      -1.858722      19.910553      -0.002831      24.597705           0.000036
           49              N       6.720970       9.084592       1.108846      -0.187777      34.433012 0.50565938E+03  0.12164991E+05                                 8.903403                            7.324287       0.049101       2.041618                    0.997979      27.849725      77.183037       0.639954       0.397836      -1.092404      -0.122117      -0.100356      -0.012614       0.158565      -0.031212       0.031033      -0.011894       0.100867      -0.001261      -0.059276      -0.014940       0.074216              9.880793      11.066526       1.301848       0.302130      10.987455      -3.364910       7.588399           0.000003
           50              N       5.409752       8.964327       0.656899      -0.203575      35.338305 0.53971737E+03  0.13176391E+05                                 9.056060                            7.572189       0.065126       2.040859                    0.997764      28.253708      78.464934       0.629750       0.398389      -1.093787       0.114819      -0.074469       0.087704       0.162546       0.040002       0.006740       0.015164       0.072456      -0.153201      -0.056581      -0.024081       0.080662              9.977705      11.250747      -0.307484       1.593880      10.918018      -3.222316       7.764350          -0.000001
           51              N       5.943661       7.110886       1.794648      -0.336377      39.498058 0.61153674E+03  0.15363000E+05                                 9.662373                            7.973143       0.064205       2.017293                    0.998579      29.814794      83.275617       0.625439       0.389823      -1.102639       0.006018       0.114547      -0.038196       0.120898       0.017899       0.034353      -0.021413       0.121150      -0.041594      -0.070046      -0.010723       0.080769             10.732357       9.357356       0.501348       0.970975      13.570986      -4.749851       9.268728           0.000001
           52              N       5.464714       3.733663       4.868935      -0.195542      33.850616 0.49979977E+03  0.11986688E+05                                 8.761115                            7.251488       0.154281       2.062527                    0.999308      28.100167      77.706361       0.647312       0.394539      -1.094893       0.021507      -0.092692       0.144819       0.173283       0.016602       0.019499       0.047057       0.022810       0.062537      -0.052403      -0.009388       0.061791              9.551453       6.668548       3.172915       0.962771      11.937235      -1.074762      10.048576          -0.000001
           53              N       5.959364       3.758350       6.111788      -0.190918      33.252036 0.50522110E+03  0.12136523E+05                                 8.663890                            7.291560       0.139594       2.063981                    0.998876      27.920983      77.006095       0.646104       0.394631      -1.095994      -0.081226      -0.094837      -0.116383       0.170695      -0.016898       0.013011      -0.045226       0.014175       0.126039      -0.052760      -0.015888       0.068648              9.399834       7.493216       3.324936       2.042777      11.455533       0.149262       9.250754          -0.000002
           54              N       4.899398       1.841566       5.812242      -0.305592      35.560911 0.55175179E+03  0.13556646E+05                                 9.061757                            7.619261       0.006534       2.008384                    0.998228      29.176099      81.521322       0.631807       0.394560      -1.095462       0.036512       0.121296      -0.011908       0.127231       0.005431       0.026597      -0.004198       0.064999       0.148485      -0.058116      -0.004332       0.062448              9.847142       8.266950       4.065032       1.047244      11.807422      -0.728704       9.467053           0.000005
           55              N       2.795170      -3.715561      12.029134      -0.187777      34.433014 0.50565942E+03  0.12164992E+05                                 8.903402                            7.324287       0.049101       2.041618                    0.997979      27.849726      77.183038       0.639954       0.397836      -1.092404      -0.122117       0.100356       0.012614       0.158565       0.031212      -0.031033      -0.011894       0.100867      -0.001262      -0.059276      -0.014940       0.074216              9.880793      11.066525      -1.301848      -0.302130      10.987455      -3.364910       7.588399           0.000003
           56              N       1.483952      -3.595296      12.481081      -0.203575      35.338309 0.53971745E+03  0.13176393E+05                                 9.056061                            7.572189       0.065126       2.040859                    0.997764      28.253710      78.464942       0.629750       0.398389      -1.093787       0.114819       0.074469      -0.087704       0.162546      -0.040002      -0.006740       0.015164       0.072456      -0.153201      -0.056581      -0.024081       0.080662              9.977706      11.250748       0.307484      -1.593880      10.918019      -3.222316       7.764351          -0.000001
           57              N       2.017861      -1.741855      11.343332      -0.336377      39.498060 0.61153678E+03  0.15363001E+05                                 9.662372                            7.973143       0.064205       2.017293                    0.998579      29.814795      83.275617       0.625439       0.389823      -1.102639       0.006018      -0.114547       0.038196       0.120898      -0.017899      -0.034353      -0.021414       0.121150      -0.041594      -0.070046      -0.010723       0.080769             10.732357       9.357356      -0.501348      -0.970975      13.570986      -4.749851       9.268728           0.000001
           58              N       1.538914       1.635368       8.269045      -0.195542      33.850616 0.49979977E+03  0.11986688E+05                                 8.761116                            7.251488       0.154281       2.062527                    0.999308      28.100167      77.706362       0.647312       0.394539      -1.094893       0.021507       0.092692      -0.144819       0.173283      -0.016602      -0.019499       0.047057       0.022810       0.062537      -0.052403      -0.009388       0.061791              9.551453       6.668548      -3.172915      -0.962771      11.937235      -1.074762      10.048576          -0.000001
           59              N       2.033564       1.610681       7.026192      -0.190918      33.252040 0.50522117E+03  0.12136525E+05                                 8.663891                            7.291561       0.139593       2.063981                    0.998876      27.920985      77.006104       0.646104       0.394631      -1.095994      -0.081226       0.094837       0.116383       0.170695       0.016898      -0.013011      -0.045226       0.014175       0.126039      -0.052760      -0.015888       0.068648              9.399835       7.493217      -3.324937      -2.042777      11.455534       0.149262       9.250755          -0.000002
           60              N       0.973598       3.527465       7.325738      -0.305592      35.560913 0.55175182E+03  0.13556647E+05                                 9.061757                            7.619261       0.006534       2.008384                    0.998228      29.176100      81.521324       0.631807       0.394560      -1.095462       0.036512      -0.121297       0.011908       0.127231      -0.005431      -0.026597      -0.004198       0.064999       0.148485      -0.058116      -0.004332       0.062448              9.847142       8.266950      -4.065032      -1.047244      11.807422      -0.728704       9.467053           0.000005
           61              N       2.795170       3.715343      12.029134      -0.189629      34.487472 0.50667388E+03  0.12195018E+05                                 8.910348                            7.329907       0.049555       2.041470                    0.998040      27.878358      77.270070       0.639960       0.397649      -1.092576      -0.122261      -0.099201       0.012557       0.157944      -0.031746      -0.030305       0.011534       0.099010       0.001496      -0.059186      -0.013799       0.072986              9.888623      11.076673       1.306706      -0.300090      10.995996       3.367096       7.593201           0.000003
           62              N       1.483952       3.595070      12.481081      -0.202138      35.275575 0.53854887E+03  0.13139207E+05                                 9.040904                            7.560655       0.068775       2.042121                    0.997720      28.225935      78.332108       0.630721       0.398038      -1.094156       0.115277      -0.074497      -0.088142       0.163118       0.039837      -0.006650      -0.015572       0.073535      -0.154435      -0.057259      -0.023849       0.081108              9.960021      11.230487      -0.301980      -1.588266      10.899511       3.214557       7.750066          -0.000001
           63              N       2.017861       1.741650      11.343332      -0.335098      39.453813 0.61069061E+03  0.15336660E+05                                 9.656798                            7.968834       0.063071       2.017187                    0.998568      29.790951      83.199235       0.625456       0.389942      -1.102539       0.005066       0.115470       0.037581       0.121537       0.017819      -0.035422       0.021500       0.123025      -0.045941      -0.070703      -0.012030       0.082733             10.725973       9.353071       0.500165      -0.971170      13.562032       4.745904       9.262816           0.000001
           64              N       1.538914      -1.635518       8.269045      -0.197813      33.944268 0.50146491E+03  0.12038683E+05                                 8.782857                            7.268145       0.143965       2.059063                    0.999268      28.149202      77.924445       0.645847       0.395037      -1.094361       0.022188      -0.091685      -0.145261       0.173203       0.015722      -0.019525      -0.046165       0.026003       0.061411      -0.052623      -0.007836       0.060459              9.576031       6.683663       3.182765      -0.962737      11.970709       1.081360      10.073722          -0.000001
           65              N       2.033564      -1.610809       7.026192      -0.191279      33.218807 0.50466211E+03  0.12118346E+05                                 8.652857                            7.283287       0.147057       2.066462                    0.998843      27.910269      76.932553       0.647110       0.394172      -1.096439      -0.081218      -0.093529       0.116623       0.170132      -0.017780      -0.013848       0.046554       0.015191       0.127132      -0.054371      -0.015973       0.070343              9.387131       7.483534       3.319051      -2.040028      11.438396      -0.150441       9.239462          -0.000002
           66              N       0.973598       7.210702       7.325738      -0.307333      35.603405 0.55257394E+03  0.13582080E+05                                 9.068765                            7.624805       0.012058       2.009501                    0.998198      29.198958      81.604430       0.631585       0.394547      -1.095457       0.035841       0.120362       0.013672       0.126328       0.004362      -0.025633       0.005705       0.065246       0.151246      -0.058670      -0.003793       0.062463              9.855191       8.272740       4.070528      -1.043746      11.822348       0.733243       9.470486           0.000005
           67              N       6.720970       1.653688       1.108846      -0.189629      34.487473 0.50667389E+03  0.12195018E+05                                 8.910348                            7.329907       0.049554       2.041470                    0.998040      27.878358      77.270073       0.639960       0.397649      -1.092576      -0.122261       0.099201      -0.012557       0.157944       0.031746       0.030305       0.011534       0.099010       0.001496      -0.059187      -0.013799       0.072986              9.888624      11.076674      -1.306706       0.300090      10.995997       3.367096       7.593201           0.000003
           68              N       5.409752       1.773961       0.656899      -0.202138      35.275570 0.53854876E+03  0.13139204E+05                                 9.040903                            7.560655       0.068775       2.042121                    0.997720      28.225932      78.332097       0.630721       0.398038      -1.094156       0.115277       0.074497       0.088142       0.163118      -0.039837       0.006650      -0.015572       0.073535      -0.154434      -0.057259      -0.023849       0.081108              9.960020      11.230486       0.301980       1.588265      10.899510       3.214557       7.750065          -0.000001
           69              N       5.943661       3.627381       1.794648      -0.335098      39.453816 0.61069067E+03  0.15336662E+05                                 9.656799                            7.968834       0.063071       2.017187                    0.998568      29.790953      83.199240       0.625456       0.389942      -1.102540       0.005066      -0.115470      -0.037581       0.121537      -0.017819       0.035422       0.021500       0.123025      -0.045941      -0.070703      -0.012030       0.082733             10.725973       9.353071      -0.500165       0.971170      13.562032       4.745903       9.262816           0.000001
           70              N       5.464714       7.004549       4.868935      -0.197813      33.944266 0.50146487E+03  0.12038682E+05                                 8.782857                            7.268145       0.143965       2.059063                    0.999268      28.149201      77.924442       0.645847       0.395037      -1.094361       0.022188       0.091685       0.145261       0.173203      -0.015722       0.019525      -0.046165       0.026003       0.061412      -0.052623      -0.007836       0.060459              9.576031       6.683663      -3.182765       0.962737      11.970709       1.081360      10.073722          -0.000000
           71              N       5.959364       6.979840       6.111788      -0.191279      33.218803 0.50466202E+03  0.12118343E+05                                 8.652857                            7.283287       0.147058       2.066462                    0.998843      27.910266      76.932543       0.647110       0.394172      -1.096439      -0.081218       0.093529      -0.116623       0.170132       0.017780       0.013848       0.046554       0.015191       0.127132      -0.054371      -0.015973       0.070343              9.387130       7.483534      -3.319050       2.040028      11.438395      -0.150442       9.239461          -0.000002
           72              N       4.899398      -1.841671       5.812242      -0.307333      35.603407 0.55257399E+03  0.13582081E+05                                 9.068765                            7.624805       0.012058       2.009501                    0.998198      29.198960      81.604435       0.631585       0.394547      -1.095457       0.035841      -0.120362      -0.013672       0.126328      -0.004362       0.025633       0.005705       0.065246       0.151247      -0.058670      -0.003793       0.062463              9.855191       8.272740      -4.070528       1.043746      11.822348       0.733244       9.470485           0.000005
           73              N       2.724505      -0.000036       3.993946      -0.291390      35.668591 0.54024214E+03  0.13194537E+05                                 9.061552                            7.547423       0.188254       2.077028                    0.996942      28.709578      79.789147       0.634250       0.395403      -1.095670      -0.029789      -0.001826      -0.134582       0.137851       0.000746      -0.016109       0.000911       0.056259      -0.186898      -0.064412       0.003028       0.061384              9.919510      11.693157      -0.000010       0.892007       5.310269       0.000225      12.755105           0.000004
           74              N       2.928647      -0.000016       1.742096      -0.222572      37.936174 0.58487723E+03  0.14519450E+05                                 9.410319                            7.813331       0.073937       2.030022                    0.998166      28.837452      79.870365       0.630350       0.391416      -1.102349      -0.102895       0.000160       0.127381       0.163748       0.000637       0.022396       0.000009       0.118660      -0.061283      -0.049120      -0.025694       0.074814             10.524078      11.976835      -0.000123      -0.558040       5.431627       0.000253      14.163773          -0.000001
           75              N       1.633133      -0.000019       2.112587      -0.177591      34.674659 0.49469896E+03  0.11798763E+05                                 8.827803                            7.163872       0.223777       2.093259                    0.999206      27.552299      75.244592       0.660123       0.389032      -1.102025       0.150960      -0.000082       0.064272       0.164073       0.000365      -0.050558      -0.000363       0.021105       0.007753      -0.044746      -0.011848       0.056595              9.924336      11.442818       0.000025       1.524504       4.939311      -0.000041      13.390879           0.000001
           76              N       6.650305       5.369067       9.144034      -0.291391      35.668589 0.54024211E+03  0.13194536E+05                                 9.061551                            7.547422       0.188255       2.077029                    0.996942      28.709577      79.789138       0.634250       0.395403      -1.095670      -0.029789       0.001826       0.134582       0.137851      -0.000746       0.016109       0.000911       0.056259      -0.186898      -0.064412       0.003028       0.061384              9.919509      11.693155       0.000011      -0.892007       5.310269       0.000225      12.755103           0.000004
           77              N       6.854447       5.369047      11.395884      -0.222572      37.936174 0.58487724E+03  0.14519450E+05                                 9.410318                            7.813331       0.073937       2.030023                    0.998166      28.837452      79.870362       0.630350       0.391416      -1.102349      -0.102895      -0.000160      -0.127381       0.163748      -0.000637      -0.022396       0.000009       0.118660      -0.061283      -0.049120      -0.025694       0.074814             10.524078      11.976834       0.000123       0.558039       5.431627       0.000253      14.163773          -0.000001
           78              N       5.558933       5.369050      11.025393      -0.177591      34.674653 0.49469887E+03  0.11798761E+05                                 8.827803                            7.163871       0.223778       2.093259                    0.999206      27.552296      75.244582       0.660123       0.389033      -1.102025       0.150960       0.000082      -0.064272       0.164073      -0.000365       0.050558      -0.000363       0.021105       0.007753      -0.044746      -0.011848       0.056595              9.924335      11.442817      -0.000025      -1.524504       4.939311      -0.000041      13.390877           0.000001

******************************************************
Auxiliary information for the entire system
The total spin magnetic moment of the unit cell is   0.000301
The total net atomic charge of the unit cell is   0.000001
Accuracy of reproducing the electrostatic potential in the unit cell:
  The inner radius (bohr) =    5.0000
  The outer radius (bohr) =   12.0000
  Valid grid points have density less than (e/(bohr^3)) =    0.0001
  The number of valid grid points were=          848
  The rms potential error without charges in kcal/mol is=      3.59522
  The rms potential error with partial charges in kcal/mol is=      1.30584
  The RRMSE value at monopole order=      0.36321
  The rms potential error with partial charges and cloud penetration in kcal/mol is=      1.28265
  The RRMSE value at monopole order with cloud penetration is=      0.35676
  The rms potential error with partial charges and atomic dipoles in kcal/mol is=      0.28318
  The RRMSE value at dipole order=      0.07877
  The rms potential error with partial charges, atomic dipoles and cloud penetration in kcal/mol is=      0.29336
  The RRMSE value at dipole order with cloud penetration=      0.08160

******************************************************
The electron densities and ab initio electrostatic potential were computed in VASP using the PBE functional and
projector augmented wave method. See the main text of the journal article for a description of computational details.
The atomic charges, dipoles, and quadrupoles were computed with the DDEC6 method as described in
(a) T. A. Manz and N. Gabaldon Limas, RSC Adv. 6 (2016) 47771-47801 DOI: 10.1039/c6ra04656h
(b) N. Gabaldon Limas and T. A. Manz, RSC Adv. 8 (2018) 2678-2707 DOI: 10.1039/c7ra11829e.
For each atom in the material, the electron cloud parameters were fit to the spherically averaged atom-in-material
electron density using radial positions for which this density was between 10^-4 and 10^-2 electrons per cubic bohr.
The polarizabilities, dispersion coefficients, and quantum Drude oscillator (QDO) parameters were fit using the MCLF method.
The magnetic structure of the system was optimized in VASP from the default ferromagnetic initial guess using spin polarization.
The atomic spin moments (ASMs) were computed on this optimized magnetic structure using the DDEC6 partition as inputs
to the method of T. A. Manz and D. S. Sholl, J. Chem. Theory Comput. 7 (2011) 4146-4164 DOI: 10.1021/ct200539n.
The RMSE and RRMSE were computed using a uniform grid with Ewald summation.
