# Supplementary material for: A collection of forcefield precursors for metal–organic frameworks
Source: RSC Adv. 2019 Nov 13;9(63):36492–507. doi: 10.1039/c9ra07327b (PMC9075174; doi:10.1039/c9ra07327b)
Supplement: RA-009-C9RA07327B-s4927 [file RA-009-C9RA07327B-s4927.xyz]

   88
jmolscript: load "" {1 1 1} spacegroup "x,y,z" unitcell [{     10.154000     0.000000     0.000000 }, {      0.618507    10.135145     0.000000 }, {      4.772358     4.489998    14.060219 }]
Cu     7.126398     1.488887     4.408160     0.729775
Cu    11.238476     5.357671     2.621950     0.729773
Cu     8.418467    13.136256     9.652059     0.729772
Cu     4.306389     9.267472    11.438269     0.729773
H      8.728383     1.677552     0.365566     0.124475
H      9.487409     3.423418     4.372728     0.115461
H      6.299884     4.283992     5.258522     0.128164
H      7.889159     4.174293     5.708449     0.111322
H      5.654999     3.791900     3.051068     0.127192
H      6.950889     3.215111     2.165274     0.110645
H      5.684119     6.131180     3.838440     0.123488
H     10.952580     3.770153     6.664544     0.124475
H      9.163721     3.118882     2.657381     0.115461
H      8.498907     6.352908     1.771588     0.128164
H      8.511595     4.759902     1.321661     0.111322
H      9.029366     6.966621     3.979042     0.127192
H      9.526148     5.638003     4.864836     0.110645
H      6.692656     7.080046     3.191670     0.123488
H      6.816482    12.947591    13.694653     0.124475
H      6.057456    11.201725     9.687491     0.115461
H      9.244981    10.341151     8.801697     0.128164
H      7.655706    10.450850     8.351770     0.111322
H      9.889866    10.833243    11.009151     0.127191
H      8.593976    11.410032    11.894945     0.110645
H      9.860746     8.493963    10.221779     0.123488
H      4.592285    10.854990     7.395675     0.124475
H      6.381144    11.506261    11.402838     0.115461
H      7.045958     8.272235    12.288631     0.128165
H      7.033270     9.865241    12.738558     0.111322
H      6.515499     7.658522    10.081177     0.127192
H      6.018717     8.987140     9.195383     0.110645
H      8.852209     7.545097    10.868549     0.123488
C      9.892378    10.092365     1.078419    -0.013355
C     10.785643     9.041239     0.859079    -0.000994
C      9.292222     1.029162     0.223557    -0.150607
C      8.902546    10.051458     2.197612     0.602197
C     10.891000     7.879337     1.806738     0.587122
C      7.249605     4.411352     5.044807    -0.059496
C      6.674236     3.875757     2.761427    -0.052786
C      2.482490     3.120888     5.951691    -0.013355
C      3.477253     2.165255     6.171030    -0.000994
C     11.565421     3.167866     6.806552    -0.150608
C      2.583615     4.106390     4.832497     0.602196
C      4.630581     1.989318     5.223371     0.587123
C      8.313933     5.412709     1.985303    -0.059496
C      8.883580     5.954384     4.268682    -0.052786
C      5.652487     4.532778    12.981800    -0.013356
C      4.759222     5.583904    13.201140    -0.000993
C      6.252643    13.595981    13.836662    -0.150607
C      6.642319     4.573685    11.862607     0.602197
C      4.653865     6.745806    12.253481     0.587122
C      8.295260    10.213791     9.015412    -0.059496
C      8.870629    10.749386    11.298792    -0.052787
C     13.062375    11.504255     8.108528    -0.013355
C     12.067612    12.459888     7.889189    -0.000994
C      3.979444    11.457277     7.253667    -0.150607
C     12.961250    10.518753     9.227722     0.602196
C     10.914284    12.635825     8.836848     0.587121
C      7.230932     9.212434    12.074916    -0.059497
C      6.661285     8.670759     9.791537    -0.052787
C      8.954634     3.665407     3.515055    -0.041096
C      6.634649     6.131288     3.515055    -0.042584
C      6.590231    10.959736    10.545164    -0.041097
C      8.910216     8.493855    10.545164    -0.042584
N      7.528171     3.473551     3.917177    -0.123545
N      7.499726     5.794973     4.658151    -0.118962
N      9.233024     5.077535     3.112932    -0.123542
N      6.917645     5.247332     2.371959    -0.118962
N      8.016694    11.151592    10.143042    -0.123540
N      8.045139     8.830170     9.402068    -0.118961
N      6.311841     9.547608    10.947287    -0.123541
N      8.627220     9.377811    11.688260    -0.118960
O      8.103736     1.011526     2.799390    -0.571084
O      8.297410     8.996821     2.433824    -0.551414
O     10.826224     6.719771     1.254172    -0.558358
O     11.057907     8.055474     2.996233    -0.517401
O     11.655418     4.353070     4.230720    -0.571083
O      3.673154     4.646162     4.596286    -0.551413
O      5.791939     1.983343     5.775938    -0.558359
O      4.444604     1.833451     4.033877    -0.517401
O      7.441129    13.613617    11.260829    -0.571083
O      7.247455     5.628322    11.626395    -0.551415
O      4.718641     7.905372    12.806047    -0.558358
O      4.486958     6.569669    11.063986    -0.517401
O      3.889447    10.272073     9.829499    -0.571083
O     11.871711     9.978981     9.463933    -0.551413
O      9.752926    12.641800     8.284281    -0.558358
O     11.100261    12.791692    10.026342    -0.517400

The following XYZ coordinates are in angstroms. Other properties are in atomic units.
The sperically averaged electron density of each atom fit to a function of the form exp(a - br)
eigen_1, eigen_2 and eigen_3 are the three eigenvalues of traceless quadrupole moment tensor
  atom number  atomic symbol              X              Y              Z     net charge C6 coefficient C8 coefficient C10 coefficient fluctuating dipole atomic polarizability isotropic forcefield polarizability              a              b squared Pearson coefficient          <r^3>          <r^4>         wp_QDO          m_QDO          q_QDO       dipole_x       dipole_y       dipole_z         dipole            Qxy            Qxz            Qyz     Q(x^2-y^2)  Q(3z^2 - R^2)        eigen_1        eigen_2        eigen_3 static polarizability      alpha(xx)      alpha(xy)      alpha(xz)      alpha(yy)      alpha(yz)      alpha(zz) atomic spin moment
            1             Cu       7.126398       1.488887       4.408160       0.729775      59.021077 0.10597043E+04  0.29313227E+05                                13.517516                           11.568153       0.692349       2.105855                    0.997852      43.813398     112.266416       0.467576       0.473560      -1.094389      -0.025406      -0.088772       0.008372       0.092715      -0.003579      -0.046939      -0.010157      -0.003035       0.084059      -0.047572      -0.011042       0.058614             15.817354      16.454188      -2.759883      -7.907258      15.016561       2.991371      15.981314           0.627358
            2             Cu      11.238476       5.357671       2.621950       0.729773      59.020784 0.10596987E+04  0.29313044E+05                                13.517519                           11.568163       0.692305       2.105845                    0.997852      43.813089     112.265721       0.467574       0.473563      -1.094387       0.090137       0.019937      -0.008376       0.092695      -0.003744      -0.012994      -0.046197       0.002081       0.084093      -0.047529      -0.011067       0.058596             15.817350      14.686294      -2.651991       2.504158      16.784454      -8.074777      15.981302           0.627363
            3             Cu       8.418467      13.136256       9.652059       0.729772      59.020768 0.10596981E+04  0.29313022E+05                                13.517512                           11.568156       0.692311       2.105846                    0.997852      43.813101     112.265728       0.467574       0.473563      -1.094387       0.025392       0.088758      -0.008377       0.092698      -0.003588      -0.046906      -0.010156      -0.002984       0.084088      -0.047532      -0.011064       0.058596             15.817344      16.454187      -2.759880      -7.907249      15.016545       2.991364      15.981301           0.627372
            4             Cu       4.306389       9.267472      11.438269       0.729773      59.021086 0.10597049E+04  0.29313255E+05                                13.517542                           11.568178       0.692335       2.105852                    0.997852      43.813296     112.266266       0.467574       0.473561      -1.094388      -0.090154      -0.019948       0.008374       0.092713      -0.003738      -0.012999      -0.046224       0.002133       0.084062      -0.047564      -0.011045       0.058609             15.817382      14.686322      -2.652001       2.504169      16.784486      -8.074799      15.981339           0.627364
            5              H       8.728383       1.677552       0.365566       0.124475       0.912918 0.62769327E+01  0.57713422E+02                                 1.527561                            1.445500      -0.871497       2.482969                    0.999691       3.149511       8.397713       0.533650       1.248303      -0.716846      -0.024680       0.024078       0.004780       0.034810      -0.009359      -0.002653      -0.003426       0.003872      -0.014707      -0.010474      -0.001535       0.012009              1.565956       1.500545      -0.339940      -0.197260       1.753372       0.100896       1.443951           0.000064
            6              H       9.487409       3.423418       4.372728       0.115461       1.314591 0.10749017E+02  0.11469847E+03                                 2.053767                            1.965584      -1.452194       2.179319                    0.991328       4.098021      12.338174       0.425864       1.347863      -0.693171       0.020905      -0.011244       0.042130       0.048357      -0.008031       0.005092      -0.004698      -0.009741       0.023501      -0.013548       0.000095       0.013452              2.114573       2.303323      -0.164991       0.570304       1.749157      -0.218805       2.291240           0.000412
            7              H       6.299884       4.283992       5.258522       0.128164       1.265840 0.97806712E+01  0.10197543E+03                                 2.017070                            1.888747      -1.374234       2.236483                    0.993273       3.839684      11.443412       0.429506       1.367760      -0.690337      -0.042008      -0.001648       0.006828       0.042591      -0.000896      -0.005690       0.006364       0.008936       0.008765      -0.009572      -0.000811       0.010383              2.106507       2.875523       0.310562      -0.406054       1.695046      -0.117346       1.748953           0.000703
            8              H       7.889159       4.174293       5.708449       0.111322       1.047964 0.80408166E+01  0.79601403E+02                                 1.760890                            1.701378      -1.029142       2.400636                    0.996386       3.586018      10.317430       0.458303       1.349997      -0.694576       0.028858      -0.006504       0.023546       0.037809      -0.000314       0.005789       0.002879       0.004645       0.002481      -0.006156      -0.001324       0.007480              1.786943       1.837230      -0.109492       0.383788       1.482680      -0.201502       2.040920          -0.000081
            9              H       5.654999       3.791900       3.051068       0.127192       1.507773 0.12196957E+02  0.13373122E+03                                 2.227328                            2.075524      -1.455211       2.181859                    0.991177       4.056524      12.201928       0.421784       1.324449      -0.699312      -0.048031       0.000861       0.009601       0.048989       0.002691       0.003907       0.003808       0.024287       0.007134      -0.014333       0.001282       0.013051              2.337584       3.372414       0.276086      -0.407127       1.804492      -0.083679       1.835846           0.001338
           10              H       6.950889       3.215111       2.165274       0.110645       1.069298 0.80876151E+01  0.79388914E+02                                 1.716698                            1.653584      -1.007918       2.404103                    0.997997       3.435801       9.529363       0.492157       1.267837      -0.712604       0.014236      -0.032518      -0.021333       0.041415       0.001710       0.003026       0.007367      -0.004643       0.017838      -0.006079      -0.005360       0.011439              1.748693       1.548094      -0.168164      -0.132547       1.931186       0.424912       1.766798          -0.000069
           11              H       5.684119       6.131180       3.838440       0.123488       1.268060 0.96120858E+01  0.98257420E+02                                 1.914302                            1.793752      -0.954271       2.429065                    0.996879       3.518736       9.874152       0.477331       1.255274      -0.716259      -0.039998       0.013144       0.019085       0.046226      -0.008908      -0.005319       0.002960       0.002086       0.009007      -0.010620      -0.000988       0.011608              1.976753       2.745458       0.008888      -0.374717       1.626299      -0.050017       1.558501           0.001233
           12              H      10.952580       3.770153       6.664544       0.124475       0.912918 0.62769318E+01  0.57713428E+02                                 1.527562                            1.445501      -0.871497       2.482970                    0.999691       3.149512       8.397724       0.533649       1.248305      -0.716845      -0.022530       0.026101      -0.004780       0.034810      -0.009054      -0.003581      -0.002439      -0.006119      -0.014707      -0.010474      -0.001535       0.012009              1.565958       1.711100      -0.352790       0.088692       1.542821      -0.203039       1.443953           0.000064
           13              H       9.163721       3.118882       2.657381       0.115461       1.314580 0.10748901E+02  0.11469690E+03                                 2.053755                            1.965574      -1.452182       2.179325                    0.991328       4.097998      12.338081       0.425866       1.347863      -0.693171       0.009950      -0.021551      -0.042130       0.048357      -0.008564      -0.004380       0.005369       0.007716       0.023500      -0.013547       0.000095       0.013452              2.114560       1.731141      -0.130072      -0.183658       2.321313       0.582566       2.291227           0.000412
           14              H       8.498907       6.352908       1.771588       0.128164       1.265843 0.97807001E+01  0.10197581E+03                                 2.017073                            1.888749      -1.374235       2.236482                    0.993273       3.839690      11.443434       0.429506       1.367760      -0.690337       0.004204       0.041829      -0.006828       0.042591      -0.000346       0.006006      -0.006067      -0.009087       0.008765      -0.009572      -0.000811       0.010383              2.106511       1.737193       0.380031      -0.141863       2.833384      -0.398154       1.748956           0.000703
           15              H       8.511595       4.759902       1.321661       0.111322       1.047963 0.80408035E+01  0.79601233E+02                                 1.760888                            1.701376      -1.029137       2.400638                    0.996386       3.586013      10.317410       0.458304       1.349996      -0.694576       0.004734      -0.029200      -0.023546       0.037808      -0.000030       0.003226       0.005603      -0.004686       0.002480      -0.006156      -0.001324       0.007480              1.786941       1.470680      -0.087122      -0.177750       1.849227       0.395349       2.040917          -0.000081
           16              H       9.029366       6.966621       3.979042       0.127192       1.507773 0.12196954E+02  0.13373118E+03                                 2.227328                            2.075523      -1.455209       2.181860                    0.991177       4.056523      12.201925       0.421784       1.324449      -0.699312       0.002066       0.047995      -0.009601       0.048989       0.004147       0.004039       0.003668      -0.023452       0.007133      -0.014333       0.001282       0.013051              2.337584       1.843881       0.369367      -0.108323       3.333024      -0.401273       1.835845           0.001338
           17              H       9.526148       5.638003       4.864836       0.110645       1.069297 0.80876107E+01  0.79388858E+02                                 1.716697                            1.653584      -1.007913       2.404105                    0.997997       3.435798       9.529353       0.492157       1.267837      -0.712604       0.031590      -0.016190       0.021333       0.041414       0.001415       0.007538       0.002572       0.005024       0.017839      -0.006079      -0.005360       0.011439              1.748692       1.909315      -0.190208       0.416049       1.569963      -0.158184       1.766798          -0.000069
           18              H       6.692656       7.080046       3.191670       0.123488       1.268059 0.96120738E+01  0.98257270E+02                                 1.914301                            1.793751      -0.954269       2.429066                    0.996879       3.518735       9.874149       0.477331       1.255274      -0.716259      -0.010683       0.040724      -0.019085       0.046226      -0.008715       0.002631      -0.005490      -0.004237       0.009006      -0.010620      -0.000988       0.011608              1.976752       1.631531       0.076866      -0.072749       2.740223      -0.370974       1.558501           0.001233
           19              H       6.816482      12.947591      13.694653       0.124475       0.912919 0.62769432E+01  0.57713554E+02                                 1.527563                            1.445502      -0.871498       2.482969                    0.999691       3.149514       8.397729       0.533649       1.248304      -0.716846       0.024680      -0.024078      -0.004780       0.034810      -0.009359      -0.002653      -0.003426       0.003872      -0.014707      -0.010474      -0.001535       0.012009              1.565959       1.500548      -0.339941      -0.197260       1.753375       0.100896       1.443954           0.000064
           20              H       6.057456      11.201725       9.687491       0.115461       1.314580 0.10748894E+02  0.11469680E+03                                 2.053755                            1.965573      -1.452183       2.179325                    0.991328       4.097997      12.338078       0.425866       1.347864      -0.693171      -0.020905       0.011244      -0.042130       0.048357      -0.008031       0.005092      -0.004699      -0.009742       0.023500      -0.013547       0.000095       0.013452              2.114560       2.303307      -0.164989       0.570298       1.749147      -0.218802       2.291226           0.000412
           21              H       9.244981      10.341151       8.801697       0.128164       1.265843 0.97806996E+01  0.10197581E+03                                 2.017073                            1.888750      -1.374235       2.236482                    0.993273       3.839689      11.443433       0.429506       1.367761      -0.690337       0.042008       0.001648      -0.006828       0.042591      -0.000896      -0.005690       0.006364       0.008936       0.008765      -0.009572      -0.000811       0.010383              2.106511       2.875528       0.310563      -0.406055       1.695049      -0.117347       1.748956           0.000703
           22              H       7.655706      10.450850       8.351770       0.111322       1.047961 0.80407890E+01  0.79601056E+02                                 1.760887                            1.701375      -1.029136       2.400639                    0.996386       3.586011      10.317403       0.458304       1.349997      -0.694576      -0.028858       0.006504      -0.023546       0.037809      -0.000315       0.005789       0.002879       0.004644       0.002480      -0.006156      -0.001324       0.007480              1.786940       1.837226      -0.109491       0.383787       1.482677      -0.201502       2.040916          -0.000081
           23              H       9.889866      10.833243      11.009151       0.127191       1.507771 0.12196938E+02  0.13373096E+03                                 2.227327                            2.075523      -1.455210       2.181860                    0.991177       4.056521      12.201919       0.421783       1.324450      -0.699312       0.048031      -0.000861      -0.009601       0.048989       0.002690       0.003907       0.003808       0.024287       0.007133      -0.014333       0.001282       0.013051              2.337583       3.372411       0.276086      -0.407127       1.804491      -0.083679       1.835845           0.001338
           24              H       8.593976      11.410032      11.894945       0.110645       1.069297 0.80876023E+01  0.79388762E+02                                 1.716697                            1.653583      -1.007914       2.404105                    0.997997       3.435798       9.529355       0.492156       1.267838      -0.712604      -0.014236       0.032518       0.021333       0.041414       0.001710       0.003026       0.007367      -0.004643       0.017839      -0.006079      -0.005360       0.011439              1.748692       1.548093      -0.168164      -0.132547       1.931185       0.424911       1.766797          -0.000069
           25              H       9.860746       8.493963      10.221779       0.123488       1.268060 0.96120825E+01  0.98257381E+02                                 1.914302                            1.793752      -0.954271       2.429065                    0.996879       3.518735       9.874150       0.477331       1.255274      -0.716259       0.039998      -0.013144      -0.019085       0.046226      -0.008908      -0.005319       0.002960       0.002086       0.009006      -0.010620      -0.000988       0.011608              1.976753       2.745458       0.008888      -0.374717       1.626299      -0.050017       1.558501           0.001233
           26              H       4.592285      10.854990       7.395675       0.124475       0.912918 0.62769322E+01  0.57713414E+02                                 1.527560                            1.445499      -0.871497       2.482969                    0.999691       3.149511       8.397711       0.533651       1.248302      -0.716846       0.022530      -0.026101       0.004780       0.034810      -0.009054      -0.003581      -0.002439      -0.006119      -0.014707      -0.010474      -0.001535       0.012009              1.565956       1.711098      -0.352789       0.088692       1.542819      -0.203038       1.443950           0.000064
           27              H       6.381144      11.506261      11.402838       0.115461       1.314587 0.10748979E+02  0.11469795E+03                                 2.053763                            1.965581      -1.452191       2.179320                    0.991328       4.098013      12.338143       0.425865       1.347864      -0.693171      -0.009950       0.021551       0.042130       0.048357      -0.008564      -0.004379       0.005369       0.007716       0.023501      -0.013548       0.000095       0.013452              2.114569       1.731148      -0.130073      -0.183659       2.321323       0.582570       2.291236           0.000412
           28              H       7.045958       8.272235      12.288631       0.128165       1.265839 0.97806625E+01  0.10197532E+03                                 2.017068                            1.888745      -1.374233       2.236483                    0.993273       3.839683      11.443406       0.429506       1.367760      -0.690337      -0.004204      -0.041829       0.006828       0.042591      -0.000346       0.006006      -0.006067      -0.009087       0.008765      -0.009572      -0.000811       0.010383              2.106506       1.737189       0.380029      -0.141862       2.833376      -0.398152       1.748952           0.000703
           29              H       7.033270       9.865241      12.738558       0.111322       1.047963 0.80408034E+01  0.79601233E+02                                 1.760888                            1.701376      -1.029139       2.400638                    0.996386       3.586014      10.317413       0.458304       1.349996      -0.694576      -0.004734       0.029200       0.023546       0.037809      -0.000030       0.003226       0.005602      -0.004687       0.002481      -0.006156      -0.001324       0.007480              1.786941       1.470680      -0.087122      -0.177750       1.849226       0.395349       2.040917          -0.000081
           30              H       6.515499       7.658522      10.081177       0.127192       1.507769 0.12196917E+02  0.13373067E+03                                 2.227325                            2.075521      -1.455209       2.181860                    0.991177       4.056517      12.201903       0.421784       1.324449      -0.699312      -0.002066      -0.047995       0.009601       0.048989       0.004147       0.004039       0.003668      -0.023453       0.007134      -0.014333       0.001282       0.013051              2.337580       1.843879       0.369366      -0.108322       3.333018      -0.401272       1.835843           0.001338
           31              H       6.018717       8.987140       9.195383       0.110645       1.069297 0.80876089E+01  0.79388825E+02                                 1.716696                            1.653583      -1.007916       2.404104                    0.997997       3.435798       9.529348       0.492157       1.267836      -0.712604      -0.031590       0.016190      -0.021333       0.041415       0.001415       0.007538       0.002572       0.005024       0.017838      -0.006079      -0.005360       0.011439              1.748691       1.909314      -0.190207       0.416048       1.569962      -0.158183       1.766796          -0.000070
           32              H       8.852209       7.545097      10.868549       0.123488       1.268058 0.96120600E+01  0.98257097E+02                                 1.914300                            1.793750      -0.954269       2.429066                    0.996879       3.518732       9.874140       0.477331       1.255275      -0.716259       0.010683      -0.040724       0.019085       0.046226      -0.008715       0.002631      -0.005490      -0.004237       0.009007      -0.010620      -0.000988       0.011608              1.976751       1.631530       0.076866      -0.072749       2.740221      -0.370973       1.558500           0.001233
           33              C       9.892378      10.092365       1.078419      -0.013355      37.881620 0.42564737E+03  0.98731155E+04                                 9.738607                            6.831680       0.002454       2.010646                    0.999141      26.813758      74.550695       0.642193       0.411184      -1.076335       0.018052       0.012041      -0.033005       0.039499       0.015482       0.026399       0.021277       0.001006      -0.008745      -0.028598      -0.013676       0.042273             12.056540      10.072206      -2.134675      -5.613529      12.510576      -2.181462      13.586838           0.009882
           34              C      10.785643       9.041239       0.859079      -0.000994      39.461330 0.43143830E+03  0.10048821E+05                                10.061219                            6.911710      -0.065047       1.990478                    0.999106      26.844757      74.974051       0.633324       0.415225      -1.072904       0.009715       0.028112      -0.025866       0.039417       0.016753       0.021531       0.025111       0.002680      -0.002359      -0.026766      -0.015597       0.042362             12.716419       8.829642      -1.928257      -4.001277      15.330451      -4.896096      13.989165           0.012719
           35              C       9.292222       1.029162       0.223557      -0.150607      34.812024 0.41061993E+03  0.95679562E+04                                 9.450900                            6.893263      -0.008279       1.972572                    0.999549      29.528436      86.004301       0.605740       0.433951      -1.047656       0.002422      -0.015104      -0.005174       0.016149      -0.008856       0.029224       0.024443       0.029424      -0.061931      -0.049679       0.010177       0.039502             11.348453       8.403209      -0.356543      -4.927366      11.316426      -3.850600      14.325723           0.002738
           36              C       8.902546      10.051458       2.197612       0.602197      26.888702 0.25356186E+03  0.52748751E+04                                 8.287024                            5.673584      -0.317524       1.950131                    0.998872      22.551973      63.522284       0.618466       0.476061      -1.016425      -0.033498       0.027471       0.040309       0.059174      -0.047208       0.094322      -0.038946       0.054811       0.014638      -0.080154      -0.052618       0.132773             10.267630       7.628830       0.172555      -3.944487      13.641846       2.184471       9.532214           0.001740
           37              C      10.891000       7.879337       1.806738       0.587122      23.309034 0.26145130E+03  0.54852141E+04                                 7.630748                            5.793219      -0.294344       1.957129                    0.999050      22.792925      64.642023       0.606489       0.481371      -1.012799      -0.001230      -0.051032       0.008255       0.051710       0.013046      -0.040337       0.017040       0.169642      -0.167928      -0.081072      -0.041334       0.122406              9.054449       4.344890       0.092779       0.105202      12.905942      -2.865433       9.912516          -0.001285
           38              C       7.249605       4.411352       5.044807      -0.059496      22.439600 0.36564519E+03  0.83428651E+04                                 7.146149                            6.493853      -0.379482       1.889009                    0.997681      28.496453      84.303830       0.620690       0.432490      -1.040193       0.019219       0.026168      -0.063430       0.071257      -0.006765      -0.008395       0.010235       0.034129       0.140786      -0.042649      -0.006955       0.049604              7.570756       7.869428       1.004839      -0.856459       7.464735      -0.756392       7.378104          -0.000563
           39              C       6.674236       3.875757       2.761427      -0.052786      22.616235 0.36907113E+03  0.84198830E+04                                 7.145960                            6.497235      -0.364130       1.895330                    0.997132      28.293020      83.024211       0.625939       0.428922      -1.044925       0.050729       0.049191       0.021613       0.073894       0.013105       0.029992       0.034673       0.035551       0.102134      -0.049242      -0.015878       0.065120              7.576186       8.368488       0.846109      -0.190042       8.373901       0.000742       5.986170          -0.000500
           40              C       2.482490       3.120888       5.951691      -0.013355      37.881611 0.42564752E+03  0.98731188E+04                                 9.738598                            6.831676       0.002456       2.010647                    0.999141      26.813779      74.550727       0.642194       0.411184      -1.076335      -0.013118      -0.017285       0.033005       0.039499       0.015427       0.022845       0.025054       0.002768      -0.008742      -0.028597      -0.013675       0.042272             12.056524      12.241951      -2.267080      -2.519356      10.340806      -5.470207      13.586813           0.009882
           41              C       3.477253       2.165255       6.171030      -0.000994      39.461328 0.43143873E+03  0.10048832E+05                                10.061214                            6.911710      -0.065047       1.990479                    0.999106      26.844759      74.974020       0.633325       0.415225      -1.072904      -0.028651      -0.007985       0.025865       0.039416       0.016791       0.026376       0.019961       0.001414      -0.002358      -0.026765      -0.015596       0.042361             12.716410      15.071858      -2.309201      -5.130727       9.088231      -3.695601      13.989141           0.012719
           42              C      11.565421       3.167866       6.806552      -0.150608      34.812072 0.41062073E+03  0.95679806E+04                                 9.450911                            6.893272      -0.008280       1.972571                    0.999549      29.528472      86.004460       0.605739       0.433952      -1.047656       0.014929      -0.003337       0.005174       0.016149      -0.007001       0.026178       0.027681      -0.031359      -0.061931      -0.049679       0.010177       0.039503             11.348465      11.262284      -0.531025      -4.143594       8.457380      -4.683664      14.325731           0.002737
           43              C       2.583615       4.106390       4.832497       0.602196      26.888794 0.25356301E+03  0.52749042E+04                                 8.287037                            5.673594      -0.317526       1.950129                    0.998872      22.552018      63.522409       0.618466       0.476060      -1.016426      -0.025379       0.035109      -0.040308       0.059173      -0.043526      -0.033128       0.096521      -0.065885       0.014637      -0.080156      -0.052618       0.132774             10.267645      13.640550      -0.194310       1.940147       7.630164      -4.070224       9.532222           0.001739
           44              C       4.630581       1.989318       5.223371       0.587123      23.309000 0.26145096E+03  0.54852053E+04                                 7.630742                            5.793216      -0.294344       1.957129                    0.999050      22.792916      64.641996       0.606489       0.481372      -1.012799       0.051012      -0.001881      -0.008255       0.051710       0.023262       0.014552      -0.041300      -0.165212      -0.167930      -0.081073      -0.041334       0.122407              9.054440      12.885444      -0.428416      -2.853692       4.365369       0.279549       9.912506          -0.001285
           45              C       8.313933       5.412709       1.985303      -0.059496      22.439591 0.36564493E+03  0.83428561E+04                                 7.146143                            6.493848      -0.379472       1.889012                    0.997681      28.496431      84.303705       0.620690       0.432490      -1.040193      -0.027289      -0.017589       0.063430       0.071257      -0.004640       0.009704      -0.009002      -0.035519       0.140782      -0.042647      -0.006955       0.049602              7.570750       7.588412       1.021989      -0.807156       7.745741      -0.808799       7.378096          -0.000563
           46              C       8.883580       5.954384       4.268682      -0.052786      22.616242 0.36907129E+03  0.84198868E+04                                 7.145962                            6.497237      -0.364126       1.895332                    0.997132      28.292999      83.024116       0.625939       0.428922      -1.044925      -0.052190      -0.047639      -0.021613       0.073894       0.015170       0.036435       0.027824      -0.032099       0.102134      -0.049241      -0.015878       0.065119              7.576188       8.476766       0.839509      -0.010838       8.265627      -0.189735       5.986171          -0.000500
           47              C       5.652487       4.532778      12.981800      -0.013356      37.881651 0.42564787E+03  0.98731296E+04                                 9.738610                            6.831682       0.002453       2.010646                    0.999141      26.813779      74.550756       0.642193       0.411184      -1.076335      -0.018052      -0.012041       0.033005       0.039499       0.015482       0.026399       0.021277       0.001005      -0.008744      -0.028598      -0.013675       0.042273             12.056541      10.072205      -2.134672      -5.613527      12.510581      -2.181470      13.586838           0.009882
           48              C       4.759222       5.583904      13.201140      -0.000993      39.461309 0.43143808E+03  0.10048814E+05                                10.061215                            6.911708      -0.065048       1.990478                    0.999106      26.844749      74.974017       0.633324       0.415225      -1.072904      -0.009715      -0.028112       0.025866       0.039417       0.016753       0.021531       0.025111       0.002680      -0.002357      -0.026765      -0.015597       0.042362             12.716413       8.829637      -1.928255      -4.001273      15.330445      -4.896096      13.989157           0.012719
           49              C       6.252643      13.595981      13.836662      -0.150607      34.812057 0.41062033E+03  0.95679685E+04                                 9.450907                            6.893268      -0.008279       1.972571                    0.999549      29.528455      86.004390       0.605739       0.433951      -1.047656      -0.002422       0.015104       0.005174       0.016149      -0.008856       0.029224       0.024443       0.029424      -0.061931      -0.049679       0.010177       0.039502             11.348462       8.403215      -0.356544      -4.927369      11.316438      -3.850604      14.325733           0.002737
           50              C       6.642319       4.573685      11.862607       0.602197      26.888755 0.25356254E+03  0.52748919E+04                                 8.287029                            5.673588      -0.317525       1.950130                    0.998872      22.551997      63.522332       0.618466       0.476060      -1.016426       0.033498      -0.027471      -0.040309       0.059174      -0.047208       0.094323      -0.038946       0.054810       0.014638      -0.080155      -0.052618       0.132773             10.267635       7.628834       0.172556      -3.944490      13.641851       2.184470       9.532220           0.001739
           51              C       4.653865       6.745806      12.253481       0.587122      23.309028 0.26145123E+03  0.54852118E+04                                 7.630744                            5.793217      -0.294342       1.957130                    0.999050      22.792920      64.641988       0.606489       0.481371      -1.012799       0.001229       0.051032      -0.008255       0.051710       0.013045      -0.040337       0.017040       0.169641      -0.167928      -0.081072      -0.041333       0.122406              9.054445       4.344888       0.092779       0.105202      12.905936      -2.865432       9.912511          -0.001286
           52              C       8.295260      10.213791       9.015412      -0.059496      22.439616 0.36564549E+03  0.83428727E+04                                 7.146152                            6.493856      -0.379474       1.889011                    0.997681      28.496449      84.303796       0.620689       0.432490      -1.040193      -0.019219      -0.026167       0.063430       0.071256      -0.006765      -0.008394       0.010235       0.034127       0.140783      -0.042648      -0.006955       0.049603              7.570759       7.869434       1.004842      -0.856463       7.464736      -0.756394       7.378107          -0.000561
           53              C       8.870629      10.749386      11.298792      -0.052787      22.616248 0.36907143E+03  0.84198910E+04                                 7.145964                            6.497240      -0.364127       1.895331                    0.997132      28.293012      83.024171       0.625938       0.428922      -1.044925      -0.050729      -0.049191      -0.021613       0.073894       0.013105       0.029993       0.034672       0.035550       0.102134      -0.049241      -0.015878       0.065120              7.576190       8.368495       0.846113      -0.190043       8.373903       0.000742       5.986173          -0.000498
           54              C      13.062375      11.504255       8.108528      -0.013355      37.881632 0.42564770E+03  0.98731249E+04                                 9.738605                            6.831680       0.002454       2.010646                    0.999141      26.813783      74.550764       0.642193       0.411184      -1.076335       0.013118       0.017285      -0.033005       0.039499       0.015427       0.022845       0.025054       0.002767      -0.008744      -0.028597      -0.013675       0.042272             12.056534      12.241958      -2.267086      -2.519351      10.340818      -5.470215      13.586825           0.009882
           55              C      12.067612      12.459888       7.889189      -0.000994      39.461376 0.43143921E+03  0.10048847E+05                                10.061225                            6.911716      -0.065046       1.990479                    0.999106      26.844777      74.974114       0.633324       0.415225      -1.072904       0.028651       0.007985      -0.025866       0.039417       0.016791       0.026376       0.019961       0.001415      -0.002359      -0.026765      -0.015596       0.042361             12.716426      15.071872      -2.309204      -5.130731       9.088242      -3.695608      13.989162           0.012719
           56              C       3.979444      11.457277       7.253667      -0.150607      34.812007 0.41061993E+03  0.95679558E+04                                 9.450895                            6.893262      -0.008278       1.972572                    0.999549      29.528444      86.004310       0.605740       0.433951      -1.047657      -0.014929       0.003338      -0.005174       0.016149      -0.007001       0.026178       0.027681      -0.031359      -0.061931      -0.049679       0.010177       0.039502             11.348443      11.262264      -0.531025      -4.143586       8.457365      -4.683652      14.325700           0.002737
           57              C      12.961250      10.518753       9.227722       0.602196      26.888768 0.25356269E+03  0.52748963E+04                                 8.287034                            5.673591      -0.317525       1.950130                    0.998872      22.552008      63.522387       0.618466       0.476060      -1.016425       0.025379      -0.035109       0.040309       0.059174      -0.043526      -0.033128       0.096520      -0.065885       0.014638      -0.080155      -0.052619       0.132773             10.267641      13.640542      -0.194312       1.940149       7.630162      -4.070224       9.532218           0.001738
           58              C      10.914284      12.635825       8.836848       0.587121      23.309041 0.26145148E+03  0.54852191E+04                                 7.630749                            5.793221      -0.294344       1.957129                    0.999050      22.792948      64.642107       0.606489       0.481371      -1.012799      -0.051012       0.001882       0.008255       0.051710       0.023263       0.014551      -0.041300      -0.165210      -0.167928      -0.081072      -0.041334       0.122406              9.054449      12.885456      -0.428416      -2.853695       4.365373       0.279549       9.912516          -0.001287
           59              C       7.230932       9.212434      12.074916      -0.059497      22.439624 0.36564575E+03  0.83428803E+04                                 7.146154                            6.493859      -0.379479       1.889010                    0.997681      28.496463      84.303851       0.620689       0.432490      -1.040193       0.027290       0.017589      -0.063430       0.071256      -0.004640       0.009705      -0.009002      -0.035521       0.140786      -0.042649      -0.006955       0.049604              7.570760       7.588428       1.021988      -0.807156       7.745746      -0.808799       7.378107          -0.000561
           60              C       6.661285       8.670759       9.791537      -0.052787      22.616265 0.36907181E+03  0.84199014E+04                                 7.145966                            6.497242      -0.364127       1.895331                    0.997132      28.293020      83.024192       0.625938       0.428922      -1.044925       0.052190       0.047639       0.021613       0.073894       0.015170       0.036436       0.027825      -0.032100       0.102134      -0.049242      -0.015878       0.065120              7.576193       8.476774       0.839508      -0.010839       8.265628      -0.189733       5.986176          -0.000498
           61              C       8.954634       3.665407       3.515055      -0.041096      25.348713 0.42028367E+03  0.99019970E+04                                 7.708480                            6.918163      -0.424170       1.862749                    0.998066      29.223527      87.065426       0.608773       0.427042      -1.046372      -0.057102       0.060694      -0.000000       0.083333      -0.018667       0.006202       0.005837      -0.002277      -0.078032      -0.029109      -0.002599       0.031707              8.347240       8.992456       0.330137      -0.017783       8.952154      -0.016737       7.097109           0.000533
           62              C       6.634649       6.131288       3.515055      -0.042584      22.735455 0.36521798E+03  0.82656829E+04                                 7.071948                            6.413502      -0.148308       1.976365                    0.996962      27.344384      78.532292       0.640781       0.422347      -1.054611       0.051924      -0.055190      -0.000000       0.075776      -0.034948      -0.004660      -0.004384      -0.004266      -0.076572      -0.030492      -0.017284       0.047775              7.389774       8.040981      -1.483982      -0.318701       8.222105      -0.299846       5.906234           0.000673
           63              C       6.590231      10.959736      10.545164      -0.041097      25.348747 0.42028443E+03  0.99020185E+04                                 7.708487                            6.918170      -0.424167       1.862749                    0.998066      29.223542      87.065469       0.608773       0.427042      -1.046372       0.057102      -0.060693      -0.000000       0.083332      -0.018667       0.006203       0.005835      -0.002279      -0.078032      -0.029109      -0.002599       0.031707              8.347246       8.992463       0.330138      -0.017789       8.952164      -0.016733       7.097113           0.000534
           64              C       8.910216       8.493855      10.545164      -0.042584      22.735464 0.36521819E+03  0.82656882E+04                                 7.071949                            6.413503      -0.148306       1.976366                    0.996962      27.344384      78.532278       0.640782       0.422347      -1.054611      -0.051924       0.055189       0.000000       0.075776      -0.034948      -0.004660      -0.004384      -0.004265      -0.076572      -0.030492      -0.017284       0.047775              7.389774       8.040984      -1.483982      -0.318702       8.222103      -0.299845       5.906236           0.000676
           65              N       7.528171       3.473551       3.917177      -0.123545      26.054885 0.46847125E+03  0.11079527E+05                                 7.848976                            7.433501      -0.145081       1.985715                    0.998447      26.897317      74.399703       0.585508       0.442319      -1.061688       0.021669       0.132693      -0.046413       0.142236      -0.018686      -0.001589       0.043397       0.109672       0.100124      -0.089434       0.035853       0.053581              8.382531       9.094074       0.497885      -0.633206       8.455533       0.468370       7.597986           0.117931
           66              N       7.499726       5.794973       4.658151      -0.118962      24.026577 0.40852475E+03  0.92489346E+04                                 6.832275                            6.421143       0.313724       2.146494                    0.998102      25.299580      66.390277       0.714817       0.378475      -1.114346       0.042257      -0.136447      -0.178851       0.228891       0.042531       0.052152      -0.168542       0.123937      -0.321206      -0.245872       0.117178       0.128694              7.106059       8.049712       0.861902      -0.134814       7.428411      -1.260355       5.840054           0.045861
           67              N       9.233024       5.077535       3.112932      -0.123542      26.054815 0.46846946E+03  0.11079462E+05                                 7.848917                            7.433449      -0.145054       1.985727                    0.998447      26.897147      74.398905       0.585515       0.442314      -1.061692      -0.133769      -0.013546       0.046414       0.142239      -0.011880       0.043219      -0.004228      -0.113405       0.100126      -0.089435       0.035854       0.053581              8.382464       8.518363       0.533005       0.428926       9.031094      -0.660561       7.597935           0.117932
           68              N       6.917645       5.247332       2.371959      -0.118962      24.026584 0.40852504E+03  0.92489435E+04                                 6.832281                            6.421149       0.313722       2.146494                    0.998102      25.299573      66.390286       0.714816       0.378476      -1.114346       0.133619      -0.050489       0.178850       0.228890       0.049750      -0.165052       0.062321      -0.112674      -0.321206      -0.245871       0.117177       0.128694              7.106064       7.535522       0.893280      -1.266224       7.942613      -0.057792       5.840059           0.045863
           69              N       8.016694      11.151592      10.143042      -0.123540      26.054818 0.46846934E+03  0.11079455E+05                                 7.848902                            7.433435      -0.145047       1.985729                    0.998447      26.897123      74.398730       0.585517       0.442312      -1.061693      -0.021669      -0.132696       0.046414       0.142240      -0.018687      -0.001588       0.043397       0.109676       0.100128      -0.089436       0.035855       0.053581              8.382448       9.093989       0.497875      -0.633200       8.455432       0.468366       7.597922           0.117931
           70              N       8.045139       8.830170       9.402068      -0.118961      24.026537 0.40852382E+03  0.92489072E+04                                 6.832264                            6.421133       0.313732       2.146497                    0.998102      25.299558      66.390172       0.714819       0.378475      -1.114347      -0.042257       0.136447       0.178851       0.228891       0.042531       0.052152      -0.168542       0.123937      -0.321206      -0.245872       0.117178       0.128694              7.106048       8.049703       0.861900      -0.134815       7.428395      -1.260353       5.840046           0.045861
           71              N       6.311841       9.547608      10.947287      -0.123541      26.054839 0.46847002E+03  0.11079483E+05                                 7.848938                            7.433468      -0.145063       1.985722                    0.998447      26.897219      74.399219       0.585512       0.442316      -1.061690       0.133768       0.013546      -0.046414       0.142237      -0.011879       0.043219      -0.004229      -0.113404       0.100126      -0.089435       0.035854       0.053581              8.382488       8.518393       0.533006       0.428928       9.031117      -0.660559       7.597955           0.117930
           72              N       8.627220       9.377811      11.688260      -0.118960      24.026522 0.40852359E+03  0.92488999E+04                                 6.832259                            6.421130       0.313734       2.146498                    0.998102      25.299550      66.390126       0.714819       0.378475      -1.114347      -0.133620       0.050490      -0.178851       0.228891       0.049751      -0.165053       0.062321      -0.112674      -0.321206      -0.245873       0.117178       0.128695              7.106042       7.535501       0.893277      -1.266221       7.942585      -0.057789       5.840040           0.045862
           73              O       8.103736       1.011526       2.799390      -0.571084      51.305518 0.59718031E+03  0.14746503E+05                                11.092046                            7.568865       0.155062       2.085215                    0.996812      28.426157      75.874180       0.689502       0.359739      -1.137743      -0.010338      -0.038131      -0.025483       0.047013      -0.032748       0.018374       0.036197      -0.024579       0.040002      -0.060080       0.012792       0.047288             14.543495       8.598396      -4.377154      -4.597264      21.070527       9.433938      13.961563           0.030972
           74              O       8.297410       8.996821       2.433824      -0.551414      34.749337 0.48158919E+03  0.11252748E+05                                 8.448313                            6.734743       0.682470       2.254034                    0.998863      27.632164      71.397763       0.742211       0.353180      -1.144686       0.015883       0.009226      -0.011395       0.021615       0.029083       0.094997      -0.053819      -0.026880      -0.162425      -0.141423       0.058649       0.082774              9.843372       7.228425       3.493958      -1.363236      16.408557      -1.786416       5.893133           0.015106
           75              O      10.826224       6.719771       1.254172      -0.558358      37.741312 0.58420753E+03  0.14346091E+05                                 8.973549                            7.490868       0.364124       2.151415                    0.997785      28.327082      75.381169       0.692486       0.360187      -1.137474      -0.020383       0.038233       0.025232       0.050138       0.021470      -0.007273       0.001563      -0.061575      -0.097778      -0.036252      -0.017584       0.053836             10.288611       5.861031       0.637658      -0.510083      16.339351      -1.181845       8.665451           0.067303
           76              O      11.057907       8.055474       2.996233      -0.517401      26.037500 0.42226526E+03  0.95677264E+04                                 6.829768                            6.295808       0.682557       2.263430                    0.998954      26.979549      69.121315       0.767951       0.352005      -1.143231      -0.013530       0.023434       0.003501       0.027285       0.018633      -0.014834       0.029930       0.169770       0.126216      -0.114261       0.042832       0.071429              7.034570       4.936975       0.139655       0.651449       6.343070      -0.297068       9.823664           0.025985
           77              O      11.655418       4.353070       4.230720      -0.571083      51.304987 0.59717397E+03  0.14746302E+05                                11.091958                            7.568815       0.155073       2.085220                    0.996812      28.426040      75.873672       0.689505       0.359738      -1.137744       0.038689       0.007995       0.025484       0.047012      -0.034001       0.037251       0.016137       0.016432       0.040008      -0.060083       0.012794       0.047289             14.543367      20.491817      -5.102913       9.136292       9.176850      -5.163315      13.961433           0.030972
           78              O       3.673154       4.646162       4.596286      -0.551413      34.749305 0.48158881E+03  0.11252734E+05                                 8.448293                            6.734729       0.682471       2.254033                    0.998863      27.632217      71.397829       0.742214       0.353179      -1.144687      -0.010175      -0.015292       0.011396       0.021616       0.027235      -0.047936       0.098102       0.033755      -0.162433      -0.141430       0.058652       0.082778              9.843345      16.799305       2.909879      -1.866133       6.837611      -1.251885       5.893119           0.015107
           79              O       5.791939       1.983343       5.775938      -0.558359      37.741471 0.58421047E+03  0.14346183E+05                                 8.973577                            7.490889       0.364116       2.151411                    0.997785      28.327143      75.381410       0.692485       0.360188      -1.137474      -0.036920       0.022673      -0.025233       0.050139       0.017567       0.001116      -0.007353       0.066333      -0.097782      -0.036251      -0.017583       0.053834             10.288645      16.378062      -0.004147      -1.210730       5.822387      -0.437147       8.665485           0.067303
           80              O       4.444604       1.833451       4.033877      -0.517401      26.037447 0.42226400E+03  0.95676886E+04                                 6.829747                            6.295788       0.682564       2.263432                    0.998954      26.979583      69.121323       0.767955       0.352004      -1.143232      -0.022565       0.014932      -0.003501       0.027284       0.028815       0.028971      -0.016629      -0.163989       0.126225      -0.114266       0.042835       0.071431              7.034547       6.354815       0.053130      -0.256830       4.925194       0.668330       9.823632           0.025985
           81              O       7.441129      13.613617      11.260829      -0.571083      51.305039 0.59717455E+03  0.14746320E+05                                11.091966                            7.568819       0.155075       2.085221                    0.996812      28.426050      75.873709       0.689505       0.359738      -1.137744       0.010337       0.038130       0.025484       0.047013      -0.032749       0.018376       0.036198      -0.024580       0.040006      -0.060082       0.012793       0.047289             14.543379       8.598333      -4.377110      -4.597221      21.070355       9.433850      13.961451           0.030971
           82              O       7.247455       5.628322      11.626395      -0.551415      34.749331 0.48158925E+03  0.11252749E+05                                 8.448308                            6.734741       0.682465       2.254032                    0.998863      27.632184      71.397804       0.742212       0.353180      -1.144686      -0.015883      -0.009225       0.011395       0.021615       0.029084       0.094998      -0.053820      -0.026880      -0.162426      -0.141425       0.058650       0.082775              9.843363       7.228424       3.493956      -1.363237      16.408534      -1.786418       5.893132           0.015104
           83              O       4.718641       7.905372      12.806047      -0.558358      37.741371 0.58420860E+03  0.14346124E+05                                 8.973557                            7.490873       0.364127       2.151415                    0.997785      28.327116      75.381276       0.692486       0.360187      -1.137474       0.020382      -0.038233      -0.025233       0.050139       0.021470      -0.007271       0.001562      -0.061570      -0.097779      -0.036250      -0.017584       0.053834             10.288621       5.861035       0.637658      -0.510083      16.339366      -1.181851       8.665460           0.067303
           84              O       4.486958       6.569669      11.063986      -0.517401      26.037489 0.42226504E+03  0.95677193E+04                                 6.829761                            6.295802       0.682560       2.263431                    0.998954      26.979571      69.121342       0.767953       0.352005      -1.143232       0.013530      -0.023433      -0.003501       0.027284       0.018631      -0.014834       0.029929       0.169775       0.126220      -0.114263       0.042833       0.071430              7.034562       4.936970       0.139655       0.651449       6.343063      -0.297067       9.823654           0.025984
           85              O       3.889447      10.272073       9.829499      -0.571083      51.305290 0.59717766E+03  0.14746418E+05                                11.092006                            7.568843       0.155070       2.085218                    0.996812      28.426114      75.873980       0.689503       0.359738      -1.137744      -0.038690      -0.007996      -0.025483       0.047013      -0.034000       0.037249       0.016136       0.016432       0.040005      -0.060081       0.012793       0.047288             14.543436      20.491910      -5.102944       9.136343       9.176894      -5.163347      13.961504           0.030971
           86              O      11.871711       9.978981       9.463933      -0.551413      34.749271 0.48158820E+03  0.11252716E+05                                 8.448290                            6.734727       0.682480       2.254037                    0.998863      27.632187      71.397748       0.742214       0.353179      -1.144687       0.010176       0.015291      -0.011395       0.021615       0.027234      -0.047935       0.098100       0.033755      -0.162430      -0.141426       0.058651       0.082775              9.843342      16.799301       2.909877      -1.866129       6.837609      -1.251884       5.893116           0.015105
           87              O       9.752926      12.641800       8.284281      -0.558358      37.741370 0.58420859E+03  0.14346124E+05                                 8.973559                            7.490876       0.364123       2.151414                    0.997785      28.327102      75.381253       0.692486       0.360187      -1.137474       0.036921      -0.022673       0.025232       0.050139       0.017567       0.001117      -0.007355       0.066339      -0.097780      -0.036252      -0.017584       0.053836             10.288623      16.378026      -0.004147      -1.210717       5.822377      -0.437146       8.665467           0.067304
           88              O      11.100261      12.791692      10.026342      -0.517400      26.037525 0.42226561E+03  0.95677365E+04                                 6.829771                            6.295810       0.682560       2.263431                    0.998954      26.979574      69.121393       0.767952       0.352005      -1.143231       0.022566      -0.014932       0.003500       0.027285       0.028816       0.028971      -0.016630      -0.163981       0.126217      -0.114261       0.042832       0.071429              7.034573       6.354839       0.053129      -0.256833       4.925210       0.668333       9.823670           0.025985

******************************************************
Auxiliary information for the entire system
The total spin magnetic moment of the unit cell is   3.837820
The total net atomic charge of the unit cell is   0.000001
Accuracy of reproducing the electrostatic potential in the unit cell:
  The inner radius (bohr) =    5.0000
  The outer radius (bohr) =   12.0000
  Valid grid points have density less than (e/(bohr^3)) =    0.0001
  The number of valid grid points were=        68766
  The rms potential error without charges in kcal/mol is=      5.65323
  The rms potential error with partial charges in kcal/mol is=      2.24816
  The RRMSE value at monopole order=      0.39768
  The rms potential error with partial charges and cloud penetration in kcal/mol is=      2.25735
  The RRMSE value at monopole order with cloud penetration is=      0.39930
  The rms potential error with partial charges and atomic dipoles in kcal/mol is=      0.87537
  The RRMSE value at dipole order=      0.15484
  The rms potential error with partial charges, atomic dipoles and cloud penetration in kcal/mol is=      0.88893
  The RRMSE value at dipole order with cloud penetration=      0.15724

******************************************************
The electron densities and ab initio electrostatic potential were computed in VASP using the PBE functional and
projector augmented wave method. See the main text of the journal article for a description of computational details.
The atomic charges, dipoles, and quadrupoles were computed with the DDEC6 method as described in
(a) T. A. Manz and N. Gabaldon Limas, RSC Adv. 6 (2016) 47771-47801 DOI: 10.1039/c6ra04656h
(b) N. Gabaldon Limas and T. A. Manz, RSC Adv. 8 (2018) 2678-2707 DOI: 10.1039/c7ra11829e.
For each atom in the material, the electron cloud parameters were fit to the spherically averaged atom-in-material
electron density using radial positions for which this density was between 10^-4 and 10^-2 electrons per cubic bohr.
The polarizabilities, dispersion coefficients, and quantum Drude oscillator (QDO) parameters were fit using the MCLF method.
The magnetic structure of the system was optimized in VASP from the default ferromagnetic initial guess using spin polarization.
The atomic spin moments (ASMs) were computed on this optimized magnetic structure using the DDEC6 partition as inputs
to the method of T. A. Manz and D. S. Sholl, J. Chem. Theory Comput. 7 (2011) 4146-4164 DOI: 10.1021/ct200539n.
The RMSE and RRMSE were computed using a uniform grid with Ewald summation.
