# Supplementary material for: A collection of forcefield precursors for metal–organic frameworks
Source: RSC Adv. 2019 Nov 13;9(63):36492–507. doi: 10.1039/c9ra07327b (PMC9075174; doi:10.1039/c9ra07327b)
Supplement: RA-009-C9RA07327B-s4928 [file RA-009-C9RA07327B-s4928.xyz]

  166
jmolscript: load "" {1 1 1} spacegroup "x,y,z" unitcell [{     14.624200     0.000000     0.000000 }, {     -7.312100    12.664929     0.000000 }, {      0.000000     0.000000    15.187000 }]
Dy     0.000000     8.443202    11.390250     1.949941
Dy     7.312100     4.221727    11.390250     1.949941
Dy     7.312100     4.221727     3.796750     1.949939
Dy     0.000000     8.443202     3.796750     1.949939
Cu    -3.656050     6.332465     7.593500     0.980497
Cu     7.312100     0.000000     7.593500     0.980505
Cu     3.656050     6.332465     7.593500     0.980497
Cu     3.656050     6.332465     0.000000     0.980491
Cu     7.312100     0.000000     0.000000     0.980501
Cu    -3.656050     6.332465     0.000000     0.980505
H     -3.449118    10.085083    10.017345     0.121392
H     -3.967545     9.088353    11.116884     0.107068
H      3.146397    10.609411    10.017345     0.121386
H      2.542417    11.556748    11.116884     0.107069
H      0.302721     4.635364    10.017345     0.121392
H      1.425128     4.684757    11.116884     0.107073
H     10.761218     2.579846    10.017345     0.121391
H     11.279645     3.576576    11.116884     0.107068
H      4.165703     2.055518    10.017345     0.121386
H      4.769683     1.108181    11.116884     0.107069
H      7.009379     8.029565    10.017345     0.121392
H      5.886972     7.980172    11.116884     0.107073
H      3.862982     2.579846    12.763155     0.121391
H      3.344555     3.576576    11.663616     0.107069
H     10.458497     2.055518    12.763155     0.121386
H      9.854517     1.108181    11.663616     0.107069
H      7.614821     8.029565    12.763155     0.121392
H      8.737228     7.980172    11.663616     0.107072
H      3.449118    10.085083    12.763155     0.121391
H      3.967545     9.088353    11.663616     0.107069
H     -3.146397    10.609411    12.763155     0.121386
H     -2.542417    11.556748    11.663616     0.107069
H     -0.302721     4.635364    12.763155     0.121392
H     -1.425128     4.684757    11.663616     0.107072
H     10.761218     2.579846     5.169655     0.121392
H     11.279645     3.576576     4.070116     0.107068
H      4.165703     2.055518     5.169655     0.121387
H      4.769683     1.108181     4.070116     0.107069
H      7.009379     8.029565     5.169655     0.121393
H      5.886972     7.980172     4.070116     0.107073
H     -3.449118    10.085083     5.169655     0.121392
H     -3.967545     9.088353     4.070116     0.107069
H      3.146397    10.609411     5.169655     0.121387
H      2.542417    11.556748     4.070116     0.107069
H      0.302721     4.635364     5.169655     0.121393
H      1.425128     4.684757     4.070116     0.107073
H      3.449118    10.085083     2.423845     0.121392
H      3.967545     9.088353     3.523384     0.107069
H     -3.146397    10.609411     2.423845     0.121387
H     -2.542417    11.556748     3.523384     0.107069
H     -0.302721     4.635364     2.423845     0.121392
H     -1.425128     4.684757     3.523384     0.107072
H      3.862982     2.579846     2.423845     0.121391
H      3.344555     3.576576     3.523384     0.107069
H     10.458497     2.055518     2.423845     0.121387
H      9.854517     1.108181     3.523384     0.107069
H      7.614821     8.029565     2.423845     0.121392
H      8.737228     7.980172     3.523384     0.107072
C     -2.806384     8.168879     9.706012     0.667667
C     -3.201969     9.330253    10.573189    -0.155635
C      1.165549    11.010889     9.706012     0.667676
C      2.369120    10.772789    10.573189    -0.155630
C      1.640835     6.150090     9.706012     0.667658
C      0.832848     5.226816    10.573189    -0.155639
C     10.118484     4.496050     9.706012     0.667667
C     10.514069     3.334676    10.573189    -0.155635
C      6.146551     1.654040     9.706012     0.667676
C      4.942980     1.892140    10.573189    -0.155630
C      5.671265     6.514839     9.706012     0.667658
C      6.479252     7.438113    10.573189    -0.155639
C      4.505716     4.496050    13.074488     0.667665
C      4.110131     3.334676    12.207311    -0.155635
C      8.477649     1.654040    13.074488     0.667678
C      9.681220     1.892140    12.207311    -0.155629
C      8.952935     6.514839    13.074488     0.667658
C      8.144948     7.438113    12.207311    -0.155639
C      2.806384     8.168879    13.074488     0.667665
C      3.201969     9.330253    12.207311    -0.155635
C     -1.165549    11.010889    13.074488     0.667678
C     -2.369120    10.772789    12.207311    -0.155629
C     -1.640835     6.150090    13.074488     0.667658
C     -0.832848     5.226816    12.207311    -0.155639
C     10.118484     4.496050     5.480988     0.667667
C     10.514069     3.334676     4.613811    -0.155635
C      6.146551     1.654040     5.480988     0.667676
C      4.942980     1.892140     4.613811    -0.155630
C      5.671265     6.514839     5.480988     0.667658
C      6.479252     7.438113     4.613811    -0.155639
C     -2.806384     8.168879     5.480988     0.667667
C     -3.201969     9.330253     4.613811    -0.155635
C      1.165549    11.010889     5.480988     0.667676
C      2.369120    10.772789     4.613811    -0.155630
C      1.640835     6.150090     5.480988     0.667658
C      0.832848     5.226816     4.613811    -0.155639
C      2.806384     8.168879     2.112512     0.667665
C      3.201969     9.330253     2.979689    -0.155635
C     -1.165549    11.010889     2.112512     0.667678
C     -2.369120    10.772789     2.979689    -0.155630
C     -1.640835     6.150090     2.112512     0.667658
C     -0.832848     5.226816     2.979689    -0.155639
C      4.505716     4.496050     2.112512     0.667665
C      4.110131     3.334676     2.979689    -0.155635
C      8.477649     1.654040     2.112512     0.667678
C      9.681220     1.892140     2.979689    -0.155629
C      8.952935     6.514839     2.112512     0.667658
C      8.144948     7.438113     2.979689    -0.155639
O     -1.619630     7.757269     9.786503    -0.636650
O     -3.688954     7.729406     8.951218    -0.561606
O      0.215707    10.188935     9.786503    -0.636700
O      1.226239    11.994954     8.951218    -0.561608
O      1.403923     7.383654     9.786503    -0.636638
O      2.462715     5.605498     8.951218    -0.561601
O      8.931730     4.907660     9.786503    -0.636650
O     11.001054     4.935523     8.951218    -0.561606
O      7.096393     2.475994     9.786503    -0.636700
O      6.085861     0.669975     8.951218    -0.561608
O      5.908177     5.281275     9.786503    -0.636638
O      4.849385     7.059431     8.951218    -0.561601
O      5.692470     4.907660    12.993997    -0.636650
O      3.623146     4.935523    13.829282    -0.561605
O      7.527807     2.475994    12.993997    -0.636700
O      8.538339     0.669975    13.829282    -0.561608
O      8.716023     5.281275    12.993997    -0.636639
O      9.774815     7.059431    13.829282    -0.561602
O      1.619630     7.757269    12.993997    -0.636650
O      3.688954     7.729406    13.829282    -0.561605
O     -0.215707    10.188935    12.993997    -0.636699
O     -1.226239    11.994954    13.829282    -0.561608
O     -1.403923     7.383654    12.993997    -0.636639
O     -2.462715     5.605498    13.829282    -0.561602
O      8.931730     4.907660     5.400497    -0.636650
O     11.001054     4.935523     6.235782    -0.561606
O      7.096393     2.475994     5.400497    -0.636700
O      6.085861     0.669975     6.235782    -0.561608
O      5.908177     5.281275     5.400497    -0.636638
O      4.849385     7.059431     6.235782    -0.561601
O     -1.619630     7.757269     5.400497    -0.636650
O     -3.688954     7.729406     6.235782    -0.561606
O      0.215707    10.188935     5.400497    -0.636700
O      1.226239    11.994954     6.235782    -0.561608
O      1.403923     7.383654     5.400497    -0.636638
O      2.462715     5.605498     6.235782    -0.561601
O      1.619630     7.757269     2.193003    -0.636650
O      3.688954     7.729406     1.357718    -0.561605
O     -0.215707    10.188935     2.193003    -0.636699
O     -1.226239    11.994954     1.357718    -0.561608
O     -1.403923     7.383654     2.193003    -0.636639
O     -2.462715     5.605498     1.357718    -0.561601
O      5.692470     4.907660     2.193003    -0.636650
O      3.623146     4.935523     1.357718    -0.561605
O      7.527807     2.475994     2.193003    -0.636699
O      8.538339     0.669975     1.357718    -0.561608
O      8.716023     5.281275     2.193003    -0.636639
O      9.774815     7.059431     1.357718    -0.561601
O     -2.131843     9.674106    11.390250    -0.224686
O      2.131843     9.674106    11.390250    -0.224686
O     -0.000000     5.981646    11.390250    -0.224667
O      9.443943     2.990823    11.390250    -0.224686
O      5.180257     2.990823    11.390250    -0.224686
O      7.312100     6.683283    11.390250    -0.224667
O      9.443943     2.990823     3.796750    -0.224686
O      5.180257     2.990823     3.796750    -0.224686
O      7.312100     6.683283     3.796750    -0.224667
O     -2.131843     9.674106     3.796750    -0.224686
O      2.131843     9.674106     3.796750    -0.224686
O     -0.000000     5.981646     3.796750    -0.224667

The following XYZ coordinates are in angstroms. Other properties are in atomic units.
The sperically averaged electron density of each atom fit to a function of the form exp(a - br)
eigen_1, eigen_2 and eigen_3 are the three eigenvalues of traceless quadrupole moment tensor
  atom number  atomic symbol              X              Y              Z     net charge C6 coefficient C8 coefficient C10 coefficient fluctuating dipole atomic polarizability isotropic forcefield polarizability              a              b squared Pearson coefficient          <r^3>          <r^4>         wp_QDO          m_QDO          q_QDO       dipole_x       dipole_y       dipole_z         dipole            Qxy            Qxz            Qyz     Q(x^2-y^2)  Q(3z^2 - R^2)        eigen_1        eigen_2        eigen_3 static polarizability      alpha(xx)      alpha(xy)      alpha(xz)      alpha(yy)      alpha(yz)      alpha(zz) atomic spin moment
            1             Dy       0.000000       8.443202      11.390250       1.949941     150.801501 0.37481278E+04  0.13286640E+06                                18.320207                           16.470877       2.661329       2.541865                    0.999683      75.039334     174.438546       0.636583       0.271425      -1.345980       0.000002       0.000108      -0.000000       0.000108      -0.000000      -0.000008      -0.000001      -0.000320       0.508331      -0.084882      -0.084562       0.169444             20.049330      21.632265      -0.000074       0.000145      21.632212       0.000114      16.883513          -0.001130
            2             Dy       7.312100       4.221727      11.390250       1.949941     150.801502 0.37481278E+04  0.13286640E+06                                18.320207                           16.470878       2.661329       2.541865                    0.999683      75.039334     174.438548       0.636583       0.271425      -1.345980      -0.000002      -0.000108      -0.000000       0.000108      -0.000000       0.000008       0.000001      -0.000320       0.508331      -0.084882      -0.084562       0.169444             20.049331      21.632266      -0.000073      -0.000144      21.632213      -0.000114      16.883513          -0.001130
            3             Dy       7.312100       4.221727       3.796750       1.949939     150.801573 0.37481300E+04  0.13286651E+06                                18.320226                           16.470894       2.661329       2.541865                    0.999683      75.039356     174.438660       0.636582       0.271426      -1.345979      -0.000002      -0.000108       0.000000       0.000108      -0.000000      -0.000008      -0.000001      -0.000320       0.508331      -0.084882      -0.084562       0.169444             20.049351      21.632289      -0.000073       0.000144      21.632236       0.000114      16.883529          -0.001130
            4             Dy       0.000000       8.443202       3.796750       1.949939     150.801575 0.37481301E+04  0.13286651E+06                                18.320226                           16.470894       2.661329       2.541865                    0.999683      75.039357     174.438662       0.636582       0.271426      -1.345979       0.000002       0.000108       0.000000       0.000108      -0.000000       0.000008       0.000001      -0.000320       0.508331      -0.084882      -0.084562       0.169444             20.049351      21.632288      -0.000073      -0.000145      21.632236      -0.000114      16.883530          -0.001130
            5             Cu      -3.656050       6.332465       7.593500       0.980497      52.279830 0.71399279E+03  0.17714474E+05                                12.075150                            9.168555       1.146077       2.326604                    0.997142      37.518070      88.101016       0.559155       0.441509      -1.125000       0.000000       0.000000       0.000000       0.000000      -0.041187       0.000000       0.000000      -0.193567       0.117371      -0.124745       0.039124       0.085621             15.417253       8.445635       4.408801      -0.000000      15.099273      -0.000000      22.706851           0.747433
            6             Cu       7.312100       0.000000       7.593500       0.980505      52.274580 0.71392087E+03  0.17712190E+05                                12.074204                            9.167971       1.146176       2.326638                    0.997143      37.517321      88.097157       0.559186       0.441497      -1.125011      -0.000000       0.000000       0.000000       0.000000      -0.063219      -0.000000      -0.000000       0.168098       0.117365      -0.124731       0.039122       0.085610             15.415905       9.617042      -5.085048      -0.000000      13.925986       0.000000      22.704685           0.747432
            7             Cu       3.656050       6.332465       7.593500       0.980497      52.279040 0.71397977E+03  0.17714058E+05                                12.075004                            9.168446       1.146063       2.326598                    0.997142      37.517917      88.100237       0.559161       0.441506      -1.125002      -0.000000       0.000000       0.000000       0.000000       0.104402       0.000000       0.000000       0.025480       0.117381      -0.124740       0.039127       0.085613             15.417089      17.253824       0.676707       0.000000       6.290837       0.000000      22.706607           0.747431
            8             Cu       3.656050       6.332465       0.000000       0.980491      52.280267 0.71399722E+03  0.17714610E+05                                12.075219                            9.168580       1.146016       2.326581                    0.997142      37.518171      88.101305       0.559155       0.441508      -1.125000       0.000000      -0.000000      -0.000000       0.000000       0.041165      -0.000000       0.000000      -0.193575       0.117384      -0.124742       0.039128       0.085614             15.417396       8.445690      -4.408863      -0.000000      15.099396       0.000000      22.707103           0.747428
            9             Cu       7.312100       0.000000       0.000000       0.980501      52.279051 0.71398236E+03  0.17714145E+05                                12.075027                            9.168483       1.146097       2.326613                    0.997142      37.517865      88.100282       0.559158       0.441508      -1.125001       0.000000       0.000000      -0.000000       0.000000       0.063220       0.000000       0.000000       0.168110       0.117373      -0.124738       0.039124       0.085614             15.417072       9.617652       5.085459       0.000000      13.927028      -0.000000      22.706536           0.747432
           10             Cu      -3.656050       6.332465       0.000000       0.980505      52.274211 0.71391510E+03  0.17712009E+05                                12.074139                            9.167930       1.146181       2.326640                    0.997143      37.517232      88.096819       0.559188       0.441497      -1.125011      -0.000000      -0.000000      -0.000000       0.000000      -0.104400       0.000000      -0.000000       0.025438       0.117353      -0.124731       0.039118       0.085613             15.415815      17.252415      -0.676689      -0.000000       6.290470      -0.000000      22.704561           0.747430
           11              H      -3.449118      10.085083      10.017345       0.121392       1.233933 0.98711069E+01  0.10067859E+03                                 1.834590                            1.786062      -0.738907       2.529124                    0.999670       3.316787       9.030723       0.495537       1.211877      -0.729044       0.000468       0.024292      -0.020523       0.031805       0.007338       0.005456      -0.004980      -0.000430       0.004955      -0.012125       0.005566       0.006559              1.837409       1.524386      -0.061784       0.145249       2.119340      -0.352085       1.868503          -0.000218
           12              H      -3.967545       9.088353      11.116884       0.107068       1.123558 0.84969692E+01  0.84554224E+02                                 1.782988                            1.695536      -0.930242       2.427263                    0.997676       3.582908      10.048531       0.485125       1.268766      -0.711537      -0.015906      -0.012551       0.021069       0.029230       0.005913       0.003122      -0.002678       0.003166       0.023204      -0.010862       0.002150       0.008712              1.831244       2.176177       0.424219      -0.405843       1.627820      -0.143305       1.689733          -0.000169
           13              H       3.146397      10.609411      10.017345       0.121386       1.233923 0.98709760E+01  0.10067654E+03                                 1.834546                            1.786022      -0.738927       2.529109                    0.999670       3.316792       9.030593       0.495557       1.211838      -0.729053       0.020804      -0.012549      -0.020523       0.031804      -0.003854      -0.007044      -0.002241      -0.012490       0.004948      -0.012126       0.005567       0.006559              1.837365       2.024055      -0.226721      -0.377525       1.619581       0.050252       1.868458          -0.000218
           14              H       2.542417      11.556748      11.116884       0.107069       1.123544 0.84968155E+01  0.84552180E+02                                 1.782961                            1.695512      -0.930234       2.427268                    0.997676       3.582873      10.048351       0.485133       1.268752      -0.711540      -0.002917       0.020051       0.021069       0.029231      -0.001585      -0.003881      -0.001365      -0.011822       0.023204      -0.010862       0.002149       0.008712              1.831216       1.397506       0.025337       0.078813       2.406434       0.423114       1.689707          -0.000169
           15              H       0.302721       4.635364      10.017345       0.121392       1.233917 0.98709374E+01  0.10067632E+03                                 1.834564                            1.786038      -0.738905       2.529126                    0.999670       3.316772       9.030624       0.495545       1.211865      -0.729047      -0.021269      -0.011745      -0.020524       0.031805      -0.003482       0.001581       0.007219       0.012919       0.004945      -0.012125       0.005565       0.006559              1.837383       1.917063       0.288508       0.232283       1.726611       0.301826       1.868474          -0.000218
           16              H       1.425128       4.684757      11.116884       0.107073       1.123512 0.84964969E+01  0.84547962E+02                                 1.782905                            1.695462      -0.930235       2.427270                    0.997676       3.582794      10.047968       0.485149       1.268726      -0.711546       0.018824      -0.007502       0.021068       0.029232      -0.004326       0.000758       0.004043       0.008656       0.023203      -0.010860       0.002149       0.008712              1.831156       2.132182      -0.449523       0.327006       1.671629      -0.279798       1.689656          -0.000169
           17              H      10.761218       2.579846      10.017345       0.121391       1.233933 0.98711102E+01  0.10067863E+03                                 1.834590                            1.786062      -0.738907       2.529124                    0.999670       3.316788       9.030724       0.495537       1.211877      -0.729044      -0.000468      -0.024292      -0.020523       0.031805       0.007338      -0.005456       0.004980      -0.000430       0.004955      -0.012125       0.005566       0.006559              1.837410       1.524386      -0.061784      -0.145249       2.119340       0.352085       1.868503          -0.000218
           18              H      11.279645       3.576576      11.116884       0.107068       1.123558 0.84969702E+01  0.84554238E+02                                 1.782989                            1.695537      -0.930242       2.427263                    0.997676       3.582908      10.048532       0.485125       1.268766      -0.711537       0.015906       0.012551       0.021069       0.029230       0.005913      -0.003122       0.002678       0.003166       0.023204      -0.010862       0.002150       0.008712              1.831244       2.176178       0.424219       0.405843       1.627820       0.143305       1.689733          -0.000169
           19              H       4.165703       2.055518      10.017345       0.121386       1.233923 0.98709734E+01  0.10067652E+03                                 1.834547                            1.786022      -0.738926       2.529109                    0.999670       3.316791       9.030592       0.495556       1.211839      -0.729053      -0.020804       0.012549      -0.020523       0.031804      -0.003854       0.007044       0.002241      -0.012490       0.004948      -0.012126       0.005567       0.006559              1.837365       2.024056      -0.226721       0.377526       1.619582      -0.050252       1.868458          -0.000218
           20              H       4.769683       1.108181      11.116884       0.107069       1.123544 0.84968160E+01  0.84552191E+02                                 1.782962                            1.695512      -0.930234       2.427268                    0.997676       3.582873      10.048353       0.485133       1.268752      -0.711540       0.002917      -0.020051       0.021069       0.029231      -0.001585       0.003881       0.001365      -0.011822       0.023204      -0.010862       0.002149       0.008712              1.831216       1.397507       0.025337      -0.078813       2.406435      -0.423114       1.689708          -0.000169
           21              H       7.009379       8.029565      10.017345       0.121392       1.233918 0.98709423E+01  0.10067638E+03                                 1.834564                            1.786038      -0.738905       2.529126                    0.999670       3.316773       9.030626       0.495545       1.211865      -0.729047       0.021269       0.011745      -0.020524       0.031805      -0.003482      -0.001581      -0.007219       0.012919       0.004945      -0.012125       0.005565       0.006559              1.837383       1.917063       0.288508      -0.232283       1.726611      -0.301826       1.868474          -0.000218
           22              H       5.886972       7.980172      11.116884       0.107073       1.123512 0.84964956E+01  0.84547946E+02                                 1.782905                            1.695462      -0.930234       2.427271                    0.997676       3.582794      10.047968       0.485149       1.268726      -0.711546      -0.018824       0.007502       0.021068       0.029232      -0.004326      -0.000758      -0.004043       0.008656       0.023203      -0.010860       0.002149       0.008712              1.831156       2.132181      -0.449523      -0.327006       1.671629       0.279798       1.689656          -0.000169
           23              H       3.862982       2.579846      12.763155       0.121391       1.233946 0.98712458E+01  0.10068037E+03                                 1.834603                            1.786074      -0.738917       2.529119                    0.999670       3.316807       9.030794       0.495536       1.211877      -0.729044       0.000465      -0.024292       0.020522       0.031804      -0.007336      -0.005461      -0.004978      -0.000427       0.004944      -0.012125       0.005564       0.006560              1.837422       1.524396       0.061787      -0.145251       2.119356      -0.352087       1.868514          -0.000218
           24              H       3.344555       3.576576      11.663616       0.107069       1.123532 0.84966924E+01  0.84550453E+02                                 1.782931                            1.695485      -0.930236       2.427266                    0.997676       3.582838      10.048147       0.485144       1.268731      -0.711545      -0.015907       0.012551      -0.021069       0.029231      -0.005911      -0.003122      -0.002678       0.003166       0.023203      -0.010861       0.002149       0.008712              1.831182       2.176095      -0.424196       0.405824       1.627769      -0.143300       1.689682          -0.000169
           25              H      10.458497       2.055518      12.763155       0.121386       1.233956 0.98713327E+01  0.10068139E+03                                 1.834605                            1.786076      -0.738912       2.529116                    0.999670       3.316827       9.030829       0.495539       1.211868      -0.729046       0.020803       0.012550       0.020523       0.031804       0.003855       0.007041      -0.002236      -0.012494       0.004956      -0.012125       0.005567       0.006559              1.837424       2.024124       0.226733       0.377543       1.619630       0.050253       1.868517          -0.000218
           26              H       9.854517       1.108181      11.663616       0.107069       1.123555 0.84969358E+01  0.84553860E+02                                 1.782990                            1.695537      -0.930234       2.427268                    0.997676       3.582902      10.048532       0.485122       1.268772      -0.711536      -0.002918      -0.020051      -0.021069       0.029231       0.001585       0.003881      -0.001365      -0.011824       0.023204      -0.010862       0.002150       0.008712              1.831247       1.397526      -0.025336      -0.078815       2.406480       0.423125       1.689735          -0.000169
           27              H       7.614821       8.029565      12.763155       0.121392       1.233873 0.98704603E+01  0.10066993E+03                                 1.834494                            1.785973      -0.738910       2.529123                    0.999670       3.316720       9.030325       0.495564       1.211836      -0.729053      -0.021269       0.011745       0.020524       0.031806       0.003481      -0.001581       0.007221       0.012919       0.004948      -0.012126       0.005568       0.006558              1.837312       1.916988      -0.288490      -0.232273       1.726545       0.301809       1.868405          -0.000218
           28              H       8.737228       7.980172      11.663616       0.107072       1.123529 0.84966689E+01  0.84550246E+02                                 1.782935                            1.695489      -0.930242       2.427267                    0.997676       3.582838      10.048182       0.485140       1.268740      -0.711543       0.018824       0.007502      -0.021068       0.029231       0.004326      -0.000758       0.004043       0.008657       0.023203      -0.010861       0.002149       0.008712              1.831188       2.132223       0.449538      -0.327011       1.671660      -0.279804       1.689681          -0.000169
           29              H       3.449118      10.085083      12.763155       0.121391       1.233946 0.98712432E+01  0.10068034E+03                                 1.834603                            1.786075      -0.738916       2.529119                    0.999670       3.316806       9.030793       0.495535       1.211877      -0.729044      -0.000465       0.024292       0.020522       0.031804      -0.007336       0.005461       0.004978      -0.000427       0.004944      -0.012125       0.005564       0.006560              1.837422       1.524396       0.061787       0.145251       2.119356       0.352088       1.868515          -0.000218
           30              H       3.967545       9.088353      11.663616       0.107069       1.123531 0.84966915E+01  0.84550440E+02                                 1.782930                            1.695485      -0.930236       2.427266                    0.997676       3.582838      10.048146       0.485144       1.268731      -0.711545       0.015907      -0.012551      -0.021069       0.029231      -0.005911       0.003122       0.002678       0.003166       0.023203      -0.010861       0.002149       0.008712              1.831182       2.176095      -0.424196      -0.405824       1.627769       0.143300       1.689682          -0.000169
           31              H      -3.146397      10.609411      12.763155       0.121386       1.233955 0.98713294E+01  0.10068135E+03                                 1.834605                            1.786076      -0.738912       2.529116                    0.999670       3.316826       9.030827       0.495538       1.211868      -0.729046      -0.020803      -0.012550       0.020523       0.031804       0.003855      -0.007041       0.002236      -0.012494       0.004956      -0.012125       0.005567       0.006559              1.837424       2.024124       0.226733      -0.377543       1.619630      -0.050253       1.868517          -0.000218
           32              H      -2.542417      11.556748      11.663616       0.107069       1.123556 0.84969411E+01  0.84553920E+02                                 1.782990                            1.695537      -0.930234       2.427268                    0.997676       3.582903      10.048533       0.485123       1.268771      -0.711536       0.002918       0.020051      -0.021069       0.029231       0.001585      -0.003881       0.001365      -0.011824       0.023204      -0.010862       0.002150       0.008712              1.831247       1.397526      -0.025336       0.078815       2.406480      -0.423125       1.689735          -0.000169
           33              H      -0.302721       4.635364      12.763155       0.121392       1.233874 0.98704626E+01  0.10066996E+03                                 1.834495                            1.785974      -0.738910       2.529123                    0.999670       3.316720       9.030326       0.495564       1.211836      -0.729053       0.021269      -0.011745       0.020524       0.031806       0.003481       0.001581      -0.007221       0.012919       0.004948      -0.012126       0.005568       0.006558              1.837313       1.916988      -0.288490       0.232273       1.726545      -0.301809       1.868405          -0.000218
           34              H      -1.425128       4.684757      11.663616       0.107072       1.123528 0.84966649E+01  0.84550203E+02                                 1.782935                            1.695489      -0.930242       2.427267                    0.997676       3.582837      10.048181       0.485140       1.268741      -0.711543      -0.018824      -0.007502      -0.021068       0.029231       0.004326       0.000758      -0.004043       0.008657       0.023203      -0.010861       0.002149       0.008712              1.831188       2.132223       0.449538       0.327011       1.671660       0.279805       1.689681          -0.000169
           35              H      10.761218       2.579846       5.169655       0.121392       1.233932 0.98710992E+01  0.10067849E+03                                 1.834589                            1.786061      -0.738906       2.529124                    0.999670       3.316787       9.030719       0.495538       1.211876      -0.729044      -0.000468      -0.024292       0.020523       0.031805       0.007338       0.005456      -0.004980      -0.000430       0.004955      -0.012125       0.005566       0.006559              1.837408       1.524385      -0.061784       0.145248       2.119337      -0.352085       1.868502          -0.000218
           36              H      11.279645       3.576576       4.070116       0.107068       1.123558 0.84969691E+01  0.84554223E+02                                 1.782988                            1.695536      -0.930242       2.427263                    0.997676       3.582908      10.048531       0.485125       1.268766      -0.711537       0.015906       0.012551      -0.021069       0.029230       0.005913       0.003122      -0.002678       0.003166       0.023204      -0.010862       0.002150       0.008712              1.831244       2.176177       0.424219      -0.405842       1.627820      -0.143305       1.689733          -0.000169
           37              H       4.165703       2.055518       5.169655       0.121387       1.233923 0.98709697E+01  0.10067647E+03                                 1.834546                            1.786021      -0.738926       2.529110                    0.999670       3.316791       9.030592       0.495556       1.211839      -0.729053      -0.020804       0.012549       0.020523       0.031804      -0.003854      -0.007044      -0.002241      -0.012490       0.004948      -0.012126       0.005567       0.006559              1.837364       2.024055      -0.226721      -0.377525       1.619581       0.050252       1.868457          -0.000218
           38              H       4.769683       1.108181       4.070116       0.107069       1.123544 0.84968155E+01  0.84552187E+02                                 1.782962                            1.695512      -0.930234       2.427268                    0.997676       3.582873      10.048354       0.485133       1.268752      -0.711540       0.002917      -0.020051      -0.021069       0.029231      -0.001585      -0.003881      -0.001365      -0.011822       0.023204      -0.010862       0.002149       0.008712              1.831216       1.397507       0.025337       0.078813       2.406435       0.423114       1.689708          -0.000169
           39              H       7.009379       8.029565       5.169655       0.121393       1.233916 0.98709265E+01  0.10067618E+03                                 1.834562                            1.786037      -0.738905       2.529126                    0.999670       3.316771       9.030619       0.495545       1.211865      -0.729047       0.021269       0.011745       0.020524       0.031805      -0.003482       0.001581       0.007219       0.012919       0.004945      -0.012125       0.005565       0.006559              1.837381       1.917061       0.288507       0.232283       1.726609       0.301826       1.868472          -0.000218
           40              H       5.886972       7.980172       4.070116       0.107073       1.123512 0.84964959E+01  0.84547947E+02                                 1.782905                            1.695462      -0.930235       2.427270                    0.997676       3.582794      10.047967       0.485149       1.268725      -0.711546      -0.018824       0.007502      -0.021068       0.029232      -0.004326       0.000758       0.004043       0.008656       0.023203      -0.010860       0.002149       0.008712              1.831155       2.132181      -0.449523       0.327006       1.671629      -0.279798       1.689656          -0.000169
           41              H      -3.449118      10.085083       5.169655       0.121392       1.233932 0.98711015E+01  0.10067852E+03                                 1.834589                            1.786061      -0.738906       2.529124                    0.999670       3.316787       9.030720       0.495537       1.211877      -0.729044       0.000468       0.024292       0.020523       0.031805       0.007338      -0.005456       0.004980      -0.000430       0.004955      -0.012125       0.005566       0.006559              1.837408       1.524385      -0.061784      -0.145248       2.119338       0.352085       1.868502          -0.000218
           42              H      -3.967545       9.088353       4.070116       0.107069       1.123558 0.84969702E+01  0.84554234E+02                                 1.782988                            1.695536      -0.930242       2.427263                    0.997676       3.582908      10.048530       0.485125       1.268765      -0.711537      -0.015906      -0.012551      -0.021069       0.029230       0.005913      -0.003122       0.002678       0.003166       0.023204      -0.010862       0.002150       0.008712              1.831243       2.176177       0.424219       0.405842       1.627820       0.143305       1.689733          -0.000169
           43              H       3.146397      10.609411       5.169655       0.121387       1.233922 0.98709659E+01  0.10067641E+03                                 1.834545                            1.786020      -0.738926       2.529109                    0.999670       3.316791       9.030589       0.495557       1.211838      -0.729053       0.020804      -0.012549       0.020523       0.031804      -0.003854       0.007044       0.002241      -0.012490       0.004948      -0.012126       0.005567       0.006559              1.837363       2.024054      -0.226721       0.377525       1.619580      -0.050252       1.868456          -0.000218
           44              H       2.542417      11.556748       4.070116       0.107069       1.123544 0.84968146E+01  0.84552173E+02                                 1.782962                            1.695512      -0.930234       2.427268                    0.997676       3.582873      10.048353       0.485133       1.268752      -0.711540      -0.002917       0.020051      -0.021069       0.029231      -0.001585       0.003881       0.001365      -0.011822       0.023204      -0.010861       0.002149       0.008712              1.831216       1.397507       0.025337      -0.078813       2.406434      -0.423114       1.689707          -0.000169
           45              H       0.302721       4.635364       5.169655       0.121393       1.233916 0.98709319E+01  0.10067625E+03                                 1.834564                            1.786038      -0.738904       2.529126                    0.999670       3.316771       9.030622       0.495545       1.211866      -0.729047      -0.021269      -0.011745       0.020524       0.031805      -0.003482      -0.001581      -0.007219       0.012919       0.004945      -0.012125       0.005565       0.006559              1.837382       1.917062       0.288508      -0.232283       1.726610      -0.301826       1.868473          -0.000218
           46              H       1.425128       4.684757       4.070116       0.107073       1.123512 0.84964995E+01  0.84547989E+02                                 1.782905                            1.695462      -0.930235       2.427270                    0.997676       3.582795      10.047969       0.485149       1.268725      -0.711546       0.018824      -0.007502      -0.021068       0.029232      -0.004326      -0.000758      -0.004043       0.008656       0.023203      -0.010860       0.002149       0.008712              1.831155       2.132181      -0.449523      -0.327006       1.671629       0.279798       1.689656          -0.000169
           47              H       3.449118      10.085083       2.423845       0.121392       1.233946 0.98712402E+01  0.10068030E+03                                 1.834603                            1.786074      -0.738916       2.529119                    0.999670       3.316806       9.030792       0.495536       1.211877      -0.729044      -0.000465       0.024292      -0.020522       0.031804      -0.007336      -0.005461      -0.004978      -0.000427       0.004944      -0.012125       0.005564       0.006560              1.837422       1.524396       0.061786      -0.145251       2.119355      -0.352087       1.868514          -0.000218
           48              H       3.967545       9.088353       3.523384       0.107069       1.123531 0.84966919E+01  0.84550450E+02                                 1.782931                            1.695486      -0.930236       2.427266                    0.997676       3.582838      10.048148       0.485144       1.268731      -0.711545       0.015907      -0.012551       0.021069       0.029231      -0.005911      -0.003122      -0.002678       0.003166       0.023203      -0.010861       0.002149       0.008712              1.831182       2.176096      -0.424196       0.405824       1.627769      -0.143300       1.689682          -0.000169
           49              H      -3.146397      10.609411       2.423845       0.121387       1.233954 0.98713170E+01  0.10068119E+03                                 1.834603                            1.786074      -0.738912       2.529117                    0.999670       3.316825       9.030822       0.495539       1.211867      -0.729046      -0.020803      -0.012550      -0.020523       0.031804       0.003855       0.007041      -0.002236      -0.012494       0.004956      -0.012125       0.005567       0.006559              1.837422       2.024122       0.226733       0.377542       1.619629       0.050253       1.868516          -0.000218
           50              H      -2.542417      11.556748       3.523384       0.107069       1.123555 0.84969357E+01  0.84553859E+02                                 1.782990                            1.695537      -0.930234       2.427268                    0.997676       3.582902      10.048532       0.485122       1.268772      -0.711536       0.002918       0.020051       0.021069       0.029231       0.001585       0.003881      -0.001365      -0.011824       0.023204      -0.010862       0.002150       0.008712              1.831247       1.397526      -0.025336      -0.078815       2.406480       0.423125       1.689735          -0.000169
           51              H      -0.302721       4.635364       2.423845       0.121392       1.233873 0.98704523E+01  0.10066983E+03                                 1.834494                            1.785973      -0.738910       2.529123                    0.999670       3.316719       9.030321       0.495564       1.211836      -0.729053       0.021269      -0.011745      -0.020524       0.031806       0.003481      -0.001581       0.007221       0.012919       0.004948      -0.012126       0.005568       0.006558              1.837312       1.916987      -0.288490      -0.232273       1.726544       0.301809       1.868404          -0.000218
           52              H      -1.425128       4.684757       3.523384       0.107072       1.123528 0.84966648E+01  0.84550201E+02                                 1.782935                            1.695489      -0.930242       2.427267                    0.997676       3.582837      10.048181       0.485140       1.268741      -0.711543      -0.018824      -0.007502       0.021068       0.029231       0.004326      -0.000758       0.004043       0.008657       0.023203      -0.010861       0.002149       0.008712              1.831188       2.132223       0.449538      -0.327011       1.671660      -0.279804       1.689681          -0.000169
           53              H       3.862982       2.579846       2.423845       0.121391       1.233945 0.98712378E+01  0.10068026E+03                                 1.834602                            1.786074      -0.738916       2.529119                    0.999670       3.316806       9.030790       0.495536       1.211877      -0.729044       0.000465      -0.024292      -0.020522       0.031804      -0.007336       0.005461       0.004978      -0.000427       0.004944      -0.012125       0.005564       0.006560              1.837421       1.524395       0.061786       0.145251       2.119355       0.352087       1.868513          -0.000218
           54              H       3.344555       3.576576       3.523384       0.107069       1.123531 0.84966919E+01  0.84550450E+02                                 1.782931                            1.695486      -0.930236       2.427266                    0.997676       3.582838      10.048148       0.485144       1.268731      -0.711545      -0.015907       0.012551       0.021069       0.029231      -0.005911       0.003122       0.002678       0.003166       0.023203      -0.010861       0.002149       0.008712              1.831182       2.176096      -0.424196      -0.405824       1.627769       0.143300       1.689682          -0.000169
           55              H      10.458497       2.055518       2.423845       0.121387       1.233954 0.98713193E+01  0.10068122E+03                                 1.834603                            1.786075      -0.738912       2.529116                    0.999670       3.316825       9.030823       0.495539       1.211868      -0.729046       0.020803       0.012550      -0.020523       0.031804       0.003855      -0.007041       0.002236      -0.012494       0.004956      -0.012125       0.005567       0.006559              1.837423       2.024123       0.226733      -0.377543       1.619629      -0.050253       1.868516          -0.000218
           56              H       9.854517       1.108181       3.523384       0.107069       1.123555 0.84969353E+01  0.84553856E+02                                 1.782991                            1.695537      -0.930234       2.427268                    0.997676       3.582902      10.048533       0.485122       1.268772      -0.711536      -0.002918      -0.020051       0.021069       0.029231       0.001585      -0.003881       0.001365      -0.011824       0.023203      -0.010862       0.002150       0.008712              1.831247       1.397526      -0.025336       0.078815       2.406480      -0.423125       1.689735          -0.000169
           57              H       7.614821       8.029565       2.423845       0.121392       1.233873 0.98704523E+01  0.10066983E+03                                 1.834494                            1.785973      -0.738909       2.529123                    0.999670       3.316719       9.030321       0.495564       1.211836      -0.729053      -0.021269       0.011745      -0.020524       0.031806       0.003481       0.001581      -0.007221       0.012919       0.004948      -0.012126       0.005568       0.006558              1.837312       1.916987      -0.288490       0.232273       1.726544      -0.301809       1.868404          -0.000218
           58              H       8.737228       7.980172       3.523384       0.107072       1.123528 0.84966648E+01  0.84550202E+02                                 1.782935                            1.695489      -0.930242       2.427267                    0.997676       3.582837      10.048181       0.485140       1.268741      -0.711543       0.018824       0.007502       0.021068       0.029231       0.004326       0.000758      -0.004043       0.008657       0.023203      -0.010861       0.002149       0.008712              1.831188       2.132223       0.449538       0.327011       1.671660       0.279804       1.689681          -0.000169
           59              C      -2.806384       8.168879       9.706012       0.667667      21.169880 0.22750685E+03  0.46067492E+04                                 7.139757                            5.418981       0.001297       2.081044                    0.999515      21.121161      58.713720       0.624934       0.484030      -1.012113       0.014136      -0.034629      -0.040798       0.055349       0.033050      -0.047484      -0.086904      -0.070058       0.089581      -0.073849      -0.056374       0.130224              8.378033       8.938557       1.151187       2.761826       7.727093       3.735601       8.468449           0.000352
           60              C      -3.201969       9.330253      10.573189      -0.155635      25.316711 0.35878146E+03  0.80686506E+04                                 7.475483                            6.218479       0.073248       2.027680                    0.998830      28.126596      80.024724       0.673854       0.404175      -1.068298       0.075302       0.033334       0.059131       0.101380       0.044226       0.029353      -0.006957       0.026113       0.078285      -0.065279       0.013899       0.051379              8.444505       7.515180       1.716726       1.266435       9.099088       2.749116       8.719247           0.007768
           61              C       1.165549      11.010889       9.706012       0.667676      21.170055 0.22750990E+03  0.46068402E+04                                 7.139893                            5.419089       0.001257       2.081034                    0.999515      21.121325      58.714935       0.624913       0.484043      -1.012103      -0.037065       0.005076      -0.040791       0.055349      -0.046858      -0.051516       0.084568      -0.022198       0.089585      -0.073849      -0.056365       0.130214              8.378183       7.033107      -0.051050       1.854275       9.632834      -4.259680       8.468606           0.000352
           62              C       2.369120      10.772789      10.573189      -0.155630      25.316691 0.35878087E+03  0.80686320E+04                                 7.475485                            6.218483       0.073248       2.027682                    0.998830      28.126532      80.024455       0.673852       0.404176      -1.068298      -0.008787      -0.081877       0.059136       0.101381      -0.010803      -0.020711      -0.021952      -0.089642       0.078274      -0.065274       0.013889       0.051385              8.444502       7.216362      -1.544213       1.747589       9.397902      -2.471319       8.719241           0.007768
           63              C       1.640835       6.150090       9.706012       0.667658      21.170220 0.22751186E+03  0.46068818E+04                                 7.139858                            5.419057       0.001278       2.081034                    0.999515      21.121460      58.714997       0.624926       0.484033      -1.012110       0.022928       0.029555      -0.040797       0.055350       0.013814       0.098997       0.002327       0.092254       0.089570      -0.073850      -0.056362       0.130212              8.378157       9.027103      -1.100214      -4.616144       7.638771       0.524047       8.468596           0.000351
           64              C       0.832848       5.226816      10.573189      -0.155639      25.316732 0.35878250E+03  0.80686743E+04                                 7.475480                            6.218486       0.073352       2.027714                    0.998831      28.126567      80.024468       0.673854       0.404175      -1.068299      -0.066514       0.048538       0.059131       0.101374      -0.033423      -0.008666       0.028911       0.063529       0.078263      -0.065274       0.013878       0.051396              8.444493      10.189817      -0.172529      -3.014033       6.424433      -0.277751       8.719231           0.007768
           65              C      10.118484       4.496050       9.706012       0.667667      21.169882 0.22750689E+03  0.46067501E+04                                 7.139757                            5.418981       0.001297       2.081044                    0.999515      21.121163      58.713725       0.624934       0.484030      -1.012113      -0.014136       0.034629      -0.040798       0.055349       0.033050       0.047484       0.086904      -0.070058       0.089581      -0.073849      -0.056374       0.130224              8.378033       8.938558       1.151187      -2.761826       7.727093      -3.735601       8.468448           0.000352
           66              C      10.514069       3.334676      10.573189      -0.155635      25.316705 0.35878136E+03  0.80686477E+04                                 7.475481                            6.218478       0.073248       2.027680                    0.998830      28.126592      80.024707       0.673854       0.404175      -1.068298      -0.075302      -0.033334       0.059131       0.101380       0.044226      -0.029353       0.006957       0.026113       0.078285      -0.065279       0.013899       0.051379              8.444503       7.515178       1.716725      -1.266435       9.099086      -2.749114       8.719245           0.007768
           67              C       6.146551       1.654040       9.706012       0.667676      21.170054 0.22750989E+03  0.46068400E+04                                 7.139893                            5.419089       0.001257       2.081034                    0.999515      21.121325      58.714937       0.624913       0.484043      -1.012103       0.037065      -0.005076      -0.040791       0.055349      -0.046858       0.051516      -0.084568      -0.022198       0.089585      -0.073849      -0.056365       0.130214              8.378183       7.033108      -0.051050      -1.854275       9.632834       4.259680       8.468607           0.000352
           68              C       4.942980       1.892140      10.573189      -0.155630      25.316694 0.35878091E+03  0.80686332E+04                                 7.475485                            6.218483       0.073247       2.027681                    0.998830      28.126534      80.024464       0.673852       0.404176      -1.068298       0.008787       0.081877       0.059136       0.101381      -0.010803       0.020711       0.021952      -0.089642       0.078274      -0.065274       0.013889       0.051385              8.444502       7.216362      -1.544213      -1.747589       9.397903       2.471319       8.719242           0.007768
           69              C       5.671265       6.514839       9.706012       0.667658      21.170221 0.22751185E+03  0.46068818E+04                                 7.139858                            5.419057       0.001278       2.081034                    0.999515      21.121460      58.714999       0.624926       0.484033      -1.012110      -0.022928      -0.029555      -0.040797       0.055350       0.013814      -0.098997      -0.002327       0.092254       0.089570      -0.073850      -0.056362       0.130212              8.378158       9.027104      -1.100214       4.616145       7.638771      -0.524047       8.468598           0.000352
           70              C       6.479252       7.438113      10.573189      -0.155639      25.316730 0.35878246E+03  0.80686734E+04                                 7.475480                            6.218486       0.073352       2.027714                    0.998831      28.126566      80.024468       0.673854       0.404175      -1.068299       0.066514      -0.048538       0.059131       0.101374      -0.033423       0.008666      -0.028911       0.063529       0.078263      -0.065274       0.013878       0.051396              8.444494      10.189817      -0.172529       3.014033       6.424433       0.277750       8.719232           0.007768
           71              C       4.505716       4.496050      13.074488       0.667665      21.170266 0.22751150E+03  0.46068812E+04                                 7.139926                            5.419095       0.001273       2.081035                    0.999515      21.121475      58.715434       0.624915       0.484040      -1.012104       0.014136       0.034630       0.040797       0.055349      -0.033046       0.047482      -0.086897      -0.070052       0.089577      -0.073846      -0.056368       0.130214              8.378247       8.938755      -1.151255      -2.761925       7.727303       3.735724       8.468682           0.000352
           72              C       4.110131       3.334676      12.207311      -0.155635      25.316741 0.35878209E+03  0.80686667E+04                                 7.475485                            6.218483       0.073237       2.027677                    0.998830      28.126634      80.024797       0.673854       0.404175      -1.068298       0.075299      -0.033334      -0.059132       0.101379      -0.044221      -0.029360      -0.006955       0.026119       0.078265      -0.065273       0.013889       0.051383              8.444505       7.515144      -1.716713      -1.266447       9.099113       2.749123       8.719258           0.007768
           73              C       8.477649       1.654040      13.074488       0.667678      21.169601 0.22750385E+03  0.46066788E+04                                 7.139732                            5.418970       0.001296       2.081048                    0.999515      21.121062      58.713616       0.624929       0.484034      -1.012109      -0.037064      -0.005074       0.040792       0.055349       0.046862       0.051518       0.084574      -0.022204       0.089593      -0.073853      -0.056371       0.130224              8.377995       7.032980       0.051044      -1.854235       9.632595      -4.259571       8.468411           0.000352
           74              C       9.681220       1.892140      12.207311      -0.155629      25.316627 0.35877914E+03  0.80685868E+04                                 7.475472                            6.218463       0.073264       2.027687                    0.998830      28.126499      80.024437       0.673854       0.404176      -1.068298      -0.008788       0.081879      -0.059135       0.101382       0.010805       0.020709      -0.021945      -0.089650       0.078287      -0.065279       0.013898       0.051381              8.444497       7.216371       1.544215      -1.747586       9.397887      -2.471318       8.719233           0.007768
           75              C       8.952935       6.514839      13.074488       0.667658      21.170294 0.22751334E+03  0.46069131E+04                                 7.139852                            5.419063       0.001263       2.081028                    0.999515      21.121410      58.714607       0.624928       0.484031      -1.012112       0.022928      -0.029555       0.040796       0.055349      -0.013815      -0.098997       0.002329       0.092254       0.089566      -0.073849      -0.056363       0.130212              8.378133       9.027058       1.100231       4.616104       7.638781       0.524042       8.468560           0.000351
           76              C       8.144948       7.438113      12.207311      -0.155639      25.316752 0.35878337E+03  0.80686969E+04                                 7.475488                            6.218501       0.073345       2.027711                    0.998831      28.126556      80.024396       0.673852       0.404176      -1.068299      -0.066514      -0.048539      -0.059131       0.101374       0.033421       0.008666       0.028912       0.063532       0.078270      -0.065276       0.013880       0.051396              8.444495      10.189821       0.172574       3.014020       6.424439      -0.277759       8.719225           0.007768
           77              C       2.806384       8.168879      13.074488       0.667665      21.170268 0.22751152E+03  0.46068817E+04                                 7.139926                            5.419095       0.001273       2.081035                    0.999515      21.121476      58.715437       0.624915       0.484040      -1.012104      -0.014136      -0.034631       0.040797       0.055349      -0.033046      -0.047482       0.086897      -0.070052       0.089577      -0.073846      -0.056369       0.130214              8.378247       8.938755      -1.151255       2.761926       7.727304      -3.735724       8.468684           0.000352
           78              C       3.201969       9.330253      12.207311      -0.155635      25.316738 0.35878203E+03  0.80686650E+04                                 7.475484                            6.218482       0.073238       2.027677                    0.998830      28.126631      80.024786       0.673854       0.404175      -1.068298      -0.075299       0.033334      -0.059132       0.101379      -0.044221       0.029360       0.006955       0.026119       0.078265      -0.065273       0.013889       0.051383              8.444504       7.515143      -1.716712       1.266447       9.099112      -2.749122       8.719257           0.007768
           79              C      -1.165549      11.010889      13.074488       0.667678      21.169601 0.22750386E+03  0.46066790E+04                                 7.139731                            5.418970       0.001296       2.081048                    0.999515      21.121062      58.713614       0.624929       0.484034      -1.012109       0.037064       0.005074       0.040792       0.055349       0.046862      -0.051518      -0.084574      -0.022204       0.089593      -0.073853      -0.056370       0.130224              8.377995       7.032979       0.051044       1.854235       9.632594       4.259571       8.468411           0.000352
           80              C      -2.369120      10.772789      12.207311      -0.155629      25.316628 0.35877916E+03  0.80685872E+04                                 7.475473                            6.218463       0.073264       2.027687                    0.998830      28.126500      80.024441       0.673854       0.404176      -1.068298       0.008788      -0.081879      -0.059135       0.101382       0.010805      -0.020709       0.021945      -0.089650       0.078287      -0.065279       0.013898       0.051381              8.444498       7.216372       1.544215       1.747586       9.397888       2.471318       8.719234           0.007768
           81              C      -1.640835       6.150090      13.074488       0.667658      21.170295 0.22751336E+03  0.46069137E+04                                 7.139851                            5.419063       0.001263       2.081028                    0.999515      21.121411      58.714609       0.624928       0.484031      -1.012112      -0.022928       0.029555       0.040796       0.055349      -0.013815       0.098997      -0.002329       0.092254       0.089566      -0.073849      -0.056363       0.130212              8.378133       9.027058       1.100230      -4.616104       7.638781      -0.524042       8.468559           0.000352
           82              C      -0.832848       5.226816      12.207311      -0.155639      25.316750 0.35878335E+03  0.80686964E+04                                 7.475487                            6.218500       0.073345       2.027711                    0.998831      28.126555      80.024393       0.673852       0.404176      -1.068299       0.066514       0.048539      -0.059131       0.101374       0.033421      -0.008666      -0.028912       0.063532       0.078270      -0.065276       0.013880       0.051396              8.444494      10.189820       0.172574      -3.014019       6.424439       0.277759       8.719224           0.007768
           83              C      10.118484       4.496050       5.480988       0.667667      21.169881 0.22750687E+03  0.46067497E+04                                 7.139757                            5.418981       0.001297       2.081044                    0.999515      21.121162      58.713724       0.624934       0.484030      -1.012113      -0.014136       0.034629       0.040798       0.055349       0.033050      -0.047484      -0.086904      -0.070058       0.089581      -0.073849      -0.056374       0.130224              8.378033       8.938558       1.151188       2.761826       7.727093       3.735601       8.468448           0.000352
           84              C      10.514069       3.334676       4.613811      -0.155635      25.316717 0.35878158E+03  0.80686538E+04                                 7.475484                            6.218480       0.073248       2.027680                    0.998830      28.126600      80.024738       0.673853       0.404175      -1.068298      -0.075302      -0.033334      -0.059131       0.101380       0.044226       0.029353      -0.006957       0.026113       0.078285      -0.065279       0.013899       0.051379              8.444507       7.515182       1.716727       1.266436       9.099090       2.749117       8.719249           0.007768
           85              C       6.146551       1.654040       5.480988       0.667676      21.170056 0.22750992E+03  0.46068405E+04                                 7.139893                            5.419089       0.001257       2.081034                    0.999515      21.121326      58.714940       0.624913       0.484043      -1.012103       0.037065      -0.005076       0.040791       0.055349      -0.046858      -0.051516       0.084568      -0.022198       0.089585      -0.073849      -0.056365       0.130214              8.378183       7.033108      -0.051050       1.854275       9.632835      -4.259681       8.468607           0.000352
           86              C       4.942980       1.892140       4.613811      -0.155630      25.316703 0.35878108E+03  0.80686379E+04                                 7.475487                            6.218485       0.073247       2.027681                    0.998830      28.126541      80.024492       0.673852       0.404176      -1.068298       0.008787       0.081877      -0.059136       0.101381      -0.010803      -0.020711      -0.021952      -0.089642       0.078274      -0.065274       0.013889       0.051385              8.444505       7.216364      -1.544213       1.747590       9.397906      -2.471321       8.719244           0.007768
           87              C       5.671265       6.514839       5.480988       0.667658      21.170221 0.22751185E+03  0.46068818E+04                                 7.139858                            5.419057       0.001278       2.081034                    0.999515      21.121460      58.714999       0.624926       0.484033      -1.012110      -0.022928      -0.029555       0.040797       0.055350       0.013814       0.098997       0.002327       0.092254       0.089570      -0.073850      -0.056362       0.130212              8.378158       9.027104      -1.100214      -4.616145       7.638771       0.524047       8.468598           0.000352
           88              C       6.479252       7.438113       4.613811      -0.155639      25.316741 0.35878265E+03  0.80686785E+04                                 7.475482                            6.218488       0.073352       2.027713                    0.998831      28.126572      80.024487       0.673854       0.404175      -1.068299       0.066514      -0.048538      -0.059131       0.101374      -0.033423      -0.008666       0.028911       0.063529       0.078263      -0.065274       0.013878       0.051396              8.444496      10.189821      -0.172530      -3.014035       6.424434      -0.277751       8.719234           0.007768
           89              C      -2.806384       8.168879       5.480988       0.667667      21.169882 0.22750687E+03  0.46067497E+04                                 7.139757                            5.418981       0.001297       2.081044                    0.999515      21.121162      58.713725       0.624934       0.484030      -1.012113       0.014136      -0.034629       0.040798       0.055349       0.033050       0.047484       0.086904      -0.070058       0.089581      -0.073849      -0.056374       0.130224              8.378034       8.938558       1.151188      -2.761827       7.727094      -3.735602       8.468450           0.000352
           90              C      -3.201969       9.330253       4.613811      -0.155635      25.316716 0.35878155E+03  0.80686529E+04                                 7.475484                            6.218480       0.073248       2.027680                    0.998830      28.126599      80.024736       0.673853       0.404175      -1.068298       0.075302       0.033334      -0.059131       0.101380       0.044226      -0.029353       0.006957       0.026113       0.078285      -0.065279       0.013899       0.051379              8.444507       7.515181       1.716727      -1.266436       9.099090      -2.749118       8.719249           0.007768
           91              C       1.165549      11.010889       5.480988       0.667676      21.170055 0.22750990E+03  0.46068402E+04                                 7.139893                            5.419089       0.001257       2.081034                    0.999515      21.121325      58.714937       0.624913       0.484043      -1.012103      -0.037065       0.005076       0.040791       0.055349      -0.046858       0.051516      -0.084568      -0.022198       0.089585      -0.073849      -0.056365       0.130214              8.378183       7.033108      -0.051050      -1.854275       9.632835       4.259681       8.468607           0.000352
           92              C       2.369120      10.772789       4.613811      -0.155630      25.316702 0.35878105E+03  0.80686373E+04                                 7.475488                            6.218485       0.073247       2.027681                    0.998830      28.126539      80.024484       0.673852       0.404176      -1.068298      -0.008787      -0.081877      -0.059136       0.101381      -0.010803       0.020711       0.021952      -0.089642       0.078274      -0.065274       0.013889       0.051385              8.444505       7.216364      -1.544213      -1.747590       9.397907       2.471321       8.719245           0.007768
           93              C       1.640835       6.150090       5.480988       0.667658      21.170220 0.22751186E+03  0.46068818E+04                                 7.139858                            5.419057       0.001278       2.081034                    0.999515      21.121460      58.715000       0.624926       0.484033      -1.012110       0.022928       0.029555       0.040797       0.055350       0.013814      -0.098997      -0.002327       0.092254       0.089570      -0.073850      -0.056362       0.130212              8.378158       9.027104      -1.100214       4.616145       7.638772      -0.524047       8.468597           0.000351
           94              C       0.832848       5.226816       4.613811      -0.155639      25.316737 0.35878259E+03  0.80686770E+04                                 7.475482                            6.218488       0.073351       2.027713                    0.998831      28.126571      80.024488       0.673854       0.404175      -1.068299      -0.066514       0.048538      -0.059131       0.101374      -0.033423       0.008666      -0.028911       0.063529       0.078263      -0.065274       0.013878       0.051396              8.444496      10.189820      -0.172530       3.014034       6.424434       0.277751       8.719233           0.007768
           95              C       2.806384       8.168879       2.112512       0.667665      21.170268 0.22751152E+03  0.46068817E+04                                 7.139926                            5.419095       0.001273       2.081035                    0.999515      21.121476      58.715437       0.624915       0.484040      -1.012104      -0.014136      -0.034630      -0.040797       0.055349      -0.033046       0.047482      -0.086897      -0.070052       0.089577      -0.073846      -0.056369       0.130214              8.378248       8.938755      -1.151255      -2.761926       7.727304       3.735724       8.468684           0.000352
           96              C       3.201969       9.330253       2.979689      -0.155635      25.316749 0.35878221E+03  0.80686703E+04                                 7.475487                            6.218484       0.073237       2.027677                    0.998830      28.126639      80.024818       0.673854       0.404175      -1.068298      -0.075299       0.033334       0.059132       0.101379      -0.044221      -0.029360      -0.006955       0.026119       0.078265      -0.065273       0.013889       0.051383              8.444507       7.515146      -1.716714      -1.266448       9.099115       2.749124       8.719260           0.007768
           97              C      -1.165549      11.010889       2.112512       0.667678      21.169603 0.22750387E+03  0.46066794E+04                                 7.139732                            5.418970       0.001296       2.081048                    0.999515      21.121063      58.713618       0.624929       0.484034      -1.012109       0.037064       0.005074      -0.040792       0.055349       0.046862       0.051518       0.084574      -0.022204       0.089593      -0.073853      -0.056370       0.130224              8.377996       7.032979       0.051044      -1.854235       9.632595      -4.259572       8.468412           0.000352
           98              C      -2.369120      10.772789       2.979689      -0.155630      25.316637 0.35877932E+03  0.80685916E+04                                 7.475475                            6.218465       0.073264       2.027687                    0.998830      28.126505      80.024459       0.673854       0.404176      -1.068298       0.008788      -0.081879       0.059135       0.101382       0.010805       0.020709      -0.021945      -0.089650       0.078287      -0.065279       0.013898       0.051381              8.444500       7.216373       1.544215      -1.747587       9.397891      -2.471320       8.719237           0.007768
           99              C      -1.640835       6.150090       2.112512       0.667658      21.170295 0.22751336E+03  0.46069137E+04                                 7.139852                            5.419063       0.001263       2.081028                    0.999515      21.121411      58.714612       0.624928       0.484031      -1.012112      -0.022928       0.029555      -0.040796       0.055349      -0.013815      -0.098997       0.002329       0.092254       0.089566      -0.073849      -0.056363       0.130212              8.378133       9.027059       1.100231       4.616104       7.638781       0.524042       8.468560           0.000352
          100              C      -0.832848       5.226816       2.979689      -0.155639      25.316758 0.35878349E+03  0.80687003E+04                                 7.475489                            6.218502       0.073345       2.027711                    0.998831      28.126560      80.024411       0.673852       0.404176      -1.068299       0.066514       0.048539       0.059131       0.101374       0.033421       0.008666       0.028912       0.063532       0.078270      -0.065276       0.013880       0.051396              8.444497      10.189823       0.172574       3.014021       6.424440      -0.277759       8.719226           0.007768
          101              C       4.505716       4.496050       2.112512       0.667665      21.170267 0.22751152E+03  0.46068817E+04                                 7.139926                            5.419095       0.001273       2.081035                    0.999515      21.121476      58.715438       0.624915       0.484040      -1.012104       0.014136       0.034630      -0.040797       0.055349      -0.033046      -0.047482       0.086897      -0.070052       0.089577      -0.073846      -0.056369       0.130214              8.378247       8.938755      -1.151255       2.761926       7.727303      -3.735724       8.468683           0.000352
          102              C       4.110131       3.334676       2.979689      -0.155635      25.316745 0.35878215E+03  0.80686686E+04                                 7.475486                            6.218483       0.073237       2.027677                    0.998830      28.126636      80.024807       0.673854       0.404175      -1.068298       0.075299      -0.033334       0.059132       0.101379      -0.044221       0.029360       0.006955       0.026119       0.078265      -0.065273       0.013889       0.051383              8.444506       7.515145      -1.716714       1.266448       9.099114      -2.749124       8.719259           0.007768
          103              C       8.477649       1.654040       2.112512       0.667678      21.169603 0.22750387E+03  0.46066794E+04                                 7.139732                            5.418970       0.001296       2.081048                    0.999515      21.121063      58.713618       0.624929       0.484034      -1.012109      -0.037064      -0.005074      -0.040792       0.055349       0.046862      -0.051518      -0.084574      -0.022204       0.089593      -0.073853      -0.056370       0.130224              8.377996       7.032979       0.051044       1.854235       9.632595       4.259572       8.468412           0.000352
          104              C       9.681220       1.892140       2.979689      -0.155629      25.316637 0.35877931E+03  0.80685916E+04                                 7.475474                            6.218465       0.073264       2.027687                    0.998830      28.126505      80.024460       0.673854       0.404176      -1.068298      -0.008788       0.081879       0.059135       0.101382       0.010805      -0.020709       0.021945      -0.089650       0.078287      -0.065279       0.013898       0.051381              8.444500       7.216373       1.544215       1.747587       9.397891       2.471320       8.719236           0.007768
          105              C       8.952935       6.514839       2.112512       0.667658      21.170298 0.22751338E+03  0.46069141E+04                                 7.139852                            5.419063       0.001263       2.081028                    0.999515      21.121412      58.714614       0.624928       0.484031      -1.012112       0.022928      -0.029555      -0.040796       0.055349      -0.013815       0.098997      -0.002329       0.092254       0.089566      -0.073849      -0.056363       0.130212              8.378134       9.027059       1.100231      -4.616105       7.638781      -0.524042       8.468561           0.000352
          106              C       8.144948       7.438113       2.979689      -0.155639      25.316757 0.35878346E+03  0.80686997E+04                                 7.475489                            6.218502       0.073345       2.027711                    0.998831      28.126559      80.024409       0.673852       0.404176      -1.068299      -0.066514      -0.048539       0.059131       0.101374       0.033421      -0.008666      -0.028912       0.063532       0.078270      -0.065276       0.013880       0.051396              8.444497      10.189824       0.172574      -3.014021       6.424440       0.277759       8.719226           0.007768
          107              O      -1.619630       7.757269       9.786503      -0.636650      36.874844 0.61589594E+03  0.15308754E+05                                 8.736640                            7.710280       0.318839       2.128524                    0.998059      28.981117      77.317399       0.680784       0.361963      -1.137304      -0.022555      -0.006470      -0.062475       0.066736      -0.005699      -0.035574      -0.091509       0.061979      -0.102157      -0.121544       0.040225       0.081319              9.294308      13.799455      -0.809908       2.470491       6.738518       0.477093       7.344949           0.000951
          108              O      -3.688954       7.729406       8.951218      -0.561606      38.447305 0.50427572E+03  0.11930711E+05                                 9.065541                            6.911399       0.412384       2.172135                    0.998955      27.579508      71.933597       0.728807       0.355218      -1.141940       0.041239      -0.001525       0.009921       0.042443       0.048763       0.015312      -0.022236      -0.041142       0.112286      -0.077160       0.027840       0.049320             11.074738      10.075293       4.037287       4.993095       9.476791       5.147480      13.672131           0.053680
          109              O       0.215707      10.188935       9.786503      -0.636700      36.876133 0.61592948E+03  0.15309788E+05                                 8.736786                            7.710446       0.318948       2.128539                    0.998063      28.982036      77.320238       0.680783       0.361959      -1.137308       0.005656       0.022811      -0.062513       0.066785       0.029669      -0.061431       0.076635      -0.021057      -0.102224      -0.121573       0.040206       0.081367              9.294419       9.205324       3.462391      -0.821973      11.332956      -2.377932       7.344976           0.000951
          110              O       1.226239      11.994954       8.951218      -0.561608      38.444978 0.50424356E+03  0.11929730E+05                                 9.065071                            6.911087       0.412428       2.172148                    0.998955      27.579151      71.931417       0.728840       0.355209      -1.141950      -0.021945      -0.034951       0.009922       0.042445      -0.042190      -0.026917      -0.002146      -0.063874       0.112277      -0.077151       0.027835       0.049316             11.074106       6.129717      -1.759362       1.961141      13.421335      -6.897407      13.671264           0.053680
          111              O       1.403923       7.383654       9.786503      -0.636638      36.874973 0.61590351E+03  0.15309014E+05                                 8.736742                            7.710398       0.318970       2.128578                    0.998059      28.980959      77.317588       0.680768       0.361970      -1.137297       0.016898      -0.016279      -0.062477       0.066738      -0.023989       0.097029       0.014946      -0.040877      -0.102156      -0.121540       0.040232       0.081309              9.294396       7.802537      -2.652517      -1.648493      12.735572       1.900933       7.345078           0.000951
          112              O       2.462715       5.605498       8.951218      -0.561601      38.446990 0.50427035E+03  0.11930551E+05                                 9.065490                            6.911354       0.412390       2.172139                    0.998955      27.579424      71.933252       0.728811       0.355217      -1.141941      -0.019296       0.036475       0.009922       0.042441      -0.006561       0.011602       0.024377       0.105009       0.112287      -0.077148       0.027830       0.049318             11.074682      13.122759      -2.277799      -6.954356       6.429232       1.750408      13.672055           0.053680
          113              O       8.931730       4.907660       9.786503      -0.636650      36.874848 0.61589601E+03  0.15308756E+05                                 8.736641                            7.710280       0.318838       2.128524                    0.998059      28.981118      77.317404       0.680784       0.361963      -1.137304       0.022555       0.006470      -0.062475       0.066736      -0.005699       0.035574       0.091509       0.061979      -0.102157      -0.121544       0.040225       0.081319              9.294308      13.799456      -0.809908      -2.470491       6.738519      -0.477093       7.344950           0.000951
          114              O      11.001054       4.935523       8.951218      -0.561606      38.447302 0.50427575E+03  0.11930712E+05                                 9.065541                            6.911399       0.412384       2.172135                    0.998955      27.579508      71.933597       0.728807       0.355218      -1.141940      -0.041239       0.001525       0.009921       0.042443       0.048763      -0.015312       0.022236      -0.041142       0.112286      -0.077160       0.027840       0.049320             11.074737      10.075294       4.037287      -4.993094       9.476791      -5.147479      13.672127           0.053680
          115              O       7.096393       2.475994       9.786503      -0.636700      36.876132 0.61592947E+03  0.15309788E+05                                 8.736786                            7.710446       0.318948       2.128539                    0.998063      28.982036      77.320237       0.680783       0.361959      -1.137308      -0.005656      -0.022811      -0.062513       0.066785       0.029669       0.061431      -0.076635      -0.021057      -0.102224      -0.121573       0.040206       0.081367              9.294419       9.205324       3.462391       0.821974      11.332956       2.377932       7.344976           0.000951
          116              O       6.085861       0.669975       8.951218      -0.561608      38.444989 0.50424372E+03  0.11929735E+05                                 9.065073                            6.911089       0.412427       2.172148                    0.998955      27.579153      71.931428       0.728840       0.355209      -1.141950       0.021946       0.034951       0.009922       0.042445      -0.042190       0.026917       0.002146      -0.063874       0.112277      -0.077151       0.027836       0.049316             11.074108       6.129718      -1.759363      -1.961142      13.421339       6.897409      13.671268           0.053680
          117              O       5.908177       5.281275       9.786503      -0.636638      36.874976 0.61590357E+03  0.15309017E+05                                 8.736742                            7.710398       0.318970       2.128577                    0.998059      28.980961      77.317593       0.680768       0.361970      -1.137297      -0.016898       0.016279      -0.062477       0.066738      -0.023989      -0.097029      -0.014946      -0.040877      -0.102156      -0.121540       0.040232       0.081309              9.294396       7.802537      -2.652517       1.648493      12.735572      -1.900933       7.345078           0.000951
          118              O       4.849385       7.059431       8.951218      -0.561601      38.446996 0.50427033E+03  0.11930551E+05                                 9.065491                            6.911354       0.412389       2.172139                    0.998955      27.579424      71.933252       0.728811       0.355217      -1.141941       0.019296      -0.036475       0.009922       0.042441      -0.006561      -0.011602      -0.024377       0.105009       0.112287      -0.077148       0.027830       0.049318             11.074684      13.122761      -2.277799       6.954359       6.429232      -1.750409      13.672058           0.053680
          119              O       5.692470       4.907660      12.993997      -0.636650      36.875361 0.61590749E+03  0.15309128E+05                                 8.736760                            7.710383       0.318854       2.128530                    0.998059      28.981214      77.318138       0.680775       0.361966      -1.137301      -0.022555       0.006472       0.062476       0.066737       0.005699       0.035575      -0.091501       0.061983      -0.102147      -0.121536       0.040222       0.081315              9.294432      13.799615       0.809896      -2.470549       6.738610       0.477097       7.345071           0.000951
          120              O       3.623146       4.935523      13.829282      -0.561605      38.447372 0.50427583E+03  0.11930716E+05                                 9.065551                            6.911392       0.412371       2.172131                    0.998955      27.579533      71.933690       0.728809       0.355217      -1.141940       0.041240       0.001525      -0.009921       0.042444      -0.048754      -0.015311      -0.022236      -0.041144       0.112284      -0.077152       0.027834       0.049318             11.074768      10.075309      -4.037310      -4.993121       9.476817       5.147502      13.672176           0.053681
          121              O       7.527807       2.475994      12.993997      -0.636700      36.876809 0.61594224E+03  0.15310192E+05                                 8.736929                            7.710554       0.318926       2.128532                    0.998063      28.982158      77.320904       0.680774       0.361962      -1.137305       0.005661      -0.022810       0.062512       0.066784      -0.029667       0.061446       0.076639      -0.021062      -0.102227      -0.121586       0.040210       0.081376              9.294598       9.205458      -3.462482       0.822014      11.333215      -2.378057       7.345121           0.000951
          122              O       8.538339       0.669975      13.829282      -0.561608      38.447016 0.50427264E+03  0.11930616E+05                                 9.065483                            6.911365       0.412410       2.172144                    0.998955      27.579465      71.933337       0.728811       0.355217      -1.141941      -0.021947       0.034951      -0.009923       0.042447       0.042194       0.026912      -0.002143      -0.063892       0.112285      -0.077159       0.027841       0.049318             11.074655       6.129990       1.759476      -1.961288      13.421976      -6.897818      13.672000           0.053680
          123              O       8.716023       5.281275      12.993997      -0.636639      36.873762 0.61587886E+03  0.15308225E+05                                 8.736476                            7.710183       0.318978       2.128579                    0.998059      28.980737      77.316160       0.680787       0.361964      -1.137303       0.016899       0.016277       0.062477       0.066737       0.023986      -0.097024       0.014939      -0.040881      -0.102162      -0.121535       0.040231       0.081304              9.294087       7.802265       2.652380       1.648371      12.735189       1.900785       7.344808           0.000951
          124              O       9.774815       7.059431      13.829282      -0.561602      38.444807 0.50423998E+03  0.11929625E+05                                 9.065053                            6.911073       0.412423       2.172149                    0.998955      27.579060      71.931138       0.728839       0.355210      -1.141949      -0.019296      -0.036474      -0.009921       0.042439       0.006561      -0.011601       0.024383       0.105007       0.112280      -0.077149       0.027832       0.049317             11.074085      13.122049       2.277686       6.953883       6.428957       1.750315      13.671250           0.053680
          125              O       1.619630       7.757269      12.993997      -0.636650      36.875365 0.61590757E+03  0.15309131E+05                                 8.736760                            7.710384       0.318854       2.128530                    0.998059      28.981216      77.318144       0.680775       0.361966      -1.137301       0.022555      -0.006472       0.062476       0.066737       0.005699      -0.035575       0.091501       0.061983      -0.102147      -0.121536       0.040222       0.081315              9.294433      13.799616       0.809896       2.470550       6.738610      -0.477097       7.345072           0.000951
          126              O       3.688954       7.729406      13.829282      -0.561605      38.447374 0.50427578E+03  0.11930714E+05                                 9.065552                            6.911391       0.412371       2.172131                    0.998955      27.579533      71.933690       0.728809       0.355217      -1.141940      -0.041240      -0.001525      -0.009921       0.042444      -0.048755       0.015311       0.022236      -0.041144       0.112284      -0.077152       0.027834       0.049318             11.074768      10.075308      -4.037310       4.993122       9.476817      -5.147503      13.672180           0.053681
          127              O      -0.215707      10.188935      12.993997      -0.636699      36.876807 0.61594220E+03  0.15310191E+05                                 8.736928                            7.710554       0.318926       2.128532                    0.998063      28.982157      77.320901       0.680774       0.361962      -1.137305      -0.005661       0.022810       0.062512       0.066784      -0.029667      -0.061446      -0.076639      -0.021062      -0.102227      -0.121586       0.040210       0.081376              9.294597       9.205457      -3.462482      -0.822014      11.333214       2.378057       7.345120           0.000951
          128              O      -1.226239      11.994954      13.829282      -0.561608      38.447009 0.50427252E+03  0.11930612E+05                                 9.065482                            6.911365       0.412411       2.172144                    0.998955      27.579462      71.933327       0.728811       0.355217      -1.141941       0.021947      -0.034951      -0.009923       0.042447       0.042194      -0.026912       0.002143      -0.063892       0.112285      -0.077159       0.027841       0.049318             11.074654       6.129989       1.759476       1.961288      13.421974       6.897817      13.671998           0.053680
          129              O      -1.403923       7.383654      12.993997      -0.636639      36.873762 0.61587884E+03  0.15308224E+05                                 8.736476                            7.710183       0.318979       2.128579                    0.998059      28.980737      77.316159       0.680787       0.361964      -1.137303      -0.016899      -0.016277       0.062477       0.066737       0.023986       0.097024      -0.014939      -0.040881      -0.102162      -0.121535       0.040231       0.081304              9.294087       7.802265       2.652379      -1.648371      12.735188      -1.900785       7.344808           0.000951
          130              O      -2.462715       5.605498      13.829282      -0.561602      38.444799 0.50423994E+03  0.11929624E+05                                 9.065052                            6.911073       0.412423       2.172149                    0.998955      27.579059      71.931134       0.728839       0.355210      -1.141949       0.019296       0.036474      -0.009921       0.042439       0.006561       0.011601      -0.024383       0.105006       0.112280      -0.077149       0.027832       0.049317             11.074083      13.122046       2.277686      -6.953880       6.428957      -1.750315      13.671246           0.053680
          131              O       8.931730       4.907660       5.400497      -0.636650      36.874843 0.61589592E+03  0.15308753E+05                                 8.736640                            7.710280       0.318838       2.128524                    0.998059      28.981117      77.317398       0.680784       0.361963      -1.137304       0.022555       0.006470       0.062475       0.066736      -0.005699      -0.035574      -0.091509       0.061979      -0.102157      -0.121544       0.040225       0.081319              9.294307      13.799455      -0.809908       2.470490       6.738518       0.477093       7.344949           0.000951
          132              O      11.001054       4.935523       6.235782      -0.561606      38.447296 0.50427566E+03  0.11930709E+05                                 9.065540                            6.911398       0.412385       2.172135                    0.998955      27.579506      71.933589       0.728807       0.355218      -1.141940      -0.041239       0.001525      -0.009921       0.042443       0.048763       0.015312      -0.022236      -0.041142       0.112286      -0.077160       0.027840       0.049320             11.074736      10.075293       4.037287       4.993094       9.476790       5.147478      13.672126           0.053680
          133              O       7.096393       2.475994       5.400497      -0.636700      36.876126 0.61592934E+03  0.15309784E+05                                 8.736785                            7.710445       0.318948       2.128539                    0.998063      28.982034      77.320228       0.680783       0.361959      -1.137308      -0.005656      -0.022811       0.062513       0.066785       0.029669      -0.061431       0.076635      -0.021057      -0.102224      -0.121573       0.040206       0.081367              9.294417       9.205323       3.462391      -0.821973      11.332955      -2.377932       7.344974           0.000951
          134              O       6.085861       0.669975       6.235782      -0.561608      38.444986 0.50424367E+03  0.11929734E+05                                 9.065072                            6.911088       0.412427       2.172148                    0.998955      27.579153      71.931425       0.728840       0.355209      -1.141950       0.021946       0.034951      -0.009922       0.042445      -0.042190      -0.026917      -0.002146      -0.063874       0.112277      -0.077152       0.027836       0.049316             11.074107       6.129718      -1.759363       1.961142      13.421337      -6.897409      13.671267           0.053680
          135              O       5.908177       5.281275       5.400497      -0.636638      36.874972 0.61590347E+03  0.15309013E+05                                 8.736742                            7.710398       0.318970       2.128578                    0.998059      28.980958      77.317585       0.680768       0.361970      -1.137297      -0.016898       0.016279       0.062477       0.066738      -0.023989       0.097029       0.014946      -0.040877      -0.102156      -0.121540       0.040232       0.081309              9.294395       7.802537      -2.652517      -1.648493      12.735572       1.900933       7.345078           0.000951
          136              O       4.849385       7.059431       6.235782      -0.561601      38.446994 0.50427030E+03  0.11930550E+05                                 9.065490                            6.911354       0.412390       2.172139                    0.998955      27.579423      71.933249       0.728811       0.355217      -1.141941       0.019296      -0.036475      -0.009922       0.042441      -0.006561       0.011602       0.024377       0.105009       0.112287      -0.077148       0.027830       0.049318             11.074684      13.122761      -2.277799      -6.954359       6.429232       1.750409      13.672058           0.053680
          137              O      -1.619630       7.757269       5.400497      -0.636650      36.874841 0.61589587E+03  0.15308751E+05                                 8.736640                            7.710279       0.318839       2.128524                    0.998059      28.981116      77.317394       0.680784       0.361963      -1.137304      -0.022555      -0.006470       0.062475       0.066736      -0.005699       0.035574       0.091509       0.061979      -0.102157      -0.121544       0.040225       0.081319              9.294307      13.799454      -0.809908      -2.470491       6.738518      -0.477093       7.344949           0.000951
          138              O      -3.688954       7.729406       6.235782      -0.561606      38.447299 0.50427563E+03  0.11930709E+05                                 9.065540                            6.911398       0.412385       2.172135                    0.998955      27.579506      71.933590       0.728807       0.355218      -1.141940       0.041239      -0.001525      -0.009921       0.042443       0.048763      -0.015312       0.022236      -0.041142       0.112286      -0.077160       0.027840       0.049320             11.074737      10.075293       4.037287      -4.993095       9.476790      -5.147480      13.672130           0.053680
          139              O       0.215707      10.188935       5.400497      -0.636700      36.876127 0.61592937E+03  0.15309785E+05                                 8.736785                            7.710445       0.318948       2.128539                    0.998063      28.982034      77.320230       0.680783       0.361959      -1.137308       0.005656       0.022811       0.062513       0.066785       0.029669       0.061431      -0.076635      -0.021057      -0.102224      -0.121573       0.040206       0.081367              9.294418       9.205323       3.462391       0.821973      11.332955       2.377932       7.344975           0.000951
          140              O       1.226239      11.994954       6.235782      -0.561608      38.444976 0.50424352E+03  0.11929729E+05                                 9.065070                            6.911087       0.412428       2.172148                    0.998955      27.579150      71.931413       0.728840       0.355209      -1.141950      -0.021945      -0.034951      -0.009922       0.042445      -0.042190       0.026917       0.002146      -0.063874       0.112277      -0.077151       0.027836       0.049316             11.074105       6.129717      -1.759362      -1.961141      13.421335       6.897407      13.671264           0.053680
          141              O       1.403923       7.383654       5.400497      -0.636638      36.874969 0.61590343E+03  0.15309012E+05                                 8.736741                            7.710397       0.318970       2.128578                    0.998059      28.980958      77.317582       0.680768       0.361970      -1.137297       0.016898      -0.016279       0.062477       0.066738      -0.023989      -0.097029      -0.014946      -0.040877      -0.102156      -0.121540       0.040232       0.081309              9.294395       7.802536      -2.652517       1.648493      12.735570      -1.900933       7.345077           0.000951
          142              O       2.462715       5.605498       6.235782      -0.561601      38.446988 0.50427031E+03  0.11930550E+05                                 9.065489                            6.911354       0.412390       2.172139                    0.998955      27.579423      71.933248       0.728811       0.355217      -1.141941      -0.019296       0.036475      -0.009922       0.042441      -0.006561      -0.011602      -0.024377       0.105009       0.112287      -0.077148       0.027830       0.049318             11.074682      13.122759      -2.277799       6.954356       6.429231      -1.750408      13.672055           0.053680
          143              O       1.619630       7.757269       2.193003      -0.636650      36.875359 0.61590746E+03  0.15309127E+05                                 8.736759                            7.710383       0.318854       2.128530                    0.998059      28.981214      77.318136       0.680775       0.361966      -1.137301       0.022555      -0.006472      -0.062476       0.066737       0.005699       0.035575      -0.091501       0.061983      -0.102147      -0.121536       0.040222       0.081315              9.294432      13.799614       0.809896      -2.470549       6.738610       0.477097       7.345071           0.000951
          144              O       3.688954       7.729406       1.357718      -0.561605      38.447371 0.50427572E+03  0.11930712E+05                                 9.065551                            6.911391       0.412372       2.172131                    0.998955      27.579531      71.933684       0.728809       0.355217      -1.141940      -0.041240      -0.001525       0.009921       0.042444      -0.048755      -0.015311      -0.022236      -0.041144       0.112285      -0.077152       0.027834       0.049318             11.074768      10.075308      -4.037310      -4.993122       9.476817       5.147503      13.672180           0.053681
          145              O      -0.215707      10.188935       2.193003      -0.636699      36.876806 0.61594218E+03  0.15310190E+05                                 8.736928                            7.710554       0.318926       2.128532                    0.998063      28.982156      77.320900       0.680774       0.361962      -1.137305      -0.005661       0.022810      -0.062512       0.066784      -0.029667       0.061446       0.076639      -0.021062      -0.102227      -0.121586       0.040210       0.081376              9.294598       9.205457      -3.462482       0.822014      11.333215      -2.378057       7.345120           0.000951
          146              O      -1.226239      11.994954       1.357718      -0.561608      38.447008 0.50427250E+03  0.11930612E+05                                 9.065482                            6.911364       0.412411       2.172144                    0.998955      27.579463      71.933327       0.728811       0.355217      -1.141941       0.021947      -0.034951       0.009923       0.042447       0.042194       0.026912      -0.002143      -0.063892       0.112285      -0.077159       0.027841       0.049318             11.074653       6.129989       1.759476      -1.961287      13.421974      -6.897817      13.671998           0.053680
          147              O      -1.403923       7.383654       2.193003      -0.636639      36.873759 0.61587878E+03  0.15308223E+05                                 8.736475                            7.710183       0.318978       2.128579                    0.998059      28.980736      77.316155       0.680787       0.361964      -1.137303      -0.016899      -0.016277      -0.062477       0.066737       0.023986      -0.097024       0.014939      -0.040881      -0.102162      -0.121535       0.040231       0.081304              9.294086       7.802264       2.652379       1.648371      12.735187       1.900784       7.344807           0.000951
          148              O      -2.462715       5.605498       1.357718      -0.561601      38.444795 0.50423988E+03  0.11929623E+05                                 9.065051                            6.911072       0.412423       2.172149                    0.998955      27.579059      71.931131       0.728839       0.355210      -1.141949       0.019296       0.036474       0.009921       0.042439       0.006561      -0.011601       0.024383       0.105006       0.112280      -0.077149       0.027832       0.049317             11.074082      13.122044       2.277685       6.953879       6.428956       1.750315      13.671244           0.053680
          149              O       5.692470       4.907660       2.193003      -0.636650      36.875359 0.61590745E+03  0.15309127E+05                                 8.736759                            7.710383       0.318854       2.128530                    0.998059      28.981213      77.318135       0.680775       0.361966      -1.137301      -0.022555       0.006472      -0.062476       0.066737       0.005699      -0.035575       0.091501       0.061983      -0.102147      -0.121536       0.040222       0.081315              9.294432      13.799615       0.809896       2.470549       6.738610      -0.477098       7.345071           0.000951
          150              O       3.623146       4.935523       1.357718      -0.561605      38.447369 0.50427577E+03  0.11930714E+05                                 9.065551                            6.911391       0.412371       2.172131                    0.998955      27.579532      71.933686       0.728809       0.355217      -1.141940       0.041240       0.001525       0.009921       0.042444      -0.048754       0.015311       0.022236      -0.041144       0.112285      -0.077152       0.027834       0.049318             11.074767      10.075308      -4.037310       4.993121       9.476817      -5.147502      13.672176           0.053681
          151              O       7.527807       2.475994       2.193003      -0.636699      36.876804 0.61594214E+03  0.15310189E+05                                 8.736928                            7.710554       0.318926       2.128532                    0.998063      28.982156      77.320897       0.680774       0.361962      -1.137305       0.005661      -0.022810      -0.062512       0.066784      -0.029667      -0.061446      -0.076639      -0.021062      -0.102227      -0.121586       0.040210       0.081376              9.294597       9.205457      -3.462482      -0.822014      11.333214       2.378057       7.345120           0.000951
          152              O       8.538339       0.669975       1.357718      -0.561608      38.447012 0.50427257E+03  0.11930614E+05                                 9.065482                            6.911365       0.412410       2.172144                    0.998955      27.579464      71.933332       0.728811       0.355217      -1.141941      -0.021947       0.034951       0.009923       0.042447       0.042194      -0.026912       0.002143      -0.063892       0.112285      -0.077159       0.027841       0.049318             11.074654       6.129989       1.759476       1.961288      13.421975       6.897818      13.671999           0.053680
          153              O       8.716023       5.281275       2.193003      -0.636639      36.873760 0.61587881E+03  0.15308224E+05                                 8.736476                            7.710183       0.318978       2.128579                    0.998059      28.980736      77.316157       0.680787       0.361964      -1.137303       0.016899       0.016277      -0.062477       0.066737       0.023986       0.097024      -0.014939      -0.040881      -0.102162      -0.121535       0.040231       0.081304              9.294087       7.802264       2.652380      -1.648371      12.735188      -1.900785       7.344808           0.000951
          154              O       9.774815       7.059431       1.357718      -0.561601      38.444803 0.50423990E+03  0.11929623E+05                                 9.065052                            6.911073       0.412423       2.172149                    0.998955      27.579059      71.931133       0.728839       0.355210      -1.141949      -0.019296      -0.036474       0.009921       0.042439       0.006561       0.011601      -0.024383       0.105007       0.112280      -0.077149       0.027832       0.049317             11.074084      13.122047       2.277686      -6.953882       6.428957      -1.750315      13.671249           0.053680
          155              O      -2.131843       9.674106      11.390250      -0.224686      33.602325 0.45678051E+03  0.10574186E+05                                 8.485458                            6.701167      -0.122065       2.041417                    0.999214      24.344998      63.417715       0.717699       0.368659      -1.128053      -0.198962       0.114882      -0.000002       0.229747       0.031690       0.071285       0.123469      -0.036580       0.091788      -0.116702      -0.051887       0.168589             10.135882       8.586881       2.267443       3.240540      11.205205       5.612813      10.615561           0.001872
          156              O       2.131843       9.674106      11.390250      -0.224686      33.602603 0.45678507E+03  0.10574328E+05                                 8.485539                            6.701226      -0.122069       2.041415                    0.999214      24.345092      63.418282       0.717691       0.368662      -1.128050       0.198962       0.114882       0.000002       0.229747      -0.031690       0.071285      -0.123469      -0.036579       0.091780      -0.116703      -0.051886       0.168589             10.135979       8.586932      -2.267482       3.240583      11.205320      -5.612868      10.615685           0.001872
          157              O      -0.000000       5.981646      11.390250      -0.224667      33.601893 0.45677240E+03  0.10574015E+05                                 8.485622                            6.701291      -0.122037       2.041457                    0.999208      24.344622      63.418053       0.717658       0.368679      -1.128031       0.000000      -0.229736       0.000000       0.229736      -0.000000      -0.142580      -0.000000       0.073078       0.091703      -0.116744      -0.051823       0.168567             10.136069      12.514452       0.000009      -6.481182       7.278047       0.000008      10.615709           0.001872
          158              O       9.443943       2.990823      11.390250      -0.224686      33.602327 0.45678055E+03  0.10574187E+05                                 8.485458                            6.701167      -0.122065       2.041417                    0.999214      24.344999      63.417715       0.717699       0.368659      -1.128053       0.198962      -0.114882      -0.000002       0.229747       0.031690      -0.071285      -0.123469      -0.036580       0.091788      -0.116702      -0.051887       0.168589             10.135882       8.586881       2.267443      -3.240540      11.205204      -5.612812      10.615561           0.001872
          159              O       5.180257       2.990823      11.390250      -0.224686      33.602603 0.45678507E+03  0.10574328E+05                                 8.485539                            6.701226      -0.122070       2.041415                    0.999214      24.345092      63.418283       0.717691       0.368662      -1.128050      -0.198962      -0.114882       0.000002       0.229747      -0.031690      -0.071285       0.123469      -0.036579       0.091780      -0.116703      -0.051886       0.168589             10.135980       8.586933      -2.267482      -3.240583      11.205321       5.612869      10.615685           0.001872
          160              O       7.312100       6.683283      11.390250      -0.224667      33.601896 0.45677244E+03  0.10574016E+05                                 8.485622                            6.701291      -0.122037       2.041457                    0.999208      24.344623      63.418055       0.717658       0.368679      -1.128031      -0.000000       0.229736       0.000000       0.229736      -0.000000       0.142580       0.000000       0.073078       0.091703      -0.116744      -0.051823       0.168567             10.136069      12.514452       0.000009       6.481182       7.278047      -0.000008      10.615709           0.001872
          161              O       9.443943       2.990823       3.796750      -0.224686      33.602323 0.45678047E+03  0.10574184E+05                                 8.485458                            6.701166      -0.122066       2.041417                    0.999214      24.344997      63.417713       0.717699       0.368659      -1.128053       0.198962      -0.114882       0.000002       0.229747       0.031690       0.071285       0.123469      -0.036580       0.091788      -0.116702      -0.051887       0.168589             10.135882       8.586881       2.267444       3.240540      11.205205       5.612813      10.615561           0.001872
          162              O       5.180257       2.990823       3.796750      -0.224686      33.602601 0.45678502E+03  0.10574327E+05                                 8.485539                            6.701226      -0.122070       2.041415                    0.999214      24.345091      63.418282       0.717691       0.368662      -1.128050      -0.198962      -0.114882      -0.000002       0.229747      -0.031690       0.071285      -0.123469      -0.036579       0.091780      -0.116703      -0.051886       0.168589             10.135980       8.586933      -2.267482       3.240583      11.205321      -5.612869      10.615685           0.001872
          163              O       7.312100       6.683283       3.796750      -0.224667      33.601891 0.45677235E+03  0.10574014E+05                                 8.485622                            6.701291      -0.122037       2.041457                    0.999208      24.344621      63.418050       0.717658       0.368679      -1.128031      -0.000000       0.229736      -0.000000       0.229736      -0.000000      -0.142580      -0.000000       0.073078       0.091703      -0.116744      -0.051823       0.168567             10.136069      12.514453       0.000009      -6.481182       7.278046       0.000008      10.615708           0.001872
          164              O      -2.131843       9.674106       3.796750      -0.224686      33.602323 0.45678047E+03  0.10574184E+05                                 8.485458                            6.701166      -0.122065       2.041417                    0.999214      24.344997      63.417712       0.717699       0.368659      -1.128053      -0.198962       0.114882       0.000002       0.229747       0.031690      -0.071285      -0.123469      -0.036580       0.091788      -0.116702      -0.051887       0.168589             10.135882       8.586881       2.267443      -3.240540      11.205205      -5.612812      10.615561           0.001872
          165              O       2.131843       9.674106       3.796750      -0.224686      33.602601 0.45678502E+03  0.10574327E+05                                 8.485539                            6.701226      -0.122070       2.041415                    0.999214      24.345091      63.418281       0.717691       0.368662      -1.128050       0.198962       0.114882      -0.000002       0.229747      -0.031690      -0.071285       0.123469      -0.036579       0.091780      -0.116703      -0.051886       0.168589             10.135980       8.586933      -2.267482      -3.240583      11.205321       5.612869      10.615685           0.001872
          166              O      -0.000000       5.981646       3.796750      -0.224667      33.601891 0.45677235E+03  0.10574014E+05                                 8.485622                            6.701291      -0.122037       2.041457                    0.999208      24.344621      63.418052       0.717658       0.368679      -1.128031       0.000000      -0.229736      -0.000000       0.229736      -0.000000       0.142580       0.000000       0.073078       0.091703      -0.116744      -0.051823       0.168567             10.136069      12.514453       0.000009       6.481182       7.278047      -0.000008      10.615709           0.001872

******************************************************
Auxiliary information for the entire system
The total spin magnetic moment of the unit cell is   5.999262
The total net atomic charge of the unit cell is   -0.000001
Accuracy of reproducing the electrostatic potential in the unit cell:
  The inner radius (bohr) =    5.0000
  The outer radius (bohr) =   12.0000
  Valid grid points have density less than (e/(bohr^3)) =    0.0001
  The number of valid grid points were=       110668
  The rms potential error without charges in kcal/mol is=      5.75765
  The rms potential error with partial charges in kcal/mol is=      0.52242
  The RRMSE value at monopole order=      0.09073
  The rms potential error with partial charges and cloud penetration in kcal/mol is=      0.50744
  The RRMSE value at monopole order with cloud penetration is=      0.08813
  The rms potential error with partial charges and atomic dipoles in kcal/mol is=      0.65321
  The RRMSE value at dipole order=      0.11345
  The rms potential error with partial charges, atomic dipoles and cloud penetration in kcal/mol is=      0.64055
  The RRMSE value at dipole order with cloud penetration=      0.11125

******************************************************
The electron densities and ab initio electrostatic potential were computed in VASP using the PBE functional and
projector augmented wave method. See the main text of the journal article for a description of computational details.
The atomic charges, dipoles, and quadrupoles were computed with the DDEC6 method as described in
(a) T. A. Manz and N. Gabaldon Limas, RSC Adv. 6 (2016) 47771-47801 DOI: 10.1039/c6ra04656h
(b) N. Gabaldon Limas and T. A. Manz, RSC Adv. 8 (2018) 2678-2707 DOI: 10.1039/c7ra11829e.
For each atom in the material, the electron cloud parameters were fit to the spherically averaged atom-in-material
electron density using radial positions for which this density was between 10^-4 and 10^-2 electrons per cubic bohr.
The polarizabilities, dispersion coefficients, and quantum Drude oscillator (QDO) parameters were fit using the MCLF method.
The magnetic structure of the system was optimized in VASP from the default ferromagnetic initial guess using spin polarization.
The atomic spin moments (ASMs) were computed on this optimized magnetic structure using the DDEC6 partition as inputs
to the method of T. A. Manz and D. S. Sholl, J. Chem. Theory Comput. 7 (2011) 4146-4164 DOI: 10.1021/ct200539n.
The RMSE and RRMSE were computed using a uniform grid with Ewald summation.
