# Supplementary material for: A collection of forcefield precursors for metal–organic frameworks
Source: RSC Adv. 2019 Nov 13;9(63):36492–507. doi: 10.1039/c9ra07327b (PMC9075174; doi:10.1039/c9ra07327b)
Supplement: RA-009-C9RA07327B-s4929 [file RA-009-C9RA07327B-s4929.xyz]

  166
jmolscript: load "" {1 1 1} spacegroup "x,y,z" unitcell [{     14.368300     0.000000     0.000000 }, {     -7.184150    12.443313     0.000000 }, {      0.000000     0.000000    15.393000 }]
Ho     7.184150     4.147854    11.544750     1.941154
Ho     0.000000     8.295459    11.544750     1.941154
Ho     0.000000     8.295459     3.848250     1.941152
Ho     7.184150     4.147854     3.848250     1.941153
Cu    -3.592075     6.221657     0.000000     0.981212
Cu     7.184150     0.000000     0.000000     0.981221
Cu     3.592075     6.221657     0.000000     0.981214
Cu     3.592075     6.221657     7.696500     0.981209
Cu     7.184150     0.000000     7.696500     0.981217
Cu    -3.592075     6.221657     7.696500     0.981221
H     11.147646     3.462974    11.886475     0.110152
H     10.569321     2.468753    12.959367     0.124390
H      4.609351     1.057682    11.886475     0.110152
H      4.037492     2.055635    12.959367     0.124384
H      5.795454     7.922657    11.886475     0.110156
H      6.945636     7.918924    12.959367     0.124390
H     -3.963496     8.980339    11.886475     0.110152
H     -3.385171     9.974560    12.959367     0.124390
H      2.574799    11.385631    11.886475     0.110152
H      3.146658    10.387678    12.959367     0.124384
H      1.388696     4.520656    11.886475     0.110156
H      0.238514     4.524389    12.959367     0.124390
H      3.963496     8.980339    11.203025     0.110151
H      3.385171     9.974560    10.130133     0.124390
H     -2.574799    11.385631    11.203025     0.110152
H     -3.146658    10.387678    10.130133     0.124384
H     -1.388696     4.520656    11.203025     0.110155
H     -0.238514     4.524389    10.130133     0.124390
H      3.220654     3.462974    11.203025     0.110151
H      3.798979     2.468753    10.130133     0.124389
H      9.758949     1.057682    11.203025     0.110152
H     10.330808     2.055635    10.130133     0.124384
H      8.572846     7.922657    11.203025     0.110155
H      7.422664     7.918924    10.130133     0.124390
H     -3.963496     8.980339     3.506525     0.110152
H     -3.385171     9.974560     2.433633     0.124392
H      2.574799    11.385631     3.506525     0.110152
H      3.146658    10.387678     2.433633     0.124385
H      1.388696     4.520656     3.506525     0.110156
H      0.238514     4.524389     2.433633     0.124392
H     11.147646     3.462974     3.506525     0.110152
H     10.569321     2.468753     2.433633     0.124391
H      4.609351     1.057682     3.506525     0.110152
H      4.037492     2.055635     2.433633     0.124385
H      5.795454     7.922657     3.506525     0.110156
H      6.945636     7.918924     2.433633     0.124391
H      3.220654     3.462974     4.189975     0.110151
H      3.798979     2.468753     5.262867     0.124391
H      9.758949     1.057682     4.189975     0.110152
H     10.330808     2.055635     5.262867     0.124386
H      8.572846     7.922657     4.189975     0.110155
H      7.422664     7.918924     5.262867     0.124391
H      3.963496     8.980339     4.189975     0.110151
H      3.385171     9.974560     5.262867     0.124391
H     -2.574799    11.385631     4.189975     0.110152
H     -3.146658    10.387678     5.262867     0.124386
H     -1.388696     4.520656     4.189975     0.110155
H     -0.238514     4.524389     5.262867     0.124391
C      9.952203     4.396222    13.259530     0.674967
C     10.358826     3.234017    12.402140    -0.169186
C      6.015289     1.626341    13.259530     0.675003
C      4.805478     1.855298    12.402140    -0.169181
C      5.584958     6.420750    13.259530     0.674949
C      6.388146     7.353998    12.402140    -0.169182
C     -2.768053     8.047091    13.259530     0.674967
C     -3.174676     9.209296    12.402140    -0.169185
C      1.168861    10.816972    13.259530     0.675003
C      2.378672    10.588015    12.402140    -0.169181
C      1.599192     6.022563    13.259530     0.674948
C      0.796004     5.089315    12.402140    -0.169182
C      2.768053     8.047091     9.829970     0.674966
C      3.174676     9.209296    10.687360    -0.169185
C     -1.168861    10.816972     9.829970     0.675004
C     -2.378672    10.588015    10.687360    -0.169182
C     -1.599192     6.022563     9.829970     0.674949
C     -0.796004     5.089315    10.687360    -0.169182
C      4.416097     4.396222     9.829970     0.674965
C      4.009474     3.234017    10.687360    -0.169185
C      8.353011     1.626341     9.829970     0.675004
C      9.562822     1.855298    10.687360    -0.169182
C      8.783342     6.420750     9.829970     0.674949
C      7.980154     7.353998    10.687360    -0.169182
C     -2.768053     8.047091     2.133470     0.674967
C     -3.174676     9.209296     2.990860    -0.169186
C      1.168861    10.816972     2.133470     0.675004
C      2.378672    10.588015     2.990860    -0.169182
C      1.599192     6.022563     2.133470     0.674949
C      0.796004     5.089315     2.990860    -0.169183
C      9.952203     4.396222     2.133470     0.674967
C     10.358826     3.234017     2.990860    -0.169186
C      6.015289     1.626341     2.133470     0.675003
C      4.805478     1.855298     2.990860    -0.169182
C      5.584958     6.420750     2.133470     0.674949
C      6.388146     7.353998     2.990860    -0.169183
C      4.416097     4.396222     5.563030     0.674965
C      4.009474     3.234017     4.705640    -0.169185
C      8.353011     1.626341     5.563030     0.675004
C      9.562822     1.855298     4.705640    -0.169182
C      8.783342     6.420750     5.563030     0.674949
C      7.980154     7.353998     4.705640    -0.169183
C      2.768053     8.047091     5.563030     0.674965
C      3.174676     9.209296     4.705640    -0.169186
C     -1.168861    10.816972     5.563030     0.675004
C     -2.378672    10.588015     4.705640    -0.169183
C     -1.599192     6.022563     5.563030     0.674949
C     -0.796004     5.089315     4.705640    -0.169183
O      8.785497     4.821784    13.159476    -0.631207
O     10.832261     4.828005    14.038416    -0.569173
O      6.967189     2.423957    13.159476    -0.631305
O      5.949195     0.648297    14.038416    -0.569179
O      5.799764     5.197572    13.159476    -0.631175
O      4.770994     6.967011    14.038416    -0.569168
O     -1.601347     7.621529    13.159476    -0.631207
O     -3.648111     7.615308    14.038416    -0.569173
O      0.216961    10.019356    13.159476    -0.631305
O      1.234955    11.795016    14.038416    -0.569179
O      1.384386     7.245741    13.159476    -0.631175
O      2.413156     5.476302    14.038416    -0.569168
O      1.601347     7.621529     9.930024    -0.631206
O      3.648111     7.615308     9.051084    -0.569173
O     -0.216961    10.019356     9.930024    -0.631304
O     -1.234955    11.795016     9.051084    -0.569178
O     -1.384386     7.245741     9.930024    -0.631176
O     -2.413156     5.476302     9.051084    -0.569169
O      5.582803     4.821784     9.930024    -0.631207
O      3.536039     4.828005     9.051084    -0.569173
O      7.401111     2.423957     9.930024    -0.631304
O      8.419105     0.648297     9.051084    -0.569177
O      8.568536     5.197572     9.930024    -0.631176
O      9.597306     6.967011     9.051084    -0.569169
O     -1.601347     7.621529     2.233524    -0.631207
O     -3.648111     7.615308     1.354584    -0.569173
O      0.216961    10.019356     2.233524    -0.631305
O      1.234955    11.795016     1.354584    -0.569178
O      1.384386     7.245741     2.233524    -0.631175
O      2.413156     5.476302     1.354584    -0.569168
O      8.785497     4.821784     2.233524    -0.631207
O     10.832261     4.828005     1.354584    -0.569173
O      6.967189     2.423957     2.233524    -0.631305
O      5.949195     0.648297     1.354584    -0.569178
O      5.799764     5.197572     2.233524    -0.631175
O      4.770994     6.967011     1.354584    -0.569168
O      5.582803     4.821784     5.462976    -0.631207
O      3.536039     4.828005     6.341916    -0.569173
O      7.401111     2.423957     5.462976    -0.631304
O      8.419105     0.648297     6.341916    -0.569177
O      8.568536     5.197572     5.462976    -0.631176
O      9.597306     6.967011     6.341916    -0.569169
O      1.601347     7.621529     5.462976    -0.631207
O      3.648111     7.615308     6.341916    -0.569173
O     -0.216961    10.019356     5.462976    -0.631304
O     -1.234955    11.795016     6.341916    -0.569177
O     -1.384386     7.245741     5.462976    -0.631176
O     -2.413156     5.476302     6.341916    -0.569169
O      9.306707     2.922312    11.544750    -0.217518
O      5.061593     2.922312    11.544750    -0.217519
O      7.184150     6.598689    11.544750    -0.217515
O     -2.122557     9.521001    11.544750    -0.217518
O      2.122557     9.521001    11.544750    -0.217518
O      0.000000     5.844624    11.544750    -0.217515
O     -2.122557     9.521001     3.848250    -0.217518
O      2.122557     9.521001     3.848250    -0.217518
O      0.000000     5.844624     3.848250    -0.217515
O      9.306707     2.922312     3.848250    -0.217518
O      5.061593     2.922312     3.848250    -0.217518
O      7.184150     6.598689     3.848250    -0.217515

The following XYZ coordinates are in angstroms. Other properties are in atomic units.
The sperically averaged electron density of each atom fit to a function of the form exp(a - br)
eigen_1, eigen_2 and eigen_3 are the three eigenvalues of traceless quadrupole moment tensor
  atom number  atomic symbol              X              Y              Z     net charge C6 coefficient C8 coefficient C10 coefficient fluctuating dipole atomic polarizability isotropic forcefield polarizability              a              b squared Pearson coefficient          <r^3>          <r^4>         wp_QDO          m_QDO          q_QDO       dipole_x       dipole_y       dipole_z         dipole            Qxy            Qxz            Qyz     Q(x^2-y^2)  Q(3z^2 - R^2)        eigen_1        eigen_2        eigen_3 static polarizability      alpha(xx)      alpha(xy)      alpha(xz)      alpha(yy)      alpha(yz)      alpha(zz) atomic spin moment
            1             Ho       7.184150       4.147854      11.544750       1.941154     145.221001 0.35742456E+04  0.12511977E+06                                17.869828                           16.091292       2.653863       2.550745                    0.999756      73.248163     168.824328       0.644074       0.271662      -1.346622      -0.000001      -0.000233       0.000000       0.000233       0.000001       0.000011      -0.000001      -0.000261       0.465552      -0.077723      -0.077461       0.155184             19.515697      20.919559      -0.000059       0.000121      20.919329       0.000089      16.708203          -0.001224
            2             Ho       0.000000       8.295459      11.544750       1.941154     145.221032 0.35742465E+04  0.12511981E+06                                17.869833                           16.091297       2.653863       2.550745                    0.999756      73.248175     168.824371       0.644074       0.271662      -1.346622       0.000002       0.000233      -0.000000       0.000233       0.000000      -0.000011       0.000001      -0.000261       0.465552      -0.077722      -0.077461       0.155184             19.515703      20.919567      -0.000058      -0.000121      20.919334      -0.000090      16.708209          -0.001227
            3             Ho       0.000000       8.295459       3.848250       1.941152     145.221130 0.35742496E+04  0.12511996E+06                                17.869859                           16.091320       2.653863       2.550745                    0.999756      73.248202     168.824519       0.644072       0.271663      -1.346621       0.000002       0.000233       0.000001       0.000233       0.000001       0.000011      -0.000001      -0.000261       0.465552      -0.077723      -0.077461       0.155184             19.515732      20.919598      -0.000058       0.000122      20.919365       0.000089      16.708232          -0.001225
            4             Ho       7.184150       4.147854       3.848250       1.941153     145.221122 0.35742493E+04  0.12511995E+06                                17.869856                           16.091317       2.653863       2.550745                    0.999756      73.248202     168.824508       0.644073       0.271662      -1.346621      -0.000002      -0.000233      -0.000000       0.000233       0.000000      -0.000011       0.000001      -0.000261       0.465552      -0.077722      -0.077461       0.155184             19.515729      20.919593      -0.000058      -0.000121      20.919363      -0.000089      16.708229          -0.001227
            5             Cu      -3.592075       6.221657       0.000000       0.981212      52.202002 0.71590604E+03  0.17775124E+05                                12.063869                            9.181021       1.106940       2.315711                    0.996994      37.527093      88.175868       0.558717       0.441527      -1.124906      -0.000000       0.000000      -0.000000       0.000000      -0.048821      -0.000000       0.000000      -0.195190       0.112841      -0.127932       0.037614       0.090318             15.341514       8.234605       4.142822      -0.000000      14.882588      -0.000001      22.907350           0.747764
            6             Cu       7.184150       0.000000       0.000000       0.981221      52.196722 0.71583443E+03  0.17772846E+05                                12.062911                            9.180436       1.107098       2.315765                    0.996995      37.526330      88.171939       0.558749       0.441515      -1.124918       0.000000      -0.000000      -0.000000       0.000000      -0.060107       0.000000       0.000000       0.182134       0.112846      -0.127922       0.037615       0.090307             15.340141       9.632076      -4.949594       0.000000      13.483216      -0.000000      22.905130           0.747771
            7             Cu       3.592075       6.221657       0.000000       0.981214      52.201322 0.71589644E+03  0.17774819E+05                                12.063750                            9.180947       1.106913       2.315703                    0.996994      37.526933      88.175209       0.558721       0.441526      -1.124908      -0.000000       0.000000      -0.000000       0.000000       0.108919      -0.000000       0.000000       0.013054       0.112839      -0.127921       0.037613       0.090308             15.341340      16.808180       0.807259       0.000001       6.308746       0.000000      22.907094           0.747753
            8             Cu       3.592075       6.221657       7.696500       0.981209      52.202345 0.71590928E+03  0.17775222E+05                                12.063920                            9.181036       1.106912       2.315699                    0.996994      37.527180      88.176091       0.558718       0.441526      -1.124907      -0.000000       0.000000       0.000000       0.000000       0.048803      -0.000000       0.000000      -0.195199       0.112854      -0.127930       0.037618       0.090312             15.341626       8.234643      -4.142869      -0.000000      14.882683       0.000001      22.907553           0.747763
            9             Cu       7.184150       0.000000       7.696500       0.981217      52.200210 0.71588273E+03  0.17774382E+05                                12.063548                            9.180833       1.107042       2.315746                    0.996995      37.526796      88.174473       0.558727       0.441523      -1.124910      -0.000000       0.000000       0.000000       0.000000       0.060110       0.000000       0.000000       0.182144       0.112856      -0.127930       0.037619       0.090311             15.341040       9.632550       4.949905      -0.000000      13.483992      -0.000001      22.906579           0.747768
           10             Cu      -3.592075       6.221657       7.696500       0.981221      52.197461 0.71584446E+03  0.17773167E+05                                12.063045                            9.180524       1.107016       2.315739                    0.996995      37.526422      88.172494       0.558743       0.441517      -1.124916      -0.000000      -0.000000       0.000000       0.000000      -0.108922       0.000000       0.000000       0.013026       0.112822      -0.127920       0.037607       0.090313             15.340307      16.807069      -0.807234       0.000001       6.308446      -0.000000      22.905406           0.747764
           11              H      11.147646       3.462974      11.886475       0.110152       1.104883 0.82881443E+01  0.81900413E+02                                 1.757253                            1.669796      -0.901794       2.440205                    0.998025       3.546392       9.885969       0.491334       1.261539      -0.713114       0.016577       0.010533      -0.019039       0.027354       0.006038       0.003360      -0.003065       0.002439       0.021822      -0.010913       0.002456       0.008457              1.805016       2.178751       0.410949      -0.391439       1.591138      -0.126895       1.645159          -0.000181
           12              H      10.569321       2.468753      12.959367       0.124390       1.221320 0.97318508E+01  0.99038601E+02                                 1.831586                            1.780964      -0.750348       2.527206                    0.999614       3.310860       9.043997       0.492437       1.222211      -0.726527      -0.000856      -0.024482       0.020175       0.031736       0.007056       0.004545      -0.004881      -0.000434       0.006136      -0.011386       0.005233       0.006153              1.836921       1.507721      -0.040806       0.120331       2.139309      -0.364026       1.863731          -0.000207
           13              H       4.609351       1.057682      11.886475       0.110152       1.104869 0.82879825E+01  0.81898178E+02                                 1.757216                            1.669762      -0.901799       2.440203                    0.998025       3.546350       9.885720       0.491348       1.261512      -0.713119       0.000834      -0.019623      -0.019039       0.027354      -0.001963      -0.004336      -0.001378      -0.011677       0.021822      -0.010913       0.002456       0.008457              1.804977       1.382122       0.048968       0.085822       2.387684       0.402431       1.645124          -0.000181
           14              H       4.037492       2.055635      12.959367       0.124384       1.221324 0.97318515E+01  0.99038266E+02                                 1.831557                            1.780938      -0.750368       2.527191                    0.999614       3.310878       9.043928       0.492454       1.222174      -0.726535      -0.020775       0.012980       0.020175       0.031735      -0.003715      -0.006502      -0.001500      -0.012000       0.006131      -0.011387       0.005237       0.006151              1.836891       2.016717      -0.253075      -0.375414       1.630254       0.077801       1.863702          -0.000207
           15              H       5.795454       7.922657      11.886475       0.110156       1.104838 0.82876960E+01  0.81894574E+02                                 1.757178                            1.669730      -0.901787       2.440212                    0.998025       3.546282       9.885458       0.491354       1.261508      -0.713121      -0.017412       0.009091      -0.019038       0.027355      -0.004075       0.000974       0.004444       0.009237       0.021821      -0.010912       0.002455       0.008457              1.804936       2.093830      -0.459884       0.305594       1.675884      -0.275531       1.645093          -0.000181
           16              H       6.945636       7.918924      12.959367       0.124390       1.221318 0.97318313E+01  0.99038328E+02                                 1.831581                            1.780960      -0.750351       2.527205                    0.999614       3.310857       9.043978       0.492439       1.222208      -0.726527       0.021628       0.011503       0.020175       0.031735      -0.003340       0.001952       0.006380       0.012434       0.006128      -0.011387       0.005237       0.006150              1.836915       1.946067       0.293887       0.255085       1.700955       0.286220       1.863721          -0.000207
           17              H      -3.963496       8.980339      11.886475       0.110152       1.104884 0.82881492E+01  0.81900471E+02                                 1.757253                            1.669796      -0.901794       2.440205                    0.998025       3.546393       9.885971       0.491334       1.261538      -0.713114      -0.016577      -0.010533      -0.019039       0.027354       0.006038      -0.003360       0.003065       0.002439       0.021822      -0.010913       0.002456       0.008457              1.805016       2.178751       0.410949       0.391439       1.591138       0.126895       1.645159          -0.000181
           18              H      -3.385171       9.974560      12.959367       0.124390       1.221321 0.97318637E+01  0.99038762E+02                                 1.831587                            1.780965      -0.750349       2.527205                    0.999614       3.310862       9.044003       0.492437       1.222210      -0.726527       0.000856       0.024482       0.020175       0.031736       0.007056      -0.004545       0.004880      -0.000434       0.006136      -0.011386       0.005233       0.006153              1.836922       1.507722      -0.040806      -0.120331       2.139311       0.364027       1.863732          -0.000207
           19              H       2.574799      11.385631      11.886475       0.110152       1.104869 0.82879854E+01  0.81898222E+02                                 1.757217                            1.669762      -0.901799       2.440203                    0.998025       3.546351       9.885727       0.491348       1.261513      -0.713119      -0.000834       0.019623      -0.019039       0.027354      -0.001963       0.004336       0.001378      -0.011677       0.021822      -0.010913       0.002456       0.008457              1.804978       1.382123       0.048968      -0.085822       2.387686      -0.402432       1.645125          -0.000181
           20              H       3.146658      10.387678      12.959367       0.124384       1.221324 0.97318574E+01  0.99038350E+02                                 1.831559                            1.780939      -0.750368       2.527191                    0.999614       3.310878       9.043932       0.492453       1.222176      -0.726534       0.020775      -0.012980       0.020175       0.031735      -0.003715       0.006502       0.001499      -0.012000       0.006131      -0.011387       0.005237       0.006151              1.836893       2.016719      -0.253075       0.375415       1.630256      -0.077801       1.863704          -0.000207
           21              H       1.388696       4.520656      11.886475       0.110156       1.104836 0.82876864E+01  0.81894461E+02                                 1.757178                            1.669730      -0.901785       2.440213                    0.998025       3.546280       9.885454       0.491354       1.261509      -0.713120       0.017412      -0.009091      -0.019038       0.027355      -0.004075      -0.000974      -0.004444       0.009237       0.021821      -0.010912       0.002455       0.008457              1.804936       2.093830      -0.459884      -0.305594       1.675884       0.275531       1.645093          -0.000181
           22              H       0.238514       4.524389      12.959367       0.124390       1.221320 0.97318512E+01  0.99038593E+02                                 1.831584                            1.780963      -0.750352       2.527205                    0.999614       3.310859       9.043990       0.492438       1.222209      -0.726527      -0.021628      -0.011503       0.020175       0.031735      -0.003340      -0.001952      -0.006380       0.012434       0.006129      -0.011387       0.005237       0.006150              1.836918       1.946070       0.293888      -0.255086       1.700958      -0.286221       1.863724          -0.000208
           23              H       3.963496       8.980339      11.203025       0.110151       1.104859 0.82879023E+01  0.81897224E+02                                 1.757210                            1.669758      -0.901788       2.440208                    0.998025       3.546330       9.885669       0.491346       1.261519      -0.713118       0.016578      -0.010533       0.019039       0.027354      -0.006037      -0.003361      -0.003066       0.002440       0.021822      -0.010912       0.002455       0.008457              1.804970       2.178689      -0.410932       0.391425       1.591100      -0.126891       1.645122          -0.000181
           24              H       3.385171       9.974560      10.130133       0.124390       1.221325 0.97319020E+01  0.99039241E+02                                 1.831589                            1.780967      -0.750359       2.527201                    0.999614       3.310869       9.044024       0.492437       1.222209      -0.726527      -0.000854       0.024482      -0.020175       0.031735      -0.007055      -0.004548      -0.004880      -0.000431       0.006128      -0.011386       0.005235       0.006151              1.836924       1.507724       0.040807      -0.120332       2.139314      -0.364026       1.863733          -0.000207
           25              H      -2.574799      11.385631      11.203025       0.110152       1.104877 0.82880763E+01  0.81899509E+02                                 1.757241                            1.669784      -0.901792       2.440206                    0.998025       3.546376       9.885885       0.491338       1.261532      -0.713115       0.000834       0.019623       0.019039       0.027355       0.001963       0.004336      -0.001378      -0.011678       0.021821      -0.010913       0.002456       0.008457              1.805004       1.382139      -0.048968      -0.085823       2.387725       0.402442       1.645149          -0.000181
           26              H      -3.146658      10.387678      10.130133       0.124384       1.221361 0.97322671E+01  0.99043910E+02                                 1.831627                            1.781002      -0.750359       2.527195                    0.999614       3.310921       9.044217       0.492432       1.222211      -0.726527      -0.020774      -0.012981      -0.020175       0.031734       0.003717       0.006500      -0.001496      -0.012004       0.006137      -0.011387       0.005233       0.006154              1.836962       2.016800       0.253090       0.375436       1.630313       0.077804       1.863774          -0.000207
           27              H      -1.388696       4.520656      11.203025       0.110155       1.104855 0.82878631E+01  0.81896683E+02                                 1.757199                            1.669748      -0.901801       2.440205                    0.998025       3.546323       9.885618       0.491351       1.261510      -0.713120      -0.017412      -0.009091       0.019038       0.027354       0.004075      -0.000974       0.004443       0.009238       0.021821      -0.010913       0.002456       0.008457              1.804958       2.093859       0.459895      -0.305598       1.675906      -0.275536       1.645110          -0.000181
           28              H      -0.238514       4.524389      10.130133       0.124390       1.221285 0.97314728E+01  0.99033494E+02                                 1.831524                            1.780908      -0.750352       2.527204                    0.999614       3.310817       9.043733       0.492456       1.222181      -0.726533       0.021628      -0.011503      -0.020176       0.031736       0.003339      -0.001952       0.006382       0.012433       0.006131      -0.011387       0.005238       0.006150              1.836858       1.946005      -0.293872      -0.255076       1.700903       0.286206       1.863665          -0.000207
           29              H       3.220654       3.462974      11.203025       0.110151       1.104858 0.82878958E+01  0.81897139E+02                                 1.757209                            1.669757      -0.901787       2.440208                    0.998025       3.546328       9.885660       0.491347       1.261518      -0.713118      -0.016578       0.010533       0.019039       0.027354      -0.006037       0.003361       0.003066       0.002440       0.021822      -0.010912       0.002455       0.008457              1.804969       2.178687      -0.410932      -0.391425       1.591099       0.126891       1.645121          -0.000181
           30              H       3.798979       2.468753      10.130133       0.124389       1.221323 0.97318793E+01  0.99038927E+02                                 1.831585                            1.780964      -0.750358       2.527201                    0.999614       3.310867       9.044007       0.492439       1.222207      -0.726528       0.000854      -0.024482      -0.020175       0.031735      -0.007055       0.004548       0.004880      -0.000431       0.006128      -0.011386       0.005235       0.006151              1.836919       1.507721       0.040807       0.120332       2.139309       0.364025       1.863729          -0.000207
           31              H       9.758949       1.057682      11.203025       0.110152       1.104878 0.82880816E+01  0.81899576E+02                                 1.757242                            1.669785      -0.901793       2.440206                    0.998025       3.546377       9.885889       0.491338       1.261532      -0.713115      -0.000834      -0.019623       0.019039       0.027355       0.001963      -0.004336       0.001378      -0.011678       0.021822      -0.010913       0.002456       0.008457              1.805005       1.382139      -0.048968       0.085824       2.387726      -0.402442       1.645149          -0.000181
           32              H      10.330808       2.055635      10.130133       0.124384       1.221360 0.97322586E+01  0.99043798E+02                                 1.831626                            1.781001      -0.750359       2.527195                    0.999614       3.310920       9.044212       0.492432       1.222210      -0.726527       0.020774       0.012981      -0.020175       0.031734       0.003717      -0.006500       0.001496      -0.012004       0.006137      -0.011387       0.005233       0.006153              1.836961       2.016798       0.253090      -0.375435       1.630312      -0.077804       1.863773          -0.000207
           33              H       8.572846       7.922657      11.203025       0.110155       1.104855 0.82878637E+01  0.81896695E+02                                 1.757200                            1.669749      -0.901801       2.440205                    0.998025       3.546323       9.885620       0.491350       1.261511      -0.713120       0.017412       0.009091       0.019038       0.027354       0.004075       0.000974      -0.004443       0.009238       0.021822      -0.010913       0.002456       0.008457              1.804959       2.093860       0.459895       0.305598       1.675907       0.275536       1.645111          -0.000181
           34              H       7.422664       7.918924      10.130133       0.124390       1.221287 0.97314879E+01  0.99033701E+02                                 1.831527                            1.780910      -0.750352       2.527204                    0.999614       3.310818       9.043743       0.492455       1.222183      -0.726533      -0.021628       0.011503      -0.020176       0.031736       0.003339       0.001952      -0.006382       0.012433       0.006131      -0.011387       0.005238       0.006150              1.836861       1.946008      -0.293873       0.255077       1.700906      -0.286207       1.863668          -0.000207
           35              H      -3.963496       8.980339       3.506525       0.110152       1.104883 0.82881423E+01  0.81900385E+02                                 1.757252                            1.669795      -0.901794       2.440205                    0.998025       3.546392       9.885967       0.491334       1.261538      -0.713114      -0.016577      -0.010533       0.019039       0.027354       0.006038       0.003360      -0.003065       0.002439       0.021822      -0.010913       0.002456       0.008457              1.805015       2.178750       0.410949      -0.391439       1.591137      -0.126895       1.645158          -0.000181
           36              H      -3.385171       9.974560       2.433633       0.124392       1.221318 0.97318339E+01  0.99038384E+02                                 1.831584                            1.780962      -0.750348       2.527206                    0.999614       3.310858       9.043989       0.492438       1.222210      -0.726527       0.000856       0.024482      -0.020175       0.031735       0.007056       0.004545      -0.004880      -0.000434       0.006136      -0.011386       0.005233       0.006153              1.836918       1.507719      -0.040806       0.120331       2.139306      -0.364026       1.863729          -0.000207
           37              H       2.574799      11.385631       3.506525       0.110152       1.104868 0.82879790E+01  0.81898147E+02                                 1.757216                            1.669762      -0.901799       2.440203                    0.998025       3.546350       9.885725       0.491348       1.261513      -0.713119      -0.000834       0.019623       0.019039       0.027354      -0.001963      -0.004336      -0.001378      -0.011677       0.021822      -0.010913       0.002455       0.008457              1.804978       1.382123       0.048968       0.085822       2.387685       0.402432       1.645125          -0.000181
           38              H       3.146658      10.387678       2.433633       0.124385       1.221322 0.97318408E+01  0.99038143E+02                                 1.831557                            1.780937      -0.750367       2.527191                    0.999614       3.310876       9.043926       0.492453       1.222176      -0.726534       0.020775      -0.012980      -0.020175       0.031735      -0.003715      -0.006502      -0.001499      -0.012000       0.006131      -0.011387       0.005237       0.006151              1.836891       2.016717      -0.253075      -0.375414       1.630254       0.077801       1.863702          -0.000207
           39              H       1.388696       4.520656       3.506525       0.110156       1.104836 0.82876852E+01  0.81894445E+02                                 1.757177                            1.669729      -0.901786       2.440212                    0.998025       3.546280       9.885453       0.491354       1.261508      -0.713120       0.017412      -0.009091       0.019038       0.027355      -0.004075       0.000974       0.004444       0.009237       0.021821      -0.010912       0.002455       0.008457              1.804935       2.093829      -0.459884       0.305594       1.675884      -0.275531       1.645093          -0.000181
           40              H       0.238514       4.524389       2.433633       0.124392       1.221316 0.97318151E+01  0.99038122E+02                                 1.831579                            1.780958      -0.750351       2.527205                    0.999614       3.310855       9.043971       0.492439       1.222207      -0.726527      -0.021628      -0.011503      -0.020175       0.031735      -0.003340       0.001952       0.006380       0.012434       0.006128      -0.011387       0.005237       0.006150              1.836913       1.946065       0.293887       0.255085       1.700954       0.286219       1.863719          -0.000207
           41              H      11.147646       3.462974       3.506525       0.110152       1.104883 0.82881441E+01  0.81900405E+02                                 1.757252                            1.669795      -0.901794       2.440205                    0.998025       3.546392       9.885966       0.491334       1.261538      -0.713114       0.016577       0.010533       0.019039       0.027354       0.006038      -0.003360       0.003065       0.002439       0.021822      -0.010913       0.002456       0.008457              1.805015       2.178750       0.410949       0.391439       1.591137       0.126895       1.645158          -0.000181
           42              H      10.569321       2.468753       2.433633       0.124391       1.221319 0.97318395E+01  0.99038451E+02                                 1.831584                            1.780962      -0.750348       2.527206                    0.999614       3.310859       9.043991       0.492438       1.222210      -0.726527      -0.000856      -0.024482      -0.020175       0.031735       0.007056      -0.004545       0.004880      -0.000434       0.006136      -0.011386       0.005233       0.006153              1.836919       1.507720      -0.040806      -0.120331       2.139307       0.364026       1.863729          -0.000207
           43              H       4.609351       1.057682       3.506525       0.110152       1.104869 0.82879843E+01  0.81898206E+02                                 1.757216                            1.669762      -0.901799       2.440203                    0.998025       3.546351       9.885726       0.491348       1.261513      -0.713119       0.000834      -0.019623       0.019039       0.027354      -0.001963       0.004336       0.001378      -0.011677       0.021822      -0.010913       0.002456       0.008457              1.804978       1.382123       0.048968      -0.085822       2.387685      -0.402432       1.645125          -0.000181
           44              H       4.037492       2.055635       2.433633       0.124385       1.221322 0.97318366E+01  0.99038079E+02                                 1.831556                            1.780936      -0.750367       2.527191                    0.999614       3.310876       9.043922       0.492454       1.222174      -0.726535      -0.020775       0.012980      -0.020175       0.031735      -0.003715       0.006502       0.001500      -0.012000       0.006131      -0.011387       0.005237       0.006151              1.836890       2.016716      -0.253074       0.375414       1.630253      -0.077801       1.863701          -0.000207
           45              H       5.795454       7.922657       3.506525       0.110156       1.104837 0.82876922E+01  0.81894541E+02                                 1.757179                            1.669731      -0.901786       2.440212                    0.998025       3.546282       9.885464       0.491354       1.261509      -0.713120      -0.017412       0.009091       0.019038       0.027355      -0.004075      -0.000974      -0.004444       0.009237       0.021821      -0.010912       0.002455       0.008457              1.804937       2.093831      -0.459884      -0.305594       1.675885       0.275531       1.645094          -0.000181
           46              H       6.945636       7.918924       2.433633       0.124391       1.221317 0.97318278E+01  0.99038295E+02                                 1.831581                            1.780961      -0.750350       2.527206                    0.999614       3.310856       9.043979       0.492438       1.222209      -0.726527       0.021628       0.011503      -0.020175       0.031735      -0.003340      -0.001952      -0.006380       0.012434       0.006128      -0.011387       0.005237       0.006150              1.836915       1.946068       0.293887      -0.255085       1.700956      -0.286220       1.863722          -0.000208
           47              H       3.220654       3.462974       4.189975       0.110151       1.104858 0.82878980E+01  0.81897170E+02                                 1.757210                            1.669758      -0.901788       2.440208                    0.998025       3.546329       9.885665       0.491346       1.261519      -0.713118      -0.016578       0.010533      -0.019039       0.027354      -0.006037      -0.003361      -0.003066       0.002440       0.021822      -0.010912       0.002455       0.008457              1.804970       2.178688      -0.410932       0.391425       1.591100      -0.126891       1.645121          -0.000181
           48              H       3.798979       2.468753       5.262867       0.124391       1.221321 0.97318610E+01  0.99038704E+02                                 1.831584                            1.780962      -0.750357       2.527202                    0.999614       3.310864       9.044000       0.492439       1.222207      -0.726527       0.000854      -0.024482       0.020175       0.031735      -0.007055      -0.004548      -0.004880      -0.000431       0.006128      -0.011386       0.005235       0.006151              1.836918       1.507720       0.040807      -0.120331       2.139307      -0.364025       1.863727          -0.000207
           49              H       9.758949       1.057682       4.189975       0.110152       1.104877 0.82880766E+01  0.81899517E+02                                 1.757242                            1.669784      -0.901793       2.440206                    0.998025       3.546376       9.885887       0.491338       1.261532      -0.713115      -0.000834      -0.019623      -0.019039       0.027355       0.001963       0.004336      -0.001378      -0.011678       0.021821      -0.010913       0.002456       0.008457              1.805005       1.382139      -0.048968      -0.085824       2.387726       0.402442       1.645149          -0.000181
           50              H      10.330808       2.055635       5.262867       0.124386       1.221358 0.97322361E+01  0.99043512E+02                                 1.831623                            1.780999      -0.750358       2.527196                    0.999614       3.310917       9.044201       0.492433       1.222210      -0.726527       0.020774       0.012981       0.020175       0.031734       0.003717       0.006500      -0.001496      -0.012004       0.006137      -0.011387       0.005233       0.006154              1.836958       2.016795       0.253090       0.375434       1.630310       0.077804       1.863770          -0.000207
           51              H       8.572846       7.922657       4.189975       0.110155       1.104854 0.82878551E+01  0.81896591E+02                                 1.757199                            1.669748      -0.901801       2.440205                    0.998025       3.546322       9.885617       0.491350       1.261511      -0.713120       0.017412       0.009091      -0.019038       0.027354       0.004075      -0.000974       0.004443       0.009238       0.021821      -0.010913       0.002456       0.008457              1.804958       2.093858       0.459895      -0.305598       1.675906      -0.275536       1.645110          -0.000181
           52              H       7.422664       7.918924       5.262867       0.124391       1.221284 0.97314668E+01  0.99033433E+02                                 1.831525                            1.780908      -0.750351       2.527205                    0.999614       3.310816       9.043735       0.492455       1.222182      -0.726533      -0.021628       0.011503       0.020176       0.031736       0.003339      -0.001952       0.006382       0.012433       0.006131      -0.011387       0.005238       0.006150              1.836858       1.946005      -0.293873      -0.255076       1.700904       0.286206       1.863666          -0.000207
           53              H       3.963496       8.980339       4.189975       0.110151       1.104859 0.82879009E+01  0.81897214E+02                                 1.757211                            1.669759      -0.901788       2.440208                    0.998025       3.546330       9.885672       0.491346       1.261520      -0.713118       0.016578      -0.010533      -0.019039       0.027354      -0.006037       0.003361       0.003066       0.002440       0.021822      -0.010912       0.002455       0.008457              1.804971       2.178690      -0.410932      -0.391425       1.591101       0.126891       1.645122          -0.000181
           54              H       3.385171       9.974560       5.262867       0.124391       1.221323 0.97318814E+01  0.99038984E+02                                 1.831587                            1.780966      -0.750357       2.527202                    0.999614       3.310866       9.044015       0.492438       1.222209      -0.726527      -0.000854       0.024482       0.020175       0.031735      -0.007055       0.004548       0.004880      -0.000431       0.006128      -0.011386       0.005235       0.006151              1.836922       1.507723       0.040807       0.120332       2.139311       0.364026       1.863731          -0.000207
           55              H      -2.574799      11.385631       4.189975       0.110152       1.104877 0.82880756E+01  0.81899504E+02                                 1.757241                            1.669784      -0.901793       2.440206                    0.998025       3.546376       9.885886       0.491338       1.261532      -0.713115       0.000834       0.019623      -0.019039       0.027355       0.001963      -0.004336       0.001378      -0.011678       0.021821      -0.010913       0.002456       0.008457              1.805004       1.382139      -0.048968       0.085823       2.387725      -0.402441       1.645149          -0.000181
           56              H      -3.146658      10.387678       5.262867       0.124386       1.221358 0.97322323E+01  0.99043462E+02                                 1.831623                            1.780998      -0.750357       2.527196                    0.999614       3.310917       9.044200       0.492433       1.222210      -0.726527      -0.020774      -0.012981       0.020175       0.031734       0.003717      -0.006500       0.001496      -0.012004       0.006137      -0.011387       0.005233       0.006153              1.836958       2.016794       0.253089      -0.375434       1.630310      -0.077804       1.863769          -0.000207
           57              H      -1.388696       4.520656       4.189975       0.110155       1.104855 0.82878585E+01  0.81896627E+02                                 1.757199                            1.669748      -0.901802       2.440204                    0.998025       3.546322       9.885615       0.491351       1.261510      -0.713120      -0.017412      -0.009091      -0.019038       0.027354       0.004075       0.000974      -0.004443       0.009238       0.021822      -0.010913       0.002456       0.008457              1.804958       2.093858       0.459895       0.305598       1.675906       0.275536       1.645110          -0.000181
           58              H      -0.238514       4.524389       5.262867       0.124391       1.221282 0.97314417E+01  0.99033091E+02                                 1.831520                            1.780904      -0.750350       2.527205                    0.999614       3.310813       9.043716       0.492456       1.222180      -0.726533       0.021628      -0.011503       0.020176       0.031736       0.003338       0.001952      -0.006382       0.012433       0.006131      -0.011387       0.005238       0.006149              1.836854       1.946000      -0.293871       0.255075       1.700900      -0.286205       1.863661          -0.000207
           59              C       9.952203       4.396222      13.259530       0.674967      20.946454 0.22541237E+03  0.45547584E+04                                 7.094714                            5.396253      -0.000507       2.080885                    0.999517      21.053800      58.505351       0.625721       0.484438      -1.011686      -0.013668       0.033092       0.036677       0.051255       0.035182      -0.051796      -0.081092      -0.065754       0.079579      -0.074242      -0.052161       0.126403              8.292190       8.799433       0.980410       2.733438       7.623651       3.650889       8.453486           0.000350
           60              C      10.358826       3.234017      12.402140      -0.169186      25.514283 0.36402131E+03  0.82154741E+04                                 7.516643                            6.268880       0.068795       2.025110                    0.998640      28.288286      80.603286       0.670372       0.404841      -1.067955      -0.071211      -0.030924      -0.057376       0.096536       0.043547       0.029917      -0.008694       0.026392       0.087859      -0.066802       0.015031       0.051771              8.453845       7.499162       1.584618       1.229401       9.030335       2.711421       8.832037           0.007434
           61              C       6.015289       1.626341      13.259530       0.675003      20.945923 0.22540651E+03  0.45546276E+04                                 7.094731                            5.396282      -0.000611       2.080863                    0.999517      21.053529      58.505233       0.625699       0.484456      -1.011673       0.035509      -0.004707       0.036669       0.051261      -0.046060      -0.044326       0.085397      -0.028041       0.079583      -0.074241      -0.052151       0.126392              8.292191       7.068537       0.018904       1.795055       9.354558      -4.192649       8.453479           0.000351
           62              C       4.805478       1.855298      12.402140      -0.169181      25.514125 0.36401870E+03  0.82153976E+04                                 7.516618                            6.268868       0.068787       2.025110                    0.998640      28.288135      80.602680       0.670371       0.404842      -1.067955       0.008829       0.077131      -0.057383       0.096540      -0.010341      -0.022498      -0.021571      -0.088600       0.087848      -0.066795       0.015020       0.051775              8.453806       7.275187      -1.455312       1.733436       9.254243      -2.420382       8.831986           0.007433
           63              C       5.584958       6.420750      13.259530       0.674949      20.946881 0.22541887E+03  0.45549330E+04                                 7.094866                            5.396374      -0.000392       2.080920                    0.999517      21.054157      58.507058       0.625704       0.484446      -1.011679      -0.021830      -0.028378       0.036673       0.051252       0.010880       0.096117      -0.004310       0.093799       0.079571      -0.074234      -0.052155       0.126389              8.292353       8.766850      -0.999383      -4.528575       7.656566       0.541824       8.453644           0.000350
           64              C       6.388146       7.353998      12.402140      -0.169182      25.514293 0.36402262E+03  0.82155191E+04                                 7.516736                            6.268976       0.068878       2.025139                    0.998640      28.288136      80.603196       0.670353       0.404852      -1.067947       0.062382      -0.046206      -0.057379       0.096534      -0.033203      -0.007441       0.030269       0.062213       0.087843      -0.066799       0.015013       0.051787              8.453939      10.019970      -0.129280      -2.962922       6.509717      -0.291000       8.832130           0.007433
           65              C      -2.768053       8.047091      13.259530       0.674967      20.946459 0.22541242E+03  0.45547598E+04                                 7.094715                            5.396254      -0.000507       2.080885                    0.999517      21.053803      58.505363       0.625720       0.484438      -1.011686       0.013668      -0.033092       0.036676       0.051255       0.035182       0.051796       0.081092      -0.065754       0.079579      -0.074242      -0.052161       0.126403              8.292192       8.799435       0.980410      -2.733439       7.623653      -3.650890       8.453488           0.000350
           66              C      -3.174676       9.209296      12.402140      -0.169185      25.514274 0.36402113E+03  0.82154690E+04                                 7.516640                            6.268878       0.068795       2.025110                    0.998640      28.288280      80.603261       0.670372       0.404841      -1.067955       0.071211       0.030924      -0.057376       0.096536       0.043547      -0.029917       0.008694       0.026392       0.087859      -0.066802       0.015030       0.051771              8.453842       7.499160       1.584617      -1.229400       9.030332      -2.711419       8.832034           0.007433
           67              C       1.168861      10.816972      13.259530       0.675003      20.945928 0.22540658E+03  0.45546292E+04                                 7.094732                            5.396282      -0.000611       2.080863                    0.999517      21.053533      58.505247       0.625699       0.484456      -1.011673      -0.035509       0.004707       0.036669       0.051261      -0.046059       0.044326      -0.085397      -0.028041       0.079583      -0.074241      -0.052151       0.126392              8.292193       7.068538       0.018904      -1.795056       9.354560       4.192650       8.453481           0.000350
           68              C       2.378672      10.588015      12.402140      -0.169181      25.514122 0.36401862E+03  0.82153958E+04                                 7.516618                            6.268868       0.068787       2.025110                    0.998640      28.288134      80.602687       0.670371       0.404842      -1.067955      -0.008829      -0.077131      -0.057383       0.096540      -0.010341       0.022498       0.021571      -0.088600       0.087848      -0.066795       0.015020       0.051776              8.453806       7.275187      -1.455312      -1.733437       9.254243       2.420382       8.831987           0.007433
           69              C       1.599192       6.022563      13.259530       0.674948      20.946880 0.22541887E+03  0.45549330E+04                                 7.094865                            5.396374      -0.000392       2.080920                    0.999517      21.054158      58.507061       0.625704       0.484446      -1.011679       0.021830       0.028378       0.036673       0.051252       0.010880      -0.096117       0.004310       0.093799       0.079571      -0.074234      -0.052155       0.126389              8.292353       8.766850      -0.999382       4.528575       7.656566      -0.541824       8.453643           0.000351
           70              C       0.796004       5.089315      12.402140      -0.169182      25.514291 0.36402259E+03  0.82155186E+04                                 7.516736                            6.268975       0.068878       2.025140                    0.998640      28.288137      80.603207       0.670353       0.404852      -1.067947      -0.062382       0.046206      -0.057379       0.096534      -0.033203       0.007441      -0.030269       0.062213       0.087843      -0.066799       0.015013       0.051787              8.453939      10.019969      -0.129280       2.962921       6.509718       0.290999       8.832129           0.007434
           71              C       2.768053       8.047091       9.829970       0.674966      20.946747 0.22541588E+03  0.45548591E+04                                 7.094849                            5.396344      -0.000525       2.080879                    0.999517      21.054045      58.506726       0.625705       0.484447      -1.011678      -0.013668      -0.033093      -0.036676       0.051255      -0.035179       0.051795      -0.081087      -0.065750       0.079575      -0.074239      -0.052157       0.126396              8.292361       8.799590      -0.980460      -2.733518       7.623816       3.650986       8.453677           0.000350
           72              C       3.174676       9.209296      10.687360      -0.169185      25.514158 0.36401910E+03  0.82154182E+04                                 7.516657                            6.268892       0.068790       2.025109                    0.998640      28.288190      80.603191       0.670366       0.404845      -1.067952      -0.071209       0.030924       0.057377       0.096535      -0.043543      -0.029923      -0.008692       0.026397       0.087844      -0.066798       0.015023       0.051775              8.453861       7.499148      -1.584615      -1.229414       9.030371       2.711437       8.832062           0.007433
           73              C      -1.168861      10.816972       9.829970       0.675004      20.945585 0.22540199E+03  0.45545060E+04                                 7.094600                            5.396185      -0.000585       2.080872                    0.999517      21.053332      58.504179       0.625713       0.484448      -1.011678       0.035509       0.004705      -0.036670       0.051261       0.046062       0.044328       0.085401      -0.028045       0.079589      -0.074244      -0.052155       0.126399              8.292039       7.068435      -0.018906      -1.795026       9.354366      -4.192559       8.453316           0.000351
           74              C      -2.378672      10.588015      10.687360      -0.169182      25.514110 0.36401794E+03  0.82153798E+04                                 7.516609                            6.268852       0.068796       2.025113                    0.998640      28.288164      80.602878       0.670373       0.404841      -1.067955       0.008830      -0.077132       0.057382       0.096540       0.010343       0.022495      -0.021565      -0.088606       0.087858      -0.066798       0.015026       0.051772              8.453803       7.275201       1.455315      -1.733427       9.254228      -2.420376       8.831980           0.007433
           75              C      -1.599192       6.022563       9.829970       0.674949      20.946930 0.22541994E+03  0.45549554E+04                                 7.094861                            5.396380      -0.000399       2.080918                    0.999517      21.054116      58.506758       0.625706       0.484444      -1.011681      -0.021830       0.028378      -0.036673       0.051252      -0.010881      -0.096117      -0.004308       0.093799       0.079568      -0.074234      -0.052156       0.126390              8.292335       8.766815       0.999397       4.528543       7.656576       0.541822       8.453613           0.000351
           76              C      -0.796004       5.089315      10.687360      -0.169182      25.514409 0.36402509E+03  0.82155800E+04                                 7.516727                            6.268975       0.068872       2.025137                    0.998640      28.288202      80.603127       0.670357       0.404849      -1.067950       0.062383       0.046206       0.057378       0.096534       0.033202       0.007441       0.030270       0.062215       0.087849      -0.066800       0.015013       0.051787              8.453921      10.019948       0.129316       2.962902       6.509711      -0.291005       8.832104           0.007433
           77              C       4.416097       4.396222       9.829970       0.674965      20.946743 0.22541584E+03  0.45548581E+04                                 7.094849                            5.396344      -0.000524       2.080879                    0.999517      21.054042      58.506716       0.625705       0.484447      -1.011678       0.013668       0.033093      -0.036676       0.051255      -0.035179      -0.051795       0.081087      -0.065750       0.079575      -0.074239      -0.052157       0.126396              8.292360       8.799590      -0.980460       2.733518       7.623814      -3.650985       8.453675           0.000351
           78              C       4.009474       3.234017      10.687360      -0.169185      25.514146 0.36401892E+03  0.82154123E+04                                 7.516653                            6.268890       0.068792       2.025109                    0.998640      28.288176      80.603119       0.670366       0.404845      -1.067952       0.071209      -0.030924       0.057377       0.096535      -0.043543       0.029923       0.008692       0.026397       0.087844      -0.066798       0.015023       0.051775              8.453856       7.499145      -1.584614       1.229412       9.030366      -2.711435       8.832057           0.007433
           79              C       8.353011       1.626341       9.829970       0.675004      20.945584 0.22540198E+03  0.45545055E+04                                 7.094600                            5.396185      -0.000585       2.080872                    0.999517      21.053331      58.504178       0.625713       0.484448      -1.011678      -0.035508      -0.004705      -0.036670       0.051261       0.046062      -0.044328      -0.085401      -0.028045       0.079589      -0.074244      -0.052155       0.126399              8.292039       7.068435      -0.018906       1.795026       9.354366       4.192559       8.453316           0.000351
           80              C       9.562822       1.855298      10.687360      -0.169182      25.514113 0.36401797E+03  0.82153808E+04                                 7.516610                            6.268852       0.068795       2.025113                    0.998640      28.288165      80.602883       0.670373       0.404841      -1.067955      -0.008830       0.077132       0.057382       0.096540       0.010343      -0.022495       0.021565      -0.088606       0.087858      -0.066798       0.015026       0.051772              8.453804       7.275201       1.455315       1.733427       9.254230       2.420377       8.831981           0.007433
           81              C       8.783342       6.420750       9.829970       0.674949      20.946934 0.22541998E+03  0.45549565E+04                                 7.094862                            5.396380      -0.000399       2.080918                    0.999517      21.054119      58.506769       0.625706       0.484444      -1.011681       0.021830      -0.028378      -0.036673       0.051252      -0.010881       0.096117       0.004308       0.093799       0.079568      -0.074234      -0.052156       0.126390              8.292336       8.766817       0.999397      -4.528544       7.656577      -0.541822       8.453614           0.000350
           82              C       7.980154       7.353998      10.687360      -0.169182      25.514401 0.36402494E+03  0.82155759E+04                                 7.516725                            6.268973       0.068873       2.025138                    0.998640      28.288198      80.603117       0.670357       0.404849      -1.067950      -0.062383      -0.046206       0.057378       0.096534       0.033201      -0.007441      -0.030270       0.062215       0.087849      -0.066800       0.015013       0.051787              8.453919      10.019946       0.129315      -2.962900       6.509709       0.291004       8.832102           0.007433
           83              C      -2.768053       8.047091       2.133470       0.674967      20.946458 0.22541240E+03  0.45547593E+04                                 7.094715                            5.396253      -0.000507       2.080885                    0.999517      21.053802      58.505360       0.625720       0.484438      -1.011686       0.013668      -0.033092      -0.036676       0.051255       0.035182      -0.051796      -0.081092      -0.065754       0.079579      -0.074242      -0.052161       0.126403              8.292192       8.799435       0.980411       2.733440       7.623652       3.650890       8.453489           0.000351
           84              C      -3.174676       9.209296       2.990860      -0.169186      25.514302 0.36402164E+03  0.82154836E+04                                 7.516648                            6.268884       0.068794       2.025109                    0.998640      28.288298      80.603333       0.670372       0.404841      -1.067955       0.071211       0.030924       0.057376       0.096536       0.043547       0.029917      -0.008694       0.026392       0.087859      -0.066802       0.015031       0.051771              8.453850       7.499167       1.584620       1.229403       9.030341       2.711425       8.832044           0.007433
           85              C       1.168861      10.816972       2.133470       0.675004      20.945923 0.22540650E+03  0.45546273E+04                                 7.094732                            5.396282      -0.000612       2.080863                    0.999517      21.053529      58.505237       0.625699       0.484456      -1.011673      -0.035509       0.004707      -0.036669       0.051261      -0.046060      -0.044326       0.085397      -0.028042       0.079583      -0.074241      -0.052151       0.126392              8.292192       7.068537       0.018904       1.795056       9.354559      -4.192649       8.453480           0.000351
           86              C       2.378672      10.588015       2.990860      -0.169182      25.514142 0.36401899E+03  0.82154062E+04                                 7.516623                            6.268872       0.068786       2.025110                    0.998640      28.288147      80.602738       0.670371       0.404842      -1.067955      -0.008829      -0.077131       0.057383       0.096540      -0.010341      -0.022498      -0.021571      -0.088600       0.087848      -0.066795       0.015020       0.051775              8.453812       7.275191      -1.455314       1.733439       9.254250      -2.420386       8.831993           0.007432
           87              C       1.599192       6.022563       2.133470       0.674949      20.946879 0.22541886E+03  0.45549327E+04                                 7.094865                            5.396374      -0.000392       2.080920                    0.999517      21.054157      58.507059       0.625704       0.484446      -1.011679       0.021830       0.028378      -0.036673       0.051252       0.010880       0.096117      -0.004310       0.093799       0.079571      -0.074234      -0.052155       0.126389              8.292353       8.766849      -0.999383      -4.528575       7.656565       0.541824       8.453643           0.000350
           88              C       0.796004       5.089315       2.990860      -0.169183      25.514313 0.36402298E+03  0.82155296E+04                                 7.516742                            6.268980       0.068878       2.025139                    0.998640      28.288149      80.603252       0.670352       0.404852      -1.067947      -0.062382       0.046206       0.057379       0.096534      -0.033203      -0.007441       0.030269       0.062213       0.087843      -0.066799       0.015013       0.051787              8.453946      10.019978      -0.129281      -2.962927       6.509722      -0.291000       8.832137           0.007433
           89              C       9.952203       4.396222       2.133470       0.674967      20.946460 0.22541244E+03  0.45547601E+04                                 7.094715                            5.396254      -0.000508       2.080885                    0.999517      21.053804      58.505367       0.625720       0.484438      -1.011686      -0.013668       0.033092      -0.036676       0.051255       0.035182       0.051796       0.081092      -0.065754       0.079579      -0.074242      -0.052161       0.126403              8.292192       8.799436       0.980411      -2.733440       7.623653      -3.650890       8.453488           0.000351
           90              C      10.358826       3.234017       2.990860      -0.169186      25.514289 0.36402140E+03  0.82154765E+04                                 7.516644                            6.268882       0.068795       2.025110                    0.998640      28.288288      80.603293       0.670372       0.404841      -1.067955      -0.071211      -0.030924       0.057376       0.096536       0.043547      -0.029917       0.008694       0.026392       0.087859      -0.066802       0.015030       0.051771              8.453847       7.499164       1.584619      -1.229402       9.030337      -2.711423       8.832039           0.007433
           91              C       6.015289       1.626341       2.133470       0.675003      20.945926 0.22540655E+03  0.45546285E+04                                 7.094732                            5.396282      -0.000611       2.080863                    0.999517      21.053531      58.505238       0.625699       0.484456      -1.011673       0.035509      -0.004707      -0.036669       0.051261      -0.046059       0.044326      -0.085397      -0.028041       0.079583      -0.074241      -0.052151       0.126392              8.292192       7.068537       0.018904      -1.795056       9.354559       4.192650       8.453480           0.000351
           92              C       4.805478       1.855298       2.990860      -0.169182      25.514143 0.36401902E+03  0.82154070E+04                                 7.516624                            6.268873       0.068786       2.025109                    0.998640      28.288149      80.602746       0.670371       0.404842      -1.067955       0.008829       0.077131       0.057383       0.096540      -0.010341       0.022498       0.021571      -0.088600       0.087848      -0.066795       0.015020       0.051776              8.453812       7.275192      -1.455313      -1.733439       9.254252       2.420386       8.831994           0.007433
           93              C       5.584958       6.420750       2.133470       0.674949      20.946883 0.22541890E+03  0.45549338E+04                                 7.094866                            5.396375      -0.000392       2.080920                    0.999517      21.054159      58.507066       0.625704       0.484446      -1.011679      -0.021830      -0.028378      -0.036673       0.051252       0.010880      -0.096117       0.004310       0.093799       0.079571      -0.074234      -0.052155       0.126389              8.292354       8.766851      -0.999383       4.528576       7.656567      -0.541824       8.453645           0.000350
           94              C       6.388146       7.353998       2.990860      -0.169183      25.514304 0.36402281E+03  0.82155249E+04                                 7.516740                            6.268978       0.068878       2.025139                    0.998640      28.288145      80.603241       0.670352       0.404852      -1.067947       0.062382      -0.046206       0.057379       0.096534      -0.033203       0.007441      -0.030269       0.062213       0.087843      -0.066799       0.015013       0.051787              8.453943      10.019975      -0.129281       2.962924       6.509720       0.291000       8.832134           0.007434
           95              C       4.416097       4.396222       5.563030       0.674965      20.946745 0.22541586E+03  0.45548586E+04                                 7.094849                            5.396344      -0.000524       2.080879                    0.999517      21.054043      58.506717       0.625705       0.484447      -1.011678       0.013668       0.033093       0.036676       0.051255      -0.035179       0.051795      -0.081087      -0.065750       0.079575      -0.074239      -0.052157       0.126396              8.292360       8.799590      -0.980461      -2.733518       7.623815       3.650985       8.453676           0.000350
           96              C       4.009474       3.234017       4.705640      -0.169185      25.514166 0.36401927E+03  0.82154228E+04                                 7.516658                            6.268894       0.068791       2.025109                    0.998640      28.288191      80.603186       0.670366       0.404845      -1.067952       0.071208      -0.030924      -0.057377       0.096535      -0.043543      -0.029923      -0.008692       0.026397       0.087844      -0.066798       0.015023       0.051775              8.453863       7.499151      -1.584616      -1.229414       9.030373       2.711440       8.832064           0.007433
           97              C       8.353011       1.626341       5.563030       0.675004      20.945584 0.22540198E+03  0.45545055E+04                                 7.094599                            5.396185      -0.000585       2.080872                    0.999517      21.053331      58.504175       0.625713       0.484448      -1.011678      -0.035508      -0.004705       0.036670       0.051261       0.046062       0.044328       0.085401      -0.028045       0.079589      -0.074244      -0.052155       0.126399              8.292038       7.068434      -0.018906      -1.795026       9.354365      -4.192559       8.453316           0.000351
           98              C       9.562822       1.855298       4.705640      -0.169182      25.514125 0.36401820E+03  0.82153871E+04                                 7.516613                            6.268855       0.068796       2.025113                    0.998640      28.288171      80.602904       0.670373       0.404841      -1.067955      -0.008830       0.077132      -0.057382       0.096540       0.010343       0.022495      -0.021565      -0.088606       0.087858      -0.066798       0.015026       0.051772              8.453807       7.275203       1.455316      -1.733429       9.254234      -2.420379       8.831984           0.007433
           99              C       8.783342       6.420750       5.563030       0.674949      20.946931 0.22541993E+03  0.45549552E+04                                 7.094862                            5.396380      -0.000400       2.080917                    0.999517      21.054116      58.506760       0.625706       0.484444      -1.011681       0.021830      -0.028378       0.036673       0.051252      -0.010881      -0.096117      -0.004308       0.093799       0.079568      -0.074234      -0.052156       0.126390              8.292336       8.766816       0.999397       4.528544       7.656576       0.541822       8.453614           0.000351
          100              C       7.980154       7.353998       4.705640      -0.169183      25.514424 0.36402535E+03  0.82155878E+04                                 7.516731                            6.268978       0.068873       2.025137                    0.998640      28.288213      80.603177       0.670357       0.404849      -1.067950      -0.062383      -0.046206      -0.057378       0.096534       0.033201       0.007441       0.030270       0.062215       0.087849      -0.066800       0.015014       0.051787              8.453926      10.019955       0.129316       2.962906       6.509714      -0.291005       8.832110           0.007433
          101              C       2.768053       8.047091       5.563030       0.674965      20.946747 0.22541587E+03  0.45548588E+04                                 7.094849                            5.396344      -0.000524       2.080879                    0.999517      21.054044      58.506721       0.625705       0.484447      -1.011678      -0.013668      -0.033093       0.036676       0.051255      -0.035179      -0.051795       0.081087      -0.065750       0.079575      -0.074239      -0.052157       0.126396              8.292361       8.799590      -0.980460       2.733518       7.623815      -3.650986       8.453677           0.000350
          102              C       3.174676       9.209296       4.705640      -0.169186      25.514169 0.36401930E+03  0.82154239E+04                                 7.516659                            6.268894       0.068791       2.025109                    0.998640      28.288196      80.603213       0.670366       0.404845      -1.067952      -0.071209       0.030924      -0.057377       0.096535      -0.043543       0.029923       0.008692       0.026396       0.087844      -0.066798       0.015023       0.051775              8.453863       7.499151      -1.584616       1.229414       9.030374      -2.711439       8.832065           0.007433
          103              C      -1.168861      10.816972       5.563030       0.675004      20.945583 0.22540197E+03  0.45545054E+04                                 7.094599                            5.396185      -0.000584       2.080872                    0.999517      21.053330      58.504172       0.625713       0.484448      -1.011678       0.035508       0.004705       0.036670       0.051261       0.046062      -0.044328      -0.085401      -0.028045       0.079589      -0.074244      -0.052155       0.126399              8.292038       7.068434      -0.018906       1.795026       9.354365       4.192559       8.453316           0.000351
          104              C      -2.378672      10.588015       4.705640      -0.169183      25.514131 0.36401829E+03  0.82153899E+04                                 7.516615                            6.268856       0.068796       2.025113                    0.998640      28.288175      80.602921       0.670373       0.404841      -1.067955       0.008830      -0.077132      -0.057382       0.096540       0.010343      -0.022495       0.021565      -0.088606       0.087858      -0.066798       0.015026       0.051772              8.453809       7.275204       1.455316       1.733430       9.254236       2.420381       8.831987           0.007433
          105              C      -1.599192       6.022563       5.563030       0.674949      20.946932 0.22541997E+03  0.45549562E+04                                 7.094862                            5.396380      -0.000399       2.080918                    0.999517      21.054117      58.506760       0.625706       0.484444      -1.011681      -0.021830       0.028378       0.036673       0.051252      -0.010881       0.096117       0.004308       0.093799       0.079568      -0.074234      -0.052156       0.126390              8.292335       8.766816       0.999398      -4.528544       7.656576      -0.541822       8.453614           0.000351
          106              C      -0.796004       5.089315       4.705640      -0.169183      25.514421 0.36402531E+03  0.82155862E+04                                 7.516730                            6.268978       0.068872       2.025137                    0.998640      28.288207      80.603143       0.670357       0.404849      -1.067950       0.062383       0.046206      -0.057378       0.096534       0.033201      -0.007441      -0.030270       0.062215       0.087849      -0.066800       0.015013       0.051787              8.453925      10.019953       0.129317      -2.962906       6.509713       0.291005       8.832108           0.007433
          107              O       8.785497       4.821784      13.159476      -0.631207      36.592116 0.60661026E+03  0.15026575E+05                                 8.699352                            7.659604       0.294754       2.123405                    0.997961      28.834053      76.890505       0.681745       0.362689      -1.136297       0.021600       0.008742       0.064035       0.068143      -0.000098      -0.037805      -0.090618       0.052573      -0.100021      -0.118013       0.032170       0.085843              9.249713      13.688487      -0.918331       2.550240       6.755992       0.444279       7.304659           0.000510
          108              O      10.832261       4.828005      14.038416      -0.569173      38.749797 0.51295063E+03  0.12180976E+05                                 9.100869                            6.960118       0.424194       2.173601                    0.999001      27.706024      72.264967       0.728301       0.354151      -1.143440      -0.039926       0.002060      -0.008100       0.040792       0.051370       0.016145      -0.019128      -0.039661       0.107896      -0.078167       0.032289       0.045878             11.076279       9.933735       3.873015       4.977617       9.380242       5.131332      13.914860           0.054348
          109              O       6.967189       2.423957      13.159476      -0.631305      36.594941 0.60667607E+03  0.15028593E+05                                 8.699684                            7.659928       0.294979       2.123449                    0.997965      28.835790      76.895801       0.681743       0.362680      -1.136305      -0.003210      -0.023148       0.064095       0.068222       0.022764      -0.059525       0.078160      -0.026005      -0.100008      -0.118035       0.032114       0.085920              9.250030       9.284788       3.461078      -0.890317      11.160443      -2.430694       7.304858           0.000511
          110              O       5.949195       0.648297      14.038416      -0.569179      38.747540 0.51292009E+03  0.12180039E+05                                 9.100415                            6.959823       0.424269       2.173626                    0.999001      27.705672      72.262836       0.728332       0.354142      -1.143450       0.021755       0.033546      -0.008101       0.040795      -0.042851      -0.024641      -0.004422      -0.069135       0.107883      -0.078158       0.032287       0.045872             11.075663       6.164185      -1.696706       1.954886      13.148812      -6.875942      13.913991           0.054346
          111              O       5.799764       5.197572      13.159476      -0.631175      36.591016 0.60659122E+03  0.15025998E+05                                 8.699225                            7.659522       0.294775       2.123425                    0.997963      28.833480      76.888913       0.681743       0.362692      -1.136293      -0.018363       0.014336       0.064023       0.068130      -0.022718       0.097339       0.012550      -0.026402      -0.100014      -0.117959       0.032134       0.085825              9.249550       7.693744      -2.542639      -1.659858      12.750355       1.986395       7.304551           0.000510
          112              O       4.770994       6.967011      14.038416      -0.569168      38.749448 0.51294605E+03  0.12180838E+05                                 9.100800                            6.960074       0.424181       2.173598                    0.999001      27.705970      72.264705       0.728305       0.354150      -1.143441       0.018178      -0.035605      -0.008103       0.040790      -0.008507       0.008492       0.023544       0.108792       0.107896      -0.078159       0.032285       0.045875             11.076174      12.872627      -2.176154      -6.932587       6.441175       1.745058      13.914718           0.054349
          113              O      -1.601347       7.621529      13.159476      -0.631207      36.592121 0.60661035E+03  0.15026578E+05                                 8.699352                            7.659604       0.294755       2.123406                    0.997961      28.834057      76.890514       0.681745       0.362689      -1.136297      -0.021601      -0.008743       0.064035       0.068143      -0.000098       0.037805       0.090618       0.052573      -0.100022      -0.118013       0.032170       0.085843              9.249713      13.688488      -0.918330      -2.550241       6.755992      -0.444279       7.304659           0.000511
          114              O      -3.648111       7.615308      14.038416      -0.569173      38.749807 0.51295070E+03  0.12180978E+05                                 9.100870                            6.960118       0.424194       2.173601                    0.999001      27.706029      72.264981       0.728301       0.354151      -1.143440       0.039926      -0.002060      -0.008100       0.040792       0.051370      -0.016145       0.019128      -0.039661       0.107896      -0.078167       0.032289       0.045878             11.076281       9.933736       3.873016      -4.977618       9.380242      -5.131334      13.914864           0.054348
          115              O       0.216961      10.019356      13.159476      -0.631305      36.594944 0.60667610E+03  0.15028594E+05                                 8.699684                            7.659929       0.294979       2.123449                    0.997965      28.835790      76.895804       0.681743       0.362680      -1.136305       0.003210       0.023148       0.064095       0.068223       0.022764       0.059525      -0.078160      -0.026005      -0.100007      -0.118035       0.032114       0.085920              9.250030       9.284789       3.461079       0.890317      11.160443       2.430694       7.304859           0.000511
          116              O       1.234955      11.795016      14.038416      -0.569179      38.747548 0.51292018E+03  0.12180042E+05                                 9.100417                            6.959824       0.424269       2.173626                    0.999001      27.705670      72.262838       0.728331       0.354143      -1.143450      -0.021755      -0.033546      -0.008101       0.040795      -0.042850       0.024640       0.004422      -0.069135       0.107882      -0.078158       0.032287       0.045872             11.075666       6.164186      -1.696707      -1.954887      13.148815       6.875945      13.913996           0.054346
          117              O       1.384386       7.245741      13.159476      -0.631175      36.591027 0.60659146E+03  0.15026005E+05                                 8.699227                            7.659524       0.294775       2.123425                    0.997963      28.833484      76.888931       0.681742       0.362692      -1.136293       0.018363      -0.014336       0.064023       0.068130      -0.022718      -0.097339      -0.012550      -0.026402      -0.100014      -0.117959       0.032134       0.085825              9.249552       7.693746      -2.542639       1.659859      12.750358      -1.986396       7.304553           0.000510
          118              O       2.413156       5.476302      14.038416      -0.569168      38.749454 0.51294621E+03  0.12180844E+05                                 9.100802                            6.960076       0.424181       2.173598                    0.999001      27.705969      72.264711       0.728305       0.354150      -1.143441      -0.018178       0.035605      -0.008103       0.040790      -0.008507      -0.008492      -0.023544       0.108792       0.107896      -0.078159       0.032285       0.045875             11.076176      12.872630      -2.176154       6.932587       6.441177      -1.745058      13.914720           0.054350
          119              O       1.601347       7.621529       9.930024      -0.631206      36.592476 0.60661819E+03  0.15026832E+05                                 8.699437                            7.659677       0.294777       2.123414                    0.997961      28.834112      76.891012       0.681738       0.362691      -1.136295       0.021600      -0.008744      -0.064036       0.068144       0.000099       0.037806      -0.090612       0.052576      -0.100013      -0.118007       0.032168       0.085839              9.249802      13.688602       0.918321      -2.550287       6.756057       0.444280       7.304747           0.000511
          120              O       3.648111       7.615308       9.051084      -0.569173      38.750020 0.51295320E+03  0.12181055E+05                                 9.100907                            6.960132       0.424177       2.173595                    0.999001      27.706095      72.265247       0.728300       0.354151      -1.143440      -0.039927      -0.002060       0.008100       0.040792      -0.051363      -0.016144      -0.019128      -0.039663       0.107895      -0.078161       0.032284       0.045877             11.076343       9.933778      -3.873048      -4.977659       9.380294       5.131374      13.914957           0.054348
          121              O      -0.216961      10.019356       9.930024      -0.631304      36.595521 0.60668706E+03  0.15028941E+05                                 8.699808                            7.660024       0.294956       2.123441                    0.997965      28.835902      76.896413       0.681735       0.362683      -1.136303      -0.003213       0.023148      -0.064094       0.068222      -0.022762       0.059537       0.078162      -0.026008      -0.100011      -0.118044       0.032117       0.085927              9.250183       9.284909      -3.461154       0.890350      11.160657      -2.430797       7.304984           0.000511
          122              O      -1.234955      11.795016       9.051084      -0.569178      38.749118 0.51294268E+03  0.12180731E+05                                 9.100735                            6.960040       0.424253       2.173622                    0.999001      27.705896      72.264279       0.728309       0.354149      -1.143443       0.021756      -0.033546       0.008102       0.040796       0.042853       0.024637      -0.004419      -0.069149       0.107888      -0.078164       0.032290       0.045874             11.076087       6.164398       1.696794      -1.955003      13.149295      -6.876258      13.914569           0.054347
          123              O      -1.384386       7.245741       9.930024      -0.631176      36.590097 0.60657270E+03  0.15025406E+05                                 8.699019                            7.659356       0.294776       2.123424                    0.997963      28.833317      76.887826       0.681757       0.362688      -1.136298      -0.018364      -0.014335      -0.064022       0.068129       0.022716      -0.097336       0.012546      -0.026404      -0.100020      -0.117956       0.032134       0.085822              9.249312       7.693537       2.542536       1.659763      12.750059       1.986278       7.304339           0.000510
          124              O      -2.413156       5.476302       9.051084      -0.569169      38.747752 0.51292247E+03  0.12180117E+05                                 9.100461                            6.959857       0.424211       2.173607                    0.999001      27.705699      72.263096       0.728327       0.354144      -1.143448       0.018178       0.035603       0.008102       0.040788       0.008506      -0.008491       0.023550       0.108792       0.107892      -0.078161       0.032286       0.045875             11.075709      12.872088       2.176073       6.932216       6.440966       1.744988      13.914074           0.054348
          125              O       5.582803       4.821784       9.930024      -0.631207      36.592484 0.60661839E+03  0.15026838E+05                                 8.699439                            7.659679       0.294776       2.123414                    0.997961      28.834115      76.891025       0.681738       0.362691      -1.136295      -0.021600       0.008744      -0.064036       0.068144       0.000099      -0.037806       0.090612       0.052576      -0.100013      -0.118007       0.032168       0.085840              9.249803      13.688604       0.918320       2.550287       6.756058      -0.444280       7.304748           0.000510
          126              O       3.536039       4.828005       9.051084      -0.569173      38.749984 0.51295276E+03  0.12181041E+05                                 9.100900                            6.960128       0.424177       2.173596                    0.999001      27.706089      72.265215       0.728301       0.354151      -1.143440       0.039927       0.002060       0.008100       0.040792      -0.051363       0.016144       0.019128      -0.039663       0.107895      -0.078161       0.032284       0.045877             11.076333       9.933772      -3.873044       4.977654       9.380287      -5.131367      13.914941           0.054348
          127              O       7.401111       2.423957       9.930024      -0.631304      36.595514 0.60668692E+03  0.15028936E+05                                 8.699807                            7.660023       0.294955       2.123441                    0.997965      28.835898      76.896401       0.681735       0.362683      -1.136303       0.003213      -0.023148      -0.064094       0.068222      -0.022762      -0.059537      -0.078162      -0.026008      -0.100011      -0.118044       0.032117       0.085927              9.250182       9.284908      -3.461154      -0.890350      11.160656       2.430797       7.304983           0.000510
          128              O       8.419105       0.648297       9.051084      -0.569177      38.749117 0.51294268E+03  0.12180731E+05                                 9.100735                            6.960040       0.424252       2.173622                    0.999001      27.705894      72.264275       0.728309       0.354149      -1.143443      -0.021756       0.033546       0.008102       0.040796       0.042853      -0.024637       0.004419      -0.069149       0.107888      -0.078164       0.032290       0.045874             11.076088       6.164398       1.696794       1.955003      13.149295       6.876259      13.914570           0.054347
          129              O       8.568536       5.197572       9.930024      -0.631176      36.590101 0.60657275E+03  0.15025407E+05                                 8.699020                            7.659356       0.294776       2.123424                    0.997963      28.833319      76.887830       0.681757       0.362688      -1.136298       0.018364       0.014335      -0.064022       0.068129       0.022716       0.097336      -0.012546      -0.026404      -0.100020      -0.117956       0.032134       0.085822              9.249312       7.693537       2.542536      -1.659762      12.750060      -1.986278       7.304339           0.000511
          130              O       9.597306       6.967011       9.051084      -0.569169      38.747776 0.51292274E+03  0.12180125E+05                                 9.100466                            6.959860       0.424211       2.173607                    0.999001      27.705701      72.263114       0.728326       0.354144      -1.143448      -0.018178      -0.035603       0.008102       0.040788       0.008506       0.008491      -0.023550       0.108792       0.107892      -0.078161       0.032286       0.045875             11.075716      12.872096       2.176075      -6.932222       6.440968      -1.744989      13.914085           0.054348
          131              O      -1.601347       7.621529       2.233524      -0.631207      36.592115 0.60661024E+03  0.15026574E+05                                 8.699352                            7.659604       0.294754       2.123406                    0.997961      28.834053      76.890504       0.681745       0.362689      -1.136297      -0.021600      -0.008743      -0.064035       0.068143      -0.000098      -0.037805      -0.090618       0.052573      -0.100021      -0.118013       0.032170       0.085843              9.249712      13.688487      -0.918330       2.550241       6.755991       0.444279       7.304659           0.000510
          132              O      -3.648111       7.615308       1.354584      -0.569173      38.749789 0.51295041E+03  0.12180969E+05                                 9.100867                            6.960116       0.424194       2.173601                    0.999001      27.706023      72.264956       0.728301       0.354151      -1.143440       0.039926      -0.002060       0.008100       0.040792       0.051370       0.016145      -0.019128      -0.039661       0.107896      -0.078167       0.032289       0.045878             11.076277       9.933732       3.873014       4.977616       9.380239       5.131332      13.914860           0.054348
          133              O       0.216961      10.019356       2.233524      -0.631305      36.594939 0.60667601E+03  0.15028591E+05                                 8.699683                            7.659928       0.294979       2.123449                    0.997965      28.835789      76.895797       0.681743       0.362680      -1.136305       0.003210       0.023148      -0.064095       0.068222       0.022764      -0.059525       0.078160      -0.026005      -0.100008      -0.118035       0.032114       0.085920              9.250029       9.284788       3.461078      -0.890317      11.160442      -2.430694       7.304858           0.000511
          134              O       1.234955      11.795016       1.354584      -0.569178      38.747549 0.51292020E+03  0.12180043E+05                                 9.100417                            6.959824       0.424269       2.173626                    0.999001      27.705672      72.262842       0.728331       0.354142      -1.143450      -0.021755      -0.033546       0.008101       0.040795      -0.042851      -0.024640      -0.004422      -0.069135       0.107883      -0.078158       0.032287       0.045872             11.075666       6.164186      -1.696707       1.954887      13.148815      -6.875945      13.913996           0.054346
          135              O       1.384386       7.245741       2.233524      -0.631175      36.591019 0.60659131E+03  0.15026001E+05                                 8.699226                            7.659523       0.294775       2.123425                    0.997963      28.833481      76.888920       0.681743       0.362692      -1.136293       0.018363      -0.014336      -0.064023       0.068130      -0.022718       0.097339       0.012550      -0.026402      -0.100014      -0.117959       0.032134       0.085825              9.249551       7.693745      -2.542639      -1.659858      12.750356       1.986395       7.304551           0.000511
          136              O       2.413156       5.476302       1.354584      -0.569168      38.749444 0.51294604E+03  0.12180838E+05                                 9.100800                            6.960074       0.424181       2.173598                    0.999001      27.705968      72.264700       0.728305       0.354150      -1.143441      -0.018178       0.035605       0.008103       0.040790      -0.008506       0.008492       0.023544       0.108792       0.107896      -0.078159       0.032284       0.045875             11.076173      12.872626      -2.176154      -6.932585       6.441176       1.745058      13.914716           0.054350
          137              O       8.785497       4.821784       2.233524      -0.631207      36.592117 0.60661026E+03  0.15026575E+05                                 8.699352                            7.659604       0.294755       2.123406                    0.997961      28.834055      76.890508       0.681745       0.362689      -1.136297       0.021601       0.008743      -0.064035       0.068143      -0.000098       0.037805       0.090618       0.052573      -0.100022      -0.118013       0.032170       0.085843              9.249712      13.688487      -0.918330      -2.550241       6.755992      -0.444279       7.304658           0.000511
          138              O      10.832261       4.828005       1.354584      -0.569173      38.749802 0.51295069E+03  0.12180978E+05                                 9.100869                            6.960118       0.424194       2.173601                    0.999001      27.706029      72.264978       0.728301       0.354151      -1.143440      -0.039926       0.002060       0.008100       0.040792       0.051370      -0.016145       0.019128      -0.039662       0.107896      -0.078168       0.032289       0.045878             11.076279       9.933736       3.873016      -4.977617       9.380242      -5.131332      13.914860           0.054348
          139              O       6.967189       2.423957       2.233524      -0.631305      36.594941 0.60667606E+03  0.15028593E+05                                 8.699684                            7.659929       0.294978       2.123449                    0.997965      28.835788      76.895800       0.681743       0.362680      -1.136305      -0.003210      -0.023148      -0.064095       0.068223       0.022764       0.059525      -0.078160      -0.026005      -0.100008      -0.118035       0.032114       0.085920              9.250030       9.284788       3.461078       0.890317      11.160443       2.430694       7.304859           0.000511
          140              O       5.949195       0.648297       1.354584      -0.569178      38.747517 0.51291970E+03  0.12180028E+05                                 9.100411                            6.959820       0.424270       2.173626                    0.999001      27.705662      72.262802       0.728332       0.354142      -1.143450       0.021755       0.033546       0.008101       0.040795      -0.042850       0.024640       0.004422      -0.069135       0.107882      -0.078158       0.032287       0.045872             11.075659       6.164182      -1.696706      -1.954886      13.148807       6.875940      13.913987           0.054346
          141              O       5.799764       5.197572       2.233524      -0.631175      36.591016 0.60659122E+03  0.15025998E+05                                 8.699225                            7.659522       0.294776       2.123425                    0.997963      28.833481      76.888915       0.681743       0.362692      -1.136293      -0.018363       0.014336      -0.064023       0.068130      -0.022718      -0.097339      -0.012550      -0.026402      -0.100014      -0.117959       0.032134       0.085825              9.249550       7.693744      -2.542639       1.659858      12.750355      -1.986395       7.304550           0.000511
          142              O       4.770994       6.967011       1.354584      -0.569168      38.749446 0.51294598E+03  0.12180836E+05                                 9.100800                            6.960073       0.424181       2.173598                    0.999001      27.705968      72.264698       0.728305       0.354150      -1.143441       0.018178      -0.035605       0.008103       0.040790      -0.008506      -0.008492      -0.023544       0.108792       0.107896      -0.078159       0.032284       0.045875             11.076174      12.872627      -2.176154       6.932587       6.441175      -1.745058      13.914718           0.054349
          143              O       5.582803       4.821784       5.462976      -0.631207      36.592483 0.60661836E+03  0.15026838E+05                                 8.699438                            7.659678       0.294776       2.123414                    0.997961      28.834115      76.891024       0.681738       0.362691      -1.136295      -0.021600       0.008744       0.064036       0.068144       0.000099       0.037806      -0.090612       0.052576      -0.100013      -0.118007       0.032168       0.085840              9.249803      13.688603       0.918320      -2.550286       6.756058       0.444280       7.304747           0.000511
          144              O       3.536039       4.828005       6.341916      -0.569173      38.749969 0.51295249E+03  0.12181033E+05                                 9.100898                            6.960126       0.424178       2.173596                    0.999001      27.706083      72.265192       0.728301       0.354151      -1.143440       0.039927       0.002060      -0.008100       0.040792      -0.051363      -0.016144      -0.019128      -0.039663       0.107895      -0.078161       0.032284       0.045877             11.076331       9.933769      -3.873043      -4.977653       9.380285       5.131366      13.914938           0.054348
          145              O       7.401111       2.423957       5.462976      -0.631304      36.595519 0.60668702E+03  0.15028940E+05                                 8.699808                            7.660024       0.294955       2.123441                    0.997965      28.835900      76.896410       0.681735       0.362683      -1.136303       0.003213      -0.023147       0.064094       0.068222      -0.022762       0.059537       0.078162      -0.026008      -0.100010      -0.118044       0.032117       0.085927              9.250184       9.284909      -3.461154       0.890350      11.160658      -2.430797       7.304984           0.000510
          146              O       8.419105       0.648297       6.341916      -0.569177      38.749111 0.51294255E+03  0.12180727E+05                                 9.100734                            6.960039       0.424253       2.173622                    0.999001      27.705892      72.264266       0.728309       0.354149      -1.143443      -0.021756       0.033546      -0.008102       0.040796       0.042853       0.024637      -0.004419      -0.069149       0.107888      -0.078164       0.032290       0.045874             11.076086       6.164397       1.696793      -1.955002      13.149294      -6.876258      13.914568           0.054347
          147              O       8.568536       5.197572       5.462976      -0.631176      36.590091 0.60657255E+03  0.15025401E+05                                 8.699019                            7.659356       0.294775       2.123424                    0.997963      28.833313      76.887813       0.681757       0.362688      -1.136298       0.018364       0.014335       0.064022       0.068129       0.022716      -0.097336       0.012546      -0.026404      -0.100020      -0.117956       0.032134       0.085822              9.249311       7.693536       2.542535       1.659762      12.750058       1.986278       7.304339           0.000510
          148              O       9.597306       6.967011       6.341916      -0.569169      38.747761 0.51292249E+03  0.12180117E+05                                 9.100463                            6.959857       0.424211       2.173607                    0.999001      27.705697      72.263094       0.728327       0.354144      -1.143448      -0.018178      -0.035603      -0.008102       0.040788       0.008506      -0.008491       0.023550       0.108792       0.107893      -0.078161       0.032286       0.045875             11.075713      12.872091       2.176074       6.932220       6.440966       1.744989      13.914081           0.054348
          149              O       1.601347       7.621529       5.462976      -0.631207      36.592472 0.60661811E+03  0.15026830E+05                                 8.699437                            7.659677       0.294776       2.123414                    0.997961      28.834110      76.891006       0.681738       0.362691      -1.136295       0.021600      -0.008744       0.064036       0.068144       0.000099      -0.037806       0.090612       0.052576      -0.100013      -0.118007       0.032168       0.085840              9.249801      13.688601       0.918320       2.550287       6.756056      -0.444280       7.304746           0.000511
          150              O       3.648111       7.615308       6.341916      -0.569173      38.749996 0.51295282E+03  0.12181043E+05                                 9.100903                            6.960129       0.424178       2.173596                    0.999001      27.706087      72.265215       0.728301       0.354151      -1.143440      -0.039927      -0.002060      -0.008100       0.040792      -0.051363       0.016144       0.019128      -0.039663       0.107895      -0.078161       0.032284       0.045877             11.076338       9.933773      -3.873045       4.977656       9.380289      -5.131371      13.914950           0.054348
          151              O      -0.216961      10.019356       5.462976      -0.631304      36.595505 0.60668673E+03  0.15028931E+05                                 8.699806                            7.660022       0.294954       2.123441                    0.997965      28.835893      76.896386       0.681735       0.362683      -1.136303      -0.003213       0.023148       0.064094       0.068222      -0.022762      -0.059537      -0.078162      -0.026008      -0.100011      -0.118044       0.032117       0.085927              9.250181       9.284907      -3.461153      -0.890349      11.160654       2.430796       7.304982           0.000510
          152              O      -1.234955      11.795016       6.341916      -0.569177      38.749094 0.51294230E+03  0.12180719E+05                                 9.100731                            6.960037       0.424253       2.173622                    0.999001      27.705888      72.264248       0.728309       0.354149      -1.143443       0.021756      -0.033546      -0.008102       0.040796       0.042853      -0.024637       0.004419      -0.069149       0.107888      -0.078164       0.032290       0.045874             11.076082       6.164395       1.696793       1.955001      13.149289       6.876255      13.914563           0.054347
          153              O      -1.384386       7.245741       5.462976      -0.631176      36.590088 0.60657252E+03  0.15025400E+05                                 8.699018                            7.659356       0.294775       2.123424                    0.997963      28.833312      76.887812       0.681757       0.362688      -1.136298      -0.018364      -0.014335       0.064022       0.068129       0.022716       0.097336      -0.012546      -0.026404      -0.100020      -0.117956       0.032134       0.085822              9.249311       7.693536       2.542535      -1.659762      12.750057      -1.986277       7.304339           0.000510
          154              O      -2.413156       5.476302       6.341916      -0.569169      38.747723 0.51292202E+03  0.12180103E+05                                 9.100456                            6.959853       0.424212       2.173607                    0.999001      27.705691      72.263061       0.728327       0.354144      -1.143448       0.018178       0.035603      -0.008102       0.040788       0.008506       0.008491      -0.023550       0.108792       0.107892      -0.078161       0.032286       0.045875             11.075703      12.872080       2.176072      -6.932211       6.440962      -1.744987      13.914067           0.054348
          155              O       9.306707       2.922312      11.544750      -0.217518      33.208418 0.45540633E+03  0.10532139E+05                                 8.413246                            6.689049      -0.096265       2.051077                    0.999136      24.265172      63.134097       0.718832       0.368435      -1.128471       0.205924      -0.118904       0.000003       0.237788       0.024899       0.072521       0.125613      -0.028725       0.133587      -0.120782      -0.051009       0.171791              9.970820       8.365244       1.971018       3.166340      10.641255       5.484296      10.905961           0.001913
          156              O       5.061593       2.922312      11.544750      -0.217519      33.208541 0.45540854E+03  0.10532210E+05                                 8.413292                            6.689083      -0.096263       2.051078                    0.999136      24.265207      63.134388       0.718827       0.368437      -1.128468      -0.205925      -0.118905      -0.000003       0.237788      -0.024899       0.072521      -0.125613      -0.028724       0.133582      -0.120782      -0.051008       0.171791              9.970874       8.365268      -1.971048       3.166368      10.641322      -5.484324      10.906032           0.001913
          157              O       7.184150       6.598689      11.544750      -0.217515      33.204572 0.45534567E+03  0.10530284E+05                                 8.412283                            6.688350      -0.095971       2.051195                    0.999135      24.263814      63.127211       0.718918       0.368407      -1.128503       0.000000       0.237787      -0.000000       0.237787      -0.000000      -0.145046      -0.000000       0.057444       0.133549      -0.120799      -0.050980       0.171779              9.969602      11.777649       0.000006      -6.331770       7.226604       0.000007      10.904552           0.001913
          158              O      -2.122557       9.521001      11.544750      -0.217518      33.208421 0.45540638E+03  0.10532141E+05                                 8.413247                            6.689049      -0.096266       2.051077                    0.999136      24.265173      63.134101       0.718832       0.368435      -1.128471      -0.205924       0.118904       0.000003       0.237788       0.024899      -0.072521      -0.125613      -0.028725       0.133587      -0.120782      -0.051009       0.171791              9.970821       8.365245       1.971018      -3.166341      10.641255      -5.484296      10.905962           0.001912
          159              O       2.122557       9.521001      11.544750      -0.217518      33.208545 0.45540859E+03  0.10532212E+05                                 8.413293                            6.689083      -0.096263       2.051078                    0.999136      24.265208      63.134396       0.718827       0.368437      -1.128468       0.205924       0.118905      -0.000003       0.237788      -0.024899      -0.072521       0.125613      -0.028724       0.133582      -0.120783      -0.051008       0.171791              9.970877       8.365270      -1.971048      -3.166370      10.641323       5.484325      10.906036           0.001913
          160              O       0.000000       5.844624      11.544750      -0.217515      33.204570 0.45534565E+03  0.10530283E+05                                 8.412283                            6.688350      -0.095971       2.051195                    0.999135      24.263814      63.127211       0.718918       0.368407      -1.128503       0.000000      -0.237787      -0.000000       0.237787      -0.000000       0.145046       0.000000       0.057444       0.133549      -0.120799      -0.050980       0.171779              9.969601      11.777649       0.000006       6.331769       7.226603      -0.000008      10.904552           0.001912
          161              O      -2.122557       9.521001       3.848250      -0.217518      33.208406 0.45540612E+03  0.10532133E+05                                 8.413245                            6.689048      -0.096266       2.051077                    0.999136      24.265167      63.134083       0.718832       0.368435      -1.128471      -0.205924       0.118905      -0.000003       0.237788       0.024899       0.072521       0.125613      -0.028725       0.133587      -0.120782      -0.051009       0.171791              9.970818       8.365243       1.971019       3.166340      10.641254       5.484295      10.905959           0.001912
          162              O       2.122557       9.521001       3.848250      -0.217518      33.208529 0.45540830E+03  0.10532204E+05                                 8.413291                            6.689081      -0.096263       2.051078                    0.999136      24.265201      63.134374       0.718827       0.368437      -1.128468       0.205925       0.118905       0.000003       0.237788      -0.024899       0.072521      -0.125613      -0.028724       0.133582      -0.120783      -0.051008       0.171791              9.970874       8.365268      -1.971048       3.166369      10.641321      -5.484324      10.906032           0.001913
          163              O       0.000000       5.844624       3.848250      -0.217515      33.204562 0.45534549E+03  0.10530279E+05                                 8.412282                            6.688349      -0.095972       2.051195                    0.999135      24.263810      63.127201       0.718918       0.368407      -1.128503      -0.000000      -0.237787       0.000000       0.237787      -0.000000      -0.145046      -0.000000       0.057444       0.133549      -0.120799      -0.050980       0.171779              9.969600      11.777649       0.000006      -6.331769       7.226602       0.000008      10.904550           0.001913
          164              O       9.306707       2.922312       3.848250      -0.217518      33.208409 0.45540617E+03  0.10532135E+05                                 8.413246                            6.689048      -0.096266       2.051077                    0.999136      24.265168      63.134087       0.718832       0.368435      -1.128471       0.205924      -0.118904      -0.000003       0.237788       0.024899      -0.072521      -0.125613      -0.028725       0.133587      -0.120782      -0.051009       0.171791              9.970819       8.365243       1.971019      -3.166340      10.641255      -5.484295      10.905959           0.001912
          165              O       5.061593       2.922312       3.848250      -0.217518      33.208544 0.45540856E+03  0.10532211E+05                                 8.413293                            6.689083      -0.096264       2.051078                    0.999136      24.265208      63.134398       0.718827       0.368437      -1.128468      -0.205925      -0.118905       0.000003       0.237788      -0.024899      -0.072521       0.125613      -0.028724       0.133582      -0.120783      -0.051008       0.171791              9.970876       8.365270      -1.971049      -3.166369      10.641325       5.484326      10.906034           0.001913
          166              O       7.184150       6.598689       3.848250      -0.217515      33.204567 0.45534556E+03  0.10530281E+05                                 8.412282                            6.688350      -0.095972       2.051195                    0.999135      24.263812      63.127207       0.718918       0.368407      -1.128503      -0.000000       0.237787       0.000000       0.237787      -0.000000       0.145046       0.000000       0.057444       0.133549      -0.120799      -0.050980       0.171779              9.969602      11.777649       0.000006       6.331770       7.226603      -0.000007      10.904552           0.001912

******************************************************
Auxiliary information for the entire system
The total spin magnetic moment of the unit cell is   5.998716
The total net atomic charge of the unit cell is   0.000001
Accuracy of reproducing the electrostatic potential in the unit cell:
  The inner radius (bohr) =    5.0000
  The outer radius (bohr) =   12.0000
  Valid grid points have density less than (e/(bohr^3)) =    0.0001
  The number of valid grid points were=       102344
  The rms potential error without charges in kcal/mol is=      6.07422
  The rms potential error with partial charges in kcal/mol is=      0.47550
  The RRMSE value at monopole order=      0.07828
  The rms potential error with partial charges and cloud penetration in kcal/mol is=      0.45982
  The RRMSE value at monopole order with cloud penetration is=      0.07570
  The rms potential error with partial charges and atomic dipoles in kcal/mol is=      0.69178
  The RRMSE value at dipole order=      0.11389
  The rms potential error with partial charges, atomic dipoles and cloud penetration in kcal/mol is=      0.67861
  The RRMSE value at dipole order with cloud penetration=      0.11172

******************************************************
The electron densities and ab initio electrostatic potential were computed in VASP using the PBE functional and
projector augmented wave method. See the main text of the journal article for a description of computational details.
The atomic charges, dipoles, and quadrupoles were computed with the DDEC6 method as described in
(a) T. A. Manz and N. Gabaldon Limas, RSC Adv. 6 (2016) 47771-47801 DOI: 10.1039/c6ra04656h
(b) N. Gabaldon Limas and T. A. Manz, RSC Adv. 8 (2018) 2678-2707 DOI: 10.1039/c7ra11829e.
For each atom in the material, the electron cloud parameters were fit to the spherically averaged atom-in-material
electron density using radial positions for which this density was between 10^-4 and 10^-2 electrons per cubic bohr.
The polarizabilities, dispersion coefficients, and quantum Drude oscillator (QDO) parameters were fit using the MCLF method.
The magnetic structure of the system was optimized in VASP from the default ferromagnetic initial guess using spin polarization.
The atomic spin moments (ASMs) were computed on this optimized magnetic structure using the DDEC6 partition as inputs
to the method of T. A. Manz and D. S. Sholl, J. Chem. Theory Comput. 7 (2011) 4146-4164 DOI: 10.1021/ct200539n.
The RMSE and RRMSE were computed using a uniform grid with Ewald summation.
