# Supplementary material for: A collection of forcefield precursors for metal–organic frameworks
Source: RSC Adv. 2019 Nov 13;9(63):36492–507. doi: 10.1039/c9ra07327b (PMC9075174; doi:10.1039/c9ra07327b)
Supplement: RA-009-C9RA07327B-s4930 [file RA-009-C9RA07327B-s4930.xyz]

   82
jmolscript: load "" {1 1 1} spacegroup "x,y,z" unitcell [{      7.895800     0.000000     0.000000 }, {      0.000000     9.608300     0.000000 }, {      0.000000    -3.185803    15.183374 }]
Sm     3.145924     3.180542     8.229844     2.144124
Sm     3.052437    -1.554995     8.151954     2.158725
Sm     7.093824     3.241955     6.953530     2.144123
Sm     7.000337     7.977492     7.031420     2.158726
Cu     4.293736     7.154947     0.084571     0.770638
Cu     0.345836    -0.732450    15.098803     0.770639
H      4.606410     3.484855    12.259056     0.104991
H      0.489540     5.733368    13.558753     0.140863
H      0.163443     5.164869    11.258472     0.125558
H      0.198974     5.389909     1.695983     0.134535
H      0.040269     6.482387     3.715372     0.115323
H      3.711816     7.986612     3.039711     0.111013
H      0.658510     2.937642     2.924318     0.104991
H      4.437440     0.689129     1.624621     0.140862
H      4.111343     1.257628     3.924902     0.125557
H      4.146874     1.032588    13.487391     0.134535
H      3.988169    -0.059890    11.468002     0.115322
H      7.659716    -1.564115    12.143663     0.111013
C      5.910006     3.974357    10.072650     0.666645
C      6.309534     4.318077    11.562139    -0.069495
C      5.365196     3.954672    12.520210     0.087361
C      6.642737     4.954498    14.170643     0.110042
C      7.615499     5.292037    13.280897    -0.118020
C      7.420473     4.948758    11.899210    -0.043361
C      6.586676     8.568852     0.438800     0.551632
C      2.006323     2.505494    14.879707     0.551797
C      1.907625     6.229681     1.128125     0.122388
C      0.868538     5.979512     1.958655    -0.111269
C      0.793528     6.583316     3.179399    -0.036797
C      1.873673     7.355654     3.601496    -0.061343
C      2.967242     7.507480     2.754264     0.070870
C      1.806559     8.035836     4.957372     0.652389
C      1.433877     0.826595     8.277976     0.915841
C      5.574435     0.812054     7.303203     0.899523
C      1.962106     2.448140     5.110724     0.666646
C      2.361634     2.104420     3.621235    -0.069497
C      1.417296     2.467825     2.663164     0.087361
C      2.694837     1.467999     1.012731     0.110042
C      3.667599     1.130460     1.902477    -0.118021
C      3.472573     1.473739     3.284164    -0.043361
C      2.638776    -2.146355    14.744574     0.551631
C      5.954223     3.917003     0.303667     0.551797
C      5.855525     0.192816    14.055249     0.122388
C      4.816438     0.442985    13.224719    -0.111269
C      4.741428    -0.160819    12.003975    -0.036797
C      5.821573    -0.933157    11.581878    -0.061344
C      6.915142    -1.084983    12.429110     0.070869
C      5.754459    -1.613339    10.226002     0.652389
C      5.381777     5.595902     6.905398     0.915841
C      1.626535     5.610443     7.880171     0.899523
N      5.534166     4.272215    13.800169    -0.215996
N      2.953029     6.960658     1.509227    -0.227747
N      1.586266     2.150282     1.383205    -0.215996
N      6.900929    -0.538161    13.674147    -0.227748
O      4.730374     3.754118     9.885895    -0.642580
O      6.895402     4.007080     9.261858    -0.667170
O      5.644707     8.090798     1.119015    -0.539820
O      7.455214     9.349514     0.857861    -0.556263
O      2.966452     3.024864    14.199491    -0.550828
O      1.225428     1.656952    14.477347    -0.540569
O      2.870123     8.229685     5.604183    -0.642254
O      0.630874     8.358419     5.302034    -0.681961
O      2.651410     0.804240     8.622638    -0.804254
O      0.866959    -0.294630     8.048707    -0.790102
O      0.827480     1.954816     8.176247    -0.785878
O      5.180434     1.938373     7.792108    -0.792252
O      6.592203     0.806708     6.531887    -0.758189
O      5.031993    -0.311766     7.617499    -0.798104
O      0.782474     2.668379     5.297479    -0.642580
O      2.947502     2.415417     5.921516    -0.667169
O      1.696807    -1.668301    14.064359    -0.539819
O      3.507314    -2.927017    14.325513    -0.556265
O      6.914352     3.397633     0.983883    -0.550828
O      5.173328     4.765545     0.706027    -0.540569
O      6.818023    -1.807188     9.579191    -0.642255
O      4.578774    -1.935922     9.881340    -0.681961
O      6.599310     5.618257     6.560736    -0.804254
O      4.814859     6.717127     7.134667    -0.790102
O      4.775380     4.467681     7.007127    -0.785877
O      1.232534     4.484124     7.391266    -0.792252
O      2.644303     5.615789     8.651487    -0.758189
O      1.084093     6.734263     7.565875    -0.798104

The following XYZ coordinates are in angstroms. Other properties are in atomic units.
The sperically averaged electron density of each atom fit to a function of the form exp(a - br)
eigen_1, eigen_2 and eigen_3 are the three eigenvalues of traceless quadrupole moment tensor
  atom number  atomic symbol              X              Y              Z     net charge C6 coefficient C8 coefficient C10 coefficient fluctuating dipole atomic polarizability isotropic forcefield polarizability              a              b squared Pearson coefficient          <r^3>          <r^4>         wp_QDO          m_QDO          q_QDO       dipole_x       dipole_y       dipole_z         dipole            Qxy            Qxz            Qyz     Q(x^2-y^2)  Q(3z^2 - R^2)        eigen_1        eigen_2        eigen_3 static polarizability      alpha(xx)      alpha(xy)      alpha(xz)      alpha(yy)      alpha(yz)      alpha(zz) atomic spin moment
            1             Sm       3.145924       3.180542       8.229844       2.144124     120.610382 0.27788820E+04  0.92194153E+05                                15.680029                           13.873293       2.543575       2.514514                    0.999897      77.459202     179.138665       0.710808       0.259729      -1.349281       0.053888       0.006425      -0.009002       0.055012      -0.028805      -0.123386      -0.030057      -0.008464       0.305800      -0.139924      -0.030456       0.170380             17.379701      19.099950       1.087239       2.216100      19.860660       0.853624      13.178495           0.000163
            2             Sm       3.052437      -1.554995       8.151954       2.158725     123.631123 0.28651141E+04  0.95683453E+05                                15.906422                           14.070307       2.513921       2.507354                    0.999861      77.211675     178.541666       0.707807       0.259117      -1.351496       0.053229      -0.005554       0.005936       0.053847       0.012018      -0.120834      -0.003191      -0.015758       0.239553      -0.121471      -0.031640       0.153111             17.643048      20.063493       0.302901       2.397951      19.400893       0.389999      13.464758           0.000073
            3             Sm       7.093824       3.241955       6.953530       2.144123     120.610525 0.27788861E+04  0.92194324E+05                                15.680045                           13.873305       2.543575       2.514514                    0.999897      77.459212     179.138738       0.710808       0.259729      -1.349281       0.053888      -0.006425       0.009002       0.055012       0.028805       0.123386      -0.030057      -0.008465       0.305801      -0.139925      -0.030456       0.170381             17.379719      19.099969      -1.087241      -2.216101      19.860682       0.853625      13.178507           0.000163
            4             Sm       7.000337       7.977492       7.031420       2.158726     123.630978 0.28651100E+04  0.95683278E+05                                15.906407                           14.070294       2.513921       2.507354                    0.999861      77.211666     178.541596       0.707807       0.259117      -1.351496       0.053229       0.005554      -0.005935       0.053846      -0.012018       0.120834      -0.003191      -0.015758       0.239552      -0.121471      -0.031640       0.153111             17.643030      20.063474      -0.302901      -2.397949      19.400871       0.389998      13.464746           0.000073
            5             Cu       4.293736       7.154947       0.084571       0.770638      67.877669 0.11405592E+04  0.31843066E+05                                14.281591                           11.615478       1.024359       2.239776                    0.995198      42.267584     105.610550       0.494563       0.443596      -1.122623       0.007093      -0.023629       0.008015       0.025940       0.037547       0.067826       0.015332      -0.021670       0.026173      -0.076916      -0.006068       0.082984             16.519313      21.979939       5.146223      -6.617742      13.535900      -1.398536      14.042099           0.730771
            6             Cu       0.345836      -0.732450      15.098803       0.770639      67.877751 0.11405608E+04  0.31843114E+05                                14.281582                           11.615470       1.024392       2.239784                    0.995198      42.267663     105.610675       0.494564       0.443595      -1.122624       0.007094       0.023631      -0.008015       0.025942      -0.037550      -0.067823       0.015333      -0.021664       0.026177      -0.076913      -0.006072       0.082985             16.519304      21.979925      -5.146216       6.617741      13.535892      -1.398536      14.042094           0.730766
            7              H       4.606410       3.484855      12.259056       0.104991       1.135857 0.85182318E+01  0.85507139E+02                                 1.830592                            1.731495      -1.323474       2.252897                    0.993928       3.763330      10.884196       0.462305       1.319849      -0.698878      -0.039145      -0.019621      -0.010221       0.044964       0.009078       0.002876       0.004855       0.007621      -0.014390      -0.009277      -0.004387       0.013664              1.846321       2.040209       0.428868       0.115615       1.770895       0.091839       1.727860           0.000423
            8              H       0.489540       5.733368      13.558753       0.140863       0.945809 0.67806766E+01  0.64956533E+02                                 1.691271                            1.599763      -1.265364       2.298943                    0.994938       3.606650      10.538153       0.451738       1.415369      -0.679750       0.035314       0.015020       0.011273       0.039997       0.005545       0.000811      -0.000636       0.021552       0.008605      -0.013593       0.002856       0.010737              1.719846       2.037739       0.395453       0.261414       1.633578       0.145543       1.488222           0.000555
            9              H       0.163443       5.164869      11.258472       0.125558       0.941853 0.66548991E+01  0.62297744E+02                                 1.581961                            1.506357      -0.784325       2.520294                    0.999749       3.227831       8.779617       0.511716       1.278633      -0.710177       0.028081       0.009566      -0.026251       0.039612       0.009108      -0.005185      -0.002682       0.016988       0.004500      -0.013215      -0.001131       0.014346              1.601206       1.675728       0.138006      -0.382647       1.343589      -0.103502       1.784302          -0.000101
           10              H       0.198974       5.389909       1.695983       0.134535       0.941515 0.66745212E+01  0.63736650E+02                                 1.688561                            1.587339      -1.241092       2.301355                    0.995017       3.666097      10.721618       0.453092       1.415633      -0.679198      -0.028519      -0.020324      -0.007588       0.035833       0.004872      -0.002526       0.001687       0.012265       0.003646      -0.009026       0.001260       0.007765              1.723815       1.848541       0.461784       0.227123       1.834269       0.233169       1.488637           0.000530
           11              H       0.040269       6.482387       3.715372       0.115323       1.022116 0.74335972E+01  0.71675205E+02                                 1.679781                            1.598684      -0.890879       2.460369                    0.998920       3.402660       9.451412       0.492695       1.289311      -0.707357      -0.035717      -0.004721       0.013651       0.038527       0.010098      -0.001919      -0.001198       0.019466      -0.011213      -0.012171      -0.003974       0.016145              1.698758       1.883812       0.079926      -0.430730       1.380967      -0.001028       1.831494          -0.000119
           12              H       3.711816       7.986612       3.039711       0.111013       1.115577 0.83885942E+01  0.83776046E+02                                 1.807575                            1.719114      -1.241454       2.298450                    0.994777       3.643219      10.465939       0.464220       1.321147      -0.699604       0.040392       0.020797       0.015591       0.048032       0.009629       0.004637       0.008541       0.012875      -0.007320      -0.013645      -0.002844       0.016489              1.814999       2.038574       0.396116       0.125265       1.777243       0.142412       1.629180           0.000310
           13              H       0.658510       2.937642       2.924318       0.104991       1.135853 0.85181924E+01  0.85506636E+02                                 1.830587                            1.731491      -1.323470       2.252899                    0.993928       3.763320      10.884157       0.462306       1.319849      -0.698878      -0.039145       0.019621       0.010221       0.044964      -0.009078      -0.002876       0.004855       0.007621      -0.014390      -0.009277      -0.004387       0.013664              1.846316       2.040204      -0.428866      -0.115615       1.770891       0.091839       1.727855           0.000423
           14              H       4.437440       0.689129       1.624621       0.140862       0.945807 0.67806619E+01  0.64956352E+02                                 1.691269                            1.599762      -1.265361       2.298944                    0.994938       3.606645      10.538133       0.451738       1.415369      -0.679750       0.035314      -0.015020      -0.011273       0.039997      -0.005545      -0.000811      -0.000636       0.021552       0.008605      -0.013593       0.002856       0.010737              1.719844       2.037737      -0.395453      -0.261414       1.633576       0.145543       1.488221           0.000555
           15              H       4.111343       1.257628       3.924902       0.125557       0.941854 0.66549033E+01  0.62297786E+02                                 1.581961                            1.506357      -0.784324       2.520294                    0.999749       3.227831       8.779614       0.511717       1.278632      -0.710177       0.028081      -0.009566       0.026251       0.039612      -0.009107       0.005185      -0.002682       0.016988       0.004500      -0.013215      -0.001131       0.014346              1.601207       1.675729      -0.138006       0.382648       1.343589      -0.103502       1.784302          -0.000101
           16              H       4.146874       1.032588      13.487391       0.134535       0.941516 0.66745301E+01  0.63736756E+02                                 1.688562                            1.587340      -1.241092       2.301355                    0.995017       3.666100      10.721629       0.453092       1.415633      -0.679198      -0.028519       0.020324       0.007588       0.035832      -0.004872       0.002526       0.001687       0.012265       0.003646      -0.009026       0.001260       0.007765              1.723817       1.848542      -0.461784      -0.227123       1.834270       0.233169       1.488638           0.000530
           17              H       3.988169      -0.059890      11.468002       0.115322       1.022115 0.74335877E+01  0.71675091E+02                                 1.679780                            1.598684      -0.890878       2.460370                    0.998920       3.402658       9.451405       0.492695       1.289311      -0.707357      -0.035717       0.004721      -0.013651       0.038527      -0.010097       0.001919      -0.001198       0.019466      -0.011213      -0.012171      -0.003974       0.016145              1.698757       1.883811      -0.079926       0.430730       1.380967      -0.001028       1.831494          -0.000119
           18              H       7.659716      -1.564115      12.143663       0.111013       1.115574 0.83885653E+01  0.83775689E+02                                 1.807572                            1.719111      -1.241452       2.298452                    0.994777       3.643214      10.465922       0.464220       1.321148      -0.699604       0.040392      -0.020797      -0.015591       0.048032      -0.009629      -0.004637       0.008541       0.012876      -0.007320      -0.013645      -0.002844       0.016489              1.814996       2.038571      -0.396115      -0.125265       1.777241       0.142411       1.629177           0.000310
           19              C       5.910006       3.974357      10.072650       0.666645      21.009257 0.23659666E+03  0.48451389E+04                                 7.110381                            5.539154      -0.097199       2.042176                    0.999114      21.688688      60.926681       0.615034       0.486306      -1.009428      -0.019700      -0.005868      -0.070217       0.073164      -0.026571      -0.008861      -0.037553      -0.153998      -0.234344      -0.088955      -0.037774       0.126729              8.031411       8.440532       0.727395      -0.071071       4.518563       1.347668      11.135140           0.000666
           20              C       6.309534       4.318077      11.562139      -0.069495      33.833718 0.43442760E+03  0.10111373E+05                                 9.007447                            6.880092       0.286452       2.101999                    0.999450      26.985177      74.745364       0.644037       0.408604      -1.079840       0.012114       0.018089       0.031689       0.038447      -0.029335      -0.015259      -0.006180       0.010060      -0.035843      -0.033856      -0.003178       0.037034             10.370078       8.838804       2.566879       0.321977       6.380012       1.519733      15.891419           0.003855
           21              C       5.365196       3.954672      12.520210       0.087361      26.977284 0.34472656E+03  0.77091750E+04                                 8.036627                            6.377436      -0.026557       2.011625                    0.999271      26.500274      76.269037       0.619048       0.442434      -1.039852       0.010436       0.032452       0.042898       0.054793      -0.041593       0.025577      -0.010979      -0.026944      -0.138714      -0.056514      -0.015266       0.071780              8.803410       7.511800       2.022742      -1.276250       5.948021       0.620026      12.950407          -0.001576
           22              C       6.642737       4.954498      14.170643       0.110042      29.529933 0.40268060E+03  0.92982449E+04                                 8.504908                            6.870528       0.034756       2.033775                    0.999530      26.348668      75.357604       0.603414       0.439593      -1.048662      -0.027578      -0.027140      -0.059478       0.070956      -0.026301       0.032120      -0.013007      -0.034466      -0.137226      -0.061183      -0.000252       0.061435              9.173700       9.286016       2.392167      -1.407587       6.311129       1.100705      11.923954          -0.001294
           23              C       7.615499       5.292037      13.280897      -0.118020      30.590785 0.44451539E+03  0.10540785E+05                                 8.622919                            7.152088       0.016312       1.998379                    0.998824      28.969269      84.477094       0.598563       0.431529      -1.051553       0.006164      -0.013767      -0.030886       0.034372      -0.019357       0.009699      -0.005766      -0.007835      -0.062244      -0.023858      -0.008401       0.032259              9.160830       9.272943       2.337495      -0.259701       6.389430       0.895438      11.820115           0.002253
           24              C       7.420473       4.948758      11.899210      -0.043361      27.405414 0.38262651E+03  0.87164535E+04                                 7.925040                            6.566408       0.228930       2.070123                    0.999739      27.497810      77.920865       0.636252       0.422583      -1.059862       0.000952       0.001269       0.024021       0.024073      -0.023092      -0.004711      -0.013998      -0.016227      -0.041042      -0.028305      -0.004734       0.033039              8.422892       7.930660       2.055579       0.272598       5.861554       1.330056      11.476460          -0.003753
           25              C       6.586676       8.568852       0.438800       0.551632      22.860365 0.26291447E+03  0.55262473E+04                                 7.405769                            5.779384      -0.178759       1.993448                    0.998803      23.085512      65.635304       0.611660       0.476409      -1.014942      -0.016930       0.018692       0.082404       0.086177      -0.082427       0.021066      -0.039596      -0.037494      -0.099248      -0.070582      -0.043714       0.114296              8.099023       9.193646       3.154392      -0.242087       6.863729       1.092584       8.239694          -0.000423
           26              C       2.006323       2.505494      14.879707       0.551797      23.638057 0.26552969E+03  0.55873020E+04                                 7.564671                            5.803574      -0.120438       2.015697                    0.998917      22.943318      64.972009       0.611938       0.475674      -1.016741       0.014521      -0.019985      -0.080720       0.084416      -0.085324       0.022425      -0.045515      -0.012692      -0.100649      -0.076014      -0.042027       0.118041              8.379492       9.115290       3.344171      -0.859421       8.019445       1.485618       8.003742          -0.000341
           27              C       1.907625       6.229681       1.128125       0.122388      29.286933 0.38930390E+03  0.89158974E+04                                 8.475129                            6.764655       0.040998       2.040928                    0.999575      26.034497      74.212214       0.606731       0.440792      -1.047697       0.018997       0.037413       0.054615       0.068873      -0.033813       0.030135      -0.024254      -0.052224      -0.135876      -0.061447      -0.014312       0.075759              9.223932       9.572413       1.990786      -2.210128       6.785059       2.106711      11.314324          -0.002396
           28              C       0.868538       5.979512       1.958655      -0.111269      29.966390 0.41226711E+03  0.96233806E+04                                 8.564772                            6.924507      -0.049680       1.986019                    0.998269      28.557133      83.459160       0.601626       0.436144      -1.045530      -0.006553       0.025646       0.012066       0.029090      -0.025650       0.015624      -0.018831      -0.000451      -0.083325      -0.035849      -0.011595       0.047444              9.226045       8.715741       1.910292      -1.526697       7.531069       2.549172      11.431325           0.001959
           29              C       0.793528       6.583316       3.179399      -0.036797      28.362796 0.39086375E+03  0.89680375E+04                                 8.168511                            6.665829       0.202522       2.061747                    0.999736      27.719731      79.303814       0.626210       0.426299      -1.055611      -0.006445       0.017555      -0.028011       0.033680      -0.011392       0.012962      -0.029268      -0.007574      -0.071380      -0.040189       0.000550       0.039638              8.794563       7.762218       1.525289      -0.721137       6.874877       3.143591      11.746594          -0.003886
           30              C       1.873673       7.355654       3.601496      -0.061343      35.337834 0.45138141E+03  0.10606820E+05                                 9.286872                            7.021690       0.178576       2.066169                    0.999314      27.147420      75.550353       0.636346       0.409610      -1.079195      -0.017422      -0.006090      -0.038247       0.042466      -0.025903       0.015657      -0.012492       0.017267      -0.035262      -0.021777      -0.019022       0.040799             10.800588       8.824813       1.502095      -1.917857       7.501650       4.043585      16.075299           0.003414
           31              C       2.967242       7.507480       2.754264       0.070870      27.110673 0.35597074E+03  0.80052783E+04                                 7.986994                            6.425949       0.030377       2.022432                    0.999395      26.759203      76.618989       0.626113       0.435002      -1.046808      -0.006486      -0.032072      -0.056394       0.065199      -0.028934       0.034534      -0.009410      -0.013715      -0.086455      -0.050448      -0.004433       0.054880              8.667011       8.191338       1.373352      -2.089453       6.299321       2.149019      11.510374          -0.000974
           32              C       1.806559       8.035836       4.957372       0.652389      21.850501 0.24852419E+03  0.51556238E+04                                 7.298576                            5.668616      -0.225783       1.987806                    0.999035      22.217188      62.946096       0.608943       0.484860      -1.009540      -0.008487       0.053621       0.047288       0.071995       0.014191      -0.004999      -0.063511      -0.131535      -0.165868      -0.078724      -0.039569       0.118292              8.282694       8.394722      -0.272966       0.270096       5.314004       2.557286      11.139355           0.000555
           33              C       1.433877       0.826595       8.277976       0.915841      17.333587 0.17706609E+03  0.34215211E+04                                 6.410133                            4.899823      -0.115026       2.040689                    0.999834      20.485391      58.592453       0.623398       0.508460      -0.983975      -0.031488      -0.000330       0.020969       0.037833       0.000738      -0.039713      -0.005041       0.075456       0.367025      -0.099014      -0.033555       0.132569              7.227439       7.938410      -0.119676       0.943497       9.701370       0.081897       4.042538           0.000012
           34              C       5.574435       0.812054       7.303203       0.899523      17.600733 0.18169927E+03  0.35368647E+04                                 6.502357                            4.979033      -0.026754       2.069734                    0.999935      20.737738      59.700923       0.614997       0.511644      -0.981588      -0.033318      -0.000210       0.010293       0.034873      -0.003148       0.067212      -0.006547       0.103067       0.241586      -0.092051      -0.029701       0.121752              7.345629       7.069388       0.296087      -1.763939       9.953106       0.191737       5.014392           0.000008
           35              C       1.962106       2.448140       5.110724       0.666646      21.009250 0.23659656E+03  0.48451362E+04                                 7.110379                            5.539152      -0.097199       2.042176                    0.999114      21.688680      60.926648       0.615034       0.486306      -1.009428      -0.019700       0.005868       0.070217       0.073163       0.026571       0.008861      -0.037553      -0.153997      -0.234344      -0.088955      -0.037773       0.126728              8.031409       8.440529      -0.727395       0.071070       4.518562       1.347667      11.135136           0.000665
           36              C       2.361634       2.104420       3.621235      -0.069497      33.833757 0.43442821E+03  0.10111392E+05                                 9.007456                            6.880098       0.286449       2.101998                    0.999450      26.985196      74.745440       0.644037       0.408604      -1.079840       0.012115      -0.018089      -0.031689       0.038447       0.029336       0.015259      -0.006180       0.010060      -0.035843      -0.033857      -0.003178       0.037035             10.370088       8.838809      -2.566880      -0.321977       6.380017       1.519735      15.891439           0.003857
           37              C       1.417296       2.467825       2.663164       0.087361      26.977271 0.34472637E+03  0.77091690E+04                                 8.036623                            6.377433      -0.026552       2.011626                    0.999271      26.500263      76.268976       0.619048       0.442434      -1.039852       0.010436      -0.032452      -0.042898       0.054793       0.041593      -0.025577      -0.010978      -0.026944      -0.138714      -0.056515      -0.015266       0.071780              8.803404       7.511793      -2.022738       1.276250       5.948017       0.620026      12.950402          -0.001577
           38              C       2.694837       1.467999       1.012731       0.110042      29.529921 0.40268042E+03  0.92982396E+04                                 8.504906                            6.870526       0.034758       2.033776                    0.999530      26.348662      75.357578       0.603414       0.439593      -1.048662      -0.027578       0.027139       0.059477       0.070955       0.026301      -0.032120      -0.013006      -0.034466      -0.137227      -0.061184      -0.000251       0.061435              9.173696       9.286011      -2.392166       1.407586       6.311127       1.100705      11.923952          -0.001297
           39              C       3.667599       1.130460       1.902477      -0.118021      30.590744 0.44451466E+03  0.10540763E+05                                 8.622910                            7.152082       0.016314       1.998380                    0.998824      28.969237      84.476960       0.598563       0.431529      -1.051553       0.006165       0.013767       0.030886       0.034373       0.019357      -0.009699      -0.005766      -0.007835      -0.062245      -0.023859      -0.008401       0.032259              9.160820       9.272933      -2.337492       0.259702       6.389424       0.895437      11.820104           0.002254
           40              C       3.472573       1.473739       3.284164      -0.043361      27.405364 0.38262566E+03  0.87164288E+04                                 7.925029                            6.566400       0.228932       2.070124                    0.999739      27.497778      77.920736       0.636253       0.422583      -1.059862       0.000952      -0.001268      -0.024021       0.024073       0.023092       0.004711      -0.013998      -0.016227      -0.041043      -0.028305      -0.004735       0.033039              8.422880       7.930650      -2.055575      -0.272596       5.861547       1.330052      11.476443          -0.003754
           41              C       2.638776      -2.146355      14.744574       0.551631      22.860371 0.26291455E+03  0.55262496E+04                                 7.405770                            5.779385      -0.178759       1.993448                    0.998803      23.085520      65.635335       0.611660       0.476409      -1.014942      -0.016931      -0.018691      -0.082404       0.086177       0.082427      -0.021065      -0.039596      -0.037495      -0.099248      -0.070582      -0.043714       0.114296              8.099024       9.193647      -3.154393       0.242087       6.863731       1.092585       8.239695          -0.000421
           42              C       5.954223       3.917003       0.303667       0.551797      23.638034 0.26552943E+03  0.55872944E+04                                 7.564665                            5.803571      -0.120432       2.015699                    0.998917      22.943293      64.971902       0.611939       0.475674      -1.016741       0.014521       0.019984       0.080720       0.084416       0.085323      -0.022425      -0.045515      -0.012693      -0.100649      -0.076014      -0.042027       0.118041              8.379484       9.115281      -3.344167       0.859420       8.019437       1.485617       8.003735          -0.000339
           43              C       5.855525       0.192816      14.055249       0.122388      29.286942 0.38930410E+03  0.89159035E+04                                 8.475133                            6.764658       0.040997       2.040927                    0.999575      26.034507      74.212264       0.606730       0.440792      -1.047697       0.018997      -0.037414      -0.054615       0.068873       0.033813      -0.030135      -0.024254      -0.052224      -0.135876      -0.061447      -0.014312       0.075759              9.223935       9.572419      -1.990787       2.210129       6.785062       2.106711      11.314325          -0.002398
           44              C       4.816438       0.442985      13.224719      -0.111269      29.966374 0.41226685E+03  0.96233736E+04                                 8.564771                            6.924506      -0.049681       1.986018                    0.998269      28.557125      83.459143       0.601626       0.436144      -1.045530      -0.006553      -0.025646      -0.012066       0.029090       0.025650      -0.015624      -0.018831      -0.000451      -0.083325      -0.035849      -0.011595       0.047444              9.226043       8.715742      -1.910294       1.526696       7.531069       2.549170      11.431319           0.001960
           45              C       4.741428      -0.160819      12.003975      -0.036797      28.362762 0.39086322E+03  0.89680225E+04                                 8.168507                            6.665826       0.202521       2.061747                    0.999736      27.719707      79.303738       0.626210       0.426299      -1.055611      -0.006445      -0.017555       0.028011       0.033680       0.011392      -0.012962      -0.029268      -0.007574      -0.071380      -0.040189       0.000550       0.039639              8.794558       7.762214      -1.525288       0.721137       6.874873       3.143588      11.746585          -0.003888
           46              C       5.821573      -0.933157      11.581878      -0.061344      35.337832 0.45138137E+03  0.10606819E+05                                 9.286873                            7.021691       0.178575       2.066169                    0.999314      27.147417      75.550351       0.636346       0.409611      -1.079195      -0.017422       0.006090       0.038247       0.042466       0.025903      -0.015657      -0.012492       0.017267      -0.035263      -0.021777      -0.019022       0.040799             10.800589       8.824813      -1.502095       1.917858       7.501651       4.043585      16.075302           0.003416
           47              C       6.915142      -1.084983      12.429110       0.070869      27.110682 0.35597091E+03  0.80052834E+04                                 7.986998                            6.425953       0.030377       2.022432                    0.999395      26.759208      76.619022       0.626112       0.435003      -1.046807      -0.006486       0.032072       0.056394       0.065199       0.028934      -0.034534      -0.009410      -0.013715      -0.086455      -0.050448      -0.004433       0.054881              8.667016       8.191342      -1.373351       2.089456       6.299324       2.149020      11.510381          -0.000974
           48              C       5.754459      -1.613339      10.226002       0.652389      21.850493 0.24852408E+03  0.51556210E+04                                 7.298575                            5.668615      -0.225782       1.987806                    0.999035      22.217180      62.946066       0.608943       0.484860      -1.009540      -0.008487      -0.053621      -0.047288       0.071995      -0.014191       0.004999      -0.063511      -0.131535      -0.165868      -0.078724      -0.039569       0.118292              8.282692       8.394721       0.272966      -0.270095       5.314003       2.557286      11.139352           0.000554
           49              C       5.381777       5.595902       6.905398       0.915841      17.333584 0.17706606E+03  0.34215203E+04                                 6.410133                            4.899823      -0.115027       2.040689                    0.999834      20.485389      58.592449       0.623398       0.508460      -0.983975      -0.031488       0.000330      -0.020969       0.037833      -0.000738       0.039713      -0.005041       0.075456       0.367025      -0.099014      -0.033555       0.132569              7.227439       7.938410       0.119676      -0.943497       9.701369       0.081897       4.042538           0.000012
           50              C       1.626535       5.610443       7.880171       0.899523      17.600733 0.18169927E+03  0.35368650E+04                                 6.502358                            4.979033      -0.026754       2.069734                    0.999935      20.737741      59.700937       0.614997       0.511644      -0.981588      -0.033318       0.000210      -0.010293       0.034873       0.003148      -0.067212      -0.006547       0.103067       0.241585      -0.092051      -0.029701       0.121752              7.345629       7.069389      -0.296087       1.763939       9.953106       0.191736       5.014393           0.000008
           51              N       5.534166       4.272215      13.800169      -0.215996      37.696586 0.52161065E+03  0.12648473E+05                                 9.441257                            7.438538      -0.040570       2.010392                    0.999333      28.002477      77.952728       0.634972       0.397796      -1.092266       0.073760       0.039089      -0.094047       0.125751      -0.014228       0.045559       0.019912      -0.026436      -0.038038      -0.062601       0.025760       0.036841             10.498100       9.955562       2.711161      -0.883911       7.432296       1.554605      14.106442           0.054633
           52              N       2.953029       6.960658       1.509227      -0.227747      38.287602 0.52680895E+03  0.12795685E+05                                 9.520143                            7.460294      -0.018955       2.013907                    0.999336      28.181854      78.305942       0.636511       0.396178      -1.094281      -0.088911      -0.019075       0.094206       0.130934      -0.017035       0.050763       0.019483      -0.033443      -0.007659      -0.067849       0.025065       0.042784             10.638940      10.419867       2.166774      -2.074192       8.218960       3.103729      13.277994           0.050165
           53              N       1.586266       2.150282       1.383205      -0.215996      37.696667 0.52161203E+03  0.12648513E+05                                 9.441264                            7.438543      -0.040570       2.010392                    0.999333      28.002518      77.952838       0.634972       0.397795      -1.092266       0.073761      -0.039089       0.094048       0.125753       0.014228      -0.045559       0.019912      -0.026436      -0.038036      -0.062601       0.025759       0.036842             10.498108       9.955567      -2.711162       0.883913       7.432301       1.554605      14.106456           0.054632
           54              N       6.900929      -0.538161      13.674147      -0.227748      38.287725 0.52681098E+03  0.12795746E+05                                 9.520158                            7.460304      -0.018960       2.013905                    0.999336      28.181917      78.306147       0.636511       0.396177      -1.094281      -0.088912       0.019075      -0.094207       0.130936       0.017035      -0.050763       0.019484      -0.033443      -0.007657      -0.067850       0.025065       0.042785             10.638958      10.419888      -2.166777       2.074201       8.218973       3.103733      13.278015           0.050164
           55              O       4.730374       3.754118       9.885895      -0.642580      36.954735 0.57521298E+03  0.14065383E+05                                 8.754816                            7.443826       0.367514       2.153901                    0.997531      28.501458      75.593973       0.693407       0.361239      -1.137061       0.064276       0.039548       0.044149       0.087433      -0.028726      -0.002794      -0.022811      -0.095967      -0.194982      -0.069520      -0.021801       0.091321              9.454778      12.388092       1.509477       3.420936       6.283880       1.097491       9.692362           0.000017
           56              O       6.895402       4.007080       9.261858      -0.667170      41.436031 0.67573889E+03  0.17162776E+05                                 9.478294                            8.077921       0.343022       2.136618                    0.995596      29.415469      78.916231       0.665957       0.362119      -1.138994       0.002593       0.029421       0.069017       0.075070      -0.014630      -0.056322      -0.030126      -0.036434      -0.196377      -0.101881       0.043556       0.058325             10.448381      10.889395      -0.479005      -5.014460       6.784856       1.155125      13.670892           0.000563
           57              O       5.644707       8.090798       1.119015      -0.539820      36.885175 0.56950183E+03  0.13927721E+05                                 8.820837                            7.439753       0.163197       2.089837                    0.997565      28.143707      75.296365       0.687176       0.364463      -1.131550       0.035161       0.014180      -0.014863       0.040722       0.027413      -0.010217      -0.029532       0.035042      -0.164946      -0.066403       0.001653       0.064749              9.490930      12.859772       3.145558      -2.664111       7.783435      -0.937797       7.829582           0.064704
           58              O       7.455214       9.349514       0.857861      -0.556263      35.170261 0.54370276E+03  0.13084412E+05                                 8.424751                            7.195429       0.781857       2.282122                    0.998999      28.005597      73.239077       0.712739       0.357095      -1.142484      -0.018690      -0.029373       0.011449       0.036650      -0.004020       0.049032      -0.008153       0.024986      -0.283283      -0.109016       0.034091       0.074925              9.041770      10.725126       4.342449       2.345996       9.842570       1.672865       6.557615           0.018284
           59              O       2.966452       3.024864      14.199491      -0.550828      38.407544 0.58518361E+03  0.14392477E+05                                 9.068888                            7.523504       0.167753       2.087055                    0.997798      28.355402      75.797447       0.686568       0.362727      -1.134183      -0.027190      -0.022059       0.011284       0.036786       0.035207      -0.011106      -0.033899       0.051891      -0.157981      -0.069458      -0.005851       0.075309              9.934826      13.300625       3.461047      -3.286376       8.394136      -1.104939       8.109717           0.065783
           60              O       1.225428       1.656952      14.477347      -0.540569      34.869667 0.51706813E+03  0.12313087E+05                                 8.430799                            7.050661       0.605070       2.232490                    0.998736      27.718943      72.587554       0.713417       0.360532      -1.137445       0.020658       0.030922      -0.007249       0.037888      -0.013240       0.043414      -0.020733       0.010263      -0.263773      -0.102413       0.030040       0.072372              9.156655      10.029192       4.765170       1.588060      11.358417       1.751802       6.082357           0.014373
           61              O       2.870123       8.229685       5.604183      -0.642254      37.708736 0.62057124E+03  0.15416381E+05                                 8.815415                            7.681835       0.542509       2.200873                    0.997057      28.911652      76.496692       0.691426       0.356590      -1.144361       0.003478       0.018431      -0.074811       0.077126       0.017415       0.046218      -0.050510      -0.017998      -0.207727      -0.106946       0.044020       0.062926              9.510856      10.838085       0.842641       4.451789       6.351563       0.711263      11.342919           0.000043
           62              O       0.630874       8.358419       5.302034      -0.681961      39.686482 0.64456084E+03  0.16217989E+05                                 9.224172                            7.890142       0.372367       2.137409                    0.997471      29.683223      79.892160       0.672103       0.362190      -1.136179       0.082229       0.060405      -0.068601       0.122949      -0.029919      -0.021140      -0.038813      -0.077933      -0.157958      -0.077736      -0.004882       0.082617             10.068673      12.458921      -1.982007      -4.219340       7.071525       1.417170      10.675572           0.000552
           63              O       2.651410       0.804240       8.622638      -0.804254      44.321356 0.72843335E+03  0.18896069E+05                                 9.875361                            8.332993       0.089118       2.029197                    0.997384      31.351592      85.658294       0.660512       0.357473      -1.139996       0.016858      -0.001809       0.035374       0.039228       0.000571      -0.018956      -0.001911       0.219048       0.147329      -0.134099       0.040960       0.093139             10.820226      15.792445      -0.109117       2.139982       9.675283      -0.257210       6.992951          -0.000008
           64              O       0.866959      -0.294630       8.048707      -0.790102      53.063073 0.82710801E+03  0.22153810E+05                                11.232415                            8.969904      -0.030346       1.985364                    0.996387      31.795270      88.346372       0.626867       0.364791      -1.133944      -0.044821       0.063902       0.025877       0.082232       0.021051      -0.032645       0.001703      -0.091180       0.165736      -0.085255       0.021940       0.063315             12.857732      11.997471       4.512886       0.653893      19.204580       1.559068       7.371145           0.000018
           65              O       0.827480       1.954816       8.176247      -0.785878      49.856432 0.77660382E+03  0.20475317E+05                                10.773729                            8.671587       0.007098       2.003429                    0.997571      31.549039      86.963633       0.639803       0.363102      -1.135298      -0.047869      -0.062680       0.041057       0.088916      -0.024815      -0.038882      -0.012864      -0.089211       0.146556      -0.087705       0.026431       0.061274             12.310009      11.519005      -4.723065       0.340278      18.431810      -0.920435       6.979213           0.000002
           66              O       5.180434       1.938373       7.792108      -0.792252      54.755615 0.85749791E+03  0.23195146E+05                                11.531969                            9.177334      -0.145949       1.950910                    0.995333      32.000776      89.598756       0.614767       0.368325      -1.130276      -0.021192      -0.066161       0.038647       0.079499      -0.019541       0.057780       0.003207      -0.064926       0.106048      -0.082927       0.017716       0.065211             13.269539      11.105488      -2.877575      -1.057718      20.301884       3.410172       8.401244           0.000003
           67              O       6.592203       0.806708       6.531887      -0.758189      40.951266 0.68437778E+03  0.17462801E+05                                 9.359735                            8.070652       0.261562       2.097780                    0.997457      30.499277      82.403013       0.672567       0.356905      -1.141474       0.031841      -0.001604      -0.061343       0.069133      -0.007208      -0.009027       0.000228       0.224439       0.191174      -0.144313       0.059803       0.084511             10.144530      12.926579      -0.035566      -3.609964       9.053869       0.001572       8.453143           0.000006
           68              O       5.031993      -0.311766       7.617499      -0.798104      56.774655 0.87745003E+03  0.23864056E+05                                11.791434                            9.276577      -0.165733       1.945026                    0.995178      32.031191      89.833386       0.612350       0.367777      -1.131061      -0.030307       0.068227       0.019641       0.077196       0.018897       0.048460      -0.003579      -0.074691       0.113288      -0.080318       0.021606       0.058713             13.649708      12.427861       4.185442      -1.245767      20.200146      -2.691569       8.321118          -0.000005
           69              O       0.782474       2.668379       5.297479      -0.642580      36.954687 0.57521206E+03  0.14065354E+05                                 8.754806                            7.443817       0.367516       2.153902                    0.997531      28.501446      75.593909       0.693408       0.361239      -1.137061       0.064275      -0.039548      -0.044149       0.087433       0.028726       0.002794      -0.022811      -0.095966      -0.194981      -0.069520      -0.021801       0.091321              9.454767      12.388078      -1.509475      -3.420931       6.283873       1.097490       9.692349           0.000017
           70              O       2.947502       2.415417       5.921516      -0.667169      41.436009 0.67573847E+03  0.17162763E+05                                 9.478291                            8.077918       0.343022       2.136618                    0.995596      29.415461      78.916201       0.665957       0.362119      -1.138994       0.002593      -0.029421      -0.069017       0.075071       0.014630       0.056322      -0.030126      -0.036433      -0.196377      -0.101881       0.043556       0.058325             10.448377      10.889390       0.479005       5.014457       6.784854       1.155125      13.670887           0.000563
           71              O       1.696807      -1.668301      14.064359      -0.539819      36.885227 0.56950283E+03  0.13927751E+05                                 8.820843                            7.439757       0.163193       2.089836                    0.997565      28.143735      75.296452       0.687176       0.364463      -1.131550       0.035162      -0.014180       0.014862       0.040723      -0.027413       0.010218      -0.029532       0.035042      -0.164940      -0.066401       0.001652       0.064749              9.490937      12.859782      -3.145561       2.664113       7.783442      -0.937798       7.829587           0.064704
           72              O       3.507314      -2.927017      14.325513      -0.556265      35.170281 0.54370308E+03  0.13084423E+05                                 8.424758                            7.195435       0.781855       2.282122                    0.998999      28.005590      73.239085       0.712738       0.357095      -1.142484      -0.018689       0.029373      -0.011448       0.036648       0.004020      -0.049031      -0.008155       0.024984      -0.283286      -0.109017       0.034092       0.074925              9.041779      10.725136      -4.342454      -2.345998       9.842580       1.672866       6.557619           0.018284
           73              O       6.914352       3.397633       0.983883      -0.550828      38.407460 0.58518219E+03  0.14392433E+05                                 9.068872                            7.523493       0.167752       2.087055                    0.997798      28.355378      75.797340       0.686568       0.362726      -1.134183      -0.027191       0.022059      -0.011282       0.036786      -0.035206       0.011106      -0.033900       0.051891      -0.157976      -0.069457      -0.005850       0.075307              9.934807      13.300597      -3.461036       3.286368       8.394120      -1.104936       8.109705           0.065784
           74              O       5.173328       4.765545       0.706027      -0.540569      34.869504 0.51706520E+03  0.12312999E+05                                 8.430772                            7.050641       0.605068       2.232491                    0.998736      27.718873      72.587303       0.713418       0.360531      -1.137445       0.020657      -0.030922       0.007249       0.037887       0.013240      -0.043414      -0.020733       0.010262      -0.263773      -0.102413       0.030041       0.072372              9.156625      10.029159      -4.765151      -1.588055      11.358377       1.751796       6.082340           0.014376
           75              O       6.818023      -1.807188       9.579191      -0.642255      37.708710 0.62057072E+03  0.15416364E+05                                 8.815410                            7.681831       0.542512       2.200874                    0.997057      28.911644      76.496654       0.691426       0.356590      -1.144361       0.003479      -0.018431       0.074810       0.077126      -0.017415      -0.046218      -0.050510      -0.017998      -0.207727      -0.106946       0.044020       0.062926              9.510850      10.838078      -0.842641      -4.451786       6.351559       0.711263      11.342912           0.000043
           76              O       4.578774      -1.935922       9.881340      -0.681961      39.686452 0.64456022E+03  0.16217969E+05                                 9.224167                            7.890137       0.372369       2.137410                    0.997471      29.683211      79.892111       0.672104       0.362190      -1.136180       0.082229      -0.060404       0.068601       0.122949       0.029919       0.021140      -0.038813      -0.077933      -0.157958      -0.077736      -0.004882       0.082617             10.068667      12.458914       1.982006       4.219337       7.071521       1.417169      10.675565           0.000552
           77              O       6.599310       5.618257       6.560736      -0.804254      44.321368 0.72843359E+03  0.18896077E+05                                 9.875363                            8.332994       0.089118       2.029196                    0.997384      31.351596      85.658311       0.660512       0.357473      -1.139996       0.016858       0.001808      -0.035374       0.039227      -0.000571       0.018956      -0.001911       0.219048       0.147329      -0.134099       0.040960       0.093139             10.820229      15.792449       0.109115      -2.139982       9.675285      -0.257210       6.992952          -0.000008
           78              O       4.814859       6.717127       7.134667      -0.790102      53.063098 0.82710850E+03  0.22153827E+05                                11.232419                            8.969907      -0.030347       1.985364                    0.996387      31.795277      88.346405       0.626867       0.364791      -1.133944      -0.044821      -0.063903      -0.025877       0.082232      -0.021051       0.032645       0.001703      -0.091180       0.165736      -0.085255       0.021940       0.063315             12.857737      11.997478      -4.512890      -0.653893      19.204587       1.559068       7.371147           0.000018
           79              O       4.775380       4.467681       7.007127      -0.785877      49.856392 0.77660312E+03  0.20475293E+05                                10.773723                            8.671583       0.007099       2.003429                    0.997571      31.549027      86.963584       0.639803       0.363102      -1.135298      -0.047869       0.062680      -0.041057       0.088916       0.024815       0.038882      -0.012864      -0.089211       0.146557      -0.087705       0.026431       0.061274             12.310001      11.518997       4.723060      -0.340278      18.431797      -0.920435       6.979210           0.000002
           80              O       1.232534       4.484124       7.391266      -0.792252      54.755653 0.85749858E+03  0.23195170E+05                                11.531975                            9.177339      -0.145950       1.950910                    0.995333      32.000787      89.598806       0.614767       0.368325      -1.130276      -0.021192       0.066161      -0.038647       0.079499       0.019541      -0.057780       0.003207      -0.064926       0.106047      -0.082927       0.017716       0.065211             13.269546      11.105496       2.877578       1.057719      20.301896       3.410173       8.401247           0.000003
           81              O       2.644303       5.615789       8.651487      -0.758189      40.951286 0.68437818E+03  0.17462814E+05                                 9.359740                            8.070655       0.261561       2.097779                    0.997457      30.499281      82.403037       0.672567       0.356905      -1.141474       0.031841       0.001604       0.061342       0.069133       0.007208       0.009027       0.000228       0.224439       0.191174      -0.144313       0.059802       0.084511             10.144535      12.926585       0.035567       3.609966       9.053873       0.001571       8.453146           0.000006
           82              O       1.084093       6.734263       7.565875      -0.798104      56.774659 0.87745013E+03  0.23864060E+05                                11.791435                            9.276577      -0.165733       1.945026                    0.995178      32.031193      89.833394       0.612350       0.367777      -1.131061      -0.030307      -0.068227      -0.019640       0.077196      -0.018897      -0.048460      -0.003579      -0.074690       0.113288      -0.080318       0.021605       0.058713             13.649709      12.427861      -4.185441       1.245767      20.200148      -2.691570       8.321119          -0.000005

******************************************************
Auxiliary information for the entire system
The total spin magnetic moment of the unit cell is   1.999628
The total net atomic charge of the unit cell is   0.000004
Accuracy of reproducing the electrostatic potential in the unit cell:
  The inner radius (bohr) =    5.0000
  The outer radius (bohr) =   12.0000
  Valid grid points have density less than (e/(bohr^3)) =    0.0001
  The number of valid grid points were=         3716
  The rms potential error without charges in kcal/mol is=      7.76521
  The rms potential error with partial charges in kcal/mol is=      1.04727
  The RRMSE value at monopole order=      0.13487
  The rms potential error with partial charges and cloud penetration in kcal/mol is=      1.02911
  The RRMSE value at monopole order with cloud penetration is=      0.13253
  The rms potential error with partial charges and atomic dipoles in kcal/mol is=      1.08268
  The RRMSE value at dipole order=      0.13943
  The rms potential error with partial charges, atomic dipoles and cloud penetration in kcal/mol is=      1.05560
  The RRMSE value at dipole order with cloud penetration=      0.13594

******************************************************
The electron densities and ab initio electrostatic potential were computed in VASP using the PBE functional and
projector augmented wave method. See the main text of the journal article for a description of computational details.
The atomic charges, dipoles, and quadrupoles were computed with the DDEC6 method as described in
(a) T. A. Manz and N. Gabaldon Limas, RSC Adv. 6 (2016) 47771-47801 DOI: 10.1039/c6ra04656h
(b) N. Gabaldon Limas and T. A. Manz, RSC Adv. 8 (2018) 2678-2707 DOI: 10.1039/c7ra11829e.
For each atom in the material, the electron cloud parameters were fit to the spherically averaged atom-in-material
electron density using radial positions for which this density was between 10^-4 and 10^-2 electrons per cubic bohr.
The polarizabilities, dispersion coefficients, and quantum Drude oscillator (QDO) parameters were fit using the MCLF method.
The magnetic structure of the system was optimized in VASP from the default ferromagnetic initial guess using spin polarization.
The atomic spin moments (ASMs) were computed on this optimized magnetic structure using the DDEC6 partition as inputs
to the method of T. A. Manz and D. S. Sholl, J. Chem. Theory Comput. 7 (2011) 4146-4164 DOI: 10.1021/ct200539n.
The RMSE and RRMSE were computed using a uniform grid with Ewald summation.
