# Supplementary material for: A collection of forcefield precursors for metal–organic frameworks
Source: RSC Adv. 2019 Nov 13;9(63):36492–507. doi: 10.1039/c9ra07327b (PMC9075174; doi:10.1039/c9ra07327b)
Supplement: RA-009-C9RA07327B-s4931 [file RA-009-C9RA07327B-s4931.xyz]

   76
jmolscript: load "" {1 1 1} spacegroup "x,y,z" unitcell [{      5.224000     0.000000     0.000000 }, {     -1.130355     8.727101     0.000000 }, {      0.000000     0.000000    26.055000 }]
Lu     2.575278     4.176441    17.174674     1.727412
Lu     2.083545     0.187109     4.147174     1.727411
Lu     1.518367     4.550660     8.880326     1.727412
Lu     2.010100     8.539992    21.907826     1.727411
H     -1.020832     7.679849    16.784631     0.153080
H      3.969524     7.426763    18.280188     0.149704
H      1.047076     8.613649    17.318758     0.149000
H      1.117446     0.689441    18.089986     0.153608
H      3.433174     4.799906    12.584565     0.132596
H     -0.740282     5.695306    13.316710     0.142346
H     -0.674700     5.410803     3.757131     0.153081
H     -0.441056     5.663889     5.252688     0.149704
H      2.481392     4.477003     4.291259     0.149000
H      3.541377     3.674110     5.062487     0.153609
H      0.095294     8.290746    25.612065     0.132596
H     -0.955251     7.395345     0.289211     0.142346
H     -0.109523     1.047252     9.270369     0.153081
H      0.124121     1.300338     7.774812     0.149704
H      3.046569     0.113452     8.736241     0.149000
H      2.976199     8.037660     7.965013     0.153609
H      0.660471     3.927195    13.470435     0.132596
H     -0.390073     3.031795    12.738289     0.142346
H     -0.455655     3.316298    22.297869     0.153081
H      4.534701     3.063212    20.802312     0.149704
H      1.612253     4.250098    21.763742     0.149001
H      0.552268     5.052991    20.992513     0.153609
H      3.998351     0.436355     0.442935     0.132596
H     -0.175104     1.331756    25.765789     0.142345
C      0.065512     6.149115    17.417768     0.731479
C     -0.571070     7.490471    17.612398    -0.323896
C      0.402578     8.588340    17.974042    -0.339337
C      1.065504     8.439107    19.317177     0.674283
C      3.499241     4.455185    14.580639     0.672147
C      4.131482     4.792924    13.258347    -0.300207
C      3.462956     6.941536     4.390268     0.731479
C      4.099538     5.600181     4.584898    -0.323897
C      3.125890     4.502311     4.946542    -0.339338
C      2.462964     4.651545     6.289677     0.674283
C      0.029227     8.635466     1.553139     0.672147
C     -0.603014     8.297728     0.230847    -0.300206
C      4.028133     2.577986     8.637232     0.731479
C      4.664715     1.236630     8.442602    -0.323897
C      3.691067     0.138761     8.080958    -0.339337
C      3.028141     0.287994     6.737823     0.674283
C      0.594404     4.271916    11.474361     0.672147
C     -0.037837     3.934177    12.796653    -0.300207
C      0.630689     1.785565    21.664732     0.731479
C     -0.005893     3.126920    21.470102    -0.323897
C      0.967755     4.224790    21.108458    -0.339337
C      1.630681     4.075556    19.765323     0.674283
C      4.064418     0.091635    24.501861     0.672147
C      4.696659     0.429373    25.824153    -0.300206
O      1.306942     6.042645    17.364615    -0.575092
O     -0.687989     5.146371    17.297133    -0.647462
O      3.222816     0.402319    19.583459    -0.610971
O      0.584277     7.681594    20.215032    -0.630079
O      3.797280     3.404442    15.216381    -0.639465
O      2.672457     5.268551    15.065262    -0.619146
O      2.221525     7.048007     4.337115    -0.575092
O     -1.007544     7.944280     4.269633    -0.647462
O      1.436006     3.961231     6.555959    -0.610972
O      2.944191     5.409057     7.187532    -0.630079
O      0.861543     0.959108     2.188881    -0.639465
O      0.856010     7.822101     2.037762    -0.619147
O      2.786703     2.684456     8.690385    -0.575092
O     -0.442366     3.580730     8.757867    -0.647462
O      0.870829     8.324782     6.471541    -0.610971
O      3.509368     1.045507     5.839968    -0.630079
O      0.296365     5.322659    10.838619    -0.639465
O      1.421188     3.458550    10.989738    -0.619146
O      1.872120     1.679094    21.717885    -0.575092
O     -0.122811     0.782821    21.785367    -0.647462
O      2.657639     4.765870    19.499041    -0.610971
O      1.149454     3.318044    18.867468    -0.630079
O      3.232102     7.767993    23.866119    -0.639464
O      3.237635     0.905000    24.017238    -0.619147

The following XYZ coordinates are in angstroms. Other properties are in atomic units.
The sperically averaged electron density of each atom fit to a function of the form exp(a - br)
eigen_1, eigen_2 and eigen_3 are the three eigenvalues of traceless quadrupole moment tensor
  atom number  atomic symbol              X              Y              Z     net charge C6 coefficient C8 coefficient C10 coefficient fluctuating dipole atomic polarizability isotropic forcefield polarizability              a              b squared Pearson coefficient          <r^3>          <r^4>         wp_QDO          m_QDO          q_QDO       dipole_x       dipole_y       dipole_z         dipole            Qxy            Qxz            Qyz     Q(x^2-y^2)  Q(3z^2 - R^2)        eigen_1        eigen_2        eigen_3 static polarizability      alpha(xx)      alpha(xy)      alpha(xz)      alpha(yy)      alpha(yz)      alpha(zz) atomic spin moment
            1             Lu       2.575278       4.176441      17.174674       1.727412     190.344709 0.51524383E+04  0.20474693E+06                                24.914295                           22.122756       0.148336       1.766223                    0.999662      83.161349     229.219259       0.432718       0.356202      -1.214710       0.005226      -0.135968      -0.013626       0.136749       0.000665       0.261654       0.029353      -0.204868      -0.805538      -0.420985       0.179338       0.241647             27.601082      30.572672       1.722654      -8.924551      19.034651      -2.496111      33.195922          -0.000017
            2             Lu       2.083545       0.187109       4.147174       1.727411     190.344735 0.51524389E+04  0.20474696E+06                                24.914293                           22.122754       0.148339       1.766223                    0.999662      83.161374     229.219323       0.432718       0.356202      -1.214710      -0.005226       0.135965      -0.013620       0.136745       0.000664      -0.261654      -0.029354      -0.204870      -0.805540      -0.420986       0.179338       0.241648             27.601082      30.572661       1.722644       8.924556      19.034647       2.496116      33.195937          -0.000017
            3             Lu       1.518367       4.550660       8.880326       1.727412     190.344940 0.51524465E+04  0.20474735E+06                                24.914318                           22.122777       0.148335       1.766222                    0.999662      83.161395     229.219470       0.432717       0.356203      -1.214710      -0.005224       0.135963       0.013623       0.136744       0.000665       0.261655       0.029353      -0.204869      -0.805539      -0.420986       0.179338       0.241647             27.601107      30.572704       1.722657      -8.924557      19.034672      -2.496118      33.195947          -0.000021
            4             Lu       2.010100       8.539992      21.907826       1.727411     190.344791 0.51524410E+04  0.20474707E+06                                24.914302                           22.122762       0.148336       1.766223                    0.999662      83.161376     229.219369       0.432718       0.356202      -1.214710       0.005230      -0.135966       0.013628       0.136747       0.000664      -0.261654      -0.029354      -0.204870      -0.805538      -0.420985       0.179338       0.241648             27.601092      30.572673       1.722648       8.924555      19.034657       2.496124      33.195945          -0.000017
            5              H      -1.020832       7.679849      16.784631       0.153080       0.960526 0.71252972E+01  0.67103652E+02                                 1.551196                            1.515355      -0.625471       2.594998                    0.999978       3.044954       8.012401       0.538153       1.208530      -0.728268      -0.012165       0.008215      -0.022038       0.026480       0.001882       0.005425      -0.002026      -0.002433       0.016731      -0.007551      -0.000597       0.008148              1.562375       1.510001      -0.045651       0.304928       1.370201      -0.054858       1.806924           0.000003
            6              H       3.969524       7.426763      18.280188       0.149704       0.908644 0.68697533E+01  0.66013693E+02                                 1.649608                            1.608341      -1.229399       2.309768                    0.993917       3.635866      10.634042       0.451405       1.412039      -0.680266      -0.015407       0.004351       0.020587       0.026080       0.005260      -0.007513      -0.000043      -0.001600      -0.005516      -0.009581       0.000496       0.009085              1.671665       1.926656       0.038842      -0.361329       1.428681       0.033210       1.659658           0.000001
            7              H       1.047076       8.613649      17.318758       0.149000       0.913737 0.67305811E+01  0.62663345E+02                                 1.508849                            1.479810      -0.773462       2.528154                    0.999865       3.073664       8.114930       0.539206       1.220086      -0.724524       0.013297      -0.010793      -0.021207       0.027259       0.003844      -0.003914       0.004902       0.016720       0.021788      -0.014326       0.004054       0.010271              1.511119       1.608769       0.015903      -0.290137       1.355184       0.020766       1.569402           0.000002
            8              H       1.117446       0.689441      18.089986       0.153608       0.895727 0.63670774E+01  0.59318890E+02                                 1.569420                            1.500349      -0.790764       2.519745                    0.999386       3.261606       9.033371       0.495881       1.325792      -0.699377      -0.016283       0.015741       0.009919       0.024724      -0.002877      -0.000875       0.004790      -0.001026      -0.005139      -0.005401      -0.000846       0.006247              1.608374       1.439581      -0.284901      -0.013404       2.066860       0.128152       1.318682           0.000000
            9              H       3.433174       4.799906      12.584565       0.132596       1.096112 0.84026884E+01  0.83907372E+02                                 1.795855                            1.720625      -1.004450       2.402605                    0.996412       3.605487      10.338978       0.464236       1.321251      -0.699962      -0.011215      -0.007423      -0.021483       0.025345      -0.005260       0.002839       0.005088       0.010590      -0.002223      -0.010524       0.002617       0.007907              1.831209       2.108648       0.011625       0.467569       1.366542       0.043056       2.018438           0.000002
           10              H      -0.740282       5.695306      13.316710       0.142346       1.139344 0.92008432E+01  0.92523313E+02                                 1.756072                            1.736676      -0.782656       2.515435                    0.999245       3.291172       8.997841       0.495497       1.229252      -0.723971       0.019650       0.020507       0.000366       0.028404       0.004517      -0.001368       0.006523      -0.005048      -0.025666      -0.011590       0.000761       0.010829              1.741891       1.606584       0.233952      -0.022914       2.032230       0.119938       1.586859           0.000008
           11              H      -0.674700       5.410803       3.757131       0.153081       0.960520 0.71252463E+01  0.67103069E+02                                 1.551192                            1.515352      -0.625471       2.594999                    0.999978       3.044945       8.012377       0.538153       1.208532      -0.728268       0.012165      -0.008216      -0.022039       0.026480       0.001881      -0.005425       0.002026      -0.002433       0.016731      -0.007551      -0.000597       0.008148              1.562371       1.509996      -0.045651      -0.304927       1.370198       0.054858       1.806919           0.000003
           12              H      -0.441056       5.663889       5.252688       0.149704       0.908645 0.68697655E+01  0.66013837E+02                                 1.649609                            1.608342      -1.229398       2.309768                    0.993917       3.635869      10.634052       0.451405       1.412038      -0.680267       0.015407      -0.004351       0.020587       0.026080       0.005260       0.007512       0.000043      -0.001600      -0.005517      -0.009581       0.000496       0.009085              1.671666       1.926658       0.038842       0.361329       1.428682      -0.033210       1.659659           0.000001
           13              H       2.481392       4.477003       4.291259       0.149000       0.913736 0.67305705E+01  0.62663242E+02                                 1.508850                            1.479811      -0.773461       2.528155                    0.999865       3.073663       8.114936       0.539204       1.220090      -0.724523      -0.013297       0.010793      -0.021207       0.027259       0.003844       0.003914      -0.004902       0.016720       0.021787      -0.014325       0.004054       0.010271              1.511120       1.608771       0.015903       0.290137       1.355185      -0.020767       1.569403           0.000001
           14              H       3.541377       3.674110       5.062487       0.153609       0.895724 0.63670500E+01  0.59318566E+02                                 1.569416                            1.500345      -0.790760       2.519747                    0.999386       3.261599       9.033344       0.495882       1.325792      -0.699377       0.016283      -0.015740       0.009919       0.024724      -0.002877       0.000875      -0.004790      -0.001026      -0.005139      -0.005401      -0.000846       0.006247              1.608370       1.439578      -0.284900       0.013405       2.066854      -0.128152       1.318679           0.000000
           15              H       0.095294       8.290746      25.612065       0.132596       1.096110 0.84026724E+01  0.83907214E+02                                 1.795857                            1.720627      -1.004445       2.402607                    0.996412       3.605488      10.338998       0.464234       1.321256      -0.699961       0.011215       0.007422      -0.021483       0.025345      -0.005260      -0.002839      -0.005087       0.010590      -0.002223      -0.010524       0.002616       0.007907              1.831211       2.108651       0.011626      -0.467570       1.366543      -0.043057       2.018440           0.000002
           16              H      -0.955251       7.395345       0.289211       0.142346       1.139357 0.92009967E+01  0.92525388E+02                                 1.756098                            1.736701      -0.782658       2.515435                    0.999245       3.291193       8.997970       0.495489       1.229267      -0.723968      -0.019650      -0.020507       0.000366       0.028404       0.004516       0.001368      -0.006523      -0.005048      -0.025664      -0.011589       0.000760       0.010829              1.741917       1.606607       0.233958       0.022915       2.032262      -0.119941       1.586881           0.000006
           17              H      -0.109523       1.047252       9.270369       0.153081       0.960525 0.71252858E+01  0.67103521E+02                                 1.551195                            1.515354      -0.625472       2.594998                    0.999978       3.044952       8.012395       0.538153       1.208530      -0.728268       0.012165      -0.008216       0.022038       0.026480       0.001882       0.005425      -0.002026      -0.002434       0.016732      -0.007552      -0.000597       0.008148              1.562374       1.509999      -0.045651       0.304928       1.370200      -0.054858       1.806922           0.000003
           18              H       0.124121       1.300338       7.774812       0.149704       0.908645 0.68697671E+01  0.66013860E+02                                 1.649610                            1.608343      -1.229400       2.309768                    0.993917       3.635870      10.634057       0.451405       1.412038      -0.680266       0.015407      -0.004351      -0.020587       0.026080       0.005260      -0.007512      -0.000043      -0.001600      -0.005517      -0.009581       0.000496       0.009085              1.671667       1.926659       0.038842      -0.361329       1.428683       0.033210       1.659659           0.000001
           19              H       3.046569       0.113452       8.736241       0.149000       0.913740 0.67306034E+01  0.62663615E+02                                 1.508853                            1.479813      -0.773467       2.528152                    0.999865       3.073670       8.114954       0.539205       1.220087      -0.724524      -0.013297       0.010793       0.021207       0.027259       0.003844      -0.003914       0.004902       0.016720       0.021788      -0.014326       0.004054       0.010271              1.511122       1.608773       0.015903      -0.290138       1.355187       0.020766       1.569406           0.000002
           20              H       2.976199       8.037660       7.965013       0.153609       0.895727 0.63670779E+01  0.59318895E+02                                 1.569419                            1.500348      -0.790763       2.519745                    0.999386       3.261606       9.033371       0.495881       1.325792      -0.699377       0.016283      -0.015740      -0.009919       0.024724      -0.002877      -0.000875       0.004790      -0.001026      -0.005139      -0.005401      -0.000846       0.006247              1.608374       1.439581      -0.284901      -0.013404       2.066860       0.128152       1.318682          -0.000000
           21              H       0.660471       3.927195      13.470435       0.132596       1.096113 0.84026982E+01  0.83907489E+02                                 1.795855                            1.720625      -1.004450       2.402604                    0.996412       3.605489      10.338983       0.464236       1.321251      -0.699962       0.011215       0.007422       0.021483       0.025345      -0.005260       0.002839       0.005088       0.010589      -0.002223      -0.010524       0.002616       0.007907              1.831210       2.108649       0.011626       0.467570       1.366542       0.043056       2.018439           0.000002
           22              H      -0.390073       3.031795      12.738289       0.142346       1.139349 0.92008993E+01  0.92524045E+02                                 1.756079                            1.736683      -0.782657       2.515435                    0.999245       3.291180       8.997879       0.495496       1.229255      -0.723971      -0.019650      -0.020507      -0.000366       0.028404       0.004516      -0.001368       0.006524      -0.005049      -0.025665      -0.011590       0.000760       0.010829              1.741898       1.606591       0.233954      -0.022914       2.032239       0.119940       1.586865           0.000007
           23              H      -0.455655       3.316298      22.297869       0.153081       0.960519 0.71252332E+01  0.67102901E+02                                 1.551189                            1.515349      -0.625471       2.594999                    0.999978       3.044943       8.012364       0.538154       1.208530      -0.728268      -0.012165       0.008216       0.022039       0.026480       0.001881      -0.005425       0.002026      -0.002434       0.016732      -0.007552      -0.000597       0.008148              1.562368       1.509994      -0.045651      -0.304926       1.370196       0.054857       1.806915           0.000004
           24              H       4.534701       3.063212      20.802312       0.149704       0.908644 0.68697594E+01  0.66013769E+02                                 1.649609                            1.608342      -1.229400       2.309768                    0.993917       3.635868      10.634051       0.451405       1.412039      -0.680266      -0.015407       0.004351      -0.020587       0.026080       0.005260       0.007513       0.000043      -0.001600      -0.005517      -0.009581       0.000496       0.009085              1.671666       1.926658       0.038842       0.361329       1.428682      -0.033210       1.659658           0.000001
           25              H       1.612253       4.250098      21.763742       0.149001       0.913738 0.67305840E+01  0.62663389E+02                                 1.508850                            1.479811      -0.773463       2.528154                    0.999865       3.073665       8.114938       0.539205       1.220088      -0.724524       0.013297      -0.010793       0.021207       0.027259       0.003844       0.003914      -0.004902       0.016720       0.021788      -0.014326       0.004054       0.010271              1.511120       1.608770       0.015903       0.290137       1.355185      -0.020767       1.569404           0.000002
           26              H       0.552268       5.052991      20.992513       0.153609       0.895725 0.63670607E+01  0.59318696E+02                                 1.569417                            1.500347      -0.790763       2.519746                    0.999386       3.261602       9.033357       0.495882       1.325792      -0.699377      -0.016283       0.015740      -0.009919       0.024724      -0.002877       0.000875      -0.004790      -0.001026      -0.005139      -0.005401      -0.000846       0.006247              1.608372       1.439579      -0.284900       0.013404       2.066857      -0.128152       1.318681           0.000000
           27              H       3.998351       0.436355       0.442935       0.132596       1.096111 0.84026850E+01  0.83907381E+02                                 1.795859                            1.720629      -1.004445       2.402607                    0.996412       3.605492      10.339016       0.464234       1.321257      -0.699961      -0.011215      -0.007422       0.021483       0.025345      -0.005260      -0.002839      -0.005087       0.010590      -0.002223      -0.010524       0.002616       0.007907              1.831214       2.108654       0.011626      -0.467572       1.366545      -0.043057       2.018442           0.000002
           28              H      -0.175104       1.331756      25.765789       0.142345       1.139366 0.92010942E+01  0.92526635E+02                                 1.756109                            1.736711      -0.782664       2.515432                    0.999245       3.291208       8.998031       0.495486       1.229269      -0.723968       0.019650       0.020507      -0.000366       0.028404       0.004516       0.001368      -0.006524      -0.005048      -0.025663      -0.011589       0.000761       0.010829              1.741928       1.606617       0.233960       0.022915       2.032275      -0.119942       1.586891           0.000006
           29              C       0.065512       6.149115      17.417768       0.731479      19.240913 0.21181681E+03  0.42186145E+04                                 6.738320                            5.263882       0.106526       2.129652                    0.999665      20.364952      56.385139       0.626922       0.490550      -1.007415       0.020177      -0.044251      -0.004802       0.048870       0.018666       0.005448      -0.024739      -0.011575       0.300728      -0.071861      -0.032531       0.104392              7.611004       9.777910       0.070432       0.047413       9.016365       1.234873       4.038736           0.000011
           30              C      -0.571070       7.490471      17.612398      -0.323896      28.651905 0.44188517E+03  0.10452077E+05                                 8.177057                            6.966936      -0.145666       1.948351                    0.997460      29.943685      86.915013       0.628648       0.411913      -1.064955       0.080033       0.098567       0.026194       0.129641       0.036147       0.006793       0.005271      -0.014606      -0.027519      -0.032456      -0.010360       0.042817              9.024826       8.918461       0.814035       0.793274      11.301098       2.155430       6.854918          -0.000003
           31              C       0.402578       8.588340      17.974042      -0.339337      27.541600 0.42552451E+03  0.10000134E+05                                 8.042780                            6.909593      -0.196888       1.926064                    0.997861      30.284575      88.470828       0.619460       0.420738      -1.056198      -0.085257      -0.092167      -0.024319       0.127886       0.030493       0.000848       0.019080       0.022680       0.006805      -0.039455       0.003619       0.035836              8.750978       7.983399       1.577911       1.761847       9.931262       1.845847       8.338274           0.000000
           32              C       1.065504       8.439107      19.317177       0.674283      19.183986 0.24642445E+03  0.50925851E+04                                 6.729027                            5.664223      -0.152736       2.019625                    0.999616      21.661332      60.915652       0.607049       0.488234      -1.009503      -0.005370      -0.005086       0.021419       0.022660      -0.052086      -0.034280       0.032672      -0.015334      -0.181648      -0.075015      -0.022019       0.097034              7.270973       7.486915       2.185700       2.056082       6.074249       0.194441       8.251753           0.000015
           33              C       3.499241       4.455185      14.580639       0.672147      21.042486 0.24501626E+03  0.50320067E+04                                 7.113781                            5.590499      -0.005850       2.068344                    0.999759      21.270813      58.702958       0.623480       0.478341      -1.019568       0.000392      -0.006904       0.021696       0.022772       0.039071       0.060051       0.047454       0.039061      -0.110231      -0.079126      -0.024334       0.103461              8.183239       6.934608      -1.341023      -3.339898       5.901738      -0.384723      11.713372           0.000025
           34              C       4.131482       4.792924      13.258347      -0.300207      29.007705 0.41374249E+03  0.96645137E+04                                 8.304478                            6.744972      -0.145605       1.947308                    0.997877      29.967309      87.553513       0.635909       0.412346      -1.060512       0.083115      -0.075829      -0.025038       0.115260      -0.011956      -0.002937       0.027248       0.011861      -0.058986      -0.037896       0.007028       0.030868              9.564744       9.830316      -1.057950      -3.640800       6.150827       0.985628      12.713089           0.000010
           35              C       3.462956       6.941536       4.390268       0.731479      19.240905 0.21181671E+03  0.42186122E+04                                 6.738321                            5.263882       0.106526       2.129652                    0.999665      20.364948      56.385139       0.626922       0.490550      -1.007414      -0.020177       0.044250      -0.004802       0.048870       0.018666      -0.005448       0.024739      -0.011575       0.300728      -0.071861      -0.032531       0.104393              7.611005       9.777906       0.070425      -0.047412       9.016371      -1.234876       4.038737           0.000011
           36              C       4.099538       5.600181       4.584898      -0.323897      28.651903 0.44188512E+03  0.10452075E+05                                 8.177056                            6.966934      -0.145662       1.948352                    0.997460      29.943675      86.914966       0.628648       0.411913      -1.064955      -0.080033      -0.098567       0.026194       0.129641       0.036147      -0.006793      -0.005270      -0.014606      -0.027520      -0.032456      -0.010360       0.042816              9.024824       8.918458       0.814029      -0.793270      11.301099      -2.155431       6.854915          -0.000002
           37              C       3.125890       4.502311       4.946542      -0.339338      27.541571 0.42552412E+03  0.10000123E+05                                 8.042774                            6.909590      -0.196884       1.926066                    0.997861      30.284567      88.470797       0.619460       0.420738      -1.056198       0.085257       0.092166      -0.024319       0.127886       0.030493      -0.000848      -0.019080       0.022681       0.006804      -0.039455       0.003619       0.035836              8.750971       7.983392       1.577904      -1.761840       9.931254      -1.845845       8.338267          -0.000001
           38              C       2.462964       4.651545       6.289677       0.674283      19.183988 0.24642462E+03  0.50925893E+04                                 6.729028                            5.664225      -0.152736       2.019625                    0.999616      21.661334      60.915661       0.607049       0.488234      -1.009503       0.005370       0.005086       0.021419       0.022660      -0.052085       0.034280      -0.032672      -0.015333      -0.181647      -0.075015      -0.022019       0.097034              7.270972       7.486913       2.185698      -2.056079       6.074250      -0.194439       8.251754           0.000014
           39              C       0.029227       8.635466       1.553139       0.672147      21.042449 0.24501562E+03  0.50319909E+04                                 7.113775                            5.590493      -0.005846       2.068345                    0.999759      21.270805      58.702951       0.623480       0.478341      -1.019568      -0.000392       0.006904       0.021696       0.022771       0.039072      -0.060051      -0.047455       0.039060      -0.110232      -0.079127      -0.024334       0.103461              8.183233       6.934607      -1.341022       3.339901       5.901732       0.384721      11.713360           0.000025
           40              C      -0.603014       8.297728       0.230847      -0.300206      29.007695 0.41374215E+03  0.96645065E+04                                 8.304479                            6.744970      -0.145604       1.947309                    0.997877      29.967304      87.553586       0.635908       0.412346      -1.060512      -0.083115       0.075830      -0.025038       0.115261      -0.011955       0.002937      -0.027248       0.011862      -0.058985      -0.037895       0.007028       0.030867              9.564746       9.830321      -1.057950       3.640802       6.150837      -0.985637      12.713079           0.000010
           41              C       4.028133       2.577986       8.637232       0.731479      19.240900 0.21181665E+03  0.42186105E+04                                 6.738318                            5.263880       0.106527       2.129652                    0.999665      20.364945      56.385120       0.626922       0.490550      -1.007414      -0.020177       0.044250       0.004802       0.048870       0.018666       0.005448      -0.024739      -0.011575       0.300729      -0.071861      -0.032532       0.104393              7.611002       9.777908       0.070432       0.047413       9.016363       1.234873       4.038735           0.000013
           42              C       4.664715       1.236630       8.442602      -0.323897      28.651919 0.44188541E+03  0.10452085E+05                                 8.177060                            6.966938      -0.145666       1.948351                    0.997460      29.943695      86.915053       0.628648       0.411913      -1.064955      -0.080033      -0.098567      -0.026194       0.129641       0.036147       0.006793       0.005271      -0.014606      -0.027518      -0.032456      -0.010360       0.042816              9.024830       8.918467       0.814036       0.793274      11.301103       2.155431       6.854919          -0.000004
           43              C       3.691067       0.138761       8.080958      -0.339337      27.541607 0.42552463E+03  0.10000139E+05                                 8.042783                            6.909595      -0.196888       1.926064                    0.997861      30.284595      88.470922       0.619460       0.420738      -1.056198       0.085257       0.092167       0.024319       0.127886       0.030492       0.000848       0.019080       0.022681       0.006805      -0.039455       0.003619       0.035836              8.750982       7.983405       1.577913       1.761846       9.931266       1.845850       8.338276           0.000001
           44              C       3.028141       0.287994       6.737823       0.674283      19.183986 0.24642445E+03  0.50925853E+04                                 6.729028                            5.664224      -0.152736       2.019625                    0.999616      21.661334      60.915667       0.607048       0.488234      -1.009503       0.005370       0.005086      -0.021419       0.022660      -0.052086      -0.034280       0.032672      -0.015333      -0.181648      -0.075015      -0.022019       0.097034              7.270974       7.486916       2.185700       2.056083       6.074250       0.194441       8.251755           0.000013
           45              C       0.594404       4.271916      11.474361       0.672147      21.042461 0.24501592E+03  0.50319977E+04                                 7.113775                            5.590495      -0.005848       2.068345                    0.999759      21.270795      58.702892       0.623480       0.478341      -1.019568      -0.000392       0.006904      -0.021696       0.022771       0.039071       0.060051       0.047455       0.039060      -0.110233      -0.079127      -0.024334       0.103461              8.183232       6.934603      -1.341021      -3.339895       5.901734      -0.384725      11.713360           0.000024
           46              C      -0.037837       3.934177      12.796653      -0.300207      29.007681 0.41374208E+03  0.96645021E+04                                 8.304472                            6.744968      -0.145604       1.947308                    0.997877      29.967302      87.553490       0.635909       0.412346      -1.060512      -0.083115       0.075829       0.025038       0.115260      -0.011956      -0.002937       0.027248       0.011861      -0.058986      -0.037896       0.007028       0.030868              9.564737       9.830309      -1.057947      -3.640794       6.150825       0.985630      12.713076           0.000014
           47              C       0.630689       1.785565      21.664732       0.731479      19.240907 0.21181674E+03  0.42186127E+04                                 6.738320                            5.263882       0.106526       2.129652                    0.999665      20.364950      56.385142       0.626922       0.490550      -1.007414       0.020177      -0.044250       0.004802       0.048870       0.018666      -0.005448       0.024739      -0.011575       0.300728      -0.071861      -0.032532       0.104393              7.611004       9.777906       0.070425      -0.047412       9.016370      -1.234876       4.038737           0.000011
           48              C      -0.005893       3.126920      21.470102      -0.323897      28.651922 0.44188547E+03  0.10452086E+05                                 8.177059                            6.966938      -0.145663       1.948352                    0.997460      29.943685      86.915001       0.628648       0.411913      -1.064955       0.080033       0.098567      -0.026194       0.129642       0.036147      -0.006793      -0.005271      -0.014606      -0.027519      -0.032456      -0.010360       0.042816              9.024829       8.918462       0.814030      -0.793269      11.301107      -2.155433       6.854916          -0.000005
           49              C       0.967755       4.224790      21.108458      -0.339337      27.541591 0.42552448E+03  0.10000134E+05                                 8.042778                            6.909593      -0.196887       1.926065                    0.997861      30.284576      88.470835       0.619460       0.420738      -1.056198      -0.085257      -0.092167       0.024319       0.127886       0.030493      -0.000849      -0.019080       0.022680       0.006805      -0.039455       0.003619       0.035836              8.750976       7.983394       1.577905      -1.761841       9.931261      -1.845846       8.338273           0.000003
           50              C       1.630681       4.075556      19.765323       0.674283      19.183994 0.24642470E+03  0.50925912E+04                                 6.729029                            5.664226      -0.152736       2.019625                    0.999616      21.661336      60.915668       0.607048       0.488234      -1.009503      -0.005370      -0.005086      -0.021419       0.022660      -0.052086       0.034279      -0.032672      -0.015334      -0.181648      -0.075015      -0.022019       0.097034              7.270974       7.486915       2.185699      -2.056080       6.074251      -0.194439       8.251756           0.000011
           51              C       4.064418       0.091635      24.501861       0.672147      21.042459 0.24501573E+03  0.50319937E+04                                 7.113777                            5.590494      -0.005847       2.068345                    0.999759      21.270808      58.702957       0.623480       0.478341      -1.019568       0.000392      -0.006904      -0.021696       0.022771       0.039072      -0.060051      -0.047455       0.039060      -0.110232      -0.079127      -0.024334       0.103461              8.183235       6.934608      -1.341020       3.339903       5.901733       0.384724      11.713365           0.000024
           52              C       4.696659       0.429373      25.824153      -0.300206      29.007686 0.41374197E+03  0.96645024E+04                                 8.304477                            6.744968      -0.145605       1.947308                    0.997877      29.967316      87.553649       0.635909       0.412346      -1.060511       0.083115      -0.075830       0.025038       0.115261      -0.011955       0.002937      -0.027248       0.011863      -0.058984      -0.037895       0.007028       0.030867              9.564743       9.830319      -1.057946       3.640799       6.150837      -0.985636      12.713074           0.000012
           53              O       1.306942       6.042645      17.364615      -0.575092      35.557193 0.53759531E+03  0.12887882E+05                                 8.527508                            7.152708       0.336330       2.186506                    0.992947      26.870241      69.903476       0.715918       0.356876      -1.143818      -0.021514       0.041329      -0.000371       0.046594      -0.012429      -0.002564      -0.016820       0.097774       0.139713      -0.076087       0.027148       0.048939              9.524046      15.483531      -2.288563      -0.812186       7.291960       0.685307       5.796647          -0.000006
           54              O      -0.687989       5.146371      17.297133      -0.647462      41.079332 0.63189260E+03  0.15750226E+05                                 9.286991                            7.699584       0.350910       2.157816                    0.996664      28.265936      74.626481       0.698458       0.351822      -1.149569       0.043782       0.041206       0.011624       0.061237       0.054168       0.006847      -0.012591      -0.022347       0.172404      -0.085277       0.025689       0.059588             10.422332      13.896280       5.353741       1.344005      10.726402       1.158341       6.644314          -0.000008
           55              O       3.222816       0.402319      19.583459      -0.610971      32.604614 0.52792825E+03  0.12563934E+05                                 7.892989                            6.969862       0.862128       2.327696                    0.997854      27.498914      70.634733       0.745848       0.345068      -1.156685       0.003594       0.013979      -0.034174       0.037097       0.004842       0.018136       0.066000       0.061473      -0.202166      -0.107999       0.036358       0.071641              8.573718      11.025265       3.280075       1.709267       7.894393       1.431698       6.801496          -0.000015
           56              O       0.584277       7.681594      20.215032      -0.630079      29.342899 0.52077944E+03  0.12330374E+05                                 7.246653                            6.873041       1.050296       2.392134                    0.998121      27.384996      69.768253       0.760516       0.340154      -1.162841      -0.037880      -0.006274      -0.062702       0.073524      -0.028791      -0.038851      -0.028208      -0.066727       0.045052      -0.075578       0.026287       0.049291              7.387103       6.278752       1.363381      -0.430513       7.961565      -0.775568       7.920991          -0.000014
           57              O       3.797280       3.404442      15.216381      -0.639465      25.787253 0.42298682E+03  0.95220554E+04                                 6.582996                            6.102253       1.037067       2.366442                    0.999724      27.428782      68.479199       0.824171       0.330130      -1.169782       0.036852       0.012074      -0.051936       0.064817       0.023632       0.047050      -0.041389      -0.048912       0.047404      -0.080014       0.018353       0.061661              6.768558       5.124041      -0.770172      -0.061948       7.146656      -1.781523       8.034975           0.000000
           58              O       2.672457       5.268551      15.065262      -0.619146      29.352425 0.45313811E+03  0.10398278E+05                                 7.349639                            6.407352       0.871622       2.321712                    0.999354      27.415472      69.549050       0.785629       0.339749      -1.159139       0.013161       0.034753      -0.036848       0.052334      -0.015077      -0.001070       0.071483       0.075358      -0.061332      -0.096243       0.036967       0.059276              8.009597       8.557385      -2.325723      -2.590789       6.318367       1.992215       9.153039          -0.000006
           59              O       2.221525       7.048007       4.337115      -0.575092      35.557251 0.53759646E+03  0.12887917E+05                                 8.527520                            7.152718       0.336328       2.186505                    0.992947      26.870249      69.903526       0.715917       0.356876      -1.143818       0.021514      -0.041329      -0.000370       0.046594      -0.012429       0.002565       0.016820       0.097774       0.139711      -0.076086       0.027148       0.048938              9.524061      15.483556      -2.288574       0.812189       7.291971      -0.685309       5.796656          -0.000006
           60              O      -1.007544       7.944280       4.269633      -0.647462      41.079301 0.63189222E+03  0.15750214E+05                                 9.286986                            7.699581       0.350909       2.157815                    0.996664      28.265934      74.626472       0.698458       0.351822      -1.149569      -0.043782      -0.041206       0.011624       0.061237       0.054168      -0.006847       0.012591      -0.022346       0.172404      -0.085277       0.025689       0.059588             10.422325      13.896267       5.353734      -1.344005      10.726398      -1.158342       6.644311          -0.000008
           61              O       1.436006       3.961231       6.555959      -0.610972      32.604631 0.52792891E+03  0.12563953E+05                                 7.892993                            6.969867       0.862126       2.327696                    0.997854      27.498915      70.634741       0.745848       0.345068      -1.156685      -0.003594      -0.013979      -0.034174       0.037097       0.004842      -0.018136      -0.066000       0.061474      -0.202166      -0.107999       0.036357       0.071641              8.573721      11.025269       3.280074      -1.709265       7.894398      -1.431697       6.801497          -0.000014
           62              O       2.944191       5.409057       7.187532      -0.630079      29.342930 0.52078016E+03  0.12330396E+05                                 7.246659                            6.873046       1.050293       2.392132                    0.998121      27.385014      69.768324       0.760516       0.340154      -1.162841       0.037881       0.006274      -0.062702       0.073525      -0.028792       0.038851       0.028208      -0.066727       0.045053      -0.075578       0.026287       0.049291              7.387109       6.278759       1.363382       0.430514       7.961569       0.775568       7.920999          -0.000014
           63              O       0.861543       0.959108       2.188881      -0.639465      25.787245 0.42298668E+03  0.95220513E+04                                 6.582996                            6.102254       1.037073       2.366445                    0.999724      27.428755      68.479128       0.824171       0.330130      -1.169782      -0.036852      -0.012073      -0.051936       0.064816       0.023632      -0.047050       0.041390      -0.048911       0.047405      -0.080014       0.018352       0.061662              6.768558       5.124042      -0.770173       0.061949       7.146657       1.781523       8.034973          -0.000000
           64              O       0.856010       7.822101       2.037762      -0.619147      29.352591 0.45314099E+03  0.10398362E+05                                 7.349673                            6.407378       0.871617       2.321710                    0.999354      27.415515      69.549265       0.785626       0.339749      -1.159139      -0.013161      -0.034753      -0.036849       0.052333      -0.015075       0.001071      -0.071484       0.075360      -0.061331      -0.096244       0.036968       0.059276              8.009638       8.557428      -2.325736       2.590810       6.318392      -1.992227       9.153092          -0.000006
           65              O       2.786703       2.684456       8.690385      -0.575092      35.557236 0.53759610E+03  0.12887907E+05                                 8.527517                            7.152715       0.336325       2.186504                    0.992947      26.870251      69.903530       0.715917       0.356876      -1.143818       0.021514      -0.041328       0.000371       0.046594      -0.012430      -0.002564      -0.016820       0.097774       0.139713      -0.076086       0.027148       0.048939              9.524057      15.483549      -2.288567      -0.812188       7.291968       0.685308       5.796653          -0.000005
           66              O      -0.442366       3.580730       8.757867      -0.647462      41.079332 0.63189260E+03  0.15750226E+05                                 9.286991                            7.699584       0.350908       2.157815                    0.996664      28.265934      74.626478       0.698458       0.351822      -1.149569      -0.043782      -0.041206      -0.011624       0.061236       0.054168       0.006847      -0.012591      -0.022346       0.172405      -0.085277       0.025689       0.059588             10.422333      13.896283       5.353742       1.344005      10.726402       1.158340       6.644314          -0.000007
           67              O       0.870829       8.324782       6.471541      -0.610971      32.604624 0.52792847E+03  0.12563941E+05                                 7.892992                            6.969864       0.862126       2.327696                    0.997854      27.498914      70.634742       0.745848       0.345068      -1.156685      -0.003595      -0.013979       0.034174       0.037097       0.004842       0.018136       0.066000       0.061474      -0.202165      -0.107998       0.036357       0.071641              8.573721      11.025269       3.280076       1.709269       7.894395       1.431699       6.801499          -0.000014
           68              O       3.509368       1.045507       5.839968      -0.630079      29.342896 0.52077940E+03  0.12330373E+05                                 7.246652                            6.873040       1.050295       2.392133                    0.998121      27.384997      69.768253       0.760516       0.340154      -1.162841       0.037880       0.006275       0.062702       0.073524      -0.028791      -0.038851      -0.028208      -0.066727       0.045053      -0.075578       0.026287       0.049291              7.387102       6.278751       1.363381      -0.430513       7.961564      -0.775568       7.920991          -0.000014
           69              O       0.296365       5.322659      10.838619      -0.639465      25.787203 0.42298574E+03  0.95220244E+04                                 6.582985                            6.102244       1.037071       2.366443                    0.999724      27.428763      68.479115       0.824172       0.330130      -1.169782      -0.036853      -0.012073       0.051936       0.064817       0.023632       0.047050      -0.041388      -0.048914       0.047403      -0.080014       0.018354       0.061660              6.768547       5.124033      -0.770171      -0.061947       7.146647      -1.781520       8.034960          -0.000001
           70              O       1.421188       3.458550      10.989738      -0.619146      29.352488 0.45313935E+03  0.10398314E+05                                 7.349651                            6.407362       0.871618       2.321710                    0.999354      27.415492      69.549140       0.785628       0.339749      -1.159139      -0.013161      -0.034753       0.036849       0.052334      -0.015076      -0.001071       0.071483       0.075359      -0.061332      -0.096243       0.036967       0.059276              8.009612       8.557401      -2.325727      -2.590795       6.318376       1.992218       9.153058          -0.000005
           71              O       1.872120       1.679094      21.717885      -0.575092      35.557256 0.53759653E+03  0.12887919E+05                                 8.527521                            7.152719       0.336326       2.186505                    0.992947      26.870249      69.903528       0.715917       0.356876      -1.143818      -0.021514       0.041328       0.000370       0.046594      -0.012429       0.002564       0.016820       0.097774       0.139712      -0.076086       0.027148       0.048939              9.524062      15.483558      -2.288575       0.812190       7.291972      -0.685309       5.796657          -0.000005
           72              O      -0.122811       0.782821      21.785367      -0.647462      41.079315 0.63189245E+03  0.15750222E+05                                 9.286989                            7.699583       0.350907       2.157815                    0.996664      28.265937      74.626492       0.698458       0.351822      -1.149569       0.043782       0.041206      -0.011624       0.061236       0.054168      -0.006847       0.012592      -0.022347       0.172404      -0.085277       0.025689       0.059588             10.422329      13.896274       5.353737      -1.344005      10.726401      -1.158342       6.644313          -0.000007
           73              O       2.657639       4.765870      19.499041      -0.610971      32.604622 0.52792870E+03  0.12563947E+05                                 7.892991                            6.969865       0.862128       2.327696                    0.997854      27.498914      70.634728       0.745848       0.345068      -1.156685       0.003594       0.013979       0.034174       0.037097       0.004842      -0.018136      -0.066000       0.061473      -0.202166      -0.107999       0.036358       0.071641              8.573718      11.025265       3.280073      -1.709265       7.894395      -1.431696       6.801495          -0.000015
           74              O       1.149454       3.318044      18.867468      -0.630079      29.342898 0.52077938E+03  0.12330373E+05                                 7.246652                            6.873040       1.050296       2.392134                    0.998121      27.385001      69.768268       0.760516       0.340154      -1.162841      -0.037880      -0.006274       0.062701       0.073524      -0.028792       0.038851       0.028208      -0.066727       0.045054      -0.075579       0.026287       0.049291              7.387102       6.278753       1.363380       0.430514       7.961560       0.775568       7.920993          -0.000013
           75              O       3.232102       7.767993      23.866119      -0.639464      25.787164 0.42298492E+03  0.95220008E+04                                 6.582978                            6.102238       1.037080       2.366447                    0.999724      27.428730      68.479005       0.824172       0.330130      -1.169782       0.036852       0.012072       0.051937       0.064817       0.023631      -0.047050       0.041389      -0.048914       0.047402      -0.080014       0.018353       0.061661              6.768539       5.124028      -0.770171       0.061947       7.146641       1.781519       8.034948          -0.000002
           76              O       3.237635       0.905000      24.017238      -0.619147      29.352639 0.45314193E+03  0.10398390E+05                                 7.349682                            6.407385       0.871613       2.321708                    0.999354      27.415534      69.549341       0.785625       0.339749      -1.159138       0.013161       0.034753       0.036848       0.052333      -0.015075       0.001070      -0.071485       0.075361      -0.061331      -0.096245       0.036969       0.059276              8.009648       8.557439      -2.325738       2.590815       6.318397      -1.992229       9.153107          -0.000005

******************************************************
Auxiliary information for the entire system
The total spin magnetic moment of the unit cell is   0.000032
The total net atomic charge of the unit cell is   -0.000000
Accuracy of reproducing the electrostatic potential in the unit cell:
  The inner radius (bohr) =    5.0000
  The outer radius (bohr) =   12.0000
  Valid grid points have density less than (e/(bohr^3)) =    0.0001
  The number of valid grid points were=        24116
  The rms potential error without charges in kcal/mol is=      3.48142
  The rms potential error with partial charges in kcal/mol is=      0.41622
  The RRMSE value at monopole order=      0.11955
  The rms potential error with partial charges and cloud penetration in kcal/mol is=      0.42242
  The RRMSE value at monopole order with cloud penetration is=      0.12134
  The rms potential error with partial charges and atomic dipoles in kcal/mol is=      0.28873
  The RRMSE value at dipole order=      0.08293
  The rms potential error with partial charges, atomic dipoles and cloud penetration in kcal/mol is=      0.28740
  The RRMSE value at dipole order with cloud penetration=      0.08255

******************************************************
The electron densities and ab initio electrostatic potential were computed in VASP using the PBE functional and
projector augmented wave method. See the main text of the journal article for a description of computational details.
The atomic charges, dipoles, and quadrupoles were computed with the DDEC6 method as described in
(a) T. A. Manz and N. Gabaldon Limas, RSC Adv. 6 (2016) 47771-47801 DOI: 10.1039/c6ra04656h
(b) N. Gabaldon Limas and T. A. Manz, RSC Adv. 8 (2018) 2678-2707 DOI: 10.1039/c7ra11829e.
For each atom in the material, the electron cloud parameters were fit to the spherically averaged atom-in-material
electron density using radial positions for which this density was between 10^-4 and 10^-2 electrons per cubic bohr.
The polarizabilities, dispersion coefficients, and quantum Drude oscillator (QDO) parameters were fit using the MCLF method.
The magnetic structure of the system was optimized in VASP from the default ferromagnetic initial guess using spin polarization.
The atomic spin moments (ASMs) were computed on this optimized magnetic structure using the DDEC6 partition as inputs
to the method of T. A. Manz and D. S. Sholl, J. Chem. Theory Comput. 7 (2011) 4146-4164 DOI: 10.1021/ct200539n.
The RMSE and RRMSE were computed using a uniform grid with Ewald summation.
