# Supplementary material for: A collection of forcefield precursors for metal–organic frameworks
Source: RSC Adv. 2019 Nov 13;9(63):36492–507. doi: 10.1039/c9ra07327b (PMC9075174; doi:10.1039/c9ra07327b)
Supplement: RA-009-C9RA07327B-s4932 [file RA-009-C9RA07327B-s4932.xyz]

  248
jmolscript: load "" {1 1 1} spacegroup "x,y,z" unitcell [{      9.334500     0.000000     0.000000 }, {     -4.667315    11.101477     0.000000 }, {      0.000000     0.000000    27.514000 }]
Cd     6.059584     0.000000    13.757000     0.846181
Cd     3.274916     0.000000     0.000000     0.846181
Cd     4.667218     5.418409     6.878500     0.856371
Cd    -0.000033     5.683068    20.635500     0.856371
H      4.002593     6.973948    14.004626     0.111449
H      5.895637     5.721701    13.589165     0.128126
H     -2.249663     8.343870    10.824008     0.123655
H      5.120851     9.571693    11.195447     0.110828
H      0.843797     7.169334    12.309764     0.130771
H      2.499737     7.173774    10.719454     0.113160
H     -0.071909     5.779429     8.009325     0.116731
H     -1.746519     5.810513     9.618894     0.130736
H      3.358538     2.637711     7.128877     0.174513
H      1.877152     2.651033     6.611614     0.180763
H      2.818077     1.447633     6.262186     0.170138
H      4.832441     5.053392     3.458510     0.118790
H      3.396803     3.607980     2.099318     0.137573
H      1.921965     1.509801     2.657852     0.120925
H      1.826755     1.056861     4.157365     0.098236
H      0.259483     2.706540     4.575578     0.097230
H      0.383629     3.219428     3.100828     0.109168
H      8.767889     1.236705     2.300170     0.114102
H      8.709085     0.654987     3.758412     0.107178
H      7.232353     2.921909     2.921987     0.110336
H      7.161415     2.320209     4.366472     0.107752
H      5.749118     0.053287     4.633358     0.130497
H     -0.575064    10.111225     3.186121     0.118507
H      5.781779     1.727390    27.351667     0.181206
H      5.524140     2.966315     0.764889     0.185404
H      6.944854     2.306887     0.718115     0.176609
H      0.664592     4.127529     0.247626     0.111449
H     -1.228452     5.379776    27.346165     0.128126
H      6.916848     2.757607    24.581008     0.123655
H     -0.453666     1.529784    24.952447     0.110828
H      3.823388     3.932143    26.066764     0.130770
H      2.167448     3.927703    24.476454     0.113160
H      4.739094     5.322048    21.766325     0.116731
H      6.413704     5.290964    23.375894     0.130736
H      1.308647     8.463766    20.885877     0.174513
H      2.790033     8.450444    20.368614     0.180763
H      1.849108     9.653844    20.019186     0.170138
H     -0.165256     6.048085    17.215510     0.118790
H      1.270382     7.493497    15.856318     0.137573
H      2.745220     9.591676    16.414852     0.120925
H      2.840430    10.044616    17.914365     0.098236
H      4.407702     8.394937    18.332578     0.097230
H      4.283556     7.882049    16.857828     0.109168
H     -4.100704     9.864772    16.057170     0.114102
H     -4.041900    10.446490    17.515412     0.107178
H     -2.565168     8.179568    16.678987     0.110336
H     -2.494230     8.781268    18.123472     0.107752
H     -1.081933    11.048190    18.390358     0.130497
H      5.242249     0.990252    16.943121     0.118507
H     -1.114594     9.374087    13.594667     0.181206
H     -0.856955     8.135162    14.521889     0.185404
H     -2.277669     8.794590    14.475115     0.176609
H      5.331826     6.973948    27.266374     0.110759
H      3.438796     5.721701     0.167835     0.128300
H      2.249566     8.343870     2.932992     0.121598
H      4.213537     9.571693     2.561553     0.108933
H     -0.843881     7.169334     1.447236     0.129800
H     -2.499821     7.173774     3.037546     0.109970
H      0.071842     5.779429     5.747675     0.115995
H      1.746451     5.810513     4.138106     0.131056
H      5.975931     2.637711     6.628123     0.172803
H      7.457317     2.651033     7.145386     0.181243
H      6.516406     1.447633     7.494814     0.170343
H      4.502000     5.053392    10.298490     0.118548
H      5.937654     3.607980    11.657682     0.137215
H      7.412518     1.509801    11.099148     0.119797
H      7.507732     1.056861     9.599635     0.098178
H     -0.259515     2.706540     9.181422     0.097820
H     -0.383667     3.219428    10.656172     0.109716
H      0.566597     1.236705    11.456830     0.114882
H      0.625408     0.654987     9.998588     0.108015
H      2.102112     2.921909    10.835013     0.111861
H      2.173058     2.320209     9.390528     0.106988
H      3.585381     0.053287     9.123642     0.130956
H      0.574946    10.111225    10.570879     0.117977
H      3.552701     1.727390    13.919333     0.179548
H      3.810326     2.966315    12.992111     0.185184
H      2.389618     2.306887    13.038885     0.176941
H     -0.664641     4.127529    13.509374     0.110759
H      1.228389     5.379776    13.924835     0.128300
H      2.417619     2.757607    16.689992     0.121598
H      0.453648     1.529784    16.318553     0.108933
H      5.511066     3.932143    15.204236     0.129800
H      7.167006     3.927703    16.794546     0.109970
H      4.595343     5.322048    19.504675     0.115995
H      2.920734     5.290964    17.895106     0.131056
H     -1.308746     8.463766    20.385123     0.172803
H     -2.790132     8.450444    20.902386     0.181243
H     -1.849221     9.653844    21.251814     0.170343
H      0.165185     6.048085    24.055490     0.118548
H     -1.270469     7.493497    25.414682     0.137215
H     -2.745333     9.591676    24.856148     0.119797
H     -2.840547    10.044616    23.356635     0.098178
H      4.926700     8.394937    22.938422     0.097820
H      5.050852     7.882049    24.413172     0.109716
H      4.100588     9.864772    25.213830     0.114882
H      4.041777    10.446490    23.755588     0.108015
H      2.565073     8.179568    24.592013     0.111861
H      2.494127     8.781268    23.147528     0.106988
H      1.081804    11.048190    22.880642     0.130956
H      4.092239     0.990252    24.327879     0.117977
H      1.114484     9.374087     0.162333     0.179547
H      0.856859     8.135162    26.749111     0.185183
H      2.277567     8.794590    26.795885     0.176941
C      3.170875     9.258632    12.909569     0.572458
C      4.379698     8.381615    12.645434    -0.047628
C      4.610267     7.249264    13.358047    -0.094132
C      5.750014     6.509906    13.118675    -0.231119
C     -2.671574     6.925101    12.199708     0.290077
C     -2.872273     8.068553    11.456830    -0.233979
C      5.289810     8.801251    11.687947    -0.080714
C     -0.586244     6.401112    11.121159     0.265256
C      0.665510     6.865153    11.448575    -0.222909
C      1.646566     6.878475    10.496591    -0.088914
C      1.388002     6.461060     9.214439    -0.032287
C      0.118513     6.052525     8.878768    -0.094044
C     -0.877478     6.052525     9.847261    -0.211610
C      2.516544     6.312300     8.221183     0.548439
C      2.778867     2.395699     6.402508    -0.561212
C      3.216651     3.097312     5.161626     0.341059
C      4.268641     4.389524     3.783175    -0.051244
C      3.480814     3.594658     3.026540    -0.119969
C      1.778212     1.825083     3.565814    -0.085950
C      0.418171     2.429003     3.659362    -0.187485
C      8.649339     1.469836     3.235646    -0.195955
C      7.276230     2.095959     3.428244    -0.089539
C      5.572695     0.275317     3.747407    -0.133952
C     -0.011265    10.810618     2.943998    -0.039636
C      5.614695     1.230044     1.785659     0.343121
C      6.000204     2.138144     0.679596    -0.574500
C      1.496310     1.842845    26.666569     0.572458
C      0.287487     2.719862    26.402434    -0.047628
C      0.056918     3.852213    27.115047    -0.094132
C     -1.082829     4.591571    26.875675    -0.231119
C      7.338759     4.176376    25.956708     0.290077
C      7.539458     3.032924    25.213830    -0.233979
C     -0.622625     2.300226    25.444947    -0.080714
C      5.253429     4.700365    24.878159     0.265256
C      4.001675     4.236324    25.205575    -0.222909
C      3.020619     4.223002    24.253591    -0.088914
C      3.279183     4.640417    22.971439    -0.032287
C      4.548672     5.048952    22.635768    -0.094044
C      5.544663     5.048952    23.604261    -0.211610
C      2.150641     4.789177    21.978183     0.548439
C      1.888318     8.705778    20.159508    -0.561212
C      1.450534     8.004165    18.918626     0.341059
C      0.398544     6.711953    17.540175    -0.051244
C      1.186371     7.506819    16.783540    -0.119969
C      2.888973     9.276394    17.322814    -0.085950
C      4.249014     8.672474    17.416362    -0.187485
C     -3.982154     9.631641    16.992646    -0.195955
C     -2.609045     9.005518    17.185244    -0.089539
C     -0.905510    10.826160    17.504407    -0.133952
C      4.678450     0.290859    16.700998    -0.039636
C     -0.947510     9.871433    15.542659     0.343121
C     -1.333019     8.963333    14.436596    -0.574500
C     -3.170984     9.258632     0.847431     0.574740
C      4.954704     8.381615     1.111566    -0.051937
C      4.724148     7.249264     0.398953    -0.094117
C      3.584410     6.509906     0.638325    -0.230134
C      2.671493     6.925101     1.557292     0.284598
C      2.872178     8.068553     2.300170    -0.226861
C      4.044587     8.801251     2.069053    -0.078168
C      0.586169     6.401112     2.635841     0.267907
C     -0.665590     6.865153     2.308425    -0.219279
C     -1.646646     6.878475     3.260409    -0.088153
C     -1.388078     6.461060     4.542561    -0.030782
C     -0.118584     6.052525     4.878232    -0.093376
C      0.877408     6.052525     3.909739    -0.212682
C     -2.516618     6.312300     5.535817     0.546853
C      6.555605     2.395699     7.354492    -0.561137
C      6.117813     3.097312     8.595374     0.341154
C      5.065807     4.389524     9.973825    -0.047194
C      5.853644     3.594658    10.730460    -0.123511
C      7.556267     1.825083    10.191186    -0.082771
C     -0.418200     2.429003    10.097638    -0.189399
C      0.685144     1.469836    10.521354    -0.196492
C      2.058245     2.095959    10.328756    -0.092080
C      3.761802     0.275317    10.009593    -0.135749
C      0.011138    10.810618    10.813002    -0.037966
C      3.719791     1.230044    11.971341     0.345552
C      3.334271     2.138144    13.077404    -0.574117
C      7.838169     1.842845    14.604431     0.574740
C     -0.287519     2.719862    14.868566    -0.051937
C     -0.056963     3.852213    14.155953    -0.094117
C      1.082775     4.591571    14.395325    -0.230134
C      1.995692     4.176376    15.314292     0.284598
C      1.795007     3.032924    16.057170    -0.226861
C      0.622598     2.300226    15.826053    -0.078168
C      4.081016     4.700365    16.392841     0.267907
C      5.332775     4.236324    16.065425    -0.219279
C      6.313831     4.223002    17.017409    -0.088153
C      6.055263     4.640417    18.299561    -0.030782
C      4.785769     5.048952    18.635232    -0.093376
C      3.789777     5.048952    17.666739    -0.212682
C      7.183803     4.789177    19.292817     0.546853
C     -1.888420     8.705778    21.111492    -0.561137
C     -1.450628     8.004165    22.352374     0.341154
C     -0.398622     6.711953    23.730825    -0.047194
C     -1.186459     7.506819    24.487460    -0.123510
C     -2.889082     9.276394    23.948186    -0.082771
C      5.085385     8.672474    23.854638    -0.189399
C      3.982041     9.631641    24.278354    -0.196492
C      2.608940     9.005518    24.085756    -0.092080
C      0.905383    10.826160    23.766593    -0.135749
C      4.656047     0.290859    24.570002    -0.037966
C      0.947394     9.871433    25.728341     0.345552
C      1.332914     8.963333    26.834404    -0.574117
N      4.110890     4.069801     5.109350    -0.365458
N      2.824604     2.753166     3.912491     0.001724
N      6.189700     1.236705     3.015534     0.010540
N      4.675649     0.306401     1.723477    -0.350113
N      0.556295     7.031676    18.866350    -0.365458
N      1.842581     8.348311    17.669491     0.001724
N     -1.522515     9.864772    16.772534     0.010540
N     -0.008464    10.795076    15.480477    -0.350113
N      5.223562     4.069801     8.647650    -0.365993
N      6.509864     2.753166     9.844509     0.001665
N      3.144786     1.236705    10.741466     0.010499
N      4.658847     0.306401    12.033523    -0.350341
N     -0.556377     7.031676    22.404650    -0.365993
N     -1.842679     8.348311    23.601509     0.001665
N      1.522399     9.864772    24.498466     0.010499
N      0.008338    10.795076    25.790523    -0.350341
O      2.367177     8.941130    13.834039    -0.595761
O      3.020584    10.273307    12.235476    -0.563610
O     -1.501024     6.201285    12.157886    -0.241708
O      3.628280     6.880695     8.474312    -0.571506
O      2.341060     5.581823     7.205917    -0.563315
O      2.300008     2.160347     0.077039    -0.595761
O      1.646601     0.828170    25.992476    -0.563610
O      6.168209     4.900192    25.914886    -0.241708
O      1.038905     4.220782    22.231312    -0.571506
O      2.326125     5.519654    20.962917    -0.563315
O     -2.367282     8.941130    27.436961    -0.595279
O     -3.020704    10.273307     1.521524    -0.563701
O      1.500951     6.201285     1.599114    -0.243053
O      5.706140     6.880695     5.282688    -0.570922
O     -2.341125     5.581823     6.551083    -0.563562
O      7.034467     2.160347    13.679961    -0.595279
O      7.687889     0.828170    15.278524    -0.563701
O      3.166234     4.900192    15.356114    -0.243053
O     -1.038955     4.220782    19.039688    -0.570922
O     -2.326190     5.519654    20.308083    -0.563562

The following XYZ coordinates are in angstroms. Other properties are in atomic units.
The sperically averaged electron density of each atom fit to a function of the form exp(a - br)
eigen_1, eigen_2 and eigen_3 are the three eigenvalues of traceless quadrupole moment tensor
  atom number  atomic symbol              X              Y              Z     net charge C6 coefficient C8 coefficient C10 coefficient fluctuating dipole atomic polarizability isotropic forcefield polarizability              a              b squared Pearson coefficient          <r^3>          <r^4>         wp_QDO          m_QDO          q_QDO       dipole_x       dipole_y       dipole_z         dipole            Qxy            Qxz            Qyz     Q(x^2-y^2)  Q(3z^2 - R^2)        eigen_1        eigen_2        eigen_3 static polarizability      alpha(xx)      alpha(xy)      alpha(xz)      alpha(yy)      alpha(yz)      alpha(zz) atomic spin moment
            1             Cd       6.059584       0.000000      13.757000       0.846181     164.938177 0.46716704E+04  0.18031965E+06                                22.919720                           21.328687       1.092554       2.040867                    0.997949      79.232977     212.026598       0.434558       0.365163      -1.212757       0.094053      -0.000390       0.000467       0.094055      -0.000656       0.000189       0.030151      -0.072578      -0.136939      -0.053708      -0.013467       0.067175             24.699821      29.764127       0.001394      -0.004613      22.460677      -0.544649      21.874659          -0.000001
            2             Cd       3.274916       0.000000       0.000000       0.846181     164.938173 0.46716703E+04  0.18031964E+06                                22.919719                           21.328686       1.092554       2.040867                    0.997949      79.232976     212.026594       0.434558       0.365163      -1.212757      -0.094053       0.000390       0.000467       0.094055      -0.000656      -0.000189      -0.030151      -0.072578      -0.136939      -0.053708      -0.013467       0.067175             24.699820      29.764126       0.001394       0.004613      22.460676       0.544649      21.874658          -0.000001
            3             Cd       4.667218       5.418409       6.878500       0.856371     167.008012 0.46082871E+04  0.17760601E+06                                22.827552                           20.874636       1.015231       2.013122                    0.998598      79.649738     214.316190       0.448186       0.354593      -1.219362       0.000812       0.087013       0.000306       0.087018      -0.000304      -0.002572       0.000719       0.060435      -0.038949      -0.023774      -0.013070       0.036844             24.741153      27.062316       0.001101      -3.982971      17.210214       0.002342      29.950929          -0.000000
            4             Cd      -0.000033       5.683068      20.635500       0.856371     167.008021 0.46082874E+04  0.17760603E+06                                22.827552                           20.874636       1.015231       2.013122                    0.998598      79.649740     214.316198       0.448186       0.354593      -1.219362      -0.000812      -0.087013       0.000306       0.087018      -0.000304       0.002572      -0.000719       0.060435      -0.038950      -0.023774      -0.013070       0.036844             24.741154      27.062318       0.001101       3.982972      17.210215      -0.002342      29.950930          -0.000000
            5              H       4.002593       6.973948      14.004626       0.111449       1.004246 0.71243723E+01  0.68740368E+02                                 1.714794                            1.602904      -1.312516       2.248979                    0.995522       3.755956      10.828780       0.469398       1.352382      -0.691106      -0.023184      -0.009085       0.023979       0.034569      -0.003583      -0.003834      -0.003035       0.006056       0.010813      -0.008175       0.001733       0.006441              1.770036       1.865644       0.160159      -0.460737       1.591764      -0.222301       1.852701           0.000000
            6              H       5.895637       5.721701      13.589165       0.128126       0.932814 0.65585990E+01  0.62060243E+02                                 1.651867                            1.553805      -1.046378       2.389906                    0.997132       3.555653      10.191753       0.468911       1.380427      -0.686745       0.002949      -0.027842       0.015665       0.032082      -0.005153      -0.004703      -0.007307      -0.003005      -0.020922      -0.013234       0.003543       0.009691              1.697196       1.437113      -0.092140      -0.027439       2.029323      -0.370719       1.625152           0.000001
            7              H      -2.249663       8.343870      10.824008       0.123655       1.101059 0.83468883E+01  0.82831649E+02                                 1.753391                            1.683603      -1.260240       2.276665                    0.996496       3.590069      10.110480       0.484672       1.273463      -0.709678       0.014532       0.011445      -0.026483       0.032304      -0.004610      -0.004143      -0.010191       0.002762       0.019394      -0.013785       0.001148       0.012637              1.767194       1.920258       0.085255      -0.431303       1.633408      -0.122371       1.747918          -0.000000
            8              H       5.120851       9.571693      11.195447       0.110828       1.072917 0.77522077E+01  0.75562751E+02                                 1.726353                            1.623164      -1.093231       2.354600                    0.997082       3.565118       9.968213       0.493052       1.274474      -0.709152      -0.008162       0.026801      -0.022415       0.035880      -0.001045      -0.004242      -0.009200      -0.002125       0.010159      -0.009831      -0.001485       0.011316              1.768174       1.521865      -0.197642       0.045133       2.241921      -0.424699       1.540736          -0.000000
            9              H       0.843797       7.169334      12.309764       0.130771       0.917185 0.64403174E+01  0.60827012E+02                                 1.648180                            1.550755      -1.126898       2.351940                    0.996557       3.602196      10.406111       0.463134       1.400266      -0.682469       0.009073       0.013111       0.027910       0.032143       0.002663      -0.002942       0.003258       0.013211       0.019955      -0.011252       0.002760       0.008492              1.695720       1.479325       0.069091       0.141944       1.505306       0.284193       2.102528           0.000001
           10              H       2.499737       7.173774      10.719454       0.113160       1.028786 0.73860927E+01  0.72001786E+02                                 1.754515                            1.641571      -1.285143       2.268730                    0.994243       3.771960      10.975947       0.459242       1.368157      -0.688239       0.032276       0.012802       0.006881       0.035397       0.003245       0.001848       0.004579       0.013457       0.002833      -0.009577       0.001316       0.008261              1.804075       2.315256       0.276095       0.200630       1.535053       0.173507       1.561916           0.000000
           11              H      -0.071909       5.779429       8.009325       0.116731       1.060275 0.74345880E+01  0.72289746E+02                                 1.761140                            1.623857      -1.321945       2.252167                    0.994261       3.711110      10.638535       0.473605       1.330056      -0.696026      -0.008494      -0.008711      -0.034749       0.036817       0.006255      -0.000412       0.003166       0.005749       0.028177      -0.011973       0.001958       0.010015              1.835248       1.535808       0.061741       0.170898       1.407043       0.254238       2.562893          -0.000001
           12              H      -1.746519       5.810513       9.618894       0.130736       0.970602 0.70482698E+01  0.68119799E+02                                 1.714467                            1.625541      -1.271540       2.289485                    0.993723       3.679046      10.768022       0.450787       1.405867      -0.681463      -0.030810      -0.006654      -0.016027       0.035361       0.001592       0.004637       0.005513       0.015968       0.008229      -0.011493       0.000772       0.010722              1.745741       2.202438       0.279157       0.160203       1.503925       0.128567       1.530859          -0.000001
           13              H       3.358538       2.637711       7.128877       0.174513       0.948445 0.67516057E+01  0.64690119E+02                                 1.703540                            1.595898      -1.441947       2.217478                    0.993624       3.660934      10.741911       0.451898       1.414602      -0.678986       0.009295       0.005177       0.008629       0.013699      -0.001427       0.000279      -0.004231       0.003788       0.003046      -0.005414       0.001159       0.004254              1.769278       1.743007       0.131449       0.496598       1.348138       0.130054       2.216689          -0.000000
           14              H       1.877152       2.651033       6.611614       0.180763       0.883317 0.64223418E+01  0.59712459E+02                                 1.536963                            1.493163      -0.856473       2.500472                    0.999659       3.122514       8.521935       0.506037       1.301824      -0.705524      -0.012374       0.008772       0.001334       0.015226      -0.002875      -0.000941      -0.002987       0.003667      -0.008953      -0.005589       0.000630       0.004959              1.541521       1.901342      -0.165123      -0.149644       1.254095       0.038377       1.469126          -0.000001
           15              H       2.818077       1.447633       6.262186       0.170138       0.932441 0.69170467E+01  0.64553595E+02                                 1.505200                            1.480810      -0.829352       2.501250                    0.999845       3.015294       7.855586       0.552074       1.188801      -0.732490       0.001716      -0.013449      -0.002947       0.013875       0.000074      -0.001460       0.000268      -0.008027      -0.006751      -0.004069      -0.001079       0.005149              1.489052       1.233245      -0.021104       0.030036       1.818756       0.089320       1.415156          -0.000000
           16              H       4.832441       5.053392       3.458510       0.118790       0.992532 0.69466521E+01  0.66552415E+02                                 1.708275                            1.591545      -1.051249       2.387733                    0.997161       3.570192      10.231055       0.467546       1.367394      -0.689732       0.025420       0.035396      -0.016272       0.046517       0.015643      -0.003607      -0.006523      -0.002100       0.033250      -0.021328       0.003429       0.017899              1.758563       1.850848       0.496248      -0.174064       1.930401      -0.246055       1.494438          -0.000000
           17              H       3.396803       3.607980       2.099318       0.137573       0.909202 0.63506663E+01  0.59798281E+02                                 1.639009                            1.543286      -1.115127       2.364219                    0.996621       3.566125      10.301921       0.462521       1.406388      -0.681408      -0.001142       0.005477      -0.043743       0.044099       0.015552      -0.004331      -0.005415      -0.004301       0.036258      -0.021746       0.003840       0.017906              1.680903       1.392289      -0.007361       0.070526       1.400533      -0.002786       2.249888           0.000000
           18              H       1.921965       1.509801       2.657852       0.120925       0.918935 0.67537621E+01  0.64780079E+02                                 1.675235                            1.603699      -1.248791       2.290659                    0.993085       3.791485      11.167000       0.447177       1.428010      -0.676716      -0.002606      -0.009899      -0.035585       0.037028       0.004143      -0.002573       0.005205       0.005458       0.004942      -0.008960       0.004094       0.004866              1.714816       1.502953      -0.020570      -0.077370       1.547989       0.374960       2.093505           0.000000
           19              H       1.826755       1.056861       4.157365       0.098236       1.192448 0.97609791E+01  0.99990870E+02                                 1.819568                            1.795322      -0.829232       2.470487                    0.997945       3.573984       9.983355       0.482855       1.238290      -0.719945      -0.007801      -0.027031       0.018164       0.033488       0.005163       0.000942      -0.008785      -0.009097      -0.007601      -0.010136      -0.002224       0.012360              1.808579       1.623067      -0.026143       0.109524       1.999463      -0.262742       1.803207           0.000000
           20              H       0.259483       2.706540       4.575578       0.097230       1.000469 0.78188094E+01  0.76043779E+02                                 1.628958                            1.613770      -0.666218       2.542595                    0.999375       3.507393       9.657857       0.504207       1.249033      -0.715842      -0.003543       0.003452       0.024128       0.024630       0.001316      -0.000671       0.003106       0.004956       0.017663      -0.006560      -0.000139       0.006699              1.628781       1.520222       0.001145      -0.030620       1.388647       0.235485       1.977475          -0.000001
           21              H       0.383629       3.219428       3.100828       0.109168       0.892058 0.69173797E+01  0.65915595E+02                                 1.566630                            1.564946      -0.819021       2.481332                    0.997710       3.557866      10.025270       0.484140       1.327665      -0.697855       0.000544       0.018841      -0.023148       0.029852      -0.000655       0.000170      -0.009057       0.003618       0.000858      -0.009971       0.001631       0.008340              1.559190       1.407889       0.031536       0.040962       1.782815      -0.287823       1.486866           0.000000
           22              H       8.767889       1.236705       2.300170       0.114102       0.965172 0.75730784E+01  0.73392346E+02                                 1.619445                            1.612867      -0.734331       2.522805                    0.999024       3.486208       9.722017       0.490650       1.288119      -0.707211       0.008852      -0.002332      -0.029501       0.030889       0.001983      -0.000744       0.003395       0.008398       0.024821      -0.009461       0.000507       0.008955              1.610338       1.484408      -0.014276      -0.025463       1.425645       0.203821       1.920960           0.000001
           23              H       8.709085       0.654987       3.758412       0.107178       1.077220 0.85857766E+01  0.84638923E+02                                 1.659342                            1.651832      -0.578430       2.588125                    0.999962       3.337989       8.959720       0.521353       1.191746      -0.731487       0.006707      -0.020619       0.017274       0.027722      -0.001248       0.001328      -0.007500      -0.003983      -0.000611      -0.006651      -0.002187       0.008838              1.642727       1.501827      -0.001027       0.038637       1.928165      -0.212229       1.498190           0.000000
           24              H       7.232353       2.921909       2.921987       0.110336       0.953225 0.74886685E+01  0.72562226E+02                                 1.622485                            1.616477      -0.855789       2.468725                    0.998066       3.526090       9.917432       0.483097       1.308475      -0.702590       0.005513       0.030271      -0.020025       0.036712       0.004401       0.004814      -0.008401      -0.007051      -0.011546      -0.012548       0.001966       0.010582              1.610336       1.473765       0.011544       0.063859       1.806474      -0.240370       1.550769           0.000000
           25              H       7.161415       2.320209       4.366472       0.107752       0.927444 0.68429596E+01  0.64778652E+02                                 1.590395                            1.540381      -0.703938       2.538291                    0.999346       3.454187       9.579031       0.497594       1.300300      -0.704223       0.001937       0.006124       0.032700       0.033325       0.004634      -0.001094       0.002223       0.001956       0.020089      -0.008470       0.001337       0.007133              1.612701       1.417407       0.000489      -0.098916       1.320793       0.255325       2.099902          -0.000001
           26              H       5.749118       0.053287       4.633358       0.130497       1.002441 0.70116060E+01  0.65257461E+02                                 1.532809                            1.459033      -0.787014       2.511557                    0.999841       3.029665       7.726043       0.578028       1.138529      -0.744996       0.001842      -0.017266       0.040379       0.043954       0.018841       0.005185      -0.012547      -0.005347       0.030538      -0.028064       0.008247       0.019817              1.540707       1.272066      -0.014637       0.131587       1.317596      -0.126183       2.032458          -0.000001
           27              H      -0.575064      10.111225       3.186121       0.118507       1.105777 0.77569867E+01  0.75608705E+02                                 1.773568                            1.635914      -0.962728       2.428679                    0.998395       3.434404       9.597600       0.485700       1.293776      -0.706607      -0.027738      -0.034368       0.014362       0.046441       0.016109       0.004092      -0.011734      -0.002290       0.035005      -0.025334       0.006669       0.018666              1.834986       1.848406       0.549681      -0.120837       2.228470      -0.160719       1.428082           0.000000
           28              H       5.781779       1.727390      27.351667       0.181206       0.866534 0.64287261E+01  0.61116985E+02                                 1.637285                            1.586919      -1.377965       2.255471                    0.994853       3.600219      10.676158       0.438584       1.468980      -0.669636      -0.001327      -0.005089      -0.012590       0.013644      -0.005688       0.001736      -0.000445      -0.003738       0.009505      -0.007694       0.002367       0.005327              1.648335       1.373446       0.114365       0.146174       1.530463       0.296464       2.041097           0.000001
           29              H       5.524140       2.966315       0.764889       0.185404       0.818823 0.59837077E+01  0.55370902E+02                                 1.534255                            1.499145      -0.908800       2.483938                    0.998550       3.260400       9.260481       0.469944       1.408473      -0.682877      -0.009570       0.013237      -0.000809       0.016354      -0.005559       0.000236       0.002115      -0.005858      -0.016146      -0.006210      -0.002962       0.009172              1.547331       1.477158      -0.341887      -0.054237       1.823244       0.001036       1.341591           0.000000
           30              H       6.944854       2.306887       0.718115       0.176609       0.869646 0.64496118E+01  0.60888972E+02                                 1.591745                            1.550641      -1.359890       2.261001                    0.993615       3.487410      10.046599       0.464067       1.398041      -0.683277       0.015393      -0.000909      -0.000499       0.015428      -0.001789       0.002888       0.000333       0.007682      -0.007794      -0.004133      -0.002253       0.006386              1.601469       2.075685       0.193438       0.002648       1.316246      -0.065038       1.412476           0.000001
           31              H       0.664592       4.127529       0.247626       0.111449       1.004247 0.71243775E+01  0.68740428E+02                                 1.714794                            1.602904      -1.312517       2.248979                    0.995522       3.755957      10.828782       0.469398       1.352382      -0.691106       0.023184       0.009085       0.023979       0.034569      -0.003583       0.003834       0.003035       0.006056       0.010813      -0.008175       0.001733       0.006441              1.770036       1.865644       0.160159       0.460737       1.591764       0.222301       1.852701           0.000000
           32              H      -1.228452       5.379776      27.346165       0.128126       0.932814 0.65585994E+01  0.62060249E+02                                 1.651867                            1.553806      -1.046378       2.389906                    0.997132       3.555653      10.191754       0.468911       1.380427      -0.686745      -0.002949       0.027842       0.015665       0.032082      -0.005153       0.004703       0.007307      -0.003005      -0.020922      -0.013234       0.003543       0.009691              1.697196       1.437113      -0.092140       0.027439       2.029323       0.370720       1.625152           0.000000
           33              H       6.916848       2.757607      24.581008       0.123655       1.101060 0.83468924E+01  0.82831692E+02                                 1.753390                            1.683603      -1.260240       2.276665                    0.996496       3.590070      10.110480       0.484673       1.273462      -0.709678      -0.014532      -0.011445      -0.026483       0.032304      -0.004610       0.004143       0.010191       0.002762       0.019394      -0.013785       0.001148       0.012637              1.767194       1.920257       0.085255       0.431303       1.633408       0.122371       1.747917          -0.000000
           34              H      -0.453666       1.529784      24.952447       0.110828       1.072917 0.77522077E+01  0.75562751E+02                                 1.726353                            1.623164      -1.093231       2.354600                    0.997082       3.565118       9.968213       0.493052       1.274474      -0.709152       0.008162      -0.026801      -0.022415       0.035880      -0.001045       0.004242       0.009200      -0.002125       0.010159      -0.009831      -0.001485       0.011316              1.768174       1.521865      -0.197642      -0.045133       2.241921       0.424699       1.540736          -0.000000
           35              H       3.823388       3.932143      26.066764       0.130770       0.917185 0.64403146E+01  0.60826984E+02                                 1.648180                            1.550756      -1.126899       2.351940                    0.996557       3.602196      10.406113       0.463133       1.400267      -0.682469      -0.009073      -0.013111       0.027910       0.032143       0.002663       0.002942      -0.003258       0.013211       0.019955      -0.011252       0.002760       0.008492              1.695720       1.479325       0.069091      -0.141944       1.505307      -0.284193       2.102528           0.000001
           36              H       2.167448       3.927703      24.476454       0.113160       1.028786 0.73860871E+01  0.72001725E+02                                 1.754515                            1.641571      -1.285143       2.268730                    0.994243       3.771959      10.975947       0.459242       1.368158      -0.688239      -0.032276      -0.012802       0.006881       0.035397       0.003245      -0.001848      -0.004579       0.013457       0.002833      -0.009577       0.001316       0.008261              1.804075       2.315256       0.276095      -0.200630       1.535053      -0.173507       1.561916           0.000000
           37              H       4.739094       5.322048      21.766325       0.116731       1.060275 0.74345872E+01  0.72289739E+02                                 1.761140                            1.623857      -1.321945       2.252167                    0.994261       3.711110      10.638536       0.473605       1.330056      -0.696026       0.008494       0.008711      -0.034749       0.036817       0.006255       0.000412      -0.003166       0.005749       0.028177      -0.011973       0.001958       0.010015              1.835248       1.535808       0.061741      -0.170898       1.407044      -0.254238       2.562893          -0.000001
           38              H       6.413704       5.290964      23.375894       0.130736       0.970601 0.70482698E+01  0.68119799E+02                                 1.714467                            1.625541      -1.271540       2.289484                    0.993723       3.679046      10.768022       0.450787       1.405867      -0.681463       0.030810       0.006654      -0.016027       0.035361       0.001592      -0.004637      -0.005513       0.015968       0.008229      -0.011493       0.000772       0.010722              1.745741       2.202438       0.279157      -0.160203       1.503925      -0.128567       1.530859          -0.000001
           39              H       1.308647       8.463766      20.885877       0.174513       0.948445 0.67516057E+01  0.64690120E+02                                 1.703540                            1.595898      -1.441947       2.217478                    0.993624       3.660934      10.741911       0.451898       1.414602      -0.678986      -0.009295      -0.005177       0.008629       0.013699      -0.001427      -0.000279       0.004231       0.003788       0.003046      -0.005414       0.001159       0.004254              1.769278       1.743007       0.131449      -0.496598       1.348138      -0.130054       2.216689          -0.000000
           40              H       2.790033       8.450444      20.368614       0.180763       0.883317 0.64223421E+01  0.59712462E+02                                 1.536963                            1.493163      -0.856473       2.500472                    0.999659       3.122514       8.521934       0.506037       1.301824      -0.705524       0.012374      -0.008772       0.001334       0.015226      -0.002875       0.000941       0.002987       0.003667      -0.008953      -0.005589       0.000630       0.004959              1.541521       1.901342      -0.165123       0.149644       1.254095      -0.038377       1.469126          -0.000001
           41              H       1.849108       9.653844      20.019186       0.170138       0.932441 0.69170481E+01  0.64553613E+02                                 1.505200                            1.480810      -0.829353       2.501249                    0.999845       3.015294       7.855587       0.552074       1.188801      -0.732490      -0.001716       0.013449      -0.002947       0.013875       0.000074       0.001460      -0.000268      -0.008027      -0.006751      -0.004069      -0.001079       0.005149              1.489053       1.233245      -0.021104      -0.030036       1.818757      -0.089320       1.415156          -0.000000
           42              H      -0.165256       6.048085      17.215510       0.118790       0.992532 0.69466521E+01  0.66552415E+02                                 1.708275                            1.591545      -1.051249       2.387733                    0.997161       3.570192      10.231055       0.467546       1.367394      -0.689732      -0.025420      -0.035396      -0.016272       0.046517       0.015643       0.003607       0.006523      -0.002100       0.033250      -0.021328       0.003429       0.017899              1.758563       1.850848       0.496248       0.174064       1.930401       0.246055       1.494438          -0.000000
           43              H       1.270382       7.493497      15.856318       0.137573       0.909202 0.63506655E+01  0.59798274E+02                                 1.639009                            1.543286      -1.115127       2.364219                    0.996621       3.566125      10.301922       0.462521       1.406388      -0.681408       0.001142      -0.005477      -0.043743       0.044099       0.015552       0.004331       0.005415      -0.004301       0.036258      -0.021746       0.003840       0.017906              1.680903       1.392289      -0.007361      -0.070526       1.400533       0.002786       2.249888           0.000000
           44              H       2.745220       9.591676      16.414852       0.120925       0.918935 0.67537621E+01  0.64780079E+02                                 1.675235                            1.603699      -1.248791       2.290659                    0.993085       3.791485      11.167000       0.447177       1.428010      -0.676716       0.002606       0.009899      -0.035585       0.037028       0.004143       0.002573      -0.005205       0.005458       0.004942      -0.008960       0.004094       0.004866              1.714816       1.502953      -0.020570       0.077370       1.547989      -0.374960       2.093505           0.000000
           45              H       2.840430      10.044616      17.914365       0.098236       1.192447 0.97609776E+01  0.99990854E+02                                 1.819569                            1.795322      -0.829232       2.470487                    0.997945       3.573984       9.983356       0.482855       1.238290      -0.719944       0.007801       0.027031       0.018164       0.033488       0.005163      -0.000942       0.008785      -0.009097      -0.007601      -0.010136      -0.002224       0.012360              1.808579       1.623067      -0.026143      -0.109524       1.999464       0.262742       1.803207           0.000000
           46              H       4.407702       8.394937      18.332578       0.097230       1.000470 0.78188135E+01  0.76043824E+02                                 1.628958                            1.613770      -0.666218       2.542595                    0.999375       3.507394       9.657858       0.504207       1.249032      -0.715842       0.003543      -0.003452       0.024128       0.024630       0.001316       0.000671      -0.003106       0.004956       0.017663      -0.006560      -0.000139       0.006699              1.628781       1.520222       0.001145       0.030620       1.388646      -0.235485       1.977475          -0.000001
           47              H       4.283556       7.882049      16.857828       0.109168       0.892058 0.69173798E+01  0.65915595E+02                                 1.566630                            1.564946      -0.819022       2.481332                    0.997710       3.557866      10.025270       0.484140       1.327665      -0.697855      -0.000544      -0.018841      -0.023148       0.029852      -0.000655      -0.000170       0.009057       0.003618       0.000858      -0.009971       0.001631       0.008340              1.559190       1.407889       0.031536      -0.040962       1.782815       0.287823       1.486866           0.000001
           48              H      -4.100704       9.864772      16.057170       0.114102       0.965172 0.75730784E+01  0.73392346E+02                                 1.619445                            1.612867      -0.734331       2.522805                    0.999024       3.486208       9.722017       0.490650       1.288119      -0.707211      -0.008852       0.002332      -0.029501       0.030889       0.001983       0.000744      -0.003395       0.008398       0.024821      -0.009461       0.000507       0.008955              1.610338       1.484408      -0.014276       0.025463       1.425645      -0.203821       1.920960           0.000001
           49              H      -4.041900      10.446490      17.515412       0.107178       1.077220 0.85857779E+01  0.84638939E+02                                 1.659342                            1.651832      -0.578430       2.588125                    0.999962       3.337989       8.959720       0.521353       1.191745      -0.731487      -0.006707       0.020619       0.017274       0.027722      -0.001248      -0.001328       0.007500      -0.003983      -0.000612      -0.006651      -0.002187       0.008838              1.642727       1.501827      -0.001027      -0.038637       1.928165       0.212229       1.498190           0.000000
           50              H      -2.565168       8.179568      16.678987       0.110336       0.953224 0.74886678E+01  0.72562216E+02                                 1.622485                            1.616477      -0.855789       2.468725                    0.998066       3.526090       9.917431       0.483097       1.308475      -0.702590      -0.005513      -0.030271      -0.020025       0.036712       0.004401      -0.004814       0.008401      -0.007051      -0.011546      -0.012548       0.001966       0.010582              1.610336       1.473765       0.011544      -0.063859       1.806474       0.240370       1.550769           0.000000
           51              H      -2.494230       8.781268      18.123472       0.107752       0.927444 0.68429603E+01  0.64778659E+02                                 1.590395                            1.540381      -0.703938       2.538291                    0.999346       3.454187       9.579030       0.497594       1.300299      -0.704224      -0.001937      -0.006124       0.032700       0.033325       0.004634       0.001094      -0.002223       0.001956       0.020089      -0.008470       0.001337       0.007133              1.612701       1.417407       0.000489       0.098916       1.320793      -0.255325       2.099902          -0.000001
           52              H      -1.081933      11.048190      18.390358       0.130497       1.002442 0.70116087E+01  0.65257489E+02                                 1.532809                            1.459033      -0.787014       2.511557                    0.999841       3.029666       7.726044       0.578029       1.138528      -0.744996      -0.001842       0.017266       0.040379       0.043954       0.018841      -0.005185       0.012547      -0.005347       0.030538      -0.028064       0.008247       0.019817              1.540707       1.272066      -0.014637      -0.131587       1.317596       0.126183       2.032458          -0.000001
           53              H       5.242249       0.990252      16.943121       0.118507       1.105777 0.77569854E+01  0.75608690E+02                                 1.773568                            1.635914      -0.962728       2.428679                    0.998395       3.434404       9.597600       0.485700       1.293776      -0.706607       0.027738       0.034368       0.014362       0.046441       0.016109      -0.004092       0.011734      -0.002290       0.035005      -0.025334       0.006669       0.018666              1.834986       1.848406       0.549681       0.120837       2.228470       0.160719       1.428082           0.000000
           54              H      -1.114594       9.374087      13.594667       0.181206       0.866534 0.64287253E+01  0.61116977E+02                                 1.637285                            1.586919      -1.377965       2.255471                    0.994853       3.600219      10.676159       0.438584       1.468980      -0.669636       0.001327       0.005089      -0.012590       0.013644      -0.005688      -0.001736       0.000445      -0.003738       0.009505      -0.007694       0.002367       0.005327              1.648336       1.373446       0.114365      -0.146174       1.530463      -0.296464       2.041098           0.000001
           55              H      -0.856955       8.135162      14.521889       0.185404       0.818823 0.59837070E+01  0.55370896E+02                                 1.534256                            1.499146      -0.908800       2.483938                    0.998550       3.260400       9.260482       0.469944       1.408473      -0.682877       0.009570      -0.013237      -0.000809       0.016354      -0.005559      -0.000236      -0.002115      -0.005858      -0.016146      -0.006210      -0.002962       0.009172              1.547331       1.477158      -0.341887       0.054237       1.823244      -0.001036       1.341591           0.000000
           56              H      -2.277669       8.794590      14.475115       0.176609       0.869646 0.64496118E+01  0.60888972E+02                                 1.591745                            1.550641      -1.359890       2.261001                    0.993615       3.487410      10.046599       0.464067       1.398041      -0.683277      -0.015393       0.000909      -0.000499       0.015428      -0.001789      -0.002888      -0.000333       0.007682      -0.007794      -0.004133      -0.002253       0.006386              1.601469       2.075685       0.193438      -0.002648       1.316246       0.065038       1.412476           0.000001
           57              H       5.331826       6.973948      27.266374       0.110759       1.004451 0.71254616E+01  0.68750623E+02                                 1.714899                            1.602939      -1.308022       2.250871                    0.995423       3.755802      10.826833       0.469451       1.352235      -0.691154       0.023767      -0.009035      -0.023761       0.034801       0.003747      -0.003325       0.003397       0.005525       0.010872      -0.008227       0.002284       0.005943              1.770199       1.865887      -0.160245      -0.460839       1.591831       0.222367       1.852877           0.000000
           58              H       3.438796       5.721701       0.167835       0.128300       0.931195 0.65425508E+01  0.61849081E+02                                 1.647701                            1.550188      -1.034501       2.395187                    0.997402       3.547557      10.152196       0.470400       1.377377      -0.687362      -0.002827      -0.027660      -0.015820       0.031989       0.005383      -0.004537       0.007461      -0.002734      -0.021212      -0.013369       0.003436       0.009933              1.692790       1.433875       0.091741      -0.027349       2.023472       0.369012       1.621021           0.000001
           59              H       2.249566       8.343870       2.932992       0.121598       1.114665 0.84774173E+01  0.84477121E+02                                 1.769407                            1.697882      -1.289676       2.262645                    0.996228       3.616009      10.213849       0.482001       1.275213      -0.709240      -0.014872       0.011647       0.026766       0.032760       0.004410      -0.004471       0.010482       0.003004       0.019550      -0.014052       0.001084       0.012969              1.783631       1.939389      -0.086955      -0.438605       1.647219       0.124543       1.764285          -0.000000
           60              H       4.213537       9.571693       2.561553       0.108933       1.080311 0.78136920E+01  0.76261913E+02                                 1.728736                            1.625226      -1.083227       2.356827                    0.997157       3.575149       9.981117       0.495053       1.267660      -0.710576       0.007944       0.027316       0.022625       0.036348       0.001135      -0.004367       0.009428      -0.003174       0.010676      -0.010031      -0.001753       0.011784              1.770646       1.523629       0.198179       0.045325       2.245653       0.425827       1.542654          -0.000000
           61              H      -0.843881       7.169334       1.447236       0.129800       0.920657 0.64720835E+01  0.61227697E+02                                 1.654934                            1.556520      -1.135533       2.347891                    0.996419       3.616719      10.470861       0.461218       1.403771      -0.681760      -0.009531       0.012886      -0.027992       0.032256      -0.002849      -0.003206      -0.003435       0.013279       0.020303      -0.011508       0.002703       0.008805              1.702913       1.484720      -0.069670       0.143195       1.510941      -0.286497       2.113079           0.000001
           62              H      -2.499821       7.173774       3.037546       0.109970       1.036401 0.74517771E+01  0.72779251E+02                                 1.760493                            1.646786      -1.280100       2.269198                    0.994228       3.786448      11.016724       0.459529       1.364727      -0.688897      -0.033824       0.013523      -0.007699       0.037232      -0.003181       0.001586      -0.004798       0.013104       0.002557      -0.009575       0.001567       0.008008              1.810389       2.324460      -0.277739       0.201710       1.539786      -0.174475       1.566921           0.000000
           63              H       0.071842       5.779429       5.747675       0.115995       1.061644 0.74451326E+01  0.72397887E+02                                 1.760525                            1.623391      -1.322160       2.251588                    0.994298       3.711624      10.630804       0.474513       1.327409      -0.696565       0.009323      -0.009107       0.035096       0.037437      -0.006184      -0.001145      -0.002968       0.006054       0.027739      -0.011969       0.002215       0.009753              1.834557       1.535394      -0.061683       0.170693       1.406645      -0.254039       2.561633          -0.000001
           64              H       1.746451       5.810513       4.138106       0.131056       0.972446 0.70673783E+01  0.68375947E+02                                 1.719075                            1.629592      -1.286121       2.283562                    0.993523       3.687481      10.811376       0.449294       1.409065      -0.680824       0.030769      -0.006672       0.016157       0.035388      -0.001646       0.004637      -0.005844       0.016081       0.009142      -0.011858       0.000976       0.010881              1.750563       2.209381      -0.280490       0.161054       1.507645      -0.129234       1.534662          -0.000001
           65              H       5.975931       2.637711       6.628123       0.172803       0.949842 0.67621615E+01  0.64793007E+02                                 1.702777                            1.595265      -1.438867       2.217926                    0.993651       3.661251      10.730235       0.452952       1.411274      -0.679633      -0.009858       0.005509      -0.009144       0.014531       0.001436       0.000266       0.004375       0.003752       0.003011      -0.005535       0.001163       0.004372              1.768446       1.742021      -0.131426       0.495977       1.347797      -0.130086       2.215520          -0.000000
           66              H       7.457317       2.651033       7.145386       0.181243       0.881225 0.64023248E+01  0.59474323E+02                                 1.533948                            1.490364      -0.843595       2.505879                    0.999651       3.117949       8.503146       0.506799       1.301004      -0.705702       0.012082       0.008999      -0.001480       0.015137       0.002785      -0.000728       0.002743       0.004211      -0.009368      -0.005388       0.000290       0.005098              1.538490       1.897046       0.164701      -0.149113       1.252071      -0.038327       1.466352          -0.000001
           67              H       6.516406       1.447633       7.494814       0.170343       0.932804 0.69241866E+01  0.64665321E+02                                 1.508833                            1.484286      -0.841344       2.496996                    0.999826       3.015670       7.870601       0.549675       1.193157      -0.731498      -0.002026      -0.012902       0.002818       0.013361       0.000030      -0.001176      -0.000040      -0.008554      -0.007430      -0.003967      -0.001549       0.005516              1.492651       1.235917       0.021007       0.030179       1.823384      -0.089459       1.418651          -0.000000
           68              H       4.502000       5.053392      10.298490       0.118548       0.994287 0.69639898E+01  0.66807509E+02                                 1.715374                            1.597391      -1.077053       2.377294                    0.996910       3.581272      10.293485       0.464668       1.374029      -0.688409      -0.024947       0.034905       0.016186       0.045855      -0.015605      -0.004041       0.006431      -0.002075       0.033414      -0.021276       0.003168       0.018108              1.766221       1.859126      -0.500285      -0.175582       1.939449       0.248075       1.500088          -0.000000
           69              H       5.937654       3.607980      11.657682       0.137215       0.908945 0.63497657E+01  0.59787737E+02                                 1.638726                            1.543250      -1.114269       2.364454                    0.996601       3.566352      10.302430       0.462493       1.406522      -0.681391       0.000620       0.005108       0.043761       0.044063      -0.015364      -0.004044       0.005626      -0.004739       0.036538      -0.021646       0.003786       0.017860              1.680552       1.392463       0.007285       0.070477       1.400678       0.002753       2.248515           0.000000
           70              H       7.412518       1.509801      11.099148       0.119797       0.923677 0.67944523E+01  0.65239880E+02                                 1.677648                            1.605828      -1.241066       2.292812                    0.993241       3.797122      11.173655       0.448200       1.423230      -0.677578       0.003203      -0.009855       0.035632       0.037109      -0.004284      -0.003030      -0.005485       0.005346       0.004968      -0.009422       0.004222       0.005200              1.717349       1.504917       0.020672      -0.077693       1.549948      -0.375839       2.097181           0.000001
           71              H       7.507732       1.056861       9.599635       0.098178       1.191817 0.97563403E+01  0.99953936E+02                                 1.820958                            1.796614      -0.834281       2.468952                    0.997847       3.573059       9.988630       0.481880       1.240663      -0.719438       0.007343      -0.026687      -0.018149       0.033098      -0.005325       0.000933       0.008885      -0.009480      -0.007059      -0.010252      -0.002354       0.012606              1.809959       1.624105       0.026314       0.109759       2.000878       0.263311       1.804895           0.000000
           72              H      -0.259515       2.706540       9.181422       0.097820       0.999581 0.78107899E+01  0.75953113E+02                                 1.628629                            1.613475      -0.665258       2.543078                    0.999433       3.505775       9.655427       0.503958       1.249858      -0.715659       0.003462       0.003395      -0.023821       0.024309      -0.001193      -0.000696      -0.003088       0.004870       0.016942      -0.006369      -0.000112       0.006481              1.628468       1.520104      -0.001141      -0.030521       1.388576      -0.235453       1.976724          -0.000001
           73              H      -0.383667       3.219428      10.656172       0.109716       0.892520 0.69178126E+01  0.65886877E+02                                 1.563659                            1.562106      -0.804958       2.486516                    0.997911       3.551811       9.988930       0.486175       1.322767      -0.698859      -0.000374       0.018538       0.023157       0.029666       0.000440       0.000039       0.009006       0.003360       0.000695      -0.009854       0.001557       0.008296              1.556219       1.405524      -0.031459       0.040821       1.778999       0.286676       1.484134           0.000001
           74              H       0.566597       1.236705      11.456830       0.114882       0.964794 0.75760486E+01  0.73480750E+02                                 1.623944                            1.617206      -0.746778       2.518214                    0.998856       3.492235       9.765516       0.487816       1.294552      -0.705827      -0.008972      -0.002262       0.028857       0.030305      -0.002020      -0.000706      -0.003528       0.008663       0.025385      -0.009722       0.000548       0.009174              1.614843       1.488450       0.014350      -0.025564       1.429266      -0.204828       1.926812           0.000001
           75              H       0.625408       0.654987       9.998588       0.108015       1.073575 0.85502065E+01  0.84215025E+02                                 1.657054                            1.649623      -0.576990       2.589288                    0.999958       3.332059       8.944838       0.521038       1.193504      -0.731094      -0.005906      -0.020094      -0.017089       0.027031       0.001296       0.001931       0.007715      -0.003591      -0.001989      -0.007186      -0.001861       0.009047              1.640449       1.499769       0.001036       0.038534       1.925048       0.211964       1.496530           0.000000
           76              H       2.102112       2.921909      10.835013       0.111861       0.947921 0.74391795E+01  0.71996789E+02                                 1.619966                            1.614059      -0.863878       2.466947                    0.997963       3.518606       9.905521       0.481918       1.313243      -0.701625      -0.005862       0.029753       0.020153       0.036411      -0.004255       0.005026       0.008271      -0.007179      -0.011453      -0.012545       0.002082       0.010463              1.607837       1.471596      -0.011475       0.063705       1.803380       0.239682       1.548533           0.000000
           77              H       2.173058       2.320209       9.390528       0.106988       0.931052 0.68724705E+01  0.65085953E+02                                 1.589880                            1.539908      -0.694588       2.540600                    0.999437       3.456176       9.566381       0.499832       1.293922      -0.705546      -0.001881       0.006207      -0.033549       0.034170      -0.004830      -0.001083      -0.002204       0.001669       0.019579      -0.008543       0.001576       0.006967              1.612169       1.417022      -0.000486      -0.098839       1.320494      -0.255253       2.098992          -0.000001
           78              H       3.585381       0.053287       9.123642       0.130956       1.001115 0.70005951E+01  0.65125148E+02                                 1.530843                            1.457405      -0.786313       2.511185                    0.999847       3.028240       7.718999       0.578676       1.137776      -0.745168      -0.002442      -0.017134      -0.040586       0.044122      -0.018819       0.004682       0.012640      -0.005299       0.030015      -0.027805       0.007733       0.020072              1.538654       1.270768       0.014552       0.131254       1.316159       0.125783       2.029037          -0.000001
           79              H       0.574946      10.111225      10.570879       0.117977       1.109617 0.77911243E+01  0.76062769E+02                                 1.781692                            1.642584      -0.977976       2.422491                    0.998205       3.442390       9.643286       0.483112       1.298633      -0.705594       0.027538      -0.034151      -0.013758       0.045977      -0.016269       0.003308       0.011561      -0.002791       0.035768      -0.025210       0.006186       0.019024              1.843814       1.857247      -0.554289      -0.121822       2.240489       0.162176       1.433708           0.000000
           80              H       3.552701       1.727390      13.919333       0.179548       0.868253 0.64409395E+01  0.61227073E+02                                 1.635744                            1.585477      -1.356285       2.263593                    0.994947       3.597463      10.647518       0.440261       1.463531      -0.670642       0.001572      -0.005915       0.013471       0.014796       0.005503       0.001609       0.000810      -0.004169       0.009306      -0.007508       0.002075       0.005433              1.646773       1.372348      -0.114241       0.146111       1.529107      -0.296081       2.038865           0.000001
           81              H       3.810326       2.966315      12.992111       0.185184       0.820655 0.59994657E+01  0.55542114E+02                                 1.535049                            1.499869      -0.899680       2.487451                    0.998597       3.263135       9.264308       0.470512       1.406129      -0.683298       0.009638       0.013195       0.000714       0.016355       0.005288       0.000027      -0.001999      -0.006453      -0.016833      -0.006169      -0.003034       0.009203              1.548160       1.478082       0.342323      -0.054256       1.824188      -0.000937       1.342210           0.000000
           82              H       2.389618       2.306887      13.038885       0.176941       0.870875 0.64645379E+01  0.61093833E+02                                 1.596140                            1.554740      -1.379025       2.253239                    0.993455       3.496052      10.092232       0.462207       1.402198      -0.682449      -0.015108      -0.001033      -0.000028       0.015143       0.001961       0.002748      -0.000321       0.007493      -0.008821      -0.004246      -0.002178       0.006424              1.605954       2.082224      -0.194260       0.002472       1.319484       0.065443       1.416155           0.000001
           83              H      -0.664641       4.127529      13.509374       0.110759       1.004451 0.71254656E+01  0.68750669E+02                                 1.714899                            1.602939      -1.308022       2.250871                    0.995423       3.755803      10.826835       0.469451       1.352234      -0.691154      -0.023767       0.009035      -0.023761       0.034801       0.003747       0.003325      -0.003397       0.005525       0.010872      -0.008227       0.002284       0.005943              1.770199       1.865887      -0.160245       0.460839       1.591831      -0.222367       1.852878           0.000000
           84              H       1.228389       5.379776      13.924835       0.128300       0.931195 0.65425512E+01  0.61849088E+02                                 1.647702                            1.550188      -1.034501       2.395187                    0.997402       3.547557      10.152197       0.470400       1.377377      -0.687362       0.002827       0.027660      -0.015820       0.031989       0.005383       0.004537      -0.007461      -0.002734      -0.021212      -0.013369       0.003436       0.009933              1.692790       1.433876       0.091741       0.027349       2.023472      -0.369012       1.621021           0.000001
           85              H       2.417619       2.757607      16.689992       0.121598       1.114665 0.84774178E+01  0.84477132E+02                                 1.769407                            1.697882      -1.289676       2.262645                    0.996228       3.616009      10.213851       0.482001       1.275213      -0.709239       0.014872      -0.011647       0.026766       0.032760       0.004410       0.004471      -0.010482       0.003004       0.019550      -0.014052       0.001084       0.012969              1.783631       1.939389      -0.086955       0.438605       1.647219      -0.124543       1.764285          -0.000000
           86              H       0.453648       1.529784      16.318553       0.108933       1.080311 0.78136927E+01  0.76261924E+02                                 1.728736                            1.625227      -1.083227       2.356827                    0.997157       3.575149       9.981118       0.495053       1.267660      -0.710575      -0.007944      -0.027316       0.022625       0.036348       0.001135       0.004367      -0.009429      -0.003174       0.010676      -0.010031      -0.001753       0.011784              1.770646       1.523629       0.198179      -0.045325       2.245654      -0.425827       1.542655          -0.000000
           87              H       5.511066       3.932143      15.204236       0.129800       0.920657 0.64720877E+01  0.61227745E+02                                 1.654935                            1.556520      -1.135533       2.347891                    0.996419       3.616720      10.470864       0.461218       1.403771      -0.681760       0.009531      -0.012886      -0.027992       0.032256      -0.002849       0.003206       0.003435       0.013279       0.020303      -0.011508       0.002703       0.008805              1.702914       1.484720      -0.069670      -0.143195       1.510942       0.286497       2.113080           0.000001
           88              H       7.167006       3.927703      16.794546       0.109970       1.036401 0.74517779E+01  0.72779259E+02                                 1.760493                            1.646786      -1.280100       2.269198                    0.994228       3.786448      11.016723       0.459529       1.364727      -0.688897       0.033824      -0.013523      -0.007699       0.037232      -0.003181      -0.001586       0.004798       0.013104       0.002557      -0.009575       0.001567       0.008008              1.810389       2.324460      -0.277739      -0.201710       1.539786       0.174475       1.566921           0.000000
           89              H       4.595343       5.322048      19.504675       0.115995       1.061643 0.74451323E+01  0.72397887E+02                                 1.760525                            1.623391      -1.322159       2.251588                    0.994298       3.711624      10.630806       0.474512       1.327410      -0.696565      -0.009323       0.009107       0.035096       0.037437      -0.006184       0.001145       0.002968       0.006054       0.027739      -0.011969       0.002215       0.009753              1.834558       1.535394      -0.061683      -0.170693       1.406646       0.254039       2.561633          -0.000001
           90              H       2.920734       5.290964      17.895106       0.131056       0.972446 0.70673783E+01  0.68375947E+02                                 1.719075                            1.629592      -1.286121       2.283562                    0.993523       3.687481      10.811376       0.449294       1.409065      -0.680824      -0.030769       0.006672       0.016157       0.035388      -0.001646      -0.004637       0.005844       0.016081       0.009142      -0.011858       0.000976       0.010881              1.750563       2.209381      -0.280490      -0.161054       1.507645       0.129234       1.534662          -0.000001
           91              H      -1.308746       8.463766      20.385123       0.172803       0.949842 0.67621615E+01  0.64793006E+02                                 1.702777                            1.595265      -1.438867       2.217926                    0.993651       3.661251      10.730235       0.452952       1.411274      -0.679633       0.009858      -0.005509      -0.009144       0.014531       0.001436      -0.000266      -0.004375       0.003752       0.003011      -0.005535       0.001163       0.004372              1.768446       1.742021      -0.131426      -0.495977       1.347797       0.130086       2.215520          -0.000000
           92              H      -2.790132       8.450444      20.902386       0.181243       0.881225 0.64023251E+01  0.59474325E+02                                 1.533947                            1.490364      -0.843595       2.505879                    0.999651       3.117949       8.503145       0.506799       1.301003      -0.705702      -0.012082      -0.008999      -0.001480       0.015137       0.002785       0.000728      -0.002742       0.004211      -0.009368      -0.005388       0.000290       0.005098              1.538489       1.897045       0.164701       0.149113       1.252071       0.038327       1.466352          -0.000001
           93              H      -1.849221       9.653844      21.251814       0.170343       0.932803 0.69241816E+01  0.64665263E+02                                 1.508833                            1.484286      -0.841344       2.496996                    0.999826       3.015669       7.870598       0.549675       1.193158      -0.731498       0.002026       0.012902       0.002818       0.013361       0.000030       0.001176       0.000040      -0.008554      -0.007430      -0.003967      -0.001549       0.005516              1.492650       1.235917       0.021007      -0.030179       1.823383       0.089459       1.418651          -0.000000
           94              H       0.165185       6.048085      24.055490       0.118548       0.994287 0.69639898E+01  0.66807509E+02                                 1.715374                            1.597391      -1.077053       2.377294                    0.996910       3.581272      10.293485       0.464668       1.374029      -0.688409       0.024947      -0.034905       0.016186       0.045855      -0.015605       0.004041      -0.006431      -0.002075       0.033414      -0.021276       0.003168       0.018108              1.766221       1.859126      -0.500285       0.175582       1.939449      -0.248075       1.500088          -0.000000
           95              H      -1.270469       7.493497      25.414682       0.137215       0.908945 0.63497649E+01  0.59787729E+02                                 1.638726                            1.543251      -1.114269       2.364454                    0.996601       3.566352      10.302431       0.462493       1.406522      -0.681391      -0.000620      -0.005108       0.043761       0.044063      -0.015364       0.004044      -0.005626      -0.004739       0.036538      -0.021646       0.003786       0.017860              1.680552       1.392463       0.007285      -0.070477       1.400678      -0.002753       2.248515           0.000000
           96              H      -2.745333       9.591676      24.856148       0.119797       0.923677 0.67944513E+01  0.65239870E+02                                 1.677649                            1.605829      -1.241066       2.292812                    0.993241       3.797122      11.173656       0.448200       1.423230      -0.677578      -0.003203       0.009855       0.035632       0.037109      -0.004284       0.003030       0.005485       0.005346       0.004968      -0.009422       0.004222       0.005200              1.717349       1.504917       0.020672       0.077693       1.549948       0.375839       2.097181           0.000000
           97              H      -2.840547      10.044616      23.356635       0.098178       1.191817 0.97563462E+01  0.99954010E+02                                 1.820958                            1.796614      -0.834281       2.468952                    0.997847       3.573060       9.988633       0.481880       1.240663      -0.719438      -0.007343       0.026687      -0.018149       0.033098      -0.005325      -0.000933      -0.008885      -0.009480      -0.007059      -0.010252      -0.002354       0.012606              1.809960       1.624105       0.026314      -0.109759       2.000879      -0.263312       1.804896           0.000000
           98              H       4.926700       8.394937      22.938422       0.097820       0.999581 0.78107894E+01  0.75953110E+02                                 1.628629                            1.613475      -0.665258       2.543078                    0.999433       3.505775       9.655428       0.503958       1.249859      -0.715659      -0.003462      -0.003395      -0.023821       0.024309      -0.001193       0.000696       0.003088       0.004870       0.016942      -0.006369      -0.000112       0.006481              1.628468       1.520104      -0.001141       0.030521       1.388577       0.235453       1.976724          -0.000001
           99              H       5.050852       7.882049      24.413172       0.109716       0.892519 0.69178122E+01  0.65886876E+02                                 1.563659                            1.562106      -0.804958       2.486516                    0.997911       3.551811       9.988932       0.486175       1.322768      -0.698859       0.000374      -0.018538       0.023157       0.029666       0.000440      -0.000039      -0.009006       0.003360       0.000695      -0.009854       0.001557       0.008296              1.556219       1.405524      -0.031459      -0.040821       1.778999      -0.286676       1.484134           0.000000
          100              H       4.100588       9.864772      25.213830       0.114882       0.964794 0.75760486E+01  0.73480750E+02                                 1.623944                            1.617206      -0.746778       2.518214                    0.998856       3.492235       9.765516       0.487816       1.294552      -0.705827       0.008972       0.002262       0.028857       0.030305      -0.002020       0.000706       0.003528       0.008663       0.025385      -0.009722       0.000548       0.009174              1.614843       1.488450       0.014350       0.025564       1.429266       0.204828       1.926812           0.000001
          101              H       4.041777      10.446490      23.755588       0.108015       1.073575 0.85502065E+01  0.84215025E+02                                 1.657054                            1.649623      -0.576990       2.589288                    0.999958       3.332059       8.944838       0.521038       1.193504      -0.731094       0.005906       0.020094      -0.017089       0.027031       0.001296      -0.001931      -0.007715      -0.003591      -0.001989      -0.007186      -0.001861       0.009047              1.640449       1.499769       0.001036      -0.038534       1.925048      -0.211964       1.496530           0.000000
          102              H       2.565073       8.179568      24.592013       0.111861       0.947921 0.74391789E+01  0.71996783E+02                                 1.619966                            1.614059      -0.863878       2.466947                    0.997963       3.518606       9.905522       0.481918       1.313243      -0.701625       0.005862      -0.029753       0.020153       0.036411      -0.004255      -0.005026      -0.008271      -0.007179      -0.011453      -0.012545       0.002082       0.010463              1.607837       1.471596      -0.011475      -0.063705       1.803380      -0.239682       1.548534           0.000000
          103              H       2.494127       8.781268      23.147528       0.106988       0.931052 0.68724705E+01  0.65085954E+02                                 1.589880                            1.539908      -0.694588       2.540600                    0.999437       3.456176       9.566381       0.499832       1.293922      -0.705546       0.001881      -0.006207      -0.033549       0.034170      -0.004830       0.001083       0.002204       0.001669       0.019579      -0.008543       0.001576       0.006967              1.612169       1.417022      -0.000486       0.098839       1.320494       0.255253       2.098992          -0.000001
          104              H       1.081804      11.048190      22.880642       0.130956       1.001115 0.70005983E+01  0.65125183E+02                                 1.530843                            1.457405      -0.786313       2.511184                    0.999847       3.028241       7.719001       0.578676       1.137775      -0.745168       0.002442       0.017134      -0.040586       0.044122      -0.018819      -0.004682      -0.012640      -0.005299       0.030015      -0.027805       0.007733       0.020072              1.538655       1.270768       0.014552      -0.131254       1.316159      -0.125783       2.029037          -0.000001
          105              H       4.092239       0.990252      24.327879       0.117977       1.109617 0.77911236E+01  0.76062765E+02                                 1.781693                            1.642584      -0.977976       2.422491                    0.998205       3.442390       9.643288       0.483112       1.298633      -0.705594      -0.027538       0.034151      -0.013758       0.045977      -0.016269      -0.003308      -0.011561      -0.002791       0.035768      -0.025210       0.006186       0.019024              1.843815       1.857247      -0.554289       0.121822       2.240489      -0.162176       1.433708           0.000000
          106              H       1.114484       9.374087       0.162333       0.179547       0.868253 0.64409374E+01  0.61227051E+02                                 1.635744                            1.585477      -1.356285       2.263593                    0.994947       3.597463      10.647519       0.440260       1.463532      -0.670642      -0.001572       0.005915       0.013471       0.014796       0.005503      -0.001609      -0.000810      -0.004169       0.009306      -0.007508       0.002075       0.005433              1.646774       1.372348      -0.114241      -0.146111       1.529108       0.296081       2.038865           0.000001
          107              H       0.856859       8.135162      26.749111       0.185183       0.820655 0.59994642E+01  0.55542098E+02                                 1.535049                            1.499869      -0.899680       2.487451                    0.998597       3.263135       9.264309       0.470512       1.406130      -0.683298      -0.009638      -0.013195       0.000714       0.016355       0.005288      -0.000027       0.001999      -0.006453      -0.016833      -0.006169      -0.003034       0.009203              1.548160       1.478082       0.342323       0.054256       1.824188       0.000937       1.342211           0.000000
          108              H       2.277567       8.794590      26.795885       0.176941       0.870875 0.64645379E+01  0.61093833E+02                                 1.596140                            1.554740      -1.379025       2.253239                    0.993455       3.496052      10.092232       0.462207       1.402198      -0.682449       0.015108       0.001033      -0.000028       0.015143       0.001961      -0.002748       0.000321       0.007493      -0.008821      -0.004246      -0.002178       0.006424              1.605954       2.082224      -0.194260      -0.002472       1.319484      -0.065443       1.416155           0.000001
          109              C       3.170875       9.258632      12.909569       0.572458      23.103749 0.25500077E+03  0.53040761E+04                                 7.446254                            5.632870      -0.019270       2.041236                    0.999626      22.716243      63.656847       0.631086       0.466605      -1.023124      -0.051137       0.030171       0.011413       0.060461       0.051796       0.049434       0.042264      -0.004559       0.063666      -0.063403      -0.033420       0.096823              8.740106      10.011665      -3.597210      -1.901026       9.717359      -0.961794       6.491294           0.000001
          110              C       4.379698       8.381615      12.645434      -0.047628      36.026445 0.44906492E+03  0.10573463E+05                                 9.423116                            7.030257       0.091051       2.032240                    0.999434      27.498296      77.428796       0.630280       0.412729      -1.073622       0.028985      -0.030660      -0.015460       0.044935       0.000201      -0.007787      -0.003859      -0.001341       0.014865      -0.008434      -0.002193       0.010627             11.230911      14.074580      -5.110034      -2.411858      12.100436      -1.237237       7.517718          -0.000000
          111              C       4.610267       7.249264      13.358047      -0.094132      32.669768 0.43090675E+03  0.10165480E+05                                 8.992219                            7.024693       0.005013       1.973466                    0.999700      29.557124      86.705779       0.604587       0.429440      -1.050084       0.024096      -0.009136      -0.023724       0.035027       0.012127       0.000860       0.012540       0.012820       0.041720      -0.023629       0.003305       0.020325             10.234048      11.999484      -3.455081      -2.244358      10.954501      -1.634425       7.748158          -0.000001
          112              C       5.750014       6.509906      13.118675      -0.231119      36.179407 0.47353215E+03  0.11410511E+05                                 9.539854                            7.301321       0.057545       1.985243                    0.999006      30.687356      90.278578       0.602096       0.422167      -1.057082      -0.039708       0.010597       0.014963       0.043737      -0.009360       0.022821      -0.010972      -0.025869      -0.044695      -0.033628       0.002172       0.031457             11.048368      14.029408      -2.650486      -4.081629      10.290955      -1.047940       8.824740          -0.000002
          113              C      -2.671574       6.925101      12.199708       0.290077      29.621720 0.34972905E+03  0.78179122E+04                                 8.613501                            6.455611      -0.039348       2.012627                    0.999512      24.996531      70.992490       0.613159       0.446863      -1.041426       0.050365      -0.032610      -0.000752       0.060005      -0.038061      -0.014058       0.003576       0.035060      -0.061421      -0.033583      -0.021088       0.054671             10.295819      13.877313      -3.277055      -3.837733       9.234813      -0.505281       7.775331          -0.000001
          114              C      -2.872273       8.068553      11.456830      -0.233979      33.222486 0.47791729E+03  0.11536438E+05                                 8.999571                            7.327296       0.068510       1.986189                    0.998923      30.899362      90.819854       0.602311       0.421275      -1.058220      -0.036425       0.028354      -0.018442       0.049707       0.008136      -0.003642      -0.001213       0.029098       0.063063      -0.027181       0.005230       0.021951              9.961150      12.322002      -3.712906      -2.251347      10.489760      -0.845943       7.071688          -0.000000
          115              C       5.289810       8.801251      11.687947      -0.080714      32.083783 0.43620672E+03  0.10304168E+05                                 8.877742                            7.061410       0.029460       1.981999                    0.999711      29.414549      85.858242       0.604872       0.428669      -1.052375       0.015621      -0.035530      -0.006852       0.039412       0.006232       0.014378      -0.000537      -0.018267       0.029781      -0.022138       0.005099       0.017039              9.892601      12.612134      -3.249121      -2.522927       9.993301      -1.154165       7.072368          -0.000001
          116              C      -0.586244       6.401112      11.121159       0.265256      30.374138 0.35436702E+03  0.79350981E+04                                 8.695122                            6.458360       0.016124       2.027371                    0.999559      25.127988      71.056689       0.619705       0.441390      -1.046302      -0.042107      -0.012024       0.056591       0.071555      -0.011772      -0.044432      -0.006427       0.057540       0.045910      -0.045185      -0.017734       0.062919             10.273492      13.533589       0.562788      -2.822032       5.686171       2.056831      11.600715          -0.000001
          117              C       0.665510       6.865153      11.448575      -0.222909      35.233548 0.47198061E+03  0.11354015E+05                                 9.346874                            7.267826       0.142368       2.012696                    0.999121      30.512793      89.437662       0.606687       0.419678      -1.059559       0.039768       0.006409      -0.015949       0.043324      -0.001022       0.004102       0.001753      -0.040242       0.063314      -0.031029       0.009371       0.021658             10.564518      14.049077       1.319401      -1.991572       6.270652       1.786403      11.373825           0.000000
          118              C       1.646566       6.878475      10.496591      -0.088914      32.787546 0.43036172E+03  0.10160582E+05                                 9.064520                            7.049574      -0.077648       1.949677                    0.999648      29.577346      87.111593       0.599098       0.433035      -1.046745      -0.035085       0.000909       0.008989       0.036230       0.001492       0.005600      -0.000079      -0.009597      -0.046873      -0.017185       0.004325       0.012860             10.215177      11.789679       0.688392      -2.263701       6.103592       2.576555      12.752261          -0.000000
          119              C       1.388002       6.461060       9.214439      -0.032287      35.851610 0.43296794E+03  0.10099325E+05                                 9.365899                            6.880142       0.043751       2.014871                    0.999399      27.333225      76.541768       0.640471       0.409987      -1.075680      -0.026887       0.008669       0.025597       0.038121       0.008822       0.000516       0.001234      -0.006618      -0.004650      -0.008658      -0.001683       0.010341             11.045620      13.759817       0.089430      -3.637412       5.798171       2.688427      13.578872           0.000001
          120              C       0.118513       6.052525       8.878768      -0.094044      33.300874 0.43828707E+03  0.10386024E+05                                 9.148666                            7.110955      -0.130384       1.931148                    0.999519      29.706391      87.406307       0.597430       0.432642      -1.047889      -0.020926       0.009065       0.027180       0.035480      -0.004701       0.007655      -0.005471      -0.018592       0.016925      -0.015276       0.000865       0.014411             10.225969      12.831167       1.030948      -2.146861       5.359518       1.447117      12.487222          -0.000001
          121              C      -0.877478       6.052525       9.847261      -0.211610      34.186632 0.46671221E+03  0.11225028E+05                                 9.242062                            7.281517      -0.064165       1.951055                    0.998094      30.632131      90.545899       0.597781       0.426016      -1.052848       0.017886       0.001193      -0.056375       0.059156       0.002848       0.013491      -0.005457       0.011412      -0.077889      -0.030679       0.008119       0.022559             10.365745      11.768853       0.811870      -2.502514       6.057649       2.324208      13.270732          -0.000000
          122              C       2.516544       6.312300       8.221183       0.548439      24.516488 0.27592452E+03  0.58422290E+04                                 7.713600                            5.845758      -0.040543       2.025856                    0.999525      23.199021      65.175949       0.622867       0.464433      -1.026306       0.041289       0.001673      -0.045035       0.061121      -0.035276       0.040830      -0.062338      -0.071124       0.000123      -0.062836      -0.040002       0.102838              8.897894      10.639783       0.038575      -2.994288       5.713178       2.536088      10.340721           0.000000
          123              C       2.778867       2.395699       6.402508      -0.561212      29.042822 0.46654689E+03  0.11169485E+05                                 8.005211                            6.972543       0.055146       1.972331                    0.997532      32.886958      95.566663       0.654711       0.390767      -1.080699       0.014513       0.032007      -0.035971       0.050289       0.011804      -0.002094      -0.024107      -0.025589       0.001413      -0.022563      -0.011234       0.033797              8.522369       6.902934       0.401382      -0.020513       6.643343      -1.165158      12.020831           0.000002
          124              C       3.216651       3.097312       5.161626       0.341059      26.341071 0.32999655E+03  0.72908456E+04                                 8.127475                            6.378425       0.024307       2.051145                    0.999632      24.249392      69.096649       0.599638       0.462326      -1.029722      -0.011241       0.004529       0.041727       0.043452       0.004256      -0.020568      -0.028213      -0.003412       0.084141      -0.030337      -0.018591       0.048929              9.187367       6.781135       2.491810       0.349161       6.964783      -1.078775      13.816181          -0.000000
          125              C       4.268641       4.389524       3.783175      -0.051244      29.169331 0.41290471E+03  0.96453892E+04                                 8.346486                            6.858533       0.175428       2.029646                    0.999724      29.264832      85.657659       0.613751       0.427212      -1.050582      -0.000667       0.012129       0.086127       0.086979       0.016346      -0.005857      -0.007601      -0.007003       0.089139      -0.031574      -0.001124       0.032698              9.071226       8.628524       3.754702      -0.027258       8.770374      -0.620816       9.814778          -0.000002
          126              C       3.480814       3.594658       3.026540      -0.119969      29.609151 0.44212609E+03  0.10464498E+05                                 8.404129                            7.087026       0.235159       2.058365                    0.997565      29.266236      85.116596       0.607464       0.426004      -1.055502      -0.049192      -0.041078       0.019203       0.066903       0.047722      -0.013474      -0.015273      -0.010852       0.056394      -0.057429       0.006062       0.051367              9.067158       7.566937       2.420385       0.608616       7.695257       0.245795      11.939281          -0.000000
          127              C       1.778212       1.825083       3.565814      -0.085950      25.806036 0.36694527E+03  0.83455278E+04                                 7.812935                            6.492020      -0.305238       1.925060                    0.996300      27.790583      80.986324       0.625265       0.430715      -1.045559      -0.019789       0.084719       0.017933       0.088829       0.049469       0.009092      -0.002019       0.016000      -0.060618      -0.042518      -0.018090       0.060608              8.776283      11.935636       1.538458       1.483159       7.657667       1.463141       6.735545           0.000001
          128              C       0.418171       2.429003       3.659362      -0.187485      26.735583 0.41417094E+03  0.96574523E+04                                 7.901552                            6.802197       0.019323       2.006074                    0.998795      28.846899      83.650639       0.627008       0.418938      -1.058456       0.002275      -0.088567      -0.036703       0.095898       0.003054       0.002789       0.003029       0.057649      -0.046853      -0.022421      -0.014539       0.036960              8.841945      13.342568       1.586850       1.440813       7.070694       0.838551       6.112573           0.000002
          129              C       8.649339       1.469836       3.235646      -0.195955      26.563260 0.41293480E+03  0.96047846E+04                                 7.817947                            6.756228       0.039049       2.011642                    0.998515      28.802888      82.948875       0.635245       0.414532      -1.063097       0.006707       0.081571       0.031570       0.087724      -0.005202      -0.002187      -0.000898       0.064549      -0.081318      -0.027306      -0.018998       0.046305              8.692839      13.073011       1.398401       1.075651       7.087925       0.932531       5.917580           0.000001
          130              C       7.276230       2.095959       3.428244      -0.089539      26.077593 0.37707554E+03  0.85836244E+04                                 7.757506                            6.513744       0.030323       2.028602                    0.998840      27.405540      78.372271       0.637675       0.421953      -1.057175       0.012227      -0.080186      -0.032700       0.087456       0.047353       0.014207      -0.001267       0.023097      -0.044378      -0.044660      -0.012987       0.057647              8.662131      12.607710       1.548837       1.180045       6.856640       1.125657       6.522044          -0.000000
          131              C       5.572695       0.275317       3.747407      -0.133952      26.862568 0.38920808E+03  0.88610478E+04                                 7.608697                            6.478261       0.711455       2.203043                    0.999626      28.300023      78.905795       0.665329       0.404358      -1.076834       0.040760       0.040562      -0.012296       0.058803       0.051480       0.004486      -0.038984      -0.013516       0.056252      -0.071363       0.009607       0.061757              7.964329       7.218241       2.346571       1.308367       7.154233      -0.553255       9.520513          -0.000000
          132              C      -0.011265      10.810618       2.943998      -0.039636      27.758550 0.38886852E+03  0.89311617E+04                                 8.011574                            6.612460       0.187458       2.036084                    0.999854      28.651658      82.623063       0.632479       0.421652      -1.056100      -0.018908       0.021911      -0.076305       0.081609       0.018485       0.005397      -0.029958      -0.005366       0.063929      -0.039821      -0.000748       0.040569              8.617084       8.435905       3.802314       0.822064       9.635877      -0.719242       7.779469           0.000003
          133              C       5.614695       1.230044       1.785659       0.343121      25.071728 0.32410674E+03  0.71190139E+04                                 7.803923                            6.288601       0.115693       2.078597                    0.999564      24.048989      68.027659       0.609429       0.457563      -1.033774      -0.000976       0.010573      -0.034379       0.035981       0.002769      -0.018181      -0.039004      -0.001479       0.043472      -0.039195      -0.009821       0.049016              8.528584       7.383764       2.870701       0.556865       8.093009      -2.273050      10.108978           0.000001
          134              C       6.000204       2.138144       0.679596      -0.574500      29.347091 0.49844886E+03  0.12156956E+05                                 8.079246                            7.236876      -0.128640       1.916320                    0.996584      33.418898      98.673163       0.637366       0.394015      -1.076269      -0.012720      -0.027732       0.019906       0.036429      -0.004834       0.002493      -0.018351      -0.013114      -0.015931      -0.017817      -0.004962       0.022780              8.383996       7.424033       0.971091      -0.853587       8.193070      -1.943953       9.534885          -0.000001
          135              C       1.496310       1.842845      26.666569       0.572458      23.103750 0.25500078E+03  0.53040761E+04                                 7.446253                            5.632870      -0.019270       2.041236                    0.999626      22.716243      63.656846       0.631086       0.466605      -1.023124       0.051137      -0.030171       0.011413       0.060461       0.051796      -0.049434      -0.042264      -0.004559       0.063666      -0.063403      -0.033420       0.096823              8.740106      10.011665      -3.597210       1.901026       9.717359       0.961794       6.491294           0.000000
          136              C       0.287487       2.719862      26.402434      -0.047628      36.026446 0.44906493E+03  0.10573463E+05                                 9.423115                            7.030257       0.091051       2.032240                    0.999434      27.498296      77.428795       0.630280       0.412729      -1.073622      -0.028985       0.030660      -0.015460       0.044935       0.000201       0.007787       0.003859      -0.001341       0.014865      -0.008434      -0.002193       0.010627             11.230911      14.074579      -5.110033       2.411858      12.100436       1.237237       7.517718          -0.000000
          137              C       0.056918       3.852213      27.115047      -0.094132      32.669767 0.43090673E+03  0.10165479E+05                                 8.992219                            7.024693       0.005013       1.973466                    0.999700      29.557124      86.705779       0.604587       0.429440      -1.050084      -0.024096       0.009136      -0.023724       0.035027       0.012127      -0.000860      -0.012540       0.012820       0.041720      -0.023629       0.003305       0.020325             10.234048      11.999484      -3.455081       2.244358      10.954501       1.634425       7.748158          -0.000001
          138              C      -1.082829       4.591571      26.875675      -0.231119      36.179407 0.47353214E+03  0.11410511E+05                                 9.539854                            7.301322       0.057545       1.985243                    0.999006      30.687356      90.278581       0.602096       0.422167      -1.057082       0.039708      -0.010597       0.014963       0.043737      -0.009360      -0.022821       0.010972      -0.025869      -0.044695      -0.033628       0.002172       0.031457             11.048368      14.029409      -2.650486       4.081630      10.290956       1.047940       8.824740          -0.000002
          139              C       7.338759       4.176376      25.956708       0.290077      29.621720 0.34972905E+03  0.78179122E+04                                 8.613501                            6.455611      -0.039348       2.012627                    0.999512      24.996531      70.992490       0.613159       0.446863      -1.041426      -0.050365       0.032610      -0.000752       0.060005      -0.038061       0.014058      -0.003576       0.035060      -0.061421      -0.033583      -0.021088       0.054671             10.295819      13.877313      -3.277054       3.837733       9.234813       0.505281       7.775331          -0.000001
          140              C       7.539458       3.032924      25.213830      -0.233979      33.222487 0.47791730E+03  0.11536438E+05                                 8.999571                            7.327296       0.068510       1.986189                    0.998923      30.899363      90.819855       0.602311       0.421275      -1.058220       0.036425      -0.028354      -0.018442       0.049707       0.008136       0.003642       0.001213       0.029098       0.063063      -0.027181       0.005230       0.021951              9.961150      12.322002      -3.712906       2.251347      10.489760       0.845943       7.071688          -0.000000
          141              C      -0.622625       2.300226      25.444947      -0.080714      32.083781 0.43620669E+03  0.10304167E+05                                 8.877741                            7.061409       0.029461       1.981999                    0.999711      29.414548      85.858236       0.604872       0.428669      -1.052375      -0.015621       0.035530      -0.006852       0.039412       0.006232      -0.014378       0.000537      -0.018267       0.029781      -0.022138       0.005099       0.017039              9.892600      12.612132      -3.249121       2.522927       9.993301       1.154165       7.072368          -0.000001
          142              C       5.253429       4.700365      24.878159       0.265256      30.374140 0.35436704E+03  0.79350987E+04                                 8.695123                            6.458360       0.016124       2.027371                    0.999559      25.127989      71.056692       0.619705       0.441390      -1.046302       0.042107       0.012024       0.056591       0.071555      -0.011772       0.044432       0.006427       0.057540       0.045910      -0.045185      -0.017734       0.062919             10.273492      13.533589       0.562788       2.822032       5.686171      -2.056831      11.600716          -0.000001
          143              C       4.001675       4.236324      25.205575      -0.222909      35.233548 0.47198062E+03  0.11354016E+05                                 9.346873                            7.267825       0.142368       2.012696                    0.999121      30.512793      89.437659       0.606687       0.419678      -1.059559      -0.039768      -0.006409      -0.015949       0.043324      -0.001022      -0.004102      -0.001753      -0.040242       0.063314      -0.031029       0.009371       0.021658             10.564518      14.049076       1.319401       1.991572       6.270652      -1.786403      11.373825           0.000000
          144              C       3.020619       4.223002      24.253591      -0.088914      32.787546 0.43036171E+03  0.10160582E+05                                 9.064519                            7.049574      -0.077648       1.949677                    0.999648      29.577345      87.111588       0.599098       0.433035      -1.046745       0.035085      -0.000909       0.008989       0.036230       0.001492      -0.005600       0.000079      -0.009598      -0.046873      -0.017185       0.004325       0.012860             10.215177      11.789678       0.688392       2.263701       6.103591      -2.576555      12.752260          -0.000000
          145              C       3.279183       4.640417      22.971439      -0.032287      35.851614 0.43296798E+03  0.10099326E+05                                 9.365900                            6.880143       0.043750       2.014871                    0.999399      27.333226      76.541776       0.640470       0.409987      -1.075680       0.026886      -0.008669       0.025597       0.038121       0.008822      -0.000516      -0.001234      -0.006618      -0.004650      -0.008658      -0.001683       0.010341             11.045621      13.759819       0.089430       3.637413       5.798171      -2.688427      13.578874           0.000001
          146              C       4.548672       5.048952      22.635768      -0.094044      33.300872 0.43828704E+03  0.10386023E+05                                 9.148666                            7.110955      -0.130384       1.931148                    0.999519      29.706390      87.406302       0.597430       0.432642      -1.047889       0.020926      -0.009065       0.027180       0.035480      -0.004701      -0.007655       0.005471      -0.018592       0.016925      -0.015276       0.000865       0.014411             10.225968      12.831167       1.030948       2.146861       5.359517      -1.447117      12.487221          -0.000001
          147              C       5.544663       5.048952      23.604261      -0.211610      34.186634 0.46671223E+03  0.11225028E+05                                 9.242062                            7.281517      -0.064165       1.951055                    0.998094      30.632132      90.545903       0.597781       0.426016      -1.052848      -0.017886      -0.001193      -0.056375       0.059156       0.002848      -0.013491       0.005457       0.011412      -0.077889      -0.030679       0.008119       0.022559             10.365745      11.768854       0.811870       2.502514       6.057650      -2.324208      13.270732          -0.000000
          148              C       2.150641       4.789177      21.978183       0.548439      24.516488 0.27592452E+03  0.58422290E+04                                 7.713601                            5.845759      -0.040543       2.025856                    0.999525      23.199021      65.175952       0.622867       0.464433      -1.026306      -0.041289      -0.001673      -0.045035       0.061121      -0.035276      -0.040830       0.062338      -0.071124       0.000123      -0.062836      -0.040002       0.102838              8.897895      10.639784       0.038575       2.994289       5.713178      -2.536088      10.340722           0.000000
          149              C       1.888318       8.705778      20.159508      -0.561212      29.042823 0.46654693E+03  0.11169486E+05                                 8.005212                            6.972543       0.055146       1.972331                    0.997532      32.886960      95.566670       0.654711       0.390767      -1.080699      -0.014513      -0.032007      -0.035971       0.050289       0.011804       0.002094       0.024107      -0.025589       0.001413      -0.022563      -0.011234       0.033797              8.522369       6.902934       0.401382       0.020513       6.643343       1.165158      12.020831           0.000002
          150              C       1.450534       8.004165      18.918626       0.341059      26.341073 0.32999658E+03  0.72908462E+04                                 8.127475                            6.378425       0.024307       2.051145                    0.999632      24.249393      69.096651       0.599638       0.462326      -1.029722       0.011241      -0.004529       0.041727       0.043452       0.004256       0.020568       0.028213      -0.003412       0.084141      -0.030337      -0.018591       0.048929              9.187367       6.781135       2.491810      -0.349161       6.964783       1.078775      13.816181          -0.000000
          151              C       0.398544       6.711953      17.540175      -0.051244      29.169329 0.41290468E+03  0.96453884E+04                                 8.346486                            6.858533       0.175428       2.029646                    0.999724      29.264831      85.657657       0.613751       0.427213      -1.050582       0.000667      -0.012129       0.086127       0.086979       0.016346       0.005857       0.007601      -0.007003       0.089139      -0.031574      -0.001124       0.032698              9.071226       8.628524       3.754702       0.027258       8.770374       0.620816       9.814778          -0.000002
          152              C       1.186371       7.506819      16.783540      -0.119969      29.609151 0.44212609E+03  0.10464498E+05                                 8.404129                            7.087026       0.235159       2.058365                    0.997565      29.266236      85.116596       0.607464       0.426004      -1.055502       0.049192       0.041078       0.019203       0.066903       0.047722       0.013474       0.015273      -0.010852       0.056394      -0.057429       0.006062       0.051367              9.067158       7.566936       2.420385      -0.608616       7.695257      -0.245795      11.939281           0.000000
          153              C       2.888973       9.276394      17.322814      -0.085950      25.806035 0.36694525E+03  0.83455273E+04                                 7.812935                            6.492019      -0.305238       1.925060                    0.996300      27.790582      80.986319       0.625265       0.430715      -1.045559       0.019789      -0.084719       0.017933       0.088829       0.049469      -0.009092       0.002019       0.016000      -0.060618      -0.042518      -0.018090       0.060608              8.776282      11.935635       1.538458      -1.483159       7.657667      -1.463141       6.735545           0.000001
          154              C       4.249014       8.672474      17.416362      -0.187485      26.735583 0.41417093E+03  0.96574520E+04                                 7.901552                            6.802197       0.019323       2.006074                    0.998795      28.846899      83.650638       0.627008       0.418938      -1.058456      -0.002275       0.088567      -0.036703       0.095898       0.003054      -0.002789      -0.003029       0.057649      -0.046853      -0.022421      -0.014539       0.036960              8.841945      13.342568       1.586850      -1.440813       7.070694      -0.838551       6.112573           0.000002
          155              C      -3.982154       9.631641      16.992646      -0.195955      26.563261 0.41293482E+03  0.96047852E+04                                 7.817947                            6.756229       0.039048       2.011641                    0.998515      28.802889      82.948879       0.635245       0.414532      -1.063097      -0.006707      -0.081571       0.031570       0.087724      -0.005202       0.002187       0.000898       0.064549      -0.081318      -0.027307      -0.018998       0.046305              8.692839      13.073011       1.398401      -1.075651       7.087926      -0.932531       5.917580           0.000001
          156              C      -2.609045       9.005518      17.185244      -0.089539      26.077593 0.37707555E+03  0.85836245E+04                                 7.757507                            6.513744       0.030323       2.028602                    0.998840      27.405540      78.372270       0.637675       0.421953      -1.057175      -0.012227       0.080186      -0.032700       0.087456       0.047353      -0.014207       0.001267       0.023097      -0.044378      -0.044660      -0.012987       0.057647              8.662131      12.607710       1.548838      -1.180045       6.856640      -1.125657       6.522044           0.000000
          157              C      -0.905510      10.826160      17.504407      -0.133952      26.862570 0.38920812E+03  0.88610490E+04                                 7.608698                            6.478262       0.711455       2.203043                    0.999626      28.300025      78.905802       0.665329       0.404358      -1.076834      -0.040760      -0.040562      -0.012296       0.058803       0.051480      -0.004486       0.038984      -0.013516       0.056252      -0.071363       0.009607       0.061757              7.964329       7.218241       2.346571      -1.308367       7.154233       0.553255       9.520514          -0.000000
          158              C       4.678450       0.290859      16.700998      -0.039636      27.758550 0.38886852E+03  0.89311618E+04                                 8.011574                            6.612460       0.187458       2.036084                    0.999854      28.651658      82.623064       0.632479       0.421652      -1.056100       0.018908      -0.021911      -0.076305       0.081609       0.018485      -0.005397       0.029958      -0.005366       0.063929      -0.039821      -0.000748       0.040569              8.617084       8.435905       3.802314      -0.822064       9.635877       0.719242       7.779469           0.000003
          159              C      -0.947510       9.871433      15.542659       0.343121      25.071728 0.32410674E+03  0.71190139E+04                                 7.803923                            6.288601       0.115693       2.078597                    0.999564      24.048989      68.027660       0.609429       0.457563      -1.033774       0.000976      -0.010573      -0.034379       0.035981       0.002769       0.018181       0.039004      -0.001479       0.043472      -0.039195      -0.009821       0.049016              8.528584       7.383764       2.870701      -0.556865       8.093009       2.273050      10.108978           0.000001
          160              C      -1.333019       8.963333      14.436596      -0.574500      29.347090 0.49844885E+03  0.12156955E+05                                 8.079246                            7.236876      -0.128640       1.916320                    0.996584      33.418897      98.673158       0.637366       0.394015      -1.076269       0.012720       0.027732       0.019906       0.036429      -0.004834      -0.002493       0.018351      -0.013114      -0.015931      -0.017817      -0.004962       0.022780              8.383996       7.424032       0.971091       0.853587       8.193070       1.943953       9.534885          -0.000001
          161              C      -3.170984       9.258632       0.847431       0.574740      23.079917 0.25467691E+03  0.52958553E+04                                 7.442704                            5.630136      -0.017816       2.041932                    0.999595      22.700785      63.612403       0.631074       0.466745      -1.023009       0.049665       0.028447      -0.010241       0.058144      -0.049145       0.048631      -0.042629      -0.005635       0.066606      -0.061217      -0.033924       0.095141              8.736163      10.007332       3.595458      -1.899793       9.712892       0.961259       6.488263           0.000001
          162              C       4.954704       8.381615       1.111566      -0.051937      36.168647 0.45112651E+03  0.10635248E+05                                 9.449475                            7.047865       0.082108       2.028718                    0.999399      27.568019      77.699137       0.629229       0.412903      -1.073400      -0.031993      -0.033926       0.013939       0.048670      -0.001067      -0.006721       0.002671      -0.000659       0.014225      -0.006708      -0.002702       0.009409             11.264540      14.120702       5.129275      -2.419677      12.135782       1.238964       7.537137          -0.000001
          163              C       4.724148       7.249264       0.398953      -0.094117      32.675347 0.43089946E+03  0.10165567E+05                                 8.993117                            7.024440      -0.004394       1.970632                    0.999695      29.563023      86.732609       0.604605       0.429417      -1.050067      -0.023099      -0.010316       0.020297       0.032434      -0.011196       0.002036      -0.011860       0.012498       0.042440      -0.022357       0.001989       0.020367             10.235918      12.004157       3.455954      -2.245720      10.954373       1.633418       7.749225          -0.000001
          164              C       3.584410       6.509906       0.638325      -0.230134      36.183918 0.47342453E+03  0.11408180E+05                                 9.545802                            7.304676       0.051044       1.983459                    0.998967      30.683524      90.291866       0.601393       0.422651      -1.056695       0.039048       0.010924      -0.012830       0.042529       0.009825       0.023888       0.011787      -0.024348      -0.045490      -0.034530       0.002016       0.032514             11.057049      14.046479       2.654871      -4.087833      10.294336       1.044382       8.830332          -0.000002
          165              C       2.671493       6.925101       1.557292       0.284598      29.736638 0.35133024E+03  0.78614677E+04                                 8.627846                            6.465042      -0.075149       2.002763                    0.999716      25.055391      71.158985       0.613564       0.446127      -1.042016      -0.049828      -0.033052      -0.001117       0.059805       0.037152      -0.013369      -0.004042       0.035708      -0.060628      -0.032468      -0.021313       0.053781             10.314360      13.903635       3.283734      -3.846895       9.250314       0.505835       7.789129          -0.000001
          166              C       2.872178       8.068553       2.300170      -0.226861      32.992452 0.47358567E+03  0.11405925E+05                                 8.957472                            7.292144       0.072269       1.988657                    0.998974      30.765789      90.325587       0.603992       0.421059      -1.058352       0.036120       0.027288       0.017173       0.048417      -0.006832      -0.004172       0.002490       0.026535       0.061919      -0.025289       0.003362       0.021927              9.913585      12.262923       3.683019      -2.248679      10.431522       0.847095       7.046312          -0.000001
          167              C       4.044587       8.801251       2.069053      -0.078168      31.989219 0.43451246E+03  0.10253764E+05                                 8.861145                            7.048535       0.034247       1.984279                    0.999679      29.356906      85.635719       0.605338       0.428772      -1.052352      -0.010411      -0.034044       0.005834       0.036075      -0.006173       0.013025       0.001743      -0.017431       0.030119      -0.021110       0.005250       0.015859              9.873970      12.588824       3.241108      -2.519330       9.972629       1.152686       7.060456          -0.000001
          168              C       0.586169       6.401112       2.635841       0.267907      30.374177 0.35432698E+03  0.79349829E+04                                 8.700444                            6.461952       0.015165       2.026895                    0.999559      25.125288      71.081971       0.618885       0.441931      -1.045849       0.046813      -0.013003      -0.057662       0.075402       0.009776      -0.045426       0.005994       0.058325       0.051346      -0.044628      -0.019775       0.064403             10.280241      13.543705      -0.563587      -2.821240       5.689511      -2.059551      11.607506          -0.000001
          169              C      -0.665590       6.865153       2.308425      -0.219279      35.098041 0.46964295E+03  0.11282607E+05                                 9.318610                            7.245152       0.147784       2.015260                    0.999142      30.433943      89.116735       0.608283       0.419139      -1.060008      -0.039866       0.006695       0.015727       0.043376      -0.000931       0.002941      -0.001661      -0.039816       0.067512      -0.031338       0.008468       0.022871             10.532632      14.003437      -1.316535      -1.981567       6.251054      -1.782627      11.343405           0.000000
          170              C      -1.646646       6.878475       3.260409      -0.088153      32.797184 0.43041258E+03  0.10162148E+05                                 9.065884                            7.049690      -0.075113       1.950218                    0.999639      29.585838      87.139980       0.599127       0.432998      -1.046761       0.031021       0.001693      -0.008957       0.032333      -0.003001       0.007560       0.001075      -0.007953      -0.050441      -0.019348       0.005883       0.013466             10.217084      11.795234      -0.690707      -2.262418       6.103562      -2.576784      12.752456          -0.000000
          171              C      -1.388078       6.461060       4.542561      -0.030782      35.805688 0.43226832E+03  0.10079843E+05                                 9.363330                            6.878362       0.036246       2.012837                    0.999396      27.304530      76.472064       0.639967       0.410438      -1.075287       0.023709       0.008803      -0.024920       0.035505      -0.008524      -0.000048      -0.001188      -0.004816      -0.004640      -0.008171      -0.001535       0.009706             11.042372      13.757009      -0.090964      -3.632704       5.796854      -2.687823      13.573252           0.000001
          172              C      -0.118584       6.052525       4.878232      -0.093376      33.318818 0.43848837E+03  0.10392547E+05                                 9.154767                            7.114967      -0.128885       1.931456                    0.999492      29.712468      87.446931       0.596930       0.432931      -1.047657       0.020239       0.009933      -0.027207       0.035334       0.004338       0.007314       0.004625      -0.018450       0.019712      -0.015337       0.001772       0.013565             10.233454      12.844499      -1.031955      -2.150414       5.362507      -1.447513      12.493357          -0.000001
          173              C       0.877408       6.052525       3.909739      -0.212682      34.171020 0.46640585E+03  0.11215621E+05                                 9.236883                            7.276552      -0.058658       1.952783                    0.998110      30.626234      90.515051       0.598313       0.425715      -1.053053      -0.020799       0.001042       0.057930       0.061559      -0.002380       0.013319       0.005182       0.013284      -0.081216      -0.031392       0.007659       0.023733             10.360278      11.765830      -0.812539      -2.500006       6.054101      -2.322861      13.260903          -0.000000
          174              C      -2.516618       6.312300       5.535817       0.546853      24.515414 0.27595113E+03  0.58423351E+04                                 7.709642                            5.843192      -0.041725       2.025820                    0.999576      23.202056      65.160135       0.623523       0.463980      -1.026661      -0.039661       0.001679       0.044762       0.059829       0.034192       0.043158       0.063075      -0.070734       0.001579      -0.065247      -0.038569       0.103815              8.893043      10.634140      -0.038880      -2.991683       5.710631      -2.534639      10.334357           0.000000
          175              C       6.555605       2.395699       7.354492      -0.561137      29.073496 0.46717291E+03  0.11188947E+05                                 8.013164                            6.979324       0.052549       1.971041                    0.997606      32.910551      95.674589       0.654055       0.391003      -1.080466      -0.015891       0.031314       0.033345       0.048425      -0.013098      -0.001108       0.022983      -0.025314       0.001188      -0.023440      -0.009475       0.032915              8.531094       6.907223      -0.403153      -0.020893       6.652359       1.167276      12.033699           0.000002
          176              C       6.117813       3.097312       8.595374       0.341154      26.364805 0.33033642E+03  0.73001244E+04                                 8.132401                            6.381888       0.027526       2.052055                    0.999638      24.259564      69.130658       0.599458       0.462352      -1.029723       0.013284       0.004192      -0.042061       0.044308      -0.003249      -0.020266       0.029265      -0.001942       0.087794      -0.031952      -0.018013       0.049965              9.193171       6.784605      -2.493236       0.348212       6.969186       1.081940      13.825724          -0.000000
          177              C       5.065807       4.389524       9.973825      -0.047194      29.049525 0.41068533E+03  0.95799298E+04                                 8.321139                            6.836118       0.178184       2.031284                    0.999728      29.181425      85.332602       0.615335       0.426718      -1.050962       0.004093       0.010724      -0.086051       0.086813      -0.019541      -0.005508       0.007794      -0.007497       0.089217      -0.034775       0.001789       0.032986              9.044248       8.602879      -3.745910      -0.031438       8.746856       0.623325       9.783009          -0.000002
          178              C       5.853644       3.594658      10.730460      -0.123511      29.711759 0.44415335E+03  0.10525594E+05                                 8.428513                            7.107701       0.221215       2.053402                    0.997611      29.332077      85.389965       0.605949       0.426537      -1.055064       0.049629      -0.041969      -0.015687       0.066862      -0.047569      -0.012045       0.015025      -0.007826       0.057616      -0.057357       0.007271       0.050086              9.094109       7.590946      -2.429179       0.611907       7.719387      -0.248038      11.971995           0.000000
          179              C       7.556267       1.825083      10.191186      -0.082771      25.746681 0.36592624E+03  0.83169395E+04                                 7.803121                            6.484882      -0.303771       1.925827                    0.996286      27.751103      80.856767       0.625308       0.430965      -1.045361       0.019214       0.085456      -0.017370       0.089296      -0.050015       0.008648       0.002190       0.014589      -0.061060      -0.042780      -0.018264       0.061044              8.764203      11.915758      -1.533212       1.478800       7.646826      -1.459568       6.730027           0.000001
          180              C      -0.418200       2.429003      10.097638      -0.189399      26.780310 0.41503384E+03  0.96832365E+04                                 7.913994                            6.812522       0.016558       2.005126                    0.998703      28.879527      83.787472       0.626045       0.419337      -1.058135      -0.001945      -0.088769       0.036355       0.095945      -0.004377       0.002340      -0.002869       0.057543      -0.048402      -0.022237      -0.015054       0.037292              8.856607      13.368553      -1.590202       1.444916       7.080344      -0.842470       6.120925           0.000002
          181              C       0.685144       1.469836      10.521354      -0.196492      26.571912 0.41310875E+03  0.96095463E+04                                 7.816134                            6.754460       0.032573       2.009338                    0.998647      28.809496      82.962643       0.635798       0.414141      -1.063381      -0.005640       0.083380      -0.032058       0.089509       0.006921      -0.003844      -0.000064       0.064407      -0.080344      -0.026997      -0.019533       0.046530              8.690666      13.068507      -1.397613       1.074914       7.084301      -0.933588       5.919190           0.000001
          182              C       2.058245       2.095959      10.328756      -0.092080      26.134591 0.37804324E+03  0.86097323E+04                                 7.762285                            6.517269       0.039468       2.030484                    0.998814      27.438190      78.441486       0.638318       0.421329      -1.057743      -0.011155      -0.079689       0.030452       0.086035      -0.046817       0.013359       0.001038       0.024000      -0.045403      -0.043706      -0.013565       0.057272              8.668019      12.619141      -1.550922       1.180436       6.859714      -1.127397       6.525201           0.000000
          183              C       3.761802       0.275317      10.009593      -0.135749      26.910707 0.39014593E+03  0.88879194E+04                                 7.618609                            6.486890       0.709340       2.201907                    0.999615      28.333964      79.030011       0.664746       0.404462      -1.076745      -0.038646       0.041254       0.012605       0.057916      -0.050788       0.005431       0.038683      -0.015758       0.054281      -0.070784       0.009796       0.060987              7.974909       7.230662      -2.353050       1.309593       7.165743       0.552357       9.528320          -0.000000
          184              C       0.011138      10.810618      10.813002      -0.037966      27.710677 0.38787419E+03  0.89023666E+04                                 8.000837                            6.601095       0.189931       2.037226                    0.999849      28.617281      82.488514       0.633460       0.421281      -1.056363       0.017399       0.021452       0.075745       0.080624      -0.020243       0.005110       0.031669      -0.004482       0.067136      -0.042469      -0.000369       0.042838              8.607062       8.427422      -3.803044       0.817799       9.627777       0.720429       7.765987           0.000003
          185              C       3.719791       1.230044      11.971341       0.345552      25.050292 0.32374297E+03  0.71092512E+04                                 7.801426                            6.286401       0.117701       2.079212                    0.999592      24.031755      67.977425       0.609323       0.457757      -1.033632      -0.000648       0.011776       0.034128       0.036108      -0.003425      -0.016912       0.038359      -0.002173       0.047369      -0.037623      -0.011118       0.048741              8.526215       7.381813      -2.870491       0.555466       8.091452       2.273360      10.105380           0.000001
          186              C       3.334271       2.138144      13.077404      -0.574117      29.340173 0.49827476E+03  0.12152300E+05                                 8.079872                            7.237095      -0.134557       1.914749                    0.996636      33.420931      98.694789       0.637126       0.394177      -1.076101       0.014084      -0.027291      -0.016329       0.034782       0.005529       0.002402       0.017703      -0.013006      -0.014877      -0.017118      -0.005250       0.022368              8.384946       7.427710      -0.971181      -0.853662       8.193639       1.944602       9.533490          -0.000001
          187              C       7.838169       1.842845      14.604431       0.574740      23.079915 0.25467689E+03  0.52958549E+04                                 7.442704                            5.630136      -0.017816       2.041932                    0.999595      22.700784      63.612401       0.631074       0.466745      -1.023009      -0.049665      -0.028447      -0.010241       0.058144      -0.049145      -0.048631       0.042629      -0.005635       0.066606      -0.061217      -0.033924       0.095141              8.736163      10.007333       3.595458       1.899793       9.712892      -0.961259       6.488263           0.000001
          188              C      -0.287519       2.719862      14.868566      -0.051937      36.168645 0.45112648E+03  0.10635248E+05                                 9.449475                            7.047865       0.082108       2.028718                    0.999399      27.568018      77.699135       0.629229       0.412903      -1.073400       0.031993       0.033926       0.013939       0.048670      -0.001067       0.006721      -0.002671      -0.000659       0.014225      -0.006708      -0.002702       0.009409             11.264540      14.120702       5.129275       2.419677      12.135781      -1.238964       7.537137          -0.000001
          189              C      -0.056963       3.852213      14.155953      -0.094117      32.675344 0.43089942E+03  0.10165566E+05                                 8.993116                            7.024440      -0.004394       1.970632                    0.999695      29.563022      86.732603       0.604605       0.429417      -1.050067       0.023099       0.010316       0.020297       0.032434      -0.011196      -0.002036       0.011860       0.012498       0.042440      -0.022357       0.001989       0.020367             10.235917      12.004156       3.455953       2.245720      10.954372      -1.633418       7.749224          -0.000001
          190              C       1.082775       4.591571      14.395325      -0.230134      36.183916 0.47342450E+03  0.11408179E+05                                 9.545802                            7.304676       0.051044       1.983459                    0.998967      30.683523      90.291865       0.601393       0.422651      -1.056695      -0.039048      -0.010924      -0.012830       0.042529       0.009825      -0.023888      -0.011787      -0.024348      -0.045490      -0.034530       0.002016       0.032514             11.057049      14.046479       2.654871       4.087833      10.294337      -1.044382       8.830332          -0.000002
          191              C       1.995692       4.176376      15.314292       0.284598      29.736638 0.35133024E+03  0.78614678E+04                                 8.627846                            6.465042      -0.075149       2.002763                    0.999716      25.055391      71.158985       0.613564       0.446127      -1.042016       0.049828       0.033052      -0.001117       0.059805       0.037152       0.013369       0.004042       0.035708      -0.060628      -0.032468      -0.021313       0.053781             10.314360      13.903635       3.283734       3.846895       9.250314      -0.505835       7.789130          -0.000001
          192              C       1.795007       3.032924      16.057170      -0.226861      32.992453 0.47358569E+03  0.11405926E+05                                 8.957472                            7.292144       0.072270       1.988657                    0.998974      30.765790      90.325590       0.603992       0.421059      -1.058352      -0.036120      -0.027288       0.017173       0.048417      -0.006832       0.004172      -0.002490       0.026535       0.061919      -0.025289       0.003362       0.021927              9.913585      12.262923       3.683019       2.248679      10.431522      -0.847096       7.046312          -0.000000
          193              C       0.622598       2.300226      15.826053      -0.078168      31.989219 0.43451246E+03  0.10253764E+05                                 8.861145                            7.048535       0.034247       1.984279                    0.999679      29.356906      85.635719       0.605338       0.428772      -1.052352       0.010411       0.034044       0.005834       0.036075      -0.006173      -0.013025      -0.001743      -0.017431       0.030119      -0.021110       0.005250       0.015859              9.873970      12.588824       3.241108       2.519330       9.972629      -1.152686       7.060456          -0.000001
          194              C       4.081016       4.700365      16.392841       0.267907      30.374177 0.35432697E+03  0.79349828E+04                                 8.700444                            6.461952       0.015165       2.026894                    0.999559      25.125288      71.081974       0.618885       0.441931      -1.045849      -0.046813       0.013003      -0.057662       0.075402       0.009776       0.045426      -0.005994       0.058325       0.051346      -0.044628      -0.019775       0.064403             10.280241      13.543706      -0.563587       2.821241       5.689511       2.059551      11.607507          -0.000001
          195              C       5.332775       4.236324      16.065425      -0.219279      35.098040 0.46964292E+03  0.11282606E+05                                 9.318609                            7.245152       0.147785       2.015260                    0.999142      30.433943      89.116734       0.608283       0.419139      -1.060008       0.039866      -0.006695       0.015727       0.043376      -0.000931      -0.002941       0.001661      -0.039816       0.067512      -0.031338       0.008468       0.022871             10.532632      14.003436      -1.316535       1.981567       6.251054       1.782627      11.343405           0.000000
          196              C       6.313831       4.223002      17.017409      -0.088153      32.797184 0.43041257E+03  0.10162148E+05                                 9.065885                            7.049690      -0.075113       1.950218                    0.999639      29.585838      87.139982       0.599127       0.432999      -1.046761      -0.031021      -0.001693      -0.008957       0.032333      -0.003001      -0.007560      -0.001075      -0.007953      -0.050441      -0.019348       0.005882       0.013466             10.217084      11.795234      -0.690707       2.262419       6.103562       2.576784      12.752457           0.000000
          197              C       6.055263       4.640417      18.299561      -0.030782      35.805692 0.43226837E+03  0.10079845E+05                                 9.363331                            6.878362       0.036246       2.012837                    0.999396      27.304532      76.472073       0.639967       0.410438      -1.075287      -0.023709      -0.008802      -0.024920       0.035505      -0.008523       0.000048       0.001188      -0.004816      -0.004640      -0.008170      -0.001535       0.009706             11.042373      13.757011      -0.090964       3.632705       5.796855       2.687823      13.573254           0.000001
          198              C       4.785769       5.048952      18.635232      -0.093376      33.318821 0.43848841E+03  0.10392548E+05                                 9.154768                            7.114967      -0.128885       1.931456                    0.999492      29.712470      87.446939       0.596930       0.432931      -1.047657      -0.020239      -0.009933      -0.027207       0.035334       0.004338      -0.007314      -0.004625      -0.018450       0.019712      -0.015337       0.001772       0.013565             10.233455      12.844499      -1.031955       2.150414       5.362508       1.447513      12.493358          -0.000001
          199              C       3.789777       5.048952      17.666739      -0.212682      34.171022 0.46640587E+03  0.11215622E+05                                 9.236883                            7.276553      -0.058658       1.952783                    0.998110      30.626235      90.515057       0.598313       0.425715      -1.053053       0.020799      -0.001042       0.057930       0.061559      -0.002380      -0.013319      -0.005182       0.013284      -0.081216      -0.031392       0.007658       0.023733             10.360279      11.765830      -0.812539       2.500007       6.054101       2.322861      13.260904          -0.000000
          200              C       7.183803       4.789177      19.292817       0.546853      24.515417 0.27595116E+03  0.58423360E+04                                 7.709643                            5.843192      -0.041725       2.025820                    0.999576      23.202058      65.160144       0.623523       0.463980      -1.026661       0.039661      -0.001679       0.044762       0.059829       0.034192      -0.043158      -0.063075      -0.070734       0.001579      -0.065247      -0.038569       0.103815              8.893044      10.634142      -0.038880       2.991683       5.710632       2.534639      10.334358           0.000000
          201              C      -1.888420       8.705778      21.111492      -0.561137      29.073497 0.46717293E+03  0.11188948E+05                                 8.013164                            6.979325       0.052549       1.971041                    0.997606      32.910551      95.674589       0.654055       0.391003      -1.080466       0.015891      -0.031314       0.033345       0.048425      -0.013098       0.001108      -0.022983      -0.025315       0.001188      -0.023440      -0.009475       0.032915              8.531094       6.907223      -0.403153       0.020893       6.652359      -1.167276      12.033699           0.000002
          202              C      -1.450628       8.004165      22.352374       0.341154      26.364807 0.33033645E+03  0.73001251E+04                                 8.132401                            6.381888       0.027526       2.052055                    0.999638      24.259565      69.130659       0.599459       0.462352      -1.029723      -0.013284      -0.004192      -0.042061       0.044308      -0.003249       0.020266      -0.029265      -0.001942       0.087794      -0.031952      -0.018013       0.049965              9.193171       6.784604      -2.493236      -0.348212       6.969186      -1.081940      13.825723          -0.000000
          203              C      -0.398622       6.711953      23.730825      -0.047194      29.049523 0.41068531E+03  0.95799292E+04                                 8.321139                            6.836118       0.178184       2.031284                    0.999728      29.181424      85.332598       0.615335       0.426718      -1.050962      -0.004093      -0.010724      -0.086051       0.086813      -0.019541       0.005508      -0.007794      -0.007497       0.089217      -0.034775       0.001789       0.032986              9.044248       8.602878      -3.745910       0.031438       8.746856      -0.623325       9.783008          -0.000002
          204              C      -1.186459       7.506819      24.487460      -0.123510      29.711758 0.44415334E+03  0.10525593E+05                                 8.428512                            7.107700       0.221216       2.053402                    0.997611      29.332076      85.389959       0.605949       0.426537      -1.055064      -0.049629       0.041969      -0.015687       0.066862      -0.047569       0.012045      -0.015025      -0.007826       0.057616      -0.057357       0.007271       0.050086              9.094109       7.590946      -2.429179      -0.611907       7.719386       0.248038      11.971995           0.000000
          205              C      -2.889082       9.276394      23.948186      -0.082771      25.746683 0.36592628E+03  0.83169404E+04                                 7.803121                            6.484882      -0.303771       1.925827                    0.996286      27.751105      80.856774       0.625308       0.430965      -1.045361      -0.019214      -0.085456      -0.017370       0.089296      -0.050015      -0.008648      -0.002190       0.014589      -0.061060      -0.042780      -0.018264       0.061044              8.764204      11.915758      -1.533212      -1.478800       7.646826       1.459568       6.730027           0.000001
          206              C       5.085385       8.672474      23.854638      -0.189399      26.780310 0.41503384E+03  0.96832365E+04                                 7.913994                            6.812522       0.016558       2.005126                    0.998703      28.879527      83.787472       0.626045       0.419337      -1.058135       0.001945       0.088769       0.036355       0.095945      -0.004377      -0.002340       0.002869       0.057543      -0.048402      -0.022237      -0.015054       0.037292              8.856607      13.368552      -1.590202      -1.444916       7.080344       0.842470       6.120925           0.000002
          207              C       3.982041       9.631641      24.278354      -0.196492      26.571913 0.41310876E+03  0.96095465E+04                                 7.816134                            6.754460       0.032573       2.009338                    0.998647      28.809496      82.962640       0.635799       0.414141      -1.063381       0.005640      -0.083380      -0.032058       0.089509       0.006921       0.003844       0.000064       0.064407      -0.080344      -0.026997      -0.019532       0.046530              8.690665      13.068506      -1.397613      -1.074914       7.084300       0.933588       5.919189           0.000001
          208              C       2.608940       9.005518      24.085756      -0.092080      26.134590 0.37804321E+03  0.86097316E+04                                 7.762285                            6.517269       0.039468       2.030484                    0.998814      27.438189      78.441483       0.638318       0.421329      -1.057743       0.011155       0.079689       0.030452       0.086035      -0.046817      -0.013360      -0.001038       0.024000      -0.045403      -0.043706      -0.013565       0.057272              8.668018      12.619140      -1.550922      -1.180436       6.859714       1.127397       6.525201          -0.000000
          209              C       0.905383      10.826160      23.766593      -0.135749      26.910711 0.39014599E+03  0.88879212E+04                                 7.618609                            6.486890       0.709339       2.201907                    0.999615      28.333967      79.030022       0.664746       0.404462      -1.076745       0.038646      -0.041254       0.012605       0.057916      -0.050788      -0.005431      -0.038683      -0.015757       0.054281      -0.070784       0.009796       0.060987              7.974909       7.230663      -2.353051      -1.309593       7.165744      -0.552357       9.528321          -0.000000
          210              C       4.656047       0.290859      24.570002      -0.037966      27.710680 0.38787423E+03  0.89023681E+04                                 8.000838                            6.601095       0.189931       2.037226                    0.999849      28.617283      82.488524       0.633460       0.421281      -1.056363      -0.017399      -0.021452       0.075745       0.080624      -0.020243      -0.005110      -0.031669      -0.004482       0.067136      -0.042469      -0.000369       0.042838              8.607063       8.427423      -3.803044      -0.817799       9.627778      -0.720429       7.765987           0.000003
          211              C       0.947394       9.871433      25.728341       0.345552      25.050291 0.32374295E+03  0.71092506E+04                                 7.801426                            6.286401       0.117701       2.079212                    0.999592      24.031754      67.977422       0.609323       0.457757      -1.033632       0.000648      -0.011776       0.034128       0.036108      -0.003425       0.016912      -0.038359      -0.002173       0.047369      -0.037623      -0.011118       0.048741              8.526215       7.381813      -2.870491      -0.555466       8.091451      -2.273360      10.105379           0.000001
          212              C       1.332914       8.963333      26.834404      -0.574117      29.340172 0.49827476E+03  0.12152300E+05                                 8.079871                            7.237095      -0.134556       1.914749                    0.996636      33.420930      98.694783       0.637126       0.394177      -1.076101      -0.014084       0.027291      -0.016329       0.034782       0.005529      -0.002402      -0.017703      -0.013006      -0.014877      -0.017118      -0.005250       0.022368              8.384945       7.427709      -0.971181       0.853661       8.193638      -1.944602       9.533489          -0.000001
          213              N       4.110890       4.069801       5.109350      -0.365458      37.865342 0.59781586E+03  0.14951060E+05                                 9.314907                            7.845385       0.170622       2.054468                    0.998255      29.851056      83.512794       0.634321       0.386093      -1.103983      -0.043758       0.009796      -0.130884       0.138353       0.015302      -0.066221      -0.043406      -0.034671       0.014185      -0.078047      -0.008435       0.086482             10.183006       8.598429       3.150470       1.257177       8.483430       0.781206      13.467159           0.000001
          214              N       2.824604       2.753166       3.912491       0.001724      29.116276 0.36089598E+03  0.79441935E+04                                 7.876263                            6.045436       0.175883       2.142948                    0.998793      23.526220      61.451874       0.732713       0.379756      -1.110197      -0.047129       0.000286      -0.066377       0.081407       0.096827       0.004841      -0.005986       0.014040       0.068854      -0.109004       0.023394       0.085610              9.218384      10.135817       4.740639       2.288525       8.248362       1.614747       9.270972           0.000002
          215              N       6.189700       1.236705       3.015534       0.010540      27.682691 0.34741702E+03  0.75535006E+04                                 7.531150                            5.888939       0.218211       2.157801                    0.999048      23.157800      59.559566       0.752584       0.374330      -1.117379       0.041321      -0.003390       0.059838       0.072798       0.082625       0.026183      -0.020575       0.020287       0.016306      -0.096511       0.015467       0.081044              8.601178      10.720497       4.435139       2.522503       7.561753       0.648972       7.521285           0.000001
          216              N       4.675649       0.306401       1.723477      -0.350113      36.395222 0.57983104E+03  0.14394867E+05                                 9.070782                            7.739365       0.101537       2.040255                    0.997351      29.440726      82.135059       0.636883       0.387383      -1.102763       0.024125      -0.011992       0.120915       0.123881       0.016214      -0.035509      -0.058650      -0.022993      -0.038153      -0.064632      -0.013336       0.077968              9.802787       9.928926       3.401629       2.218722       9.068708      -0.148069      10.410726           0.000000
          217              N       0.556295       7.031676      18.866350      -0.365458      37.865341 0.59781585E+03  0.14951060E+05                                 9.314908                            7.845386       0.170622       2.054468                    0.998255      29.851056      83.512795       0.634321       0.386093      -1.103983       0.043758      -0.009796      -0.130884       0.138353       0.015302       0.066221       0.043406      -0.034671       0.014185      -0.078047      -0.008435       0.086482             10.183006       8.598429       3.150470      -1.257177       8.483431      -0.781206      13.467159           0.000001
          218              N       1.842581       8.348311      17.669491       0.001724      29.116278 0.36089601E+03  0.79441943E+04                                 7.876263                            6.045436       0.175883       2.142948                    0.998793      23.526221      61.451876       0.732713       0.379756      -1.110197       0.047129      -0.000286      -0.066377       0.081407       0.096827      -0.004841       0.005986       0.014040       0.068854      -0.109004       0.023394       0.085610              9.218384      10.135817       4.740639      -2.288525       8.248362      -1.614747       9.270972           0.000002
          219              N      -1.522515       9.864772      16.772534       0.010540      27.682691 0.34741702E+03  0.75535005E+04                                 7.531150                            5.888939       0.218211       2.157801                    0.999048      23.157800      59.559567       0.752583       0.374330      -1.117379      -0.041321       0.003390       0.059838       0.072798       0.082625      -0.026183       0.020575       0.020287       0.016306      -0.096511       0.015467       0.081044              8.601178      10.720497       4.435139      -2.522503       7.561753      -0.648972       7.521285           0.000001
          220              N      -0.008464      10.795076      15.480477      -0.350113      36.395222 0.57983104E+03  0.14394867E+05                                 9.070782                            7.739365       0.101537       2.040255                    0.997351      29.440726      82.135059       0.636883       0.387383      -1.102763      -0.024125       0.011992       0.120915       0.123881       0.016214       0.035509       0.058650      -0.022993      -0.038153      -0.064632      -0.013336       0.077968              9.802787       9.928926       3.401629      -2.218722       9.068708       0.148069      10.410725           0.000000
          221              N       5.223562       4.069801       8.647650      -0.365993      37.853217 0.59763183E+03  0.14943548E+05                                 9.309283                            7.841349       0.173018       2.055487                    0.998310      29.842721      83.449246       0.634902       0.385815      -1.104312       0.042903       0.008503       0.129712       0.136888      -0.015559      -0.067791       0.043784      -0.034121       0.012007      -0.079589      -0.008238       0.087827             10.176155       8.591121      -3.146880       1.252081       8.477281      -0.776192      13.460063           0.000001
          222              N       6.509864       2.753166       9.844509       0.001665      29.030908 0.35978205E+03  0.79100370E+04                                 7.847561                            6.025937       0.192673       2.149069                    0.998803      23.484165      61.215712       0.736082       0.378478      -1.111627       0.044724       0.001165       0.066482       0.080134      -0.096259       0.004075       0.007299       0.012434       0.066988      -0.108129       0.022769       0.085360              9.182986      10.094500      -4.718366       2.276737       8.215916      -1.605145       9.238543           0.000002
          223              N       3.144786       1.236705      10.741466       0.010499      27.690788 0.34748462E+03  0.75558602E+04                                 7.534320                            5.891096       0.216241       2.157180                    0.998980      23.160180      59.582656       0.752090       0.374531      -1.117151      -0.042942      -0.005146      -0.061311       0.075030      -0.082951       0.026408       0.020602       0.018704       0.013713      -0.096528       0.014833       0.081695              8.604990      10.726209      -4.437396       2.523112       7.564718      -0.648694       7.524044           0.000001
          224              N       4.658847       0.306401      12.033523      -0.350341      36.350708 0.57893521E+03  0.14365812E+05                                 9.062103                            7.732193       0.095820       2.039255                    0.997301      29.410398      82.007471       0.637381       0.387264      -1.102945      -0.022792      -0.011464      -0.120805       0.123470      -0.017138      -0.036111       0.057377      -0.023159      -0.038917      -0.063751      -0.013972       0.077723              9.793342       9.918302      -3.398504       2.213606       9.061242       0.150468      10.400482           0.000000
          225              N      -0.556377       7.031676      22.404650      -0.365993      37.853217 0.59763183E+03  0.14943547E+05                                 9.309283                            7.841349       0.173018       2.055487                    0.998310      29.842721      83.449246       0.634902       0.385815      -1.104312      -0.042903      -0.008503       0.129712       0.136888      -0.015559       0.067791      -0.043784      -0.034121       0.012007      -0.079589      -0.008238       0.087827             10.176155       8.591121      -3.146880      -1.252081       8.477281       0.776192      13.460063           0.000001
          226              N      -1.842679       8.348311      23.601509       0.001665      29.030908 0.35978205E+03  0.79100369E+04                                 7.847561                            6.025937       0.192673       2.149069                    0.998803      23.484165      61.215713       0.736082       0.378478      -1.111627      -0.044724      -0.001165       0.066482       0.080134      -0.096259      -0.004075      -0.007299       0.012434       0.066988      -0.108129       0.022769       0.085360              9.182987      10.094500      -4.718366      -2.276737       8.215916       1.605145       9.238543           0.000002
          227              N       1.522399       9.864772      24.498466       0.010499      27.690788 0.34748461E+03  0.75558602E+04                                 7.534320                            5.891096       0.216241       2.157180                    0.998980      23.160180      59.582657       0.752090       0.374531      -1.117151       0.042942       0.005146      -0.061311       0.075030      -0.082951      -0.026408      -0.020602       0.018704       0.013713      -0.096528       0.014833       0.081695              8.604991      10.726209      -4.437396      -2.523112       7.564719       0.648694       7.524044           0.000001
          228              N       0.008338      10.795076      25.790523      -0.350341      36.350706 0.57893518E+03  0.14365811E+05                                 9.062103                            7.732193       0.095820       2.039255                    0.997301      29.410397      82.007469       0.637381       0.387264      -1.102945       0.022792       0.011464      -0.120805       0.123470      -0.017138       0.036111      -0.057377      -0.023159      -0.038917      -0.063751      -0.013972       0.077723              9.793342       9.918302      -3.398504      -2.213606       9.061242      -0.150468      10.400482           0.000000
          229              O       2.367177       8.941130      13.834039      -0.595761      35.540081 0.57670213E+03  0.14016635E+05                                 8.364642                            7.307340       0.923180       2.344629                    0.997084      27.644698      71.516567       0.725798       0.347215      -1.156097       0.019300       0.014327      -0.021509       0.032255       0.026630      -0.031343       0.021560       0.038273       0.092633      -0.061013       0.009395       0.051618              9.021549       9.746495      -0.280506      -3.562959       7.565974      -0.802107       9.752179           0.000000
          230              O       3.020584      10.273307      12.235476      -0.563610      34.856011 0.53559569E+03  0.12847461E+05                                 8.437076                            7.152093       0.601639       2.248534                    0.996186      27.410884      71.685142       0.712960       0.358146      -1.141070      -0.008209      -0.023412       0.019192       0.031366       0.001715       0.038048       0.000367      -0.059576      -0.014652      -0.055801       0.023360       0.032442              9.431573       7.792938      -2.790639       0.252465      13.281325      -3.175220       7.220456           0.000000
          231              O      -1.501024       6.201285      12.157886      -0.241708      33.271800 0.39311159E+03  0.87346977E+04                                 8.352435                            6.143254       0.288554       2.219474                    0.997251      23.133455      58.372362       0.765705       0.360008      -1.138720      -0.021005       0.090660      -0.099747       0.136418      -0.051573      -0.093640      -0.016827       0.167028      -0.066132      -0.115665      -0.037123       0.152788             10.297276      15.144830      -3.703240      -4.867417       7.203825       1.063329       8.543172           0.000000
          232              O       3.628280       6.880695       8.474312      -0.571506      30.047055 0.49229830E+03  0.11576667E+05                                 7.550140                            6.805840       0.614813       2.233783                    0.998144      27.905179      72.543792       0.738218       0.352831      -1.143954      -0.013928      -0.012998      -0.005866       0.019933       0.009406       0.026642      -0.031853       0.054730      -0.133454      -0.068812       0.012166       0.056646              7.820864      10.577331       1.286834      -0.090715       6.501048       1.019531       6.384214          -0.000001
          233              O       2.341060       5.581823       7.205917      -0.563315      35.390354 0.54780490E+03  0.13188728E+05                                 8.460846                            7.198250       0.699757       2.278395                    0.996706      27.446451      71.451718       0.717249       0.354698      -1.146075       0.004775       0.032084       0.003620       0.032639      -0.037853       0.023323       0.028477      -0.064585       0.101039      -0.076739       0.022103       0.054636              9.315285       7.645416      -0.632216      -0.432787       7.272800       3.876691      13.027639           0.000001
          234              O       2.300008       2.160347       0.077039      -0.595761      35.540083 0.57670216E+03  0.14016636E+05                                 8.364642                            7.307340       0.923180       2.344629                    0.997084      27.644699      71.516569       0.725798       0.347215      -1.156097      -0.019300      -0.014327      -0.021509       0.032255       0.026630       0.031343      -0.021560       0.038273       0.092633      -0.061013       0.009395       0.051618              9.021549       9.746494      -0.280506       3.562958       7.565974       0.802107       9.752179           0.000000
          235              O       1.646601       0.828170      25.992476      -0.563610      34.856011 0.53559568E+03  0.12847461E+05                                 8.437076                            7.152093       0.601639       2.248534                    0.996186      27.410884      71.685141       0.712960       0.358146      -1.141070       0.008209       0.023412       0.019192       0.031366       0.001715      -0.038048      -0.000367      -0.059576      -0.014652      -0.055801       0.023360       0.032442              9.431573       7.792938      -2.790639      -0.252465      13.281325       3.175220       7.220456           0.000000
          236              O       6.168209       4.900192      25.914886      -0.241708      33.271802 0.39311162E+03  0.87346987E+04                                 8.352435                            6.143255       0.288554       2.219474                    0.997251      23.133456      58.372365       0.765705       0.360008      -1.138720       0.021005      -0.090660      -0.099747       0.136418      -0.051573       0.093640       0.016827       0.167027      -0.066132      -0.115665      -0.037123       0.152788             10.297276      15.144831      -3.703240       4.867417       7.203826      -1.063329       8.543173           0.000000
          237              O       1.038905       4.220782      22.231312      -0.571506      30.047055 0.49229830E+03  0.11576667E+05                                 7.550140                            6.805840       0.614813       2.233783                    0.998144      27.905179      72.543792       0.738218       0.352831      -1.143954       0.013928       0.012998      -0.005866       0.019933       0.009406      -0.026642       0.031853       0.054730      -0.133454      -0.068812       0.012166       0.056646              7.820864      10.577331       1.286834       0.090715       6.501048      -1.019531       6.384214          -0.000002
          238              O       2.326125       5.519654      20.962917      -0.563315      35.390357 0.54780496E+03  0.13188730E+05                                 8.460846                            7.198250       0.699757       2.278395                    0.996706      27.446452      71.451722       0.717249       0.354698      -1.146075      -0.004775      -0.032084       0.003620       0.032639      -0.037853      -0.023323      -0.028477      -0.064585       0.101040      -0.076739       0.022103       0.054636              9.315286       7.645417      -0.632216       0.432787       7.272801      -3.876691      13.027640           0.000001
          239              O      -2.367282       8.941130      27.436961      -0.595279      35.534566 0.57655965E+03  0.14012567E+05                                 8.365478                            7.307668       0.918891       2.343644                    0.997024      27.633739      71.491015       0.725585       0.347332      -1.155978      -0.018226       0.014913       0.021513       0.031896      -0.025644      -0.031388      -0.021450       0.037440       0.094344      -0.060210       0.008285       0.051926              9.023120       9.749853       0.281230      -3.563981       7.566581       0.800866       9.752927           0.000000
          240              O      -3.020704      10.273307       1.521524      -0.563701      34.832376 0.53515453E+03  0.12833987E+05                                 8.433188                            7.148761       0.599496       2.248086                    0.996238      27.401227      71.647300       0.713198       0.358108      -1.141123       0.006552      -0.023346      -0.019459       0.031090      -0.001581       0.039011      -0.000505      -0.058540      -0.014185      -0.056384       0.024482       0.031901              9.427467       7.789344       2.790562       0.253199      13.276392       3.173658       7.216664           0.000000
          241              O       1.500951       6.201285       1.599114      -0.243053      33.321709 0.39380973E+03  0.87546557E+04                                 8.361330                            6.149787       0.287753       2.218896                    0.997265      23.152393      58.447272       0.765048       0.360135      -1.138547       0.024923       0.090374       0.098674       0.136107       0.052248      -0.091272       0.017018       0.166961      -0.067312      -0.115104      -0.036042       0.151146             10.308473      15.161408       3.708782      -4.872768       7.212026      -1.065537       8.551985           0.000000
          242              O       5.706140       6.880695       5.282688      -0.570922      30.058366 0.49255157E+03  0.11584670E+05                                 7.554477                            6.809656       0.611359       2.232877                    0.998248      27.903078      72.556166       0.737640       0.353045      -1.143725       0.013631      -0.013221       0.006916       0.020210      -0.008970       0.026828       0.032108       0.055315      -0.130123      -0.068383       0.011833       0.056550              7.825541      10.583920      -1.287066      -0.091473       6.504721      -1.020606       6.387981          -0.000002
          243              O      -2.341125       5.581823       6.551083      -0.563562      35.409861 0.54818961E+03  0.13200270E+05                                 8.463563                            7.200450       0.697277       2.277228                    0.996828      27.458864      71.489556       0.717190       0.354666      -1.146104      -0.005838       0.031617      -0.003763       0.032371       0.036944       0.024340      -0.028234      -0.063980       0.100294      -0.076262       0.022189       0.054073              9.318329       7.649058       0.632567      -0.432778       7.275016      -3.877941      13.030911           0.000001
          244              O       7.034467       2.160347      13.679961      -0.595279      35.534564 0.57655963E+03  0.14012566E+05                                 8.365478                            7.307667       0.918891       2.343644                    0.997024      27.633739      71.491013       0.725585       0.347332      -1.155978       0.018226      -0.014913       0.021513       0.031896      -0.025644       0.031388       0.021450       0.037440       0.094344      -0.060210       0.008285       0.051926              9.023120       9.749853       0.281229       3.563980       7.566581      -0.800866       9.752926           0.000000
          245              O       7.687889       0.828170      15.278524      -0.563701      34.832372 0.53515445E+03  0.12833985E+05                                 8.433187                            7.148760       0.599497       2.248086                    0.996238      27.401226      71.647294       0.713198       0.358108      -1.141123      -0.006552       0.023346      -0.019459       0.031090      -0.001581      -0.039011       0.000505      -0.058540      -0.014184      -0.056384       0.024482       0.031901              9.427466       7.789343       2.790562      -0.253199      13.276390      -3.173657       7.216663           0.000000
          246              O       3.166234       4.900192      15.356114      -0.243053      33.321710 0.39380975E+03  0.87546563E+04                                 8.361330                            6.149786       0.287753       2.218896                    0.997265      23.152394      58.447273       0.765048       0.360135      -1.138547      -0.024923      -0.090374       0.098674       0.136107       0.052248       0.091272      -0.017018       0.166961      -0.067312      -0.115104      -0.036042       0.151146             10.308473      15.161408       3.708782       4.872768       7.212026       1.065537       8.551985           0.000000
          247              O      -1.038955       4.220782      19.039688      -0.570922      30.058374 0.49255174E+03  0.11584675E+05                                 7.554479                            6.809657       0.611359       2.232877                    0.998248      27.903081      72.556179       0.737640       0.353045      -1.143725      -0.013631       0.013221       0.006916       0.020210      -0.008970      -0.026828      -0.032108       0.055316      -0.130123      -0.068383       0.011833       0.056550              7.825543      10.583923      -1.287066       0.091473       6.504722       1.020606       6.387983          -0.000001
          248              O      -2.326190       5.519654      20.308083      -0.563562      35.409863 0.54818963E+03  0.13200271E+05                                 8.463563                            7.200450       0.697277       2.277228                    0.996828      27.458865      71.489558       0.717190       0.354666      -1.146104       0.005838      -0.031617      -0.003763       0.032371       0.036944      -0.024340       0.028234      -0.063980       0.100294      -0.076262       0.022189       0.054073              9.318329       7.649058       0.632567       0.432778       7.275016       3.877941      13.030911           0.000001

******************************************************
Auxiliary information for the entire system
The total spin magnetic moment of the unit cell is   0.000025
The total net atomic charge of the unit cell is   -0.000006
Accuracy of reproducing the electrostatic potential in the unit cell:
  The inner radius (bohr) =    5.0000
  The outer radius (bohr) =   12.0000
  Valid grid points have density less than (e/(bohr^3)) =    0.0001
  The number of valid grid points were=        23522
  The rms potential error without charges in kcal/mol is=      6.95230
  The rms potential error with partial charges in kcal/mol is=      0.72608
  The RRMSE value at monopole order=      0.10444
  The rms potential error with partial charges and cloud penetration in kcal/mol is=      0.70754
  The RRMSE value at monopole order with cloud penetration is=      0.10177
  The rms potential error with partial charges and atomic dipoles in kcal/mol is=      0.61334
  The RRMSE value at dipole order=      0.08822
  The rms potential error with partial charges, atomic dipoles and cloud penetration in kcal/mol is=      0.59380
  The RRMSE value at dipole order with cloud penetration=      0.08541

******************************************************
The electron densities and ab initio electrostatic potential were computed in VASP using the PBE functional and
projector augmented wave method. See the main text of the journal article for a description of computational details.
The atomic charges, dipoles, and quadrupoles were computed with the DDEC6 method as described in
(a) T. A. Manz and N. Gabaldon Limas, RSC Adv. 6 (2016) 47771-47801 DOI: 10.1039/c6ra04656h
(b) N. Gabaldon Limas and T. A. Manz, RSC Adv. 8 (2018) 2678-2707 DOI: 10.1039/c7ra11829e.
For each atom in the material, the electron cloud parameters were fit to the spherically averaged atom-in-material
electron density using radial positions for which this density was between 10^-4 and 10^-2 electrons per cubic bohr.
The polarizabilities, dispersion coefficients, and quantum Drude oscillator (QDO) parameters were fit using the MCLF method.
The magnetic structure of the system was optimized in VASP from the default ferromagnetic initial guess using spin polarization.
The atomic spin moments (ASMs) were computed on this optimized magnetic structure using the DDEC6 partition as inputs
to the method of T. A. Manz and D. S. Sholl, J. Chem. Theory Comput. 7 (2011) 4146-4164 DOI: 10.1021/ct200539n.
The RMSE and RRMSE were computed using a uniform grid with Ewald summation.
