# Supplementary material for: A collection of forcefield precursors for metal–organic frameworks
Source: RSC Adv. 2019 Nov 13;9(63):36492–507. doi: 10.1039/c9ra07327b (PMC9075174; doi:10.1039/c9ra07327b)
Supplement: RA-009-C9RA07327B-s4933 [file RA-009-C9RA07327B-s4933.xyz]

  244
jmolscript: load "" {1 1 1} spacegroup "x,y,z" unitcell [{     12.614000     0.000000     0.000000 }, {      0.000000    22.857000     0.000000 }, {      0.000000     0.000000    14.604000 }]
Zn     6.307000    17.142750    11.119778     0.752881
Zn     6.307000     5.714250    10.786222     0.752881
Zn     6.307000     5.714250     3.484222     0.752881
Zn     6.307000    17.142750     3.817778     0.752881
H      0.920822    20.662728    12.588648     0.115556
H      2.535414    19.204451    12.676272     0.120507
H      2.648940    19.318736     2.234412     0.115753
H      1.009120    21.003297     2.175996     0.111261
H      8.224328    21.734721    11.624784     0.129331
H      8.047732    19.574735    11.621863     0.099704
H      4.427514    19.533592    10.573296     0.095267
H      4.301374    21.755293    10.325028     0.128982
H     11.693178    13.622772    12.588648     0.115556
H     10.078586    15.081049    12.676272     0.120507
H      9.965060    14.966764     2.234412     0.115753
H     11.604880    13.282203     2.175996     0.111261
H      4.389672    12.550779    11.624784     0.129331
H      4.566268    14.710765    11.621863     0.099704
H      8.186486    14.751908    10.573296     0.095267
H      8.312626    12.530207    10.325028     0.128982
H      0.920822     2.194272     9.317352     0.115556
H      2.535414     3.652549     9.229728     0.120507
H      2.648940     3.538264     5.067588     0.115753
H      1.009120     1.853703     5.126004     0.111261
H      8.224328     1.122279    10.281216     0.129331
H      8.047732     3.282265    10.284137     0.099704
H      4.427514     3.323408    11.332704     0.095267
H      4.301374     1.101707    11.580972     0.128982
H     11.693178     9.234228     9.317352     0.115556
H     10.078586     7.775951     9.229728     0.120507
H      9.965060     7.890236     5.067588     0.115752
H     11.604880     9.574797     5.126004     0.111261
H      4.389672    10.306221    10.281216     0.129331
H      4.566268     8.146235    10.284137     0.099704
H      8.186486     8.105092    11.332704     0.095267
H      8.312626    10.326793    11.580972     0.128982
H     11.693178     2.194272     2.015352     0.115556
H     10.078586     3.652549     1.927728     0.120507
H      9.965060     3.538264    12.369588     0.115752
H     11.604880     1.853703    12.428004     0.111261
H      4.389672     1.122279     2.979216     0.129331
H      4.566268     3.282265     2.982137     0.099704
H      8.186486     3.323408     4.030704     0.095267
H      8.312626     1.101707     4.278972     0.128982
H      0.920822     9.234228     2.015352     0.115556
H      2.535414     7.775951     1.927728     0.120507
H      2.648940     7.890236    12.369588     0.115752
H      1.009120     9.574797    12.428004     0.111261
H      8.224328    10.306221     2.979216     0.129331
H      8.047732     8.146235     2.982137     0.099704
H      4.427514     8.105092     4.030704     0.095267
H      4.301374    10.326793     4.278972     0.128982
H     11.693178    20.662728     5.286648     0.115556
H     10.078586    19.204451     5.374272     0.120507
H      9.965060    19.318736     9.536412     0.115752
H     11.604880    21.003297     9.477996     0.111261
H      4.389672    21.734721     4.322784     0.129331
H      4.566268    19.574735     4.319863     0.099704
H      8.186486    19.533592     3.271296     0.095267
H      8.312626    21.755293     3.023028     0.128982
H      0.920822    13.622772     5.286648     0.115556
H      2.535414    15.081049     5.374272     0.120507
H      2.648940    14.966764     9.536412     0.115752
H      1.009120    13.282203     9.477996     0.111261
H      8.224328    12.550779     4.322784     0.129331
H      8.047732    14.710765     4.319863     0.099704
H      4.427514    14.751908     3.271296     0.095267
H      4.301374    12.530207     3.023028     0.128982
C      2.344943    19.669134     1.310709    -0.152921
C      2.829320    19.101823     0.120921     0.137627
C      4.355110    17.519205    13.580260     0.314062
C      4.350695    17.561490     1.340063     0.314789
C      3.824313    18.046059     0.148085    -0.238447
C      7.382974    20.019532    11.341466     0.062291
C      7.427123    21.407638    11.277501    -0.163111
C      6.264743    22.113919    10.986589     0.111113
C      2.307101    19.566278    13.518631    -0.161061
C      5.103624    21.381124    10.757306    -0.172194
C     12.315048    22.102262     0.030668     0.024543
C     11.461080    22.008091     1.225276     0.248058
C     11.458558    21.930606    13.442982     0.248866
C      1.333300    20.621357     1.276390    -0.124485
C      0.800989    21.042154     0.063089    -0.000117
C      5.162910    19.991875    10.812802     0.083007
C      1.309333    20.514615    13.486794    -0.121439
C     10.269057    14.616366     1.310709    -0.152921
C      9.784680    15.183677     0.120921     0.137627
C      8.258890    16.766295    13.580260     0.314061
C      8.263305    16.724010     1.340063     0.314789
C      8.789687    16.239441     0.148085    -0.238446
C      5.231026    14.265968    11.341466     0.062291
C      5.186877    12.877862    11.277501    -0.163111
C      6.349257    12.171581    10.986589     0.111113
C     10.306899    14.719222    13.518631    -0.161062
C      7.510376    12.904376    10.757306    -0.172194
C      0.298952    12.183238     0.030668     0.024543
C      1.152920    12.277409     1.225276     0.248058
C      1.155442    12.354894    13.442982     0.248865
C     11.280700    13.664143     1.276390    -0.124485
C     11.813011    13.243346     0.063089    -0.000117
C      7.451090    14.293625    10.812802     0.083007
C     11.304667    13.770885    13.486794    -0.121440
C      2.344943     3.187866     5.991291    -0.152921
C      2.829320     3.755177     7.181079     0.137627
C      4.355110     5.337795     8.325740     0.314061
C      4.350695     5.295510     5.961937     0.314789
C      3.824313     4.810941     7.153915    -0.238446
C      7.382974     2.837468    10.564534     0.062291
C      7.427123     1.449362    10.628499    -0.163111
C      6.264743     0.743081    10.919411     0.111116
C      2.307101     3.290722     8.387369    -0.161062
C      5.103624     1.475876    11.148694    -0.172194
C     12.315048     0.754738     7.271332     0.024543
C     11.461080     0.848909     6.076724     0.248058
C     11.458558     0.926394     8.463018     0.248866
C      1.333300     2.235643     6.025610    -0.124485
C      0.800989     1.814846     7.238911    -0.000117
C      5.162910     2.865125    11.093198     0.083007
C      1.309333     2.342385     8.419206    -0.121439
C     10.269057     8.240634     5.991291    -0.152921
C      9.784680     7.673323     7.181079     0.137627
C      8.258890     6.090705     8.325740     0.314061
C      8.263305     6.132990     5.961937     0.314789
C      8.789687     6.617559     7.153915    -0.238447
C      5.231026     8.591032    10.564534     0.062291
C      5.186877     9.979138    10.628499    -0.163111
C      6.349257    10.685419    10.919411     0.111116
C     10.306899     8.137778     8.387369    -0.161062
C      7.510376     9.952624    11.148694    -0.172194
C      0.298952    10.673762     7.271332     0.024543
C      1.152920    10.579591     6.076724     0.248058
C      1.155442    10.502106     8.463018     0.248865
C     11.280700     9.192857     6.025610    -0.124485
C     11.813011     9.613654     7.238911    -0.000117
C      7.451090     8.563375    11.093198     0.083007
C     11.304667     9.086115     8.419206    -0.121440
C     10.269057     3.187866    13.293291    -0.152921
C      9.784680     3.755177    14.483079     0.137627
C      8.258890     5.337795     1.023740     0.314061
C      8.263305     5.295510    13.263937     0.314789
C      8.789687     4.810941    14.455915    -0.238446
C      5.231026     2.837468     3.262534     0.062291
C      5.186877     1.449362     3.326499    -0.163111
C      6.349257     0.743081     3.617411     0.111113
C     10.306899     3.290722     1.085369    -0.161062
C      7.510376     1.475876     3.846694    -0.172193
C      0.298952     0.754738    -0.030668     0.024543
C      1.152920     0.848909    13.378724     0.248059
C      1.155442     0.926394     1.161018     0.248866
C     11.280700     2.235643    13.327610    -0.124485
C     11.813011     1.814846    14.540911    -0.000117
C      7.451090     2.865125     3.791198     0.083007
C     11.304667     2.342385     1.117206    -0.121439
C      2.344943     8.240634    13.293291    -0.152921
C      2.829320     7.673323    14.483079     0.137627
C      4.355110     6.090705     1.023740     0.314061
C      4.350695     6.132990    13.263937     0.314789
C      3.824313     6.617559    14.455915    -0.238446
C      7.382974     8.591032     3.262534     0.062291
C      7.427123     9.979138     3.326499    -0.163111
C      6.264743    10.685419     3.617411     0.111113
C      2.307101     8.137778     1.085369    -0.161062
C      5.103624     9.952624     3.846694    -0.172193
C     12.315048    10.673762    -0.030668     0.024543
C     11.461080    10.579591    13.378724     0.248059
C     11.458558    10.502106     1.161018     0.248866
C      1.333300     9.192857    13.327610    -0.124485
C      0.800989     9.613654    14.540911    -0.000117
C      5.162910     8.563375     3.791198     0.083007
C      1.309333     9.086115     1.117206    -0.121439
C     10.269057    19.669134     8.612709    -0.152921
C      9.784680    19.101823     7.422921     0.137627
C      8.258890    17.519205     6.278260     0.314061
C      8.263305    17.561490     8.642063     0.314789
C      8.789687    18.046059     7.450085    -0.238446
C      5.231026    20.019532     4.039466     0.062291
C      5.186877    21.407638     3.975501    -0.163111
C      6.349257    22.113919     3.684589     0.111116
C     10.306899    19.566278     6.216631    -0.161061
C      7.510376    21.381124     3.455306    -0.172193
C      0.298952    22.102262     7.332668     0.024543
C      1.152920    22.008091     8.527276     0.248059
C      1.155442    21.930606     6.140982     0.248866
C     11.280700    20.621357     8.578390    -0.124485
C     11.813011    21.042154     7.365089    -0.000117
C      7.451090    19.991875     3.510802     0.083007
C     11.304667    20.514615     6.184794    -0.121439
C      2.344943    14.616366     8.612709    -0.152921
C      2.829320    15.183677     7.422921     0.137627
C      4.355110    16.766295     6.278260     0.314061
C      4.350695    16.724010     8.642063     0.314789
C      3.824313    16.239441     7.450085    -0.238446
C      7.382974    14.265968     4.039466     0.062291
C      7.427123    12.877862     3.975501    -0.163111
C      6.264743    12.171581     3.684589     0.111116
C      2.307101    14.719222     6.216631    -0.161062
C      5.103624    12.904376     3.455306    -0.172193
C     12.315048    12.183238     7.332668     0.024543
C     11.461080    12.277409     8.527276     0.248059
C     11.458558    12.354894     6.140982     0.248866
C      1.333300    13.664143     8.578390    -0.124485
C      0.800989    13.243346     7.365089    -0.000117
C      5.162910    14.293625     3.510802     0.083007
C      1.309333    13.770885     6.184794    -0.121439
N      4.789536    17.102750    12.605735    -0.434446
N      4.779445    17.169036     2.323642    -0.435181
N     10.863177    21.906149     2.184758    -0.319477
N      6.265248    19.313022    11.099624    -0.193957
N     10.840472    21.769693    12.495182    -0.320322
N      7.824464    17.182750    12.605735    -0.434446
N      7.834555    17.116464     2.323642    -0.435181
N      1.750823    12.379351     2.184758    -0.319477
N      6.348752    14.972478    11.099624    -0.193957
N      1.773528    12.515807    12.495182    -0.320322
N      4.789536     5.754250     9.300265    -0.434446
N      4.779445     5.687964     4.978358    -0.435181
N     10.863177     0.950851     5.117242    -0.319477
N      6.265248     3.543978    10.806376    -0.193957
N     10.840472     1.087307     9.410818    -0.320322
N      7.824464     5.674250     9.300265    -0.434446
N      7.834555     5.740536     4.978358    -0.435181
N      1.750823    10.477649     5.117242    -0.319477
N      6.348752     7.884522    10.806376    -0.193957
N      1.773528    10.341193     9.410818    -0.320322
N      7.824464     5.754250     1.998265    -0.434446
N      7.834555     5.687964    12.280358    -0.435181
N      1.750823     0.950851    12.419242    -0.319477
N      6.348752     3.543978     3.504376    -0.193957
N      1.773528     1.087307     2.108818    -0.320322
N      4.789536     5.674250     1.998265    -0.434446
N      4.779445     5.740536    12.280358    -0.435181
N     10.863177    10.477649    12.419242    -0.319477
N      6.265248     7.884522     3.504376    -0.193957
N     10.840472    10.341193     2.108818    -0.320322
N      7.824464    17.102750     5.303735    -0.434446
N      7.834555    17.169036     9.625642    -0.435181
N      1.750823    21.906149     9.486758    -0.319477
N      6.348752    19.313022     3.797624    -0.193957
N      1.773528    21.769693     5.193182    -0.320322
N      4.789536    17.182750     5.303735    -0.434446
N      4.779445    17.116464     9.625642    -0.435181
N     10.863177    12.379351     9.486758    -0.319477
N      6.265248    14.972478     3.797624    -0.193957
N     10.840472    12.515807     5.193182    -0.320322

The following XYZ coordinates are in angstroms. Other properties are in atomic units.
The sperically averaged electron density of each atom fit to a function of the form exp(a - br)
eigen_1, eigen_2 and eigen_3 are the three eigenvalues of traceless quadrupole moment tensor
  atom number  atomic symbol              X              Y              Z     net charge C6 coefficient C8 coefficient C10 coefficient fluctuating dipole atomic polarizability isotropic forcefield polarizability              a              b squared Pearson coefficient          <r^3>          <r^4>         wp_QDO          m_QDO          q_QDO       dipole_x       dipole_y       dipole_z         dipole            Qxy            Qxz            Qyz     Q(x^2-y^2)  Q(3z^2 - R^2)        eigen_1        eigen_2        eigen_3 static polarizability      alpha(xx)      alpha(xy)      alpha(xz)      alpha(yy)      alpha(yz)      alpha(zz) atomic spin moment
            1             Zn       6.307000      17.142750      11.119778       0.752881     134.147771 0.21012885E+04  0.68839896E+05                                21.938285                           15.631422       0.679802       2.033849                    0.995831      49.638273     137.537801       0.428755       0.436056      -1.119385       0.000000       0.000000      -0.000082       0.000082       0.008668      -0.000000       0.000000       0.227856       0.169977      -0.142587       0.056659       0.085928             29.088785      21.930903      -0.148338      -0.000001      30.163847       0.000000      35.171604           0.000001
            2             Zn       6.307000       5.714250      10.786222       0.752881     134.147768 0.21012884E+04  0.68839894E+05                                21.938284                           15.631421       0.679802       2.033849                    0.995831      49.638272     137.537798       0.428755       0.436056      -1.119385       0.000000      -0.000000       0.000082       0.000082      -0.008668       0.000000      -0.000000       0.227856       0.169976      -0.142587       0.056659       0.085928             29.088784      21.930903       0.148338      -0.000000      30.163847      -0.000000      35.171603           0.000001
            3             Zn       6.307000       5.714250       3.484222       0.752881     134.147764 0.21012884E+04  0.68839891E+05                                21.938284                           15.631421       0.679802       2.033849                    0.995831      49.638271     137.537795       0.428755       0.436056      -1.119385       0.000000       0.000000       0.000082       0.000082       0.008668       0.000000       0.000000       0.227856       0.169976      -0.142587       0.056659       0.085928             29.088784      21.930902      -0.148338      -0.000000      30.163847       0.000000      35.171602           0.000001
            4             Zn       6.307000      17.142750       3.817778       0.752881     134.147764 0.21012884E+04  0.68839892E+05                                21.938284                           15.631421       0.679802       2.033849                    0.995831      49.638271     137.537796       0.428755       0.436056      -1.119385      -0.000000       0.000000      -0.000082       0.000082      -0.008668       0.000000       0.000000       0.227856       0.169976      -0.142587       0.056659       0.085928             29.088784      21.930902       0.148338       0.000001      30.163848      -0.000000      35.171603           0.000001
            5              H       0.920822      20.662728      12.588648       0.115556       1.339187 0.10428564E+02  0.10938704E+03                                 2.004111                            1.883448      -1.277167       2.264399                    0.993556       3.824742      11.065268       0.457774       1.275599      -0.709553      -0.010224      -0.006425      -0.045326       0.046907      -0.007631       0.004510       0.009517       0.000962       0.049472      -0.018787      -0.001028       0.019815              2.059597       1.923412      -0.264215       0.428148       1.716650      -0.223920       2.538730          -0.000001
            6              H       2.535414      19.204451      12.676272       0.120507       1.141954 0.83786162E+01  0.82837528E+02                                 1.782677                            1.676438      -0.875539       2.464444                    0.998832       3.411036       9.443214       0.492513       1.257865      -0.715201       0.000657      -0.010949      -0.037705       0.039268      -0.009911       0.006123       0.001909      -0.001612       0.052512      -0.019610       0.000783       0.018827              1.828738       1.664861      -0.261779      -0.294760       1.655814       0.296864       2.165538          -0.000001
            7              H       2.648940      19.318736       2.234412       0.115753       1.515273 0.11970593E+02  0.12916441E+03                                 2.136512                            1.988715      -1.210090       2.292145                    0.995972       3.827189      11.005399       0.458161       1.238970      -0.719175       0.006032      -0.013677       0.040930       0.043574      -0.012923      -0.001797      -0.001877      -0.002416       0.056685      -0.022589       0.003529       0.019059              2.205312       2.011946      -0.324704       0.447328       1.928294      -0.338426       2.675697          -0.000001
            8              H       1.009120      21.003297       2.175996       0.111261       1.489885 0.11981818E+02  0.13070912E+03                                 2.171798                            2.030976      -1.518314       2.135716                    0.990363       4.224280      12.649095       0.434915       1.290977      -0.704233      -0.007643       0.010430       0.044762       0.046592      -0.009596      -0.003307      -0.001320      -0.002140       0.042812      -0.017147       0.002400       0.014748              2.243033       1.998513      -0.338872      -0.371292       1.992430       0.425251       2.738155          -0.000001
            9              H       8.224328      21.734721      11.624784       0.129331       1.101668 0.79547480E+01  0.78145918E+02                                 1.765990                            1.650524      -1.257999       2.287558                    0.995363       3.572398      10.072863       0.485487       1.284246      -0.706827       0.031147       0.003556       0.019693       0.037022      -0.003302       0.008675       0.002174      -0.004673      -0.017914      -0.012696       0.004865       0.007831              1.814521       2.232554       0.321849       0.324956       1.725741       0.104369       1.485269          -0.000001
           10              H       8.047732      19.574735      11.621863       0.099704       0.955483 0.65393925E+01  0.61156383E+02                                 1.609839                            1.501637      -0.907534       2.457307                    0.999678       3.353928       9.219808       0.506498       1.293075      -0.705785       0.030741      -0.018673       0.017006       0.039786      -0.000714       0.008134       0.002171       0.013611      -0.023090      -0.011401      -0.002341       0.013741              1.663769       1.842219      -0.356691       0.194240       1.759936      -0.182779       1.389152          -0.000001
           11              H       4.427514      19.533592      10.573296       0.095267       1.105514 0.78822440E+01  0.77044896E+02                                 1.760294                            1.636935      -0.984851       2.412403                    0.998276       3.500059       9.756246       0.491550       1.274806      -0.710077      -0.037351      -0.017893      -0.014996       0.044047       0.001570       0.008538      -0.003136       0.018767      -0.031179      -0.014226      -0.003009       0.017235              1.818059       2.071742       0.426811       0.172788       1.907890       0.158780       1.474545          -0.000001
           12              H       4.301374      21.755293      10.325028       0.128982       1.313589 0.99301374E+01  0.10288584E+03                                 1.964960                            1.825818      -1.481832       2.170095                    0.992935       3.834199      11.022662       0.469586       1.258899      -0.711933      -0.029016       0.008898      -0.024741       0.039156       0.002533       0.009886      -0.005102      -0.007705      -0.013485      -0.014524       0.005854       0.008670              2.027385       2.476339      -0.381334       0.433964       1.919182      -0.167608       1.686632          -0.000002
           13              H      11.693178      13.622772      12.588648       0.115556       1.339186 0.10428563E+02  0.10938703E+03                                 2.004111                            1.883448      -1.277167       2.264399                    0.993556       3.824742      11.065267       0.457774       1.275598      -0.709553       0.010224       0.006425      -0.045326       0.046907      -0.007631      -0.004510      -0.009517       0.000963       0.049472      -0.018787      -0.001028       0.019815              2.059597       1.923412      -0.264215      -0.428148       1.716650       0.223920       2.538729          -0.000001
           14              H      10.078586      15.081049      12.676272       0.120507       1.141954 0.83786192E+01  0.82837559E+02                                 1.782676                            1.676438      -0.875539       2.464444                    0.998832       3.411037       9.443215       0.492513       1.257864      -0.715201      -0.000657       0.010949      -0.037705       0.039268      -0.009911      -0.006123      -0.001909      -0.001612       0.052512      -0.019610       0.000783       0.018827              1.828737       1.664861      -0.261779       0.294760       1.655814      -0.296864       2.165538          -0.000001
           15              H       9.965060      14.966764       2.234412       0.115753       1.515273 0.11970593E+02  0.12916440E+03                                 2.136512                            1.988715      -1.210090       2.292145                    0.995972       3.827189      11.005398       0.458161       1.238970      -0.719175      -0.006032       0.013677       0.040930       0.043574      -0.012923       0.001797       0.001877      -0.002416       0.056685      -0.022589       0.003529       0.019059              2.205312       2.011946      -0.324704      -0.447328       1.928293       0.338426       2.675697          -0.000001
           16              H      11.604880      13.282203       2.175996       0.111261       1.489886 0.11981819E+02  0.13070914E+03                                 2.171798                            2.030977      -1.518314       2.135716                    0.990363       4.224280      12.649095       0.434915       1.290977      -0.704233       0.007643      -0.010430       0.044762       0.046592      -0.009596       0.003307       0.001320      -0.002140       0.042812      -0.017147       0.002400       0.014748              2.243033       1.998514      -0.338872       0.371292       1.992430      -0.425251       2.738155          -0.000001
           17              H       4.389672      12.550779      11.624784       0.129331       1.101667 0.79547441E+01  0.78145875E+02                                 1.765990                            1.650524      -1.258000       2.287558                    0.995363       3.572397      10.072862       0.485487       1.284247      -0.706827      -0.031147      -0.003556       0.019693       0.037022      -0.003302      -0.008675      -0.002174      -0.004673      -0.017914      -0.012696       0.004865       0.007831              1.814521       2.232554       0.321849      -0.324956       1.725741      -0.104369       1.485269          -0.000001
           18              H       4.566268      14.710765      11.621863       0.099704       0.955483 0.65393925E+01  0.61156383E+02                                 1.609839                            1.501637      -0.907534       2.457307                    0.999678       3.353928       9.219808       0.506498       1.293075      -0.705785      -0.030741       0.018673       0.017006       0.039786      -0.000714      -0.008134      -0.002171       0.013611      -0.023090      -0.011401      -0.002341       0.013741              1.663769       1.842219      -0.356691      -0.194240       1.759936       0.182779       1.389152          -0.000001
           19              H       8.186486      14.751908      10.573296       0.095267       1.105514 0.78822474E+01  0.77044933E+02                                 1.760294                            1.636935      -0.984852       2.412403                    0.998276       3.500060       9.756247       0.491551       1.274805      -0.710078       0.037351       0.017893      -0.014996       0.044047       0.001570      -0.008538       0.003136       0.018767      -0.031179      -0.014226      -0.003009       0.017235              1.818059       2.071742       0.426811      -0.172788       1.907889      -0.158780       1.474545          -0.000001
           20              H       8.312626      12.530207      10.325028       0.128982       1.313589 0.99301374E+01  0.10288584E+03                                 1.964960                            1.825818      -1.481832       2.170095                    0.992935       3.834199      11.022662       0.469586       1.258899      -0.711933       0.029016      -0.008898      -0.024741       0.039156       0.002533      -0.009886       0.005102      -0.007706      -0.013485      -0.014524       0.005854       0.008670              2.027385       2.476339      -0.381334      -0.433964       1.919182       0.167608       1.686632          -0.000001
           21              H       0.920822       2.194272       9.317352       0.115556       1.339187 0.10428563E+02  0.10938703E+03                                 2.004111                            1.883448      -1.277167       2.264399                    0.993556       3.824742      11.065266       0.457774       1.275598      -0.709553      -0.010224       0.006425       0.045326       0.046907       0.007631      -0.004510       0.009517       0.000963       0.049472      -0.018787      -0.001028       0.019815              2.059597       1.923411       0.264215      -0.428148       1.716650      -0.223920       2.538729          -0.000001
           22              H       2.535414       3.652549       9.229728       0.120507       1.141954 0.83786192E+01  0.82837559E+02                                 1.782676                            1.676438      -0.875539       2.464444                    0.998832       3.411037       9.443215       0.492513       1.257864      -0.715201       0.000657       0.010949       0.037705       0.039268       0.009911      -0.006123       0.001909      -0.001612       0.052512      -0.019610       0.000783       0.018827              1.828737       1.664861       0.261779       0.294760       1.655814       0.296864       2.165538          -0.000001
           23              H       2.648940       3.538264       5.067588       0.115753       1.515273 0.11970593E+02  0.12916440E+03                                 2.136511                            1.988715      -1.210090       2.292145                    0.995972       3.827189      11.005397       0.458161       1.238969      -0.719175       0.006032       0.013677      -0.040930       0.043574       0.012923       0.001797      -0.001877      -0.002416       0.056685      -0.022589       0.003529       0.019059              2.205312       2.011945       0.324704      -0.447328       1.928293      -0.338426       2.675697          -0.000001
           24              H       1.009120       1.853703       5.126004       0.111261       1.489885 0.11981813E+02  0.13070906E+03                                 2.171798                            2.030977      -1.518314       2.135716                    0.990363       4.224279      12.649094       0.434915       1.290977      -0.704233      -0.007643      -0.010430      -0.044762       0.046592       0.009596       0.003307      -0.001320      -0.002140       0.042812      -0.017147       0.002400       0.014748              2.243033       1.998514       0.338872       0.371292       1.992430       0.425251       2.738155          -0.000001
           25              H       8.224328       1.122279      10.281216       0.129331       1.101668 0.79547480E+01  0.78145918E+02                                 1.765990                            1.650524      -1.258000       2.287558                    0.995363       3.572398      10.072863       0.485487       1.284246      -0.706827       0.031147      -0.003556      -0.019693       0.037022       0.003302      -0.008675       0.002174      -0.004673      -0.017914      -0.012696       0.004865       0.007831              1.814521       2.232554      -0.321849      -0.324956       1.725741       0.104369       1.485269          -0.000001
           26              H       8.047732       3.282265      10.284137       0.099704       0.955483 0.65393929E+01  0.61156386E+02                                 1.609839                            1.501637      -0.907534       2.457307                    0.999678       3.353928       9.219807       0.506498       1.293075      -0.705785       0.030741       0.018673      -0.017006       0.039786       0.000714      -0.008134       0.002171       0.013611      -0.023090      -0.011401      -0.002341       0.013741              1.663769       1.842219       0.356691      -0.194240       1.759935      -0.182779       1.389152          -0.000001
           27              H       4.427514       3.323408      11.332704       0.095267       1.105514 0.78822474E+01  0.77044933E+02                                 1.760294                            1.636935      -0.984851       2.412403                    0.998276       3.500060       9.756247       0.491551       1.274805      -0.710078      -0.037351       0.017893       0.014996       0.044047      -0.001570      -0.008538      -0.003136       0.018767      -0.031179      -0.014226      -0.003009       0.017235              1.818059       2.071742      -0.426811      -0.172788       1.907889       0.158780       1.474545          -0.000001
           28              H       4.301374       1.101707      11.580972       0.128982       1.313589 0.99301377E+01  0.10288584E+03                                 1.964960                            1.825818      -1.481832       2.170095                    0.992935       3.834199      11.022661       0.469586       1.258899      -0.711933      -0.029016      -0.008898       0.024741       0.039156      -0.002533      -0.009886      -0.005102      -0.007705      -0.013485      -0.014524       0.005854       0.008669              2.027384       2.476339       0.381334      -0.433963       1.919182      -0.167608       1.686632          -0.000002
           29              H      11.693178       9.234228       9.317352       0.115556       1.339186 0.10428563E+02  0.10938703E+03                                 2.004111                            1.883448      -1.277167       2.264399                    0.993556       3.824742      11.065267       0.457774       1.275598      -0.709553       0.010224      -0.006425       0.045326       0.046907       0.007631       0.004510      -0.009517       0.000963       0.049472      -0.018787      -0.001028       0.019815              2.059597       1.923412       0.264215       0.428148       1.716650       0.223920       2.538729          -0.000001
           30              H      10.078586       7.775951       9.229728       0.120507       1.141954 0.83786191E+01  0.82837560E+02                                 1.782677                            1.676438      -0.875539       2.464444                    0.998832       3.411037       9.443216       0.492513       1.257864      -0.715201      -0.000657      -0.010949       0.037705       0.039268       0.009911       0.006123      -0.001909      -0.001612       0.052512      -0.019610       0.000783       0.018827              1.828738       1.664861       0.261779      -0.294760       1.655814      -0.296864       2.165538          -0.000001
           31              H       9.965060       7.890236       5.067588       0.115752       1.515273 0.11970591E+02  0.12916437E+03                                 2.136511                            1.988715      -1.210090       2.292145                    0.995972       3.827189      11.005395       0.458161       1.238969      -0.719175      -0.006032      -0.013677      -0.040930       0.043574       0.012923      -0.001797       0.001877      -0.002416       0.056685      -0.022589       0.003529       0.019059              2.205311       2.011945       0.324704       0.447328       1.928293       0.338426       2.675696          -0.000001
           32              H      11.604880       9.574797       5.126004       0.111261       1.489885 0.11981813E+02  0.13070907E+03                                 2.171798                            2.030976      -1.518314       2.135716                    0.990363       4.224279      12.649093       0.434915       1.290977      -0.704233       0.007643       0.010430      -0.044762       0.046592       0.009596      -0.003307       0.001320      -0.002140       0.042812      -0.017147       0.002400       0.014748              2.243033       1.998513       0.338872      -0.371292       1.992430      -0.425251       2.738155          -0.000001
           33              H       4.389672      10.306221      10.281216       0.129331       1.101668 0.79547475E+01  0.78145914E+02                                 1.765990                            1.650524      -1.258000       2.287558                    0.995363       3.572398      10.072864       0.485487       1.284246      -0.706827      -0.031147       0.003556      -0.019693       0.037022       0.003302       0.008675      -0.002174      -0.004673      -0.017914      -0.012696       0.004865       0.007831              1.814521       2.232554      -0.321849       0.324956       1.725741      -0.104369       1.485269          -0.000001
           34              H       4.566268       8.146235      10.284137       0.099704       0.955483 0.65393929E+01  0.61156386E+02                                 1.609839                            1.501637      -0.907534       2.457307                    0.999678       3.353928       9.219807       0.506498       1.293075      -0.705785      -0.030741      -0.018673      -0.017006       0.039786       0.000714       0.008134      -0.002171       0.013611      -0.023090      -0.011401      -0.002341       0.013741              1.663769       1.842219       0.356691       0.194240       1.759935       0.182779       1.389152          -0.000001
           35              H       8.186486       8.105092      11.332704       0.095267       1.105514 0.78822440E+01  0.77044896E+02                                 1.760294                            1.636935      -0.984851       2.412403                    0.998276       3.500059       9.756246       0.491550       1.274806      -0.710077       0.037351      -0.017893       0.014996       0.044047      -0.001570       0.008538       0.003136       0.018767      -0.031179      -0.014226      -0.003009       0.017235              1.818059       2.071742      -0.426811       0.172788       1.907889      -0.158780       1.474545          -0.000001
           36              H       8.312626      10.326793      11.580972       0.128982       1.313588 0.99301335E+01  0.10288579E+03                                 1.964960                            1.825818      -1.481832       2.170095                    0.992935       3.834198      11.022660       0.469585       1.258900      -0.711933       0.029016       0.008898       0.024741       0.039156      -0.002533       0.009886       0.005102      -0.007706      -0.013485      -0.014524       0.005854       0.008669              2.027385       2.476339       0.381334       0.433963       1.919182       0.167608       1.686632          -0.000002
           37              H      11.693178       2.194272       2.015352       0.115556       1.339187 0.10428569E+02  0.10938711E+03                                 2.004112                            1.883448      -1.277167       2.264398                    0.993556       3.824743      11.065270       0.457774       1.275598      -0.709553       0.010224       0.006425       0.045326       0.046907      -0.007631       0.004510       0.009517       0.000962       0.049472      -0.018787      -0.001028       0.019815              2.059597       1.923412      -0.264215       0.428148       1.716650      -0.223921       2.538730          -0.000001
           38              H      10.078586       3.652549       1.927728       0.120507       1.141954 0.83786205E+01  0.82837575E+02                                 1.782677                            1.676438      -0.875539       2.464444                    0.998832       3.411037       9.443215       0.492513       1.257864      -0.715201      -0.000657       0.010949       0.037705       0.039268      -0.009911       0.006123       0.001909      -0.001612       0.052512      -0.019610       0.000783       0.018827              1.828738       1.664861      -0.261779      -0.294760       1.655814       0.296864       2.165538          -0.000001
           39              H       9.965060       3.538264      12.369588       0.115752       1.515274 0.11970601E+02  0.12916452E+03                                 2.136513                            1.988716      -1.210091       2.292144                    0.995972       3.827190      11.005402       0.458161       1.238970      -0.719175      -0.006032       0.013677      -0.040930       0.043574      -0.012923      -0.001797      -0.001877      -0.002416       0.056685      -0.022589       0.003529       0.019059              2.205313       2.011947      -0.324704       0.447328       1.928294      -0.338427       2.675699          -0.000001
           40              H      11.604880       1.853703      12.428004       0.111261       1.489885 0.11981814E+02  0.13070908E+03                                 2.171798                            2.030977      -1.518314       2.135716                    0.990363       4.224279      12.649094       0.434915       1.290977      -0.704233       0.007643      -0.010430      -0.044762       0.046592      -0.009596      -0.003307      -0.001320      -0.002140       0.042812      -0.017147       0.002400       0.014748              2.243033       1.998514      -0.338872      -0.371292       1.992430       0.425251       2.738155          -0.000001
           41              H       4.389672       1.122279       2.979216       0.129331       1.101668 0.79547484E+01  0.78145927E+02                                 1.765990                            1.650524      -1.258000       2.287557                    0.995363       3.572398      10.072865       0.485487       1.284247      -0.706827      -0.031147      -0.003556      -0.019693       0.037022      -0.003302       0.008675       0.002174      -0.004673      -0.017914      -0.012696       0.004865       0.007831              1.814522       2.232554       0.321849       0.324956       1.725741       0.104369       1.485270          -0.000001
           42              H       4.566268       3.282265       2.982137       0.099704       0.955483 0.65393962E+01  0.61156425E+02                                 1.609839                            1.501637      -0.907535       2.457307                    0.999678       3.353929       9.219811       0.506498       1.293075      -0.705785      -0.030741       0.018673      -0.017006       0.039786      -0.000714       0.008134       0.002171       0.013611      -0.023090      -0.011401      -0.002341       0.013741              1.663769       1.842220      -0.356691       0.194240       1.759936      -0.182779       1.389152          -0.000001
           43              H       8.186486       3.323408       4.030704       0.095267       1.105514 0.78822440E+01  0.77044895E+02                                 1.760294                            1.636935      -0.984852       2.412403                    0.998276       3.500059       9.756246       0.491550       1.274806      -0.710077       0.037351       0.017893       0.014996       0.044047       0.001570       0.008538      -0.003136       0.018767      -0.031179      -0.014226      -0.003009       0.017235              1.818059       2.071742       0.426811       0.172788       1.907889       0.158780       1.474545          -0.000001
           44              H       8.312626       1.101707       4.278972       0.128982       1.313590 0.99301437E+01  0.10288592E+03                                 1.964960                            1.825819      -1.481832       2.170095                    0.992934       3.834200      11.022665       0.469586       1.258899      -0.711933       0.029016      -0.008898       0.024741       0.039156       0.002533       0.009886      -0.005102      -0.007705      -0.013485      -0.014524       0.005854       0.008670              2.027385       2.476340      -0.381335       0.433964       1.919183      -0.167608       1.686633          -0.000002
           45              H       0.920822       9.234228       2.015352       0.115556       1.339187 0.10428564E+02  0.10938704E+03                                 2.004111                            1.883448      -1.277167       2.264399                    0.993556       3.824742      11.065268       0.457774       1.275599      -0.709553      -0.010224      -0.006425       0.045326       0.046907      -0.007631      -0.004510      -0.009517       0.000962       0.049472      -0.018787      -0.001028       0.019815              2.059597       1.923412      -0.264215      -0.428148       1.716650       0.223920       2.538730          -0.000001
           46              H       2.535414       7.775951       1.927728       0.120507       1.141954 0.83786162E+01  0.82837528E+02                                 1.782677                            1.676438      -0.875539       2.464444                    0.998832       3.411036       9.443214       0.492513       1.257865      -0.715201       0.000657      -0.010949       0.037705       0.039268      -0.009911      -0.006123      -0.001909      -0.001612       0.052512      -0.019610       0.000783       0.018827              1.828738       1.664861      -0.261779       0.294760       1.655814      -0.296864       2.165538          -0.000001
           47              H       2.648940       7.890236      12.369588       0.115752       1.515274 0.11970599E+02  0.12916449E+03                                 2.136512                            1.988716      -1.210090       2.292144                    0.995972       3.827190      11.005401       0.458161       1.238970      -0.719175       0.006032      -0.013677      -0.040930       0.043574      -0.012923       0.001797       0.001877      -0.002416       0.056685      -0.022589       0.003529       0.019059              2.205313       2.011946      -0.324704      -0.447328       1.928294       0.338426       2.675698          -0.000001
           48              H       1.009120       9.574797      12.428004       0.111261       1.489886 0.11981819E+02  0.13070914E+03                                 2.171798                            2.030977      -1.518314       2.135716                    0.990363       4.224280      12.649095       0.434915       1.290977      -0.704233      -0.007643       0.010430      -0.044762       0.046592      -0.009596       0.003307       0.001320      -0.002140       0.042812      -0.017147       0.002400       0.014748              2.243033       1.998514      -0.338872       0.371292       1.992430      -0.425251       2.738155          -0.000001
           49              H       8.224328      10.306221       2.979216       0.129331       1.101668 0.79547488E+01  0.78145930E+02                                 1.765990                            1.650524      -1.258000       2.287557                    0.995363       3.572398      10.072864       0.485487       1.284246      -0.706827       0.031147       0.003556      -0.019693       0.037022      -0.003302      -0.008675      -0.002174      -0.004673      -0.017914      -0.012696       0.004865       0.007831              1.814522       2.232554       0.321849      -0.324956       1.725741      -0.104369       1.485270          -0.000001
           50              H       8.047732       8.146235       2.982137       0.099704       0.955483 0.65393966E+01  0.61156428E+02                                 1.609839                            1.501637      -0.907535       2.457307                    0.999678       3.353929       9.219810       0.506498       1.293075      -0.705785       0.030741      -0.018673      -0.017006       0.039786      -0.000714      -0.008134      -0.002171       0.013611      -0.023090      -0.011401      -0.002341       0.013741              1.663769       1.842219      -0.356691      -0.194240       1.759936       0.182779       1.389152          -0.000001
           51              H       4.427514       8.105092       4.030704       0.095267       1.105514 0.78822440E+01  0.77044895E+02                                 1.760294                            1.636935      -0.984852       2.412403                    0.998276       3.500059       9.756246       0.491550       1.274806      -0.710077      -0.037351      -0.017893       0.014996       0.044047       0.001570      -0.008538       0.003136       0.018767      -0.031179      -0.014226      -0.003009       0.017235              1.818059       2.071742       0.426811      -0.172788       1.907889      -0.158780       1.474545          -0.000001
           52              H       4.301374      10.326793       4.278972       0.128982       1.313589 0.99301400E+01  0.10288587E+03                                 1.964960                            1.825819      -1.481832       2.170095                    0.992935       3.834199      11.022663       0.469585       1.258900      -0.711933      -0.029016       0.008898       0.024741       0.039156       0.002533      -0.009886       0.005102      -0.007705      -0.013485      -0.014524       0.005854       0.008670              2.027385       2.476340      -0.381335      -0.433964       1.919183       0.167608       1.686633          -0.000002
           53              H      11.693178      20.662728       5.286648       0.115556       1.339187 0.10428569E+02  0.10938711E+03                                 2.004112                            1.883448      -1.277167       2.264398                    0.993556       3.824743      11.065270       0.457774       1.275598      -0.709553       0.010224      -0.006425      -0.045326       0.046907       0.007631      -0.004510       0.009517       0.000963       0.049472      -0.018787      -0.001028       0.019815              2.059597       1.923412       0.264215      -0.428148       1.716650      -0.223921       2.538730          -0.000001
           54              H      10.078586      19.204451       5.374272       0.120507       1.141954 0.83786204E+01  0.82837578E+02                                 1.782677                            1.676438      -0.875539       2.464444                    0.998832       3.411037       9.443217       0.492513       1.257865      -0.715201      -0.000657      -0.010949      -0.037705       0.039268       0.009911      -0.006123       0.001909      -0.001612       0.052512      -0.019610       0.000783       0.018827              1.828738       1.664862       0.261779       0.294760       1.655814       0.296864       2.165539          -0.000001
           55              H       9.965060      19.318736       9.536412       0.115752       1.515274 0.11970604E+02  0.12916456E+03                                 2.136513                            1.988716      -1.210091       2.292144                    0.995972       3.827191      11.005405       0.458161       1.238970      -0.719175      -0.006032      -0.013677       0.040930       0.043574       0.012923       0.001797      -0.001877      -0.002416       0.056685      -0.022589       0.003529       0.019059              2.205313       2.011947       0.324704      -0.447329       1.928294      -0.338427       2.675699          -0.000001
           56              H      11.604880      21.003297       9.477996       0.111261       1.489886 0.11981819E+02  0.13070915E+03                                 2.171799                            2.030977      -1.518315       2.135716                    0.990363       4.224280      12.649098       0.434915       1.290977      -0.704233       0.007643       0.010430       0.044762       0.046592       0.009596       0.003307      -0.001320      -0.002140       0.042812      -0.017147       0.002400       0.014748              2.243034       1.998514       0.338872       0.371292       1.992431       0.425252       2.738156          -0.000001
           57              H       4.389672      21.734721       4.322784       0.129331       1.101668 0.79547483E+01  0.78145926E+02                                 1.765990                            1.650524      -1.258000       2.287557                    0.995363       3.572398      10.072865       0.485487       1.284247      -0.706827      -0.031147       0.003556       0.019693       0.037022       0.003302      -0.008675       0.002174      -0.004673      -0.017914      -0.012696       0.004865       0.007831              1.814522       2.232554      -0.321849      -0.324956       1.725741       0.104369       1.485270          -0.000001
           58              H       4.566268      19.574735       4.319863       0.099704       0.955483 0.65393966E+01  0.61156428E+02                                 1.609839                            1.501637      -0.907534       2.457307                    0.999678       3.353929       9.219810       0.506498       1.293075      -0.705785      -0.030741      -0.018673       0.017006       0.039786       0.000714      -0.008134       0.002171       0.013611      -0.023090      -0.011401      -0.002341       0.013741              1.663769       1.842219       0.356691      -0.194240       1.759936      -0.182779       1.389152          -0.000001
           59              H       8.186486      19.533592       3.271296       0.095267       1.105514 0.78822474E+01  0.77044933E+02                                 1.760294                            1.636935      -0.984851       2.412403                    0.998276       3.500060       9.756247       0.491551       1.274805      -0.710078       0.037351      -0.017893      -0.014996       0.044047      -0.001570      -0.008538      -0.003136       0.018767      -0.031179      -0.014226      -0.003009       0.017235              1.818059       2.071742      -0.426811      -0.172788       1.907889       0.158780       1.474545          -0.000001
           60              H       8.312626      21.755293       3.023028       0.128982       1.313589 0.99301395E+01  0.10288587E+03                                 1.964961                            1.825819      -1.481832       2.170095                    0.992934       3.834199      11.022664       0.469585       1.258900      -0.711933       0.029016       0.008898      -0.024741       0.039156      -0.002533      -0.009886      -0.005102      -0.007706      -0.013485      -0.014524       0.005854       0.008670              2.027385       2.476340       0.381335      -0.433964       1.919183      -0.167608       1.686633          -0.000002
           61              H       0.920822      13.622772       5.286648       0.115556       1.339187 0.10428569E+02  0.10938711E+03                                 2.004112                            1.883448      -1.277167       2.264398                    0.993556       3.824743      11.065270       0.457774       1.275598      -0.709553      -0.010224       0.006425      -0.045326       0.046907       0.007631       0.004510      -0.009517       0.000962       0.049472      -0.018787      -0.001028       0.019815              2.059597       1.923412       0.264215       0.428148       1.716650       0.223921       2.538730          -0.000001
           62              H       2.535414      15.081049       5.374272       0.120507       1.141954 0.83786192E+01  0.82837559E+02                                 1.782676                            1.676438      -0.875539       2.464444                    0.998832       3.411037       9.443215       0.492513       1.257864      -0.715201       0.000657       0.010949      -0.037705       0.039268       0.009911       0.006123      -0.001909      -0.001612       0.052512      -0.019610       0.000783       0.018827              1.828737       1.664861       0.261779      -0.294760       1.655813      -0.296864       2.165538          -0.000001
           63              H       2.648940      14.966764       9.536412       0.115752       1.515274 0.11970604E+02  0.12916456E+03                                 2.136513                            1.988716      -1.210091       2.292144                    0.995972       3.827191      11.005405       0.458161       1.238970      -0.719175       0.006032       0.013677       0.040930       0.043574       0.012923      -0.001797       0.001877      -0.002416       0.056685      -0.022589       0.003529       0.019059              2.205313       2.011947       0.324704       0.447329       1.928294       0.338427       2.675699          -0.000001
           64              H       1.009120      13.282203       9.477996       0.111261       1.489885 0.11981817E+02  0.13070913E+03                                 2.171798                            2.030977      -1.518315       2.135716                    0.990363       4.224280      12.649098       0.434915       1.290977      -0.704233      -0.007643      -0.010430       0.044762       0.046592       0.009596      -0.003307       0.001320      -0.002140       0.042812      -0.017147       0.002400       0.014748              2.243033       1.998514       0.338872      -0.371292       1.992431      -0.425252       2.738156          -0.000001
           65              H       8.224328      12.550779       4.322784       0.129331       1.101668 0.79547483E+01  0.78145926E+02                                 1.765990                            1.650524      -1.258000       2.287557                    0.995363       3.572398      10.072865       0.485487       1.284247      -0.706827       0.031147      -0.003556       0.019693       0.037022       0.003302       0.008675      -0.002174      -0.004673      -0.017914      -0.012696       0.004865       0.007831              1.814522       2.232554      -0.321849       0.324956       1.725741      -0.104369       1.485270          -0.000001
           66              H       8.047732      14.710765       4.319863       0.099704       0.955483 0.65393966E+01  0.61156428E+02                                 1.609839                            1.501637      -0.907535       2.457307                    0.999678       3.353929       9.219810       0.506498       1.293075      -0.705785       0.030741       0.018673       0.017006       0.039786       0.000714       0.008134      -0.002171       0.013611      -0.023090      -0.011401      -0.002341       0.013741              1.663769       1.842219       0.356691       0.194240       1.759936       0.182779       1.389152          -0.000001
           67              H       4.427514      14.751908       3.271296       0.095267       1.105514 0.78822427E+01  0.77044881E+02                                 1.760294                            1.636935      -0.984851       2.412403                    0.998276       3.500059       9.756246       0.491550       1.274806      -0.710077      -0.037351       0.017893      -0.014996       0.044047      -0.001570       0.008538       0.003136       0.018767      -0.031179      -0.014226      -0.003009       0.017235              1.818059       2.071742      -0.426811       0.172788       1.907889      -0.158780       1.474545          -0.000001
           68              H       4.301374      12.530207       3.023028       0.128982       1.313589 0.99301384E+01  0.10288585E+03                                 1.964960                            1.825818      -1.481832       2.170095                    0.992934       3.834199      11.022663       0.469585       1.258900      -0.711933      -0.029016      -0.008898      -0.024741       0.039156      -0.002533       0.009886       0.005102      -0.007706      -0.013485      -0.014524       0.005854       0.008669              2.027385       2.476340       0.381335       0.433964       1.919183       0.167608       1.686633          -0.000001
           69              C       2.344943      19.669134       1.310709      -0.152921      38.365167 0.48010781E+03  0.11569728E+05                                 9.857933                            7.271745       0.095937       1.995123                    0.999542      30.328163      88.244701       0.615392       0.413019      -1.066488      -0.019120       0.015818      -0.014000       0.028492      -0.007296       0.011734      -0.017569      -0.008755       0.046670      -0.016649      -0.013864       0.030514             11.845479      12.595400      -7.259034      -0.152795      11.965676       0.681718      10.975362           0.000002
           70              C       2.829320      19.101823       0.120921       0.137627      38.150543 0.40878150E+03  0.94431241E+04                                 9.974789                            6.806023      -0.132970       1.958307                    0.999251      26.707507      75.572282       0.623957       0.424939      -1.061121       0.004309      -0.009937      -0.002679       0.011158      -0.025686       0.001548      -0.000569       0.006713      -0.011971      -0.023927      -0.004047       0.027974             12.985880      14.101026      -8.989457       0.305504      13.824814       0.005446      11.031800           0.000003
           71              C       4.355110      17.519205      13.580260       0.314062      40.089882 0.32160511E+03  0.70256640E+04                                10.271184                            6.236926       0.292161       2.111921                    0.999823      24.703424      68.893356       0.618148       0.453575      -1.039686      -0.017470       0.016389       0.029495       0.037997      -0.035472       0.080356      -0.077466      -0.001716      -0.188892      -0.127170      -0.003951       0.131121             13.543308       9.880024      -4.052262      -7.668011       9.410012       6.892947      21.339890          -0.000000
           72              C       4.350695      17.561490       1.340063       0.314789      40.044628 0.32181044E+03  0.70347355E+04                                10.267213                            6.247226       0.296542       2.112297                    0.999775      24.754049      69.168250       0.616102       0.454784      -1.038483      -0.017230       0.015031      -0.031966       0.039302      -0.035086      -0.076091       0.072443      -0.004336      -0.203378      -0.124825      -0.001105       0.125930             13.494639       9.780921      -3.860703       7.634861       9.134797      -6.606452      21.568199          -0.000000
           73              C       3.824313      18.046059       0.148085      -0.238447      59.694132 0.51174331E+03  0.12412984E+05                                12.598054                            7.352619       0.017973       1.977725                    0.999026      30.100122      85.206933       0.637410       0.396153      -1.087856      -0.010897       0.015236      -0.000953       0.018756      -0.101599       0.003112       0.003556       0.005541       0.290541      -0.150150       0.053212       0.096938             17.220772      15.802038      -9.475712       0.136711      15.509936       0.026630      20.350341           0.000002
           74              C       7.382974      20.019532      11.341466       0.062291      26.466247 0.33082205E+03  0.73351256E+04                                 8.031799                            6.287490      -0.048856       1.999386                    0.999220      26.695587      76.935583       0.616455       0.448117      -1.034751      -0.035696      -0.007878      -0.010139       0.037934      -0.008273       0.000052       0.011358       0.060842       0.132875      -0.054951       0.009323       0.045628              9.117124       8.952987       0.456052       1.111780      13.599632      -0.429727       4.798752           0.000000
           75              C       7.427123      21.407638      11.277501      -0.163111      33.471946 0.43538268E+03  0.10252913E+05                                 9.088712                            7.003894       0.122053       2.021035                    0.999233      29.305349      84.678561       0.615589       0.422512      -1.058961      -0.006023      -0.002929      -0.012831       0.014474       0.009776      -0.001367      -0.007335      -0.002853       0.044407      -0.017745      -0.000152       0.017897             10.384216      10.649111      -1.294086       1.682394      15.285131      -0.582395       5.218405          -0.000002
           76              C       6.264743      22.113919      10.986589       0.111113      35.293889 0.39328715E+03  0.89541065E+04                                 9.373397                            6.616879      -0.055190       1.998483                    0.999089      25.784642      71.288675       0.644415       0.417473      -1.071041       0.000722      -0.008487       0.000649       0.008542      -0.001673      -0.012259      -0.000046      -0.008016       0.022357      -0.014708       0.000386       0.014322             11.572869       9.940814      -0.046366       1.150772      19.880103      -0.563794       4.897689           0.000001
           77              C       2.307101      19.566278      13.518631      -0.161061      35.922356 0.44563502E+03  0.10574028E+05                                 9.547456                            7.087661       0.022506       1.978620                    0.999308      29.990431      87.483822       0.610643       0.422725      -1.056982      -0.014834       0.012153       0.010469       0.021848      -0.002985      -0.008371       0.022254      -0.005500       0.049326      -0.019806      -0.012241       0.032047             11.418160      12.316553      -6.938348       0.928936      11.348839      -0.800378      10.589087           0.000002
           78              C       5.103624      21.381124      10.757306      -0.172194      34.978088 0.45910425E+03  0.10932279E+05                                 9.281284                            7.137043       0.167190       2.028632                    0.999397      29.663468      85.585500       0.618230       0.416061      -1.065338       0.003184      -0.006600       0.016494       0.018048      -0.008550      -0.004277       0.008491       0.003862       0.053946      -0.018245      -0.003529       0.021774             10.630623      10.682315       0.998204       1.652874      15.877968      -0.350545       5.331586          -0.000002
           79              C      12.315048      22.102262       0.030668       0.024543      41.388580 0.47030714E+03  0.11287725E+05                                10.521655                            7.396682      -0.526524       1.856897                    0.994185      27.749914      80.870777       0.585002       0.436238      -1.050843       0.005266       0.006765       0.000122       0.008574       0.021513       0.000370       0.001032      -0.005928       0.079791      -0.035017       0.008360       0.026657             13.101316      13.933227      -3.040593       0.094879      12.851063      -0.166942      12.519659           0.000001
           80              C      11.461080      22.008091       1.225276       0.248058      35.465112 0.36792766E+03  0.83294442E+04                                 9.680202                            6.812331      -0.213764       1.954058                    0.998665      25.547334      73.010023       0.571995       0.472999      -1.026763       0.048254       0.001447      -0.068374       0.083698      -0.003561       0.072020       0.017250      -0.036411      -0.170927      -0.104625       0.045005       0.059620             11.522476      11.780333       0.082358      -7.804425       6.234000      -0.718492      16.553096           0.000003
           81              C      11.458558      21.930606      13.442982       0.248866      35.732534 0.37430283E+03  0.85015623E+04                                 9.712892                            6.858374      -0.219649       1.951195                    0.998629      25.578002      72.973820       0.572242       0.471249      -1.028764       0.048990       0.004981       0.065344       0.081821      -0.008864      -0.072029      -0.022591      -0.037604      -0.162905      -0.105257       0.046901       0.058356             11.556349      11.864690       0.520777       7.829001       6.454325       1.241585      16.350032           0.000003
           82              C       1.333300      20.621357       1.276390      -0.124485      38.002450 0.48486064E+03  0.11750014E+05                                 9.858560                            7.354641       0.007775       1.962547                    0.999551      30.693038      90.483201       0.604154       0.418348      -1.059734       0.025266      -0.026705      -0.019103       0.041429       0.023000      -0.019118       0.011540      -0.004618       0.073834      -0.042606       0.010084       0.032522             11.737821      12.483774      -6.993398       0.978166      11.616260      -0.469051      11.113429           0.000003
           83              C       0.800989      21.042154       0.063089      -0.000117      39.680958 0.47305466E+03  0.11357114E+05                                10.286725                            7.353946      -0.176208       1.934423                    0.999295      28.574361      82.973053       0.595098       0.428707      -1.056645      -0.007486       0.004970      -0.000092       0.008986      -0.056315       0.001205      -0.000256       0.015667      -0.118773      -0.039735      -0.036928       0.076663             12.944774      14.235264      -8.248840       0.327712      13.082046       0.074213      11.517012           0.000003
           84              C       5.162910      19.991875      10.812802       0.083007      26.391861 0.32703550E+03  0.72042318E+04                                 7.875443                            6.149523       0.115511       2.053280                    0.999670      26.227279      74.456237       0.641201       0.433630      -1.047067       0.037940      -0.003452       0.011714       0.039857       0.013610      -0.003775      -0.000625       0.055845       0.149184      -0.055927       0.005866       0.050061              8.923312       9.024466      -0.450848       1.098672      13.104288      -0.229084       4.641183           0.000000
           85              C       1.309333      20.514615      13.486794      -0.121439      35.992267 0.45653499E+03  0.10898764E+05                                 9.508088                            7.135442       0.062295       1.985238                    0.999637      30.116231      88.130569       0.613485       0.418214      -1.059776       0.028543      -0.018912       0.018030       0.038697       0.020976       0.014761      -0.001552      -0.011098       0.089206      -0.038939       0.004736       0.034202             11.260076      12.090575      -6.646808      -0.404214      11.068803       0.930359      10.620851           0.000003
           86              C      10.269057      14.616366       1.310709      -0.152921      38.365170 0.48010785E+03  0.11569729E+05                                 9.857934                            7.271745       0.095937       1.995123                    0.999542      30.328164      88.244707       0.615392       0.413019      -1.066488       0.019120      -0.015818      -0.014000       0.028492      -0.007296      -0.011734       0.017569      -0.008755       0.046670      -0.016649      -0.013864       0.030514             11.845480      12.595401      -7.259035       0.152795      11.965677      -0.681718      10.975363           0.000002
           87              C       9.784680      15.183677       0.120921       0.137627      38.150542 0.40878150E+03  0.94431239E+04                                 9.974788                            6.806023      -0.132970       1.958307                    0.999251      26.707507      75.572279       0.623957       0.424939      -1.061121      -0.004309       0.009937      -0.002679       0.011158      -0.025686      -0.001548       0.000569       0.006713      -0.011971      -0.023927      -0.004047       0.027974             12.985879      14.101025      -8.989456      -0.305504      13.824813      -0.005446      11.031799           0.000003
           88              C       8.258890      16.766295      13.580260       0.314061      40.089884 0.32160513E+03  0.70256646E+04                                10.271184                            6.236926       0.292161       2.111921                    0.999823      24.703425      68.893358       0.618148       0.453575      -1.039686       0.017470      -0.016389       0.029495       0.037997      -0.035472      -0.080356       0.077466      -0.001716      -0.188892      -0.127170      -0.003951       0.131121             13.543309       9.880024      -4.052262       7.668011       9.410012      -6.892947      21.339891          -0.000000
           89              C       8.263305      16.724010       1.340063       0.314789      40.044630 0.32181046E+03  0.70347361E+04                                10.267213                            6.247226       0.296543       2.112297                    0.999775      24.754050      69.168251       0.616102       0.454784      -1.038483       0.017230      -0.015031      -0.031966       0.039302      -0.035086       0.076091      -0.072443      -0.004336      -0.203378      -0.124825      -0.001105       0.125930             13.494639       9.780921      -3.860702      -7.634861       9.134797       6.606452      21.568199          -0.000000
           90              C       8.789687      16.239441       0.148085      -0.238446      59.694112 0.51174313E+03  0.12412978E+05                                12.598051                            7.352618       0.017973       1.977726                    0.999026      30.100116      85.206909       0.637410       0.396153      -1.087856       0.010897      -0.015236      -0.000953       0.018756      -0.101599      -0.003112      -0.003556       0.005541       0.290540      -0.150150       0.053212       0.096938             17.220768      15.802034      -9.475710      -0.136711      15.509932      -0.026630      20.350336           0.000002
           91              C       5.231026      14.265968      11.341466       0.062291      26.466247 0.33082205E+03  0.73351255E+04                                 8.031799                            6.287490      -0.048856       1.999385                    0.999220      26.695587      76.935582       0.616455       0.448117      -1.034751       0.035696       0.007878      -0.010139       0.037934      -0.008273      -0.000052      -0.011358       0.060841       0.132875      -0.054951       0.009323       0.045628              9.117123       8.952987       0.456052      -1.111780      13.599632       0.429727       4.798752           0.000000
           92              C       5.186877      12.877862      11.277501      -0.163111      33.471944 0.43538265E+03  0.10252912E+05                                 9.088712                            7.003894       0.122053       2.021035                    0.999233      29.305347      84.678555       0.615589       0.422512      -1.058961       0.006023       0.002929      -0.012831       0.014474       0.009776       0.001367       0.007335      -0.002853       0.044407      -0.017745      -0.000152       0.017897             10.384215      10.649111      -1.294085      -1.682394      15.285130       0.582395       5.218404          -0.000002
           93              C       6.349257      12.171581      10.986589       0.111113      35.293885 0.39328710E+03  0.89541050E+04                                 9.373396                            6.616879      -0.055190       1.998483                    0.999089      25.784640      71.288668       0.644415       0.417473      -1.071041      -0.000722       0.008487       0.000649       0.008542      -0.001673       0.012259       0.000046      -0.008016       0.022357      -0.014708       0.000386       0.014322             11.572868       9.940814      -0.046366      -1.150771      19.880101       0.563794       4.897689           0.000001
           94              C      10.306899      14.719222      13.518631      -0.161062      35.922357 0.44563504E+03  0.10574029E+05                                 9.547457                            7.087661       0.022506       1.978620                    0.999308      29.990432      87.483827       0.610643       0.422725      -1.056982       0.014834      -0.012153       0.010469       0.021848      -0.002985       0.008371      -0.022254      -0.005500       0.049326      -0.019806      -0.012241       0.032047             11.418161      12.316554      -6.938349      -0.928936      11.348840       0.800378      10.589088           0.000002
           95              C       7.510376      12.904376      10.757306      -0.172194      34.978088 0.45910424E+03  0.10932279E+05                                 9.281283                            7.137043       0.167190       2.028632                    0.999397      29.663468      85.585499       0.618230       0.416061      -1.065338      -0.003184       0.006600       0.016494       0.018048      -0.008550       0.004277      -0.008491       0.003862       0.053946      -0.018245      -0.003529       0.021774             10.630623      10.682315       0.998204      -1.652874      15.877968       0.350545       5.331586          -0.000002
           96              C       0.298952      12.183238       0.030668       0.024543      41.388578 0.47030712E+03  0.11287724E+05                                10.521655                            7.396682      -0.526524       1.856897                    0.994185      27.749913      80.870773       0.585002       0.436238      -1.050843      -0.005266      -0.006765       0.000122       0.008574       0.021513      -0.000370      -0.001032      -0.005928       0.079791      -0.035017       0.008360       0.026657             13.101316      13.933226      -3.040593      -0.094879      12.851063       0.166942      12.519658           0.000002
           97              C       1.152920      12.277409       1.225276       0.248058      35.465115 0.36792769E+03  0.83294450E+04                                 9.680203                            6.812331      -0.213764       1.954058                    0.998665      25.547335      73.010027       0.571995       0.472999      -1.026763      -0.048254      -0.001447      -0.068374       0.083699      -0.003561      -0.072020      -0.017250      -0.036411      -0.170927      -0.104625       0.045005       0.059620             11.522477      11.780333       0.082358       7.804425       6.234000       0.718492      16.553097           0.000003
           98              C       1.155442      12.354894      13.442982       0.248865      35.732535 0.37430284E+03  0.85015626E+04                                 9.712892                            6.858374      -0.219649       1.951195                    0.998629      25.578003      72.973820       0.572242       0.471249      -1.028764      -0.048990      -0.004981       0.065344       0.081821      -0.008864       0.072029       0.022591      -0.037605      -0.162905      -0.105257       0.046901       0.058356             11.556349      11.864690       0.520777      -7.829000       6.454325      -1.241586      16.350032           0.000003
           99              C      11.280700      13.664143       1.276390      -0.124485      38.002448 0.48486060E+03  0.11750013E+05                                 9.858560                            7.354641       0.007776       1.962547                    0.999551      30.693037      90.483197       0.604154       0.418348      -1.059734      -0.025266       0.026705      -0.019103       0.041429       0.023000       0.019118      -0.011540      -0.004618       0.073834      -0.042606       0.010084       0.032522             11.737820      12.483773      -6.993398      -0.978166      11.616259       0.469051      11.113428           0.000003
          100              C      11.813011      13.243346       0.063089      -0.000117      39.680956 0.47305463E+03  0.11357113E+05                                10.286724                            7.353946      -0.176208       1.934423                    0.999295      28.574360      82.973048       0.595098       0.428707      -1.056645       0.007486      -0.004970      -0.000092       0.008986      -0.056315      -0.001205       0.000256       0.015667      -0.118773      -0.039735      -0.036928       0.076663             12.944773      14.235263      -8.248839      -0.327712      13.082045      -0.074213      11.517012           0.000003
          101              C       7.451090      14.293625      10.812802       0.083007      26.391862 0.32703551E+03  0.72042321E+04                                 7.875444                            6.149524       0.115511       2.053280                    0.999670      26.227280      74.456241       0.641201       0.433630      -1.047067      -0.037940       0.003452       0.011714       0.039857       0.013610       0.003775       0.000625       0.055845       0.149184      -0.055927       0.005866       0.050061              8.923313       9.024466      -0.450849      -1.098672      13.104289       0.229084       4.641183           0.000000
          102              C      11.304667      13.770885      13.486794      -0.121440      35.992267 0.45653499E+03  0.10898764E+05                                 9.508089                            7.135442       0.062296       1.985238                    0.999637      30.116231      88.130570       0.613485       0.418214      -1.059775      -0.028543       0.018912       0.018030       0.038697       0.020976      -0.014761       0.001552      -0.011098       0.089206      -0.038939       0.004736       0.034202             11.260077      12.090576      -6.646808       0.404214      11.068803      -0.930359      10.620851           0.000003
          103              C       2.344943       3.187866       5.991291      -0.152921      38.365165 0.48010779E+03  0.11569727E+05                                 9.857933                            7.271745       0.095937       1.995123                    0.999542      30.328162      88.244698       0.615392       0.413019      -1.066488      -0.019120      -0.015818       0.013999       0.028491       0.007296      -0.011734      -0.017569      -0.008755       0.046669      -0.016649      -0.013864       0.030514             11.845479      12.595400       7.259034       0.152795      11.965676       0.681718      10.975362           0.000002
          104              C       2.829320       3.755177       7.181079       0.137627      38.150544 0.40878153E+03  0.94431247E+04                                 9.974788                            6.806023      -0.132970       1.958307                    0.999251      26.707508      75.572283       0.623957       0.424939      -1.061121       0.004309       0.009937       0.002679       0.011158       0.025686      -0.001548      -0.000569       0.006713      -0.011971      -0.023927      -0.004047       0.027974             12.985879      14.101025       8.989457      -0.305504      13.824813       0.005446      11.031799           0.000003
          105              C       4.355110       5.337795       8.325740       0.314061      40.089881 0.32160511E+03  0.70256638E+04                                10.271184                            6.236926       0.292161       2.111921                    0.999823      24.703424      68.893354       0.618148       0.453575      -1.039686      -0.017470      -0.016389      -0.029495       0.037997       0.035472      -0.080355      -0.077466      -0.001716      -0.188892      -0.127170      -0.003951       0.131121             13.543308       9.880024       4.052262       7.668010       9.410012       6.892946      21.339889          -0.000000
          106              C       4.350695       5.295510       5.961937       0.314789      40.044627 0.32181044E+03  0.70347355E+04                                10.267212                            6.247226       0.296543       2.112297                    0.999775      24.754049      69.168249       0.616102       0.454784      -1.038483      -0.017230      -0.015031       0.031966       0.039302       0.035086       0.076091       0.072443      -0.004336      -0.203378      -0.124825      -0.001105       0.125930             13.494639       9.780921       3.860702      -7.634861       9.134797      -6.606452      21.568199          -0.000000
          107              C       3.824313       4.810941       7.153915      -0.238446      59.694117 0.51174317E+03  0.12412979E+05                                12.598052                            7.352618       0.017973       1.977726                    0.999026      30.100117      85.206916       0.637410       0.396153      -1.087856      -0.010897      -0.015236       0.000953       0.018756       0.101599      -0.003112       0.003556       0.005541       0.290540      -0.150150       0.053212       0.096938             17.220769      15.802036       9.475711      -0.136711      15.509934       0.026630      20.350338           0.000002
          108              C       7.382974       2.837468      10.564534       0.062291      26.466247 0.33082205E+03  0.73351255E+04                                 8.031799                            6.287490      -0.048856       1.999385                    0.999220      26.695587      76.935583       0.616455       0.448117      -1.034751      -0.035696       0.007878       0.010139       0.037934       0.008273      -0.000052       0.011358       0.060842       0.132875      -0.054951       0.009323       0.045628              9.117124       8.952987      -0.456052      -1.111780      13.599632      -0.429727       4.798752           0.000000
          109              C       7.427123       1.449362      10.628499      -0.163111      33.471948 0.43538270E+03  0.10252913E+05                                 9.088712                            7.003894       0.122053       2.021035                    0.999233      29.305349      84.678559       0.615589       0.422512      -1.058961      -0.006023       0.002929       0.012831       0.014474      -0.009776       0.001367      -0.007335      -0.002853       0.044407      -0.017745      -0.000152       0.017897             10.384216      10.649111       1.294085      -1.682394      15.285131      -0.582395       5.218405          -0.000002
          110              C       6.264743       0.743081      10.919411       0.111116      35.293857 0.39328674E+03  0.89540948E+04                                 9.373391                            6.616875      -0.055190       1.998483                    0.999089      25.784627      71.288620       0.644415       0.417472      -1.071041       0.000722       0.008487      -0.000649       0.008542       0.001673       0.012259      -0.000046      -0.008016       0.022356      -0.014708       0.000386       0.014322             11.572861       9.940808       0.046366      -1.150771      19.880089      -0.563793       4.897687           0.000001
          111              C       2.307101       3.290722       8.387369      -0.161062      35.922359 0.44563506E+03  0.10574030E+05                                 9.547457                            7.087661       0.022506       1.978620                    0.999308      29.990433      87.483830       0.610643       0.422725      -1.056982      -0.014834      -0.012153      -0.010469       0.021848       0.002985       0.008371       0.022254      -0.005500       0.049326      -0.019806      -0.012241       0.032047             11.418161      12.316554       6.938349      -0.928936      11.348840      -0.800378      10.589088           0.000002
          112              C       5.103624       1.475876      11.148694      -0.172194      34.978096 0.45910437E+03  0.10932283E+05                                 9.281285                            7.137044       0.167190       2.028632                    0.999397      29.663472      85.585511       0.618230       0.416061      -1.065338       0.003184       0.006600      -0.016494       0.018048       0.008550       0.004277       0.008491       0.003862       0.053946      -0.018245      -0.003529       0.021774             10.630625      10.682316      -0.998204      -1.652874      15.877971      -0.350545       5.331587          -0.000002
          113              C      12.315048       0.754738       7.271332       0.024543      41.388579 0.47030713E+03  0.11287725E+05                                10.521655                            7.396682      -0.526524       1.856897                    0.994185      27.749913      80.870772       0.585002       0.436238      -1.050843       0.005266      -0.006765      -0.000122       0.008574      -0.021513      -0.000370       0.001032      -0.005928       0.079791      -0.035017       0.008360       0.026657             13.101316      13.933226       3.040593      -0.094879      12.851063      -0.166942      12.519658           0.000001
          114              C      11.461080       0.848909       6.076724       0.248058      35.465112 0.36792765E+03  0.83294440E+04                                 9.680202                            6.812330      -0.213764       1.954058                    0.998665      25.547334      73.010021       0.571995       0.472999      -1.026763       0.048254      -0.001447       0.068374       0.083699       0.003561      -0.072020       0.017250      -0.036411      -0.170927      -0.104625       0.045005       0.059620             11.522476      11.780332      -0.082358       7.804424       6.233999      -0.718492      16.553095           0.000003
          115              C      11.458558       0.926394       8.463018       0.248866      35.732531 0.37430280E+03  0.85015612E+04                                 9.712891                            6.858374      -0.219649       1.951195                    0.998629      25.578001      72.973813       0.572242       0.471249      -1.028764       0.048990      -0.004981      -0.065344       0.081821       0.008864       0.072029      -0.022591      -0.037605      -0.162905      -0.105257       0.046901       0.058356             11.556348      11.864689      -0.520777      -7.828999       6.454324       1.241585      16.350030           0.000003
          116              C       1.333300       2.235643       6.025610      -0.124485      38.002448 0.48486062E+03  0.11750013E+05                                 9.858560                            7.354641       0.007776       1.962547                    0.999551      30.693037      90.483194       0.604154       0.418348      -1.059734       0.025266       0.026705       0.019103       0.041429      -0.023000       0.019118       0.011540      -0.004618       0.073834      -0.042606       0.010084       0.032522             11.737820      12.483773       6.993397      -0.978166      11.616258      -0.469051      11.113428           0.000003
          117              C       0.800989       1.814846       7.238911      -0.000117      39.680954 0.47305460E+03  0.11357112E+05                                10.286724                            7.353946      -0.176207       1.934423                    0.999295      28.574359      82.973043       0.595098       0.428707      -1.056645      -0.007486      -0.004970       0.000092       0.008986       0.056315      -0.001205      -0.000256       0.015667      -0.118773      -0.039735      -0.036928       0.076663             12.944773      14.235262       8.248839      -0.327712      13.082044       0.074214      11.517011           0.000003
          118              C       5.162910       2.865125      11.093198       0.083007      26.391861 0.32703550E+03  0.72042320E+04                                 7.875444                            6.149524       0.115511       2.053280                    0.999670      26.227280      74.456242       0.641201       0.433630      -1.047067       0.037940       0.003452      -0.011714       0.039857      -0.013610       0.003775      -0.000625       0.055845       0.149184      -0.055927       0.005866       0.050061              8.923313       9.024466       0.450849      -1.098672      13.104289      -0.229084       4.641183           0.000000
          119              C       1.309333       2.342385       8.419206      -0.121439      35.992266 0.45653497E+03  0.10898764E+05                                 9.508088                            7.135442       0.062295       1.985238                    0.999637      30.116230      88.130567       0.613485       0.418214      -1.059775       0.028543       0.018912      -0.018030       0.038697      -0.020976      -0.014761      -0.001552      -0.011098       0.089206      -0.038939       0.004736       0.034202             11.260077      12.090576       6.646808       0.404214      11.068803       0.930359      10.620851           0.000003
          120              C      10.269057       8.240634       5.991291      -0.152921      38.365167 0.48010781E+03  0.11569728E+05                                 9.857933                            7.271745       0.095937       1.995123                    0.999542      30.328163      88.244699       0.615392       0.413019      -1.066488       0.019120       0.015818       0.014000       0.028492       0.007296       0.011734       0.017569      -0.008755       0.046669      -0.016649      -0.013864       0.030514             11.845479      12.595399       7.259034      -0.152795      11.965676      -0.681718      10.975361           0.000002
          121              C       9.784680       7.673323       7.181079       0.137627      38.150542 0.40878150E+03  0.94431240E+04                                 9.974789                            6.806023      -0.132970       1.958307                    0.999251      26.707507      75.572282       0.623957       0.424939      -1.061121      -0.004309      -0.009937       0.002679       0.011158       0.025686       0.001548       0.000569       0.006713      -0.011971      -0.023927      -0.004047       0.027974             12.985880      14.101026       8.989457       0.305504      13.824814      -0.005446      11.031799           0.000003
          122              C       8.258890       6.090705       8.325740       0.314061      40.089886 0.32160515E+03  0.70256651E+04                                10.271184                            6.236926       0.292161       2.111921                    0.999823      24.703426      68.893361       0.618148       0.453575      -1.039686       0.017470       0.016389      -0.029495       0.037997       0.035472       0.080355       0.077466      -0.001716      -0.188892      -0.127170      -0.003951       0.131121             13.543309       9.880025       4.052262      -7.668011       9.410012      -6.892947      21.339891          -0.000000
          123              C       8.263305       6.132990       5.961937       0.314789      40.044630 0.32181046E+03  0.70347360E+04                                10.267213                            6.247226       0.296542       2.112297                    0.999775      24.754050      69.168251       0.616102       0.454784      -1.038483       0.017230       0.015031       0.031966       0.039302       0.035086      -0.076091      -0.072443      -0.004336      -0.203378      -0.124825      -0.001105       0.125930             13.494639       9.780921       3.860703       7.634861       9.134797       6.606452      21.568199          -0.000000
          124              C       8.789687       6.617559       7.153915      -0.238447      59.694125 0.51174323E+03  0.12412981E+05                                12.598053                            7.352619       0.017973       1.977725                    0.999026      30.100119      85.206925       0.637410       0.396153      -1.087856       0.010897       0.015236       0.000953       0.018756       0.101599       0.003112      -0.003556       0.005541       0.290541      -0.150150       0.053212       0.096938             17.220771      15.802038       9.475712       0.136712      15.509936      -0.026630      20.350341           0.000002
          125              C       5.231026       8.591032      10.564534       0.062291      26.466248 0.33082207E+03  0.73351261E+04                                 8.031799                            6.287490      -0.048856       1.999385                    0.999220      26.695588      76.935587       0.616455       0.448117      -1.034751       0.035695      -0.007878       0.010139       0.037934       0.008273       0.000052      -0.011358       0.060842       0.132875      -0.054951       0.009323       0.045628              9.117124       8.952987      -0.456052       1.111780      13.599633       0.429727       4.798752           0.000000
          126              C       5.186877       9.979138      10.628499      -0.163111      33.471949 0.43538273E+03  0.10252914E+05                                 9.088712                            7.003895       0.122053       2.021035                    0.999233      29.305350      84.678563       0.615589       0.422512      -1.058961       0.006023      -0.002929       0.012831       0.014474      -0.009776      -0.001367       0.007335      -0.002853       0.044407      -0.017745      -0.000152       0.017897             10.384216      10.649112       1.294085       1.682394      15.285132       0.582395       5.218405          -0.000002
          127              C       6.349257      10.685419      10.919411       0.111116      35.293853 0.39328669E+03  0.89540934E+04                                 9.373390                            6.616875      -0.055190       1.998483                    0.999089      25.784625      71.288613       0.644415       0.417472      -1.071041      -0.000722      -0.008487      -0.000649       0.008542       0.001673      -0.012259       0.000046      -0.008016       0.022357      -0.014708       0.000386       0.014322             11.572860       9.940808       0.046366       1.150771      19.880087       0.563793       4.897686           0.000001
          128              C      10.306899       8.137778       8.387369      -0.161062      35.922363 0.44563512E+03  0.10574031E+05                                 9.547458                            7.087662       0.022505       1.978620                    0.999308      29.990435      87.483839       0.610643       0.422725      -1.056982       0.014834       0.012153      -0.010469       0.021848       0.002985      -0.008371      -0.022254      -0.005500       0.049326      -0.019806      -0.012241       0.032047             11.418162      12.316556       6.938350       0.928936      11.348841       0.800378      10.589089           0.000002
          129              C       7.510376       9.952624      11.148694      -0.172194      34.978094 0.45910435E+03  0.10932282E+05                                 9.281284                            7.137043       0.167190       2.028632                    0.999397      29.663471      85.585506       0.618230       0.416061      -1.065338      -0.003184      -0.006600      -0.016494       0.018048       0.008550      -0.004277      -0.008491       0.003862       0.053946      -0.018245      -0.003529       0.021774             10.630624      10.682316      -0.998204       1.652874      15.877970       0.350545       5.331587          -0.000002
          130              C       0.298952      10.673762       7.271332       0.024543      41.388576 0.47030709E+03  0.11287724E+05                                10.521655                            7.396682      -0.526524       1.856897                    0.994185      27.749912      80.870770       0.585002       0.436238      -1.050843      -0.005266       0.006765      -0.000122       0.008574      -0.021513       0.000370      -0.001032      -0.005928       0.079791      -0.035017       0.008360       0.026657             13.101315      13.933226       3.040593       0.094878      12.851063       0.166942      12.519658           0.000002
          131              C       1.152920      10.579591       6.076724       0.248058      35.465112 0.36792766E+03  0.83294441E+04                                 9.680202                            6.812330      -0.213764       1.954058                    0.998665      25.547334      73.010021       0.571995       0.472999      -1.026763      -0.048254       0.001447       0.068374       0.083699       0.003561       0.072020      -0.017250      -0.036411      -0.170927      -0.104625       0.045005       0.059620             11.522476      11.780332      -0.082358      -7.804424       6.233999       0.718492      16.553096           0.000003
          132              C       1.155442      10.502106       8.463018       0.248865      35.732532 0.37430280E+03  0.85015614E+04                                 9.712891                            6.858374      -0.219649       1.951195                    0.998629      25.578001      72.973814       0.572242       0.471249      -1.028764      -0.048990       0.004981      -0.065344       0.081821       0.008864      -0.072029       0.022591      -0.037605      -0.162905      -0.105257       0.046901       0.058356             11.556348      11.864689      -0.520777       7.829000       6.454325      -1.241585      16.350031           0.000003
          133              C      11.280700       9.192857       6.025610      -0.124485      38.002444 0.48486057E+03  0.11750012E+05                                 9.858559                            7.354641       0.007776       1.962547                    0.999551      30.693035      90.483188       0.604154       0.418348      -1.059734      -0.025266      -0.026705       0.019102       0.041429      -0.023000      -0.019118      -0.011540      -0.004618       0.073834      -0.042606       0.010084       0.032522             11.737819      12.483772       6.993397       0.978165      11.616258       0.469051      11.113428           0.000003
          134              C      11.813011       9.613654       7.238911      -0.000117      39.680954 0.47305460E+03  0.11357112E+05                                10.286724                            7.353946      -0.176207       1.934423                    0.999295      28.574359      82.973044       0.595098       0.428707      -1.056645       0.007486       0.004970       0.000092       0.008986       0.056315       0.001205       0.000256       0.015667      -0.118773      -0.039735      -0.036928       0.076663             12.944773      14.235263       8.248839       0.327712      13.082045      -0.074214      11.517011           0.000003
          135              C       7.451090       8.563375      11.093198       0.083007      26.391862 0.32703552E+03  0.72042325E+04                                 7.875444                            6.149524       0.115511       2.053280                    0.999670      26.227280      74.456245       0.641201       0.433630      -1.047067      -0.037940      -0.003452      -0.011714       0.039857      -0.013610      -0.003775       0.000625       0.055845       0.149184      -0.055927       0.005866       0.050061              8.923313       9.024467       0.450849       1.098672      13.104289       0.229084       4.641183           0.000000
          136              C      11.304667       9.086115       8.419206      -0.121440      35.992269 0.45653502E+03  0.10898765E+05                                 9.508090                            7.135443       0.062295       1.985238                    0.999637      30.116232      88.130577       0.613485       0.418214      -1.059775      -0.028543      -0.018912      -0.018030       0.038697      -0.020976       0.014761       0.001552      -0.011098       0.089206      -0.038939       0.004736       0.034202             11.260078      12.090578       6.646809      -0.404214      11.068805      -0.930359      10.620852           0.000003
          137              C      10.269057       3.187866      13.293291      -0.152921      38.365159 0.48010769E+03  0.11569724E+05                                 9.857931                            7.271744       0.095938       1.995123                    0.999542      30.328160      88.244687       0.615392       0.413019      -1.066488       0.019120      -0.015818       0.013999       0.028491      -0.007296       0.011734      -0.017569      -0.008755       0.046670      -0.016649      -0.013864       0.030514             11.845477      12.595397      -7.259032      -0.152794      11.965673       0.681717      10.975361           0.000002
          138              C       9.784680       3.755177      14.483079       0.137627      38.150546 0.40878156E+03  0.94431256E+04                                 9.974789                            6.806024      -0.132970       1.958307                    0.999251      26.707509      75.572286       0.623957       0.424939      -1.061121      -0.004309       0.009937       0.002679       0.011158      -0.025686       0.001548      -0.000569       0.006713      -0.011971      -0.023927      -0.004047       0.027974             12.985880      14.101026      -8.989457       0.305504      13.824814       0.005446      11.031800           0.000003
          139              C       8.258890       5.337795       1.023740       0.314061      40.089882 0.32160511E+03  0.70256640E+04                                10.271184                            6.236926       0.292161       2.111921                    0.999823      24.703424      68.893356       0.618148       0.453575      -1.039686       0.017470      -0.016389      -0.029495       0.037997      -0.035472       0.080356      -0.077466      -0.001716      -0.188892      -0.127170      -0.003951       0.131121             13.543309       9.880024      -4.052262      -7.668011       9.410012       6.892947      21.339890          -0.000000
          140              C       8.263305       5.295510      13.263937       0.314789      40.044629 0.32181046E+03  0.70347360E+04                                10.267213                            6.247226       0.296543       2.112297                    0.999775      24.754050      69.168252       0.616102       0.454784      -1.038483       0.017230      -0.015031       0.031966       0.039302      -0.035086      -0.076091       0.072443      -0.004336      -0.203378      -0.124825      -0.001105       0.125930             13.494639       9.780921      -3.860702       7.634861       9.134797      -6.606452      21.568199          -0.000000
          141              C       8.789687       4.810941      14.455915      -0.238446      59.694119 0.51174320E+03  0.12412980E+05                                12.598052                            7.352619       0.017973       1.977726                    0.999026      30.100118      85.206920       0.637410       0.396153      -1.087856       0.010897      -0.015236       0.000953       0.018756      -0.101599       0.003112       0.003556       0.005541       0.290540      -0.150150       0.053212       0.096938             17.220770      15.802036      -9.475711       0.136711      15.509934       0.026630      20.350339           0.000002
          142              C       5.231026       2.837468       3.262534       0.062291      26.466247 0.33082204E+03  0.73351252E+04                                 8.031799                            6.287490      -0.048856       1.999385                    0.999220      26.695587      76.935585       0.616455       0.448117      -1.034751       0.035696       0.007878       0.010139       0.037934      -0.008273       0.000052       0.011358       0.060842       0.132874      -0.054950       0.009323       0.045628              9.117124       8.952987       0.456052       1.111780      13.599633      -0.429727       4.798752           0.000000
          143              C       5.186877       1.449362       3.326499      -0.163111      33.471937 0.43538253E+03  0.10252908E+05                                 9.088710                            7.003893       0.122054       2.021035                    0.999233      29.305344      84.678540       0.615589       0.422512      -1.058961       0.006023       0.002929       0.012831       0.014474       0.009776      -0.001367      -0.007335      -0.002852       0.044407      -0.017745      -0.000152       0.017897             10.384213      10.649109      -1.294085       1.682394      15.285127      -0.582395       5.218404          -0.000002
          144              C       6.349257       0.743081       3.617411       0.111113      35.293895 0.39328722E+03  0.89541085E+04                                 9.373398                            6.616880      -0.055191       1.998483                    0.999089      25.784644      71.288684       0.644415       0.417473      -1.071041      -0.000722       0.008487      -0.000649       0.008542      -0.001673      -0.012259      -0.000046      -0.008016       0.022357      -0.014708       0.000386       0.014322             11.572871       9.940816      -0.046366       1.150772      19.880106      -0.563794       4.897690           0.000001
          145              C      10.306899       3.290722       1.085369      -0.161062      35.922357 0.44563503E+03  0.10574029E+05                                 9.547456                            7.087661       0.022506       1.978620                    0.999308      29.990432      87.483825       0.610643       0.422725      -1.056982       0.014834      -0.012153      -0.010469       0.021848      -0.002985      -0.008371       0.022254      -0.005500       0.049326      -0.019806      -0.012241       0.032047             11.418160      12.316554      -6.938349       0.928936      11.348839      -0.800378      10.589087           0.000002
          146              C       7.510376       1.475876       3.846694      -0.172193      34.978076 0.45910405E+03  0.10932273E+05                                 9.281281                            7.137041       0.167190       2.028632                    0.999397      29.663462      85.585477       0.618230       0.416061      -1.065338      -0.003184       0.006600      -0.016493       0.018048      -0.008550      -0.004277       0.008491       0.003862       0.053946      -0.018245      -0.003529       0.021774             10.630621      10.682313       0.998203       1.652874      15.877964      -0.350545       5.331585          -0.000002
          147              C       0.298952       0.754738      -0.030668       0.024543      41.388581 0.47030717E+03  0.11287726E+05                                10.521655                            7.396682      -0.526524       1.856897                    0.994185      27.749914      80.870776       0.585002       0.436238      -1.050843      -0.005266      -0.006765      -0.000122       0.008574       0.021513       0.000370       0.001032      -0.005928       0.079791      -0.035017       0.008360       0.026657             13.101316      13.933226      -3.040592       0.094879      12.851063      -0.166942      12.519658           0.000002
          148              C       1.152920       0.848909      13.378724       0.248059      35.465108 0.36792761E+03  0.83294427E+04                                 9.680201                            6.812330      -0.213764       1.954058                    0.998665      25.547332      73.010015       0.571995       0.472999      -1.026763      -0.048254      -0.001447       0.068374       0.083698      -0.003561       0.072020       0.017250      -0.036411      -0.170927      -0.104625       0.045005       0.059620             11.522475      11.780331       0.082358      -7.804424       6.233999      -0.718492      16.553094           0.000003
          149              C       1.155442       0.926394       1.161018       0.248866      35.732531 0.37430279E+03  0.85015611E+04                                 9.712891                            6.858374      -0.219649       1.951195                    0.998629      25.578001      72.973813       0.572242       0.471249      -1.028764      -0.048990      -0.004981      -0.065344       0.081821      -0.008864      -0.072029      -0.022591      -0.037605      -0.162905      -0.105257       0.046901       0.058356             11.556348      11.864689       0.520777       7.828999       6.454324       1.241586      16.350030           0.000003
          150              C      11.280700       2.235643      13.327610      -0.124485      38.002441 0.48486052E+03  0.11750010E+05                                 9.858558                            7.354640       0.007776       1.962547                    0.999551      30.693033      90.483178       0.604154       0.418348      -1.059734      -0.025266       0.026705       0.019103       0.041429       0.023000      -0.019118       0.011540      -0.004618       0.073834      -0.042606       0.010084       0.032522             11.737818      12.483771      -6.993396       0.978166      11.616257      -0.469051      11.113427           0.000003
          151              C      11.813011       1.814846      14.540911      -0.000117      39.680950 0.47305456E+03  0.11357110E+05                                10.286723                            7.353945      -0.176207       1.934423                    0.999295      28.574357      82.973033       0.595098       0.428707      -1.056645       0.007486      -0.004970       0.000092       0.008986      -0.056315       0.001205      -0.000256       0.015667      -0.118773      -0.039735      -0.036928       0.076663             12.944771      14.235260      -8.248837       0.327712      13.082043       0.074213      11.517010           0.000003
          152              C       7.451090       2.865125       3.791198       0.083007      26.391867 0.32703559E+03  0.72042345E+04                                 7.875445                            6.149524       0.115511       2.053280                    0.999670      26.227283      74.456254       0.641201       0.433630      -1.047067      -0.037940       0.003452      -0.011714       0.039857       0.013610      -0.003775      -0.000625       0.055845       0.149184      -0.055927       0.005866       0.050061              8.923314       9.024467      -0.450849       1.098672      13.104291      -0.229084       4.641184           0.000000
          153              C      11.304667       2.342385       1.117206      -0.121439      35.992262 0.45653490E+03  0.10898762E+05                                 9.508088                            7.135441       0.062296       1.985238                    0.999637      30.116228      88.130560       0.613485       0.418214      -1.059775      -0.028543       0.018912      -0.018030       0.038697       0.020976       0.014761      -0.001552      -0.011098       0.089206      -0.038939       0.004736       0.034202             11.260076      12.090575      -6.646807      -0.404213      11.068802       0.930359      10.620850           0.000003
          154              C       2.344943       8.240634      13.293291      -0.152921      38.365163 0.48010774E+03  0.11569726E+05                                 9.857932                            7.271744       0.095937       1.995123                    0.999542      30.328161      88.244694       0.615392       0.413019      -1.066488      -0.019120       0.015818       0.013999       0.028491      -0.007296      -0.011734       0.017569      -0.008755       0.046670      -0.016649      -0.013864       0.030514             11.845478      12.595398      -7.259033       0.152794      11.965675      -0.681717      10.975362           0.000002
          155              C       2.829320       7.673323      14.483079       0.137627      38.150546 0.40878156E+03  0.94431255E+04                                 9.974789                            6.806024      -0.132970       1.958307                    0.999251      26.707509      75.572287       0.623957       0.424939      -1.061121       0.004309      -0.009938       0.002679       0.011158      -0.025686      -0.001548       0.000569       0.006713      -0.011971      -0.023927      -0.004047       0.027974             12.985880      14.101026      -8.989457      -0.305504      13.824814      -0.005446      11.031800           0.000003
          156              C       4.355110       6.090705       1.023740       0.314061      40.089884 0.32160513E+03  0.70256646E+04                                10.271184                            6.236926       0.292161       2.111921                    0.999823      24.703425      68.893358       0.618148       0.453575      -1.039686      -0.017470       0.016389      -0.029495       0.037997      -0.035472      -0.080356       0.077466      -0.001716      -0.188892      -0.127170      -0.003951       0.131121             13.543309       9.880024      -4.052262       7.668011       9.410012      -6.892947      21.339890          -0.000001
          157              C       4.350695       6.132990      13.263937       0.314789      40.044632 0.32181048E+03  0.70347366E+04                                10.267213                            6.247226       0.296542       2.112297                    0.999775      24.754051      69.168255       0.616102       0.454784      -1.038483      -0.017230       0.015031       0.031966       0.039302      -0.035086       0.076091      -0.072443      -0.004336      -0.203378      -0.124825      -0.001105       0.125930             13.494639       9.780921      -3.860703      -7.634862       9.134797       6.606452      21.568200          -0.000000
          158              C       3.824313       6.617559      14.455915      -0.238446      59.694119 0.51174319E+03  0.12412980E+05                                12.598052                            7.352618       0.017973       1.977726                    0.999026      30.100118      85.206918       0.637410       0.396153      -1.087856      -0.010897       0.015236       0.000953       0.018756      -0.101599      -0.003112      -0.003556       0.005541       0.290541      -0.150150       0.053212       0.096938             17.220769      15.802036      -9.475711      -0.136712      15.509934      -0.026630      20.350338           0.000002
          159              C       7.382974       8.591032       3.262534       0.062291      26.466245 0.33082202E+03  0.73351247E+04                                 8.031799                            6.287490      -0.048856       1.999385                    0.999220      26.695586      76.935581       0.616455       0.448117      -1.034751      -0.035696      -0.007878       0.010139       0.037934      -0.008273      -0.000052      -0.011358       0.060841       0.132875      -0.054951       0.009323       0.045628              9.117124       8.952987       0.456052      -1.111780      13.599632       0.429727       4.798752           0.000000
          160              C       7.427123       9.979138       3.326499      -0.163111      33.471935 0.43538250E+03  0.10252907E+05                                 9.088709                            7.003892       0.122054       2.021035                    0.999233      29.305343      84.678534       0.615589       0.422512      -1.058961      -0.006023      -0.002929       0.012831       0.014474       0.009776       0.001367       0.007335      -0.002853       0.044407      -0.017745      -0.000152       0.017897             10.384212      10.649109      -1.294085      -1.682394      15.285125       0.582395       5.218403          -0.000002
          161              C       6.264743      10.685419       3.617411       0.111113      35.293891 0.39328718E+03  0.89541073E+04                                 9.373397                            6.616879      -0.055190       1.998483                    0.999089      25.784643      71.288675       0.644415       0.417472      -1.071041       0.000722      -0.008487      -0.000649       0.008542      -0.001673       0.012259       0.000046      -0.008016       0.022357      -0.014708       0.000386       0.014322             11.572869       9.940814      -0.046366      -1.150772      19.880102       0.563794       4.897689           0.000001
          162              C       2.307101       8.137778       1.085369      -0.161062      35.922361 0.44563510E+03  0.10574031E+05                                 9.547457                            7.087661       0.022506       1.978620                    0.999308      29.990434      87.483833       0.610643       0.422725      -1.056982      -0.014834       0.012153      -0.010469       0.021848      -0.002985       0.008371      -0.022254      -0.005500       0.049326      -0.019806      -0.012241       0.032047             11.418161      12.316555      -6.938349      -0.928936      11.348840       0.800378      10.589088           0.000002
          163              C       5.103624       9.952624       3.846694      -0.172193      34.978075 0.45910403E+03  0.10932272E+05                                 9.281281                            7.137041       0.167191       2.028632                    0.999397      29.663461      85.585471       0.618230       0.416061      -1.065338       0.003184      -0.006600      -0.016493       0.018048      -0.008550       0.004277      -0.008491       0.003862       0.053946      -0.018245      -0.003529       0.021774             10.630620      10.682312       0.998203      -1.652874      15.877963       0.350545       5.331585          -0.000002
          164              C      12.315048      10.673762      -0.030668       0.024543      41.388581 0.47030716E+03  0.11287726E+05                                10.521656                            7.396682      -0.526524       1.856897                    0.994185      27.749914      80.870777       0.585002       0.436238      -1.050843       0.005266       0.006765      -0.000122       0.008574       0.021513      -0.000370      -0.001032      -0.005928       0.079791      -0.035017       0.008360       0.026657             13.101316      13.933227      -3.040593      -0.094879      12.851063       0.166942      12.519659           0.000002
          165              C      11.461080      10.579591      13.378724       0.248059      35.465109 0.36792763E+03  0.83294432E+04                                 9.680201                            6.812330      -0.213764       1.954058                    0.998665      25.547333      73.010016       0.571995       0.472999      -1.026763       0.048254       0.001447       0.068374       0.083698      -0.003561      -0.072020      -0.017250      -0.036411      -0.170927      -0.104625       0.045005       0.059620             11.522474      11.780331       0.082358       7.804423       6.233999       0.718492      16.553094           0.000002
          166              C      11.458558      10.502106       1.161018       0.248866      35.732530 0.37430279E+03  0.85015609E+04                                 9.712891                            6.858374      -0.219649       1.951195                    0.998629      25.578001      72.973812       0.572242       0.471249      -1.028764       0.048990       0.004981      -0.065344       0.081821      -0.008864       0.072029       0.022591      -0.037605      -0.162905      -0.105257       0.046901       0.058356             11.556347      11.864688       0.520777      -7.828999       6.454324      -1.241585      16.350030           0.000003
          167              C       1.333300       9.192857      13.327610      -0.124485      38.002444 0.48486055E+03  0.11750011E+05                                 9.858559                            7.354641       0.007776       1.962547                    0.999551      30.693035      90.483186       0.604154       0.418348      -1.059734       0.025266      -0.026705       0.019102       0.041429       0.023000       0.019118      -0.011540      -0.004618       0.073834      -0.042606       0.010084       0.032522             11.737819      12.483772      -6.993397      -0.978166      11.616258       0.469051      11.113427           0.000003
          168              C       0.800989       9.613654      14.540911      -0.000117      39.680952 0.47305458E+03  0.11357111E+05                                10.286723                            7.353945      -0.176207       1.934423                    0.999295      28.574358      82.973038       0.595098       0.428707      -1.056645      -0.007486       0.004970       0.000092       0.008986      -0.056315      -0.001205       0.000256       0.015667      -0.118773      -0.039735      -0.036928       0.076663             12.944772      14.235261      -8.248838      -0.327712      13.082044      -0.074213      11.517011           0.000003
          169              C       5.162910       8.563375       3.791198       0.083007      26.391867 0.32703560E+03  0.72042346E+04                                 7.875445                            6.149524       0.115511       2.053280                    0.999670      26.227283      74.456254       0.641201       0.433630      -1.047067       0.037940      -0.003452      -0.011714       0.039857       0.013610       0.003775       0.000625       0.055845       0.149184      -0.055927       0.005866       0.050061              8.923314       9.024467      -0.450849      -1.098672      13.104291       0.229084       4.641184           0.000000
          170              C       1.309333       9.086115       1.117206      -0.121439      35.992264 0.45653494E+03  0.10898763E+05                                 9.508088                            7.135442       0.062295       1.985238                    0.999637      30.116229      88.130565       0.613485       0.418214      -1.059775       0.028543      -0.018912      -0.018030       0.038697       0.020976      -0.014761       0.001552      -0.011098       0.089206      -0.038939       0.004736       0.034202             11.260077      12.090576      -6.646808       0.404213      11.068803      -0.930359      10.620851           0.000003
          171              C      10.269057      19.669134       8.612709      -0.152921      38.365166 0.48010778E+03  0.11569727E+05                                 9.857933                            7.271744       0.095937       1.995123                    0.999542      30.328163      88.244702       0.615392       0.413019      -1.066488       0.019120       0.015818      -0.013999       0.028491       0.007296      -0.011734      -0.017569      -0.008755       0.046670      -0.016649      -0.013865       0.030514             11.845479      12.595399       7.259033       0.152794      11.965675       0.681717      10.975362           0.000002
          172              C       9.784680      19.101823       7.422921       0.137627      38.150551 0.40878161E+03  0.94431271E+04                                 9.974790                            6.806024      -0.132970       1.958307                    0.999251      26.707511      75.572294       0.623957       0.424939      -1.061121      -0.004309      -0.009937      -0.002679       0.011158       0.025686      -0.001548      -0.000569       0.006713      -0.011971      -0.023927      -0.004047       0.027974             12.985881      14.101027       8.989458      -0.305504      13.824815       0.005446      11.031801           0.000003
          173              C       8.258890      17.519205       6.278260       0.314061      40.089885 0.32160513E+03  0.70256646E+04                                10.271185                            6.236926       0.292161       2.111921                    0.999823      24.703425      68.893359       0.618148       0.453575      -1.039686       0.017470       0.016389       0.029495       0.037997       0.035472      -0.080356      -0.077466      -0.001716      -0.188892      -0.127170      -0.003951       0.131121             13.543309       9.880025       4.052262       7.668011       9.410012       6.892947      21.339891          -0.000000
          174              C       8.263305      17.561490       8.642063       0.314789      40.044631 0.32181047E+03  0.70347363E+04                                10.267213                            6.247226       0.296542       2.112297                    0.999775      24.754050      69.168255       0.616102       0.454784      -1.038483       0.017230       0.015031      -0.031966       0.039302       0.035086       0.076091       0.072443      -0.004336      -0.203378      -0.124825      -0.001105       0.125930             13.494640       9.780922       3.860703      -7.634862       9.134798      -6.606452      21.568201          -0.000000
          175              C       8.789687      18.046059       7.450085      -0.238446      59.694117 0.51174318E+03  0.12412980E+05                                12.598051                            7.352618       0.017973       1.977726                    0.999026      30.100118      85.206916       0.637410       0.396153      -1.087856       0.010897       0.015236      -0.000953       0.018756       0.101599      -0.003112       0.003556       0.005541       0.290541      -0.150150       0.053212       0.096938             17.220768      15.802035       9.475710      -0.136711      15.509933       0.026630      20.350338           0.000002
          176              C       5.231026      20.019532       4.039466       0.062291      26.466248 0.33082206E+03  0.73351258E+04                                 8.031800                            6.287490      -0.048856       1.999385                    0.999220      26.695588      76.935589       0.616455       0.448117      -1.034751       0.035695      -0.007878      -0.010139       0.037934       0.008273      -0.000052       0.011358       0.060842       0.132875      -0.054951       0.009323       0.045628              9.117124       8.952988      -0.456052      -1.111780      13.599633      -0.429727       4.798752           0.000000
          177              C       5.186877      21.407638       3.975501      -0.163111      33.471942 0.43538261E+03  0.10252911E+05                                 9.088711                            7.003893       0.122054       2.021035                    0.999233      29.305346      84.678547       0.615589       0.422512      -1.058961       0.006023      -0.002929      -0.012831       0.014474      -0.009776       0.001367      -0.007335      -0.002853       0.044407      -0.017745      -0.000152       0.017897             10.384214      10.649110       1.294085      -1.682394      15.285129      -0.582395       5.218404          -0.000002
          178              C       6.349257      22.113919       3.684589       0.111116      35.293864 0.39328683E+03  0.89540973E+04                                 9.373392                            6.616876      -0.055190       1.998483                    0.999089      25.784630      71.288631       0.644415       0.417472      -1.071041      -0.000722      -0.008487       0.000649       0.008542       0.001673       0.012259      -0.000046      -0.008016       0.022356      -0.014708       0.000386       0.014322             11.572863       9.940810       0.046366      -1.150771      19.880091      -0.563793       4.897687           0.000001
          179              C      10.306899      19.566278       6.216631      -0.161061      35.922358 0.44563505E+03  0.10574029E+05                                 9.547456                            7.087661       0.022506       1.978620                    0.999308      29.990433      87.483828       0.610643       0.422725      -1.056982       0.014834       0.012153       0.010469       0.021848       0.002985       0.008371       0.022254      -0.005500       0.049326      -0.019806      -0.012241       0.032047             11.418160      12.316553       6.938348      -0.928936      11.348839      -0.800378      10.589087           0.000002
          180              C       7.510376      21.381124       3.455306      -0.172193      34.978086 0.45910422E+03  0.10932278E+05                                 9.281283                            7.137042       0.167190       2.028632                    0.999397      29.663467      85.585493       0.618230       0.416060      -1.065338      -0.003184      -0.006600       0.016494       0.018048       0.008550       0.004277       0.008491       0.003862       0.053946      -0.018245      -0.003529       0.021774             10.630622      10.682314      -0.998203      -1.652874      15.877967      -0.350545       5.331586          -0.000002
          181              C       0.298952      22.102262       7.332668       0.024543      41.388581 0.47030717E+03  0.11287726E+05                                10.521656                            7.396682      -0.526524       1.856897                    0.994185      27.749914      80.870777       0.585002       0.436238      -1.050843      -0.005266       0.006765       0.000122       0.008574      -0.021513      -0.000370       0.001032      -0.005928       0.079791      -0.035017       0.008360       0.026657             13.101316      13.933227       3.040593      -0.094879      12.851063      -0.166942      12.519659           0.000002
          182              C       1.152920      22.008091       8.527276       0.248059      35.465107 0.36792760E+03  0.83294426E+04                                 9.680201                            6.812330      -0.213764       1.954058                    0.998665      25.547332      73.010013       0.571995       0.472999      -1.026763      -0.048254       0.001447      -0.068374       0.083698       0.003561      -0.072020       0.017250      -0.036411      -0.170927      -0.104625       0.045005       0.059620             11.522474      11.780331      -0.082358       7.804423       6.233999      -0.718492      16.553093           0.000003
          183              C       1.155442      21.930606       6.140982       0.248866      35.732529 0.37430277E+03  0.85015605E+04                                 9.712891                            6.858374      -0.219649       1.951195                    0.998629      25.578000      72.973810       0.572242       0.471249      -1.028764      -0.048990       0.004981       0.065344       0.081821       0.008864       0.072029      -0.022591      -0.037605      -0.162905      -0.105257       0.046901       0.058356             11.556348      11.864689      -0.520777      -7.828999       6.454324       1.241585      16.350030           0.000003
          184              C      11.280700      20.621357       8.578390      -0.124485      38.002446 0.48486058E+03  0.11750012E+05                                 9.858559                            7.354640       0.007776       1.962547                    0.999551      30.693036      90.483190       0.604154       0.418348      -1.059734      -0.025266      -0.026705      -0.019103       0.041429      -0.023000       0.019118       0.011540      -0.004618       0.073834      -0.042606       0.010084       0.032522             11.737819      12.483772       6.993397      -0.978166      11.616258      -0.469051      11.113428           0.000003
          185              C      11.813011      21.042154       7.365089      -0.000117      39.680953 0.47305458E+03  0.11357111E+05                                10.286724                            7.353946      -0.176207       1.934423                    0.999295      28.574358      82.973040       0.595098       0.428707      -1.056645       0.007486       0.004970      -0.000092       0.008986       0.056315      -0.001205      -0.000256       0.015667      -0.118773      -0.039735      -0.036928       0.076663             12.944772      14.235262       8.248838      -0.327712      13.082044       0.074213      11.517012           0.000003
          186              C       7.451090      19.991875       3.510802       0.083007      26.391866 0.32703558E+03  0.72042342E+04                                 7.875445                            6.149525       0.115510       2.053280                    0.999670      26.227283      74.456256       0.641201       0.433630      -1.047067      -0.037940      -0.003452       0.011714       0.039857      -0.013610       0.003775      -0.000625       0.055845       0.149184      -0.055927       0.005866       0.050061              8.923314       9.024468       0.450849      -1.098672      13.104291      -0.229084       4.641184           0.000000
          187              C      11.304667      20.514615       6.184794      -0.121439      35.992265 0.45653495E+03  0.10898763E+05                                 9.508088                            7.135442       0.062295       1.985238                    0.999637      30.116230      88.130566       0.613485       0.418214      -1.059775      -0.028543      -0.018912       0.018030       0.038697      -0.020976      -0.014761      -0.001552      -0.011098       0.089206      -0.038939       0.004736       0.034202             11.260076      12.090575       6.646808       0.404213      11.068803       0.930359      10.620851           0.000003
          188              C       2.344943      14.616366       8.612709      -0.152921      38.365170 0.48010783E+03  0.11569729E+05                                 9.857934                            7.271745       0.095937       1.995123                    0.999542      30.328165      88.244711       0.615392       0.413019      -1.066488      -0.019120      -0.015818      -0.014000       0.028492       0.007296       0.011734       0.017569      -0.008755       0.046670      -0.016649      -0.013864       0.030514             11.845480      12.595400       7.259034      -0.152794      11.965677      -0.681717      10.975363           0.000002
          189              C       2.829320      15.183677       7.422921       0.137627      38.150549 0.40878158E+03  0.94431263E+04                                 9.974789                            6.806024      -0.132970       1.958307                    0.999251      26.707510      75.572291       0.623957       0.424939      -1.061121       0.004309       0.009937      -0.002679       0.011158       0.025686       0.001548       0.000569       0.006713      -0.011971      -0.023927      -0.004047       0.027974             12.985881      14.101027       8.989458       0.305504      13.824815      -0.005446      11.031801           0.000003
          190              C       4.355110      16.766295       6.278260       0.314061      40.089887 0.32160516E+03  0.70256652E+04                                10.271185                            6.236926       0.292161       2.111921                    0.999823      24.703426      68.893361       0.618148       0.453575      -1.039686      -0.017470      -0.016389       0.029495       0.037997       0.035472       0.080356       0.077466      -0.001716      -0.188892      -0.127170      -0.003951       0.131121             13.543310       9.880025       4.052262      -7.668011       9.410013      -6.892947      21.339891          -0.000000
          191              C       4.350695      16.724010       8.642063       0.314789      40.044632 0.32181049E+03  0.70347368E+04                                10.267213                            6.247226       0.296543       2.112297                    0.999775      24.754051      69.168255       0.616102       0.454784      -1.038483      -0.017230      -0.015031      -0.031966       0.039302       0.035086      -0.076091      -0.072443      -0.004336      -0.203378      -0.124825      -0.001105       0.125930             13.494640       9.780921       3.860703       7.634862       9.134797       6.606452      21.568200          -0.000000
          192              C       3.824313      16.239441       7.450085      -0.238446      59.694113 0.51174313E+03  0.12412978E+05                                12.598051                            7.352618       0.017973       1.977726                    0.999026      30.100116      85.206912       0.637410       0.396153      -1.087856      -0.010897      -0.015236      -0.000953       0.018756       0.101599       0.003112      -0.003556       0.005541       0.290541      -0.150150       0.053212       0.096938             17.220769      15.802035       9.475710       0.136711      15.509933      -0.026630      20.350337           0.000002
          193              C       7.382974      14.265968       4.039466       0.062291      26.466249 0.33082208E+03  0.73351264E+04                                 8.031800                            6.287490      -0.048857       1.999385                    0.999220      26.695589      76.935592       0.616455       0.448117      -1.034751      -0.035696       0.007878      -0.010139       0.037934       0.008273       0.000052      -0.011358       0.060841       0.132875      -0.054951       0.009323       0.045628              9.117125       8.952988      -0.456052       1.111780      13.599633       0.429727       4.798752           0.000000
          194              C       7.427123      12.877862       3.975501      -0.163111      33.471939 0.43538256E+03  0.10252909E+05                                 9.088710                            7.003893       0.122054       2.021035                    0.999233      29.305345      84.678539       0.615589       0.422512      -1.058961      -0.006023       0.002929      -0.012831       0.014474      -0.009776      -0.001367       0.007335      -0.002853       0.044407      -0.017745      -0.000152       0.017897             10.384213      10.649109       1.294085       1.682394      15.285126       0.582395       5.218403          -0.000002
          195              C       6.264743      12.171581       3.684589       0.111116      35.293861 0.39328681E+03  0.89540966E+04                                 9.373391                            6.616876      -0.055190       1.998483                    0.999089      25.784629      71.288626       0.644415       0.417472      -1.071041       0.000722       0.008487       0.000649       0.008542       0.001673      -0.012259       0.000046      -0.008016       0.022356      -0.014708       0.000386       0.014322             11.572862       9.940809       0.046366       1.150771      19.880090       0.563793       4.897687           0.000001
          196              C       2.307101      14.719222       6.216631      -0.161062      35.922359 0.44563506E+03  0.10574030E+05                                 9.547457                            7.087661       0.022506       1.978620                    0.999308      29.990433      87.483830       0.610643       0.422725      -1.056982      -0.014834      -0.012153       0.010469       0.021848       0.002985      -0.008371      -0.022254      -0.005500       0.049326      -0.019806      -0.012241       0.032047             11.418161      12.316554       6.938349       0.928936      11.348840       0.800378      10.589088           0.000002
          197              C       5.103624      12.904376       3.455306      -0.172193      34.978085 0.45910421E+03  0.10932278E+05                                 9.281282                            7.137042       0.167191       2.028632                    0.999397      29.663467      85.585489       0.618230       0.416060      -1.065338       0.003184       0.006600       0.016494       0.018048       0.008550      -0.004277      -0.008491       0.003862       0.053946      -0.018245      -0.003529       0.021774             10.630622      10.682314      -0.998203       1.652874      15.877966       0.350545       5.331586          -0.000002
          198              C      12.315048      12.183238       7.332668       0.024543      41.388581 0.47030715E+03  0.11287726E+05                                10.521656                            7.396682      -0.526524       1.856897                    0.994185      27.749914      80.870778       0.585002       0.436238      -1.050843       0.005266      -0.006765       0.000122       0.008574      -0.021513       0.000370      -0.001032      -0.005928       0.079791      -0.035017       0.008360       0.026657             13.101316      13.933227       3.040593       0.094879      12.851064       0.166942      12.519659           0.000002
          199              C      11.461080      12.277409       8.527276       0.248059      35.465110 0.36792763E+03  0.83294434E+04                                 9.680201                            6.812330      -0.213764       1.954058                    0.998665      25.547333      73.010019       0.571995       0.472999      -1.026763       0.048254      -0.001447      -0.068374       0.083698       0.003561       0.072020      -0.017250      -0.036411      -0.170926      -0.104625       0.045005       0.059620             11.522475      11.780332      -0.082358      -7.804424       6.233999       0.718492      16.553095           0.000003
          200              C      11.458558      12.354894       6.140982       0.248866      35.732531 0.37430279E+03  0.85015610E+04                                 9.712891                            6.858374      -0.219649       1.951195                    0.998629      25.578001      72.973813       0.572242       0.471249      -1.028764       0.048990      -0.004981       0.065344       0.081821       0.008864      -0.072029       0.022591      -0.037605      -0.162905      -0.105257       0.046901       0.058356             11.556348      11.864689      -0.520777       7.829000       6.454324      -1.241585      16.350030           0.000003
          201              C       1.333300      13.664143       8.578390      -0.124485      38.002450 0.48486063E+03  0.11750014E+05                                 9.858560                            7.354641       0.007775       1.962547                    0.999551      30.693038      90.483200       0.604154       0.418348      -1.059734       0.025266       0.026705      -0.019102       0.041429      -0.023000      -0.019118      -0.011540      -0.004618       0.073834      -0.042606       0.010084       0.032522             11.737821      12.483774       6.993398       0.978166      11.616260       0.469051      11.113429           0.000003
          202              C       0.800989      13.243346       7.365089      -0.000117      39.680957 0.47305463E+03  0.11357113E+05                                10.286724                            7.353946      -0.176207       1.934423                    0.999295      28.574360      82.973046       0.595098       0.428707      -1.056645      -0.007486      -0.004970      -0.000092       0.008986       0.056315       0.001205       0.000256       0.015667      -0.118773      -0.039735      -0.036928       0.076663             12.944773      14.235263       8.248839       0.327712      13.082045      -0.074213      11.517012           0.000003
          203              C       5.162910      14.293625       3.510802       0.083007      26.391866 0.32703557E+03  0.72042341E+04                                 7.875445                            6.149525       0.115510       2.053280                    0.999670      26.227282      74.456253       0.641201       0.433630      -1.047067       0.037940       0.003452       0.011714       0.039857      -0.013610      -0.003775       0.000625       0.055845       0.149184      -0.055927       0.005866       0.050061              8.923314       9.024467       0.450849       1.098672      13.104291       0.229084       4.641184           0.000000
          204              C       1.309333      13.770885       6.184794      -0.121439      35.992263 0.45653492E+03  0.10898762E+05                                 9.508088                            7.135441       0.062296       1.985238                    0.999637      30.116229      88.130562       0.613485       0.418214      -1.059775       0.028543       0.018912       0.018030       0.038697      -0.020976       0.014761       0.001552      -0.011098       0.089206      -0.038939       0.004736       0.034202             11.260076      12.090575       6.646807      -0.404213      11.068802      -0.930359      10.620851           0.000003
          205              N       4.789536      17.102750      12.605735      -0.434446      56.079632 0.60875963E+03  0.15221188E+05                                11.977700                            7.994691       0.383611       2.114034                    0.998317      30.419139      83.776638       0.622178       0.393721      -1.103849       0.012888      -0.011289      -0.024098       0.029568      -0.026760       0.069383      -0.067849      -0.020920      -0.139821      -0.107081      -0.003664       0.110746             15.567989      11.986289      -3.801087      -8.553417      11.456049       7.014876      23.261628           0.000000
          206              N       4.779445      17.169036       2.323642      -0.435181      56.075643 0.61248982E+03  0.15342987E+05                                11.986139                            8.032063       0.363956       2.106949                    0.998272      30.489899      84.141471       0.619025       0.394990      -1.102593       0.013651      -0.009515       0.024687       0.029771      -0.025129      -0.069259       0.070563      -0.019856      -0.148515      -0.110645      -0.000912       0.111557             15.509450      11.904028      -3.683766       8.477792      11.347232      -6.838953      23.277091           0.000001
          207              N      10.863177      21.906149       2.184758      -0.319477      37.245411 0.47245538E+03  0.11027217E+05                                 8.919077                            6.872215       1.330737       2.421413                    0.999058      28.297216      73.962015       0.700063       0.374856      -1.123615       0.011434       0.007010      -0.002738       0.013688      -0.009044       0.120823       0.026752      -0.060565      -0.319002      -0.181613       0.083347       0.098266             10.255938      10.660291       0.591016      -6.053632       5.942640      -0.910533      14.164881          -0.000003
          208              N       6.265248      19.313022      11.099624      -0.193957      35.596154 0.49195780E+03  0.11709472E+05                                 9.072311                            7.184739       0.008557       2.040913                    0.998735      27.009388      73.530184       0.653990       0.393482      -1.099612       0.003849       0.149651      -0.005696       0.149809       0.001756       0.016083       0.006139       0.152911       0.089266      -0.091650       0.023260       0.068390             10.443441      11.776995      -0.108344       1.453140      13.889658      -0.217947       5.663670           0.000000
          209              N      10.840472      21.769693      12.495182      -0.320322      36.354419 0.46172993E+03  0.10701182E+05                                 8.729249                            6.752288       1.444063       2.459000                    0.998829      28.119591      72.926831       0.713703       0.370293      -1.128536       0.006676       0.006292       0.002255       0.009447      -0.015613      -0.119308      -0.032187      -0.058971      -0.290618      -0.176553       0.081680       0.094873             10.018832      10.426914       0.941333       5.856586       6.034498       1.382764      13.595083          -0.000004
          210              N       7.824464      17.182750      12.605735      -0.434446      56.079627 0.60875957E+03  0.15221186E+05                                11.977699                            7.994691       0.383611       2.114034                    0.998317      30.419138      83.776633       0.622178       0.393721      -1.103849      -0.012888       0.011289      -0.024098       0.029568      -0.026760      -0.069383       0.067849      -0.020920      -0.139821      -0.107081      -0.003664       0.110746             15.567987      11.986288      -3.801087       8.553416      11.456048      -7.014875      23.261625           0.000000
          211              N       7.834555      17.116464       2.323642      -0.435181      56.075637 0.61248977E+03  0.15342985E+05                                11.986138                            8.032063       0.363956       2.106949                    0.998272      30.489898      84.141466       0.619025       0.394990      -1.102593      -0.013651       0.009515       0.024687       0.029771      -0.025129       0.069259      -0.070563      -0.019856      -0.148515      -0.110645      -0.000912       0.111557             15.509449      11.904027      -3.683765      -8.477791      11.347232       6.838953      23.277088           0.000001
          212              N       1.750823      12.379351       2.184758      -0.319477      37.245411 0.47245538E+03  0.11027217E+05                                 8.919077                            6.872215       1.330737       2.421413                    0.999058      28.297217      73.962016       0.700063       0.374856      -1.123615      -0.011434      -0.007010      -0.002738       0.013688      -0.009044      -0.120823      -0.026752      -0.060565      -0.319002      -0.181613       0.083347       0.098266             10.255937      10.660291       0.591016       6.053631       5.942640       0.910533      14.164880          -0.000003
          213              N       6.348752      14.972478      11.099624      -0.193957      35.596157 0.49195786E+03  0.11709474E+05                                 9.072311                            7.184739       0.008557       2.040913                    0.998735      27.009390      73.530189       0.653990       0.393482      -1.099612      -0.003849      -0.149651      -0.005696       0.149809       0.001756      -0.016083      -0.006139       0.152911       0.089266      -0.091650       0.023260       0.068390             10.443441      11.776995      -0.108344      -1.453140      13.889659       0.217947       5.663670           0.000000
          214              N       1.773528      12.515807      12.495182      -0.320322      36.354420 0.46172994E+03  0.10701182E+05                                 8.729249                            6.752288       1.444063       2.459000                    0.998829      28.119591      72.926832       0.713703       0.370293      -1.128536      -0.006676      -0.006292       0.002255       0.009447      -0.015613       0.119308       0.032187      -0.058971      -0.290618      -0.176553       0.081680       0.094873             10.018832      10.426914       0.941333      -5.856586       6.034499      -1.382764      13.595084          -0.000003
          215              N       4.789536       5.754250       9.300265      -0.434446      56.079632 0.60875963E+03  0.15221188E+05                                11.977700                            7.994691       0.383611       2.114034                    0.998317      30.419139      83.776638       0.622178       0.393721      -1.103849       0.012888       0.011289       0.024098       0.029568       0.026760      -0.069383      -0.067849      -0.020920      -0.139821      -0.107081      -0.003664       0.110746             15.567988      11.986289       3.801087       8.553417      11.456049       7.014875      23.261627           0.000000
          216              N       4.779445       5.687964       4.978358      -0.435181      56.075644 0.61248985E+03  0.15342988E+05                                11.986139                            8.032063       0.363956       2.106949                    0.998272      30.489900      84.141473       0.619025       0.394990      -1.102593       0.013651       0.009515      -0.024687       0.029771       0.025129       0.069259       0.070563      -0.019856      -0.148515      -0.110645      -0.000912       0.111557             15.509450      11.904027       3.683765      -8.477791      11.347232      -6.838953      23.277090           0.000001
          217              N      10.863177       0.950851       5.117242      -0.319477      37.245411 0.47245538E+03  0.11027217E+05                                 8.919077                            6.872215       1.330737       2.421413                    0.999058      28.297217      73.962016       0.700063       0.374856      -1.123615       0.011434      -0.007010       0.002738       0.013688       0.009044      -0.120823       0.026752      -0.060565      -0.319002      -0.181613       0.083347       0.098266             10.255937      10.660291      -0.591016       6.053631       5.942640      -0.910533      14.164880          -0.000003
          218              N       6.265248       3.543978      10.806376      -0.193957      35.596158 0.49195786E+03  0.11709474E+05                                 9.072312                            7.184739       0.008557       2.040913                    0.998735      27.009390      73.530191       0.653990       0.393482      -1.099612       0.003849      -0.149651       0.005696       0.149809      -0.001756      -0.016083       0.006139       0.152911       0.089267      -0.091650       0.023260       0.068390             10.443442      11.776995       0.108344      -1.453140      13.889659      -0.217947       5.663670           0.000000
          219              N      10.840472       1.087307       9.410818      -0.320322      36.354418 0.46172991E+03  0.10701181E+05                                 8.729249                            6.752288       1.444063       2.459000                    0.998829      28.119591      72.926830       0.713703       0.370293      -1.128536       0.006676      -0.006292      -0.002255       0.009447       0.015613       0.119308      -0.032187      -0.058971      -0.290618      -0.176553       0.081680       0.094873             10.018831      10.426913      -0.941333      -5.856585       6.034498       1.382764      13.595082          -0.000004
          220              N       7.824464       5.674250       9.300265      -0.434446      56.079626 0.60875955E+03  0.15221185E+05                                11.977700                            7.994691       0.383611       2.114034                    0.998317      30.419137      83.776631       0.622178       0.393721      -1.103849      -0.012888      -0.011289       0.024098       0.029568       0.026760       0.069383       0.067849      -0.020920      -0.139821      -0.107081      -0.003664       0.110746             15.567987      11.986288       3.801087      -8.553417      11.456048      -7.014875      23.261626           0.000000
          221              N       7.834555       5.740536       4.978358      -0.435181      56.075637 0.61248976E+03  0.15342985E+05                                11.986138                            8.032062       0.363956       2.106949                    0.998272      30.489898      84.141465       0.619025       0.394990      -1.102593      -0.013651      -0.009515      -0.024687       0.029771       0.025129      -0.069259      -0.070563      -0.019856      -0.148515      -0.110645      -0.000912       0.111557             15.509449      11.904026       3.683765       8.477791      11.347231       6.838953      23.277088           0.000001
          222              N       1.750823      10.477649       5.117242      -0.319477      37.245410 0.47245536E+03  0.11027216E+05                                 8.919077                            6.872215       1.330737       2.421413                    0.999058      28.297216      73.962014       0.700063       0.374856      -1.123615      -0.011434       0.007010       0.002738       0.013688       0.009044       0.120823      -0.026752      -0.060565      -0.319002      -0.181613       0.083347       0.098266             10.255937      10.660291      -0.591016      -6.053631       5.942640       0.910533      14.164880          -0.000003
          223              N       6.348752       7.884522      10.806376      -0.193957      35.596157 0.49195786E+03  0.11709474E+05                                 9.072311                            7.184739       0.008557       2.040913                    0.998735      27.009390      73.530190       0.653990       0.393482      -1.099612      -0.003849       0.149651       0.005696       0.149809      -0.001756       0.016083      -0.006139       0.152911       0.089266      -0.091650       0.023260       0.068390             10.443441      11.776995       0.108344       1.453140      13.889659       0.217947       5.663670           0.000000
          224              N       1.773528      10.341193       9.410818      -0.320322      36.354416 0.46172990E+03  0.10701181E+05                                 8.729248                            6.752287       1.444063       2.459000                    0.998829      28.119591      72.926829       0.713703       0.370293      -1.128536      -0.006676       0.006292      -0.002255       0.009447       0.015613      -0.119308       0.032187      -0.058971      -0.290618      -0.176553       0.081680       0.094873             10.018831      10.426913      -0.941333       5.856585       6.034498      -1.382764      13.595082          -0.000004
          225              N       7.824464       5.754250       1.998265      -0.434446      56.079633 0.60875965E+03  0.15221188E+05                                11.977700                            7.994691       0.383611       2.114034                    0.998317      30.419140      83.776640       0.622178       0.393721      -1.103849      -0.012888       0.011289       0.024098       0.029568      -0.026760       0.069383      -0.067849      -0.020920      -0.139821      -0.107081      -0.003664       0.110746             15.567988      11.986289      -3.801087      -8.553417      11.456049       7.014875      23.261627           0.000000
          226              N       7.834555       5.687964      12.280358      -0.435181      56.075646 0.61248987E+03  0.15342988E+05                                11.986140                            8.032063       0.363956       2.106949                    0.998272      30.489900      84.141475       0.619025       0.394990      -1.102593      -0.013651       0.009515      -0.024687       0.029771      -0.025129      -0.069259       0.070563      -0.019856      -0.148515      -0.110645      -0.000912       0.111557             15.509451      11.904028      -3.683766       8.477792      11.347233      -6.838954      23.277091           0.000001
          227              N       1.750823       0.950851      12.419242      -0.319477      37.245410 0.47245538E+03  0.11027217E+05                                 8.919077                            6.872215       1.330737       2.421413                    0.999058      28.297217      73.962016       0.700063       0.374856      -1.123615      -0.011434      -0.007010       0.002738       0.013688      -0.009044       0.120823       0.026752      -0.060565      -0.319002      -0.181613       0.083347       0.098265             10.255937      10.660291       0.591016      -6.053631       5.942640      -0.910533      14.164880          -0.000003
          228              N       6.348752       3.543978       3.504376      -0.193957      35.596158 0.49195786E+03  0.11709474E+05                                 9.072312                            7.184739       0.008557       2.040913                    0.998735      27.009390      73.530192       0.653990       0.393482      -1.099612      -0.003849      -0.149651       0.005696       0.149809       0.001756       0.016083       0.006139       0.152911       0.089266      -0.091650       0.023260       0.068390             10.443442      11.776996      -0.108344       1.453140      13.889660      -0.217947       5.663670           0.000000
          229              N       1.773528       1.087307       2.108818      -0.320322      36.354420 0.46172996E+03  0.10701183E+05                                 8.729249                            6.752288       1.444063       2.459000                    0.998829      28.119593      72.926835       0.713703       0.370293      -1.128536      -0.006676      -0.006292      -0.002255       0.009447      -0.015613      -0.119308      -0.032187      -0.058971      -0.290618      -0.176553       0.081680       0.094873             10.018832      10.426914       0.941333       5.856586       6.034498       1.382764      13.595083          -0.000004
          230              N       4.789536       5.674250       1.998265      -0.434446      56.079629 0.60875960E+03  0.15221186E+05                                11.977699                            7.994691       0.383611       2.114034                    0.998317      30.419139      83.776635       0.622178       0.393721      -1.103849       0.012888      -0.011289       0.024098       0.029568      -0.026760      -0.069383       0.067849      -0.020920      -0.139821      -0.107081      -0.003664       0.110746             15.567987      11.986288      -3.801087       8.553416      11.456048      -7.014875      23.261625           0.000000
          231              N       4.779445       5.740536      12.280358      -0.435181      56.075644 0.61248984E+03  0.15342987E+05                                11.986140                            8.032063       0.363956       2.106949                    0.998272      30.489899      84.141473       0.619025       0.394990      -1.102593       0.013651      -0.009515      -0.024687       0.029771      -0.025129       0.069259      -0.070563      -0.019856      -0.148515      -0.110645      -0.000912       0.111557             15.509451      11.904028      -3.683766      -8.477792      11.347233       6.838954      23.277091           0.000001
          232              N      10.863177      10.477649      12.419242      -0.319477      37.245410 0.47245538E+03  0.11027217E+05                                 8.919077                            6.872215       1.330737       2.421413                    0.999058      28.297216      73.962015       0.700063       0.374856      -1.123615       0.011434       0.007010       0.002738       0.013688      -0.009044      -0.120823      -0.026752      -0.060565      -0.319002      -0.181613       0.083347       0.098266             10.255937      10.660291       0.591016       6.053632       5.942640       0.910533      14.164880          -0.000003
          233              N       6.265248       7.884522       3.504376      -0.193957      35.596157 0.49195786E+03  0.11709474E+05                                 9.072311                            7.184739       0.008557       2.040913                    0.998735      27.009390      73.530190       0.653990       0.393482      -1.099612       0.003849       0.149651       0.005696       0.149809       0.001756      -0.016083      -0.006139       0.152911       0.089266      -0.091650       0.023260       0.068390             10.443441      11.776995      -0.108344      -1.453140      13.889659       0.217947       5.663670           0.000000
          234              N      10.840472      10.341193       2.108818      -0.320322      36.354422 0.46172997E+03  0.10701183E+05                                 8.729249                            6.752288       1.444063       2.459000                    0.998829      28.119592      72.926835       0.713703       0.370293      -1.128536       0.006676       0.006292      -0.002255       0.009447      -0.015613       0.119308       0.032187      -0.058971      -0.290618      -0.176553       0.081680       0.094873             10.018832      10.426915       0.941334      -5.856586       6.034499      -1.382764      13.595084          -0.000003
          235              N       7.824464      17.102750       5.303735      -0.434446      56.079631 0.60875962E+03  0.15221187E+05                                11.977700                            7.994691       0.383611       2.114034                    0.998317      30.419139      83.776637       0.622178       0.393721      -1.103849      -0.012888      -0.011289      -0.024098       0.029568       0.026760      -0.069383      -0.067849      -0.020920      -0.139821      -0.107081      -0.003664       0.110746             15.567988      11.986289       3.801087       8.553417      11.456049       7.014875      23.261627           0.000000
          236              N       7.834555      17.169036       9.625642      -0.435181      56.075648 0.61248990E+03  0.15342989E+05                                11.986140                            8.032064       0.363956       2.106949                    0.998272      30.489901      84.141478       0.619025       0.394990      -1.102593      -0.013651      -0.009515       0.024687       0.029771       0.025129       0.069259       0.070563      -0.019856      -0.148515      -0.110645      -0.000912       0.111557             15.509451      11.904028       3.683766      -8.477792      11.347233      -6.838954      23.277092           0.000001
          237              N       1.750823      21.906149       9.486758      -0.319477      37.245409 0.47245537E+03  0.11027216E+05                                 8.919076                            6.872215       1.330737       2.421413                    0.999058      28.297217      73.962015       0.700063       0.374856      -1.123615      -0.011434       0.007010      -0.002738       0.013688       0.009044      -0.120823       0.026752      -0.060565      -0.319002      -0.181613       0.083347       0.098266             10.255937      10.660290      -0.591015       6.053631       5.942640      -0.910533      14.164879          -0.000003
          238              N       6.348752      19.313022       3.797624      -0.193957      35.596156 0.49195783E+03  0.11709473E+05                                 9.072312                            7.184739       0.008557       2.040913                    0.998735      27.009389      73.530190       0.653990       0.393482      -1.099612      -0.003849       0.149651      -0.005696       0.149809      -0.001756      -0.016083       0.006139       0.152911       0.089267      -0.091650       0.023260       0.068390             10.443442      11.776996       0.108344      -1.453140      13.889659      -0.217947       5.663670           0.000000
          239              N       1.773528      21.769693       5.193182      -0.320322      36.354419 0.46172993E+03  0.10701182E+05                                 8.729249                            6.752288       1.444063       2.459000                    0.998829      28.119592      72.926832       0.713703       0.370293      -1.128536      -0.006676       0.006292       0.002255       0.009447       0.015613       0.119308      -0.032187      -0.058971      -0.290618      -0.176553       0.081680       0.094873             10.018831      10.426914      -0.941333      -5.856585       6.034498       1.382764      13.595082          -0.000004
          240              N       4.789536      17.182750       5.303735      -0.434446      56.079625 0.60875955E+03  0.15221185E+05                                11.977699                            7.994690       0.383611       2.114034                    0.998317      30.419138      83.776631       0.622178       0.393721      -1.103849       0.012888       0.011289      -0.024098       0.029568       0.026760       0.069383       0.067849      -0.020920      -0.139821      -0.107081      -0.003664       0.110746             15.567987      11.986288       3.801087      -8.553416      11.456048      -7.014875      23.261624           0.000000
          241              N       4.779445      17.116464       9.625642      -0.435181      56.075638 0.61248977E+03  0.15342985E+05                                11.986138                            8.032063       0.363956       2.106949                    0.998272      30.489898      84.141467       0.619025       0.394990      -1.102593       0.013651       0.009515       0.024687       0.029771       0.025129      -0.069259      -0.070563      -0.019856      -0.148515      -0.110645      -0.000912       0.111557             15.509449      11.904027       3.683766       8.477791      11.347232       6.838953      23.277089           0.000001
          242              N      10.863177      12.379351       9.486758      -0.319477      37.245413 0.47245541E+03  0.11027217E+05                                 8.919077                            6.872215       1.330737       2.421413                    0.999058      28.297217      73.962018       0.700063       0.374856      -1.123615       0.011434      -0.007010      -0.002738       0.013688       0.009044       0.120823      -0.026752      -0.060565      -0.319002      -0.181613       0.083347       0.098266             10.255938      10.660291      -0.591016      -6.053632       5.942641       0.910533      14.164881          -0.000003
          243              N       6.265248      14.972478       3.797624      -0.193957      35.596157 0.49195786E+03  0.11709474E+05                                 9.072312                            7.184739       0.008557       2.040913                    0.998735      27.009390      73.530191       0.653990       0.393482      -1.099612       0.003849      -0.149651      -0.005696       0.149809      -0.001756       0.016083      -0.006139       0.152911       0.089266      -0.091650       0.023260       0.068390             10.443441      11.776996       0.108344       1.453140      13.889659       0.217947       5.663670           0.000000
          244              N      10.840472      12.515807       5.193182      -0.320322      36.354422 0.46172997E+03  0.10701183E+05                                 8.729250                            6.752288       1.444063       2.459000                    0.998829      28.119592      72.926835       0.713703       0.370293      -1.128536       0.006676      -0.006292       0.002255       0.009447       0.015613      -0.119308       0.032187      -0.058971      -0.290618      -0.176553       0.081680       0.094873             10.018832      10.426915      -0.941334       5.856586       6.034499      -1.382764      13.595084          -0.000003

******************************************************
Auxiliary information for the entire system
The total spin magnetic moment of the unit cell is   0.000067
The total net atomic charge of the unit cell is   0.000000
Accuracy of reproducing the electrostatic potential in the unit cell:
  The inner radius (bohr) =    5.0000
  The outer radius (bohr) =   12.0000
  Valid grid points have density less than (e/(bohr^3)) =    0.0001
  The number of valid grid points were=       136348
  The rms potential error without charges in kcal/mol is=      2.21394
  The rms potential error with partial charges in kcal/mol is=      1.08412
  The RRMSE value at monopole order=      0.48968
  The rms potential error with partial charges and cloud penetration in kcal/mol is=      1.09766
  The RRMSE value at monopole order with cloud penetration is=      0.49579
  The rms potential error with partial charges and atomic dipoles in kcal/mol is=      0.61387
  The RRMSE value at dipole order=      0.27728
  The rms potential error with partial charges, atomic dipoles and cloud penetration in kcal/mol is=      0.61769
  The RRMSE value at dipole order with cloud penetration=      0.27900

******************************************************
The electron densities and ab initio electrostatic potential were computed in VASP using the PBE functional and
projector augmented wave method. See the main text of the journal article for a description of computational details.
The atomic charges, dipoles, and quadrupoles were computed with the DDEC6 method as described in
(a) T. A. Manz and N. Gabaldon Limas, RSC Adv. 6 (2016) 47771-47801 DOI: 10.1039/c6ra04656h
(b) N. Gabaldon Limas and T. A. Manz, RSC Adv. 8 (2018) 2678-2707 DOI: 10.1039/c7ra11829e.
For each atom in the material, the electron cloud parameters were fit to the spherically averaged atom-in-material
electron density using radial positions for which this density was between 10^-4 and 10^-2 electrons per cubic bohr.
The polarizabilities, dispersion coefficients, and quantum Drude oscillator (QDO) parameters were fit using the MCLF method.
The magnetic structure of the system was optimized in VASP from the default ferromagnetic initial guess using spin polarization.
The atomic spin moments (ASMs) were computed on this optimized magnetic structure using the DDEC6 partition as inputs
to the method of T. A. Manz and D. S. Sholl, J. Chem. Theory Comput. 7 (2011) 4146-4164 DOI: 10.1021/ct200539n.
The RMSE and RRMSE were computed using a uniform grid with Ewald summation.
