# Supplementary material for: A collection of forcefield precursors for metal–organic frameworks
Source: RSC Adv. 2019 Nov 13;9(63):36492–507. doi: 10.1039/c9ra07327b (PMC9075174; doi:10.1039/c9ra07327b)
Supplement: RA-009-C9RA07327B-s4934 [file RA-009-C9RA07327B-s4934.xyz]

   76
jmolscript: load "" {1 1 1} spacegroup "x,y,z" unitcell [{      7.764800     0.000000     0.000000 }, {      0.000000     9.982700     0.000000 }, {     -2.263332     0.000000    14.981498 }]
La     5.216708     5.423301     9.598346     1.955740
La     3.035494     0.431951    12.873901     1.955737
La     0.284760     4.559399     5.383152     1.955745
La     2.465974     9.550749     2.107597     1.955742
H      5.350493     1.064156     5.490719     0.096236
H      3.711251     8.000136     7.264528     0.097916
H      4.967090     1.096100     9.472801     0.127355
H      5.165041     6.055506     2.000030     0.096235
H      6.804283     3.008786     0.226221     0.097916
H      3.285112     6.087450    12.999446     0.127355
H      0.150975     8.918544     9.490779     0.096236
H      1.790217     1.982564     7.716970     0.097916
H      0.534378     8.886600     5.508697     0.127354
H      0.336427     3.927194    12.981468     0.096236
H     -1.302815     6.973914    14.755277     0.097916
H      2.216356     3.895250     1.982052     0.127354
C      3.880494     8.625053     9.788312     0.651438
C      5.937941     2.644617     7.512922     0.682752
C      5.272019     1.297851     7.480112    -0.077455
C      5.058755     0.651870     6.270506     0.059199
C      4.104837     8.841677     7.316514     0.074644
C      4.294733     9.393421     8.572863    -0.086210
C      4.862263     0.673832     8.650467    -0.075104
C      2.331120     4.670506     8.063342     0.503747
C      4.371708     3.633703    12.683935     0.651438
C      4.577593     7.635967    -0.022173     0.682752
C      5.243515     6.289201     0.010637    -0.077455
C      5.456779     5.643220     1.220243     0.059199
C      6.410697     3.850327     0.174235     0.074644
C      3.957469     4.402071    13.899384    -0.086211
C      3.389939     5.665182    13.821780    -0.075104
C     -1.843718     9.661856    14.408905     0.503748
C      1.620974     1.357647     5.193186     0.651438
C     -0.436473     7.338083     7.468576     0.682752
C      0.229449     8.684849     7.501386    -0.077456
C      0.442713     9.330830     8.710992     0.059200
C      1.396631     1.141023     7.664984     0.074644
C      1.206735     0.589279     6.408635    -0.086211
C      0.639205     9.308868     6.331031    -0.075104
C      3.170348     5.312194     6.918156     0.503747
C      1.129760     6.348997     2.297563     0.651439
C      3.187207     2.346733     0.022173     0.682752
C      2.521285     3.693499    -0.010637    -0.077456
C      0.044689     4.339480    13.761255     0.059199
C     -0.909229     6.132373    14.807263     0.074644
C      1.543999     5.580629     1.082114    -0.086211
C      2.111529     4.317518     1.159718    -0.075105
C      7.345186     0.320844     0.572593     0.503747
N      4.450617     9.441538     6.173875    -0.278591
N      6.064917     4.450188     1.316874    -0.278592
N      1.050851     0.541162     8.807623    -0.278591
N     -0.563449     5.532512    13.664624    -0.278591
O      5.834253     3.314356     8.564173    -0.638859
O      6.552775     3.006789     6.491034    -0.654742
O      3.755582     9.230603    10.866979    -0.642944
O      3.687452     7.381708     9.654227    -0.640955
O      2.912144     4.459671     9.147403    -0.566093
O      1.137538     4.399675     7.799518    -0.588071
O      2.417949     8.305706    13.908074    -0.638859
O      3.962759     7.998139     0.999715    -0.654742
O      4.496620     4.239253    11.605268    -0.642946
O      4.564750     2.390358    12.818020    -0.640954
O      5.340058     9.451021    13.324844    -0.566093
O     -0.650136     9.391025    14.672729    -0.588071
O     -0.332785     6.668344     6.417325    -0.638860
O     -1.051307     6.975911     8.490464    -0.654742
O      1.745886     0.752097     4.114519    -0.642946
O      1.814016     2.600992     5.327271    -0.640955
O      2.589324     5.523029     5.834095    -0.566093
O      4.363930     5.583025     7.181980    -0.588071
O      3.083519     1.676994     1.073424    -0.638859
O      1.538709     1.984561    13.981783    -0.654742
O      1.004848     5.743447     3.376230    -0.642946
O      0.936718     7.592342     2.163478    -0.640955
O      0.161410     0.531679     1.656654    -0.566094
O      6.151604     0.591675     0.308769    -0.588071

The following XYZ coordinates are in angstroms. Other properties are in atomic units.
The sperically averaged electron density of each atom fit to a function of the form exp(a - br)
eigen_1, eigen_2 and eigen_3 are the three eigenvalues of traceless quadrupole moment tensor
  atom number  atomic symbol              X              Y              Z     net charge C6 coefficient C8 coefficient C10 coefficient fluctuating dipole atomic polarizability isotropic forcefield polarizability              a              b squared Pearson coefficient          <r^3>          <r^4>         wp_QDO          m_QDO          q_QDO       dipole_x       dipole_y       dipole_z         dipole            Qxy            Qxz            Qyz     Q(x^2-y^2)  Q(3z^2 - R^2)        eigen_1        eigen_2        eigen_3 static polarizability      alpha(xx)      alpha(xy)      alpha(xz)      alpha(yy)      alpha(yz)      alpha(zz) atomic spin moment
            1             La       5.216708       5.423301       9.598346       1.955740     209.014969 0.55291448E+04  0.22273927E+06                                25.041757                           21.759023       1.326125       2.022323                    0.999452     102.400750     280.516484       0.473495       0.321109      -1.251587       0.001000      -0.017966       0.005496       0.018814      -0.029407       0.031782       0.010919       0.074153      -0.219791      -0.083370      -0.005022       0.088392             27.605402      23.568026       2.198273      -1.989245      30.134038      -3.355435      29.114141           0.000117
            2             La       3.035494       0.431951      12.873901       1.955737     209.015694 0.55291704E+04  0.22274057E+06                                25.041823                           21.759081       1.326114       2.022319                    0.999452     102.400880     280.517088       0.473494       0.321109      -1.251586      -0.001003      -0.017963      -0.005495       0.018812       0.029409       0.031780      -0.010921       0.074152      -0.219787      -0.083369      -0.005022       0.088391             27.605473      23.568085      -2.198277      -1.989246      30.134114       3.355444      29.114219           0.000112
            3             La       0.284760       4.559399       5.383152       1.955745     209.014293 0.55291210E+04  0.22273806E+06                                25.041699                           21.758972       1.326127       2.022324                    0.999452     102.400583     280.515805       0.473496       0.321109      -1.251587      -0.001001       0.017964      -0.005495       0.018812      -0.029410       0.031779       0.010920       0.074154      -0.219790      -0.083369      -0.005024       0.088393             27.605339      23.567978       2.198271      -1.989243      30.133979      -3.355426      29.114060           0.000127
            4             La       2.465974       9.550749       2.107597       1.955742     209.015015 0.55291453E+04  0.22273929E+06                                25.041764                           21.759027       1.326119       2.022321                    0.999452     102.400708     280.516382       0.473495       0.321109      -1.251587       0.001001       0.017962       0.005497       0.018811       0.029408       0.031780      -0.010921       0.074147      -0.219785      -0.083368      -0.005020       0.088388             27.605412      23.568046      -2.198284      -1.989250      30.134058       3.355438      29.114132           0.000123
            5              H       5.350493       1.064156       5.490719       0.096236       1.152171 0.86338714E+01  0.86249604E+02                                 1.809296                            1.715746      -0.945899       2.426420                    0.998552       3.524762       9.900493       0.479538       1.278591      -0.710257       0.013839       0.016551      -0.040782       0.046137      -0.001678      -0.005065      -0.002866      -0.003083       0.046186      -0.011237      -0.005432       0.016669              1.831192       1.626102       0.194183      -0.252010       1.686356      -0.358343       2.181119           0.000001
            6              H       3.711251       8.000136       7.264528       0.097916       1.008780 0.72539557E+01  0.70817825E+02                                 1.773060                            1.658066      -1.279881       2.270817                    0.993669       3.892443      11.558641       0.441447       1.421215      -0.677656      -0.017800      -0.040331      -0.007648       0.044743       0.013162       0.000236       0.007443      -0.005665      -0.006329      -0.014257      -0.002232       0.016489              1.830604       1.627399       0.431520       0.038945       2.420020       0.060686       1.444392          -0.000001
            7              H       4.967090       1.096100       9.472801       0.127355       1.044620 0.80065985E+01  0.79604612E+02                                 1.780059                            1.719438      -1.282788       2.286084                    0.994686       3.678402      10.793755       0.444897       1.384702      -0.686485       0.006274       0.018152       0.032980       0.038165      -0.001440       0.007642       0.005036       0.001468       0.017382      -0.009580      -0.001747       0.011327              1.784273       1.468031       0.103716       0.036604       1.732144       0.313441       2.152646          -0.000001
            8              H       5.165041       6.055506       2.000030       0.096235       1.152172 0.86338855E+01  0.86249787E+02                                 1.809298                            1.715748      -0.945905       2.426417                    0.998552       3.524765       9.900507       0.479537       1.278592      -0.710256      -0.013839       0.016552       0.040782       0.046137       0.001677      -0.005065       0.002866      -0.003083       0.046186      -0.011237      -0.005432       0.016669              1.831195       1.626104      -0.194183      -0.252011       1.686358       0.358344       2.181123           0.000001
            9              H       6.804283       3.008786       0.226221       0.097916       1.008781 0.72539665E+01  0.70817961E+02                                 1.773062                            1.658067      -1.279883       2.270816                    0.993669       3.892447      11.558657       0.441447       1.421215      -0.677656       0.017799      -0.040331       0.007648       0.044743      -0.013162       0.000236      -0.007443      -0.005665      -0.006329      -0.014257      -0.002232       0.016489              1.830605       1.627400      -0.431521       0.038945       2.420022      -0.060687       1.444394          -0.000001
           10              H       3.285112       6.087450      12.999446       0.127355       1.044620 0.80066036E+01  0.79604685E+02                                 1.780061                            1.719439      -1.282790       2.286082                    0.994686       3.678404      10.793767       0.444897       1.384703      -0.686485      -0.006274       0.018152      -0.032980       0.038165       0.001440       0.007642      -0.005036       0.001468       0.017382      -0.009580      -0.001747       0.011327              1.784275       1.468032      -0.103716       0.036604       1.732145      -0.313442       2.152648          -0.000001
           11              H       0.150975       8.918544       9.490779       0.096236       1.152164 0.86338022E+01  0.86248714E+02                                 1.809287                            1.715738      -0.945893       2.426423                    0.998552       3.524746       9.900427       0.479540       1.278589      -0.710257      -0.013839      -0.016552       0.040782       0.046137      -0.001677      -0.005065      -0.002867      -0.003083       0.046187      -0.011238      -0.005432       0.016670              1.831183       1.626095       0.194181      -0.252008       1.686348      -0.358341       2.181108           0.000001
           12              H       1.790217       1.982564       7.716970       0.097916       1.008782 0.72539708E+01  0.70818002E+02                                 1.773061                            1.658067      -1.279881       2.270817                    0.993669       3.892446      11.558648       0.441447       1.421214      -0.677656       0.017800       0.040331       0.007648       0.044743       0.013162       0.000236       0.007443      -0.005665      -0.006329      -0.014257      -0.002232       0.016489              1.830605       1.627400       0.431520       0.038945       2.420021       0.060687       1.444393          -0.000001
           13              H       0.534378       8.886600       5.508697       0.127354       1.044620 0.80066081E+01  0.79604742E+02                                 1.780061                            1.719440      -1.282790       2.286082                    0.994686       3.678406      10.793774       0.444897       1.384703      -0.686485      -0.006274      -0.018152      -0.032980       0.038165      -0.001440       0.007642       0.005036       0.001468       0.017381      -0.009580      -0.001747       0.011327              1.784276       1.468033       0.103716       0.036604       1.732146       0.313442       2.152649          -0.000001
           14              H       0.336427       3.927194      12.981468       0.096236       1.152166 0.86338258E+01  0.86249005E+02                                 1.809289                            1.715739      -0.945895       2.426422                    0.998552       3.524751       9.900443       0.479540       1.278588      -0.710257       0.013839      -0.016552      -0.040782       0.046137       0.001677      -0.005065       0.002867      -0.003083       0.046186      -0.011238      -0.005432       0.016669              1.831185       1.626096      -0.194181      -0.252009       1.686349       0.358341       2.181110           0.000001
           15              H      -1.302815       6.973914      14.755277       0.097916       1.008780 0.72539562E+01  0.70817827E+02                                 1.773060                            1.658065      -1.279880       2.270818                    0.993669       3.892442      11.558635       0.441447       1.421215      -0.677656      -0.017800       0.040331      -0.007648       0.044743      -0.013162       0.000236      -0.007443      -0.005665      -0.006329      -0.014257      -0.002232       0.016489              1.830603       1.627398      -0.431520       0.038945       2.420019      -0.060687       1.444392          -0.000001
           16              H       2.216356       3.895250       1.982052       0.127354       1.044623 0.80066382E+01  0.79605128E+02                                 1.780065                            1.719444      -1.282795       2.286080                    0.994686       3.678414      10.793808       0.444896       1.384704      -0.686485       0.006274      -0.018152       0.032980       0.038165       0.001440       0.007642      -0.005036       0.001468       0.017381      -0.009580      -0.001747       0.011327              1.784280       1.468036      -0.103717       0.036604       1.732150      -0.313443       2.152654          -0.000001
           17              C       3.880494       8.625053       9.788312       0.651438      22.826264 0.24174663E+03  0.49928584E+04                                 7.500025                            5.604002      -0.363314       1.942576                    0.998707      22.316870      63.602382       0.608765       0.487155      -1.005849      -0.030959      -0.036013       0.061464       0.077674       0.010959       0.052207       0.000861       0.160470      -0.122387      -0.062116      -0.056340       0.118456              8.536785       4.697918       0.830055      -1.445989       9.727408      -0.045296      11.185029          -0.000009
           18              C       5.937941       2.644617       7.512922       0.682752      20.783713 0.23154465E+03  0.47444157E+04                                 7.191917                            5.562166      -0.371333       1.954361                    0.998519      21.895101      62.736308       0.596587       0.501054      -0.995951       0.040729       0.062912       0.004611       0.075087      -0.054907       0.055911      -0.029495       0.108131      -0.032136      -0.072569      -0.041627       0.114196              8.153788       6.828630       2.609934      -1.868786      10.359664       0.656429       7.273071          -0.000005
           19              C       5.272019       1.297851       7.480112      -0.077455      34.448451 0.47120323E+03  0.11245842E+05                                 9.235879                            7.256266       0.104693       2.042275                    0.999196      27.804381      79.208836       0.612453       0.419034      -1.067958      -0.021491      -0.035359       0.017836       0.045058      -0.019080      -0.005184      -0.001674       0.030548       0.016656      -0.027645       0.005051       0.022594             10.600921       7.941770       5.035858      -0.913547      14.491689      -0.651069       9.369303          -0.000008
           20              C       5.058755       0.651870       6.270506       0.059199      25.125424 0.36678588E+03  0.83326157E+04                                 7.647760                            6.566992      -0.085560       1.976181                    0.999075      27.457231      79.708144       0.611485       0.440912      -1.040506      -0.015931      -0.027326       0.005270       0.032067      -0.058680      -0.017494      -0.043817       0.073629      -0.031916      -0.091217       0.016128       0.075089              8.031818       6.466272       2.921601      -0.319993       9.308290      -0.071483       8.320893          -0.000005
           21              C       4.104837       8.841677       7.316514       0.074644      25.383115 0.37761330E+03  0.86933102E+04                                 7.922083                            6.820251      -0.383273       1.889879                    0.997186      27.850799      83.003290       0.575948       0.461939      -1.022295       0.021490       0.022169      -0.025444       0.040008      -0.031602       0.001251       0.012280       0.046581      -0.246528      -0.083845       0.003379       0.080467              8.362101       6.122971       2.384268      -0.405980       9.594194      -0.663336       9.369139          -0.000001
           22              C       4.294733       9.393421       8.572863      -0.086210      35.164914 0.49040125E+03  0.11861317E+05                                 9.413394                            7.457318      -0.112728       1.965934                    0.998739      28.540012      82.753854       0.595497       0.425251      -1.060458       0.016292       0.034092      -0.021315       0.043382      -0.006771       0.005669       0.015522       0.007429      -0.038257      -0.024426       0.009523       0.014903             10.635675       7.005870       3.415322      -1.483198      12.072649      -2.419776      12.828507          -0.000003
           23              C       4.862263       0.673832       8.650467      -0.075104      30.077180 0.43884746E+03  0.10437487E+05                                 8.661406                            7.194104      -0.172659       1.926750                    0.999178      29.667282      88.412253       0.582308       0.442253      -1.038668      -0.000057      -0.004425      -0.015320       0.015947      -0.043539       0.024014       0.007257       0.065482      -0.065863      -0.053729      -0.015484       0.069212              9.426377       6.895348       3.582929      -1.401950      11.860905      -1.541126       9.522878          -0.000002
           24              C       2.331120       4.670506       8.063342       0.503747      22.816897 0.27359371E+03  0.57948955E+04                                 7.327748                            5.854215       0.086318       2.076822                    0.999513      23.355130      66.157353       0.615608       0.469745      -1.020868      -0.079291      -0.056727       0.104324       0.142788      -0.063012      -0.028188       0.065259      -0.189147      -0.180736      -0.090660      -0.075192       0.165852              8.070759      10.413531       1.830128       1.899532       5.663803      -0.777452       8.134942          -0.000007
           25              C       4.371708       3.633703      12.683935       0.651438      22.826280 0.24174682E+03  0.49928634E+04                                 7.500028                            5.604004      -0.363317       1.942575                    0.998707      22.316882      63.602426       0.608765       0.487155      -1.005849       0.030960      -0.036012      -0.061464       0.077674      -0.010959       0.052206      -0.000861       0.160470      -0.122387      -0.062115      -0.056340       0.118456              8.536789       4.697919      -0.830055      -1.445990       9.727411       0.045297      11.185035          -0.000009
           26              C       4.577593       7.635967      -0.022173       0.682752      20.783701 0.23154450E+03  0.47444115E+04                                 7.191914                            5.562164      -0.371330       1.954363                    0.998519      21.895088      62.736256       0.596587       0.501054      -0.995951      -0.040729       0.062912      -0.004611       0.075086       0.054907       0.055911       0.029495       0.108130      -0.032136      -0.072569      -0.041627       0.114196              8.153785       6.828627      -2.609932      -1.868785      10.359660      -0.656429       7.273068          -0.000005
           27              C       5.243515       6.289201       0.010637      -0.077455      34.448435 0.47120299E+03  0.11245835E+05                                 9.235877                            7.256265       0.104694       2.042276                    0.999196      27.804373      79.208811       0.612453       0.419034      -1.067958       0.021491      -0.035359      -0.017836       0.045058       0.019080      -0.005184       0.001674       0.030548       0.016656      -0.027645       0.005051       0.022595             10.600918       7.941768      -5.035856      -0.913548      14.491685       0.651070       9.369302          -0.000011
           28              C       5.456779       5.643220       1.220243       0.059199      25.125423 0.36678584E+03  0.83326147E+04                                 7.647760                            6.566991      -0.085562       1.976180                    0.999075      27.457234      79.708159       0.611485       0.440912      -1.040506       0.015932      -0.027326      -0.005270       0.032067       0.058680      -0.017493       0.043817       0.073628      -0.031916      -0.091217       0.016128       0.075089              8.031818       6.466271      -2.921601      -0.319994       9.308290       0.071485       8.320893          -0.000005
           29              C       6.410697       3.850327       0.174235       0.074644      25.383137 0.37761370E+03  0.86933224E+04                                 7.922088                            6.820255      -0.383274       1.889879                    0.997186      27.850824      83.003398       0.575948       0.461939      -1.022294      -0.021490       0.022170       0.025443       0.040008       0.031602       0.001251      -0.012280       0.046581      -0.246529      -0.083846       0.003379       0.080467              8.362108       6.122975      -2.384270      -0.405981       9.594201       0.663336       9.369146          -0.000001
           30              C       3.957469       4.402071      13.899384      -0.086211      35.164943 0.49040173E+03  0.11861332E+05                                 9.413400                            7.457323      -0.112731       1.965933                    0.998739      28.540032      82.753943       0.595497       0.425251      -1.060458      -0.016291       0.034092       0.021316       0.043382       0.006771       0.005669      -0.015522       0.007428      -0.038257      -0.024425       0.009522       0.014903             10.635683       7.005875      -3.415324      -1.483199      12.072656       2.419777      12.828519          -0.000005
           31              C       3.389939       5.665182      13.821780      -0.075104      30.077184 0.43884753E+03  0.10437489E+05                                 8.661407                            7.194105      -0.172659       1.926750                    0.999178      29.667287      88.412282       0.582308       0.442253      -1.038667       0.000058      -0.004425       0.015320       0.015947       0.043539       0.024013      -0.007258       0.065482      -0.065864      -0.053729      -0.015484       0.069212              9.426378       6.895349      -3.582930      -1.401951      11.860906       1.541125       9.522880          -0.000001
           32              C      -1.843718       9.661856      14.408905       0.503748      22.816881 0.27359349E+03  0.57948893E+04                                 7.327743                            5.854212       0.086320       2.076823                    0.999513      23.355114      66.157287       0.615608       0.469745      -1.020868       0.079291      -0.056727      -0.104324       0.142788       0.063012      -0.028188      -0.065259      -0.189147      -0.180736      -0.090660      -0.075192       0.165853              8.070754      10.413524      -1.830126       1.899531       5.663800       0.777452       8.134937          -0.000006
           33              C       1.620974       1.357647       5.193186       0.651438      22.826281 0.24174683E+03  0.49928643E+04                                 7.500031                            5.604006      -0.363318       1.942575                    0.998707      22.316893      63.602489       0.608765       0.487155      -1.005849       0.030960       0.036012      -0.061464       0.077673       0.010959       0.052206       0.000861       0.160470      -0.122387      -0.062115      -0.056341       0.118456              8.536792       4.697922       0.830056      -1.445990       9.727417      -0.045297      11.185037          -0.000009
           34              C      -0.436473       7.338083       7.468576       0.682752      20.783718 0.23154471E+03  0.47444172E+04                                 7.191918                            5.562167      -0.371332       1.954362                    0.998519      21.895104      62.736318       0.596587       0.501054      -0.995951      -0.040729      -0.062912      -0.004611       0.075086      -0.054907       0.055911      -0.029495       0.108130      -0.032136      -0.072569      -0.041627       0.114196              8.153790       6.828631       2.609935      -1.868787      10.359666       0.656427       7.273072          -0.000006
           35              C       0.229449       8.684849       7.501386      -0.077456      34.448473 0.47120357E+03  0.11245853E+05                                 9.235885                            7.256271       0.104691       2.042274                    0.999196      27.804392      79.208890       0.612453       0.419034      -1.067958       0.021491       0.035359      -0.017836       0.045058      -0.019080      -0.005184      -0.001674       0.030548       0.016657      -0.027645       0.005051       0.022594             10.600929       7.941777       5.035863      -0.913549      14.491703      -0.651073       9.369306          -0.000007
           36              C       0.442713       9.330830       8.710992       0.059200      25.125404 0.36678557E+03  0.83326050E+04                                 7.647751                            6.566986      -0.085558       1.976182                    0.999075      27.457200      79.707977       0.611486       0.440911      -1.040507       0.015931       0.027326      -0.005269       0.032067      -0.058679      -0.017494      -0.043817       0.073629      -0.031914      -0.091217       0.016128       0.075088              8.031808       6.466264       2.921596      -0.319990       9.308278      -0.071479       8.320881          -0.000006
           37              C       1.396631       1.141023       7.664984       0.074644      25.383140 0.37761376E+03  0.86933233E+04                                 7.922086                            6.820254      -0.383271       1.889879                    0.997186      27.850815      83.003338       0.575948       0.461939      -1.022295      -0.021490      -0.022170       0.025444       0.040008      -0.031602       0.001251       0.012280       0.046581      -0.246528      -0.083845       0.003379       0.080466              8.362105       6.122973       2.384268      -0.405980       9.594197      -0.663335       9.369145          -0.000001
           38              C       1.206735       0.589279       6.408635      -0.086211      35.164934 0.49040152E+03  0.11861325E+05                                 9.413398                            7.457321      -0.112729       1.965934                    0.998739      28.540024      82.753908       0.595497       0.425251      -1.060458      -0.016291      -0.034092       0.021315       0.043382      -0.006771       0.005669       0.015522       0.007429      -0.038257      -0.024425       0.009523       0.014903             10.635682       7.005874       3.415325      -1.483199      12.072658      -2.419777      12.828513          -0.000005
           39              C       0.639205       9.308868       6.331031      -0.075104      30.077173 0.43884730E+03  0.10437483E+05                                 8.661406                            7.194103      -0.172660       1.926750                    0.999178      29.667280      88.412260       0.582308       0.442253      -1.038667       0.000057       0.004425       0.015320       0.015947      -0.043539       0.024013       0.007258       0.065482      -0.065864      -0.053729      -0.015484       0.069212              9.426378       6.895349       3.582931      -1.401950      11.860908      -1.541126       9.522876          -0.000001
           40              C       3.170348       5.312194       6.918156       0.503747      22.816894 0.27359366E+03  0.57948944E+04                                 7.327748                            5.854215       0.086318       2.076823                    0.999513      23.355133      66.157378       0.615608       0.469745      -1.020868       0.079291       0.056727      -0.104324       0.142788      -0.063012      -0.028188       0.065259      -0.189147      -0.180736      -0.090660      -0.075192       0.165853              8.070760      10.413533       1.830128       1.899533       5.663804      -0.777452       8.134942          -0.000006
           41              C       1.129760       6.348997       2.297563       0.651439      22.826267 0.24174667E+03  0.49928598E+04                                 7.500027                            5.604003      -0.363318       1.942575                    0.998707      22.316879      63.602433       0.608765       0.487155      -1.005849      -0.030960       0.036013       0.061464       0.077674      -0.010959       0.052206      -0.000861       0.160470      -0.122387      -0.062116      -0.056340       0.118456              8.536787       4.697920      -0.830056      -1.445989       9.727414       0.045298      11.185029          -0.000009
           42              C       3.187207       2.346733       0.022173       0.682752      20.783706 0.23154455E+03  0.47444131E+04                                 7.191916                            5.562166      -0.371331       1.954362                    0.998519      21.895094      62.736289       0.596587       0.501054      -0.995951       0.040729      -0.062912       0.004611       0.075087       0.054907       0.055911       0.029495       0.108130      -0.032137      -0.072569      -0.041627       0.114196              8.153788       6.828631      -2.609935      -1.868787      10.359664      -0.656427       7.273070          -0.000005
           43              C       2.521285       3.693499      -0.010637      -0.077456      34.448468 0.47120352E+03  0.11245851E+05                                 9.235884                            7.256271       0.104691       2.042274                    0.999196      27.804393      79.208899       0.612453       0.419034      -1.067958      -0.021491       0.035359       0.017836       0.045058       0.019080      -0.005184       0.001674       0.030548       0.016656      -0.027645       0.005051       0.022594             10.600928       7.941776      -5.035862      -0.913549      14.491699       0.651072       9.369307          -0.000008
           44              C       0.044689       4.339480      13.761255       0.059199      25.125421 0.36678589E+03  0.83326142E+04                                 7.647755                            6.566989      -0.085557       1.976182                    0.999075      27.457219      79.708052       0.611486       0.440911      -1.040507      -0.015931       0.027326       0.005269       0.032067       0.058680      -0.017493       0.043817       0.073628      -0.031915      -0.091217       0.016128       0.075089              8.031812       6.466267      -2.921597      -0.319991       9.308281       0.071480       8.320887          -0.000005
           45              C      -0.909229       6.132373      14.807263       0.074644      25.383132 0.37761365E+03  0.86933199E+04                                 7.922085                            6.820253      -0.383272       1.889880                    0.997186      27.850809      83.003317       0.575948       0.461939      -1.022295       0.021490      -0.022170      -0.025444       0.040009       0.031602       0.001251      -0.012280       0.046581      -0.246528      -0.083845       0.003379       0.080467              8.362103       6.122972      -2.384268      -0.405980       9.594195       0.663334       9.369142          -0.000001
           46              C       1.543999       5.580629       1.082114      -0.086211      35.164940 0.49040166E+03  0.11861330E+05                                 9.413401                            7.457323      -0.112732       1.965933                    0.998739      28.540031      82.753946       0.595497       0.425251      -1.060458       0.016291      -0.034092      -0.021315       0.043382       0.006771       0.005669      -0.015522       0.007429      -0.038257      -0.024425       0.009522       0.014903             10.635684       7.005876      -3.415326      -1.483199      12.072663       2.419777      12.828513          -0.000005
           47              C       2.111529       4.317518       1.159718      -0.075105      30.077223 0.43884822E+03  0.10437511E+05                                 8.661417                            7.194112      -0.172663       1.926748                    0.999178      29.667323      88.412446       0.582307       0.442254      -1.038667      -0.000057       0.004425      -0.015321       0.015947       0.043539       0.024013      -0.007258       0.065481      -0.065864      -0.053728      -0.015483       0.069212              9.426390       6.895358      -3.582936      -1.401952      11.860923       1.541127       9.522888          -0.000001
           48              C       7.345186       0.320844       0.572593       0.503747      22.816896 0.27359369E+03  0.57948956E+04                                 7.327750                            5.854216       0.086316       2.076822                    0.999513      23.355141      66.157414       0.615608       0.469746      -1.020868      -0.079291       0.056727       0.104324       0.142788       0.063012      -0.028188      -0.065260      -0.189147      -0.180736      -0.090660      -0.075193       0.165853              8.070761      10.413536      -1.830128       1.899534       5.663805       0.777452       8.134943          -0.000006
           49              N       4.450617       9.441538       6.173875      -0.278591      33.035177 0.53034042E+03  0.12861433E+05                                 8.462155                            7.384654       0.347030       2.097739                    0.999788      29.176749      80.158078       0.654990       0.385600      -1.105269       0.053622       0.111512       0.254484       0.282971       0.004228      -0.072451      -0.169476       0.002707      -0.575335      -0.281339       0.093645       0.187694              8.853563       7.439951       3.027367      -0.823308      10.487109      -1.798964       8.633630          -0.000012
           50              N       6.064917       4.450188       1.316874      -0.278592      33.035224 0.53034136E+03  0.12861462E+05                                 8.462164                            7.384662       0.347030       2.097739                    0.999788      29.176773      80.158176       0.654989       0.385600      -1.105269      -0.053622       0.111513      -0.254484       0.282971      -0.004227      -0.072451       0.169477       0.002707      -0.575333      -0.281339       0.093645       0.187694              8.853573       7.439959      -3.027371      -0.823310      10.487120       1.798966       8.633639          -0.000011
           51              N       1.050851       0.541162       8.807623      -0.278591      33.035079 0.53033839E+03  0.12861369E+05                                 8.462132                            7.384635       0.347038       2.097742                    0.999788      29.176712      80.157883       0.654992       0.385599      -1.105270      -0.053622      -0.111512      -0.254484       0.282971       0.004228      -0.072451      -0.169475       0.002706      -0.575331      -0.281338       0.093644       0.187694              8.853538       7.439929       3.027356      -0.823306      10.487077      -1.798957       8.633608          -0.000011
           52              N      -0.563449       5.532512      13.664624      -0.278591      33.035095 0.53033876E+03  0.12861381E+05                                 8.462136                            7.384639       0.347037       2.097742                    0.999788      29.176719      80.157922       0.654991       0.385599      -1.105270       0.053622      -0.111512       0.254484       0.282970      -0.004228      -0.072451       0.169476       0.002707      -0.575331      -0.281338       0.093644       0.187694              8.853542       7.439933      -3.027358      -0.823306      10.487081       1.798957       8.633612          -0.000012
           53              O       5.834253       3.314356       8.564173      -0.638859      38.729802 0.61691316E+03  0.15377901E+05                                 9.123749                            7.759017       0.224947       2.106200                    0.995630      29.011100      78.129222       0.671448       0.365949      -1.131426       0.028935      -0.065904      -0.039413       0.082061      -0.048919       0.030571       0.019417       0.052133       0.057542      -0.076261       0.020860       0.055401              9.836273       6.971253      -0.798050      -1.176120      12.261355       4.684903      10.276212          -0.000015
           54              O       6.552775       3.006789       6.491034      -0.654742      39.819363 0.62523426E+03  0.15626634E+05                                 9.289660                            7.787918       0.233568       2.106098                    0.995439      29.133721      78.383325       0.673678       0.363774      -1.133910      -0.036020      -0.035751       0.066187       0.083405      -0.023967       0.009860      -0.031904       0.100612       0.017937      -0.070067       0.011265       0.058802             10.307837      11.424223       3.418815      -4.493917       9.436541      -2.796822      10.062748          -0.000018
           55              O       3.755582       9.230603      10.866979      -0.642944      47.527447 0.64813630E+03  0.16321033E+05                                10.421238                            7.913166       0.310749       2.128617                    0.996113      29.109720      78.231348       0.671366       0.362298      -1.136756       0.055169      -0.070963      -0.055076       0.105417      -0.000573       0.029078       0.040573       0.120560      -0.007567      -0.081636       0.007171       0.074465             12.121298       6.555583      -0.581951      -1.679563       8.959145       4.914964      20.849165          -0.000011
           56              O       3.687452       7.381708       9.654227      -0.640955      38.953352 0.60411453E+03  0.14944529E+05                                 9.079084                            7.613200       0.387676       2.155362                    0.996829      28.867944      76.848068       0.688172       0.359788      -1.138947      -0.077521       0.062381      -0.006730       0.099731       0.009510       0.040328       0.035973       0.016585      -0.210950      -0.091668       0.023796       0.067872              9.912209       6.180373       0.906217      -0.053035      16.571500       0.724999       6.984754          -0.000016
           57              O       2.912144       4.459671       9.147403      -0.566093      35.363783 0.54729934E+03  0.13224512E+05                                 8.522829                            7.271161       0.335676       2.146909                    0.997828      28.043189      74.066848       0.699741       0.362255      -1.135655      -0.082292      -0.023569      -0.027241       0.089830      -0.048536       0.063848       0.041089      -0.076843      -0.008592      -0.112508       0.045790       0.066718              9.186447       9.124208       0.210982       4.097673       6.526288      -0.572141      11.908844          -0.000020
           58              O       1.137538       4.399675       7.799518      -0.588071      40.553789 0.64152474E+03  0.16157257E+05                                 9.471377                            7.979033       0.079315       2.055214                    0.996170      29.076730      78.849576       0.653482       0.372150      -1.126076       0.045454      -0.008859       0.079465       0.091974      -0.013838       0.045650       0.047363      -0.031741      -0.221126      -0.107220       0.038670       0.068550             10.522645      16.077126       2.563984       2.704287       8.388097       0.657092       7.102713          -0.000016
           59              O       2.417949       8.305706      13.908074      -0.638859      38.729731 0.61691178E+03  0.15377858E+05                                 9.123737                            7.759008       0.224948       2.106201                    0.995630      29.011069      78.129107       0.671449       0.365949      -1.131426      -0.028935      -0.065904       0.039413       0.082060       0.048918       0.030571      -0.019418       0.052132       0.057540      -0.076260       0.020860       0.055400              9.836260       6.971244       0.798049      -1.176118      12.261338      -4.684895      10.276199          -0.000015
           60              O       3.962759       7.998139       0.999715      -0.654742      39.819355 0.62523412E+03  0.15626630E+05                                 9.289659                            7.787917       0.233570       2.106099                    0.995439      29.133716      78.383306       0.673678       0.363774      -1.133910       0.036020      -0.035751      -0.066187       0.083405       0.023967       0.009859       0.031904       0.100613       0.017937      -0.070068       0.011266       0.058802             10.307836      11.424221      -3.418815      -4.493916       9.436542       2.796822      10.062744          -0.000018
           61              O       4.496620       4.239253      11.605268      -0.642946      47.527532 0.64813761E+03  0.16321075E+05                                10.421251                            7.913174       0.310747       2.128616                    0.996113      29.109748      78.231449       0.671366       0.362298      -1.136756      -0.055169      -0.070962       0.055077       0.105417       0.000573       0.029078      -0.040573       0.120560      -0.007566      -0.081636       0.007171       0.074465             12.121314       6.555590       0.581952      -1.679566       8.959154      -4.914970      20.849197          -0.000011
           62              O       4.564750       2.390358      12.818020      -0.640954      38.953301 0.60411354E+03  0.14944498E+05                                 9.079075                            7.613193       0.387678       2.155363                    0.996829      28.867926      76.847997       0.688172       0.359788      -1.138947       0.077521       0.062380       0.006730       0.099731      -0.009511       0.040328      -0.035973       0.016586      -0.210952      -0.091668       0.023796       0.067873              9.912199       6.180367      -0.906216      -0.053035      16.571482      -0.724999       6.984747          -0.000017
           63              O       5.340058       9.451021      13.324844      -0.566093      35.363730 0.54729838E+03  0.13224483E+05                                 8.522818                            7.271153       0.335680       2.146911                    0.997828      28.043176      74.066781       0.699742       0.362254      -1.135655       0.082292      -0.023569       0.027241       0.089830       0.048537       0.063848      -0.041088      -0.076844      -0.008591      -0.112508       0.045790       0.066718              9.186434       9.124194      -0.210981       4.097665       6.526280       0.572141      11.908827          -0.000020
           64              O      -0.650136       9.391025      14.672729      -0.588071      40.553741 0.64152388E+03  0.16157230E+05                                 9.471369                            7.979028       0.079315       2.055215                    0.996170      29.076712      78.849507       0.653482       0.372150      -1.126076      -0.045453      -0.008858      -0.079464       0.091973       0.013838       0.045650      -0.047363      -0.031740      -0.221128      -0.107220       0.038671       0.068550             10.522636      16.077111      -2.563982       2.704282       8.388091      -0.657090       7.102707          -0.000015
           65              O      -0.332785       6.668344       6.417325      -0.638860      38.729832 0.61691376E+03  0.15377921E+05                                 9.123756                            7.759023       0.224944       2.106199                    0.995630      29.011104      78.129257       0.671447       0.365949      -1.131426      -0.028935       0.065904       0.039413       0.082061      -0.048918       0.030571       0.019418       0.052132       0.057540      -0.076260       0.020860       0.055400              9.836281       6.971259      -0.798050      -1.176121      12.261368       4.684907      10.276217          -0.000016
           66              O      -1.051307       6.975911       8.490464      -0.654742      39.819307 0.62523311E+03  0.15626597E+05                                 9.289650                            7.787909       0.233569       2.106098                    0.995439      29.133704      78.383248       0.673678       0.363773      -1.133910       0.036020       0.035751      -0.066186       0.083404      -0.023967       0.009860      -0.031904       0.100613       0.017940      -0.070067       0.011266       0.058802             10.307825      11.424208       3.418809      -4.493912       9.436529      -2.796820      10.062739          -0.000018
           67              O       1.745886       0.752097       4.114519      -0.642946      47.527635 0.64813919E+03  0.16321126E+05                                10.421271                            7.913188       0.310743       2.128615                    0.996113      29.109768      78.231561       0.671364       0.362298      -1.136755      -0.055169       0.070962       0.055077       0.105417      -0.000572       0.029078       0.040573       0.120560      -0.007566      -0.081636       0.007171       0.074465             12.121337       6.555602      -0.581953      -1.679568       8.959172       4.914982      20.849237          -0.000011
           68              O       1.814016       2.600992       5.327271      -0.640955      38.953423 0.60411578E+03  0.14944568E+05                                 9.079097                            7.613209       0.387675       2.155362                    0.996829      28.867963      76.848151       0.688171       0.359788      -1.138947       0.077522      -0.062381       0.006731       0.099731       0.009511       0.040328       0.035973       0.016586      -0.210952      -0.091669       0.023796       0.067873              9.912224       6.180381       0.906219      -0.053035      16.571528       0.725003       6.984762          -0.000018
           69              O       2.589324       5.523029       5.834095      -0.566093      35.363877 0.54730114E+03  0.13224568E+05                                 8.522849                            7.271177       0.335673       2.146908                    0.997828      28.043214      74.066972       0.699740       0.362255      -1.135654       0.082292       0.023569       0.027241       0.089831      -0.048537       0.063849       0.041089      -0.076845      -0.008592      -0.112509       0.045790       0.066719              9.186468       9.124231       0.210984       4.097684       6.526303      -0.572142      11.908869          -0.000021
           70              O       4.363930       5.583025       7.181980      -0.588071      40.553799 0.64152486E+03  0.16157261E+05                                 9.471381                            7.979035       0.079313       2.055214                    0.996170      29.076726      78.849577       0.653481       0.372150      -1.126076      -0.045454       0.008859      -0.079465       0.091973      -0.013838       0.045650       0.047363      -0.031741      -0.221127      -0.107220       0.038670       0.068550             10.522650      16.077134       2.563985       2.704290       8.388099       0.657092       7.102717          -0.000015
           71              O       3.083519       1.676994       1.073424      -0.638859      38.729818 0.61691353E+03  0.15377913E+05                                 9.123753                            7.759021       0.224944       2.106199                    0.995630      29.011097      78.129230       0.671448       0.365949      -1.131426       0.028935       0.065904      -0.039413       0.082060       0.048918       0.030570      -0.019417       0.052132       0.057540      -0.076260       0.020861       0.055399              9.836278       6.971258       0.798050      -1.176121      12.261364      -4.684905      10.276213          -0.000017
           72              O       1.538709       1.984561      13.981783      -0.654742      39.819277 0.62523256E+03  0.15626579E+05                                 9.289643                            7.787903       0.233574       2.106100                    0.995439      29.133694      78.383197       0.673679       0.363773      -1.133910      -0.036020       0.035750       0.066187       0.083404       0.023967       0.009860       0.031904       0.100613       0.017938      -0.070068       0.011265       0.058802             10.307817      11.424199      -3.418806      -4.493908       9.436521       2.796817      10.062731          -0.000017
           73              O       1.004848       5.743447       3.376230      -0.642946      47.527590 0.64813860E+03  0.16321108E+05                                10.421263                            7.913184       0.310746       2.128616                    0.996113      29.109758      78.231517       0.671365       0.362298      -1.136755       0.055169       0.070963      -0.055077       0.105417       0.000573       0.029079      -0.040573       0.120560      -0.007567      -0.081637       0.007171       0.074465             12.121327       6.555598       0.581953      -1.679568       8.959166      -4.914976      20.849219          -0.000013
           74              O       0.936718       7.592342       2.163478      -0.640955      38.953352 0.60411442E+03  0.14944526E+05                                 9.079085                            7.613199       0.387679       2.155363                    0.996829      28.867937      76.848047       0.688172       0.359788      -1.138947      -0.077522      -0.062381      -0.006730       0.099731      -0.009511       0.040328      -0.035973       0.016586      -0.210952      -0.091669       0.023796       0.067873              9.912211       6.180374      -0.906218      -0.053035      16.571507      -0.725001       6.984752          -0.000017
           75              O       0.161410       0.531679       1.656654      -0.566094      35.363974 0.54730298E+03  0.13224624E+05                                 8.522865                            7.271189       0.335669       2.146906                    0.997828      28.043253      74.067120       0.699739       0.362255      -1.135654      -0.082291       0.023568      -0.027242       0.089830       0.048537       0.063849      -0.041089      -0.076845      -0.008592      -0.112510       0.045791       0.066719              9.186486       9.124252      -0.210985       4.097695       6.526314       0.572142      11.908892          -0.000019
           76              O       6.151604       0.591675       0.308769      -0.588071      40.553859 0.64152597E+03  0.16157298E+05                                 9.471393                            7.979044       0.079309       2.055213                    0.996170      29.076742      78.849657       0.653481       0.372151      -1.126076       0.045453       0.008858       0.079464       0.091973       0.013838       0.045651      -0.047364      -0.031740      -0.221129      -0.107221       0.038671       0.068550             10.522664      16.077157      -2.563989       2.704297       8.388109      -0.657093       7.102726          -0.000016

******************************************************
Auxiliary information for the entire system
The total spin magnetic moment of the unit cell is   -0.000125
The total net atomic charge of the unit cell is   0.000002
Accuracy of reproducing the electrostatic potential in the unit cell:
  The inner radius (bohr) =    5.0000
  The outer radius (bohr) =   12.0000
  Valid grid points have density less than (e/(bohr^3)) =    0.0001
  The number of valid grid points were=         3140
  The rms potential error without charges in kcal/mol is=      5.52358
  The rms potential error with partial charges in kcal/mol is=      1.72218
  The RRMSE value at monopole order=      0.31179
  The rms potential error with partial charges and cloud penetration in kcal/mol is=      1.71588
  The RRMSE value at monopole order with cloud penetration is=      0.31065
  The rms potential error with partial charges and atomic dipoles in kcal/mol is=      0.89235
  The RRMSE value at dipole order=      0.16155
  The rms potential error with partial charges, atomic dipoles and cloud penetration in kcal/mol is=      0.88378
  The RRMSE value at dipole order with cloud penetration=      0.16000

******************************************************
The electron densities and ab initio electrostatic potential were computed in VASP using the PBE functional and
projector augmented wave method. See the main text of the journal article for a description of computational details.
The atomic charges, dipoles, and quadrupoles were computed with the DDEC6 method as described in
(a) T. A. Manz and N. Gabaldon Limas, RSC Adv. 6 (2016) 47771-47801 DOI: 10.1039/c6ra04656h
(b) N. Gabaldon Limas and T. A. Manz, RSC Adv. 8 (2018) 2678-2707 DOI: 10.1039/c7ra11829e.
For each atom in the material, the electron cloud parameters were fit to the spherically averaged atom-in-material
electron density using radial positions for which this density was between 10^-4 and 10^-2 electrons per cubic bohr.
The polarizabilities, dispersion coefficients, and quantum Drude oscillator (QDO) parameters were fit using the MCLF method.
The magnetic structure of the system was optimized in VASP from the default ferromagnetic initial guess using spin polarization.
The atomic spin moments (ASMs) were computed on this optimized magnetic structure using the DDEC6 partition as inputs
to the method of T. A. Manz and D. S. Sholl, J. Chem. Theory Comput. 7 (2011) 4146-4164 DOI: 10.1021/ct200539n.
The RMSE and RRMSE were computed using a uniform grid with Ewald summation.
