# Supplementary material for: A collection of forcefield precursors for metal–organic frameworks
Source: RSC Adv. 2019 Nov 13;9(63):36492–507. doi: 10.1039/c9ra07327b (PMC9075174; doi:10.1039/c9ra07327b)
Supplement: RA-009-C9RA07327B-s4935 [file RA-009-C9RA07327B-s4935.xyz]

   76
jmolscript: load "" {1 1 1} spacegroup "x,y,z" unitcell [{      7.700800     0.000000     0.000000 }, {      0.000000     9.915500     0.000000 }, {     -2.206850     0.000000    14.826561 }]
Nd     5.172394     5.392545     9.489147     2.114652
Nd     3.068531     0.434795    12.750694     2.114652
Nd     0.321556     4.522955     5.337414     2.114652
Nd     2.425419     9.480705     2.075867     2.114653
H      4.962709     1.099629     9.398557     0.128571
H      5.324999     1.080789     5.407247     0.098392
H      3.684706     7.946282     7.181986     0.098459
H      3.278216     6.057379    12.841284     0.128571
H      5.122776     6.038539     2.006034     0.098392
H      6.763069     2.988532     0.231294     0.098459
H      0.531241     8.815871     5.428004     0.128571
H      0.168951     8.834710     9.419314     0.098392
H      1.809244     1.969218     7.644575     0.098459
H      2.215734     3.858121     1.985277     0.128571
H      0.371174     3.876961    12.820527     0.098392
H     -1.269119     6.926968    14.595267     0.098459
C      3.880651     8.557076     9.709618     0.673235
C      4.282229     9.335443     8.496509    -0.085748
C      4.851766     0.681195     8.576276    -0.069860
C      5.254779     1.308846     7.400085    -0.077170
C      5.911403     2.656362     7.427662     0.707142
C      5.037036     0.666322     6.188162     0.059381
C      4.082770     8.785133     7.234176     0.079443
C      2.332812     4.642437     7.986624     0.515722
C      4.360274     3.599326    12.530223     0.673235
C      3.958696     4.377693    13.743332    -0.085749
C      3.389159     5.638945    13.663566    -0.069860
C      5.192996     6.266596     0.013196    -0.077171
C      4.536372     7.614112    -0.014382     0.707142
C      5.410739     5.624072     1.225119     0.059382
C      6.365005     3.827383     0.179105     0.079443
C     -1.792687     9.600187    14.253218     0.515722
C      1.613299     1.358423     5.116943     0.673235
C      1.211721     0.580057     6.330052    -0.085749
C      0.642184     9.234305     6.250285    -0.069860
C      0.239171     8.606654     7.426476    -0.077171
C     -0.417453     7.259138     7.398899     0.707142
C      0.456914     9.249178     8.638399     0.059381
C      1.411180     1.130367     7.592385     0.079443
C      3.161138     5.273063     6.839937     0.515722
C      1.133676     6.316173     2.296338     0.673235
C      1.535254     5.537807     1.083229    -0.085748
C      2.104791     4.276555     1.162995    -0.069860
C      2.507804     3.648904    -0.013196    -0.077171
C      3.164428     2.301388     0.014382     0.707142
C      0.083211     4.291428    13.601442     0.059381
C     -0.871055     6.088117    14.647456     0.079443
C      7.286637     0.315313     0.573343     0.515723
N      4.426603     9.385021     6.093420    -0.283264
N      6.021172     4.427271     1.319860    -0.283264
N      1.067347     0.530479     8.733141    -0.283264
N     -0.527222     5.488229    13.506701    -0.283264
O      3.691296     7.311789     9.569359    -0.678927
O      3.753300     9.158947    10.798036    -0.692821
O      5.778550     3.339540     8.470266    -0.684024
O      6.549393     3.012329     6.416343    -0.702615
O      2.902734     4.455034     9.077859    -0.583495
O      1.136954     4.355879     7.717077    -0.617073
O      4.549629     2.354039    12.670482    -0.678927
O      4.487625     4.201197    11.441805    -0.692821
O      2.462375     8.297290    13.769575    -0.684024
O      3.898382     7.970079     0.996938    -0.702615
O      5.338191     9.412784    13.161983    -0.583495
O     -0.596829     9.313629    14.522765    -0.617073
O      1.802654     2.603711     5.257202    -0.678927
O      1.740650     0.756553     4.028525    -0.692821
O     -0.284600     6.575960     6.356295    -0.684024
O     -1.055443     6.903171     8.410218    -0.702615
O      2.591216     5.460466     5.748702    -0.583496
O      4.356996     5.559621     7.109484    -0.617073
O      0.944321     7.561461     2.156079    -0.678927
O      1.006325     5.714303     3.384756    -0.692821
O      3.031575     1.618210     1.056986    -0.684024
O      1.595568     1.945421    13.829623    -0.702615
O      0.155759     0.502716     1.664578    -0.583495
O      6.090779     0.601871     0.303796    -0.617073

The following XYZ coordinates are in angstroms. Other properties are in atomic units.
The sperically averaged electron density of each atom fit to a function of the form exp(a - br)
eigen_1, eigen_2 and eigen_3 are the three eigenvalues of traceless quadrupole moment tensor
  atom number  atomic symbol              X              Y              Z     net charge C6 coefficient C8 coefficient C10 coefficient fluctuating dipole atomic polarizability isotropic forcefield polarizability              a              b squared Pearson coefficient          <r^3>          <r^4>         wp_QDO          m_QDO          q_QDO       dipole_x       dipole_y       dipole_z         dipole            Qxy            Qxz            Qyz     Q(x^2-y^2)  Q(3z^2 - R^2)        eigen_1        eigen_2        eigen_3 static polarizability      alpha(xx)      alpha(xy)      alpha(xz)      alpha(yy)      alpha(yz)      alpha(zz) atomic spin moment
            1             Nd       5.172394       5.392545       9.489147       2.114652     139.934239 0.32309287E+04  0.11188569E+06                                17.457110                           15.060790       2.414335       2.421061                    0.999611      84.307338     202.598801       0.671830       0.263269      -1.337775      -0.014685      -0.019820      -0.012765       0.027775      -0.023888       0.016992       0.003408       0.029992      -0.198991      -0.069357       0.006610       0.062747             19.360824      16.450588       1.511417      -1.584175      21.388751      -2.474109      20.243133          -0.000014
            2             Nd       3.068531       0.434795      12.750694       2.114652     139.934227 0.32309284E+04  0.11188568E+06                                17.457108                           15.060789       2.414335       2.421061                    0.999611      84.307341     202.598804       0.671830       0.263269      -1.337775       0.014685      -0.019820       0.012765       0.027775       0.023888       0.016991      -0.003408       0.029992      -0.198990      -0.069356       0.006609       0.062747             19.360822      16.450584      -1.511415      -1.584173      21.388749       2.474108      20.243134          -0.000008
            3             Nd       0.321556       4.522955       5.337414       2.114652     139.934254 0.32309292E+04  0.11188572E+06                                17.457111                           15.060791       2.414334       2.421061                    0.999611      84.307338     202.598806       0.671830       0.263269      -1.337775       0.014685       0.019820       0.012765       0.027775      -0.023888       0.016992       0.003408       0.029991      -0.198991      -0.069357       0.006610       0.062747             19.360825      16.450590       1.511417      -1.584176      21.388751      -2.474110      20.243135          -0.000014
            4             Nd       2.425419       9.480705       2.075867       2.114653     139.934217 0.32309281E+04  0.11188567E+06                                17.457107                           15.060787       2.414335       2.421061                    0.999611      84.307342     202.598802       0.671830       0.263269      -1.337775      -0.014685       0.019820      -0.012766       0.027775       0.023888       0.016991      -0.003408       0.029991      -0.198990      -0.069356       0.006609       0.062747             19.360821      16.450583      -1.511415      -1.584173      21.388747       2.474108      20.243132          -0.000009
            5              H       4.962709       1.099629       9.398557       0.128571       1.027125 0.78518998E+01  0.77808808E+02                                 1.770643                            1.711154      -1.293636       2.283485                    0.994091       3.681411      10.840214       0.441995       1.398410      -0.683722       0.007170       0.019050       0.033065       0.038828      -0.000177       0.009508       0.004857      -0.000635       0.014887      -0.010288      -0.002150       0.012438              1.774476       1.459351       0.102722       0.041664       1.720237       0.310459       2.143840           0.000006
            6              H       5.324999       1.080789       5.407247       0.098392       1.132953 0.84793788E+01  0.84413592E+02                                 1.796262                            1.706030      -0.871982       2.462450                    0.999038       3.516898       9.895292       0.477988       1.287183      -0.708322       0.014886       0.018025      -0.040785       0.047010      -0.002331      -0.005243      -0.003477      -0.003093       0.043449      -0.011549      -0.004457       0.016006              1.816469       1.612795       0.189937      -0.244088       1.674880      -0.353520       2.161732           0.000005
            7              H       3.684706       7.946282       7.181986       0.098459       0.988295 0.70814493E+01  0.68719184E+02                                 1.750173                            1.639435      -1.260646       2.282038                    0.993826       3.854755      11.412473       0.443458       1.423304      -0.677405      -0.018174      -0.041796      -0.007992       0.046272       0.012714      -0.000625       0.007613      -0.005556      -0.005092      -0.014522      -0.001207       0.015729              1.805148       1.610798       0.421743       0.039508       2.377937       0.056621       1.426707           0.000004
            8              H       3.278216       6.057379      12.841284       0.128571       1.027125 0.78518983E+01  0.77808783E+02                                 1.770642                            1.711153      -1.293635       2.283485                    0.994091       3.681409      10.840204       0.441996       1.398409      -0.683722      -0.007170       0.019050      -0.033065       0.038828       0.000177       0.009508      -0.004857      -0.000635       0.014887      -0.010288      -0.002150       0.012438              1.774475       1.459350      -0.102721       0.041664       1.720236      -0.310459       2.143839           0.000006
            9              H       5.122776       6.038539       2.006034       0.098392       1.132952 0.84793696E+01  0.84413475E+02                                 1.796261                            1.706029      -0.871981       2.462450                    0.999038       3.516896       9.895284       0.477989       1.287183      -0.708322      -0.014886       0.018025       0.040785       0.047010       0.002331      -0.005243       0.003477      -0.003093       0.043449      -0.011549      -0.004457       0.016006              1.816468       1.612795      -0.189937      -0.244088       1.674879       0.353520       2.161731           0.000005
           10              H       6.763069       2.988532       0.231294       0.098459       0.988295 0.70814525E+01  0.68719224E+02                                 1.750174                            1.639436      -1.260646       2.282038                    0.993826       3.854756      11.412477       0.443458       1.423304      -0.677405       0.018174      -0.041796       0.007992       0.046272      -0.012714      -0.000625      -0.007613      -0.005556      -0.005092      -0.014522      -0.001207       0.015729              1.805148       1.610799      -0.421743       0.039508       2.377938      -0.056620       1.426708           0.000004
           11              H       0.531241       8.815871       5.428004       0.128571       1.027125 0.78518917E+01  0.77808705E+02                                 1.770641                            1.711153      -1.293635       2.283485                    0.994091       3.681409      10.840205       0.441995       1.398410      -0.683722      -0.007170      -0.019050      -0.033065       0.038828      -0.000177       0.009508       0.004857      -0.000635       0.014887      -0.010288      -0.002150       0.012438              1.774475       1.459350       0.102721       0.041664       1.720236       0.310459       2.143838           0.000006
           12              H       0.168951       8.834710       9.419314       0.098392       1.132953 0.84793752E+01  0.84413547E+02                                 1.796262                            1.706030      -0.871982       2.462450                    0.999038       3.516896       9.895286       0.477988       1.287184      -0.708322      -0.014886      -0.018025       0.040785       0.047010      -0.002331      -0.005243      -0.003477      -0.003093       0.043449      -0.011549      -0.004457       0.016006              1.816469       1.612795       0.189937      -0.244088       1.674881      -0.353521       2.161731           0.000005
           13              H       1.809244       1.969218       7.644575       0.098459       0.988295 0.70814537E+01  0.68719237E+02                                 1.750174                            1.639436      -1.260646       2.282038                    0.993826       3.854756      11.412476       0.443458       1.423304      -0.677405       0.018174       0.041796       0.007992       0.046272       0.012714      -0.000625       0.007613      -0.005556      -0.005092      -0.014522      -0.001207       0.015729              1.805148       1.610799       0.421743       0.039508       2.377938       0.056621       1.426708           0.000004
           14              H       2.215734       3.858121       1.985277       0.128571       1.027125 0.78518964E+01  0.77808766E+02                                 1.770642                            1.711153      -1.293636       2.283485                    0.994091       3.681409      10.840207       0.441995       1.398410      -0.683722       0.007170      -0.019050       0.033065       0.038828       0.000177       0.009508      -0.004857      -0.000635       0.014887      -0.010288      -0.002150       0.012438              1.774475       1.459350      -0.102721       0.041664       1.720236      -0.310459       2.143839           0.000006
           15              H       0.371174       3.876961      12.820527       0.098392       1.132953 0.84793791E+01  0.84413593E+02                                 1.796262                            1.706030      -0.871981       2.462450                    0.999038       3.516898       9.895291       0.477988       1.287183      -0.708322       0.014886      -0.018025      -0.040785       0.047010       0.002331      -0.005243       0.003477      -0.003093       0.043449      -0.011549      -0.004457       0.016006              1.816469       1.612795      -0.189937      -0.244088       1.674880       0.353520       2.161732           0.000005
           16              H      -1.269119       6.926968      14.595267       0.098459       0.988295 0.70814498E+01  0.68719189E+02                                 1.750173                            1.639435      -1.260645       2.282039                    0.993826       3.854755      11.412472       0.443458       1.423304      -0.677405      -0.018174       0.041796      -0.007992       0.046272      -0.012714      -0.000625      -0.007613      -0.005556      -0.005092      -0.014522      -0.001207       0.015729              1.805148       1.610798      -0.421743       0.039508       2.377937      -0.056620       1.426707           0.000004
           17              C       3.880651       8.557076       9.709618       0.673235      22.670872 0.23848147E+03  0.49268521E+04                                 7.552552                            5.624196      -0.439600       1.922183                    0.998379      22.378188      64.559867       0.596065       0.497391      -0.996948      -0.033557      -0.038789       0.066005       0.083591       0.019490       0.050931       0.000090       0.166772      -0.123055      -0.067850      -0.054031       0.121881              8.613701       4.711277       0.809029      -1.416561       9.813192      -0.037565      11.316633           0.000006
           18              C       4.282229       9.335443       8.496509      -0.085748      35.322340 0.49344343E+03  0.11957118E+05                                 9.457679                            7.487204      -0.127632       1.962109                    0.998509      28.578558      83.027850       0.593313       0.426023      -1.059644       0.017967       0.032016      -0.022622       0.043123      -0.005084       0.005388       0.018258       0.005982      -0.045706      -0.027463       0.011368       0.016095             10.696630       7.005191       3.396645      -1.422328      12.142808      -2.490529      12.941890          -0.000003
           19              C       4.851766       0.681195       8.576276      -0.069860      29.911367 0.43715093E+03  0.10386612E+05                                 8.638513                            7.186157      -0.180407       1.927171                    0.999041      29.530710      87.947932       0.581929       0.442989      -1.038282       0.000389      -0.003303      -0.015294       0.015651      -0.041562       0.026660       0.006805       0.061446      -0.067450      -0.052756      -0.015097       0.067853              9.396908       6.844503       3.548675      -1.358938      11.828491      -1.559487       9.517730           0.000009
           20              C       5.254779       1.308846       7.400085      -0.077170      34.382506 0.46929806E+03  0.11181656E+05                                 9.207736                            7.222802       0.114632       2.047239                    0.999063      27.681020      78.621908       0.616673       0.416864      -1.070051      -0.020650      -0.036430       0.017700       0.045463      -0.021217      -0.006456       0.000290       0.030882       0.024310      -0.030481       0.006141       0.024340             10.586195       7.884354       5.020723      -0.897073      14.539542      -0.672620       9.334690           0.000001
           21              C       5.911403       2.656362       7.427662       0.707142      20.271039 0.22328234E+03  0.45488866E+04                                 7.146431                            5.511114      -0.463797       1.932102                    0.997835      21.753807      62.833027       0.589386       0.510100      -0.988205       0.040438       0.064359       0.005144       0.076183      -0.055849       0.061755      -0.029660       0.113912      -0.026180      -0.075850      -0.044529       0.120379              8.119326       6.886948       2.539328      -1.938432      10.341429       0.669213       7.129600           0.000011
           22              C       5.037036       0.666322       6.188162       0.059381      25.161075 0.36888972E+03  0.83970791E+04                                 7.678428                            6.603721      -0.071079       1.982220                    0.998917      27.483657      80.009643       0.606963       0.443315      -1.038515      -0.015796      -0.025076       0.003945       0.029898      -0.060682      -0.019212      -0.044729       0.070672      -0.043818      -0.092865       0.014923       0.077942              8.061133       6.501758       2.943877      -0.292765       9.352928      -0.071225       8.328712           0.000006
           23              C       4.082770       8.785133       7.234176       0.079443      25.188560 0.37556819E+03  0.86350847E+04                                 7.884266                            6.803751      -0.386836       1.890741                    0.996999      27.759341      82.695747       0.576354       0.462210      -1.022075       0.021493       0.018927      -0.024697       0.037817      -0.033165      -0.001173       0.013404       0.042977      -0.258063      -0.087725       0.004866       0.082858              8.315897       6.106988       2.355403      -0.365752       9.506141      -0.690220       9.334561           0.000006
           24              C       2.332812       4.642437       7.986624       0.515722      22.572686 0.26886191E+03  0.56734580E+04                                 7.286627                            5.809074       0.093370       2.082451                    0.999542      23.205877      65.747009       0.616697       0.470669      -1.019725      -0.082351      -0.057872       0.110287       0.149312      -0.067353      -0.035591       0.061409      -0.192996      -0.191427      -0.099992      -0.070175       0.170167              8.044202      10.310416       1.873363       1.904480       5.619695      -0.708545       8.202495           0.000008
           25              C       4.360274       3.599326      12.530223       0.673235      22.670877 0.23848150E+03  0.49268530E+04                                 7.552553                            5.624197      -0.439600       1.922183                    0.998379      22.378192      64.559884       0.596065       0.497391      -0.996948       0.033557      -0.038789      -0.066005       0.083590      -0.019490       0.050931      -0.000090       0.166772      -0.123055      -0.067849      -0.054031       0.121881              8.613702       4.711277      -0.809029      -1.416561       9.813193       0.037565      11.316636           0.000006
           26              C       3.958696       4.377693      13.743332      -0.085749      35.322361 0.49344385E+03  0.11957131E+05                                 9.457683                            7.487208      -0.127632       1.962109                    0.998509      28.578564      83.027877       0.593312       0.426023      -1.059644      -0.017967       0.032016       0.022622       0.043123       0.005084       0.005388      -0.018258       0.005982      -0.045706      -0.027463       0.011368       0.016095             10.696636       7.005195      -3.396646      -1.422332      12.142813       2.490538      12.941899          -0.000002
           27              C       3.389159       5.638945      13.663566      -0.069860      29.911374 0.43715108E+03  0.10386616E+05                                 8.638515                            7.186159      -0.180406       1.927171                    0.999041      29.530703      87.947903       0.581929       0.442989      -1.038282      -0.000389      -0.003303       0.015294       0.015651       0.041562       0.026660      -0.006806       0.061446      -0.067450      -0.052756      -0.015097       0.067853              9.396910       6.844504      -3.548676      -1.358941      11.828493       1.559492       9.517732           0.000008
           28              C       5.192996       6.266596       0.013196      -0.077171      34.382508 0.46929810E+03  0.11181657E+05                                 9.207737                            7.222802       0.114632       2.047239                    0.999063      27.681022      78.621914       0.616673       0.416864      -1.070051       0.020650      -0.036430      -0.017700       0.045463       0.021217      -0.006456      -0.000290       0.030882       0.024310      -0.030481       0.006141       0.024340             10.586196       7.884354      -5.020723      -0.897071      14.539544       0.672616       9.334689           0.000001
           29              C       4.536372       7.614112      -0.014382       0.707142      20.271049 0.22328251E+03  0.45488907E+04                                 7.146433                            5.511116      -0.463796       1.932103                    0.997835      21.753806      62.833019       0.589386       0.510100      -0.988205      -0.040438       0.064359      -0.005145       0.076183       0.055849       0.061755       0.029660       0.113912      -0.026180      -0.075850      -0.044528       0.120379              8.119328       6.886947      -2.539327      -1.938430      10.341433      -0.669217       7.129603           0.000011
           30              C       5.410739       5.624072       1.225119       0.059382      25.161077 0.36888964E+03  0.83970766E+04                                 7.678428                            6.603719      -0.071079       1.982220                    0.998917      27.483652      80.009619       0.606963       0.443315      -1.038515       0.015796      -0.025076      -0.003945       0.029898       0.060682      -0.019212       0.044729       0.070672      -0.043818      -0.092864       0.014923       0.077942              8.061133       6.501758      -2.943877      -0.292767       9.352928       0.071229       8.328712           0.000006
           31              C       6.365005       3.827383       0.179105       0.079443      25.188563 0.37556819E+03  0.86350850E+04                                 7.884267                            6.803751      -0.386836       1.890741                    0.996999      27.759345      82.695765       0.576354       0.462210      -1.022075      -0.021493       0.018927       0.024697       0.037817       0.033165      -0.001173      -0.013404       0.042977      -0.258063      -0.087725       0.004866       0.082858              8.315898       6.106990      -2.355405      -0.365756       9.506145       0.690228       9.334559           0.000006
           32              C      -1.792687       9.600187      14.253218       0.515722      22.572686 0.26886187E+03  0.56734570E+04                                 7.286627                            5.809074       0.093369       2.082451                    0.999542      23.205879      65.747021       0.616697       0.470669      -1.019725       0.082351      -0.057872      -0.110287       0.149312       0.067353      -0.035591      -0.061409      -0.192996      -0.191427      -0.099992      -0.070175       0.170167              8.044203      10.310418      -1.873365       1.904477       5.619696       0.708546       8.202494           0.000008
           33              C       1.613299       1.358423       5.116943       0.673235      22.670881 0.23848155E+03  0.49268543E+04                                 7.552554                            5.624197      -0.439600       1.922183                    0.998379      22.378193      64.559890       0.596065       0.497391      -0.996948       0.033557       0.038789      -0.066005       0.083590       0.019491       0.050931       0.000090       0.166772      -0.123055      -0.067849      -0.054031       0.121881              8.613704       4.711279       0.809029      -1.416564       9.813187      -0.037569      11.316647           0.000006
           34              C       1.211721       0.580057       6.330052      -0.085749      35.322349 0.49344342E+03  0.11957119E+05                                 9.457682                            7.487205      -0.127633       1.962108                    0.998509      28.578564      83.027881       0.593313       0.426023      -1.059644      -0.017967      -0.032016       0.022622       0.043123      -0.005084       0.005387       0.018258       0.005982      -0.045706      -0.027463       0.011368       0.016095             10.696634       7.005193       3.396645      -1.422330      12.142808      -2.490531      12.941901          -0.000002
           35              C       0.642184       9.234305       6.250285      -0.069860      29.911363 0.43715086E+03  0.10386610E+05                                 8.638513                            7.186157      -0.180407       1.927171                    0.999041      29.530706      87.947917       0.581929       0.442989      -1.038282      -0.000389       0.003303       0.015294       0.015651      -0.041562       0.026660       0.006806       0.061446      -0.067450      -0.052756      -0.015097       0.067853              9.396908       6.844503       3.548676      -1.358939      11.828491      -1.559489       9.517729           0.000009
           36              C       0.239171       8.606654       7.426476      -0.077171      34.382508 0.46929811E+03  0.11181658E+05                                 9.207737                            7.222802       0.114632       2.047239                    0.999063      27.681022      78.621915       0.616673       0.416864      -1.070051       0.020650       0.036430      -0.017700       0.045463      -0.021217      -0.006456       0.000290       0.030882       0.024310      -0.030481       0.006141       0.024340             10.586196       7.884355       5.020723      -0.897074      14.539543      -0.672621       9.334690           0.000001
           37              C      -0.417453       7.259138       7.398899       0.707142      20.271036 0.22328230E+03  0.45488855E+04                                 7.146430                            5.511113      -0.463796       1.932103                    0.997835      21.753803      62.833008       0.589386       0.510100      -0.988205      -0.040438      -0.064359      -0.005145       0.076183      -0.055849       0.061755      -0.029660       0.113912      -0.026180      -0.075850      -0.044529       0.120379              8.119324       6.886946       2.539328      -1.938432      10.341428       0.669213       7.129600           0.000011
           38              C       0.456914       9.249178       8.638399       0.059381      25.161077 0.36888975E+03  0.83970796E+04                                 7.678428                            6.603720      -0.071079       1.982220                    0.998917      27.483650      80.009613       0.606963       0.443315      -1.038515       0.015796       0.025076      -0.003945       0.029898      -0.060682      -0.019212      -0.044729       0.070672      -0.043818      -0.092864       0.014923       0.077942              8.061133       6.501758       2.943877      -0.292765       9.352931      -0.071228       8.328710           0.000006
           39              C       1.411180       1.130367       7.592385       0.079443      25.188573 0.37556837E+03  0.86350901E+04                                 7.884269                            6.803753      -0.386837       1.890740                    0.996999      27.759350      82.695787       0.576353       0.462210      -1.022075      -0.021493      -0.018927       0.024697       0.037817      -0.033165      -0.001173       0.013404       0.042977      -0.258063      -0.087725       0.004866       0.082858              8.315900       6.106990       2.355403      -0.365752       9.506145      -0.690220       9.334566           0.000006
           40              C       3.161138       5.273063       6.839937       0.515722      22.572684 0.26886188E+03  0.56734572E+04                                 7.286626                            5.809074       0.093370       2.082451                    0.999542      23.205876      65.747007       0.616697       0.470669      -1.019725       0.082351       0.057872      -0.110287       0.149312      -0.067353      -0.035591       0.061409      -0.192996      -0.191427      -0.099992      -0.070175       0.170167              8.044202      10.310416       1.873363       1.904480       5.619694      -0.708545       8.202495           0.000008
           41              C       1.133676       6.316173       2.296338       0.673235      22.670882 0.23848153E+03  0.49268537E+04                                 7.552555                            5.624198      -0.439601       1.922183                    0.998379      22.378192      64.559889       0.596065       0.497391      -0.996948      -0.033557       0.038789       0.066005       0.083590      -0.019490       0.050931      -0.000090       0.166772      -0.123055      -0.067850      -0.054031       0.121881              8.613705       4.711279      -0.809029      -1.416564       9.813188       0.037569      11.316648           0.000006
           42              C       1.535254       5.537807       1.083229      -0.085748      35.322356 0.49344362E+03  0.11957124E+05                                 9.457683                            7.487206      -0.127633       1.962109                    0.998509      28.578561      83.027868       0.593313       0.426023      -1.059644       0.017967      -0.032016      -0.022622       0.043123       0.005084       0.005388      -0.018258       0.005982      -0.045706      -0.027463       0.011368       0.016095             10.696635       7.005194      -3.396645      -1.422333      12.142809       2.490538      12.941903          -0.000003
           43              C       2.104791       4.276555       1.162995      -0.069860      29.911380 0.43715119E+03  0.10386620E+05                                 8.638516                            7.186160      -0.180408       1.927171                    0.999041      29.530707      87.947926       0.581929       0.442989      -1.038282       0.000389       0.003303      -0.015294       0.015651       0.041562       0.026660      -0.006805       0.061446      -0.067450      -0.052756      -0.015097       0.067853              9.396912       6.844506      -3.548677      -1.358942      11.828496       1.559494       9.517734           0.000009
           44              C       2.507804       3.648904      -0.013196      -0.077171      34.382515 0.46929820E+03  0.11181660E+05                                 9.207738                            7.222803       0.114632       2.047239                    0.999063      27.681026      78.621931       0.616673       0.416864      -1.070051      -0.020650       0.036430       0.017700       0.045463       0.021217      -0.006456      -0.000290       0.030882       0.024310      -0.030480       0.006141       0.024340             10.586198       7.884356      -5.020723      -0.897072      14.539546       0.672617       9.334692           0.000001
           45              C       3.164428       2.301388       0.014382       0.707142      20.271050 0.22328253E+03  0.45488911E+04                                 7.146433                            5.511116      -0.463797       1.932102                    0.997835      21.753809      62.833033       0.589386       0.510100      -0.988205       0.040438      -0.064359       0.005145       0.076183       0.055849       0.061755       0.029660       0.113912      -0.026180      -0.075850      -0.044528       0.120379              8.119328       6.886948      -2.539327      -1.938431      10.341433      -0.669217       7.129604           0.000011
           46              C       0.083211       4.291428      13.601442       0.059381      25.161083 0.36888973E+03  0.83970794E+04                                 7.678430                            6.603721      -0.071079       1.982220                    0.998917      27.483657      80.009642       0.606963       0.443315      -1.038515      -0.015796       0.025076       0.003945       0.029898       0.060682      -0.019212       0.044729       0.070672      -0.043818      -0.092864       0.014923       0.077942              8.061135       6.501760      -2.943878      -0.292767       9.352931       0.071229       8.328715           0.000006
           47              C      -0.871055       6.088117      14.647456       0.079443      25.188572 0.37556831E+03  0.86350881E+04                                 7.884269                            6.803752      -0.386835       1.890741                    0.996999      27.759347      82.695772       0.576353       0.462210      -1.022075       0.021493      -0.018927      -0.024697       0.037817       0.033165      -0.001173      -0.013404       0.042977      -0.258062      -0.087724       0.004866       0.082858              8.315900       6.106991      -2.355405      -0.365756       9.506147       0.690228       9.334562           0.000006
           48              C       7.286637       0.315313       0.573343       0.515723      22.572684 0.26886185E+03  0.56734566E+04                                 7.286627                            5.809074       0.093369       2.082451                    0.999542      23.205880      65.747029       0.616697       0.470669      -1.019725      -0.082351       0.057872       0.110287       0.149312       0.067353      -0.035591      -0.061409      -0.192996      -0.191427      -0.099992      -0.070175       0.170167              8.044203      10.310419      -1.873365       1.904478       5.619696       0.708546       8.202494           0.000008
           49              N       4.426603       9.385021       6.093420      -0.283264      33.952819 0.55173595E+03  0.13535267E+05                                 8.674292                            7.581516       0.249450       2.063439                    0.999584      29.600267      82.227128       0.639085       0.390672      -1.099873       0.057335       0.111695       0.255836       0.284983       0.001204      -0.078032      -0.172410      -0.002690      -0.617648      -0.295391       0.101149       0.194242              9.066356       7.625904       3.091783      -0.823954      10.730969      -1.852647       8.842194          -0.000008
           50              N       6.021172       4.427271       1.319860      -0.283264      33.952826 0.55173576E+03  0.13535262E+05                                 8.674294                            7.581516       0.249449       2.063439                    0.999584      29.600270      82.227148       0.639085       0.390672      -1.099873      -0.057335       0.111694      -0.255836       0.284983      -0.001204      -0.078032       0.172410      -0.002690      -0.617647      -0.295391       0.101148       0.194242              9.066359       7.625906      -3.091786      -0.823957      10.730976       1.852653       8.842195          -0.000008
           51              N       1.067347       0.530479       8.733141      -0.283264      33.952809 0.55173567E+03  0.13535258E+05                                 8.674290                            7.581514       0.249451       2.063439                    0.999584      29.600260      82.227101       0.639085       0.390672      -1.099873      -0.057335      -0.111694      -0.255836       0.284982       0.001204      -0.078032      -0.172410      -0.002690      -0.617646      -0.295390       0.101148       0.194242              9.066354       7.625902       3.091781      -0.823954      10.730967      -1.852647       8.842194          -0.000008
           52              N      -0.527222       5.488229      13.506701      -0.283264      33.952800 0.55173516E+03  0.13535243E+05                                 8.674288                            7.581510       0.249450       2.063440                    0.999584      29.600257      82.227089       0.639085       0.390672      -1.099873       0.057335      -0.111694       0.255836       0.284983      -0.001204      -0.078032       0.172410      -0.002690      -0.617647      -0.295390       0.101148       0.194242              9.066353       7.625901      -3.091784      -0.823957      10.730969       1.852652       8.842190          -0.000008
           53              O       3.691296       7.311789       9.569359      -0.678927      42.136259 0.66007347E+03  0.16709399E+05                                 9.602417                            7.988855       0.351120       2.127437                    0.997505      29.835369      80.578013       0.667313       0.362583      -1.135732      -0.099732       0.071203      -0.006893       0.122735       0.016251       0.033718       0.040347       0.037247      -0.196800      -0.087129       0.013405       0.073725             10.529178       6.482779       0.894648      -0.066085      17.696454       0.959828       7.408303          -0.000002
           54              O       3.753300       9.158947      10.798036      -0.692821      53.870977 0.74006637E+03  0.19314733E+05                                11.425749                            8.542675       0.097437       2.036626                    0.996105      30.717582      84.763277       0.634658       0.369784      -1.128004       0.067897      -0.086120      -0.056765       0.123486       0.012410       0.033691       0.034602       0.133765      -0.010193      -0.080721      -0.005262       0.085983             13.423734       7.090511      -0.621617      -1.805234       9.802722       5.540769      23.377970          -0.000001
           55              O       5.778550       3.339540       8.470266      -0.684024      42.443970 0.68615757E+03  0.17591337E+05                                 9.753621                            8.230997       0.085910       2.040555                    0.996168      30.294800      83.147295       0.645236       0.370265      -1.126422       0.034425      -0.082808      -0.043554       0.099696      -0.055100       0.032112       0.008825       0.065619       0.050013      -0.078548       0.010943       0.067605             10.563298       7.509295      -1.102209      -1.493213      13.284237       5.054453      10.896363           0.000002
           56              O       6.549393       3.012329       6.416343      -0.702615      44.278582 0.70644460E+03  0.18257306E+05                                10.079338                            8.369941       0.043681       2.022721                    0.995727      30.687346      84.766957       0.637308       0.371876      -1.124371      -0.041552      -0.046134       0.076767       0.098732      -0.026231       0.018153      -0.023234       0.118870      -0.005158      -0.069719      -0.003175       0.072893             11.273340      12.798945       3.878282      -5.048981      10.254141      -2.977647      10.766933           0.000000
           57              O       2.902734       4.455034       9.077859      -0.583495      36.452124 0.56255219E+03  0.13685798E+05                                 8.705985                            7.378158       0.370238       2.151630                    0.998401      28.345789      75.102964       0.693800       0.362881      -1.135248      -0.097073      -0.033100      -0.018596       0.104234      -0.052979       0.055477       0.038707      -0.088251      -0.006238      -0.109542       0.036513       0.073029              9.432162       9.327408       0.290781       4.263554       6.601643      -0.496328      12.367436          -0.000001
           58              O       1.136954       4.355879       7.717077      -0.617073      42.813141 0.68649430E+03  0.17595030E+05                                 9.852463                            8.282593       0.060617       2.036799                    0.996339      29.849384      81.805445       0.637714       0.374737      -1.123499       0.042229      -0.012453       0.097827       0.107278      -0.011036       0.041644       0.044098      -0.045075      -0.247399      -0.109241       0.033195       0.076046             10.984367      16.774698       2.781256       2.880728       8.795679       0.724685       7.382723           0.000002
           59              O       4.549629       2.354039      12.670482      -0.678927      42.136303 0.66007429E+03  0.16709425E+05                                 9.602424                            7.988860       0.351119       2.127436                    0.997505      29.835383      80.578072       0.667313       0.362584      -1.135732       0.099731       0.071203       0.006893       0.122734      -0.016251       0.033719      -0.040347       0.037247      -0.196800      -0.087129       0.013405       0.073725             10.529187       6.482783      -0.894649      -0.066085      17.696468      -0.959829       7.408310          -0.000001
           60              O       4.487625       4.201197      11.441805      -0.692821      53.870979 0.74006630E+03  0.19314731E+05                                11.425750                            8.542674       0.097436       2.036626                    0.996105      30.717580      84.763272       0.634658       0.369784      -1.128004      -0.067897      -0.086119       0.056765       0.123486      -0.012409       0.033691      -0.034602       0.133765      -0.010193      -0.080721      -0.005262       0.085983             13.423736       7.090511       0.621617      -1.805233       9.802723      -5.540771      23.377974          -0.000001
           61              O       2.462375       8.297290      13.769575      -0.684024      42.443963 0.68615738E+03  0.17591331E+05                                 9.753620                            8.230996       0.085910       2.040555                    0.996168      30.294796      83.147281       0.645236       0.370265      -1.126422      -0.034425      -0.082808       0.043554       0.099696       0.055100       0.032112      -0.008824       0.065619       0.050013      -0.078548       0.010942       0.067605             10.563298       7.509294       1.102208      -1.493211      13.284237      -5.054453      10.896362           0.000002
           62              O       3.898382       7.970079       0.996938      -0.702615      44.278592 0.70644509E+03  0.18257322E+05                                10.079339                            8.369944       0.043681       2.022721                    0.995727      30.687346      84.766956       0.637308       0.371876      -1.124371       0.041552      -0.046134      -0.076767       0.098732       0.026231       0.018153       0.023234       0.118870      -0.005158      -0.069718      -0.003175       0.072893             11.273341      12.798945      -3.878281      -5.048980      10.254143       2.977647      10.766935           0.000001
           63              O       5.338191       9.412784      13.161983      -0.583495      36.452117 0.56255211E+03  0.13685796E+05                                 8.705985                            7.378158       0.370238       2.151630                    0.998401      28.345786      75.102956       0.693800       0.362881      -1.135248       0.097073      -0.033100       0.018596       0.104233       0.052978       0.055477      -0.038707      -0.088251      -0.006238      -0.109542       0.036513       0.073029              9.432161       9.327406      -0.290781       4.263553       6.601643       0.496328      12.367434          -0.000001
           64              O      -0.596829       9.313629      14.522765      -0.617073      42.813148 0.68649437E+03  0.17595033E+05                                 9.852465                            8.282594       0.060615       2.036799                    0.996339      29.849382      81.805448       0.637714       0.374737      -1.123499      -0.042229      -0.012453      -0.097827       0.107278       0.011036       0.041645      -0.044098      -0.045075      -0.247399      -0.109241       0.033195       0.076046             10.984370      16.774705      -2.781259       2.880728       8.795682      -0.724685       7.382724           0.000002
           65              O       1.802654       2.603711       5.257202      -0.678927      42.136294 0.66007444E+03  0.16709429E+05                                 9.602423                            7.988861       0.351119       2.127436                    0.997505      29.835375      80.578042       0.667313       0.362584      -1.135732       0.099732      -0.071203       0.006893       0.122735       0.016252       0.033719       0.040347       0.037247      -0.196800      -0.087129       0.013405       0.073725             10.529185       6.482783       0.894648      -0.066085      17.696464       0.959827       7.408308          -0.000001
           66              O       1.740650       0.756553       4.028525      -0.692821      53.871011 0.74006667E+03  0.19314743E+05                                11.425755                            8.542677       0.097435       2.036625                    0.996105      30.717592      84.763322       0.634658       0.369784      -1.128004      -0.067897       0.086119       0.056765       0.123486       0.012410       0.033691       0.034602       0.133765      -0.010193      -0.080721      -0.005262       0.085983             13.423742       7.090514      -0.621617      -1.805236       9.802721       5.540768      23.377991          -0.000001
           67              O      -0.284600       6.575960       6.356295      -0.684024      42.443956 0.68615728E+03  0.17591328E+05                                 9.753619                            8.230995       0.085910       2.040555                    0.996168      30.294794      83.147272       0.645236       0.370265      -1.126422      -0.034425       0.082808       0.043554       0.099696      -0.055100       0.032112       0.008825       0.065619       0.050013      -0.078548       0.010943       0.067605             10.563296       7.509293      -1.102208      -1.493212      13.284234       5.054451      10.896360           0.000002
           68              O      -1.055443       6.903171       8.410218      -0.702615      44.278571 0.70644438E+03  0.18257299E+05                                10.079336                            8.369940       0.043682       2.022721                    0.995727      30.687343      84.766942       0.637308       0.371876      -1.124371       0.041552       0.046134      -0.076767       0.098732      -0.026231       0.018152      -0.023234       0.118869      -0.005158      -0.069718      -0.003175       0.072893             11.273338      12.798942       3.878281      -5.048980      10.254139      -2.977647      10.766931           0.000000
           69              O       2.591216       5.460466       5.748702      -0.583496      36.452131 0.56255231E+03  0.13685802E+05                                 8.705987                            7.378160       0.370238       2.151630                    0.998401      28.345790      75.102972       0.693800       0.362881      -1.135248       0.097073       0.033100       0.018596       0.104234      -0.052979       0.055477       0.038707      -0.088251      -0.006239      -0.109542       0.036513       0.073029              9.432164       9.327410       0.290781       4.263556       6.601644      -0.496328      12.367438          -0.000001
           70              O       4.356996       5.559621       7.109484      -0.617073      42.813146 0.68649439E+03  0.17595033E+05                                 9.852464                            8.282594       0.060617       2.036799                    0.996339      29.849385      81.805451       0.637714       0.374737      -1.123499      -0.042229       0.012453      -0.097827       0.107278      -0.011036       0.041644       0.044098      -0.045075      -0.247399      -0.109241       0.033195       0.076046             10.984368      16.774700       2.781257       2.880728       8.795680       0.724685       7.382724           0.000002
           71              O       0.944321       7.561461       2.156079      -0.678927      42.136321 0.66007492E+03  0.16709445E+05                                 9.602427                            7.988864       0.351119       2.127436                    0.997505      29.835386      80.578080       0.667312       0.362584      -1.135732      -0.099731      -0.071203      -0.006893       0.122734      -0.016251       0.033719      -0.040347       0.037247      -0.196800      -0.087129       0.013405       0.073725             10.529190       6.482785      -0.894648      -0.066085      17.696472      -0.959828       7.408312          -0.000002
           72              O       1.006325       5.714303       3.384756      -0.692821      53.870981 0.74006614E+03  0.19314726E+05                                11.425750                            8.542673       0.097436       2.036626                    0.996105      30.717583      84.763284       0.634658       0.369784      -1.128004       0.067898       0.086120      -0.056765       0.123487      -0.012409       0.033691      -0.034602       0.133765      -0.010193      -0.080721      -0.005262       0.085983             13.423736       7.090511       0.621617      -1.805234       9.802718      -5.540767      23.377980          -0.000001
           73              O       3.031575       1.618210       1.056986      -0.684024      42.443996 0.68615802E+03  0.17591352E+05                                 9.753626                            8.231000       0.085909       2.040554                    0.996168      30.294807      83.147327       0.645236       0.370265      -1.126422       0.034425       0.082808      -0.043554       0.099696       0.055100       0.032112      -0.008824       0.065619       0.050013      -0.078548       0.010943       0.067605             10.563304       7.509298       1.102209      -1.493213      13.284245      -5.054457      10.896368           0.000002
           74              O       1.595568       1.945421      13.829623      -0.702615      44.278603 0.70644526E+03  0.18257328E+05                                10.079341                            8.369946       0.043680       2.022721                    0.995727      30.687349      84.766970       0.637308       0.371876      -1.124371      -0.041552       0.046134       0.076767       0.098732       0.026231       0.018152       0.023234       0.118869      -0.005158      -0.069718      -0.003175       0.072893             11.273344      12.798948      -3.878282      -5.048981      10.254145       2.977648      10.766938           0.000000
           75              O       0.155759       0.502716       1.664578      -0.583495      36.452148 0.56255269E+03  0.13685813E+05                                 8.705990                            7.378162       0.370237       2.151630                    0.998401      28.345797      75.102999       0.693800       0.362881      -1.135247      -0.097073       0.033100      -0.018596       0.104233       0.052979       0.055477      -0.038707      -0.088251      -0.006238      -0.109542       0.036513       0.073029              9.432167       9.327413      -0.290781       4.263557       6.601646       0.496328      12.367442          -0.000001
           76              O       6.090779       0.601871       0.303796      -0.617073      42.813173 0.68649484E+03  0.17595048E+05                                 9.852469                            8.282597       0.060616       2.036799                    0.996339      29.849392      81.805482       0.637714       0.374737      -1.123499       0.042229       0.012453       0.097827       0.107278       0.011036       0.041645      -0.044098      -0.045076      -0.247400      -0.109241       0.033195       0.076046             10.984374      16.774712      -2.781260       2.880729       8.795685      -0.724685       7.382727           0.000002

******************************************************
Auxiliary information for the entire system
The total spin magnetic moment of the unit cell is   0.000164
The total net atomic charge of the unit cell is   -0.000003
Accuracy of reproducing the electrostatic potential in the unit cell:
  The inner radius (bohr) =    5.0000
  The outer radius (bohr) =   12.0000
  Valid grid points have density less than (e/(bohr^3)) =    0.0001
  The number of valid grid points were=         2036
  The rms potential error without charges in kcal/mol is=      4.81045
  The rms potential error with partial charges in kcal/mol is=      1.77765
  The RRMSE value at monopole order=      0.36954
  The rms potential error with partial charges and cloud penetration in kcal/mol is=      1.76947
  The RRMSE value at monopole order with cloud penetration is=      0.36784
  The rms potential error with partial charges and atomic dipoles in kcal/mol is=      0.82983
  The RRMSE value at dipole order=      0.17251
  The rms potential error with partial charges, atomic dipoles and cloud penetration in kcal/mol is=      0.82281
  The RRMSE value at dipole order with cloud penetration=      0.17105

******************************************************
The electron densities and ab initio electrostatic potential were computed in VASP using the PBE functional and
projector augmented wave method. See the main text of the journal article for a description of computational details.
The atomic charges, dipoles, and quadrupoles were computed with the DDEC6 method as described in
(a) T. A. Manz and N. Gabaldon Limas, RSC Adv. 6 (2016) 47771-47801 DOI: 10.1039/c6ra04656h
(b) N. Gabaldon Limas and T. A. Manz, RSC Adv. 8 (2018) 2678-2707 DOI: 10.1039/c7ra11829e.
For each atom in the material, the electron cloud parameters were fit to the spherically averaged atom-in-material
electron density using radial positions for which this density was between 10^-4 and 10^-2 electrons per cubic bohr.
The polarizabilities, dispersion coefficients, and quantum Drude oscillator (QDO) parameters were fit using the MCLF method.
The magnetic structure of the system was optimized in VASP from the default ferromagnetic initial guess using spin polarization.
The atomic spin moments (ASMs) were computed on this optimized magnetic structure using the DDEC6 partition as inputs
to the method of T. A. Manz and D. S. Sholl, J. Chem. Theory Comput. 7 (2011) 4146-4164 DOI: 10.1021/ct200539n.
The RMSE and RRMSE were computed using a uniform grid with Ewald summation.
