# Supplementary material for: A collection of forcefield precursors for metal–organic frameworks
Source: RSC Adv. 2019 Nov 13;9(63):36492–507. doi: 10.1039/c9ra07327b (PMC9075174; doi:10.1039/c9ra07327b)
Supplement: RA-009-C9RA07327B-s4936 [file RA-009-C9RA07327B-s4936.xyz]

   76
jmolscript: load "" {1 1 1} spacegroup "x,y,z" unitcell [{      7.650600     0.000000     0.000000 }, {      0.000000     9.859600     0.000000 }, {     -2.166790     0.000000    14.692990 }]
Eu     5.137918     4.490949     9.396755     1.379649
Eu     3.087797     9.420749    12.642730     1.379646
Eu     0.345892     5.368651     5.296235     1.379649
Eu     2.396013     0.438851     2.050260     1.379645
H      6.733052     6.886931     0.235088     0.098295
H      3.283328     3.820595    12.712375     0.137583
H      5.089057     3.838342     2.008532     0.110118
H      3.659453     1.957131     7.111407     0.098295
H      4.942387     8.750395     9.327110     0.137583
H      5.303448     8.768142     5.337963     0.110117
H     -1.249242     2.972669    14.457902     0.098295
H      2.200482     6.039005     1.980615     0.137581
H      0.394753     6.021258    12.684458     0.110116
H      1.824357     7.902469     7.581583     0.098294
H      0.541423     1.109205     5.365880     0.137583
H      0.180362     1.091458     9.355027     0.110117
C      6.328269     6.050837     0.183662     0.056472
C      3.953485     5.503629    13.610117    -0.068585
C      3.390741     4.241600    13.535182    -0.079625
C      5.155536     3.616501     0.011754    -0.064484
C      5.374722     4.255403     1.228334     0.046756
C      4.349637     6.280565    12.402353     0.616849
C      4.500070     2.262778    -0.010285     0.635794
C      2.325798     5.239391     7.916583     0.488690
C      4.064236     1.121037     7.162833     0.056467
C      4.272230     0.573829     8.429368    -0.068585
C      4.834974     9.171400     8.504303    -0.079630
C      5.236969     8.546301     7.334741    -0.064488
C      5.017783     9.185203     6.118161     0.046751
C      3.876078     1.350765     9.637132     0.616855
C      5.892435     7.192578     7.356780     0.635795
C     -1.750683     0.309591    14.122902     0.488681
C     -0.844459     3.808763    14.509328     0.056476
C      1.530325     4.355971     1.082873    -0.068585
C      2.093069     5.618000     1.157808    -0.079620
C      2.495064     6.243099    -0.011754    -0.064482
C      0.109088     5.604197    13.464656     0.046759
C      1.134173     3.579035     2.290637     0.616855
C      3.150530     7.596822     0.010285     0.635787
C      3.158012     4.620209     6.776407     0.488689
C      1.419574     8.738563     7.530157     0.056469
C      1.211580     9.285771     6.263622    -0.068583
C      0.648836     0.688200     6.188687    -0.079625
C      0.246841     1.313299     7.358249    -0.064484
C      0.466027     0.674397     8.574829     0.046754
C      1.607732     8.508835     5.055858     0.616848
C     -0.408625     2.667022     7.336210     0.635793
C      7.234493     9.550009     0.570088     0.488680
N      5.983065     5.452359     1.320900    -0.184578
N      4.409440     0.522559     6.025595    -0.184572
N     -0.499255     4.407241    13.372090    -0.184589
N      1.074370     9.337041     8.667395    -0.184573
O      4.484596     5.691947    11.310811    -0.549389
O      4.531180     7.532734    12.540908    -0.576827
O      2.497232     1.567676    13.648759    -0.553753
O      3.849787     1.911776     0.996038    -0.600881
O      2.900539     5.412920     9.015178    -0.447092
O      1.139997     5.541095     7.646526    -0.444977
O      3.741119     0.762147    10.728674    -0.549392
O      3.694535     2.602934     9.498577    -0.576847
O      5.728483     6.497476     8.390726    -0.553750
O      6.542718     6.841576     6.350457    -0.600883
O      5.325176     0.483120    13.024307    -0.447096
O     -0.564882     0.611295    14.392959    -0.444974
O      0.999214     4.167653     3.382179    -0.549405
O      0.952630     2.326866     2.152082    -0.576838
O      2.986578     8.291924     1.044231    -0.553741
O      1.634023     7.947824    13.696952    -0.600877
O      2.583271     4.446680     5.677812    -0.447091
O      4.343813     4.318505     7.046464    -0.444976
O      1.742691     9.097453     3.964316    -0.549382
O      1.789275     7.256666     5.194413    -0.576827
O     -0.244673     3.362124     6.302264    -0.553750
O     -1.058908     3.018024     8.342533    -0.600882
O      0.158634     9.376480     1.668683    -0.447096
O      6.048692     9.248305     0.300031    -0.444973

The following XYZ coordinates are in angstroms. Other properties are in atomic units.
The sperically averaged electron density of each atom fit to a function of the form exp(a - br)
eigen_1, eigen_2 and eigen_3 are the three eigenvalues of traceless quadrupole moment tensor
  atom number  atomic symbol              X              Y              Z     net charge C6 coefficient C8 coefficient C10 coefficient fluctuating dipole atomic polarizability isotropic forcefield polarizability              a              b squared Pearson coefficient          <r^3>          <r^4>         wp_QDO          m_QDO          q_QDO       dipole_x       dipole_y       dipole_z         dipole            Qxy            Qxz            Qyz     Q(x^2-y^2)  Q(3z^2 - R^2)        eigen_1        eigen_2        eigen_3 static polarizability      alpha(xx)      alpha(xy)      alpha(xz)      alpha(yy)      alpha(yz)      alpha(zz) atomic spin moment
            1             Eu       5.137918       4.490949       9.396755       1.379649     221.505118 0.57485176E+04  0.23270105E+06                                25.378162                           21.742036       0.337676       1.806722                    0.999066      93.314470     252.190336       0.490668       0.308373      -1.270503       0.023981       0.006322       0.012132       0.027609       0.017602       0.070754      -0.035179       0.102508      -0.131319      -0.099232      -0.007237       0.106469             28.153939      23.847723      -2.210583      -2.365591      31.316787       3.432110      29.297306           0.010352
            2             Eu       3.087797       9.420749      12.642730       1.379646     221.504369 0.57484961E+04  0.23269993E+06                                25.378089                           21.741980       0.337690       1.806726                    0.999066      93.314413     252.189943       0.490669       0.308372      -1.270504      -0.023985       0.006329      -0.012128       0.027612      -0.017600       0.070756       0.035176       0.102506      -0.131305      -0.099229      -0.007240       0.106469             28.153853      23.847644       2.210568      -2.365563      31.316679      -3.432086      29.297236           0.010343
            3             Eu       0.345892       5.368651       5.296235       1.379649     221.505052 0.57485117E+04  0.23270074E+06                                25.378155                           21.742022       0.337679       1.806723                    0.999066      93.314444     252.190215       0.490668       0.308373      -1.270503      -0.023983      -0.006332      -0.012135       0.027614       0.017599       0.070757      -0.035175       0.102512      -0.131320      -0.099230      -0.007243       0.106473             28.153939      23.847698      -2.210589      -2.365598      31.316779       3.432130      29.297340           0.010342
            4             Eu       2.396013       0.438851       2.050260       1.379645     221.504061 0.57484885E+04  0.23269953E+06                                25.378063                           21.741963       0.337695       1.806728                    0.999066      93.314374     252.189758       0.490670       0.308372      -1.270504       0.023980      -0.006313       0.012135       0.027607      -0.017599       0.070754       0.035178       0.102513      -0.131299      -0.099228      -0.007242       0.106469             28.153819      23.847623       2.210557      -2.365554      31.316643      -3.432075      29.297190           0.010329
            5              H       6.733052       6.886931       0.235088       0.098295       1.021762 0.73970188E+01  0.72543335E+02                                 1.784183                            1.671205      -1.301396       2.258989                    0.993618       3.918286      11.648926       0.441094       1.415905      -0.678521       0.018370       0.040148       0.006589       0.044640       0.012541       0.000802       0.006581      -0.004338      -0.000065      -0.013761      -0.001114       0.014875              1.840296       1.647096       0.433174       0.042855       2.421881       0.056865       1.451910           0.002396
            6              H       3.283328       3.820595      12.712375       0.137583       0.981832 0.73845551E+01  0.71900954E+02                                 1.707310                            1.651136      -1.166509       2.348207                    0.996207       3.534136      10.239535       0.454384       1.384436      -0.686991      -0.004792      -0.018684      -0.034860       0.039841      -0.001321       0.006168       0.005636       0.002555       0.019493      -0.009175      -0.001871       0.011046              1.711676       1.409916       0.093641       0.037947       1.660631       0.298387       2.064482           0.001517
            7              H       5.089057       3.838342       2.008532       0.110118       1.070393 0.78716818E+01  0.76690526E+02                                 1.712483                            1.630643      -0.880476       2.467700                    0.999285       3.359597       9.260244       0.496307       1.266722      -0.713297      -0.013603      -0.018672       0.042297       0.048194      -0.000452      -0.004677      -0.003034      -0.005181       0.048437      -0.011612      -0.005700       0.017312              1.730507       1.540536       0.174115      -0.224939       1.598497      -0.329871       2.052486           0.001510
            8              H       3.659453       1.957131       7.111407       0.098295       1.021769 0.73970728E+01  0.72544023E+02                                 1.784193                            1.671213      -1.301414       2.258980                    0.993618       3.918303      11.649003       0.441092       1.415908      -0.678520      -0.018370       0.040147      -0.006589       0.044640      -0.012541       0.000802      -0.006581      -0.004339      -0.000063      -0.013761      -0.001113       0.014875              1.840307       1.647105      -0.433180       0.042856       2.421900      -0.056866       1.451916           0.002396
            9              H       4.942387       8.750395       9.327110       0.137583       0.981836 0.73845957E+01  0.71901480E+02                                 1.707317                            1.651143      -1.166528       2.348199                    0.996206       3.534148      10.239594       0.454382       1.384440      -0.686990       0.004792      -0.018684       0.034861       0.039841       0.001321       0.006168      -0.005636       0.002555       0.019494      -0.009175      -0.001871       0.011046              1.711684       1.409922      -0.093641       0.037947       1.660638      -0.298389       2.064492           0.001516
           10              H       5.303448       8.768142       5.337963       0.110117       1.070398 0.78717226E+01  0.76690982E+02                                 1.712485                            1.630644      -0.880488       2.467693                    0.999285       3.359600       9.260240       0.496309       1.266717      -0.713298       0.013602      -0.018671      -0.042296       0.048193       0.000452      -0.004677       0.003034      -0.005181       0.048437      -0.011612      -0.005700       0.017311              1.730509       1.540537      -0.174116      -0.224940       1.598499       0.329873       2.052490           0.001508
           11              H      -1.249242       2.972669      14.457902       0.098295       1.021763 0.73970303E+01  0.72543478E+02                                 1.784184                            1.671206      -1.301396       2.258989                    0.993618       3.918291      11.648944       0.441094       1.415905      -0.678521      -0.018370      -0.040148      -0.006589       0.044640       0.012540       0.000802       0.006582      -0.004338      -0.000066      -0.013761      -0.001114       0.014875              1.840297       1.647097       0.433174       0.042855       2.421881       0.056865       1.451911           0.002398
           12              H       2.200482       6.039005       1.980615       0.137581       0.981828 0.73845124E+01  0.71900412E+02                                 1.707304                            1.651131      -1.166491       2.348216                    0.996207       3.534123      10.239478       0.454385       1.384434      -0.686991       0.004792       0.018685       0.034860       0.039841      -0.001321       0.006168       0.005636       0.002554       0.019491      -0.009175      -0.001870       0.011046              1.711670       1.409912       0.093640       0.037947       1.660625       0.298386       2.064474           0.001513
           13              H       0.394753       6.021258      12.684458       0.110116       1.070394 0.78716992E+01  0.76690763E+02                                 1.712487                            1.630647      -0.880473       2.467702                    0.999285       3.359603       9.260275       0.496305       1.266726      -0.713297       0.013603       0.018672      -0.042297       0.048194      -0.000452      -0.004677      -0.003034      -0.005181       0.048437      -0.011611      -0.005700       0.017312              1.730511       1.540541       0.174116      -0.224939       1.598502      -0.329872       2.052491           0.001508
           14              H       1.824357       7.902469       7.581583       0.098294       1.021769 0.73970766E+01  0.72544069E+02                                 1.784193                            1.671213      -1.301412       2.258981                    0.993618       3.918305      11.649009       0.441092       1.415908      -0.678520       0.018370      -0.040148       0.006589       0.044640      -0.012541       0.000802      -0.006581      -0.004338      -0.000063      -0.013761      -0.001113       0.014875              1.840307       1.647105      -0.433179       0.042856       2.421899      -0.056865       1.451916           0.002396
           15              H       0.541423       1.109205       5.365880       0.137583       0.981830 0.73845323E+01  0.71900693E+02                                 1.707309                            1.651136      -1.166510       2.348208                    0.996207       3.534131      10.239525       0.454383       1.384439      -0.686990      -0.004792       0.018684      -0.034861       0.039841       0.001321       0.006168      -0.005636       0.002555       0.019493      -0.009175      -0.001871       0.011046              1.711675       1.409916      -0.093641       0.037947       1.660630      -0.298387       2.064481           0.001516
           16              H       0.180362       1.091458       9.355027       0.110117       1.070400 0.78717395E+01  0.76691208E+02                                 1.712488                            1.630647      -0.880487       2.467694                    0.999285       3.359606       9.260268       0.496308       1.266719      -0.713298      -0.013603       0.018671       0.042296       0.048194       0.000452      -0.004677       0.003034      -0.005181       0.048437      -0.011611      -0.005700       0.017311              1.730512       1.540540      -0.174117      -0.224940       1.598502       0.329873       2.052494           0.001510
           17              C       6.328269       6.050837       0.183662       0.056472      25.997978 0.39220770E+03  0.91023073E+04                                 8.019040                            6.934644      -0.379996       1.885264                    0.997295      28.160151      83.872003       0.573994       0.459794      -1.024946      -0.022988      -0.016426       0.019980       0.034604      -0.028370       0.003921       0.011214       0.034716      -0.223147      -0.076121       0.005642       0.070480              8.451765       6.246898       2.417175      -0.326483       9.673251      -0.700029       9.435146           0.009163
           18              C       3.953485       5.503629      13.610117      -0.068585      34.824386 0.48681299E+03  0.11746137E+05                                 9.331583                            7.421912      -0.140211       1.956607                    0.998819      28.380505      82.037008       0.598236       0.424327      -1.061648      -0.021309      -0.026036       0.018532       0.038410      -0.008843       0.006560       0.020099      -0.003113      -0.033705      -0.027528       0.006419       0.021110             10.515622       6.901806       3.332723      -1.307274      12.076472      -2.440088      12.568589           0.022188
           19              C       3.390741       4.241600      13.535182      -0.079625      29.993725 0.43725340E+03  0.10382882E+05                                 8.633496                            7.177857      -0.162364       1.932138                    0.999108      29.534657      87.746446       0.583759       0.441863      -1.039621       0.000544       0.002587       0.011362       0.011666      -0.045703       0.019948       0.005217       0.065555      -0.069705      -0.051750      -0.018675       0.070425              9.387397       6.817464       3.518938      -1.352379      11.867410      -1.562547       9.477318          -0.001051
           20              C       5.155536       3.616501       0.011754      -0.064484      34.596561 0.47560637E+03  0.11382532E+05                                 9.274303                            7.307830       0.038529       2.016910                    0.999310      27.930541      79.797465       0.607791       0.421076      -1.066176       0.017973       0.032301      -0.017739       0.041000      -0.020284      -0.006524       0.003167       0.026285       0.021712      -0.027792       0.004059       0.023733             10.627735       7.912869       4.978022      -0.934796      14.581992      -0.767020       9.388344           0.027493
           21              C       5.374722       4.255403       1.228334       0.046756      25.222173 0.37217751E+03  0.84572880E+04                                 7.605577                            6.576893      -0.007219       2.001020                    0.999243      27.252583      78.253018       0.618447       0.435836      -1.047066       0.015301       0.026661      -0.002204       0.030819      -0.051932      -0.012748      -0.035170       0.062952      -0.015847      -0.077112       0.013094       0.064018              7.965745       6.427240       2.868228      -0.274072       9.217687      -0.064998       8.252309           0.009132
           22              C       4.349637       6.280565      12.402353       0.616849      23.548011 0.24836416E+03  0.51432575E+04                                 7.564258                            5.624610      -0.203804       1.993519                    0.999057      22.250215      62.656726       0.619198       0.477669      -1.014938       0.015055       0.036390      -0.057364       0.069581       0.002036       0.042417      -0.002288       0.143005      -0.120946      -0.054922      -0.049206       0.104128              8.636487       4.671294       0.735903      -1.439896       9.817385       0.003507      11.420782          -0.002529
           23              C       4.500070       2.262778      -0.010285       0.635794      21.961190 0.24337088E+03  0.50292741E+04                                 7.356379                            5.637660      -0.213716       1.999592                    0.998986      22.128859      62.857608       0.605214       0.489734      -1.005631      -0.034096      -0.059581      -0.002398       0.068689      -0.041278       0.055572      -0.028242       0.083265      -0.049482      -0.054418      -0.045634       0.100052              8.377681       7.150954       2.551736      -2.144802      10.642942       0.686184       7.339147           0.000774
           24              C       2.325798       5.239391       7.916583       0.488690      23.060886 0.27673737E+03  0.58593190E+04                                 7.343451                            5.868103       0.193683       2.117417                    0.999418      23.046870      64.588137       0.619966       0.466615      -1.025879      -0.056785       0.033953       0.073764       0.099088       0.054084      -0.033447      -0.048807      -0.162490      -0.148615      -0.087118      -0.052227       0.139345              8.106563      10.480988      -1.951542       2.028921       5.622217       0.602606       8.216485           0.050786
           25              C       4.064236       1.121037       7.162833       0.056467      25.997656 0.39220120E+03  0.91021120E+04                                 8.018947                            6.934562      -0.379963       1.885278                    0.997295      28.159882      83.870798       0.574001       0.459791      -1.024949       0.022987      -0.016425      -0.019977       0.034601       0.028368       0.003922      -0.011216       0.034716      -0.223122      -0.076114       0.005640       0.070474              8.451669       6.246828      -2.417153      -0.326477       9.673150       0.700014       9.435029           0.009157
           26              C       4.272230       0.573829       8.429368      -0.068585      34.824486 0.48681442E+03  0.11746182E+05                                 9.331614                            7.421933      -0.140222       1.956602                    0.998819      28.380544      82.037223       0.598234       0.424328      -1.061648       0.021307      -0.026035      -0.018533       0.038410       0.008842       0.006559      -0.020101      -0.003114      -0.033689      -0.027527       0.006416       0.021110             10.515660       6.901828      -3.332740      -1.307279      12.076526       2.440101      12.568625           0.022188
           27              C       4.834974       9.171400       8.504303      -0.079630      29.993874 0.43725576E+03  0.10382949E+05                                 8.633503                            7.177859      -0.162356       1.932139                    0.999108      29.534770      87.746753       0.583761       0.441861      -1.039622      -0.000543       0.002587      -0.011362       0.011665       0.045701       0.019947      -0.005218       0.065553      -0.069693      -0.051749      -0.018671       0.070419              9.387408       6.817470      -3.518943      -1.352382      11.867426       1.562551       9.477327          -0.001054
           28              C       5.236969       8.546301       7.334741      -0.064488      34.596834 0.47561050E+03  0.11382657E+05                                 9.274355                            7.307864       0.038511       2.016902                    0.999310      27.930680      79.798000       0.607789       0.421076      -1.066176      -0.017972       0.032303       0.017737       0.041001       0.020282      -0.006523      -0.003169       0.026278       0.021721      -0.027789       0.004060       0.023729             10.627799       7.912915      -4.978061      -0.934805      14.582092       0.767031       9.388391           0.027491
           29              C       5.017783       9.185203       6.118161       0.046751      25.221922 0.37217263E+03  0.84571446E+04                                 7.605506                            6.576831      -0.007181       2.001034                    0.999243      27.252395      78.252183       0.618453       0.435833      -1.047068      -0.015300       0.026659       0.002205       0.030816       0.051929      -0.012746       0.035165       0.062947      -0.015836      -0.077105       0.013093       0.064012              7.965671       6.427176      -2.868195      -0.274072       9.217596       0.064999       8.252241           0.009123
           30              C       3.876078       1.350765       9.637132       0.616855      23.547880 0.24836250E+03  0.51432158E+04                                 7.564240                            5.624598      -0.203802       1.993521                    0.999057      22.250147      62.656541       0.619198       0.477670      -1.014937      -0.015056       0.036391       0.057364       0.069581      -0.002035       0.042418       0.002288       0.143008      -0.120954      -0.054923      -0.049208       0.104131              8.636465       4.671284      -0.735901      -1.439892       9.817364      -0.003508      11.420746          -0.002517
           31              C       5.892435       7.192578       7.356780       0.635795      21.961299 0.24337217E+03  0.50293097E+04                                 7.356415                            5.637684      -0.213721       1.999588                    0.998986      22.128946      62.858007       0.605211       0.489736      -1.005630       0.034096      -0.059582       0.002399       0.068690       0.041282       0.055576       0.028244       0.083272      -0.049484      -0.054422      -0.045637       0.100060              8.377725       7.150990      -2.551755      -2.144815      10.643005      -0.686183       7.339181           0.000772
           32              C      -1.750683       0.309591      14.122902       0.488681      23.060957 0.27673840E+03  0.58593444E+04                                 7.343450                            5.868101       0.193685       2.117418                    0.999418      23.046928      64.588251       0.619968       0.466613      -1.025880       0.056779       0.033953      -0.073770       0.099089      -0.054084      -0.033447       0.048806      -0.162488      -0.148616      -0.087118      -0.052226       0.139344              8.106563      10.480992       1.951544       2.028919       5.622216      -0.602606       8.216481           0.050775
           33              C      -0.844459       3.808763      14.509328       0.056476      25.998091 0.39220991E+03  0.91023748E+04                                 8.019076                            6.934675      -0.380010       1.885257                    0.997296      28.160255      83.872491       0.573991       0.459796      -1.024945       0.022988       0.016425      -0.019982       0.034605      -0.028371       0.003920       0.011213       0.034720      -0.223155      -0.076123       0.005640       0.070483              8.451803       6.246926       2.417184      -0.326487       9.673289      -0.700037       9.435195           0.009168
           34              C       1.530325       4.355971       1.082873      -0.068585      34.824289 0.48681138E+03  0.11746086E+05                                 9.331561                            7.421896      -0.140213       1.956608                    0.998819      28.380446      82.036755       0.598237       0.424327      -1.061649       0.021307       0.026036      -0.018530       0.038409      -0.008844       0.006560       0.020099      -0.003109      -0.033716      -0.027531       0.006421       0.021109             10.515597       6.901787       3.332710      -1.307272      12.076429      -2.440081      12.568574           0.022187
           35              C       2.093069       5.618000       1.157808      -0.079620      29.993528 0.43725000E+03  0.10382783E+05                                 8.633478                            7.177844      -0.162371       1.932138                    0.999108      29.534505      87.745985       0.583758       0.441865      -1.039619      -0.000544      -0.002586      -0.011361       0.011664      -0.045706       0.019949       0.005216       0.065559      -0.069719      -0.051751      -0.018679       0.070430              9.387376       6.817448       3.518927      -1.352377      11.867378      -1.562544       9.477301          -0.001054
           36              C       2.495064       6.243099      -0.011754      -0.064482      34.596340 0.47560298E+03  0.11382429E+05                                 9.274264                            7.307803       0.038536       2.016914                    0.999310      27.930420      79.797005       0.607792       0.421076      -1.066176      -0.017972      -0.032299       0.017740       0.040999      -0.020286      -0.006526       0.003166       0.026285       0.021712      -0.027793       0.004058       0.023735             10.627687       7.912831       4.977992      -0.934790      14.581919      -0.767013       9.388310           0.027489
           37              C       0.109088       5.604197      13.464656       0.046759      25.222288 0.37217965E+03  0.84573505E+04                                 7.605607                            6.576917      -0.007229       2.001015                    0.999243      27.252675      78.253407       0.618445       0.435836      -1.047066      -0.015301      -0.026662       0.002203       0.030820      -0.051932      -0.012748      -0.035172       0.062952      -0.015852      -0.077113       0.013094       0.064019              7.965777       6.427266       2.868243      -0.274075       9.217727      -0.065001       8.252338           0.009133
           38              C       1.134173       3.579035       2.290637       0.616855      23.547978 0.24836362E+03  0.51432451E+04                                 7.564260                            5.624610      -0.203812       1.993516                    0.999057      22.250214      62.656784       0.619197       0.477670      -1.014937      -0.015055      -0.036392       0.057363       0.069581       0.002034       0.042418      -0.002288       0.143010      -0.120948      -0.054923      -0.049208       0.104131              8.636490       4.671295       0.735901      -1.439897       9.817382       0.003510      11.420792          -0.002523
           39              C       3.150530       7.596822       0.010285       0.635787      21.961102 0.24336984E+03  0.50292472E+04                                 7.356364                            5.637651      -0.213723       1.999592                    0.998985      22.128788      62.857370       0.605214       0.489735      -1.005631       0.034096       0.059579       0.002397       0.068688      -0.041276       0.055570      -0.028241       0.083261      -0.049478      -0.054416      -0.045632       0.100047              8.377663       7.150937       2.551727      -2.144796      10.642918       0.686185       7.339133           0.000760
           40              C       3.158012       4.620209       6.776407       0.488689      23.060876 0.27673722E+03  0.58593141E+04                                 7.343443                            5.868097       0.193687       2.117418                    0.999418      23.046856      64.588049       0.619967       0.466615      -1.025880       0.056786      -0.033953      -0.073764       0.099088       0.054084      -0.033447      -0.048806      -0.162488      -0.148612      -0.087118      -0.052226       0.139343              8.106555      10.480977      -1.951539       2.028919       5.622211       0.602606       8.216477           0.050785
           41              C       1.419574       8.738563       7.530157       0.056469      25.997825 0.39220453E+03  0.91022104E+04                                 8.018988                            6.934597      -0.379971       1.885273                    0.997295      28.160017      83.871353       0.573998       0.459792      -1.024948      -0.022987       0.016425       0.019978       0.034602       0.028368       0.003922      -0.011215       0.034715      -0.223128      -0.076115       0.005641       0.070474              8.451711       6.246860      -2.417164      -0.326480       9.673197       0.700022       9.435078           0.009161
           42              C       1.211580       9.285771       6.263622      -0.068583      34.824338 0.48681221E+03  0.11746113E+05                                 9.331581                            7.421911      -0.140213       1.956606                    0.998819      28.380470      82.036902       0.598235       0.424328      -1.061648      -0.021307       0.026036       0.018532       0.038409       0.008842       0.006558      -0.020102      -0.003115      -0.033693      -0.027527       0.006416       0.021111             10.515619       6.901804      -3.332724      -1.307271      12.076474       2.440086      12.568579           0.022188
           43              C       0.648836       0.688200       6.188687      -0.079625      29.993697 0.43725278E+03  0.10382861E+05                                 8.633482                            7.177845      -0.162358       1.932140                    0.999108      29.534629      87.746283       0.583761       0.441862      -1.039621       0.000545      -0.002586       0.011361       0.011664       0.045702       0.019947      -0.005217       0.065555      -0.069701      -0.051749      -0.018674       0.070423              9.387382       6.817452      -3.518932      -1.352376      11.867393       1.562543       9.477301          -0.001054
           44              C       0.246841       1.313299       7.358249      -0.064484      34.596650 0.47560770E+03  0.11382574E+05                                 9.274328                            7.307846       0.038513       2.016904                    0.999310      27.930581      79.797665       0.607790       0.421077      -1.066175       0.017972      -0.032301      -0.017738       0.041000       0.020283      -0.006524      -0.003169       0.026281       0.021717      -0.027791       0.004059       0.023732             10.627765       7.912889      -4.978040      -0.934798      14.582041       0.767021       9.388365           0.027492
           45              C       0.466027       0.674397       8.574829       0.046754      25.222044 0.37217491E+03  0.84572103E+04                                 7.605533                            6.576854      -0.007189       2.001030                    0.999243      27.252487      78.252541       0.618451       0.435833      -1.047068       0.015300      -0.026659      -0.002205       0.030817       0.051929      -0.012746       0.035167       0.062948      -0.015840      -0.077107       0.013093       0.064013              7.965700       6.427201      -2.868209      -0.274073       9.217632       0.065000       8.252266           0.009132
           46              C       1.607732       8.508835       5.055858       0.616848      23.547987 0.24836394E+03  0.51432531E+04                                 7.564265                            5.624616      -0.203815       1.993515                    0.999057      22.250199      62.656737       0.619196       0.477671      -1.014937       0.015055      -0.036390      -0.057363       0.069580      -0.002035       0.042417       0.002288       0.143003      -0.120949      -0.054922      -0.049206       0.104128              8.636493       4.671297      -0.735903      -1.439897       9.817394      -0.003508      11.420788          -0.002522
           47              C      -0.408625       2.667022       7.336210       0.635793      21.961211 0.24337109E+03  0.50292812E+04                                 7.356392                            5.637669      -0.213727       1.999588                    0.998985      22.128889      62.857781       0.605212       0.489735      -1.005630      -0.034097       0.059580      -0.002397       0.068688       0.041279       0.055573       0.028242       0.083266      -0.049482      -0.054419      -0.045634       0.100053              8.377697       7.150965      -2.551741      -2.144807      10.642964      -0.686186       7.339162           0.000769
           48              C       7.234493       9.550009       0.570088       0.488680      23.060921 0.27673790E+03  0.58593306E+04                                 7.343440                            5.868095       0.193691       2.117420                    0.999418      23.046899      64.588131       0.619969       0.466613      -1.025881      -0.056779      -0.033953       0.073771       0.099090      -0.054083      -0.033448       0.048806      -0.162485      -0.148614      -0.087117      -0.052225       0.139342              8.106552      10.480977       1.951541       2.028914       5.622210      -0.602606       8.216470           0.050773
           49              N       5.983065       5.452359       1.320900      -0.184578      28.718843 0.44419833E+03  0.10270638E+05                                 7.646185                            6.705687       0.571260       2.201398                    0.999784      26.889777      71.341099       0.697822       0.379613      -1.113363      -0.040926      -0.089984      -0.197636       0.220980       0.018941      -0.050506      -0.128730      -0.017928      -0.388499      -0.197453       0.044890       0.152563              7.983328       6.717804       2.684963      -0.748735       9.446754      -1.647933       7.785426           0.127111
           50              N       4.409440       0.522559       6.025595      -0.184572      28.718413 0.44419025E+03  0.10270433E+05                                 7.646256                            6.705750       0.571152       2.201372                    0.999784      26.889131      71.339967       0.697797       0.379627      -1.113350       0.040913      -0.089959       0.197580       0.220917      -0.018942      -0.050492       0.128699      -0.017931      -0.388399      -0.197402       0.044872       0.152530              7.983402       6.717867      -2.684989      -0.748739       9.446841       1.647945       7.785499           0.127101
           51              N      -0.499255       4.407241      13.372090      -0.184589      28.719143 0.44420400E+03  0.10270789E+05                                 7.646176                            6.705677       0.571287       2.201404                    0.999784      26.890112      71.341792       0.697832       0.379607      -1.113369       0.040931       0.089994       0.197659       0.221005       0.018945      -0.050512      -0.128741      -0.017932      -0.388531      -0.197469       0.044891       0.152578              7.983320       6.717797       2.684961      -0.748737       9.446744      -1.647934       7.785417           0.127088
           52              N       1.074370       9.337041       8.667395      -0.184573      28.718586 0.44419341E+03  0.10270512E+05                                 7.646225                            6.705722       0.571200       2.201384                    0.999784      26.889398      71.340421       0.697808       0.379621      -1.113355      -0.040917       0.089968      -0.197600       0.220939      -0.018944      -0.050496       0.128710      -0.017933      -0.388428      -0.197417       0.044874       0.152543              7.983370       6.717841      -2.684980      -0.748738       9.446805       1.647942       7.785464           0.127104
           53              O       4.484596       5.691947      11.310811      -0.549389      42.821298 0.56020865E+03  0.13564223E+05                                 9.648471                            7.297088       0.494463       2.214208                    0.996868      27.294715      71.278810       0.709709       0.356435      -1.144578      -0.038193       0.056845       0.030634       0.075023      -0.003120       0.014871       0.029376       0.068719      -0.021061      -0.051982       0.009116       0.042866             11.254506       6.079797      -0.553637      -1.530666       8.294402       4.615722      19.389319           0.113288
           54              O       4.531180       7.532734      12.540908      -0.576827      37.048537 0.56285904E+03  0.13667295E+05                                 8.765682                            7.336028       0.486364       2.199583                    0.997809      27.911148      73.391851       0.703509       0.358553      -1.140977       0.039415      -0.048479      -0.006045       0.062772       0.005885       0.024784       0.027928      -0.003119      -0.140431      -0.062052       0.017355       0.044697              9.584581       5.957942       0.663025      -0.067932      16.056848       0.824408       6.738954           0.101067
           55              O       2.497232       1.567676      13.648759      -0.553753      36.220592 0.55562080E+03  0.13472862E+05                                 8.696512                            7.338101       0.283346       2.144402                    0.996221      27.617535      73.009536       0.695032       0.363429      -1.135028      -0.027267       0.038614       0.036560       0.059759      -0.017282       0.010192       0.014143       0.018234       0.043673      -0.033151       0.012063       0.021088              9.411334       6.719978      -1.128673      -1.400383      11.846656       4.474987       9.667368           0.123355
           56              O       3.849787       1.911776       0.996038      -0.600881      37.614218 0.56947834E+03  0.13878338E+05                                 8.880850                            7.381793       0.324790       2.150480                    0.996176      28.005893      73.945902       0.700435       0.358821      -1.139955       0.022607       0.009627      -0.050777       0.056410      -0.021166       0.001758      -0.031725       0.083493       0.051406      -0.066555       0.023362       0.043194              9.903384      11.291560       3.337319      -4.441070       8.917158      -2.579822       9.501435           0.047004
           57              O       2.900539       5.412920       9.015178      -0.447092      30.755102 0.45718192E+03  0.10537656E+05                                 7.732369                            6.611379       0.448747       2.216295                    0.998554      25.948793      66.452142       0.741182       0.358531      -1.141127      -0.060572       0.015906       0.000071       0.062626       0.027358       0.036997      -0.016346      -0.042398       0.034604      -0.062460       0.028463       0.033997              8.343372       8.254991      -0.285100       3.688453       5.881377       0.361657      10.893748           0.159998
           58              O       1.139997       5.541095       7.646526      -0.444977      34.694984 0.52669812E+03  0.12606172E+05                                 8.539625                            7.223141       0.224320       2.143745                    0.996405      26.537828      69.775235       0.688911       0.371468      -1.128462       0.016125       0.009677       0.066177       0.068797      -0.001490       0.016180      -0.020623       0.002320      -0.121585      -0.050133       0.018937       0.031196              9.478653      14.335068      -2.393812       2.452304       7.638659      -0.640326       6.462233           0.185379
           59              O       3.741119       0.762147      10.728674      -0.549392      42.821225 0.56020752E+03  0.13564190E+05                                 9.648467                            7.297085       0.494455       2.214207                    0.996868      27.294668      71.278685       0.709709       0.356436      -1.144578       0.038191       0.056846      -0.030632       0.075022       0.003119       0.014869      -0.029370       0.068719      -0.021049      -0.051977       0.009113       0.042863             11.254500       6.079794       0.553637      -1.530666       8.294400      -4.615720      19.389306           0.113271
           60              O       3.694535       2.602934       9.498577      -0.576847      37.049085 0.56286944E+03  0.13667607E+05                                 8.765748                            7.336080       0.486350       2.199577                    0.997809      27.911429      73.392688       0.703509       0.358552      -1.140978      -0.039416      -0.048476       0.006044       0.062770      -0.005886       0.024796      -0.027928      -0.003120      -0.140494      -0.062074       0.017365       0.044709              9.584656       5.957985      -0.663028      -0.067933      16.056980      -0.824415       6.739003           0.101020
           61              O       5.728483       6.497476       8.390726      -0.553750      36.220572 0.55562029E+03  0.13472839E+05                                 8.696477                            7.338072       0.283328       2.144399                    0.996221      27.617595      73.009523       0.695037       0.363427      -1.135031       0.027268       0.038611      -0.036561       0.059758       0.017291       0.010201      -0.014153       0.018233       0.043677      -0.033167       0.012070       0.021097              9.411296       6.719947       1.128665      -1.400374      11.846609      -4.474970       9.667331           0.123361
           62              O       6.542718       6.841576       6.350457      -0.600883      37.614413 0.56948172E+03  0.13878436E+05                                 8.880855                            7.381793       0.324787       2.150479                    0.996176      28.006032      73.946208       0.700439       0.358819      -1.139958      -0.022606       0.009623       0.050776       0.056408       0.021167       0.001760       0.031738       0.083514       0.051411      -0.066573       0.023367       0.043206              9.903391      11.291562      -3.337326      -4.441076       8.917169       2.579833       9.501443           0.047001
           63              O       5.325176       0.483120      13.024307      -0.447096      30.755285 0.45718538E+03  0.10537746E+05                                 7.732351                            6.611364       0.448787       2.216304                    0.998554      25.949043      66.452613       0.741190       0.358526      -1.141131       0.060566       0.015902      -0.000065       0.062619      -0.027366       0.037019       0.016353      -0.042398       0.034614      -0.062485       0.028466       0.034019              8.343352       8.254974       0.285099       3.688445       5.881360      -0.361656      10.893723           0.159986
           64              O      -0.564882       0.611295      14.392959      -0.444974      34.694885 0.52669599E+03  0.12606134E+05                                 8.539711                            7.223211       0.224238       2.143721                    0.996405      26.537545      69.774993       0.688894       0.371477      -1.128453      -0.016118       0.009682      -0.066185       0.068804       0.001491       0.016167       0.020608       0.002303      -0.121519      -0.050102       0.018925       0.031177              9.478753      14.335228       2.393843       2.452333       7.638735       0.640335       6.462295           0.185378
           65              O       0.999214       4.167653       3.382179      -0.549405      42.821840 0.56021655E+03  0.13564464E+05                                 9.648551                            7.297139       0.494454       2.214202                    0.996868      27.294895      71.279435       0.709707       0.356435      -1.144578       0.038193      -0.056847      -0.030632       0.075024      -0.003124       0.014874       0.029379       0.068736      -0.021059      -0.051992       0.009117       0.042875             11.254606       6.079841      -0.553643      -1.530683       8.294469       4.615772      19.389510           0.113255
           66              O       0.952630       2.326866       2.152082      -0.576838      37.048936 0.56286669E+03  0.13667520E+05                                 8.765709                            7.336048       0.486386       2.199587                    0.997809      27.911419      73.392533       0.703513       0.358550      -1.140980      -0.039414       0.048479       0.006046       0.062771       0.005885       0.024791       0.027927      -0.003124      -0.140476      -0.062066       0.017363       0.044704              9.584610       5.957958       0.663023      -0.067932      16.056897       0.824421       6.738977           0.101039
           67              O       2.986578       8.291924       1.044231      -0.553741      36.220147 0.55561240E+03  0.13472621E+05                                 8.696501                            7.338094       0.283309       2.144394                    0.996221      27.617191      73.008766       0.695024       0.363434      -1.135023       0.027265      -0.038619      -0.036560       0.059762      -0.017262       0.010177       0.014128       0.018227       0.043657      -0.033120       0.012047       0.021072              9.411321       6.719970      -1.128672      -1.400381      11.846638       4.474978       9.667354           0.123398
           68              O       1.634023       7.947824      13.696952      -0.600877      37.614076 0.56947594E+03  0.13878268E+05                                 8.880843                            7.381789       0.324785       2.150479                    0.996176      28.005799      73.945679       0.700434       0.358822      -1.139954      -0.022608      -0.009631       0.050777       0.056411      -0.021165       0.001755      -0.031717       0.083483       0.051417      -0.066547       0.023362       0.043185              9.903375      11.291546       3.337315      -4.441062       8.917153      -2.579818       9.501425           0.047019
           69              O       2.583271       4.446680       5.677812      -0.447091      30.755017 0.45718028E+03  0.10537610E+05                                 7.732362                            6.611373       0.448743       2.216294                    0.998554      25.948731      66.451980       0.741181       0.358531      -1.141126       0.060573      -0.015906      -0.000072       0.062627       0.027357       0.036994      -0.016345      -0.042395       0.034603      -0.062456       0.028461       0.033995              8.343364       8.254981      -0.285098       3.688449       5.881370       0.361658      10.893741           0.160002
           70              O       4.343813       4.318505       7.046464      -0.444976      34.694913 0.52669685E+03  0.12606132E+05                                 8.539611                            7.223130       0.224323       2.143747                    0.996405      26.537807      69.775135       0.688912       0.371468      -1.128462      -0.016125      -0.009677      -0.066178       0.068799      -0.001490       0.016181      -0.020622       0.002320      -0.121585      -0.050133       0.018936       0.031196              9.478637      14.335043      -2.393807       2.452297       7.638646      -0.640326       6.462221           0.185381
           71              O       1.742691       9.097453       3.964316      -0.549382      42.820817 0.56020131E+03  0.13564003E+05                                 9.648415                            7.297050       0.494471       2.214213                    0.996868      27.294521      71.278231       0.709709       0.356436      -1.144577      -0.038192      -0.056845       0.030635       0.075023       0.003117       0.014868      -0.029366       0.068697      -0.021061      -0.051965       0.009110       0.042855             11.254434       6.079765       0.553633      -1.530653       8.294355      -4.615692      19.389184           0.113291
           72              O       1.789275       7.256666       5.194413      -0.576827      37.048629 0.56286103E+03  0.13667355E+05                                 8.765692                            7.336037       0.486360       2.199582                    0.997809      27.911204      73.392023       0.703509       0.358553      -1.140977       0.039414       0.048479      -0.006043       0.062771      -0.005885       0.024787      -0.027930      -0.003124      -0.140436      -0.062055       0.017356       0.044700              9.584592       5.957950      -0.663024      -0.067932      16.056866      -0.824404       6.738960           0.101072
           73              O      -0.244673       3.362124       6.302264      -0.553750      36.220569 0.55562013E+03  0.13472846E+05                                 8.696525                            7.338109       0.283314       2.144393                    0.996221      27.617474      73.009450       0.695029       0.363431      -1.135026      -0.027267      -0.038613       0.036559       0.059758       0.017280       0.010193      -0.014142       0.018234       0.043662      -0.033148       0.012062       0.021086              9.411349       6.719984       1.128674      -1.400387      11.846675      -4.475000       9.667389           0.123368
           74              O      -1.058908       3.018024       8.342533      -0.600882      37.614430 0.56948219E+03  0.13878454E+05                                 8.880875                            7.381810       0.324780       2.150477                    0.996176      28.005998      73.946216       0.700436       0.358820      -1.139956       0.022607      -0.009627      -0.050779       0.056411       0.021164       0.001757       0.031729       0.083500       0.051412      -0.066561       0.023366       0.043195              9.903413      11.291590      -3.337331      -4.441088       8.917184       2.579833       9.501465           0.047008
           75              O       0.158634       9.376480       1.668683      -0.447096      30.755253 0.45718489E+03  0.10537733E+05                                 7.732352                            6.611366       0.448784       2.216303                    0.998554      25.949013      66.452557       0.741189       0.358527      -1.141131      -0.060567      -0.015901       0.000065       0.062620      -0.027366       0.037016       0.016352      -0.042393       0.034612      -0.062481       0.028464       0.034017              8.343352       8.254973       0.285099       3.688442       5.881363      -0.361657      10.893721           0.159986
           76              O       6.048692       9.248305       0.300031      -0.444973      34.694759 0.52669367E+03  0.12606065E+05                                 8.539695                            7.223199       0.224247       2.143725                    0.996405      26.537481      69.774797       0.688894       0.371477      -1.128453       0.016118      -0.009681       0.066187       0.068806       0.001491       0.016165       0.020608       0.002303      -0.121512      -0.050099       0.018924       0.031175              9.478734      14.335199       2.393837       2.452327       7.638721       0.640332       6.462283           0.185380

******************************************************
Auxiliary information for the entire system
The total spin magnetic moment of the unit cell is   3.955536
The total net atomic charge of the unit cell is   -0.000001
Accuracy of reproducing the electrostatic potential in the unit cell:
  The inner radius (bohr) =    5.0000
  The outer radius (bohr) =   12.0000
  Valid grid points have density less than (e/(bohr^3)) =    0.0001
  The number of valid grid points were=         1928
  The rms potential error without charges in kcal/mol is=      3.69657
  The rms potential error with partial charges in kcal/mol is=      1.33836
  The RRMSE value at monopole order=      0.36205
  The rms potential error with partial charges and cloud penetration in kcal/mol is=      1.32417
  The RRMSE value at monopole order with cloud penetration is=      0.35821
  The rms potential error with partial charges and atomic dipoles in kcal/mol is=      0.72345
  The RRMSE value at dipole order=      0.19571
  The rms potential error with partial charges, atomic dipoles and cloud penetration in kcal/mol is=      0.70192
  The RRMSE value at dipole order with cloud penetration=      0.18989

******************************************************
The electron densities and ab initio electrostatic potential were computed in VASP using the PBE functional and
projector augmented wave method. See the main text of the journal article for a description of computational details.
The atomic charges, dipoles, and quadrupoles were computed with the DDEC6 method as described in
(a) T. A. Manz and N. Gabaldon Limas, RSC Adv. 6 (2016) 47771-47801 DOI: 10.1039/c6ra04656h
(b) N. Gabaldon Limas and T. A. Manz, RSC Adv. 8 (2018) 2678-2707 DOI: 10.1039/c7ra11829e.
For each atom in the material, the electron cloud parameters were fit to the spherically averaged atom-in-material
electron density using radial positions for which this density was between 10^-4 and 10^-2 electrons per cubic bohr.
The polarizabilities, dispersion coefficients, and quantum Drude oscillator (QDO) parameters were fit using the MCLF method.
The magnetic structure of the system was optimized in VASP from the default ferromagnetic initial guess using spin polarization.
The atomic spin moments (ASMs) were computed on this optimized magnetic structure using the DDEC6 partition as inputs
to the method of T. A. Manz and D. S. Sholl, J. Chem. Theory Comput. 7 (2011) 4146-4164 DOI: 10.1021/ct200539n.
The RMSE and RRMSE were computed using a uniform grid with Ewald summation.
