# Supplementary material for: A collection of forcefield precursors for metal–organic frameworks
Source: RSC Adv. 2019 Nov 13;9(63):36492–507. doi: 10.1039/c9ra07327b (PMC9075174; doi:10.1039/c9ra07327b)
Supplement: RA-009-C9RA07327B-s4937 [file RA-009-C9RA07327B-s4937.xyz]

   76
jmolscript: load "" {1 1 1} spacegroup "x,y,z" unitcell [{      7.679900     0.000000     0.000000 }, {      0.000000     9.874200     0.000000 }, {     -2.166357     0.000000    14.734597 }]
Eu     6.251767     5.376304     2.056360     1.384840
Eu     4.184905     0.439204     5.310938     1.384831
Eu    -0.738224     4.497896    12.678237     1.384840
Eu     1.328638     9.434996     9.423659     1.384831
H      5.672708     2.979046     7.592738     0.097908
H      4.011616     6.015363     9.368257     0.109938
H      4.374899     6.041036     5.382548     0.136160
H      2.597607     7.916146    14.509158     0.097909
H      4.258698     1.078263    12.733639     0.109939
H      6.061773     1.103936     1.984750     0.136162
H     -0.159165     6.895154     7.141859     0.097907
H      1.501927     3.858837     5.366340     0.109938
H      1.138644     3.833164     9.352049     0.136161
H      2.915936     1.958054     0.225439     0.097910
H      1.254845     8.795937     2.000958     0.109939
H     -0.548230     8.770264    12.749847     0.136161
C      5.462653     3.586309     5.067228     0.620487
C      5.065386     4.361434     6.285779    -0.068874
C      5.268431     3.815391     7.542640     0.057431
C      4.306911     5.605583     8.587323     0.045777
C      4.094098     6.254318     7.386453    -0.067467
C      3.440480     7.601159     7.355511     0.636507
C      4.491876     5.624344     6.206212    -0.077370
C      3.420402     4.628038     0.576123     0.492922
C      4.974019     8.523409     2.300071     0.620473
C      5.371285     9.298534     1.081519    -0.068869
C      3.001884     8.752491    14.559255     0.057428
C      3.963404     0.668483    13.514572     0.045780
C      6.342574     1.317218    -0.019155    -0.067477
C      6.996192     2.664059     0.011788     0.636525
C      5.944795     0.687244     1.161086    -0.077368
C     -0.663630     9.565138     6.791176     0.492922
C      0.050890     6.287891     9.667369     0.620487
C      0.448157     5.512766     8.448818    -0.068875
C      0.245112     6.058809     7.191957     0.057429
C      1.206632     4.268617     6.147274     0.045776
C      1.419445     3.619882     7.348144    -0.067467
C      2.073063     2.273041     7.379086     0.636510
C      1.021667     4.249856     8.528385    -0.077370
C      2.093141     5.246162    14.158474     0.492923
C      0.539524     1.350791    12.434526     0.620475
C      0.142258     0.575666    13.653078    -0.068869
C      2.511659     1.121709     0.175342     0.057430
C      1.550139     9.205717     1.220025     0.045781
C      1.337326     8.556982     0.019155    -0.067477
C      0.683708     7.210141    -0.011788     0.636523
C     -0.431252     9.186956    13.573511    -0.077367
C      6.177173     0.309062     7.943421     0.492923
N      4.921596     4.409818     8.684571    -0.187704
N      3.348718     9.346918    13.417324    -0.187703
N      0.591947     5.464382     6.050026    -0.187695
N      2.164825     0.527282     1.317273    -0.187708
O      5.596970     4.184686     3.981288    -0.556142
O      5.644593     2.338211     5.213984    -0.578711
O      3.584425     8.291366     6.313775    -0.555240
O      2.790035     7.951693     8.363357    -0.599684
O      4.002521     4.447340     1.667956    -0.446048
O      2.236920     4.324900     0.304564    -0.444732
O      4.839702     9.121786     3.386010    -0.556130
O      4.792078     7.275311     2.153314    -0.578674
O      6.852246     3.354266     1.053524    -0.555268
O      5.480279     3.014593    13.738538    -0.599695
O      6.434150     9.384440     5.699342    -0.446034
O      0.519852     9.262000     7.062734    -0.444748
O     -0.083427     5.689514    10.753309    -0.556135
O     -0.131050     7.535989     9.520613    -0.578704
O      1.929118     1.582834     8.420822    -0.555240
O      2.723508     1.922507     6.371240    -0.599685
O      1.511022     5.426860    13.066641    -0.446047
O      3.276623     5.549300    14.430033    -0.444733
O      0.673841     0.752414    11.348587    -0.556140
O      0.721465     2.598889    12.581283    -0.578688
O     -1.338703     6.519934    13.681073    -0.555267
O      0.033264     6.859607     0.996059    -0.599696
O     -0.920607     0.489760     9.035255    -0.446033
O      4.993691     0.612200     7.671863    -0.444747

The following XYZ coordinates are in angstroms. Other properties are in atomic units.
The sperically averaged electron density of each atom fit to a function of the form exp(a - br)
eigen_1, eigen_2 and eigen_3 are the three eigenvalues of traceless quadrupole moment tensor
  atom number  atomic symbol              X              Y              Z     net charge C6 coefficient C8 coefficient C10 coefficient fluctuating dipole atomic polarizability isotropic forcefield polarizability              a              b squared Pearson coefficient          <r^3>          <r^4>         wp_QDO          m_QDO          q_QDO       dipole_x       dipole_y       dipole_z         dipole            Qxy            Qxz            Qyz     Q(x^2-y^2)  Q(3z^2 - R^2)        eigen_1        eigen_2        eigen_3 static polarizability      alpha(xx)      alpha(xy)      alpha(xz)      alpha(yy)      alpha(yz)      alpha(zz) atomic spin moment
            1             Eu       6.251767       5.376304       2.056360       1.384840     220.783062 0.57516213E+04  0.23283370E+06                                25.347446                           21.764771       0.341167       1.807907                    0.999079      93.236176     251.896291       0.489893       0.308851      -1.270144       0.025800      -0.006180       0.017730       0.031909      -0.017482       0.074427       0.035441       0.106102      -0.132633      -0.101927      -0.008948       0.110876             28.096485      23.816215       2.211148      -2.366124      31.195666      -3.471021      29.277575           0.008742
            2             Eu       4.184905       0.439204       5.310938       1.384831     220.784736 0.57516828E+04  0.23283685E+06                                25.347588                           21.764900       0.341166       1.807905                    0.999079      93.236522     251.897721       0.489891       0.308851      -1.270143      -0.025800      -0.006172      -0.017733       0.031909       0.017482       0.074426      -0.035448       0.106106      -0.132642      -0.101934      -0.008944       0.110878             28.096633      23.816326      -2.211115      -2.366117      31.195869       3.471019      29.277704           0.008741
            3             Eu      -0.738224       4.497896      12.678237       1.384840     220.782784 0.57516115E+04  0.23283320E+06                                25.347422                           21.764747       0.341171       1.807909                    0.999079      93.236114     251.896024       0.489894       0.308851      -1.270144      -0.025798       0.006172      -0.017726       0.031904      -0.017482       0.074424       0.035439       0.106102      -0.132639      -0.101925      -0.008949       0.110874             28.096460      23.816185       2.211117      -2.366118      31.195662      -3.471002      29.277534           0.008745
            4             Eu       1.328638       9.434996       9.423659       1.384831     220.784592 0.57516760E+04  0.23283651E+06                                25.347579                           21.764888       0.341163       1.807905                    0.999079      93.236462     251.897514       0.489891       0.308852      -1.270143       0.025798       0.006173       0.017735       0.031909       0.017484       0.074424      -0.035448       0.106107      -0.132639      -0.101933      -0.008943       0.110876             28.096630      23.816325      -2.211140      -2.366128      31.195857       3.471041      29.277708           0.008744
            5              H       5.672708       2.979046       7.592738       0.097908       1.026946 0.74364088E+01  0.73018604E+02                                 1.789331                            1.674838      -1.298921       2.259239                    0.993641       3.924690      11.670939       0.440983       1.414535      -0.678759       0.017894      -0.039899       0.006162       0.044160      -0.012416       0.000654      -0.006907      -0.004358      -0.000021      -0.013836      -0.001050       0.014886              1.846452       1.651174      -0.437714       0.042615       2.431471      -0.058045       1.456710           0.002224
            6              H       4.011616       6.015363       9.368257       0.109938       1.072924 0.79001217E+01  0.77023425E+02                                 1.714010                            1.632558      -0.880543       2.466858                    0.999259       3.362301       9.265710       0.496572       1.265129      -0.713648      -0.014032       0.017937       0.041584       0.047412       0.000332      -0.005080       0.002732      -0.004339       0.048424      -0.011316      -0.006066       0.017382              1.732035       1.547165      -0.175300      -0.232830       1.593317       0.322997       2.055624           0.001615
            7              H       4.374899       6.041036       5.382548       0.136160       0.987982 0.74417928E+01  0.72553159E+02                                 1.709982                            1.654106      -1.164422       2.347965                    0.996259       3.535856      10.230438       0.455666       1.378733      -0.688127      -0.005615       0.018707      -0.035501       0.040519       0.001211       0.006567      -0.005641       0.002195       0.020095      -0.009296      -0.002167       0.011463              1.714078       1.415767      -0.097199       0.044147       1.659844      -0.294623       2.066623           0.001323
            8              H       2.597607       7.916146      14.509158       0.097909       1.026933 0.74362892E+01  0.73017120E+02                                 1.789316                            1.674825      -1.298906       2.259248                    0.993641       3.924654      11.670799       0.440985       1.414535      -0.678759      -0.017894      -0.039899      -0.006162       0.044160       0.012416       0.000654       0.006907      -0.004358      -0.000020      -0.013836      -0.001049       0.014885              1.846435       1.651160       0.437708       0.042614       2.431447       0.058043       1.456699           0.002223
            9              H       4.258698       1.078263      12.733639       0.109939       1.072920 0.79000895E+01  0.77023025E+02                                 1.714006                            1.632554      -0.880543       2.466859                    0.999259       3.362294       9.265683       0.496573       1.265128      -0.713648       0.014032       0.017937      -0.041584       0.047412      -0.000332      -0.005080      -0.002732      -0.004339       0.048426      -0.011317      -0.006066       0.017383              1.732031       1.547160       0.175299      -0.232829       1.593313      -0.322997       2.055620           0.001615
           10              H       6.061773       1.103936       1.984750       0.136162       0.987973 0.74417088E+01  0.72552126E+02                                 1.709972                            1.654096      -1.164415       2.347970                    0.996259       3.535835      10.230358       0.455668       1.378733      -0.688128       0.005615       0.018707       0.035502       0.040520      -0.001211       0.006566       0.005641       0.002195       0.020097      -0.009296      -0.002167       0.011463              1.714068       1.415759       0.097198       0.044147       1.659834       0.294620       2.066610           0.001329
           11              H      -0.159165       6.895154       7.141859       0.097907       1.026946 0.74364103E+01  0.73018623E+02                                 1.789332                            1.674839      -1.298923       2.259238                    0.993641       3.924689      11.670937       0.440983       1.414536      -0.678759      -0.017894       0.039899      -0.006163       0.044160      -0.012416       0.000654      -0.006907      -0.004358      -0.000020      -0.013836      -0.001050       0.014885              1.846453       1.651174      -0.437716       0.042615       2.431474      -0.058045       1.456710           0.002224
           12              H       1.501927       3.858837       5.366340       0.109938       1.072920 0.79000806E+01  0.77022874E+02                                 1.714002                            1.632551      -0.880544       2.466858                    0.999259       3.362287       9.265643       0.496575       1.265124      -0.713649       0.014032      -0.017937      -0.041584       0.047412       0.000331      -0.005080       0.002732      -0.004339       0.048424      -0.011316      -0.006066       0.017382              1.732027       1.547157      -0.175299      -0.232829       1.593309       0.322996       2.055615           0.001616
           13              H       1.138644       3.833164       9.352049       0.136161       0.987973 0.74417047E+01  0.72552091E+02                                 1.709973                            1.654097      -1.164414       2.347971                    0.996259       3.535836      10.230368       0.455667       1.378736      -0.688127       0.005615      -0.018707       0.035502       0.040520       0.001211       0.006567      -0.005641       0.002194       0.020096      -0.009296      -0.002167       0.011464              1.714069       1.415760      -0.097198       0.044147       1.659835      -0.294621       2.066611           0.001325
           14              H       2.915936       1.958054       0.225439       0.097910       1.026927 0.74362393E+01  0.73016503E+02                                 1.789310                            1.674819      -1.298899       2.259252                    0.993641       3.924639      11.670742       0.440986       1.414535      -0.678759       0.017893       0.039900       0.006162       0.044160       0.012416       0.000654       0.006907      -0.004358      -0.000020      -0.013836      -0.001049       0.014885              1.846428       1.651154       0.437706       0.042614       2.431437       0.058043       1.456694           0.002224
           15              H       1.254845       8.795937       2.000958       0.109939       1.072919 0.79000694E+01  0.77022764E+02                                 1.714003                            1.632551      -0.880538       2.466861                    0.999259       3.362288       9.265656       0.496574       1.265127      -0.713648      -0.014032      -0.017937       0.041584       0.047412      -0.000331      -0.005080      -0.002732      -0.004339       0.048425      -0.011316      -0.006066       0.017382              1.732028       1.547157       0.175299      -0.232829       1.593310      -0.322996       2.055616           0.001614
           16              H      -0.548230       8.770264      12.749847       0.136161       0.987968 0.74416617E+01  0.72551556E+02                                 1.709968                            1.654092      -1.164407       2.347975                    0.996259       3.535823      10.230317       0.455668       1.378735      -0.688127      -0.005615      -0.018707      -0.035502       0.040520      -0.001211       0.006566       0.005641       0.002194       0.020096      -0.009296      -0.002168       0.011463              1.714063       1.415756       0.097197       0.044147       1.659829       0.294619       2.066604           0.001329
           17              C       5.462653       3.586309       5.067228       0.620487      23.437953 0.24788377E+03  0.51299125E+04                                 7.538094                            5.618238      -0.197834       1.996067                    0.999009      22.212076      62.492304       0.619813       0.477511      -1.015202       0.016599      -0.036836      -0.057328       0.070135      -0.001577       0.041682       0.003242       0.143924      -0.117111      -0.055437      -0.048222       0.103658              8.594918       4.658174      -0.720416      -1.424212       9.767340      -0.101049      11.359241          -0.001263
           18              C       5.065386       4.361434       6.285779      -0.068874      34.689501 0.48711280E+03  0.11753724E+05                                 9.307336                            7.423331      -0.133489       1.958706                    0.998836      28.378069      81.998024       0.598358       0.424228      -1.061842      -0.020092       0.026149       0.018473       0.037799       0.008348       0.006455      -0.019053      -0.004077      -0.035751      -0.026661       0.006123       0.020538             10.472376       6.908521      -3.323355      -1.289814      11.950152       2.337232      12.558454           0.023443
           19              C       5.268431       3.815391       7.542640       0.057431      25.876029 0.38861960E+03  0.89995773E+04                                 7.991718                            6.899953      -0.372041       1.888238                    0.997441      28.107350      83.662069       0.575718       0.459408      -1.025020      -0.023445       0.016939       0.021514       0.036048       0.028979       0.004576      -0.010103       0.035832      -0.223730      -0.076122       0.004758       0.071364              8.428944       6.227815      -2.421736      -0.342194       9.632983       0.682419       9.426033           0.009064
           20              C       4.306911       5.605583       8.587323       0.045777      25.267033 0.37135966E+03  0.84379173E+04                                 7.621876                            6.574925      -0.017188       1.997057                    0.999232      27.304955      78.516822       0.617515       0.436534      -1.046169       0.016842      -0.028274      -0.004982       0.033285       0.051366      -0.012813       0.035652       0.062178      -0.022323      -0.076581       0.012152       0.064429              7.994537       6.469626      -2.907920      -0.289064       9.267343      -0.001755       8.246644           0.008990
           21              C       4.094098       6.254318       7.386453      -0.067467      34.565877 0.47401681E+03  0.11336335E+05                                 9.265722                            7.293217       0.044871       2.019046                    0.999257      27.940425      79.827737       0.608627       0.420800      -1.066225       0.016906      -0.032027      -0.016780       0.039914       0.020710      -0.008143      -0.000268       0.030541       0.028459      -0.030775       0.006132       0.024642             10.620817       7.896955      -4.984698      -0.879017      14.625223       0.646786       9.340274           0.025481
           22              C       3.440480       7.601159       7.355511       0.636507      21.925651 0.24304648E+03  0.50212466E+04                                 7.350504                            5.634211      -0.219257       1.997820                    0.999001      22.120257      62.839234       0.605307       0.489788      -1.005533      -0.035057       0.057834      -0.002729       0.067685       0.042113       0.054559       0.028132       0.083878      -0.054457      -0.054586      -0.045597       0.100183              8.371269       7.102611      -2.598571      -2.073076      10.662965      -0.715194       7.348231          -0.000331
           23              C       4.491876       5.624344       6.206212      -0.077370      30.077617 0.44178261E+03  0.10512320E+05                                 8.649289                            7.213981      -0.149753       1.936008                    0.999192      29.529862      87.682707       0.582698       0.441746      -1.040201      -0.000257      -0.001797       0.011411       0.011555       0.045938       0.019619      -0.006324       0.065686      -0.065441      -0.052844      -0.016895       0.069739              9.392991       6.852334      -3.533561      -1.315717      11.831753       1.532814       9.494887          -0.001291
           24              C       3.420402       4.628038       0.576123       0.492922      23.033863 0.27683411E+03  0.58604178E+04                                 7.334845                            5.869134       0.159149       2.109305                    0.999673      23.018404      64.450609       0.620065       0.466616      -1.026134      -0.054632      -0.033058       0.072986       0.096977      -0.052046      -0.036323       0.048201      -0.163403      -0.144471      -0.089936      -0.048304       0.138240              8.089469      10.464728       1.925220       2.052131       5.618307      -0.601272       8.185372           0.060005
           25              C       4.974019       8.523409       2.300071       0.620473      23.437957 0.24788407E+03  0.51299194E+04                                 7.538094                            5.618241      -0.197842       1.996066                    0.999009      22.212054      62.492207       0.619813       0.477511      -1.015202      -0.016598      -0.036833       0.057326       0.070132       0.001581       0.041679      -0.003242       0.143912      -0.117102      -0.055433      -0.048217       0.103650              8.594916       4.658173       0.720415      -1.424209       9.767338       0.101061      11.359238          -0.001270
           26              C       5.371285       9.298534       1.081519      -0.068869      34.689244 0.48710898E+03  0.11753606E+05                                 9.307289                            7.423301      -0.133467       1.958715                    0.998836      28.377920      81.997426       0.598359       0.424228      -1.061842       0.020093       0.026149      -0.018471       0.037798      -0.008348       0.006454       0.019054      -0.004081      -0.035741      -0.026659       0.006120       0.020539             10.472317       6.908488       3.323332      -1.289805      11.950080      -2.337212      12.558383           0.023445
           27              C       3.001884       8.752491      14.559255       0.057428      25.875946 0.38861828E+03  0.89995370E+04                                 7.991702                            6.899943      -0.372034       1.888242                    0.997441      28.107251      83.661666       0.575718       0.459409      -1.025020       0.023447       0.016939      -0.021515       0.036050      -0.028979       0.004576       0.010101       0.035831      -0.223732      -0.076122       0.004758       0.071365              8.428925       6.227801       2.421724      -0.342195       9.632957      -0.682418       9.426016           0.009065
           28              C       3.963404       0.668483      13.514572       0.045780      25.266889 0.37135707E+03  0.84378423E+04                                 7.621845                            6.574900      -0.017190       1.997058                    0.999232      27.304852      78.516416       0.617516       0.436534      -1.046169      -0.016842      -0.028276       0.004983       0.033287      -0.051367      -0.012814      -0.035652       0.062179      -0.022326      -0.076582       0.012152       0.064431              7.994502       6.469597       2.907903      -0.289062       9.267300       0.001756       8.246610           0.008990
           29              C       6.342574       1.317218      -0.019155      -0.067477      34.566155 0.47402170E+03  0.11336484E+05                                 9.265782                            7.293264       0.044851       2.019038                    0.999257      27.940576      79.828367       0.608624       0.420801      -1.066224      -0.016907      -0.032029       0.016781       0.039916      -0.020711      -0.008142       0.000269       0.030547       0.028457      -0.030777       0.006133       0.024644             10.620885       7.897007       4.984734      -0.879022      14.625325      -0.646784       9.340323           0.025487
           30              C       6.996192       2.664059       0.011788       0.636525      21.925506 0.24304459E+03  0.50211958E+04                                 7.350457                            5.634178      -0.219232       1.997828                    0.999001      22.120160      62.838798       0.605311       0.489786      -1.005534       0.035057       0.057836       0.002732       0.067686      -0.042113       0.054559      -0.028133       0.083878      -0.054460      -0.054586      -0.045597       0.100183              8.371212       7.102560       2.598543      -2.073061      10.662883       0.715194       7.348194          -0.000324
           31              C       5.944795       0.687244       1.161086      -0.077368      30.077460 0.44178004E+03  0.10512241E+05                                 8.649255                            7.213958      -0.149744       1.936012                    0.999192      29.529742      87.682205       0.582699       0.441746      -1.040202       0.000257      -0.001797      -0.011411       0.011555      -0.045936       0.019617       0.006323       0.065688      -0.065436      -0.052842      -0.016895       0.069737              9.392952       6.852310       3.533544      -1.315710      11.831702      -1.532804       9.494844          -0.001284
           32              C      -0.663630       9.565138       6.791176       0.492922      23.033814 0.27683349E+03  0.58604071E+04                                 7.334876                            5.869159       0.159113       2.109293                    0.999673      23.018360      64.450706       0.620058       0.466621      -1.026131       0.054637      -0.033055      -0.072978       0.096972       0.052050      -0.036325      -0.048205      -0.163416      -0.144479      -0.089942      -0.048307       0.138250              8.089504      10.464781      -1.925238       2.052134       5.618337       0.601272       8.185393           0.060014
           33              C       0.050890       6.287891       9.667369       0.620487      23.437959 0.24788396E+03  0.51299171E+04                                 7.538094                            5.618239      -0.197829       1.996069                    0.999009      22.212076      62.492296       0.619813       0.477511      -1.015202      -0.016599       0.036837       0.057327       0.070134      -0.001579       0.041681       0.003242       0.143920      -0.117107      -0.055436      -0.048220       0.103656              8.594917       4.658175      -0.720415      -1.424211       9.767340      -0.101051      11.359236          -0.001263
           34              C       0.448157       5.512766       8.448818      -0.068875      34.689600 0.48711477E+03  0.11753786E+05                                 9.307362                            7.423353      -0.133492       1.958704                    0.998836      28.378128      81.998297       0.598356       0.424229      -1.061841       0.020092      -0.026149      -0.018474       0.037798       0.008346       0.006455      -0.019054      -0.004078      -0.035743      -0.026660       0.006122       0.020538             10.472404       6.908543      -3.323364      -1.289818      11.950182       2.337239      12.558487           0.023445
           35              C       0.245112       6.058809       7.191957       0.057429      25.875858 0.38861637E+03  0.89994785E+04                                 7.991664                            6.899908      -0.372014       1.888248                    0.997441      28.107189      83.661316       0.575722       0.459406      -1.025022       0.023444      -0.016939      -0.021513       0.036047       0.028978       0.004576      -0.010104       0.035831      -0.223717      -0.076118       0.004757       0.071361              8.428886       6.227775      -2.421718      -0.342189       9.632917       0.682407       9.425966           0.009066
           36              C       1.206632       4.268617       6.147274       0.045776      25.266854 0.37135648E+03  0.84378209E+04                                 7.621821                            6.574881      -0.017153       1.997070                    0.999232      27.304800      78.516083       0.617520       0.436532      -1.046171      -0.016841       0.028273       0.004983       0.033284       0.051363      -0.012812       0.035650       0.062176      -0.022317      -0.076577       0.012152       0.064425              7.994477       6.469578      -2.907891      -0.289062       9.267266      -0.001755       8.246587           0.008992
           37              C       1.419445       3.619882       7.348144      -0.067467      34.565913 0.47401772E+03  0.11336361E+05                                 9.265728                            7.293225       0.044875       2.019046                    0.999257      27.940441      79.827780       0.608627       0.420800      -1.066225      -0.016906       0.032027       0.016780       0.039914       0.020709      -0.008143      -0.000270       0.030538       0.028465      -0.030773       0.006132       0.024641             10.620822       7.896963      -4.984700      -0.879019      14.625231       0.646789       9.340273           0.025483
           38              C       2.073063       2.273041       7.379086       0.636510      21.925576 0.24304557E+03  0.50212230E+04                                 7.350489                            5.634201      -0.219251       1.997822                    0.999001      22.120202      62.839043       0.605307       0.489788      -1.005533       0.035057      -0.057834       0.002729       0.067685       0.042113       0.054559       0.028133       0.083878      -0.054457      -0.054586      -0.045597       0.100183              8.371250       7.102596      -2.598562      -2.073073      10.662936      -0.715191       7.348219          -0.000324
           39              C       1.021667       4.249856       8.528385      -0.077370      30.077565 0.44178180E+03  0.10512294E+05                                 8.649271                            7.213969      -0.149742       1.936012                    0.999192      29.529817      87.682477       0.582699       0.441745      -1.040202       0.000257       0.001797      -0.011411       0.011554       0.045937       0.019618      -0.006325       0.065685      -0.065438      -0.052844      -0.016893       0.069737              9.392971       6.852325      -3.533553      -1.315715      11.831728       1.532813       9.494860          -0.001289
           40              C       2.093141       5.246162      14.158474       0.492923      23.033861 0.27683410E+03  0.58604172E+04                                 7.334843                            5.869133       0.159150       2.109305                    0.999673      23.018400      64.450588       0.620065       0.466616      -1.026135       0.054632       0.033057      -0.072987       0.096977      -0.052046      -0.036323       0.048201      -0.163403      -0.144471      -0.089936      -0.048304       0.138240              8.089467      10.464724       1.925220       2.052129       5.618307      -0.601272       8.185370           0.060004
           41              C       0.539524       1.350791      12.434526       0.620475      23.437768 0.24788170E+03  0.51298583E+04                                 7.538056                            5.618215      -0.197844       1.996068                    0.999009      22.211947      62.491838       0.619814       0.477511      -1.015202       0.016598       0.036831      -0.057326       0.070131       0.001582       0.041677      -0.003243       0.143909      -0.117098      -0.055433      -0.048214       0.103648              8.594872       4.658153       0.720411      -1.424199       9.767290       0.101064      11.359174          -0.001268
           42              C       0.142258       0.575666      13.653078      -0.068869      34.689229 0.48710883E+03  0.11753601E+05                                 9.307289                            7.423302      -0.133465       1.958715                    0.998836      28.377899      81.997349       0.598359       0.424228      -1.061842      -0.020093      -0.026148       0.018470       0.037797      -0.008348       0.006454       0.019054      -0.004083      -0.035741      -0.026659       0.006119       0.020540             10.472318       6.908489       3.323332      -1.289806      11.950083      -2.337216      12.558383           0.023442
           43              C       2.511659       1.121709       0.175342       0.057430      25.875824 0.38861601E+03  0.89994688E+04                                 7.991670                            6.899917      -0.372022       1.888247                    0.997441      28.107142      83.661188       0.575720       0.459408      -1.025021      -0.023447      -0.016938       0.021514       0.036050      -0.028980       0.004575       0.010100       0.035831      -0.223729      -0.076121       0.004757       0.071364              8.428889       6.227776       2.421712      -0.342194       9.632913      -0.682416       9.425978           0.009066
           44              C       1.550139       9.205717       1.220025       0.045781      25.266803 0.37135549E+03  0.84377958E+04                                 7.621821                            6.574881      -0.017176       1.997063                    0.999232      27.304785      78.516118       0.617518       0.436533      -1.046170       0.016841       0.028276      -0.004984       0.033286      -0.051365      -0.012813      -0.035651       0.062179      -0.022327      -0.076581       0.012151       0.064429              7.994477       6.469578       2.907892      -0.289060       9.267269       0.001757       8.246585           0.008990
           45              C       1.337326       8.556982       0.019155      -0.067477      34.566135 0.47402149E+03  0.11336480E+05                                 9.265787                            7.293269       0.044851       2.019038                    0.999257      27.940560      79.828354       0.608623       0.420802      -1.066223       0.016907       0.032028      -0.016782       0.039916      -0.020711      -0.008143       0.000270       0.030546       0.028459      -0.030777       0.006132       0.024645             10.620892       7.897013       4.984738      -0.879022      14.625337      -0.646783       9.340326           0.025483
           46              C       0.683708       7.210141      -0.011788       0.636523      21.925401 0.24304326E+03  0.50211616E+04                                 7.350438                            5.634164      -0.219239       1.997828                    0.999001      22.120095      62.838588       0.605311       0.489786      -1.005534      -0.035057      -0.057835      -0.002731       0.067685      -0.042111       0.054557      -0.028132       0.083874      -0.054458      -0.054584      -0.045594       0.100179              8.371190       7.102542       2.598532      -2.073056      10.662851       0.715193       7.348177          -0.000325
           47              C      -0.431252       9.186956      13.573511      -0.077367      30.077363 0.44177839E+03  0.10512191E+05                                 8.649236                            7.213944      -0.149739       1.936015                    0.999191      29.529668      87.681917       0.582700       0.441746      -1.040202      -0.000257       0.001796       0.011411       0.011554      -0.045936       0.019617       0.006323       0.065687      -0.065438      -0.052841      -0.016896       0.069737              9.392931       6.852296       3.533534      -1.315706      11.831675      -1.532801       9.494822          -0.001284
           48              C       6.177173       0.309062       7.943421       0.492923      23.033805 0.27683339E+03  0.58604042E+04                                 7.334874                            5.869158       0.159115       2.109294                    0.999673      23.018354      64.450684       0.620058       0.466621      -1.026131      -0.054637       0.033055       0.072978       0.096972       0.052050      -0.036325      -0.048205      -0.163416      -0.144479      -0.089942      -0.048308       0.138250              8.089501      10.464778      -1.925237       2.052133       5.618335       0.601272       8.185391           0.060014
           49              N       4.921596       4.409818       8.684571      -0.187704      28.860325 0.44638332E+03  0.10331947E+05                                 7.670354                            6.719905       0.568434       2.200071                    0.999761      26.928521      71.438734       0.697561       0.379358      -1.113752      -0.040465       0.091266      -0.198331       0.222041      -0.019945      -0.049869       0.129713      -0.015739      -0.388291      -0.198019       0.044904       0.153115              8.017807       6.765981      -2.714810      -0.750135       9.462858       1.628787       7.824581           0.124857
           50              N       3.348718       9.346918      13.417324      -0.187703      28.860109 0.44637919E+03  0.10331826E+05                                 7.670320                            6.719878       0.568434       2.200073                    0.999761      26.928380      71.438253       0.697562       0.379359      -1.113752       0.040467       0.091267       0.198332       0.222043       0.019942      -0.049869      -0.129713      -0.015736      -0.388291      -0.198020       0.044908       0.153112              8.017770       6.765951       2.714794      -0.750127       9.462814      -1.628775       7.824546           0.124863
           51              N       0.591947       5.464382       6.050026      -0.187695      28.859850 0.44637425E+03  0.10331694E+05                                 7.670332                            6.719890       0.568406       2.200067                    0.999761      26.928082      71.437649       0.697553       0.379364      -1.113747       0.040458      -0.091253       0.198300       0.222006      -0.019948      -0.049860       0.129696      -0.015742      -0.388230      -0.197990       0.044891       0.153098              8.017782       6.765961      -2.714797      -0.750132       9.462824       1.628781       7.824559           0.124865
           52              N       2.164825       0.527282       1.317273      -0.187708      28.860149 0.44638018E+03  0.10331856E+05                                 7.670335                            6.719893       0.568427       2.200071                    0.999761      26.928386      71.438328       0.697560       0.379360      -1.113751      -0.040465      -0.091265      -0.198328       0.222038       0.019944      -0.049867      -0.129709      -0.015737      -0.388280      -0.198014       0.044904       0.153110              8.017785       6.765965       2.714799      -0.750127       9.462829      -1.628775       7.824562           0.124850
           53              O       5.596970       4.184686       3.981288      -0.556142      42.888585 0.56255877E+03  0.13634412E+05                                 9.651468                            7.308669       0.500216       2.214701                    0.996872      27.376950      71.511688       0.709737       0.356074      -1.144951      -0.037810      -0.056180       0.031253       0.074583       0.003667       0.014696      -0.030134       0.073283      -0.020249      -0.054260       0.009632       0.044627             11.246873       6.090280       0.558204      -1.533835       8.337916      -4.646902      19.312424           0.105252
           54              O       5.644593       2.338211       5.213984      -0.578711      36.879942 0.56098961E+03  0.13610681E+05                                 8.735334                            7.322762       0.503169       2.204476                    0.997950      27.921610      73.390952       0.704295       0.358448      -1.141052       0.040684       0.047578      -0.006041       0.062892      -0.005092       0.025172      -0.027739       0.001192      -0.138607      -0.061808       0.018053       0.043755              9.540422       5.943764      -0.682949      -0.062287      15.940608      -0.823200       6.736893           0.097814
           55              O       3.584425       8.291366       6.313775      -0.555240      36.144984 0.55591007E+03  0.13480393E+05                                 8.682834                            7.337621       0.295803       2.147494                    0.996171      27.655074      73.088248       0.695458       0.363193      -1.135317      -0.027973      -0.040762       0.035232       0.060707       0.018068       0.010193      -0.015831       0.017204       0.048190      -0.034987       0.011977       0.023009              9.391337       6.671612       1.026409      -1.316554      11.787791      -4.480138       9.714607           0.122370
           56              O       2.790035       7.951693       8.363357      -0.599684      37.487176 0.56912489E+03  0.13866754E+05                                 8.862876                            7.379771       0.339815       2.155318                    0.996088      28.003760      73.918107       0.700534       0.358847      -1.140002       0.022870      -0.012692      -0.050613       0.056972       0.021519       0.000666       0.030095       0.080820       0.049558      -0.064526       0.023088       0.041438              9.877182      11.210383      -3.330183      -4.407812       8.928399       2.599989       9.492765           0.053068
           57              O       4.002521       4.447340       1.667956      -0.446048      30.576212 0.45430124E+03  0.10454701E+05                                 7.701134                            6.590868       0.462462       2.221912                    0.998479      25.903563      66.283345       0.742277       0.358569      -1.141099      -0.062343      -0.018216       0.003309       0.065034      -0.026506       0.034002       0.014411      -0.043640       0.036653      -0.059447       0.027730       0.031717              8.302663       8.244042       0.261655       3.677371       5.868321      -0.377860      10.795626           0.161339
           58              O       2.236920       4.324900       0.304564      -0.444732      34.531461 0.52389100E+03  0.12521696E+05                                 8.508966                            7.202523       0.230861       2.146427                    0.996300      26.509276      69.642143       0.690119       0.371330      -1.128616       0.014339      -0.012209       0.068496       0.071038       0.003470       0.013641       0.019368      -0.000076      -0.122163      -0.048502       0.017002       0.031500              9.434899      14.243001       2.379807       2.438724       7.616241       0.642999       6.445454           0.184640
           59              O       4.839702       9.121786       3.386010      -0.556130      42.888003 0.56254975E+03  0.13634150E+05                                 9.651428                            7.308645       0.500190       2.214695                    0.996872      27.376672      71.511036       0.709733       0.356077      -1.144947       0.037813      -0.056176      -0.031257       0.074582      -0.003659       0.014693       0.030125       0.073243      -0.020271      -0.054236       0.009625       0.044611             11.246820       6.090257      -0.558200      -1.533822       8.337887       4.646880      19.312317           0.105280
           60              O       4.792078       7.275311       2.153314      -0.578674      36.878994 0.56097196E+03  0.13610160E+05                                 8.735252                            7.322700       0.503144       2.204475                    0.997949      27.921017      73.389384       0.704290       0.358453      -1.141046      -0.040685       0.047583       0.006040       0.062895       0.005093       0.025152       0.027740       0.001193      -0.138491      -0.061769       0.018034       0.043735              9.540328       5.943716       0.682948      -0.062284      15.940434       0.823199       6.736833           0.097891
           61              O       6.852246       3.354266       1.053524      -0.555268      36.145536 0.55592061E+03  0.13480701E+05                                 8.682876                            7.337654       0.295830       2.147498                    0.996171      27.655436      73.089154       0.695462       0.363189      -1.135321       0.027976      -0.040758      -0.035233       0.060706      -0.018083       0.010204       0.015843       0.017210       0.048209      -0.035012       0.011989       0.023023              9.391383       6.671644      -1.026418      -1.316565      11.787850       4.480163       9.714656           0.122309
           62              O       5.480279       3.014593      13.738538      -0.599695      37.487377 0.56912866E+03  0.13866868E+05                                 8.862905                            7.379794       0.339811       2.155315                    0.996088      28.003857      73.918408       0.700533       0.358847      -1.140002      -0.022868      -0.012686       0.050615       0.056971      -0.021522       0.000670      -0.030101       0.080824       0.049541      -0.064529       0.023083       0.041446              9.877216      11.210417       3.330198      -4.407828       8.928432      -2.600001       9.492800           0.053050
           63              O       6.434150       9.384440       5.699342      -0.446034      30.575640 0.45429100E+03  0.10454412E+05                                 7.701076                            6.590823       0.462442       2.221912                    0.998479      25.903156      66.282257       0.742274       0.358572      -1.141096       0.062351      -0.018219      -0.003320       0.065043       0.026491       0.033975      -0.014399      -0.043632       0.036658      -0.059413       0.027717       0.031695              8.302597       8.243972      -0.261653       3.677334       5.868286       0.377854      10.795534           0.161366
           64              O       0.519852       9.262000       7.062734      -0.444748      34.531966 0.52390094E+03  0.12521967E+05                                 8.508937                            7.202499       0.230918       2.146441                    0.996300      26.509768      69.643057       0.690135       0.371320      -1.128626      -0.014341      -0.012206      -0.068485       0.071027      -0.003468       0.013662      -0.019389      -0.000059      -0.122280      -0.048553       0.017025       0.031528              9.434866      14.242949      -2.379802       2.438704       7.616224      -0.642996       6.445425           0.184590
           65              O      -0.083427       5.689514      10.753309      -0.556135      42.888371 0.56255520E+03  0.13634313E+05                                 9.651473                            7.308674       0.500182       2.214692                    0.996872      27.376795      71.511402       0.709733       0.356076      -1.144948       0.037810       0.056182      -0.031252       0.074583       0.003662       0.014694      -0.030124       0.073273      -0.020256      -0.054246       0.009623       0.044623             11.246878       6.090284       0.558204      -1.533836       8.337918      -4.646903      19.312433           0.105269
           66              O      -0.131050       7.535989       9.520613      -0.578704      36.879749 0.56098618E+03  0.13610572E+05                                 8.735285                            7.322723       0.503187       2.204483                    0.997950      27.921585      73.390715       0.704300       0.358446      -1.141054      -0.040685      -0.047579       0.006041       0.062893      -0.005092       0.025175      -0.027741       0.001190      -0.138627      -0.061816       0.018057       0.043759              9.540366       5.943734      -0.682946      -0.062285      15.940509      -0.823196       6.736854           0.097828
           67              O       1.929118       1.582834       8.420822      -0.555240      36.144882 0.55590826E+03  0.13480342E+05                                 8.682837                            7.337625       0.295786       2.147490                    0.996171      27.654976      73.088047       0.695455       0.363194      -1.135315       0.027973       0.040762      -0.035232       0.060707       0.018061       0.010188      -0.015827       0.017198       0.048184      -0.034976       0.011970       0.023005              9.391339       6.671616       1.026409      -1.316554      11.787793      -4.480138       9.714609           0.122360
           68              O       2.723508       1.922507       6.371240      -0.599685      37.487067 0.56912310E+03  0.13866698E+05                                 8.862855                            7.379756       0.339818       2.155320                    0.996088      28.003730      73.917964       0.700536       0.358847      -1.140002      -0.022869       0.012691       0.050612       0.056971       0.021519       0.000666       0.030096       0.080823       0.049564      -0.064528       0.023090       0.041439              9.877156      11.210351      -3.330167      -4.407799       8.928370       2.599980       9.492745           0.053064
           69              O       1.511022       5.426860      13.066641      -0.446047      30.576118 0.45429949E+03  0.10454650E+05                                 7.701117                            6.590854       0.462467       2.221914                    0.998479      25.903520      66.283188       0.742278       0.358569      -1.141099       0.062343       0.018215      -0.003309       0.065034      -0.026506       0.034002       0.014411      -0.043639       0.036653      -0.059447       0.027730       0.031717              8.302645       8.244022       0.261655       3.677361       5.868311      -0.377858      10.795601           0.161340
           70              O       3.276623       5.549300      14.430033      -0.444733      34.531496 0.52389175E+03  0.12521719E+05                                 8.508971                            7.202528       0.230862       2.146427                    0.996300      26.509293      69.642202       0.690119       0.371330      -1.128616      -0.014339       0.012209      -0.068497       0.071039       0.003470       0.013641       0.019367      -0.000076      -0.122166      -0.048503       0.017002       0.031501              9.434904      14.243009       2.379810       2.438724       7.616248       0.642999       6.445457           0.184640
           71              O       0.673841       0.752414      11.348587      -0.556140      42.888220 0.56255295E+03  0.13634250E+05                                 9.651473                            7.308675       0.500182       2.214692                    0.996872      27.376715      71.511262       0.709730       0.356078      -1.144946      -0.037812       0.056176       0.031258       0.074582      -0.003656       0.014691       0.030125       0.073233      -0.020273      -0.054232       0.009626       0.044606             11.246876       6.090283      -0.558204      -1.533831       8.337932       4.646912      19.312414           0.105253
           72              O       0.721465       2.598889      12.581283      -0.578688      36.879250 0.56097664E+03  0.13610313E+05                                 8.735335                            7.322765       0.503116       2.204465                    0.997950      27.921005      73.389651       0.704281       0.358457      -1.141043       0.040686      -0.047582      -0.006041       0.062896       0.005093       0.025145       0.027739       0.001198      -0.138451      -0.061755       0.018028       0.043727              9.540422       5.943768       0.682951      -0.062285      15.940601       0.823213       6.736896           0.097859
           73              O      -1.338703       6.519934      13.681073      -0.555267      36.145489 0.55591963E+03  0.13480682E+05                                 8.682912                            7.337683       0.295810       2.147492                    0.996172      27.655301      73.088999       0.695455       0.363193      -1.135317      -0.027974       0.040760       0.035233       0.060707      -0.018069       0.010193       0.015833       0.017204       0.048198      -0.034990       0.011977       0.023013              9.391425       6.671672      -1.026424      -1.316574      11.787906       4.480186       9.714697           0.122306
           74              O       0.033264       6.859607       0.996059      -0.599696      37.487378 0.56912871E+03  0.13866874E+05                                 8.862923                            7.379808       0.339805       2.155313                    0.996088      28.003816      73.918390       0.700531       0.358848      -1.140001       0.022869       0.012687      -0.050614       0.056971      -0.021521       0.000669      -0.030093       0.080812       0.049547      -0.064520       0.023081       0.041439              9.877237      11.210441       3.330205      -4.407840       8.928450      -2.600006       9.492820           0.053045
           75              O      -0.920607       0.489760       9.035255      -0.446033      30.575633 0.45429085E+03  0.10454408E+05                                 7.701075                            6.590822       0.462445       2.221913                    0.998479      25.903149      66.282235       0.742274       0.358572      -1.141096      -0.062351       0.018219       0.003320       0.065043       0.026492       0.033976      -0.014399      -0.043631       0.036659      -0.059413       0.027717       0.031696              8.302596       8.243971      -0.261653       3.677334       5.868284       0.377855      10.795533           0.161369
           76              O       4.993691       0.612200       7.671863      -0.444747      34.531947 0.52390064E+03  0.12521959E+05                                 8.508936                            7.202499       0.230920       2.146442                    0.996300      26.509755      69.643025       0.690135       0.371320      -1.128626       0.014341       0.012206       0.068485       0.071027      -0.003468       0.013662      -0.019389      -0.000059      -0.122279      -0.048553       0.017025       0.031528              9.434863      14.242943      -2.379800       2.438702       7.616224      -0.642997       6.445423           0.184589

******************************************************
Auxiliary information for the entire system
The total spin magnetic moment of the unit cell is   3.949416
The total net atomic charge of the unit cell is   0.000002
Accuracy of reproducing the electrostatic potential in the unit cell:
  The inner radius (bohr) =    5.0000
  The outer radius (bohr) =   12.0000
  Valid grid points have density less than (e/(bohr^3)) =    0.0001
  The number of valid grid points were=         2124
  The rms potential error without charges in kcal/mol is=      3.78172
  The rms potential error with partial charges in kcal/mol is=      1.39665
  The RRMSE value at monopole order=      0.36932
  The rms potential error with partial charges and cloud penetration in kcal/mol is=      1.38389
  The RRMSE value at monopole order with cloud penetration is=      0.36594
  The rms potential error with partial charges and atomic dipoles in kcal/mol is=      0.75742
  The RRMSE value at dipole order=      0.20028
  The rms potential error with partial charges, atomic dipoles and cloud penetration in kcal/mol is=      0.73729
  The RRMSE value at dipole order with cloud penetration=      0.19496

******************************************************
The electron densities and ab initio electrostatic potential were computed in VASP using the PBE functional and
projector augmented wave method. See the main text of the journal article for a description of computational details.
The atomic charges, dipoles, and quadrupoles were computed with the DDEC6 method as described in
(a) T. A. Manz and N. Gabaldon Limas, RSC Adv. 6 (2016) 47771-47801 DOI: 10.1039/c6ra04656h
(b) N. Gabaldon Limas and T. A. Manz, RSC Adv. 8 (2018) 2678-2707 DOI: 10.1039/c7ra11829e.
For each atom in the material, the electron cloud parameters were fit to the spherically averaged atom-in-material
electron density using radial positions for which this density was between 10^-4 and 10^-2 electrons per cubic bohr.
The polarizabilities, dispersion coefficients, and quantum Drude oscillator (QDO) parameters were fit using the MCLF method.
The magnetic structure of the system was optimized in VASP from the default ferromagnetic initial guess using spin polarization.
The atomic spin moments (ASMs) were computed on this optimized magnetic structure using the DDEC6 partition as inputs
to the method of T. A. Manz and D. S. Sholl, J. Chem. Theory Comput. 7 (2011) 4146-4164 DOI: 10.1021/ct200539n.
The RMSE and RRMSE were computed using a uniform grid with Ewald summation.
