# Supplementary material for: A collection of forcefield precursors for metal–organic frameworks
Source: RSC Adv. 2019 Nov 13;9(63):36492–507. doi: 10.1039/c9ra07327b (PMC9075174; doi:10.1039/c9ra07327b)
Supplement: RA-009-C9RA07327B-s4938 [file RA-009-C9RA07327B-s4938.xyz]

   42
jmolscript: load "" {1 1 1} spacegroup "x,y,z" unitcell [{      7.356200     0.000000     0.000000 }, {     -0.756303     7.317218     0.000000 }, {     -0.215295    -0.238694    16.296830 }]
Zn     7.029071    -0.029603    12.222622     0.952830
Zn    -0.644469     7.108127     4.074207     0.952832
H      5.959847     0.273870     0.185784     0.137095
H      6.832573     1.241450     7.962631     0.137096
H      0.424755     6.804654    16.111046     0.137095
H     -0.447971     5.837074     8.334199     0.137097
C      4.223991     0.039215    15.157682     0.022849
C      2.853372    -0.119997    15.037085    -0.022908
C      5.039718     0.162283     0.110818    -0.094971
C      5.155519     0.274359    13.990829     0.558503
C      2.137254     0.043534    13.713782     0.574778
C      6.672223     2.753538     9.287563     0.022853
C      6.689676     4.133262     9.408160    -0.022911
C      6.848969     2.168175     8.037597    -0.094969
C      6.534097     1.802770    10.454416     0.558489
C      6.453386     4.828772    10.731463     0.574798
C      2.160611     7.039309     1.139148     0.022854
C      3.531230     7.198521     1.259745    -0.022914
C      1.344884     6.916241    16.186012    -0.094973
C      1.229083     6.804165     2.306001     0.558493
C      4.247348     7.034990     2.583048     0.574795
C     -0.287621     4.324986     7.009267     0.022853
C     -0.305074     2.945262     6.888670    -0.022914
C     -0.464367     4.910349     8.259233    -0.094974
C     -0.149495     5.275754     5.842414     0.558492
C     -0.068784     2.249752     5.565367     0.574797
O      0.217496     6.917409    13.658373    -0.501478
O      4.696469     6.611328    13.273768    -0.458026
O      5.664659     1.375482    13.849046    -0.372235
O      2.726683     0.612206    12.806049    -0.320018
O     -0.581436     6.031643    10.786872    -0.501477
O      0.183513     1.607874    11.171477    -0.458012
O      5.491155     1.183120    10.596199    -0.372228
O      5.948328     4.184001    11.639196    -0.320049
O      6.167106     0.161115     2.638457    -0.501477
O      1.688133     0.467196     3.023062    -0.458022
O      0.719943     5.703042     2.447784    -0.372230
O      3.657919     6.466318     3.490781    -0.320043
O      6.966038     1.046881     5.509958    -0.501479
O      6.201089     5.470650     5.125353    -0.458015
O      0.893447     5.895404     5.700631    -0.372229
O      0.436274     2.894523     4.657634    -0.320045

The following XYZ coordinates are in angstroms. Other properties are in atomic units.
The sperically averaged electron density of each atom fit to a function of the form exp(a - br)
eigen_1, eigen_2 and eigen_3 are the three eigenvalues of traceless quadrupole moment tensor
  atom number  atomic symbol              X              Y              Z     net charge C6 coefficient C8 coefficient C10 coefficient fluctuating dipole atomic polarizability isotropic forcefield polarizability              a              b squared Pearson coefficient          <r^3>          <r^4>         wp_QDO          m_QDO          q_QDO       dipole_x       dipole_y       dipole_z         dipole            Qxy            Qxz            Qyz     Q(x^2-y^2)  Q(3z^2 - R^2)        eigen_1        eigen_2        eigen_3 static polarizability      alpha(xx)      alpha(xy)      alpha(xz)      alpha(yy)      alpha(yz)      alpha(zz) atomic spin moment
            1             Zn       7.029071      -0.029603      12.222622       0.952830      89.699813 0.18647123E+04  0.59306999E+05                                16.711345                           14.371297       0.109414       1.910989                    0.998015      45.174648     123.430631       0.463661       0.415347      -1.132803       0.013739      -0.012399      -0.000004       0.018507       0.020022      -0.006876      -0.007627      -0.004117       0.016334      -0.022850      -0.000459       0.023308             19.333382      17.665754      -2.847956      -0.170480      17.077058      -0.188998      23.257335           0.070534
            2             Zn      -0.644469       7.108127       4.074207       0.952832      89.700372 0.18647244E+04  0.59307516E+05                                16.711448                           14.371371       0.109368       1.910974                    0.998015      45.174756     123.431287       0.463658       0.415349      -1.132801      -0.013739       0.012396       0.000001       0.018505       0.020019      -0.006875      -0.007622      -0.004130       0.016338      -0.022848      -0.000454       0.023302             19.333518      17.665902      -2.847987      -0.170481      17.077156      -0.188994      23.257495           0.070532
            3              H       5.959847       0.273870       0.185784       0.137095       0.987771 0.69751061E+01  0.66058847E+02                                 1.632681                            1.539952      -0.912963       2.466102                    0.999091       3.259013       8.912558       0.507260       1.274955      -0.710775       0.040951       0.006464       0.002177       0.041515       0.002940      -0.003980       0.000256       0.019691      -0.020804      -0.008144      -0.006311       0.014455              1.683199       2.266008       0.082972       0.078006       1.257475      -0.024644       1.526115          -0.000068
            4              H       6.832573       1.241450       7.962631       0.137096       0.987771 0.69751040E+01  0.66058836E+02                                 1.632682                            1.539953      -0.912959       2.466104                    0.999091       3.259012       8.912562       0.507260       1.274957      -0.710774      -0.002219      -0.041399      -0.002177       0.041515       0.000864       0.000663      -0.003933      -0.020476      -0.020805      -0.008144      -0.006311       0.014455              1.683201       1.251165      -0.021922      -0.032533       2.272322       0.075059       1.526116          -0.000069
            5              H       0.424755       6.804654      16.111046       0.137095       0.987761 0.69750139E+01  0.66057744E+02                                 1.632669                            1.539942      -0.912939       2.466114                    0.999091       3.258992       8.912480       0.507262       1.274955      -0.710775      -0.040951      -0.006464      -0.002177       0.041515       0.002940      -0.003980       0.000256       0.019690      -0.020803      -0.008144      -0.006311       0.014455              1.683187       2.265989       0.082971       0.078005       1.257467      -0.024643       1.526104          -0.000069
            6              H      -0.447971       5.837074       8.334199       0.137097       0.987770 0.69750967E+01  0.66058759E+02                                 1.632682                            1.539953      -0.912962       2.466103                    0.999091       3.259011       8.912563       0.507259       1.274958      -0.710774       0.002219       0.041398       0.002176       0.041515       0.000864       0.000663      -0.003933      -0.020476      -0.020805      -0.008144      -0.006311       0.014455              1.683200       1.251165      -0.021922      -0.032533       2.272320       0.075059       1.526116          -0.000069
            7              C       4.223991       0.039215      15.157682       0.022849      39.077883 0.42713849E+03  0.99200426E+04                                 9.985995                            6.892333      -0.117923       1.976048                    0.998835      26.623846      74.158444       0.632363       0.417057      -1.072129      -0.015024      -0.002901       0.032236       0.035683      -0.005913       0.003324       0.013551      -0.116392      -0.106340      -0.043297      -0.034502       0.077799             12.556526      15.911348       1.147146      -2.224371       5.180661      -1.510659      16.577570           0.093193
            8              C       2.853372      -0.119997      15.037085      -0.022908      37.874995 0.42492162E+03  0.98229998E+04                                 9.663350                            6.788656       0.159340       2.061118                    0.999432      26.672034      73.320023       0.651450       0.406715      -1.082474       0.008585      -0.007960       0.034695       0.036617      -0.000474      -0.004909       0.007891      -0.051580      -0.078600      -0.028603      -0.011251       0.039854             12.008360      14.957562       0.659493       1.883400       5.006327      -1.558775      16.061191           0.038763
            9              C       5.039718       0.162283       0.110818      -0.094971      34.398263 0.41866144E+03  0.97599938E+04                                 9.275209                            6.899419       0.042551       1.999577                    0.999360      28.659451      82.309602       0.616206       0.426377      -1.056888      -0.017699       0.000816       0.000495       0.017725      -0.010998      -0.001317       0.025968      -0.059381      -0.139196      -0.052820      -0.008241       0.061061             10.971152      11.146862       0.666985      -0.117563       4.897899      -1.653681      16.868695           0.046673
           10              C       5.155519       0.274359      13.990829       0.558503      23.957945 0.26641715E+03  0.56013148E+04                                 7.726948                            5.821066      -0.259001       1.969030                    0.998982      22.736320      64.009772       0.610807       0.476951      -1.017753       0.017753      -0.009219      -0.035912       0.041108      -0.031610       0.088833      -0.025742       0.067526       0.043906      -0.068912      -0.050938       0.119850              9.157384       9.413361       0.921177      -5.034337       7.583814       0.084258      10.474978          -0.007676
           11              C       2.137254       0.043534      13.713782       0.574778      23.079002 0.24346419E+03  0.49790038E+04                                 7.384438                            5.495709       0.091774       2.097254                    0.999660      21.630411      59.056553       0.643806       0.465204      -1.029411      -0.045179      -0.014574      -0.033032       0.057833      -0.052074      -0.023786       0.048346      -0.107537      -0.109684      -0.059945      -0.052571       0.112516              8.685935      11.168821       1.462926       2.542276       4.753034      -1.149592      10.135950          -0.004506
           12              C       6.672223       2.753538       9.287563       0.022853      39.078262 0.42714233E+03  0.99201567E+04                                 9.986058                            6.892364      -0.117956       1.976033                    0.998835      26.624005      74.159041       0.632361       0.417057      -1.072128       0.001343       0.015244      -0.032238       0.035686       0.006119       0.013143       0.004698       0.116345      -0.106361      -0.043293      -0.034508       0.077801             12.556616       5.059485       0.025507      -1.273977      16.032711      -2.367915      16.577653           0.093187
           13              C       6.689676       4.133262       9.408160      -0.022911      37.875585 0.42492812E+03  0.98231831E+04                                 9.663400                            6.788674       0.159332       2.061112                    0.999432      26.672344      73.320884       0.651454       0.406711      -1.082478       0.008809      -0.007729      -0.034704       0.036629       0.004809       0.008368      -0.004075       0.050695      -0.078616      -0.028613      -0.011252       0.039866             12.008434       4.976646      -0.372135      -1.744160      14.987373       1.713195      16.061283           0.038763
           14              C       6.848969       2.168175       8.037597      -0.094969      34.398161 0.41865966E+03  0.97599425E+04                                 9.275194                            6.899406       0.042552       1.999578                    0.999360      28.659397      82.309425       0.616207       0.426377      -1.056888      -0.002630       0.017521      -0.000494       0.017724      -0.004691       0.025964       0.001358       0.062629      -0.139204      -0.052822      -0.008242       0.061064             10.971133       4.827523       0.013821      -1.632832      11.217225      -0.286950      16.868652           0.046670
           15              C       6.534097       1.802770      10.454416       0.558489      23.958534 0.26642499E+03  0.56015158E+04                                 7.727022                            5.821114      -0.258959       1.969034                    0.998983      22.736690      64.010826       0.610811       0.476945      -1.017757       0.010999      -0.016717       0.035907       0.041106      -0.037838      -0.034731       0.085705      -0.053153       0.043920      -0.068903      -0.050928       0.119831              9.157479       7.414804       0.714614       0.601399       9.582560      -4.999066      10.475072          -0.007675
           16              C       6.453386       4.828772      10.731463       0.574798      23.080227 0.24347888E+03  0.49793802E+04                                 7.384671                            5.495862       0.091827       2.097252                    0.999660      21.631196      59.059177       0.643799       0.465202      -1.029412       0.009846       0.046430       0.033049       0.057835      -0.039992       0.050551      -0.018705       0.126623      -0.109759      -0.059979      -0.052586       0.112565              8.686227       4.521755       0.775884      -1.404923      11.400620       2.410758      10.136306          -0.004505
           17              C       2.160611       7.039309       1.139148       0.022854      39.077985 0.42713909E+03  0.99200634E+04                                 9.986024                            6.892345      -0.117950       1.976037                    0.998835      26.623874      74.158628       0.632361       0.417058      -1.072128       0.015025       0.002902      -0.032237       0.035684      -0.005910       0.003322       0.013555      -0.116392      -0.106351      -0.043295      -0.034506       0.077801             12.556572      15.911442       1.147158      -2.224389       5.180675      -1.510663      16.577598           0.093190
           18              C       3.531230       7.198521       1.259745      -0.022914      37.875475 0.42492708E+03  0.98231547E+04                                 9.663398                            6.788677       0.159328       2.061111                    0.999432      26.672274      73.320716       0.651452       0.406712      -1.082477      -0.008592       0.007965      -0.034701       0.036626      -0.000477      -0.004912       0.007902      -0.051591      -0.078615      -0.028612      -0.011253       0.039865             12.008429      14.957673       0.659498       1.883430       5.006347      -1.558779      16.061267           0.038764
           19              C       1.344884       6.916241      16.186012      -0.094973      34.398123 0.41865955E+03  0.97599409E+04                                 9.275206                            6.899419       0.042546       1.999577                    0.999360      28.659333      82.309291       0.616204       0.426379      -1.056887       0.017700      -0.000820      -0.000497       0.017726      -0.010999      -0.001316       0.025971      -0.059386      -0.139200      -0.052823      -0.008243       0.061066             10.971147      11.146858       0.666985      -0.117559       4.897898      -1.653680      16.868685           0.046671
           20              C       1.229083       6.804165       2.306001       0.558493      23.958224 0.26642082E+03  0.56014089E+04                                 7.726977                            5.821082      -0.258989       1.969028                    0.998983      22.736517      64.010328       0.610810       0.476947      -1.017756      -0.017756       0.009224       0.035908       0.041106      -0.031603       0.088823      -0.025737       0.067512       0.043912      -0.068904      -0.050929       0.119833              9.157424       9.413422       0.921185      -5.034369       7.583840       0.084255      10.475009          -0.007679
           21              C       4.247348       7.034990       2.583048       0.574795      23.079893 0.24347484E+03  0.49792766E+04                                 7.384604                            5.495818       0.091817       2.097254                    0.999660      21.630993      59.058484       0.643802       0.465202      -1.029412       0.045174       0.014568       0.033045       0.057835      -0.052091      -0.023799       0.048357      -0.107574      -0.109742      -0.059971      -0.052582       0.112554              8.686144      11.169113       1.462953       2.542384       4.753123      -1.149612      10.136195          -0.004504
           22              C      -0.287621       4.324986       7.009267       0.022853      39.078292 0.42714253E+03  0.99201622E+04                                 9.986060                            6.892363      -0.117955       1.976034                    0.998835      26.624018      74.159073       0.632361       0.417056      -1.072129      -0.001343      -0.015244       0.032238       0.035686       0.006117       0.013143       0.004699       0.116344      -0.106359      -0.043293      -0.034506       0.077800             12.556621       5.059486       0.025505      -1.273975      16.032712      -2.367922      16.577666           0.093189
           23              C      -0.305074       2.945262       6.888670      -0.022914      37.875577 0.42492815E+03  0.98231837E+04                                 9.663401                            6.788676       0.159339       2.061114                    0.999432      26.672336      73.320857       0.651453       0.406711      -1.082478      -0.008807       0.007727       0.034702       0.036627       0.004810       0.008366      -0.004074       0.050691      -0.078611      -0.028611      -0.011251       0.039862             12.008436       4.976647      -0.372137      -1.744159      14.987389       1.713199      16.061274           0.038764
           24              C      -0.464367       4.910349       8.259233      -0.094974      34.398356 0.41866234E+03  0.97600212E+04                                 9.275229                            6.899428       0.042549       1.999576                    0.999360      28.659497      82.309801       0.616206       0.426377      -1.056888       0.002630      -0.017521       0.000494       0.017724      -0.004691       0.025964       0.001357       0.062627      -0.139202      -0.052821      -0.008241       0.061062             10.971178       4.827540       0.013822      -1.632840      11.217258      -0.286958      16.868737           0.046670
           25              C      -0.149495       5.275754       5.842414       0.558492      23.958541 0.26642488E+03  0.56015158E+04                                 7.727039                            5.821124      -0.258959       1.969033                    0.998983      22.736711      64.011004       0.610808       0.476947      -1.017756      -0.010998       0.016718      -0.035908       0.041107      -0.037841      -0.034734       0.085710      -0.053158       0.043921      -0.068907      -0.050932       0.119839              9.157503       7.414816       0.714613       0.601401       9.582586      -4.999085      10.475106          -0.007673
           26              C      -0.068784       2.249752       5.565367       0.574797      23.080014 0.24347630E+03  0.49793142E+04                                 7.384630                            5.495835       0.091825       2.097255                    0.999660      21.631064      59.058736       0.643801       0.465202      -1.029412      -0.009847      -0.046432      -0.033046       0.057835      -0.039990       0.050549      -0.018702       0.126614      -0.109747      -0.059974      -0.052583       0.112558              8.686176       4.521733       0.775882      -1.404914      11.400558       2.410738      10.136238          -0.004504
           27              O       0.217496       6.917409      13.658373      -0.501478      33.481330 0.44330401E+03  0.10139072E+05                                 8.208568                            6.440084       0.449985       2.218583                    0.997678      26.076973      66.516893       0.763303       0.350843      -1.147358       0.032810      -0.004481       0.001553       0.033151       0.013637       0.000523       0.015590       0.023893      -0.134487      -0.049030       0.007893       0.041137              9.732519      15.634554       1.599406       4.330361       5.302268       0.310262       8.260737           0.080323
           28              O       4.696469       6.611328      13.273768      -0.458026      29.232751 0.43952801E+03  0.10063265E+05                                 7.534709                            6.470927       0.273325       2.158199                    0.996476      26.218326      67.613012       0.748818       0.357255      -1.138540      -0.022749      -0.006616       0.009065       0.025366      -0.023197       0.010929       0.028548      -0.005828       0.011843      -0.042352       0.009033       0.033319              8.336711       8.302094      -1.407272      -3.407265       7.605313       2.697687       9.102726           0.124696
           29              O       5.664659       1.375482      13.849046      -0.372235      23.976162 0.36307602E+03  0.79175957E+04                                 6.535974                            5.868918       0.704038       2.312487                    0.997748      24.920744      62.527482       0.789515       0.355754      -1.140813      -0.022004       0.008897      -0.005875       0.024450       0.008068       0.015012      -0.016585      -0.028182      -0.033179      -0.031121       0.004184       0.026937              6.903433       6.343186       1.971550      -1.395599       8.584658      -1.191495       5.782454           0.269979
           30              O       2.726683       0.612206      12.806049      -0.320018      22.586935 0.33009262E+03  0.70070193E+04                                 6.238156                            5.576139       0.965872       2.424107                    0.998953      23.699384      58.071441       0.816857       0.353234      -1.146421      -0.014326      -0.012581       0.003933       0.019468       0.011814       0.000818       0.000556       0.029693      -0.040262      -0.013497      -0.012210       0.025707              6.544434       7.045938       1.045764      -1.187221       5.011213      -1.815996       7.576152           0.314701
           31              O      -0.581436       6.031643      10.786872      -0.501477      33.481695 0.44330942E+03  0.10139214E+05                                 8.208547                            6.440063       0.449959       2.218570                    0.997678      26.077375      66.517715       0.763316       0.350836      -1.147365       0.007825      -0.032182      -0.001534       0.033155       0.010881       0.015488       0.002153      -0.028930      -0.134552      -0.049065       0.007940       0.041125              9.732497       5.084339       0.508937      -0.136592      15.852439       4.339316       8.260712           0.080313
           32              O       0.183513       1.607874      11.171477      -0.458012      29.232242 0.43951843E+03  0.10062994E+05                                 7.534645                            6.470877       0.273317       2.158203                    0.996476      26.217998      67.612062       0.748817       0.357257      -1.138537       0.004247       0.023309      -0.009065       0.025368      -0.022101       0.027270       0.013795       0.015211       0.011833      -0.042336       0.009016       0.033320              8.336634       7.900457      -1.448764       3.033672       8.006819      -3.111812       9.102627           0.124706
           33              O       5.491155       1.183120      10.596199      -0.372228      23.976267 0.36307782E+03  0.79176533E+04                                 6.536040                            5.868972       0.703913       2.312442                    0.997748      24.920627      62.527489       0.789503       0.355759      -1.140808      -0.011115       0.020975       0.005866       0.024452       0.010768      -0.018017       0.013207       0.024302      -0.033137      -0.031082       0.004159       0.026923              6.903507       8.157799       2.159130      -1.041715       6.770209      -1.510731       5.782512           0.269992
           34              O       5.948328       4.184001      11.639196      -0.320049      22.588156 0.33011492E+03  0.70075607E+04                                 6.238020                            5.576022       0.966187       2.424182                    0.998954      23.701696      58.076027       0.816938       0.353195      -1.146460       0.011025       0.015527      -0.003908       0.019440       0.008492       0.000456       0.000670      -0.033612      -0.040314      -0.013512      -0.012051       0.025563              6.544284       4.818730       0.815549      -1.684270       7.238138      -1.367607       7.575983           0.314739
           35              O       6.167106       0.161115       2.638457      -0.501477      33.481794 0.44331062E+03  0.10139254E+05                                 8.208591                            6.440093       0.449972       2.218575                    0.997678      26.077319      66.517733       0.763310       0.350839      -1.147362      -0.032815       0.004475      -0.001540       0.033154       0.013615       0.000542       0.015617       0.023874      -0.134533      -0.049055       0.007928       0.041126              9.732555      15.634626       1.599406       4.330397       5.302278       0.310266       8.260761           0.080317
           36              O       1.688133       0.467196       3.023062      -0.458022      29.232769 0.43952809E+03  0.10063272E+05                                 7.534735                            6.470946       0.273306       2.158192                    0.996476      26.218261      67.612975       0.748813       0.357257      -1.138537       0.022753       0.006621      -0.009069       0.025372      -0.023185       0.010923       0.028543      -0.005847       0.011823      -0.042335       0.009019       0.033316              8.336741       8.302134      -1.407279      -3.407282       7.605342       2.697697       9.102747           0.124704
           37              O       0.719943       5.703042       2.447784      -0.372230      23.976265 0.36307789E+03  0.79176580E+04                                 6.536060                            5.868990       0.703945       2.312456                    0.997748      24.920514      62.527285       0.789498       0.355761      -1.140806       0.022007      -0.008897       0.005867       0.024451       0.008052       0.014983      -0.016560      -0.028186      -0.033127      -0.031072       0.004156       0.026916              6.903527       6.343278       1.971583      -1.395629       8.584775      -1.191514       5.782529           0.269981
           38              O       3.657919       6.466318       3.490781      -0.320043      22.587908 0.33011044E+03  0.70074534E+04                                 6.238059                            5.576056       0.966088       2.424155                    0.998953      23.701174      58.075015       0.816919       0.353205      -1.146451       0.014314       0.012567      -0.003914       0.019446       0.011764       0.000665       0.000531       0.029489      -0.040304      -0.013509      -0.012087       0.025597              6.544327       7.045817       1.045745      -1.187206       5.011140      -1.815962       7.576023           0.314726
           39              O       6.966038       1.046881       5.509958      -0.501479      33.481914 0.44331269E+03  0.10139312E+05                                 8.208603                            6.440102       0.449936       2.218562                    0.997678      26.077393      66.517933       0.763310       0.350838      -1.147363      -0.007825       0.032182       0.001537       0.033155       0.010883       0.015483       0.002148      -0.028937      -0.134541      -0.049060       0.007933       0.041126              9.732570       5.084370       0.508938      -0.136594      15.852565       4.339359       8.260776           0.080314
           40              O       6.201089       5.470650       5.125353      -0.458015      29.232609 0.43952518E+03  0.10063186E+05                                 7.534696                            6.470916       0.273280       2.158188                    0.996476      26.218221      67.612753       0.748816       0.357256      -1.138538      -0.004241      -0.023308       0.009063       0.025365      -0.022106       0.027269       0.013802       0.015197       0.011862      -0.042343       0.009027       0.033316              8.336695       7.900503      -1.448777       3.033693       8.006882      -3.111847       9.102699           0.124707
           41              O       0.893447       5.895404       5.700631      -0.372229      23.976348 0.36307932E+03  0.79176883E+04                                 6.536015                            5.868950       0.703947       2.312453                    0.997748      24.920838      62.527871       0.789512       0.355755      -1.140812       0.011113      -0.020972      -0.005871       0.024450       0.010778      -0.018036       0.013223       0.024296      -0.033166      -0.031113       0.004176       0.026937              6.903479       8.157768       2.159119      -1.041709       6.770180      -1.510722       5.782488           0.269995
           42              O       0.436274       2.894523       4.657634      -0.320045      22.587902 0.33011030E+03  0.70074449E+04                                 6.238025                            5.576027       0.966156       2.424177                    0.998954      23.701317      58.075211       0.816928       0.353201      -1.146455      -0.011027      -0.015530       0.003911       0.019444       0.008496       0.000457       0.000699      -0.033653      -0.040306      -0.013509      -0.012074       0.025583              6.544289       4.818734       0.815551      -1.684271       7.238151      -1.367608       7.575983           0.314730

******************************************************
Auxiliary information for the entire system
The total spin magnetic moment of the unit cell is   3.965489
The total net atomic charge of the unit cell is   0.000002
Accuracy of reproducing the electrostatic potential in the unit cell:
  The inner radius (bohr) =    5.0000
  The outer radius (bohr) =   12.0000
  Valid grid points have density less than (e/(bohr^3)) =    0.0001
  The number of valid grid points were=        42426
  The rms potential error without charges in kcal/mol is=      5.12253
  The rms potential error with partial charges in kcal/mol is=      0.53504
  The RRMSE value at monopole order=      0.10445
  The rms potential error with partial charges and cloud penetration in kcal/mol is=      0.52441
  The RRMSE value at monopole order with cloud penetration is=      0.10237
  The rms potential error with partial charges and atomic dipoles in kcal/mol is=      0.32004
  The RRMSE value at dipole order=      0.06248
  The rms potential error with partial charges, atomic dipoles and cloud penetration in kcal/mol is=      0.30562
  The RRMSE value at dipole order with cloud penetration=      0.05966

******************************************************
The electron densities and ab initio electrostatic potential were computed in VASP using the PBE functional and
projector augmented wave method. See the main text of the journal article for a description of computational details.
The atomic charges, dipoles, and quadrupoles were computed with the DDEC6 method as described in
(a) T. A. Manz and N. Gabaldon Limas, RSC Adv. 6 (2016) 47771-47801 DOI: 10.1039/c6ra04656h
(b) N. Gabaldon Limas and T. A. Manz, RSC Adv. 8 (2018) 2678-2707 DOI: 10.1039/c7ra11829e.
For each atom in the material, the electron cloud parameters were fit to the spherically averaged atom-in-material
electron density using radial positions for which this density was between 10^-4 and 10^-2 electrons per cubic bohr.
The polarizabilities, dispersion coefficients, and quantum Drude oscillator (QDO) parameters were fit using the MCLF method.
The magnetic structure of the system was optimized in VASP from the default ferromagnetic initial guess using spin polarization.
The atomic spin moments (ASMs) were computed on this optimized magnetic structure using the DDEC6 partition as inputs
to the method of T. A. Manz and D. S. Sholl, J. Chem. Theory Comput. 7 (2011) 4146-4164 DOI: 10.1021/ct200539n.
The RMSE and RRMSE were computed using a uniform grid with Ewald summation.
