# Supplementary material for: A collection of forcefield precursors for metal–organic frameworks
Source: RSC Adv. 2019 Nov 13;9(63):36492–507. doi: 10.1039/c9ra07327b (PMC9075174; doi:10.1039/c9ra07327b)
Supplement: RA-009-C9RA07327B-s4939 [file RA-009-C9RA07327B-s4939.xyz]

  102
jmolscript: load "" {1 1 1} spacegroup "x,y,z" unitcell [{      8.383700     0.000000     0.000000 }, {      0.000000     8.383700     0.000000 }, {      0.000000     0.000000    16.847300 }]
Co     4.191850     4.191850    12.635475     0.595690
Co     4.191850     4.191850     4.211825     0.777054
H      4.514622     2.610684    15.347890     0.087134
H      3.279703     1.443673     0.047172     0.121160
H     -0.034373     2.407799    14.815516     0.125946
H      1.297797     3.573971    13.346431     0.098369
H      0.867713     1.107487     1.039478     0.103871
H      3.869078     5.773016    15.347890     0.087134
H      5.103997     6.940027     0.047172     0.121159
H      0.034373     5.975901    14.815516     0.125946
H      7.085903     4.809729    13.346431     0.098369
H      7.515987     7.276213     1.039478     0.103872
H      2.610684     3.869078     1.499410     0.086592
H      1.443673     5.103997    16.800128     0.121303
H      2.407799     0.034373     2.031784     0.126095
H      3.573971     7.085903     3.500869     0.098006
H      1.107487     7.515987    15.807822     0.104127
H      5.773016     4.514622     1.499410     0.086592
H      6.940027     3.279703    16.800128     0.121303
H      5.975901    -0.034373     2.031784     0.126095
H      4.809729     1.297797     3.500869     0.098004
H      7.276213     0.867713    15.807822     0.104127
H      4.514622     5.773016     6.924240     0.086589
H      3.279703     6.940027     8.470822     0.121302
H     -0.034373     5.975901     6.391866     0.126092
H      1.297797     4.809729     4.922781     0.097998
H      0.867713     7.276213     9.463128     0.104122
H      3.869078     2.610684     6.924240     0.086590
H      5.103997     1.443673     8.470822     0.121302
H      0.034373     2.407799     6.391866     0.126091
H      7.085903     3.573971     4.922781     0.098000
H      7.515987     1.107487     9.463128     0.104122
H      2.610684     4.514622     9.923060     0.087133
H      1.443673     3.279703     8.376478     0.121158
H      2.407799    -0.034373    10.455434     0.125944
H      3.573971     1.297797    11.924519     0.098364
H      1.107487     0.867713     7.384172     0.103867
H      5.773016     3.869078     9.923060     0.087132
H      6.940027     5.103997     8.376478     0.121157
H      5.975901     0.034373    10.455434     0.125944
H      4.809729     7.085903    11.924519     0.098364
H      7.276213     7.515987     7.384172     0.103867
C      3.582355     2.561220    15.235013     0.076929
C      2.848865     1.852798    16.166501    -0.202826
C      1.458764     1.745738    16.021108     0.135242
C      0.896888     2.422889    14.944566    -0.215268
C      1.704406     3.120413    14.062947     0.089941
C      0.676648     0.863186     0.099399    -0.090052
C      4.801345     5.822480    15.235013     0.076928
C      5.534835     6.530902    16.166501    -0.202825
C      6.924936     6.637962    16.021108     0.135242
C      7.486812     5.960811    14.944566    -0.215268
C      6.679294     5.263287    14.062947     0.089941
C      7.707052     7.520514     0.099399    -0.090051
C      2.561220     4.801345     1.612287     0.083147
C      1.852798     5.534835     0.680799    -0.202373
C      1.745738     6.924936     0.826192     0.138615
C      2.422889     7.486812     1.902734    -0.214176
C      3.120413     6.679294     2.784353     0.095418
C      0.863186     7.707052    16.747901    -0.090959
C      5.822480     3.582355     1.612287     0.083136
C      6.530902     2.848865     0.680799    -0.202375
C      6.637962     1.458764     0.826192     0.138603
C      5.960811     0.896888     1.902734    -0.214176
C      5.263287     1.704406     2.784353     0.095401
C      7.520514     0.676648    16.747901    -0.090957
C      3.582355     5.822480     6.811363     0.083134
C      2.848865     6.530902     7.742851    -0.202376
C      1.458764     6.637962     7.597458     0.138605
C      0.896888     5.960811     6.520916    -0.214178
C      1.704406     5.263287     5.639297     0.095399
C      0.676648     7.520514     8.523049    -0.090957
C      4.801345     2.561220     6.811363     0.083145
C      5.534835     1.852798     7.742851    -0.202374
C      6.924936     1.745738     7.597458     0.138618
C      7.486812     2.422889     6.520916    -0.214178
C      6.679294     3.120413     5.639297     0.095417
C      7.707052     0.863186     8.523049    -0.090959
C      2.561220     3.582355    10.035937     0.076927
C      1.852798     2.848865     9.104449    -0.202825
C      1.745738     1.458764     9.249842     0.135246
C      2.422889     0.896888    10.326384    -0.215270
C      3.120413     1.704406    11.208003     0.089940
C      0.863186     0.676648     8.324251    -0.090052
C      5.822480     4.801345    10.035937     0.076926
C      6.530902     5.534835     9.104449    -0.202825
C      6.637962     6.924936     9.249842     0.135246
C      5.960811     7.486812    10.326384    -0.215270
C      5.263287     6.679294    11.208003     0.089940
C      7.520514     7.707052     8.324251    -0.090050
N      3.038337     3.181782    14.181552    -0.192480
N      5.345363     5.201918    14.181552    -0.192480
N      3.181782     5.345363     2.665748    -0.224179
N      5.201918     3.038337     2.665748    -0.224164
N      3.038337     5.201918     5.757902    -0.224166
N      5.345363     3.181782     5.757902    -0.224180
N      3.181782     3.038337    11.089398    -0.192480
N      5.201918     5.345363    11.089398    -0.192480
F      2.787916     5.595784    12.635475    -0.577521
F      5.595784     2.787916    12.635475    -0.577521
F      5.595784     5.595784     4.211825    -0.627952
F      2.787916     2.787916     4.211825    -0.627943

The following XYZ coordinates are in angstroms. Other properties are in atomic units.
The sperically averaged electron density of each atom fit to a function of the form exp(a - br)
eigen_1, eigen_2 and eigen_3 are the three eigenvalues of traceless quadrupole moment tensor
  atom number  atomic symbol              X              Y              Z     net charge C6 coefficient C8 coefficient C10 coefficient fluctuating dipole atomic polarizability isotropic forcefield polarizability              a              b squared Pearson coefficient          <r^3>          <r^4>         wp_QDO          m_QDO          q_QDO       dipole_x       dipole_y       dipole_z         dipole            Qxy            Qxz            Qyz     Q(x^2-y^2)  Q(3z^2 - R^2)        eigen_1        eigen_2        eigen_3 static polarizability      alpha(xx)      alpha(xy)      alpha(xz)      alpha(yy)      alpha(yz)      alpha(zz) atomic spin moment
            1             Co       4.191850       4.191850      12.635475       0.595690     106.719533 0.22095872E+04  0.73100999E+05                                18.527757                           15.453447       0.936625       2.090123                    0.993835      53.962803     148.906314       0.456797       0.405295      -1.143197      -0.000000       0.000000       0.000001       0.000001      -0.164912      -0.000005      -0.000004      -0.000001      -0.344017      -0.114673      -0.107575       0.222248             21.791470      19.191661       6.234755      -0.000002      19.191659      -0.000003      26.991091           1.129351
            2             Co       4.191850       4.191850       4.211825       0.777054     100.649828 0.20496494E+04  0.66164543E+05                                17.529877                           14.656481       1.269608       2.218564                    0.993668      49.880890     133.421427       0.482780       0.393017      -1.158696       0.000000       0.000001       0.000001       0.000001       0.135125      -0.000025       0.000022       0.000006      -0.573216      -0.191072      -0.039589       0.230661             20.587941      18.189649      -5.753463       0.000001      18.189653      -0.000001      25.384520           2.892066
            3              H       4.514622       2.610684      15.347890       0.087134       1.181180 0.88164644E+01  0.89822604E+02                                 1.922669                            1.791888      -1.406380       2.202829                    0.991949       4.005727      11.911064       0.440206       1.365711      -0.688638       0.044044       0.000388       0.001143       0.044061       0.000314       0.001966      -0.009519       0.023223      -0.018456      -0.017011       0.002123       0.014888              1.979929       2.769814       0.136563       0.178584       1.552386      -0.059617       1.617586          -0.000008
            4              H       3.279703       1.443673       0.047172       0.121160       0.947666 0.69395793E+01  0.66726044E+02                                 1.675014                            1.603751      -1.194450       2.315683                    0.994761       3.699629      10.756639       0.458323       1.389863      -0.684268       0.013534      -0.012642       0.026185       0.032073       0.003866       0.000525      -0.006803       0.012648       0.010491      -0.012057       0.004752       0.007305              1.694613       1.654672      -0.113939       0.279169       1.601619      -0.336478       1.827548           0.000177
            5              H      -0.034373       2.407799      14.815516       0.125946       1.073415 0.79540305E+01  0.78598841E+02                                 1.780560                            1.686837      -1.200531       2.316456                    0.995284       3.635001      10.479255       0.462048       1.341498      -0.695054      -0.033865      -0.000446      -0.008433       0.034902       0.000307       0.001678      -0.009570       0.019451       0.002308      -0.015727       0.005862       0.009865              1.812992       2.430140       0.049552      -0.012719       1.497651      -0.113473       1.511184           0.000161
            6              H       1.297797       3.573971      13.346431       0.098369       1.173583 0.87322609E+01  0.88118900E+02                                 1.876705                            1.757575      -1.058165       2.373556                    0.996580       3.708021      10.719844       0.457543       1.326576      -0.698642      -0.023230       0.024125      -0.037435       0.050230      -0.003243       0.010190      -0.010582       0.021152       0.006952      -0.017580      -0.001718       0.019299              1.917058       1.756400      -0.197823       0.231549       1.733893      -0.431720       2.260880          -0.000046
            7              H       0.867713       1.107487       1.039478       0.103871       1.097683 0.89612183E+01  0.90520114E+02                                 1.764739                            1.753178      -0.873035       2.456114                    0.997016       3.643326      10.351569       0.471424       1.286223      -0.707918       0.006367       0.008731       0.038618       0.040102       0.005415       0.000671       0.003986      -0.001154       0.022255      -0.009451       0.000223       0.009228              1.769069       1.675385       0.009169       0.124138       1.659488       0.102666       1.972334          -0.000233
            8              H       3.869078       5.773016      15.347890       0.087134       1.181177 0.88164318E+01  0.89822185E+02                                 1.922665                            1.791885      -1.406377       2.202831                    0.991949       4.005719      11.911033       0.440207       1.365711      -0.688638      -0.044044      -0.000389       0.001143       0.044061       0.000314      -0.001966       0.009519       0.023223      -0.018456      -0.017011       0.002123       0.014888              1.979925       2.769807       0.136563      -0.178583       1.552383       0.059617       1.617583          -0.000008
            9              H       5.103997       6.940027       0.047172       0.121159       0.947669 0.69396115E+01  0.66726436E+02                                 1.675018                            1.603755      -1.194456       2.315680                    0.994760       3.699639      10.756677       0.458323       1.389863      -0.684268      -0.013534       0.012642       0.026185       0.032073       0.003866      -0.000525       0.006803       0.012648       0.010490      -0.012057       0.004752       0.007305              1.694617       1.654676      -0.113939      -0.279170       1.601623       0.336480       1.827553           0.000177
           10              H       0.034373       5.975901      14.815516       0.125946       1.073413 0.79540124E+01  0.78598620E+02                                 1.780559                            1.686835      -1.200528       2.316458                    0.995284       3.634997      10.479242       0.462048       1.341499      -0.695054       0.033865       0.000446      -0.008433       0.034902       0.000307      -0.001678       0.009570       0.019451       0.002307      -0.015727       0.005862       0.009865              1.812990       2.430138       0.049552       0.012719       1.497649       0.113473       1.511183           0.000161
           11              H       7.085903       4.809729      13.346431       0.098369       1.173583 0.87322580E+01  0.88118864E+02                                 1.876705                            1.757574      -1.058165       2.373556                    0.996580       3.708021      10.719844       0.457543       1.326576      -0.698642       0.023230      -0.024125      -0.037435       0.050230      -0.003243      -0.010190       0.010582       0.021152       0.006952      -0.017580      -0.001718       0.019299              1.917057       1.756400      -0.197822      -0.231549       1.733893       0.431720       2.260879          -0.000046
           12              H       7.515987       7.276213       1.039478       0.103872       1.097688 0.89612635E+01  0.90520689E+02                                 1.764743                            1.753182      -0.873040       2.456111                    0.997016       3.643336      10.351606       0.471424       1.286222      -0.707918      -0.006367      -0.008731       0.038618       0.040102       0.005415      -0.000671      -0.003986      -0.001154       0.022254      -0.009451       0.000223       0.009228              1.769074       1.675389       0.009169      -0.124139       1.659492      -0.102667       1.972339          -0.000234
           13              H       2.610684       3.869078       1.499410       0.086592       1.179268 0.87983393E+01  0.89597945E+02                                 1.921141                            1.790455      -1.405350       2.203318                    0.991967       4.005712      11.911013       0.440201       1.366336      -0.688512       0.000282      -0.044345      -0.001452       0.044370      -0.000270       0.008974       0.002036      -0.023079      -0.019931      -0.016518       0.001449       0.015069              1.978310       1.550937      -0.136477       0.059367       2.768018       0.178483       1.615975          -0.000151
           14              H       1.443673       5.103997      16.800128       0.121303       0.948115 0.69429638E+01  0.66766761E+02                                 1.675480                            1.604082      -1.195962       2.315000                    0.994751       3.700105      10.758701       0.458301       1.389759      -0.684281      -0.012648      -0.013617      -0.026065       0.032012      -0.003790       0.006867       0.000509      -0.012607       0.010332      -0.012042       0.004733       0.007308              1.695086       1.602027       0.114149       0.336797       1.655005       0.279505       1.828227           0.000279
           15              H       2.407799       0.034373       2.031784       0.126095       1.075273 0.79747540E+01  0.78915162E+02                                 1.788014                            1.693185      -1.202862       2.315544                    0.995218       3.648305      10.551345       0.459134       1.348103      -0.693671      -0.000307       0.033770       0.008350       0.034788       0.000048       0.009969       0.001267      -0.019345       0.001310      -0.015969       0.006133       0.009837              1.820954       1.502956      -0.049918       0.114184       2.443226      -0.012589       1.516679           0.000321
           16              H       3.573971       7.085903       3.500869       0.098006       1.164409 0.86450946E+01  0.87001480E+02                                 1.865932                            1.748119      -1.039063       2.382862                    0.996800       3.689942      10.645320       0.459141       1.325572      -0.698929       0.024571       0.023832       0.037298       0.050625       0.003569       0.010513       0.010438      -0.020125       0.006706      -0.017110      -0.002291       0.019402              1.905722       1.724279       0.196187       0.428099       1.746159       0.229916       2.246728          -0.000060
           17              H       1.107487       7.515987      15.807822       0.104127       1.096504 0.89472183E+01  0.90327631E+02                                 1.762397                            1.750966      -0.870254       2.457502                    0.997061       3.637510      10.326244       0.472144       1.284987      -0.708212       0.008611      -0.006249      -0.038713       0.040148      -0.005402      -0.004039       0.000740       0.001221       0.023478      -0.009629       0.000038       0.009590              1.766650       1.657343      -0.009182      -0.102494       1.673161       0.123772       1.969445          -0.000328
           18              H       5.773016       4.514622       1.499410       0.086592       1.179271 0.87983673E+01  0.89598296E+02                                 1.921143                            1.790457      -1.405348       2.203318                    0.991967       4.005721      11.911042       0.440201       1.366335      -0.688513      -0.000282       0.044344      -0.001452       0.044369      -0.000270      -0.008974      -0.002035      -0.023079      -0.019930      -0.016518       0.001450       0.015068              1.978312       1.550939      -0.136478      -0.059368       2.768020      -0.178483       1.615977          -0.000152
           19              H       6.940027       3.279703      16.800128       0.121303       0.948122 0.69430240E+01  0.66767479E+02                                 1.675486                            1.604088      -1.195962       2.314999                    0.994751       3.700121      10.758755       0.458301       1.389757      -0.684281       0.012648       0.013617      -0.026065       0.032012      -0.003790      -0.006867      -0.000509      -0.012608       0.010332      -0.012042       0.004733       0.007308              1.695093       1.602033       0.114150      -0.336799       1.655011      -0.279507       1.828234           0.000279
           20              H       5.975901      -0.034373       2.031784       0.126095       1.075281 0.79748237E+01  0.78916009E+02                                 1.788020                            1.693191      -1.202862       2.315542                    0.995218       3.648322      10.551398       0.459135       1.348099      -0.693672       0.000307      -0.033770       0.008350       0.034788       0.000048      -0.009969      -0.001267      -0.019345       0.001310      -0.015969       0.006133       0.009837              1.820960       1.502961      -0.049918      -0.114185       2.443236       0.012589       1.516684           0.000322
           21              H       4.809729       1.297797       3.500869       0.098004       1.164412 0.86451279E+01  0.87001894E+02                                 1.865935                            1.748122      -1.039066       2.382860                    0.996800       3.689952      10.645352       0.459141       1.325571      -0.698929      -0.024572      -0.023831       0.037298       0.050624       0.003569      -0.010513      -0.010438      -0.020125       0.006706      -0.017110      -0.002291       0.019401              1.905725       1.724281       0.196187      -0.428098       1.746162      -0.229915       2.246731          -0.000061
           22              H       7.276213       0.867713      15.807822       0.104127       1.096507 0.89472496E+01  0.90328023E+02                                 1.762399                            1.750969      -0.870254       2.457501                    0.997061       3.637516      10.326264       0.472144       1.284986      -0.708212      -0.008611       0.006249      -0.038713       0.040148      -0.005401       0.004039      -0.000740       0.001221       0.023478      -0.009629       0.000038       0.009590              1.766652       1.657345      -0.009182       0.102494       1.673163      -0.123773       1.969448          -0.000328
           23              H       4.514622       5.773016       6.924240       0.086589       1.179266 0.87983249E+01  0.89597758E+02                                 1.921140                            1.790454      -1.405345       2.203320                    0.991967       4.005711      11.911006       0.440201       1.366337      -0.688512       0.044345      -0.000282       0.001452       0.044369      -0.000270       0.002035       0.008974       0.023079      -0.019931      -0.016518       0.001450       0.015069              1.978308       2.768013      -0.136477       0.178482       1.550936       0.059368       1.615975          -0.000152
           24              H       3.279703       6.940027       8.470822       0.121302       0.948122 0.69430202E+01  0.66767422E+02                                 1.675485                            1.604087      -1.195958       2.315000                    0.994751       3.700118      10.758739       0.458302       1.389756      -0.684281       0.013617       0.012648       0.026065       0.032012      -0.003790       0.000509       0.006867       0.012608       0.010332      -0.012042       0.004733       0.007308              1.695091       1.655010       0.114150       0.279507       1.602032       0.336799       1.828233           0.000279
           25              H      -0.034373       5.975901       6.391866       0.126092       1.075274 0.79747609E+01  0.78915242E+02                                 1.788015                            1.693186      -1.202858       2.315546                    0.995218       3.648308      10.551352       0.459134       1.348103      -0.693671      -0.033770       0.000307      -0.008350       0.034789       0.000048       0.001267       0.009969       0.019345       0.001310      -0.015969       0.006133       0.009837              1.820955       2.443228      -0.049918      -0.012589       1.502957       0.114185       1.516680           0.000322
           26              H       1.297797       4.809729       4.922781       0.097998       1.164412 0.86451242E+01  0.87001854E+02                                 1.865937                            1.748123      -1.039067       2.382860                    0.996800       3.689952      10.645354       0.459140       1.325574      -0.698929      -0.023832      -0.024572      -0.037297       0.050624       0.003569       0.010438       0.010513       0.020125       0.006705      -0.017110      -0.002291       0.019401              1.905727       1.746164       0.196187       0.229916       1.724283       0.428099       2.246733          -0.000061
           27              H       0.867713       7.276213       9.463128       0.104122       1.096509 0.89472760E+01  0.90328358E+02                                 1.762404                            1.750972      -0.870257       2.457500                    0.997061       3.637520      10.326280       0.472143       1.284988      -0.708211       0.006249      -0.008611       0.038713       0.040148      -0.005401       0.000740      -0.004039      -0.001221       0.023478      -0.009629       0.000038       0.009590              1.766656       1.673167      -0.009182       0.123773       1.657349      -0.102495       1.969454          -0.000328
           28              H       3.869078       2.610684       6.924240       0.086590       1.179262 0.87982870E+01  0.89597276E+02                                 1.921136                            1.790451      -1.405347       2.203321                    0.991967       4.005699      11.910964       0.440201       1.366338      -0.688512      -0.044345       0.000282       0.001452       0.044370      -0.000270      -0.002036      -0.008974       0.023079      -0.019931      -0.016518       0.001449       0.015069              1.978304       2.768009      -0.136477      -0.178482       1.550933      -0.059367       1.615971          -0.000151
           29              H       5.103997       1.443673       8.470822       0.121302       0.948114 0.69429480E+01  0.66766565E+02                                 1.675477                            1.604080      -1.195959       2.315002                    0.994751       3.700099      10.758676       0.458302       1.389759      -0.684281      -0.013617      -0.012648       0.026065       0.032012      -0.003790      -0.000509      -0.006867       0.012607       0.010332      -0.012042       0.004733       0.007308              1.695084       1.655002       0.114149      -0.279505       1.602025      -0.336797       1.828224           0.000279
           30              H       0.034373       2.407799       6.391866       0.126091       1.075265 0.79746802E+01  0.78914263E+02                                 1.788008                            1.693180      -1.202858       2.315548                    0.995218       3.648289      10.551293       0.459134       1.348107      -0.693671       0.033771      -0.000307      -0.008350       0.034789       0.000048      -0.001267      -0.009969       0.019345       0.001310      -0.015969       0.006132       0.009837              1.820948       2.443217      -0.049918       0.012589       1.502952      -0.114184       1.516675           0.000321
           31              H       7.085903       3.573971       4.922781       0.098000       1.164410 0.86451066E+01  0.87001640E+02                                 1.865936                            1.748122      -1.039067       2.382861                    0.996800       3.689945      10.645335       0.459140       1.325575      -0.698928       0.023832       0.024572      -0.037298       0.050625       0.003569      -0.010438      -0.010513       0.020126       0.006706      -0.017110      -0.002291       0.019402              1.905726       1.746162       0.196188      -0.229918       1.724282      -0.428100       2.246734          -0.000059
           32              H       7.515987       1.107487       9.463128       0.104122       1.096506 0.89472395E+01  0.90327898E+02                                 1.762400                            1.750969      -0.870258       2.457501                    0.997061       3.637513      10.326255       0.472144       1.284988      -0.708211      -0.006249       0.008611       0.038713       0.040149      -0.005402      -0.000740       0.004039      -0.001221       0.023478      -0.009629       0.000038       0.009590              1.766653       1.673164      -0.009182      -0.123773       1.657346       0.102495       1.969450          -0.000328
           33              H       2.610684       4.514622       9.923060       0.087133       1.181176 0.88164286E+01  0.89822153E+02                                 1.922666                            1.791886      -1.406381       2.202830                    0.991949       4.005719      11.911037       0.440206       1.365712      -0.688638       0.000388       0.044045      -0.001143       0.044061       0.000314       0.009519      -0.001966      -0.023223      -0.018457      -0.017011       0.002123       0.014888              1.979925       1.552384       0.136562       0.059617       2.769808      -0.178584       1.617584          -0.000008
           34              H       1.443673       3.279703       8.376478       0.121158       0.947659 0.69395186E+01  0.66725321E+02                                 1.675008                            1.603746      -1.194450       2.315685                    0.994761       3.699612      10.756582       0.458323       1.389866      -0.684268      -0.012643       0.013534      -0.026186       0.032073       0.003866       0.006803      -0.000525      -0.012647       0.010491      -0.012057       0.004752       0.007305              1.694607       1.601613      -0.113939       0.336477       1.654666      -0.279168       1.827542           0.000177
           35              H       2.407799      -0.034373      10.455434       0.125944       1.073411 0.79539857E+01  0.78598298E+02                                 1.780557                            1.686834      -1.200529       2.316458                    0.995284       3.634991      10.479224       0.462048       1.341501      -0.695054      -0.000446      -0.033865       0.008433       0.034902       0.000307       0.009570      -0.001678      -0.019451       0.002307      -0.015727       0.005862       0.009865              1.812988       1.497648       0.049552       0.113473       2.430136       0.012719       1.511181           0.000161
           36              H       3.573971       1.297797      11.924519       0.098364       1.173583 0.87322587E+01  0.88118893E+02                                 1.876708                            1.757577      -1.058171       2.373554                    0.996580       3.708022      10.719856       0.457541       1.326580      -0.698641       0.024125      -0.023230       0.037435       0.050230      -0.003243       0.010582      -0.010190      -0.021152       0.006952      -0.017580      -0.001718       0.019299              1.917061       1.733896      -0.197823       0.431721       1.756403      -0.231550       2.260884          -0.000046
           37              H       1.107487       0.867713       7.384172       0.103867       1.097680 0.89611870E+01  0.90519721E+02                                 1.764738                            1.753177      -0.873038       2.456114                    0.997016       3.643318      10.351543       0.471424       1.286225      -0.707918       0.008731       0.006367      -0.038619       0.040102       0.005415      -0.003986      -0.000672       0.001154       0.022255      -0.009451       0.000223       0.009228              1.769068       1.659487       0.009169      -0.102667       1.675384      -0.124139       1.972333          -0.000233
           38              H       5.773016       3.869078       9.923060       0.087132       1.181173 0.88164026E+01  0.89821825E+02                                 1.922664                            1.791884      -1.406379       2.202831                    0.991949       4.005713      11.911016       0.440206       1.365713      -0.688638      -0.000388      -0.044045      -0.001143       0.044061       0.000314      -0.009519       0.001966      -0.023223      -0.018457      -0.017011       0.002123       0.014889              1.979923       1.552382       0.136562      -0.059617       2.769804       0.178583       1.617582          -0.000008
           39              H       6.940027       5.103997       8.376478       0.121157       0.947663 0.69395528E+01  0.66725736E+02                                 1.675013                            1.603750      -1.194457       2.315681                    0.994760       3.699623      10.756623       0.458323       1.389866      -0.684268       0.012643      -0.013534      -0.026185       0.032073       0.003866      -0.006803       0.000525      -0.012648       0.010491      -0.012057       0.004752       0.007305              1.694612       1.601618      -0.113939      -0.336478       1.654671       0.279169       1.827547           0.000177
           40              H       5.975901       0.034373      10.455434       0.125944       1.073408 0.79539658E+01  0.78598061E+02                                 1.780556                            1.686833      -1.200527       2.316459                    0.995284       3.634987      10.479214       0.462047       1.341503      -0.695053       0.000446       0.033865       0.008433       0.034902       0.000307      -0.009570       0.001678      -0.019451       0.002307      -0.015727       0.005862       0.009865              1.812987       1.497647       0.049552      -0.113473       2.430133      -0.012719       1.511181           0.000161
           41              H       4.809729       7.085903      11.924519       0.098364       1.173583 0.87322592E+01  0.88118897E+02                                 1.876708                            1.757577      -1.058171       2.373554                    0.996580       3.708022      10.719855       0.457541       1.326580      -0.698641      -0.024125       0.023230       0.037435       0.050230      -0.003243      -0.010582       0.010190      -0.021152       0.006952      -0.017580      -0.001718       0.019299              1.917061       1.733896      -0.197823      -0.431721       1.756403       0.231550       2.260884          -0.000046
           42              H       7.276213       7.515987       7.384172       0.103867       1.097684 0.89612303E+01  0.90520281E+02                                 1.764742                            1.753181      -0.873044       2.456111                    0.997016       3.643328      10.351583       0.471423       1.286226      -0.707917      -0.008731      -0.006367      -0.038619       0.040102       0.005415       0.003986       0.000671       0.001154       0.022255      -0.009451       0.000223       0.009228              1.769073       1.659491       0.009169       0.102667       1.675388       0.124139       1.972339          -0.000233
           43              C       3.582355       2.561220      15.235013       0.076929      27.424495 0.35861553E+03  0.81032853E+04                                 8.100949                            6.455587      -0.028173       1.996956                    0.999446      27.201442      78.818133       0.622014       0.435786      -1.043290      -0.035703       0.006925      -0.040544       0.054465      -0.012206       0.001627       0.031673      -0.004750      -0.038024      -0.037192       0.002991       0.034201              8.939290      10.406393       1.489642      -0.362038       6.897397      -3.379162       9.514081          -0.006524
           44              C       2.848865       1.852798      16.166501      -0.202826      33.668939 0.47465538E+03  0.11414981E+05                                 9.077166                            7.285225       0.231169       2.046883                    0.998876      30.142001      87.846058       0.607394       0.419313      -1.061601      -0.003175      -0.001687      -0.009295       0.009966      -0.003664       0.009450      -0.003855      -0.025981       0.054449      -0.024444       0.002987       0.021457             10.090288      12.862519       2.646386      -1.302363       8.160707      -3.519360       9.247639           0.001169
           45              C       1.458764       1.745738      16.021108       0.135242      32.267710 0.39962321E+03  0.91621786E+04                                 8.943457                            6.747602       0.183440       2.080462                    0.999344      25.718985      72.057380       0.625286       0.427247      -1.061679      -0.006885      -0.015859       0.004943       0.017982       0.009318      -0.015643       0.001872      -0.011558       0.020018      -0.022030       0.004864       0.017166             10.557045      12.261100       3.580360      -2.134610      10.069479      -4.919718       9.340556          -0.012250
           46              C       0.896888       2.422889      14.944566      -0.215268      33.420510 0.46137956E+03  0.11008393E+05                                 8.955939                            7.124334       0.290133       2.060577                    0.999728      30.192870      87.416166       0.622270       0.412536      -1.066797       0.010120      -0.004043      -0.014388       0.018049       0.002746       0.010195       0.003983       0.028589      -0.039158      -0.016971      -0.007118       0.024088              9.934115      11.240329       1.640933      -1.879895       8.236659      -4.422553      10.325357           0.001125
           47              C       1.704406       3.120413      14.062947       0.089941      27.127634 0.34934911E+03  0.78253215E+04                                 8.007580                            6.348391       0.080037       2.036846                    0.999678      26.635750      76.297562       0.632069       0.432612      -1.047480       0.039781      -0.007936       0.017378       0.044130      -0.014231       0.023523       0.015276      -0.035230      -0.010686      -0.041053       0.013818       0.027235              8.863000      10.748870       1.367158      -1.464323       6.479559      -3.150307       9.360572          -0.008088
           48              C       0.676648       0.863186       0.099399      -0.090052      33.752335 0.46239271E+03  0.11080237E+05                                 9.350659                            7.272794      -0.389757       1.886909                    0.996733      28.723495      84.372228       0.595861       0.428966      -1.052464      -0.026857      -0.034216      -0.033825       0.055101       0.009707       0.013947      -0.000137       0.014816      -0.056078      -0.023976      -0.001224       0.025200             11.285500      12.728725       3.743609      -2.243783      13.402313      -2.552003       7.725461          -0.001659
           49              C       4.801345       5.822480      15.235013       0.076928      27.424514 0.35861585E+03  0.81032943E+04                                 8.100954                            6.455591      -0.028174       1.996955                    0.999446      27.201451      78.818173       0.622014       0.435787      -1.043290       0.035703      -0.006925      -0.040544       0.054465      -0.012206      -0.001627      -0.031673      -0.004750      -0.038024      -0.037192       0.002991       0.034201              8.939297      10.406394       1.489643       0.362041       6.897404       3.379167       9.514091          -0.006525
           50              C       5.534835       6.530902      16.166501      -0.202825      33.668955 0.47465564E+03  0.11414990E+05                                 9.077168                            7.285226       0.231166       2.046882                    0.998876      30.142019      87.846133       0.607394       0.419313      -1.061601       0.003175       0.001687      -0.009295       0.009966      -0.003664      -0.009450       0.003855      -0.025981       0.054448      -0.024443       0.002987       0.021456             10.090291      12.862515       2.646385       1.302362       8.160712       3.519363       9.247645           0.001170
           51              C       6.924936       6.637962      16.021108       0.135242      32.267739 0.39962361E+03  0.91621906E+04                                 8.943464                            6.747607       0.183439       2.080462                    0.999344      25.719000      72.057445       0.625285       0.427248      -1.061678       0.006885       0.015859       0.004943       0.017982       0.009318       0.015643      -0.001872      -0.011557       0.020017      -0.022030       0.004864       0.017166             10.557053      12.261104       3.580363       2.134612      10.069491       4.919725       9.340565          -0.012251
           52              C       7.486812       5.960811      14.944566      -0.215268      33.420499 0.46137938E+03  0.11008387E+05                                 8.955936                            7.124332       0.290134       2.060577                    0.999728      30.192863      87.416137       0.622270       0.412536      -1.066797      -0.010119       0.004043      -0.014388       0.018049       0.002746      -0.010195      -0.003983       0.028590      -0.039158      -0.016971      -0.007118       0.024088              9.934112      11.240321       1.640931       1.879892       8.236659       4.422553      10.325356           0.001125
           53              C       6.679294       5.263287      14.062947       0.089941      27.127658 0.34934954E+03  0.78253340E+04                                 8.007587                            6.348396       0.080035       2.036845                    0.999678      26.635768      76.297642       0.632069       0.432613      -1.047480      -0.039781       0.007936       0.017378       0.044130      -0.014231      -0.023523      -0.015276      -0.035230      -0.010686      -0.041053       0.013818       0.027235              8.863008      10.748877       1.367160       1.464324       6.479565       3.150311       9.360581          -0.008090
           54              C       7.707052       7.520514       0.099399      -0.090051      33.752327 0.46239253E+03  0.11080232E+05                                 9.350658                            7.272793      -0.389756       1.886910                    0.996733      28.723497      84.372241       0.595861       0.428966      -1.052464       0.026857       0.034216      -0.033825       0.055102       0.009707      -0.013947       0.000138       0.014816      -0.056079      -0.023976      -0.001224       0.025200             11.285498      12.728717       3.743608       2.243779      13.402316       2.552004       7.725462          -0.001657
           55              C       2.561220       4.801345       1.612287       0.083147      27.288231 0.35649384E+03  0.80447421E+04                                 8.077370                            6.439072      -0.036071       1.995215                    0.999458      27.136496      78.620944       0.622329       0.436140      -1.042905       0.007300       0.036635       0.040522       0.055113       0.013716      -0.034469       0.003084       0.007902      -0.041286      -0.040626       0.002832       0.037794              8.911641       6.877153      -1.486957       3.363671      10.379284      -0.362452       9.478486          -0.008695
           56              C       1.852798       5.534835       0.680799      -0.202373      33.596604 0.47326587E+03  0.11372373E+05                                 9.063788                            7.273908       0.232463       2.048278                    0.998849      30.085388      87.624177       0.607993       0.419239      -1.061728      -0.001725       0.003061       0.009388       0.010024       0.004023       0.003049       0.009152       0.027092       0.052827      -0.024716       0.004165       0.020551             10.076830       8.152046      -2.642095       3.519044      12.838347      -1.301570       9.240097           0.002098
           57              C       1.745738       6.924936       0.826192       0.138615      32.185282 0.39846911E+03  0.91292776E+04                                 8.932313                            6.740814       0.184027       2.081385                    0.999338      25.669982      71.898899       0.625177       0.427623      -1.061426      -0.015757       0.007029      -0.004984       0.017959      -0.008888      -0.003233      -0.015934       0.013079       0.019824      -0.022856       0.006227       0.016629             10.544166      10.057067      -3.575898       4.912045      12.248256      -2.131986       9.327176          -0.015681
           58              C       2.422889       7.486812       1.902734      -0.214176      33.328978 0.45971998E+03  0.10958832E+05                                 8.940116                            7.110880       0.293516       2.063021                    0.999711      30.125419      87.178997       0.622946       0.412463      -1.066853      -0.003962      -0.010425       0.014350       0.018174      -0.002449      -0.004163       0.009571      -0.026707      -0.039595      -0.016926      -0.005995       0.022921              9.918236       8.217370      -1.641840       4.407341      11.242148      -1.878044      10.295191           0.001999
           59              C       3.120413       6.679294       2.784353       0.095418      26.975032 0.34706773E+03  0.77615300E+04                                 7.978300                            6.328691       0.090485       2.041186                    0.999703      26.550263      75.991683       0.632890       0.432758      -1.047388      -0.007334      -0.039845      -0.018821       0.044673       0.015471      -0.017376       0.025280       0.038923      -0.014183      -0.044838       0.014167       0.030671              8.829324       6.457850      -1.364398       3.134611      10.709043      -1.459288       9.321079          -0.010148
           60              C       0.863186       7.707052      16.747901      -0.090959      33.762216 0.46263392E+03  0.11086917E+05                                 9.351401                            7.274218      -0.390947       1.886532                    0.996712      28.725727      84.368628       0.595890       0.428910      -1.052550      -0.034311       0.026881       0.033508       0.054978      -0.009662       0.000352       0.013656      -0.014002      -0.055018      -0.023603      -0.000981       0.024584             11.286148      13.404223      -3.740647       2.551528      12.729992      -2.243867       7.724228          -0.001443
           61              C       5.822480       3.582355       1.612287       0.083136      27.288493 0.35649802E+03  0.80448609E+04                                 8.077423                            6.439111      -0.036067       1.995214                    0.999458      27.136671      78.621603       0.622327       0.436140      -1.042905      -0.007298      -0.036632       0.040521       0.055111       0.013715       0.034469      -0.003082       0.007902      -0.041284      -0.040624       0.002830       0.037794              8.911700       6.877197      -1.486968      -3.363697      10.379353       0.362456       9.478552          -0.008712
           62              C       6.530902       2.848865       0.680799      -0.202375      33.596704 0.47326745E+03  0.11372422E+05                                 9.063803                            7.273918       0.232462       2.048276                    0.998849      30.085478      87.624513       0.607993       0.419239      -1.061728       0.001725      -0.003061       0.009390       0.010025       0.004023      -0.003050      -0.009152       0.027090       0.052828      -0.024716       0.004164       0.020552             10.076846       8.152057      -2.642098      -3.519049      12.838371       1.301570       9.240111           0.002098
           63              C       6.637962       1.458764       0.826192       0.138603      32.185479 0.39847174E+03  0.91293544E+04                                 8.932351                            6.740837       0.184022       2.081382                    0.999338      25.670089      71.899303       0.625176       0.427623      -1.061426       0.015757      -0.007028      -0.004984       0.017958      -0.008889       0.003232       0.015935       0.013079       0.019825      -0.022857       0.006227       0.016631             10.544215      10.057113      -3.575919      -4.912073      12.248313       2.132001       9.327220          -0.015707
           64              C       5.960811       0.896888       1.902734      -0.214176      33.329057 0.45972096E+03  0.10958862E+05                                 8.940125                            7.110883       0.293516       2.063020                    0.999711      30.125494      87.179268       0.622947       0.412462      -1.066853       0.003961       0.010426       0.014350       0.018175      -0.002449       0.004162      -0.009571      -0.026708      -0.039596      -0.016926      -0.005996       0.022922              9.918248       8.217376      -1.641843      -4.407347      11.242166       1.878047      10.295204           0.002000
           65              C       5.263287       1.704406       2.784353       0.095401      26.975430 0.34707386E+03  0.77617051E+04                                 7.978390                            6.328757       0.090470       2.041177                    0.999703      26.550528      75.992748       0.632885       0.432759      -1.047387       0.007333       0.039843      -0.018820       0.044670       0.015471       0.017375      -0.025279       0.038926      -0.014184      -0.044837       0.014165       0.030671              8.829428       6.457919      -1.364423      -3.134650      10.709179       1.459319       9.321186          -0.010169
           66              C       7.520514       0.676648      16.747901      -0.090957      33.762188 0.46263327E+03  0.11086898E+05                                 9.351397                            7.274213      -0.390950       1.886532                    0.996712      28.725715      84.368595       0.595891       0.428910      -1.052550       0.034311      -0.026881       0.033508       0.054978      -0.009661      -0.000352      -0.013656      -0.014002      -0.055019      -0.023603      -0.000981       0.024584             11.286145      13.404215      -3.740648      -2.551530      12.729989       2.243869       7.724229          -0.001445
           67              C       3.582355       5.822480       6.811363       0.083134      27.288471 0.35649774E+03  0.80448524E+04                                 8.077418                            6.439108      -0.036068       1.995214                    0.999458      27.136649      78.621509       0.622327       0.436140      -1.042905      -0.036632      -0.007297      -0.040522       0.055111       0.013715       0.003081      -0.034469      -0.007903      -0.041286      -0.040624       0.002830       0.037794              8.911694      10.379338      -1.486964      -0.362454       6.877191       3.363696       9.478553          -0.008711
           68              C       2.848865       6.530902       7.742851      -0.202376      33.596649 0.47326661E+03  0.11372395E+05                                 9.063789                            7.273909       0.232467       2.048278                    0.998849      30.085445      87.624352       0.607993       0.419238      -1.061728      -0.003061       0.001726      -0.009390       0.010026       0.004024       0.009152       0.003050      -0.027090       0.052827      -0.024716       0.004165       0.020551             10.076828      12.838340      -2.642087      -1.301564       8.152041       3.519043       9.240103           0.002099
           69              C       1.458764       6.637962       7.597458       0.138605      32.185397 0.39847080E+03  0.91293254E+04                                 8.932330                            6.740826       0.184029       2.081384                    0.999338      25.670046      71.899099       0.625177       0.427623      -1.061427      -0.007028       0.015757       0.004983       0.017959      -0.008889      -0.015935      -0.003232      -0.013079       0.019825      -0.022857       0.006227       0.016631             10.544184      12.248274      -3.575900      -2.131990      10.057078       4.912056       9.327200          -0.015706
           70              C       0.896888       5.960811       6.520916      -0.214178      33.328957 0.45971944E+03  0.10958815E+05                                 8.940107                            7.110871       0.293517       2.063021                    0.999711      30.125423      87.178984       0.622947       0.412462      -1.066853       0.010426       0.003961      -0.014350       0.018175      -0.002448       0.009572      -0.004162       0.026707      -0.039599      -0.016926      -0.005995       0.022922              9.918226      11.242137      -1.641836      -1.878039       8.217355       4.407335      10.295186           0.002001
           71              C       1.704406       5.263287       5.639297       0.095399      26.975353 0.34707276E+03  0.77616739E+04                                 7.978376                            6.328747       0.090472       2.041179                    0.999703      26.550475      75.992552       0.632885       0.432759      -1.047387       0.039842       0.007332       0.018820       0.044669       0.015472       0.025278      -0.017375      -0.038926      -0.014188      -0.044836       0.014165       0.030672              8.829410      10.709154      -1.364415      -1.459310       6.457906       3.134644       9.321172          -0.010168
           72              C       0.676648       7.520514       8.523049      -0.090957      33.762083 0.46263197E+03  0.11086855E+05                                 9.351367                            7.274196      -0.390942       1.886535                    0.996712      28.725650      84.368275       0.595892       0.428909      -1.052551      -0.026880       0.034311      -0.033508       0.054978      -0.009661       0.013657       0.000352       0.014003      -0.055018      -0.023603      -0.000982       0.024585             11.286099      12.729932      -3.740628      -2.243854      13.404154       2.551513       7.724210          -0.001443
           73              C       4.801345       2.561220       6.811363       0.083145      27.288187 0.35649323E+03  0.80447236E+04                                 8.077361                            6.439066      -0.036071       1.995216                    0.999458      27.136456      78.620775       0.622330       0.436140      -1.042905       0.036635       0.007299      -0.040522       0.055113       0.013716      -0.003084       0.034469      -0.007903      -0.041288      -0.040625       0.002832       0.037794              8.911629      10.379262      -1.486951       0.362449       6.877144      -3.363667       9.478481          -0.008691
           74              C       5.534835       1.852798       7.742851      -0.202374      33.596541 0.47326493E+03  0.11372343E+05                                 9.063774                            7.273900       0.232468       2.048280                    0.998849      30.085347      87.623990       0.607993       0.419239      -1.061728       0.003061      -0.001726      -0.009389       0.010025       0.004024      -0.009151      -0.003049      -0.027092       0.052827      -0.024716       0.004166       0.020550             10.076811      12.838315      -2.642084       1.301564       8.152030      -3.519037       9.240087           0.002099
           75              C       6.924936       1.745738       7.597458       0.138618      32.185177 0.39846787E+03  0.91292395E+04                                 8.932286                            6.740798       0.184035       2.081389                    0.999338      25.669927      71.898642       0.625179       0.427623      -1.061427       0.007029      -0.015757       0.004984       0.017959      -0.008888       0.015934       0.003233      -0.013079       0.019824      -0.022856       0.006227       0.016629             10.544128      12.248208      -3.575875       2.131972      10.057026      -4.912024       9.327149          -0.015676
           76              C       7.486812       2.422889       6.520916      -0.214178      33.328876 0.45971847E+03  0.10958785E+05                                 8.940098                            7.110868       0.293517       2.063022                    0.999711      30.125344      87.178697       0.622947       0.412463      -1.066853      -0.010424      -0.003961      -0.014351       0.018174      -0.002448      -0.009571       0.004164       0.026705      -0.039597      -0.016927      -0.005994       0.022920              9.918213      11.242117      -1.641832       1.878036       8.217350      -4.407330      10.295173           0.002000
           77              C       6.679294       3.120413       5.639297       0.095417      26.974927 0.34706618E+03  0.77614855E+04                                 7.978277                            6.328674       0.090489       2.041188                    0.999703      26.550191      75.991394       0.632891       0.432757      -1.047388      -0.039845      -0.007333       0.018821       0.044672       0.015472      -0.025280       0.017376      -0.038923      -0.014187      -0.044838       0.014167       0.030671              8.829296      10.709004      -1.364388       1.459276       6.457830      -3.134601       9.321054          -0.010144
           78              C       7.707052       0.863186       8.523049      -0.090959      33.762110 0.46263263E+03  0.11086875E+05                                 9.351372                            7.274202      -0.390938       1.886536                    0.996712      28.725661      84.368306       0.595892       0.428910      -1.052551       0.026881      -0.034311      -0.033508       0.054978      -0.009662      -0.013657      -0.000352       0.014002      -0.055017      -0.023603      -0.000982       0.024585             11.286102      12.729935      -3.740626       2.243852      13.404163      -2.551511       7.724208          -0.001441
           79              C       2.561220       3.582355      10.035937       0.076927      27.424505 0.35861582E+03  0.81032926E+04                                 8.100950                            6.455589      -0.028174       1.996956                    0.999446      27.201443      78.818120       0.622014       0.435786      -1.043290       0.006925      -0.035703       0.040544       0.054465      -0.012207      -0.031673      -0.001627       0.004751      -0.038023      -0.037192       0.002991       0.034201              8.939290       6.897396       1.489638       3.379162      10.406387       0.362035       9.514087          -0.006521
           80              C       1.852798       2.848865       9.104449      -0.202825      33.668813 0.47465341E+03  0.11414920E+05                                 9.077142                            7.285209       0.231169       2.046884                    0.998876      30.141914      87.845713       0.607395       0.419313      -1.061601      -0.001687      -0.003175       0.009294       0.009965      -0.003664       0.003854      -0.009450       0.025982       0.054449      -0.024444       0.002988       0.021456             10.090258       8.160682       2.646373       3.519348      12.862474       1.302356       9.247618           0.001169
           81              C       1.745738       1.458764       9.249842       0.135246      32.267591 0.39962182E+03  0.91621359E+04                                 8.943427                            6.747586       0.183449       2.080466                    0.999344      25.718922      72.057090       0.625287       0.427247      -1.061679      -0.015859      -0.006885      -0.004943       0.017982       0.009318      -0.001873       0.015642       0.011557       0.020019      -0.022029       0.004864       0.017165             10.557002      10.069434       3.580336       4.919694      12.261048       2.134595       9.340524          -0.012243
           82              C       2.422889       0.896888      10.326384      -0.215270      33.420429 0.46137837E+03  0.11008355E+05                                 8.955921                            7.124322       0.290140       2.060579                    0.999728      30.192816      87.415920       0.622271       0.412535      -1.066798      -0.004044       0.010119       0.014388       0.018049       0.002746      -0.003984      -0.010195      -0.028588      -0.039157      -0.016971      -0.007117       0.024088              9.934093       8.236638       1.640927       4.422540      11.240302       1.879889      10.325337           0.001125
           83              C       3.120413       1.704406      11.208003       0.089940      27.127588 0.34934848E+03  0.78253032E+04                                 8.007569                            6.348383       0.080038       2.036847                    0.999678      26.635718      76.297426       0.632070       0.432612      -1.047481      -0.007936       0.039781      -0.017377       0.044130      -0.014231      -0.015276      -0.023523       0.035230      -0.010687      -0.041053       0.013818       0.027235              8.862986       6.479548       1.367152       3.150301      10.748852       1.464315       9.360560          -0.008086
           84              C       0.863186       0.676648       8.324251      -0.090052      33.752201 0.46239101E+03  0.11080182E+05                                 9.350624                            7.272775      -0.389747       1.886914                    0.996733      28.723406      84.371812       0.595863       0.428965      -1.052465      -0.034215      -0.026857       0.033825       0.055101       0.009707       0.000138      -0.013947      -0.014815      -0.056077      -0.023976      -0.001224       0.025200             11.285446      13.402244       3.743582       2.551983      12.728659       2.243766       7.725436          -0.001659
           85              C       5.822480       4.801345      10.035937       0.076926      27.424502 0.35861577E+03  0.81032915E+04                                 8.100950                            6.455589      -0.028174       1.996956                    0.999446      27.201439      78.818109       0.622014       0.435786      -1.043290      -0.006924       0.035703       0.040544       0.054465      -0.012207       0.031673       0.001627       0.004750      -0.038023      -0.037192       0.002991       0.034201              8.939290       6.897398       1.489638      -3.379164      10.406382      -0.362038       9.514090          -0.006521
           86              C       6.530902       5.534835       9.104449      -0.202825      33.668845 0.47465394E+03  0.11414937E+05                                 9.077148                            7.285213       0.231165       2.046883                    0.998876      30.141941      87.845827       0.607395       0.419313      -1.061601       0.001687       0.003175       0.009294       0.009965      -0.003664      -0.003854       0.009450       0.025981       0.054448      -0.024443       0.002987       0.021456             10.090265       8.160691       2.646374      -3.519354      12.862476      -1.302357       9.247628           0.001170
           87              C       6.637962       6.924936       9.249842       0.135246      32.267622 0.39962225E+03  0.91621488E+04                                 8.943434                            6.747590       0.183448       2.080466                    0.999344      25.718939      72.057158       0.625287       0.427247      -1.061679       0.015859       0.006885      -0.004943       0.017982       0.009318       0.001872      -0.015642       0.011556       0.020018      -0.022029       0.004864       0.017165             10.557010      10.069446       3.580339      -4.919701      12.261051      -2.134596       9.340533          -0.012242
           88              C       5.960811       7.486812      10.326384      -0.215270      33.420434 0.46137848E+03  0.11008358E+05                                 8.955922                            7.124323       0.290139       2.060579                    0.999728      30.192818      87.415929       0.622271       0.412535      -1.066798       0.004044      -0.010119       0.014388       0.018049       0.002746       0.003984       0.010195      -0.028589      -0.039157      -0.016971      -0.007117       0.024088              9.934093       8.236642       1.640926      -4.422542      11.240299      -1.879887      10.325340           0.001125
           89              C       5.263287       6.679294      11.208003       0.089940      27.127593 0.34934860E+03  0.78253065E+04                                 8.007570                            6.348384       0.080039       2.036847                    0.999678      26.635724      76.297447       0.632070       0.432612      -1.047481       0.007936      -0.039781      -0.017377       0.044130      -0.014231       0.015276       0.023523       0.035229      -0.010686      -0.041053       0.013818       0.027234              8.862987       6.479549       1.367152      -3.150302      10.748849      -1.464315       9.360562          -0.008086
           90              C       7.520514       7.707052       8.324251      -0.090050      33.752195 0.46239086E+03  0.11080178E+05                                 9.350622                            7.272773      -0.389746       1.886914                    0.996733      28.723408      84.371822       0.595863       0.428965      -1.052465       0.034215       0.026857       0.033825       0.055101       0.009707      -0.000138       0.013947      -0.014816      -0.056078      -0.023976      -0.001224       0.025200             11.285444      13.402248       3.743581      -2.551984      12.728649      -2.243762       7.725437          -0.001656
           91              N       3.038337       3.181782      14.181552      -0.192480      36.589998 0.53348217E+03  0.13010484E+05                                 9.341072                            7.579231      -0.185494       1.966794                    0.998590      28.023088      78.256010       0.621972       0.403796      -1.088089      -0.072304      -0.066348       0.083961       0.129149      -0.040468       0.048593       0.021061       0.007623      -0.062022      -0.075735       0.016055       0.059680             10.404781      12.198388       1.262443      -0.189876       7.299924      -3.349964      11.716032           0.015270
           92              N       5.345363       5.201918      14.181552      -0.192480      36.590003 0.53348228E+03  0.13010486E+05                                 9.341065                            7.579226      -0.185489       1.966795                    0.998590      28.023093      78.255984       0.621973       0.403795      -1.088089       0.072305       0.066349       0.083962       0.129151      -0.040469      -0.048594      -0.021061       0.007624      -0.062022      -0.075736       0.016055       0.059680             10.404774      12.198376       1.262442       0.189877       7.299920       3.349962      11.716026           0.015272
           93              N       3.181782       5.345363       2.665748      -0.224179      37.586012 0.55167260E+03  0.13568965E+05                                 9.506918                            7.708759      -0.188340       1.959074                    0.998535      28.505798      79.973982       0.616484       0.403942      -1.087861      -0.072398       0.079648      -0.093932       0.142858       0.045600      -0.026969       0.052019      -0.003686      -0.065886      -0.085277       0.022055       0.063222             10.598697       7.436774      -1.310671       3.428249      12.413931      -0.226064      11.945386           0.027003
           94              N       5.201918       3.038337       2.665748      -0.224164      37.585446 0.55166198E+03  0.13568642E+05                                 9.506839                            7.708695      -0.188356       1.959073                    0.998535      28.505521      79.973074       0.616485       0.403943      -1.087861       0.072396      -0.079642      -0.093924       0.142849       0.045600       0.026966      -0.052013      -0.003690      -0.065881      -0.085270       0.022049       0.063220             10.598605       7.436705      -1.310649      -3.428210      12.413841       0.226049      11.945269           0.026972
           95              N       3.038337       5.201918       5.757902      -0.224166      37.585408 0.55166139E+03  0.13568622E+05                                 9.506829                            7.708689      -0.188352       1.959075                    0.998535      28.505500      79.972971       0.616486       0.403943      -1.087861      -0.079642       0.072395       0.093924       0.142848       0.045600       0.052014      -0.026965       0.003689      -0.065883      -0.085270       0.022049       0.063221             10.598593      12.413821      -1.310642      -0.226043       7.436695       3.428205      11.945262           0.026973
           96              N       5.345363       3.181782       5.757902      -0.224180      37.585948 0.55167159E+03  0.13568932E+05                                 9.506902                            7.708748      -0.188332       1.959077                    0.998535      28.505762      79.973803       0.616485       0.403941      -1.087862       0.079647      -0.072398       0.093933       0.142858       0.045600      -0.052019       0.026969       0.003686      -0.065888      -0.085277       0.022054       0.063223             10.598676      12.413902      -1.310663       0.226057       7.436759      -3.428240      11.945368           0.027005
           97              N       3.181782       3.038337      11.089398      -0.192480      36.589974 0.53348186E+03  0.13010470E+05                                 9.341053                            7.579217      -0.185484       1.966797                    0.998590      28.023077      78.255866       0.621974       0.403794      -1.088090      -0.066350      -0.072306      -0.083962       0.129151      -0.040470      -0.021061      -0.048594      -0.007624      -0.062020      -0.075736       0.016055       0.059681             10.404757       7.299906       1.262434       3.349953      12.198359       0.189867      11.716008           0.015273
           98              N       5.201918       5.345363      11.089398      -0.192480      36.589978 0.53348195E+03  0.13010474E+05                                 9.341060                            7.579223      -0.185488       1.966796                    0.998590      28.023080      78.255919       0.621973       0.403795      -1.088089       0.066349       0.072305      -0.083961       0.129150      -0.040469       0.021061       0.048593      -0.007624      -0.062019      -0.075735       0.016055       0.059681             10.404766       7.299913       1.262437      -3.349958      12.198364      -0.189871      11.716021           0.015272
           99              F       2.787916       5.595784      12.635475      -0.577521      23.363278 0.41650986E+03  0.92466208E+04                                 6.180948                            6.128023       1.010361       2.397392                    0.999462      24.917271      59.779564       0.816021       0.338101      -1.174587       0.014967      -0.014967       0.000001       0.021167      -0.048117      -0.005781      -0.005781       0.000002      -0.133020      -0.047448      -0.022838       0.070287              6.191539       6.217745      -0.372072      -0.418630       6.217745      -0.418631       6.139128          -0.021384
          100              F       5.595784       2.787916      12.635475      -0.577521      23.363288 0.41651009E+03  0.92466271E+04                                 6.180949                            6.128024       1.010361       2.397392                    0.999462      24.917279      59.779586       0.816021       0.338101      -1.174587      -0.014967       0.014967       0.000000       0.021166      -0.048116       0.005780       0.005781       0.000002      -0.133020      -0.047448      -0.022838       0.070287              6.191541       6.217746      -0.372072       0.418630       6.217746       0.418631       6.139129          -0.021383
          101              F       5.595784       5.595784       4.211825      -0.627952      24.719542 0.44821755E+03  0.10135865E+05                                 6.427564                            6.364041       0.889871       2.345633                    0.999718      25.602969      62.016534       0.799329       0.338851      -1.173806      -0.010144      -0.010145       0.000002       0.014346       0.005364       0.006017      -0.006015       0.000000      -0.098189      -0.034327       0.012598       0.021729              6.442095       6.473766       0.407574       0.441092       6.473766      -0.441091       6.378754           0.063988
          102              F       2.787916       2.787916       4.211825      -0.627943      24.719232 0.44821009E+03  0.10135652E+05                                 6.427503                            6.363982       0.889880       2.345639                    0.999718      25.602849      62.016074       0.799335       0.338850      -1.173807       0.010143       0.010144       0.000002       0.014345       0.005364      -0.006023       0.006022       0.000000      -0.098187      -0.034329       0.012601       0.021728              6.442034       6.473704       0.407566      -0.441088       6.473705       0.441087       6.378693           0.063999

******************************************************
Auxiliary information for the entire system
The total spin magnetic moment of the unit cell is   4.043660
The total net atomic charge of the unit cell is   0.000006
Accuracy of reproducing the electrostatic potential in the unit cell:
  The inner radius (bohr) =    5.0000
  The outer radius (bohr) =   12.0000
  Valid grid points have density less than (e/(bohr^3)) =    0.0001
  The number of valid grid points were=         2546
  The rms potential error without charges in kcal/mol is=      2.33260
  The rms potential error with partial charges in kcal/mol is=      0.22468
  The RRMSE value at monopole order=      0.09632
  The rms potential error with partial charges and cloud penetration in kcal/mol is=      0.23369
  The RRMSE value at monopole order with cloud penetration is=      0.10018
  The rms potential error with partial charges and atomic dipoles in kcal/mol is=      0.18233
  The RRMSE value at dipole order=      0.07817
  The rms potential error with partial charges, atomic dipoles and cloud penetration in kcal/mol is=      0.18316
  The RRMSE value at dipole order with cloud penetration=      0.07852

******************************************************
The electron densities and ab initio electrostatic potential were computed in VASP using the PBE functional and
projector augmented wave method. See the main text of the journal article for a description of computational details.
The atomic charges, dipoles, and quadrupoles were computed with the DDEC6 method as described in
(a) T. A. Manz and N. Gabaldon Limas, RSC Adv. 6 (2016) 47771-47801 DOI: 10.1039/c6ra04656h
(b) N. Gabaldon Limas and T. A. Manz, RSC Adv. 8 (2018) 2678-2707 DOI: 10.1039/c7ra11829e.
For each atom in the material, the electron cloud parameters were fit to the spherically averaged atom-in-material
electron density using radial positions for which this density was between 10^-4 and 10^-2 electrons per cubic bohr.
The polarizabilities, dispersion coefficients, and quantum Drude oscillator (QDO) parameters were fit using the MCLF method.
The magnetic structure of the system was optimized in VASP from the default ferromagnetic initial guess using spin polarization.
The atomic spin moments (ASMs) were computed on this optimized magnetic structure using the DDEC6 partition as inputs
to the method of T. A. Manz and D. S. Sholl, J. Chem. Theory Comput. 7 (2011) 4146-4164 DOI: 10.1021/ct200539n.
The RMSE and RRMSE were computed using a uniform grid with Ewald summation.
