# Supplementary material for: A collection of forcefield precursors for metal–organic frameworks
Source: RSC Adv. 2019 Nov 13;9(63):36492–507. doi: 10.1039/c9ra07327b (PMC9075174; doi:10.1039/c9ra07327b)
Supplement: RA-009-C9RA07327B-s4940 [file RA-009-C9RA07327B-s4940.xyz]

   96
jmolscript: load "" {1 1 1} spacegroup "x,y,z" unitcell [{     11.485800     0.000000     0.000000 }, {     -5.742900     9.946995     0.000000 }, {      0.000000     0.000000    14.756000 }]
Mg     5.742900     6.098105     8.607617     1.372016
Mg     8.152563     1.924445     3.689000     1.372031
Mg     3.333237     1.924445    13.526383     1.372016
Mg     0.000000     3.848890     1.229617     1.372017
Mg    -2.409663     8.022550    11.067000     1.372032
Mg     2.409663     8.022550     6.148383     1.372017
H      0.399132     7.912835     9.620912     0.096222
H      0.910250     5.644920     4.702295     0.096256
H     -1.309381     6.336236    14.539529     0.096244
H      5.343768     2.034160     2.242912     0.096222
H      4.832650     4.302075    12.080295     0.096256
H      7.052281     3.610759     7.161529     0.096244
H      6.142032     2.034160     0.216471     0.096244
H      6.653150     4.302075     5.135088     0.096221
H      4.433519     3.610759    10.053705     0.096256
H     -0.399132     7.912835     7.594471     0.096244
H     -0.910250     5.644920    12.513088     0.096222
H      1.309381     6.336236     2.675705     0.096256
H      2.753433     5.041634    11.067000     0.128796
H     -2.753433     5.041634     6.148383     0.128824
H      0.000000     9.810721     1.229617     0.128824
H      2.989467     4.905361     3.689000     0.128796
H      8.496333     4.905361    13.526383     0.128824
H      5.742900     0.136274     8.607617     0.128824
C      2.735918     6.783851     9.036574     0.658938
C      1.717701     6.506329    10.122616    -0.070184
C      0.528347     7.197646    10.200823     0.079425
C     -1.235872     4.185695     4.117957     0.658760
C     -0.967104     5.206257     5.203999    -0.069909
C      0.226270     5.890610     5.282205     0.079248
C     -1.500045     8.924444    13.955192     0.658835
C     -0.750597     8.181403     0.285233    -0.070141
C     -0.754617     6.805734     0.363440     0.079273
C      3.006982     3.163144     1.658574     0.658938
C      4.025199     3.440666     2.744616    -0.070184
C      5.214553     2.749349     2.822823     0.079425
C      6.978772     5.761300    11.495957     0.658760
C      6.710004     4.740738    12.581999    -0.069909
C      5.516630     4.056385    12.660205     0.079248
C      7.242945     1.022551     6.577192     0.658835
C      6.493497     1.765592     7.663233    -0.070141
C      6.497517     3.141261     7.741440     0.079273
C      8.478818     3.163144     0.800808     0.658834
C      7.460601     3.440666    14.470767    -0.070141
C      6.271247     2.749349    14.392560     0.079272
C      4.507028     5.761300     5.719426     0.658938
C      4.775796     4.740738     4.633384    -0.070184
C      5.969170     4.056385     4.555177     0.079426
C      4.242855     1.022551    10.638043     0.658760
C      4.992303     1.765592     9.552001    -0.069908
C      4.988283     3.141261     9.473795     0.079248
C     -2.735918     6.783851     8.178808     0.658834
C     -1.717701     6.506329     7.092767    -0.070142
C     -0.528347     7.197646     7.014560     0.079272
C      1.235872     4.185695    13.097426     0.658938
C      0.967104     5.206257    12.011384    -0.070184
C     -0.226270     5.890610    11.933177     0.079426
C      1.500045     8.924444     3.260043     0.658760
C      0.750597     8.181403     2.174001    -0.069908
C      0.754617     6.805734     2.095795     0.079248
C      1.954883     5.502678    11.067000    -0.062852
C     -1.954883     5.502678     6.148383    -0.062954
C     -0.000000     8.888635     1.229617    -0.062953
C      3.788017     4.444317     3.689000    -0.062852
C      7.697783     4.444317    13.526383    -0.062953
C      5.742900     1.058360     8.607617    -0.062953
N     -0.457996     6.895754    11.067000    -0.296424
N      0.457996     6.895754     6.148383    -0.296294
N      0.000000     6.102481     1.229617    -0.296294
N      6.200896     3.051241     3.689000    -0.296424
N      5.284904     3.051241    13.526383    -0.296294
N      5.742900     3.844514     8.607617    -0.296294
O      3.766768     6.080598     9.043952    -0.652712
O      2.464853     7.694995     8.214665    -0.682463
O      9.125468     3.644579     4.125335    -0.652715
O     -0.311265     3.964872     3.296048    -0.682390
O      4.336464     0.221818    13.962570    -0.652722
O     -2.153587     8.234122    13.133283    -0.682333
O      1.976132     3.866397     1.665952    -0.652712
O      3.278047     2.252000     0.836665    -0.682463
O     -3.382568     6.302416    11.503335    -0.652715
O      6.054165     5.982123    10.674048    -0.682390
O      1.406436     9.725177     6.584570    -0.652722
O      7.896488     1.712873     5.755283    -0.682333
O     -1.976132     3.866397     0.793430    -0.652722
O      8.207753     2.252000     1.622717    -0.682333
O      3.382568     6.302416     5.712048    -0.652712
O      5.431635     5.982123     6.541335    -0.682463
O     -1.406436     9.725177    10.630665    -0.652715
O      3.589313     1.712873    11.459952    -0.682390
O      7.719032     6.080598     8.171430    -0.652722
O     -2.464853     7.694995     9.000717    -0.682333
O      2.360332     3.644579    13.090048    -0.652712
O      0.311265     3.964872    13.919335    -0.682463
O      7.149336     0.221818     3.252665    -0.652715
O      2.153588     8.234122     4.081952    -0.682390

The following XYZ coordinates are in angstroms. Other properties are in atomic units.
The sperically averaged electron density of each atom fit to a function of the form exp(a - br)
eigen_1, eigen_2 and eigen_3 are the three eigenvalues of traceless quadrupole moment tensor
  atom number  atomic symbol              X              Y              Z     net charge C6 coefficient C8 coefficient C10 coefficient fluctuating dipole atomic polarizability isotropic forcefield polarizability              a              b squared Pearson coefficient          <r^3>          <r^4>         wp_QDO          m_QDO          q_QDO       dipole_x       dipole_y       dipole_z         dipole            Qxy            Qxz            Qyz     Q(x^2-y^2)  Q(3z^2 - R^2)        eigen_1        eigen_2        eigen_3 static polarizability      alpha(xx)      alpha(xy)      alpha(xz)      alpha(yy)      alpha(yz)      alpha(zz) atomic spin moment
            1             Mg       5.742900       6.098105       8.607617       1.372016      39.908798 0.57518475E+03  0.14630203E+05                                13.158476                           10.452231      -1.077912       1.741589                    0.998883      20.951181      64.465660       0.338081       0.712265      -0.922458       0.000011       0.088415      -0.000001       0.088415       0.000005      -0.048267      -0.000015      -0.127162      -0.063412      -0.087905       0.013755       0.074150             16.104092      22.269849       0.000171       2.256267       9.876590       0.000234      16.165838          -0.000028
            2             Mg       8.152563       1.924445       3.689000       1.372031      39.927460 0.57549075E+03  0.14640277E+05                                13.163691                           10.455942      -1.079405       1.741098                    0.998893      20.954612      64.486203       0.337968       0.712392      -0.922395       0.076560      -0.044202       0.000000       0.088403      -0.055068       0.024127       0.041789       0.063587      -0.063524      -0.087897       0.013722       0.074174             16.110938      12.980018       5.368961      -1.128705      19.179564      -1.954974      16.173232          -0.000027
            3             Mg       3.333237       1.924445      13.526383       1.372016      39.908807 0.57518479E+03  0.14630205E+05                                13.158477                           10.452231      -1.077912       1.741589                    0.998883      20.951182      64.465662       0.338081       0.712265      -0.922458      -0.076564      -0.044218       0.000001       0.088415       0.055065       0.024121      -0.041807       0.063573      -0.063412      -0.087905       0.013755       0.074150             16.104095      12.974758      -5.366355      -1.127933      19.171687       1.954102      16.165840          -0.000028
            4             Mg       0.000000       3.848890       1.229617       1.372017      39.908754 0.57518399E+03  0.14630179E+05                                13.158466                           10.452223      -1.077911       1.741589                    0.998883      20.951170      64.465613       0.338081       0.712265      -0.922458      -0.000011      -0.088415      -0.000001       0.088415       0.000005       0.048267       0.000015      -0.127162      -0.063412      -0.087905       0.013755       0.074150             16.104080      22.269830       0.000171      -2.256265       9.876583      -0.000234      16.165827          -0.000028
            5             Mg      -2.409663       8.022550      11.067000       1.372032      39.927417 0.57548997E+03  0.14640251E+05                                13.163681                           10.455934      -1.079404       1.741098                    0.998893      20.954601      64.486151       0.337968       0.712392      -0.922395      -0.076560       0.044202       0.000000       0.088403      -0.055068      -0.024127      -0.041789       0.063587      -0.063524      -0.087897       0.013722       0.074174             16.110925      12.980008       5.368957       1.128705      19.179547       1.954973      16.173219          -0.000027
            6             Mg       2.409663       8.022550       6.148383       1.372017      39.908760 0.57518404E+03  0.14630181E+05                                13.158467                           10.452224      -1.077911       1.741589                    0.998883      20.951171      64.465616       0.338081       0.712265      -0.922458       0.076564       0.044218       0.000001       0.088415       0.055065      -0.024121       0.041807       0.063573      -0.063412      -0.087905       0.013755       0.074150             16.104082      12.974747      -5.366349       1.127930      19.171672      -1.954099      16.165827          -0.000028
            7              H       0.399132       7.912835       9.620912       0.096222       1.118008 0.78657704E+01  0.77956931E+02                                 1.862045                            1.697747      -1.298074       2.258689                    0.993952       3.875478      11.401101       0.449735       1.374156      -0.686928      -0.003094       0.036950      -0.026647       0.045661      -0.000636       0.001586      -0.010924      -0.011755      -0.003117      -0.009092      -0.005232       0.014324              1.961921       1.608431      -0.234613       0.120246       2.204313      -0.562325       2.073017          -0.000002
            8              H       0.910250       5.644920       4.702295       0.096256       1.118049 0.78662496E+01  0.77963624E+02                                 1.862152                            1.697845      -1.298130       2.258638                    0.993950       3.875710      11.402287       0.449699       1.374230      -0.686912       0.033554      -0.015800      -0.026653       0.045671      -0.004772      -0.010240       0.004075       0.006967      -0.003117      -0.009080      -0.005224       0.014305              1.962036       2.258665      -0.140715      -0.547126       1.554318       0.177046       2.073123          -0.000002
            9              H      -1.309381       6.336236      14.539529       0.096244       1.117848 0.78644949E+01  0.77941310E+02                                 1.861891                            1.697629      -1.297736       2.258825                    0.993955       3.875254      11.400310       0.449742       1.374188      -0.686922      -0.030457      -0.021150      -0.026654       0.045667       0.005399       0.008666       0.006828       0.004754      -0.003112      -0.009086      -0.005224       0.014311              1.961748       1.852011       0.375263       0.426781       1.960412       0.385221       2.072821          -0.000002
           10              H       5.343768       2.034160       2.242912       0.096222       1.118007 0.78657679E+01  0.77956907E+02                                 1.862045                            1.697748      -1.298074       2.258689                    0.993952       3.875478      11.401104       0.449734       1.374157      -0.686928       0.003094      -0.036950      -0.026647       0.045661      -0.000636      -0.001586       0.010924      -0.011755      -0.003117      -0.009092      -0.005232       0.014324              1.961921       1.608431      -0.234614      -0.120246       2.204314       0.562325       2.073018          -0.000002
           11              H       4.832650       4.302075      12.080295       0.096256       1.118049 0.78662509E+01  0.77963639E+02                                 1.862152                            1.697845      -1.298131       2.258638                    0.993950       3.875710      11.402287       0.449699       1.374230      -0.686912      -0.033554       0.015800      -0.026653       0.045671      -0.004772       0.010240      -0.004075       0.006967      -0.003117      -0.009080      -0.005224       0.014304              1.962036       2.258665      -0.140715       0.547127       1.554319      -0.177046       2.073123          -0.000002
           12              H       7.052281       3.610759       7.161529       0.096244       1.117848 0.78644949E+01  0.77941310E+02                                 1.861891                            1.697629      -1.297736       2.258825                    0.993955       3.875254      11.400310       0.449742       1.374188      -0.686922       0.030457       0.021150      -0.026654       0.045667       0.005399      -0.008666      -0.006828       0.004754      -0.003112      -0.009086      -0.005224       0.014311              1.961748       1.852011       0.375263      -0.426781       1.960412      -0.385221       2.072821          -0.000002
           13              H       6.142032       2.034160       0.216471       0.096244       1.117848 0.78644976E+01  0.77941341E+02                                 1.861892                            1.697629      -1.297736       2.258825                    0.993955       3.875254      11.400310       0.449742       1.374188      -0.686922      -0.003088      -0.036952       0.026654       0.045667       0.000641      -0.001580      -0.010919      -0.011729      -0.003112      -0.009086      -0.005224       0.014311              1.961749       1.608325       0.234570      -0.120221       2.204100      -0.562215       2.072821          -0.000002
           14              H       6.653150       4.302075       5.135088       0.096221       1.118008 0.78657737E+01  0.77956975E+02                                 1.862046                            1.697748      -1.298074       2.258689                    0.993952       3.875479      11.401106       0.449734       1.374157      -0.686928       0.033547       0.015796       0.026647       0.045661       0.004772       0.010253       0.004089       0.006979      -0.003116      -0.009092      -0.005232       0.014324              1.961922       2.258526       0.140717       0.547111       1.554221       0.177026       2.073019          -0.000002
           15              H       4.433519       3.610759      10.053705       0.096256       1.118049 0.78662520E+01  0.77963652E+02                                 1.862152                            1.697845      -1.298131       2.258638                    0.993950       3.875711      11.402289       0.449699       1.374230      -0.686912      -0.030460       0.021158       0.026653       0.045671      -0.005403      -0.008649       0.006830       0.004783      -0.003117      -0.009080      -0.005224       0.014304              1.962035       1.852268      -0.375348      -0.426890       1.960715       0.385302       2.073123          -0.000002
           16              H      -0.399132       7.912835       7.594471       0.096244       1.117848 0.78644963E+01  0.77941326E+02                                 1.861892                            1.697629      -1.297736       2.258825                    0.993955       3.875254      11.400310       0.449742       1.374188      -0.686922       0.003088       0.036952       0.026654       0.045667       0.000641       0.001580       0.010919      -0.011729      -0.003112      -0.009086      -0.005224       0.014311              1.961749       1.608325       0.234570       0.120221       2.204100       0.562215       2.072821          -0.000002
           17              H      -0.910250       5.644920      12.513088       0.096222       1.118008 0.78657700E+01  0.77956933E+02                                 1.862046                            1.697748      -1.298074       2.258689                    0.993952       3.875478      11.401105       0.449734       1.374158      -0.686928      -0.033547      -0.015796       0.026647       0.045661       0.004772      -0.010253      -0.004089       0.006979      -0.003117      -0.009092      -0.005232       0.014324              1.961922       2.258526       0.140717      -0.547111       1.554221      -0.177025       2.073018          -0.000002
           18              H       1.309381       6.336236       2.675705       0.096256       1.118048 0.78662471E+01  0.77963596E+02                                 1.862152                            1.697845      -1.298131       2.258638                    0.993950       3.875710      11.402288       0.449699       1.374231      -0.686912       0.030460      -0.021158       0.026653       0.045671      -0.005403       0.008649      -0.006830       0.004783      -0.003117      -0.009080      -0.005224       0.014304              1.962035       1.852268      -0.375348       0.426890       1.960715      -0.385302       2.073123          -0.000002
           19              H       2.753433       5.041634      11.067000       0.128796       0.941251 0.63752462E+01  0.59964421E+02                                 1.666649                            1.533806      -1.173912       2.340602                    0.995744       3.560355      10.210910       0.470581       1.383805      -0.685578       0.033866      -0.019552      -0.000000       0.039105      -0.006127       0.002452       0.004247       0.007074      -0.019408      -0.010232      -0.000077       0.010309              1.748105       2.188835      -0.505002      -0.052582       1.605711      -0.091076       1.449768          -0.000003
           20              H      -2.753433       5.041634       6.148383       0.128824       0.941161 0.63746621E+01  0.59959014E+02                                 1.666717                            1.533871      -1.174885       2.340232                    0.995736       3.560432      10.211950       0.470497       1.384051      -0.685531      -0.033871      -0.019553       0.000032       0.039109       0.006115       0.002478      -0.004231       0.007056      -0.019336      -0.010215      -0.000068       0.010283              1.748176       2.188914       0.505020      -0.052580       1.605781       0.091093       1.449833          -0.000003
           21              H       0.000000       9.810721       1.229617       0.128824       0.941160 0.63746572E+01  0.59958961E+02                                 1.666717                            1.533871      -1.174885       2.340232                    0.995736       3.560432      10.211952       0.470497       1.384051      -0.685531      -0.000002       0.039109      -0.000032       0.039109       0.000002      -0.004903       0.000031      -0.014120      -0.019336      -0.010215      -0.000068       0.010283              1.748176       1.314204       0.000005       0.105179       2.480490       0.000011       1.449833          -0.000003
           22              H       2.989467       4.905361       3.689000       0.128796       0.941251 0.63752458E+01  0.59964416E+02                                 1.666648                            1.533805      -1.173912       2.340602                    0.995744       3.560355      10.210909       0.470581       1.383805      -0.685578      -0.033866       0.019552       0.000000       0.039105      -0.006127      -0.002452      -0.004247       0.007074      -0.019408      -0.010232      -0.000077       0.010309              1.748104       2.188835      -0.505002       0.052582       1.605711       0.091076       1.449768          -0.000003
           23              H       8.496333       4.905361      13.526383       0.128824       0.941160 0.63746575E+01  0.59958964E+02                                 1.666717                            1.533871      -1.174885       2.340232                    0.995736       3.560431      10.211949       0.470497       1.384051      -0.685531       0.033871       0.019553       0.000032       0.039109       0.006115      -0.002478       0.004231       0.007056      -0.019336      -0.010215      -0.000068       0.010283              1.748176       2.188914       0.505020       0.052580       1.605781      -0.091093       1.449833          -0.000003
           24              H       5.742900       0.136274       8.607617       0.128824       0.941160 0.63746580E+01  0.59958968E+02                                 1.666717                            1.533871      -1.174884       2.340232                    0.995736       3.560432      10.211951       0.470497       1.384051      -0.685531       0.000002      -0.039109      -0.000032       0.039109       0.000002       0.004903      -0.000031      -0.014120      -0.019336      -0.010215      -0.000068       0.010283              1.748176       1.314204       0.000005      -0.105179       2.480490      -0.000011       1.449833          -0.000003
           25              C       2.735918       6.783851       9.036574       0.658938      24.701218 0.23662739E+03  0.48333451E+04                                 7.820834                            5.470027      -0.152086       2.013654                    0.999024      21.740019      60.476831       0.632380       0.474182      -1.018463       0.039196       0.003691      -0.046008       0.060553       0.037046       0.056746       0.071022      -0.085507      -0.031524      -0.085088      -0.035670       0.120758              9.523783      11.473088      -3.020036      -1.458055       7.546944      -2.764235       9.551317          -0.000010
           26              C       1.717701       6.506329      10.122616      -0.070184      37.272470 0.43328426E+03  0.10061005E+05                                 9.532270                            6.818782       0.221864       2.077080                    0.999345      26.974829      74.215469       0.655489       0.402413      -1.085813      -0.011748      -0.015476       0.026559       0.032908       0.000189       0.020574       0.004558      -0.024674      -0.028308      -0.029338       0.010483       0.018856             11.505527      13.474095      -2.396177      -3.984641       8.465196      -3.394700      12.577290          -0.000011
           27              C       0.528347       7.197646      10.200823       0.079425      28.902881 0.35426589E+03  0.79677520E+04                                 8.382929                            6.418363      -0.139582       1.962364                    0.999310      26.947050      77.489725       0.624524       0.436064      -1.044808      -0.024422      -0.016341       0.043259       0.052296       0.043843       0.033431       0.029949      -0.081527       0.076756      -0.076594      -0.002806       0.079400              9.592638      11.323821      -2.375453      -2.351047       8.026905      -2.471260       9.427189          -0.000010
           28              C      -1.235872       4.185695       4.117957       0.658760      24.703725 0.23665625E+03  0.48340636E+04                                 7.821171                            5.470237      -0.151880       2.013688                    0.999020      21.741579      60.481241       0.632392       0.474161      -1.018479      -0.016449      -0.035861      -0.046084       0.060666      -0.055576       0.033156      -0.084656      -0.021491      -0.031473      -0.085069      -0.035729       0.120798              9.524219      11.144492       3.210394      -1.664816       7.876565       2.644973       9.551599          -0.000010
           29              C      -0.967104       5.206257       5.203999      -0.069909      37.260074 0.43311597E+03  0.10056086E+05                                 9.530258                            6.817491       0.221595       2.077079                    0.999342      26.969051      74.194989       0.655549       0.402417      -1.085814      -0.007507       0.017875       0.026513       0.032845      -0.010768      -0.006284      -0.020026       0.011979      -0.028229      -0.029235       0.010405       0.018830             11.502980      11.790229       3.366230      -0.947366      10.144503       5.146796      12.574209          -0.000011
           30              C       0.226270       5.890610       5.282205       0.079248      28.909953 0.35437066E+03  0.79707074E+04                                 8.384275                            6.419308      -0.139791       1.962237                    0.999309      26.951113      77.504636       0.624478       0.436064      -1.044807      -0.001977       0.029359       0.043273       0.052330      -0.057281       0.009213      -0.043925      -0.035133       0.076801      -0.076654      -0.002766       0.079421              9.594246      10.910141       2.615830      -0.964780       8.443808       3.272372       9.428789          -0.000010
           31              C      -1.500045       8.924444      13.955192       0.658835      24.703507 0.23664940E+03  0.48339106E+04                                 7.821344                            5.470309      -0.152379       2.013558                    0.999024      21.741026      60.480504       0.632358       0.474187      -1.018460      -0.022722       0.032100      -0.045920       0.060459       0.018479      -0.089924       0.013669       0.106862      -0.031670      -0.085143      -0.035633       0.120776              9.524473       5.913436      -0.190051       3.123244      13.107859       0.119583       9.552125          -0.000010
           32              C      -0.750597       8.181403       0.285233      -0.070141      37.270593 0.43325954E+03  0.10060281E+05                                 9.531854                            6.818509       0.222530       2.077283                    0.999345      26.974397      74.213572       0.655514       0.402404      -1.085820       0.019267      -0.002464       0.026573       0.032916       0.010697      -0.014260       0.015429       0.012697      -0.028577      -0.029341       0.010369       0.018973             11.504970       7.641957      -0.970715       4.931941      14.296351      -1.753223      12.576601          -0.000011
           33              C      -0.754617       6.805734       0.363440       0.079273      28.909349 0.35436285E+03  0.79705174E+04                                 8.384353                            6.419399      -0.139722       1.962279                    0.999317      26.950649      77.504170       0.624448       0.436086      -1.044790       0.026372      -0.012987       0.043185       0.052241       0.013423      -0.042698       0.013912       0.116738       0.076755      -0.076602      -0.002856       0.079457              9.594309       6.795017      -0.240102       3.316269      12.559082      -0.800800       9.428827          -0.000010
           34              C       3.006982       3.163144       1.658574       0.658938      24.701221 0.23662742E+03  0.48333457E+04                                 7.820834                            5.470027      -0.152086       2.013654                    0.999024      21.740021      60.476841       0.632380       0.474182      -1.018463      -0.039196      -0.003691      -0.046008       0.060553       0.037046      -0.056746      -0.071022      -0.085507      -0.031524      -0.085088      -0.035670       0.120758              9.523784      11.473089      -3.020036       1.458055       7.546945       2.764236       9.551319          -0.000010
           35              C       4.025199       3.440666       2.744616      -0.070184      37.272475 0.43328430E+03  0.10061007E+05                                 9.532272                            6.818782       0.221863       2.077080                    0.999345      26.974830      74.215478       0.655489       0.402413      -1.085813       0.011748       0.015476       0.026559       0.032908       0.000189      -0.020574      -0.004558      -0.024674      -0.028308      -0.029338       0.010483       0.018856             11.505529      13.474098      -2.396177       3.984642       8.465197       3.394701      12.577293          -0.000011
           36              C       5.214553       2.749349       2.822823       0.079425      28.902885 0.35426595E+03  0.79677539E+04                                 8.382931                            6.418364      -0.139582       1.962364                    0.999310      26.947052      77.489737       0.624524       0.436064      -1.044808       0.024422       0.016341       0.043259       0.052296       0.043843      -0.033431      -0.029949      -0.081527       0.076757      -0.076594      -0.002806       0.079400              9.592640      11.323823      -2.375453       2.351048       8.026906       2.471260       9.427191          -0.000010
           37              C       6.978772       5.761300      11.495957       0.658760      24.703725 0.23665627E+03  0.48340641E+04                                 7.821170                            5.470237      -0.151881       2.013687                    0.999020      21.741579      60.481236       0.632392       0.474161      -1.018479       0.016449       0.035861      -0.046084       0.060666      -0.055576      -0.033156       0.084656      -0.021491      -0.031473      -0.085069      -0.035729       0.120798              9.524218      11.144491       3.210394       1.664816       7.876565      -2.644972       9.551598          -0.000010
           38              C       6.710004       4.740738      12.581999      -0.069909      37.260069 0.43311593E+03  0.10056084E+05                                 9.530257                            6.817491       0.221595       2.077079                    0.999342      26.969050      74.194981       0.655549       0.402417      -1.085814       0.007507      -0.017876       0.026513       0.032845      -0.010768       0.006284       0.020026       0.011979      -0.028229      -0.029235       0.010405       0.018830             11.502978      11.790227       3.366229       0.947366      10.144501      -5.146794      12.574207          -0.000011
           39              C       5.516630       4.056385      12.660205       0.079248      28.909950 0.35437062E+03  0.79707064E+04                                 8.384274                            6.419307      -0.139791       1.962237                    0.999309      26.951112      77.504626       0.624478       0.436064      -1.044807       0.001977      -0.029359       0.043273       0.052330      -0.057282      -0.009213       0.043925      -0.035133       0.076801      -0.076654      -0.002766       0.079421              9.594244      10.910139       2.615830       0.964780       8.443807      -3.272371       9.428787          -0.000010
           40              C       7.242945       1.022551       6.577192       0.658835      24.703512 0.23664951E+03  0.48339131E+04                                 7.821345                            5.470310      -0.152379       2.013558                    0.999024      21.741026      60.480503       0.632358       0.474187      -1.018460       0.022722      -0.032100      -0.045920       0.060459       0.018479       0.089924      -0.013669       0.106862      -0.031670      -0.085143      -0.035633       0.120777              9.524474       5.913438      -0.190051      -3.123246      13.107859      -0.119581       9.552126          -0.000010
           41              C       6.493497       1.765592       7.663233      -0.070141      37.270596 0.43325957E+03  0.10060282E+05                                 9.531854                            6.818510       0.222529       2.077283                    0.999345      26.974398      74.213577       0.655514       0.402404      -1.085820      -0.019267       0.002464       0.026573       0.032916       0.010697       0.014260      -0.015429       0.012697      -0.028577      -0.029341       0.010369       0.018973             11.504970       7.641957      -0.970716      -4.931941      14.296353       1.753223      12.576601          -0.000011
           42              C       6.497517       3.141261       7.741440       0.079273      28.909353 0.35436289E+03  0.79705186E+04                                 8.384353                            6.419399      -0.139722       1.962279                    0.999317      26.950651      77.504176       0.624448       0.436086      -1.044790      -0.026372       0.012987       0.043185       0.052241       0.013423       0.042698      -0.013912       0.116738       0.076754      -0.076602      -0.002856       0.079457              9.594309       6.795018      -0.240102      -3.316269      12.559083       0.800799       9.428828          -0.000010
           43              C       8.478818       3.163144       0.800808       0.658834      24.703494 0.23664930E+03  0.48339080E+04                                 7.821342                            5.470308      -0.152380       2.013558                    0.999024      21.741027      60.480507       0.632358       0.474187      -1.018460       0.039160      -0.003628       0.045920       0.060459      -0.037033      -0.056800       0.071042      -0.085437      -0.031670      -0.085143      -0.035633       0.120776              9.524469      11.473830       3.020249       1.458055       7.547453      -2.764604       9.552123          -0.000010
           44              C       7.460601       3.440666      14.470767      -0.070141      37.270581 0.43325949E+03  0.10060280E+05                                 9.531851                            6.818508       0.222529       2.077283                    0.999345      26.974397      74.213567       0.655514       0.402404      -1.085820      -0.011768       0.015454      -0.026573       0.032916      -0.000149      -0.020492       0.004635      -0.024875      -0.028577      -0.029341       0.010369       0.018972             11.504965      13.473403       2.396076       3.984302       8.464892      -3.394579      12.576600          -0.000011
           45              C       6.271247       2.749349      14.392560       0.079272      28.909350 0.35436298E+03  0.79705210E+04                                 8.384353                            6.419400      -0.139723       1.962279                    0.999317      26.950650      77.504173       0.624447       0.436086      -1.044790      -0.024433       0.016346      -0.043185       0.052241      -0.043838      -0.033397       0.030022      -0.081617       0.076755      -0.076601      -0.002856       0.079457              9.594308      11.325992       2.375861       2.351643       8.028105      -2.471578       9.428827          -0.000010
           46              C       4.507028       5.761300       5.719426       0.658938      24.701231 0.23662751E+03  0.48333480E+04                                 7.820836                            5.470028      -0.152086       2.013654                    0.999024      21.740021      60.476840       0.632380       0.474182      -1.018463      -0.016402       0.035790       0.046008       0.060553       0.055549      -0.033134      -0.084654      -0.021412      -0.031524      -0.085088      -0.035670       0.120758              9.523787      11.143913      -3.210092       1.664868       7.876128       2.644833       9.551321          -0.000010
           47              C       4.775796       4.740738       4.633384      -0.070184      37.272482 0.43328428E+03  0.10061006E+05                                 9.532273                            6.818782       0.221863       2.077080                    0.999345      26.974830      74.215477       0.655489       0.402413      -1.085813      -0.007529      -0.017912      -0.026559       0.032908       0.010779       0.006339      -0.020096       0.012011      -0.028308      -0.029338       0.010483       0.018856             11.505531      11.792572      -3.367011       0.947570      10.146729       5.148156      12.577292          -0.000011
           48              C       5.969170       4.056385       4.555177       0.079426      28.902877 0.35426569E+03  0.79677465E+04                                 8.382928                            6.418360      -0.139581       1.962364                    0.999310      26.947045      77.489704       0.624524       0.436064      -1.044808      -0.001941      -0.029320      -0.043260       0.052296       0.057224      -0.009221      -0.043927      -0.035174       0.076756      -0.076594      -0.002805       0.079399              9.592637      10.908337      -2.615339       0.964648       8.442390       3.271695       9.427186          -0.000010
           49              C       4.242855       1.022551      10.638043       0.658760      24.703727 0.23665628E+03  0.48340644E+04                                 7.821171                            5.470237      -0.151881       2.013687                    0.999020      21.741578      60.481234       0.632392       0.474161      -1.018479      -0.022833      -0.032176       0.046084       0.060666      -0.018482       0.089892       0.013614       0.107006      -0.031473      -0.085069      -0.035729       0.120798              9.524219       5.913263       0.190146      -3.123020      13.107796       0.119284       9.551599          -0.000010
           50              C       4.992303       1.765592       9.552001      -0.069908      37.260066 0.43311591E+03  0.10056084E+05                                 9.530256                            6.817490       0.221595       2.077080                    0.999342      26.969047      74.194970       0.655549       0.402417      -1.085814       0.019234       0.002437      -0.026513       0.032845      -0.010571       0.014201       0.015455       0.012662      -0.028229      -0.029235       0.010405       0.018830             11.502977       7.640689       0.970492      -4.930935      14.294038      -1.752952      12.574205          -0.000011
           51              C       4.988283       3.141261       9.473795       0.079248      28.909945 0.35437055E+03  0.79707044E+04                                 8.384273                            6.419307      -0.139790       1.962237                    0.999309      26.951111      77.504624       0.624478       0.436064      -1.044807       0.026414       0.012967      -0.043273       0.052330      -0.013428       0.042647       0.013984       0.116781       0.076801      -0.076654      -0.002766       0.079421              9.594244       6.795015       0.239963      -3.316348      12.558926      -0.800665       9.428789          -0.000010
           52              C      -2.735918       6.783851       8.178808       0.658834      24.703496 0.23664930E+03  0.48339082E+04                                 7.821343                            5.470309      -0.152379       2.013558                    0.999024      21.741028      60.480514       0.632358       0.474187      -1.018460      -0.039160       0.003628       0.045920       0.060459      -0.037033       0.056800      -0.071042      -0.085437      -0.031670      -0.085143      -0.035633       0.120776              9.524470      11.473832       3.020249      -1.458055       7.547454       2.764604       9.552124          -0.000010
           53              C      -1.717701       6.506329       7.092767      -0.070142      37.270588 0.43325956E+03  0.10060282E+05                                 9.531853                            6.818509       0.222529       2.077283                    0.999345      26.974399      74.213579       0.655514       0.402404      -1.085820       0.011768      -0.015454      -0.026573       0.032916      -0.000149       0.020492      -0.004635      -0.024875      -0.028577      -0.029341       0.010369       0.018972             11.504968      13.473406       2.396076      -3.984303       8.464894       3.394580      12.576603          -0.000011
           54              C      -0.528347       7.197646       7.014560       0.079272      28.909351 0.35436300E+03  0.79705216E+04                                 8.384354                            6.419401      -0.139722       1.962279                    0.999317      26.950651      77.504178       0.624447       0.436086      -1.044790       0.024433      -0.016346      -0.043185       0.052241      -0.043838       0.033397      -0.030022      -0.081617       0.076754      -0.076601      -0.002856       0.079457              9.594309      11.325993       2.375861      -2.351644       8.028106       2.471578       9.428828          -0.000010
           55              C       1.235872       4.185695      13.097426       0.658938      24.701230 0.23662750E+03  0.48333477E+04                                 7.820836                            5.470028      -0.152086       2.013654                    0.999024      21.740020      60.476837       0.632380       0.474182      -1.018463       0.016402      -0.035790       0.046008       0.060553       0.055549       0.033134       0.084654      -0.021412      -0.031524      -0.085088      -0.035670       0.120758              9.523787      11.143913      -3.210092      -1.664867       7.876128      -2.644833       9.551320          -0.000010
           56              C       0.967104       5.206257      12.011384      -0.070184      37.272483 0.43328431E+03  0.10061007E+05                                 9.532272                            6.818782       0.221863       2.077080                    0.999345      26.974831      74.215479       0.655489       0.402413      -1.085813       0.007529       0.017912      -0.026559       0.032908       0.010779      -0.006339       0.020096       0.012011      -0.028308      -0.029338       0.010483       0.018856             11.505531      11.792572      -3.367011      -0.947570      10.146729      -5.148155      12.577292          -0.000011
           57              C      -0.226270       5.890610      11.933177       0.079426      28.902877 0.35426570E+03  0.79677466E+04                                 8.382927                            6.418360      -0.139581       1.962364                    0.999310      26.947045      77.489700       0.624524       0.436064      -1.044808       0.001941       0.029320      -0.043259       0.052296       0.057224       0.009221       0.043927      -0.035174       0.076756      -0.076594      -0.002806       0.079399              9.592636      10.908336      -2.615339      -0.964647       8.442389      -3.271694       9.427185          -0.000010
           58              C       1.500045       8.924444       3.260043       0.658760      24.703733 0.23665638E+03  0.48340670E+04                                 7.821172                            5.470238      -0.151880       2.013688                    0.999020      21.741578      60.481234       0.632392       0.474161      -1.018479       0.022833       0.032176       0.046084       0.060666      -0.018482      -0.089892      -0.013614       0.107006      -0.031473      -0.085069      -0.035729       0.120798              9.524221       5.913265       0.190146       3.123022      13.107797      -0.119282       9.551599          -0.000010
           59              C       0.750597       8.181403       2.174001      -0.069908      37.260064 0.43311590E+03  0.10056083E+05                                 9.530255                            6.817490       0.221595       2.077080                    0.999342      26.969047      74.194967       0.655549       0.402417      -1.085814      -0.019234      -0.002437      -0.026513       0.032845      -0.010571      -0.014201      -0.015455       0.012662      -0.028229      -0.029235       0.010405       0.018830             11.502976       7.640689       0.970493       4.930934      14.294039       1.752952      12.574202          -0.000011
           60              C       0.754617       6.805734       2.095795       0.079248      28.909941 0.35437050E+03  0.79707028E+04                                 8.384272                            6.419306      -0.139791       1.962237                    0.999309      26.951108      77.504612       0.624478       0.436064      -1.044807      -0.026414      -0.012967      -0.043273       0.052330      -0.013428      -0.042647      -0.013984       0.116781       0.076801      -0.076654      -0.002766       0.079421              9.594243       6.795014       0.239963       3.316347      12.558925       0.800664       9.428788          -0.000010
           61              C       1.954883       5.502678      11.067000      -0.062852      33.655504 0.42427478E+03  0.99373537E+04                                 9.200360                            6.974769      -0.045786       1.967440                    0.999548      28.736513      83.093166       0.608189       0.429976      -1.053236      -0.010763       0.006214      -0.000000       0.012428       0.017286       0.031023       0.053734      -0.019959      -0.008619      -0.053960      -0.018523       0.072483             10.573439      10.945814      -1.883938      -2.451334       8.770437      -4.245841      12.004066          -0.000019
           62              C      -1.954883       5.502678       6.148383      -0.062954      33.661472 0.42436913E+03  0.99401246E+04                                 9.201404                            6.975506      -0.045805       1.967382                    0.999546      28.739545      83.104514       0.608162       0.429971      -1.053238       0.010771       0.006271      -0.000022       0.012464      -0.017331       0.031092      -0.053688      -0.020007      -0.008971      -0.053981      -0.018516       0.072496             10.574680      10.946966       1.884183      -2.451512       8.771544       4.246556      12.005529          -0.000019
           63              C      -0.000000       8.888635       1.229617      -0.062953      33.661461 0.42436916E+03  0.99401252E+04                                 9.201402                            6.975506      -0.045805       1.967382                    0.999546      28.739544      83.104506       0.608162       0.429971      -1.053238      -0.000046      -0.012463       0.000022       0.012464      -0.000002      -0.062041       0.000082       0.040022      -0.008971      -0.053981      -0.018516       0.072496             10.574676       7.683645       0.000104       4.903377      12.034862       0.000204      12.005522          -0.000019
           64              C       3.788017       4.444317       3.689000      -0.062852      33.655502 0.42427476E+03  0.99373529E+04                                 9.200360                            6.974769      -0.045786       1.967440                    0.999548      28.736512      83.093162       0.608189       0.429976      -1.053236       0.010763      -0.006214       0.000000       0.012428       0.017286      -0.031023      -0.053734      -0.019959      -0.008619      -0.053960      -0.018523       0.072483             10.573439      10.945814      -1.883937       2.451334       8.770437       4.245841      12.004066          -0.000019
           65              C       7.697783       4.444317      13.526383      -0.062953      33.661467 0.42436908E+03  0.99401230E+04                                 9.201402                            6.975505      -0.045805       1.967382                    0.999546      28.739543      83.104500       0.608162       0.429971      -1.053238      -0.010771      -0.006271      -0.000022       0.012464      -0.017331      -0.031092       0.053688      -0.020007      -0.008971      -0.053981      -0.018516       0.072496             10.574677      10.946963       1.884183       2.451511       8.771542      -4.246555      12.005526          -0.000019
           66              C       5.742900       1.058360       8.607617      -0.062953      33.661460 0.42436913E+03  0.99401245E+04                                 9.201402                            6.975506      -0.045805       1.967382                    0.999546      28.739543      83.104504       0.608162       0.429971      -1.053238       0.000046       0.012463       0.000022       0.012464      -0.000002       0.062041      -0.000082       0.040022      -0.008971      -0.053981      -0.018516       0.072496             10.574676       7.683645       0.000104      -4.903377      12.034862      -0.000204      12.005523          -0.000019
           67              N      -0.457996       6.895754      11.067000      -0.296424      40.155597 0.55490966E+03  0.13592193E+05                                 9.711559                            7.592541       0.141900       2.059784                    0.997726      28.609862      78.647319       0.641883       0.389568      -1.103928       0.201712      -0.116458      -0.000000       0.232917       0.115815      -0.007865      -0.013623      -0.133731       0.230973      -0.172227       0.067929       0.104297             11.116653      11.471297      -1.685967      -2.236719       9.524511      -3.874114      12.354152          -0.000005
           68              N       0.457996       6.895754       6.148383      -0.296294      40.147814 0.55477421E+03  0.13587950E+05                                 9.710076                            7.591405       0.142229       2.059919                    0.997728      28.606789      78.634380       0.641962       0.389547      -1.103951      -0.201718      -0.116434       0.000040       0.232910      -0.115838      -0.007875       0.013635      -0.133675       0.231043      -0.172245       0.067932       0.104313             11.114876      11.469179       1.685295      -2.236484       9.523065       3.873611      12.352384          -0.000005
           69              N       0.000000       6.102481       1.229617      -0.296294      40.147827 0.55477438E+03  0.13587955E+05                                 9.710077                            7.591406       0.142229       2.059919                    0.997728      28.606791      78.634385       0.641962       0.389547      -1.103951      -0.000024       0.232910      -0.000040       0.232910      -0.000036       0.015746      -0.000003       0.267476       0.231043      -0.172245       0.067932       0.104313             11.114879       8.550084      -0.000045       4.472885      12.442168      -0.000049      12.352386          -0.000005
           70              N       6.200896       3.051241       3.689000      -0.296424      40.155596 0.55490965E+03  0.13592192E+05                                 9.711559                            7.592540       0.141900       2.059784                    0.997726      28.609862      78.647318       0.641883       0.389568      -1.103928      -0.201712       0.116458      -0.000000       0.232917       0.115815       0.007865       0.013623      -0.133731       0.230973      -0.172226       0.067929       0.104297             11.116653      11.471297      -1.685967       2.236719       9.524511       3.874114      12.354152          -0.000005
           71              N       5.284904       3.051241      13.526383      -0.296294      40.147808 0.55477412E+03  0.13587947E+05                                 9.710074                            7.591404       0.142229       2.059919                    0.997728      28.606787      78.634368       0.641962       0.389546      -1.103951       0.201718       0.116434       0.000040       0.232910      -0.115838       0.007875      -0.013635      -0.133675       0.231043      -0.172245       0.067932       0.104313             11.114874      11.469176       1.685295       2.236484       9.523064      -3.873610      12.352383          -0.000005
           72              N       5.742900       3.844514       8.607617      -0.296294      40.147825 0.55477434E+03  0.13587954E+05                                 9.710077                            7.591406       0.142228       2.059919                    0.997728      28.606790      78.634383       0.641962       0.389547      -1.103951       0.000024      -0.232910      -0.000040       0.232910      -0.000036      -0.015746       0.000003       0.267476       0.231043      -0.172245       0.067932       0.104313             11.114879       8.550083      -0.000045      -4.472885      12.442168       0.000048      12.352385          -0.000005
           73              O       3.766768       6.080598       9.043952      -0.652712      49.345778 0.61616919E+03  0.15315592E+05                                10.771260                            7.668189       0.178194       2.092860                    0.995276      28.829399      76.885671       0.688581       0.357863      -1.140670      -0.081550      -0.018794       0.011820       0.084518      -0.007169       0.063523       0.058489      -0.039864      -0.051501      -0.096931       0.015615       0.081316             13.701629      22.967933      -7.688030      -0.818457      10.153533      -0.438179       7.983419          -0.000009
           74              O       2.464853       7.694995       8.214665      -0.682463      42.605450 0.58955466E+03  0.14508254E+05                                 9.670675                            7.454599       0.251445       2.090040                    0.998246      29.640057      78.920776       0.704140       0.353473      -1.143008      -0.013567      -0.009544       0.077653       0.079405       0.003596       0.062544       0.004636      -0.126617      -0.049862      -0.101231       0.028808       0.072423             11.524372       8.131857      -2.875257       2.476165      11.549984      -6.343321      14.891274          -0.000019
           75              O       9.125468       3.644579       4.125335      -0.652715      49.351414 0.61623806E+03  0.15317799E+05                                10.772190                            7.668693       0.178381       2.092905                    0.995282      28.830648      76.891344       0.688546       0.357870      -1.140660       0.024528       0.080050       0.011812       0.084553      -0.013701       0.018905      -0.084292       0.032360      -0.051555      -0.096974       0.015613       0.081361             13.702971      20.017122       9.394018       0.029760      13.107764       0.928011       7.984028          -0.000009
           76              O      -0.311265       3.964872       3.296048      -0.682390      42.605242 0.58955723E+03  0.14508367E+05                                 9.670788                            7.454753       0.251375       2.090018                    0.998238      29.639649      78.920442       0.704112       0.353486      -1.142995      -0.001478       0.016552       0.077645       0.079404      -0.056645      -0.027285      -0.056489       0.057045      -0.049536      -0.101252       0.028873       0.072379             11.524455      13.186012      -0.042282      -6.731491       6.496403       1.027089      14.890950          -0.000019
           77              O       4.336464       0.221818      13.962570      -0.652722      49.345549 0.61616227E+03  0.15315354E+05                                10.771098                            7.668057       0.177561       2.092664                    0.995270      28.829583      76.885611       0.688601       0.357855      -1.140679       0.057078      -0.061241       0.011799       0.084543       0.020828      -0.082454       0.025805       0.007557      -0.051480      -0.096968       0.015599       0.081369             13.701428       6.699004      -1.704871       0.788636      26.422050      -0.489201       7.983229          -0.000009
           78              O      -2.153587       8.234122      13.133283      -0.682333      42.600138 0.58945175E+03  0.14505055E+05                                 9.669840                            7.453873       0.251325       2.090049                    0.998243      29.637696      78.912083       0.704187       0.353465      -1.143016       0.015081      -0.006875       0.077701       0.079450       0.053068      -0.035270       0.051925       0.069397      -0.049885      -0.101287       0.028885       0.072402             11.523480       8.204755       2.917567       4.255122      11.475370       5.315776      14.890316          -0.000019
           79              O       1.976132       3.866397       1.665952      -0.652712      49.345788 0.61616933E+03  0.15315597E+05                                10.771262                            7.668191       0.178194       2.092860                    0.995276      28.829401      76.885681       0.688581       0.357863      -1.140670       0.081550       0.018794       0.011820       0.084518      -0.007169      -0.063523      -0.058489      -0.039864      -0.051501      -0.096931       0.015615       0.081316             13.701632      22.967939      -7.688032       0.818457      10.153535       0.438180       7.983421          -0.000009
           80              O       3.278047       2.252000       0.836665      -0.682463      42.605465 0.58955487E+03  0.14508260E+05                                 9.670678                            7.454601       0.251444       2.090040                    0.998246      29.640058      78.920788       0.704140       0.353473      -1.143008       0.013567       0.009544       0.077653       0.079405       0.003596      -0.062544      -0.004636      -0.126617      -0.049862      -0.101231       0.028808       0.072422             11.524376       8.131860      -2.875258      -2.476166      11.549988       6.343324      14.891280          -0.000019
           81              O      -3.382568       6.302416      11.503335      -0.652715      49.351408 0.61623803E+03  0.15317798E+05                                10.772188                            7.668693       0.178381       2.092905                    0.995282      28.830649      76.891343       0.688546       0.357870      -1.140660      -0.024528      -0.080050       0.011812       0.084553      -0.013701      -0.018905       0.084293       0.032360      -0.051555      -0.096974       0.015613       0.081361             13.702969      20.017118       9.394016      -0.029761      13.107761      -0.928011       7.984027          -0.000009
           82              O       6.054165       5.982123      10.674048      -0.682390      42.605212 0.58955679E+03  0.14508353E+05                                 9.670781                            7.454748       0.251375       2.090018                    0.998238      29.639646      78.920416       0.704112       0.353486      -1.142995       0.001478      -0.016552       0.077645       0.079404      -0.056645       0.027285       0.056489       0.057045      -0.049536      -0.101252       0.028873       0.072379             11.524447      13.186002      -0.042283       6.731486       6.496399      -1.027088      14.890940          -0.000019
           83              O       1.406436       9.725177       6.584570      -0.652722      49.345550 0.61616235E+03  0.15315357E+05                                10.771098                            7.668057       0.177561       2.092664                    0.995270      28.829585      76.885618       0.688601       0.357855      -1.140679      -0.057078       0.061241       0.011799       0.084543       0.020828       0.082454      -0.025805       0.007557      -0.051480      -0.096968       0.015599       0.081369             13.701427       6.699004      -1.704870      -0.788636      26.422049       0.489202       7.983229          -0.000009
           84              O       7.896488       1.712873       5.755283      -0.682333      42.600142 0.58945199E+03  0.14505062E+05                                 9.669841                            7.453875       0.251325       2.090049                    0.998243      29.637693      78.912078       0.704187       0.353466      -1.143016      -0.015081       0.006875       0.077701       0.079449       0.053068       0.035270      -0.051925       0.069397      -0.049884      -0.101287       0.028885       0.072402             11.523481       8.204760       2.917570      -4.255124      11.475370      -5.315774      14.890315          -0.000019
           85              O      -1.976132       3.866397       0.793430      -0.652722      49.345539 0.61616231E+03  0.15315355E+05                                10.771096                            7.668057       0.177561       2.092664                    0.995270      28.829586      76.885619       0.688601       0.357855      -1.140679      -0.081575       0.018811      -0.011799       0.084543       0.007142      -0.063575       0.058505      -0.039852      -0.051480      -0.096968       0.015599       0.081369             13.701423      22.967735       7.687894       0.817974      10.153307      -0.438381       7.983228          -0.000009
           86              O       8.207753       2.252000       1.622717      -0.682333      42.600119 0.58945119E+03  0.14505038E+05                                 9.669837                            7.453870       0.251325       2.090049                    0.998243      29.637692      78.912069       0.704187       0.353465      -1.143016      -0.013495       0.009623      -0.077701       0.079450      -0.003515      -0.062603       0.004583      -0.126615      -0.049884      -0.101287       0.028885       0.072402             11.523477       8.131026       2.875002      -2.476037      11.549093      -6.342931      14.890311          -0.000019
           87              O       3.382568       6.302416       5.712048      -0.652712      49.345797 0.61616939E+03  0.15315599E+05                                10.771264                            7.668191       0.178194       2.092860                    0.995276      28.829401      76.885680       0.688581       0.357863      -1.140670       0.024498      -0.080021      -0.011820       0.084518       0.013677      -0.018891      -0.084257       0.032350      -0.051501      -0.096931       0.015615       0.081316             13.701634      20.015170      -9.392818      -0.029756      13.106310       0.927895       7.983422          -0.000009
           88              O       5.431635       5.982123       6.541335      -0.682463      42.605465 0.58955504E+03  0.14508265E+05                                 9.670678                            7.454602       0.251444       2.090040                    0.998246      29.640057      78.920783       0.704140       0.353473      -1.143008      -0.001482      -0.016521      -0.077653       0.079405       0.056625       0.027257      -0.056482       0.057080      -0.049862      -0.101231       0.028808       0.072423             11.524376      13.185501       0.042466       6.731561       6.496346       1.027241      14.891280          -0.000019
           89              O      -1.406436       9.725177      10.630665      -0.652715      49.351419 0.61623809E+03  0.15317800E+05                                10.772190                            7.668693       0.178381       2.092905                    0.995282      28.830651      76.891349       0.688546       0.357870      -1.140660       0.057061       0.061267      -0.011811       0.084553      -0.020863       0.082452       0.025774       0.007551      -0.051555      -0.096974       0.015613       0.081361             13.702971       6.699645       1.705175      -0.788801      26.425241      -0.489781       7.984027          -0.000009
           90              O       3.589313       1.712873      11.459952      -0.682390      42.605223 0.58955702E+03  0.14508360E+05                                 9.670784                            7.454750       0.251375       2.090018                    0.998238      29.639646      78.920421       0.704112       0.353486      -1.142995       0.015074       0.006996      -0.077645       0.079404      -0.053023       0.035278       0.051874       0.069590      -0.049536      -0.101252       0.028873       0.072379             11.524450       8.205418      -2.917824      -4.255228      11.476987       5.316095      14.890944          -0.000019
           91              O       7.719032       6.080598       8.171430      -0.652722      49.345542 0.61616230E+03  0.15315355E+05                                10.771098                            7.668057       0.177561       2.092664                    0.995270      28.829584      76.885618       0.688600       0.357855      -1.140679       0.081575      -0.018811      -0.011799       0.084543       0.007142       0.063575      -0.058505      -0.039852      -0.051480      -0.096968       0.015599       0.081369             13.701425      22.967740       7.687895      -0.817974      10.153308       0.438381       7.983229          -0.000009
           92              O      -2.464853       7.694995       9.000717      -0.682333      42.600137 0.58945146E+03  0.14505046E+05                                 9.669840                            7.453872       0.251325       2.090049                    0.998243      29.637696      78.912087       0.704187       0.353466      -1.143016       0.013495      -0.009623      -0.077701       0.079450      -0.003515       0.062603      -0.004583      -0.126615      -0.049885      -0.101287       0.028885       0.072402             11.523481       8.131029       2.875004       2.476038      11.549097       6.342934      14.890317          -0.000019
           93              O       2.360332       3.644579      13.090048      -0.652712      49.345784 0.61616922E+03  0.15315593E+05                                10.771262                            7.668190       0.178194       2.092860                    0.995276      28.829398      76.885667       0.688581       0.357863      -1.140671      -0.024498       0.080021      -0.011820       0.084518       0.013677       0.018891       0.084257       0.032350      -0.051501      -0.096931       0.015615       0.081316             13.701631      20.015166      -9.392815       0.029756      13.106307      -0.927896       7.983420          -0.000009
           94              O       0.311265       3.964872      13.919335      -0.682463      42.605462 0.58955502E+03  0.14508264E+05                                 9.670677                            7.454602       0.251444       2.090040                    0.998246      29.640059      78.920785       0.704140       0.353473      -1.143008       0.001482       0.016522      -0.077653       0.079405       0.056625      -0.027257       0.056482       0.057080      -0.049862      -0.101231       0.028808       0.072423             11.524374      13.185499       0.042466      -6.731560       6.496346      -1.027241      14.891277          -0.000019
           95              O       7.149336       0.221818       3.252665      -0.652715      49.351409 0.61623799E+03  0.15317797E+05                                10.772189                            7.668693       0.178381       2.092905                    0.995282      28.830648      76.891342       0.688546       0.357870      -1.140660      -0.057061      -0.061267      -0.011811       0.084553      -0.020863      -0.082452      -0.025774       0.007551      -0.051555      -0.096974       0.015613       0.081361             13.702970       6.699645       1.705174       0.788801      26.425238       0.489783       7.984026          -0.000009
           96              O       2.153588       8.234122       4.081952      -0.682390      42.605233 0.58955741E+03  0.14508372E+05                                 9.670786                            7.454753       0.251375       2.090018                    0.998238      29.639648      78.920431       0.704112       0.353486      -1.142995      -0.015074      -0.006996      -0.077645       0.079404      -0.053023      -0.035278      -0.051874       0.069590      -0.049536      -0.101252       0.028873       0.072379             11.524451       8.205423      -2.917827       4.255229      11.476988      -5.316094      14.890942          -0.000019

******************************************************
Auxiliary information for the entire system
The total spin magnetic moment of the unit cell is   -0.001067
The total net atomic charge of the unit cell is   0.000002
Accuracy of reproducing the electrostatic potential in the unit cell:
  The inner radius (bohr) =    5.0000
  The outer radius (bohr) =   12.0000
  Valid grid points have density less than (e/(bohr^3)) =    0.0001
  The number of valid grid points were=       133758
  The rms potential error without charges in kcal/mol is=      4.14769
  The rms potential error with partial charges in kcal/mol is=      1.86642
  The RRMSE value at monopole order=      0.44999
  The rms potential error with partial charges and cloud penetration in kcal/mol is=      1.85875
  The RRMSE value at monopole order with cloud penetration is=      0.44814
  The rms potential error with partial charges and atomic dipoles in kcal/mol is=      0.86219
  The RRMSE value at dipole order=      0.20787
  The rms potential error with partial charges, atomic dipoles and cloud penetration in kcal/mol is=      0.85180
  The RRMSE value at dipole order with cloud penetration=      0.20537

******************************************************
The electron densities and ab initio electrostatic potential were computed in VASP using the PBE functional and
projector augmented wave method. See the main text of the journal article for a description of computational details.
The atomic charges, dipoles, and quadrupoles were computed with the DDEC6 method as described in
(a) T. A. Manz and N. Gabaldon Limas, RSC Adv. 6 (2016) 47771-47801 DOI: 10.1039/c6ra04656h
(b) N. Gabaldon Limas and T. A. Manz, RSC Adv. 8 (2018) 2678-2707 DOI: 10.1039/c7ra11829e.
For each atom in the material, the electron cloud parameters were fit to the spherically averaged atom-in-material
electron density using radial positions for which this density was between 10^-4 and 10^-2 electrons per cubic bohr.
The polarizabilities, dispersion coefficients, and quantum Drude oscillator (QDO) parameters were fit using the MCLF method.
The magnetic structure of the system was optimized in VASP from the default ferromagnetic initial guess using spin polarization.
The atomic spin moments (ASMs) were computed on this optimized magnetic structure using the DDEC6 partition as inputs
to the method of T. A. Manz and D. S. Sholl, J. Chem. Theory Comput. 7 (2011) 4146-4164 DOI: 10.1021/ct200539n.
The RMSE and RRMSE were computed using a uniform grid with Ewald summation.
