# Supplementary material for: A collection of forcefield precursors for metal–organic frameworks
Source: RSC Adv. 2019 Nov 13;9(63):36492–507. doi: 10.1039/c9ra07327b (PMC9075174; doi:10.1039/c9ra07327b)
Supplement: RA-009-C9RA07327B-s4941 [file RA-009-C9RA07327B-s4941.xyz]

   96
jmolscript: load "" {1 1 1} spacegroup "x,y,z" unitcell [{     11.479900     0.000000     0.000000 }, {     -5.739950     9.941885     0.000000 }, {      0.000000     0.000000    14.735000 }]
Mg     8.142636     1.926837    11.051250     1.369017
Mg     3.337264     1.926837     6.139632     1.368897
Mg     5.739950     6.088410     1.227868     1.368839
Mg    -2.402628     8.015148     3.683750     1.369015
Mg     2.402686     8.015048    13.507132     1.368896
Mg     0.000057     3.853574     8.595368     1.368897
H      7.045789     3.603933    14.521343     0.094813
H      5.338154     2.038086     9.609725     0.094843
H      4.835908     4.299865     4.697960     0.094835
H     -1.305839     6.337952     7.153843     0.094814
H      0.401796     7.903799     2.242225     0.094842
H      0.904042     5.642020    12.065460     0.094835
H      1.305839     6.337952    10.037040     0.094835
H     -0.401797     7.903799     0.213658     0.094815
H     -0.904042     5.642020     5.125275     0.094843
H      4.434111     3.603933     2.669540     0.094835
H      6.141746     2.038086     7.581157     0.094814
H      6.643992     4.299865    12.492775     0.094843
H      5.739950     0.129245     1.227868     0.125774
H      2.981904     4.906320    11.051250     0.125724
H      8.497996     4.906320     6.139632     0.125776
H      0.000000     9.812640     8.595368     0.125775
H      2.758046     5.035565     3.683750     0.125725
H     -2.758046     5.035565    13.507132     0.125775
C      7.240258     1.018049    13.936952     0.659883
C      6.482126     1.752953     0.282912    -0.069011
C      6.488841     3.133583     0.364544     0.078264
C      3.001477     3.162613     9.025335     0.659889
C      4.016989     3.451723    10.106294    -0.069103
C      5.209292     2.755592    10.187926     0.078355
C      6.978115     5.761223     4.113570     0.659714
C      6.720735     4.737209     5.194530    -0.069111
C      5.521717     4.052710     5.276161     0.078294
C     -1.500308     8.923836     6.569452     0.659881
C     -0.742176     8.188932     7.650412    -0.069011
C     -0.748891     6.808302     7.732044     0.078274
C      2.738473     6.779272     1.657835     0.659892
C      1.722961     6.490162     2.738794    -0.069100
C      0.530658     7.186293     2.820426     0.078349
C     -1.238165     4.180662    11.481070     0.659710
C     -0.980785     5.204676    12.562030    -0.069116
C      0.218233     5.889175    12.643661     0.078296
C      1.500308     8.923836    10.621430     0.659715
C      0.742176     8.188932     9.540470    -0.069112
C      0.748891     6.808302     9.458839     0.078292
C     -2.738473     6.779272     0.798048     0.659878
C     -1.722961     6.490162    14.452088    -0.069011
C     -0.530658     7.186293    14.370456     0.078277
C      1.238165     4.180662     5.709665     0.659889
C      0.980785     5.204676     4.628706    -0.069103
C     -0.218233     5.889175     4.547074     0.078354
C      4.239642     1.018049     3.253930     0.659710
C      4.997774     1.752953     2.172970    -0.069119
C      4.991059     3.133583     2.091339     0.078288
C      8.478423     3.162613     8.165548     0.659881
C      7.462911     3.451723     7.084588    -0.069011
C      6.270608     2.755592     7.002956     0.078274
C      4.501785     5.761223    13.077165     0.659899
C      4.759165     4.737209    11.996206    -0.069101
C      5.958183     4.052710    11.914574     0.078351
C      5.739950     1.060203     1.227868    -0.062228
C      3.788137     4.440841    11.051250    -0.062156
C      7.691763     4.440841     6.139632    -0.062224
C     -0.000000     8.881682     8.595368    -0.062224
C      1.951813     5.501044     3.683750    -0.062154
C     -1.951813     5.501044    13.507132    -0.062224
N      5.739950     3.834983     1.227868    -0.293946
N      6.191167     3.053451    11.051250    -0.294168
N      5.288733     3.053451     6.139632    -0.293991
N      0.000000     6.106902     8.595368    -0.293991
N     -0.451217     6.888434     3.683750    -0.294169
N      0.451217     6.888434    13.507132    -0.293988
O      7.882846     1.710501    13.115034    -0.680605
O      1.403992     9.719187    13.952277    -0.652583
O      3.279865     2.259890     8.203417    -0.680581
O      1.975117     3.866399     9.040659    -0.652550
O      6.057140     5.971494     3.291652    -0.680456
O     -3.379109     6.298184     4.128894    -0.652563
O     -2.142896     8.231384     5.747534    -0.680600
O      4.335958     0.222698     6.584777    -0.652583
O      2.460085     7.681995     0.835917    -0.680586
O      3.764833     6.075486     1.673159    -0.652547
O     -0.317190     3.970391    10.659152    -0.680468
O      9.119059     3.643701    11.496394    -0.652543
O      2.142896     8.231384    11.443348    -0.680473
O      7.143942     0.222698    10.606106    -0.652561
O     -2.460085     7.681995     1.619966    -0.680602
O      7.715067     6.075486     0.782723    -0.652555
O      0.317190     3.970391     6.531583    -0.680582
O      2.360841     3.643701     5.694341    -0.652549
O      3.597054     1.710501     4.075848    -0.680470
O     -1.403992     9.719187     3.238606    -0.652544
O      8.200035     2.259890     8.987466    -0.680601
O     -1.975117     3.866399     8.150223    -0.652583
O      5.422760     5.971494    13.899083    -0.680586
O      3.379109     6.298184    13.061841    -0.652550

The following XYZ coordinates are in angstroms. Other properties are in atomic units.
The sperically averaged electron density of each atom fit to a function of the form exp(a - br)
eigen_1, eigen_2 and eigen_3 are the three eigenvalues of traceless quadrupole moment tensor
  atom number  atomic symbol              X              Y              Z     net charge C6 coefficient C8 coefficient C10 coefficient fluctuating dipole atomic polarizability isotropic forcefield polarizability              a              b squared Pearson coefficient          <r^3>          <r^4>         wp_QDO          m_QDO          q_QDO       dipole_x       dipole_y       dipole_z         dipole            Qxy            Qxz            Qyz     Q(x^2-y^2)  Q(3z^2 - R^2)        eigen_1        eigen_2        eigen_3 static polarizability      alpha(xx)      alpha(xy)      alpha(xz)      alpha(yy)      alpha(yz)      alpha(zz) atomic spin moment
            1             Mg       8.142636       1.926837      11.051250       1.369017      40.320107 0.58087951E+03  0.14811965E+05                                13.240614                           10.501358      -1.077778       1.740007                    0.998941      21.043415      64.837087       0.337399       0.711928      -0.922538       0.075787      -0.043782       0.000002       0.087525      -0.055031       0.024221       0.041949       0.063511      -0.060938      -0.088029       0.014337       0.073692             16.223770      13.051791       5.399695      -1.146052      19.285990      -1.985052      16.333527           0.000009
            2             Mg       3.337264       1.926837       6.139632       1.368897      40.315670 0.58081884E+03  0.14809738E+05                                13.238371                           10.499821      -1.076592       1.740332                    0.998932      21.044010      64.833234       0.337478       0.711794      -0.922599      -0.075838      -0.043815      -0.000006       0.087585       0.055074       0.024228      -0.041932       0.063553      -0.061010      -0.088051       0.014299       0.073752             16.220702      13.049319      -5.398384      -1.145450      19.282078       1.984101      16.330709           0.000009
            3             Mg       5.739950       6.088410       1.227868       1.368839      40.304103 0.58062967E+03  0.14803421E+05                                13.234813                           10.497276      -1.075349       1.740725                    0.998922      21.042272      64.820498       0.337565       0.711681      -0.922654      -0.000009       0.087614      -0.000013       0.087614       0.000002      -0.048436       0.000020      -0.127279      -0.061061      -0.088095       0.014278       0.073817             16.216003      22.392444       0.000034       2.290067       9.929388       0.000034      16.326177           0.000009
            4             Mg      -2.402628       8.015148       3.683750       1.369015      40.320434 0.58088536E+03  0.14812154E+05                                13.240687                           10.501414      -1.077787       1.740003                    0.998941      21.043505      64.837486       0.337398       0.711929      -0.922537      -0.075809       0.043742      -0.000002       0.087523      -0.055016      -0.024220      -0.041951       0.063558      -0.060933      -0.088030       0.014340       0.073690             16.223845      13.051208       5.399344       1.146053      19.286696       1.985018      16.333631           0.000009
            5             Mg       2.402686       8.015048      13.507132       1.368896      40.315855 0.58082174E+03  0.14809833E+05                                13.238415                           10.499852      -1.076597       1.740329                    0.998932      21.044058      64.833466       0.337477       0.711795      -0.922599       0.075836       0.043815      -0.000007       0.087584       0.055074      -0.024230       0.041931       0.063548      -0.061012      -0.088049       0.014299       0.073751             16.220739      13.049311      -5.398348       1.145424      19.282085      -1.984055      16.330820           0.000009
            6             Mg       0.000057       3.853574       8.595368       1.368897      40.315620 0.58081842E+03  0.14809724E+05                                13.238359                           10.499817      -1.076592       1.740332                    0.998932      21.044002      64.833198       0.337478       0.711794      -0.922599      -0.000026      -0.087585       0.000006       0.087585       0.000018       0.048429      -0.000017      -0.127168      -0.061010      -0.088051       0.014299       0.073752             16.220678      22.398989      -0.000317      -2.290997       9.932366      -0.000056      16.330680           0.000009
            7              H       7.045789       3.603933      14.521343       0.094813       1.129487 0.79589031E+01  0.79124809E+02                                 1.875751                            1.708456      -1.315225       2.250529                    0.993738       3.895218      11.482816       0.447982       1.375263      -0.686682       0.030578       0.021369      -0.026539       0.045781       0.005300      -0.008554      -0.006676       0.004746      -0.003118      -0.008940      -0.005139       0.014079              1.977605       1.869279       0.381401      -0.434951       1.974386      -0.389600       2.089150          -0.000003
            8              H       5.338154       2.038086       9.609725       0.094843       1.129368 0.79578349E+01  0.79111366E+02                                 1.875610                            1.708336      -1.315085       2.250607                    0.993741       3.894899      11.481591       0.448001       1.375254      -0.686685       0.003227      -0.037148      -0.026526       0.045760      -0.000585      -0.001503       0.010752      -0.011573      -0.003128      -0.008946      -0.005143       0.014089              1.977450       1.617683      -0.236182      -0.119918       2.225677       0.571427       2.088990          -0.000003
            9              H       4.835908       4.299865       4.697960       0.094835       1.129370 0.79580718E+01  0.79116297E+02                                 1.875809                            1.708512      -1.315967       2.250262                    0.993724       3.895261      11.483787       0.447908       1.375496      -0.686637      -0.033797       0.015799      -0.026523       0.045775      -0.004697       0.010060      -0.004085       0.006800      -0.003109      -0.008944      -0.005137       0.014080              1.977668       2.278481      -0.145166       0.554896       1.565292      -0.181848       2.089233          -0.000003
           10              H      -1.305839       6.337952       7.153843       0.094814       1.129478 0.79588348E+01  0.79123980E+02                                 1.875743                            1.708451      -1.315225       2.250530                    0.993738       3.895204      11.482773       0.447982       1.375266      -0.686681      -0.030578      -0.021370      -0.026539       0.045782       0.005301       0.008554       0.006676       0.004746      -0.003117      -0.008940      -0.005140       0.014079              1.977594       1.869270       0.381395       0.434947       1.974374       0.389592       2.089137          -0.000003
           11              H       0.401796       7.903799       2.242225       0.094842       1.129373 0.79578850E+01  0.79111994E+02                                 1.875615                            1.708341      -1.315095       2.250602                    0.993740       3.894916      11.481653       0.448000       1.375254      -0.686685      -0.003227       0.037147      -0.026527       0.045760      -0.000584       0.001503      -0.010752      -0.011573      -0.003128      -0.008947      -0.005143       0.014090              1.977454       1.617687      -0.236183       0.119918       2.225679      -0.571428       2.088997          -0.000003
           12              H       0.904042       5.642020      12.065460       0.094835       1.129373 0.79580954E+01  0.79116593E+02                                 1.875812                            1.708514      -1.315970       2.250260                    0.993724       3.895267      11.483810       0.447908       1.375495      -0.686637       0.033798      -0.015799      -0.026523       0.045775      -0.004697      -0.010060       0.004085       0.006800      -0.003109      -0.008944      -0.005137       0.014080              1.977672       2.278485      -0.145166      -0.554898       1.565293       0.181849       2.089238          -0.000003
           13              H       1.305839       6.337952      10.037040       0.094835       1.129375 0.79581206E+01  0.79116909E+02                                 1.875815                            1.708517      -1.315971       2.250259                    0.993724       3.895274      11.483837       0.447907       1.375495      -0.686637       0.030581      -0.021370       0.026523       0.045775      -0.005293       0.008568      -0.006670       0.004736      -0.003109      -0.008944      -0.005137       0.014080              1.977674       1.869313      -0.381404       0.434936       1.974470      -0.389631       2.089241          -0.000003
           14              H      -0.401797       7.903799       0.213658       0.094815       1.129477 0.79588285E+01  0.79123901E+02                                 1.875742                            1.708450      -1.315225       2.250531                    0.993738       3.895201      11.482763       0.447982       1.375266      -0.686681       0.003218       0.037166       0.026539       0.045782       0.000595       0.001504       0.010746      -0.011554      -0.003117      -0.008940      -0.005140       0.014079              1.977594       1.617799       0.236208       0.119924       2.225843       0.571474       2.089140          -0.000003
           15              H      -0.904042       5.642020       5.125275       0.094843       1.129367 0.79578247E+01  0.79111246E+02                                 1.875609                            1.708336      -1.315084       2.250608                    0.993741       3.894898      11.481590       0.448001       1.375255      -0.686684      -0.033785      -0.015779       0.026526       0.045760       0.004719      -0.010062      -0.004075       0.006799      -0.003128      -0.008946      -0.005143       0.014089              1.977449       2.278215       0.145178      -0.554829       1.565142      -0.181862       2.088990          -0.000003
           16              H       4.434111       3.603933       2.669540       0.094835       1.129367 0.79580337E+01  0.79115802E+02                                 1.875806                            1.708506      -1.315954       2.250268                    0.993724       3.895248      11.483730       0.447909       1.375494      -0.686638      -0.030581       0.021370       0.026522       0.045775      -0.005293      -0.008568       0.006669       0.004734      -0.003110      -0.008943      -0.005137       0.014080              1.977666       1.869306      -0.381405      -0.434934       1.974462       0.389632       2.089231          -0.000003
           17              H       6.141746       2.038086       7.581157       0.094814       1.129477 0.79588301E+01  0.79123914E+02                                 1.875742                            1.708450      -1.315224       2.250531                    0.993738       3.895202      11.482762       0.447983       1.375265      -0.686682      -0.003217      -0.037166       0.026539       0.045782       0.000595      -0.001504      -0.010746      -0.011554      -0.003117      -0.008940      -0.005140       0.014079              1.977593       1.617800       0.236209      -0.119924       2.225843      -0.571471       2.089136          -0.000003
           18              H       6.643992       4.299865      12.492775       0.094843       1.129369 0.79578468E+01  0.79111512E+02                                 1.875610                            1.708337      -1.315088       2.250605                    0.993740       3.894905      11.481610       0.448001       1.375254      -0.686685       0.033783       0.015779       0.026527       0.045760       0.004719       0.010063       0.004075       0.006798      -0.003128      -0.008946      -0.005143       0.014089              1.977450       2.278218       0.145174       0.554828       1.565141       0.181859       2.088990          -0.000003
           19              H       5.739950       0.129245       1.227868       0.125774       0.968411 0.65956217E+01  0.62463959E+02                                 1.686756                            1.550526      -1.226137       2.310997                    0.994988       3.591716      10.280966       0.473150       1.366890      -0.688819       0.000002      -0.039411      -0.000013       0.039411       0.000001       0.004872      -0.000023      -0.014680      -0.019307      -0.010286      -0.000272       0.010558              1.770640       1.326465       0.000019      -0.107710       2.520149      -0.000003       1.465305          -0.000004
           20              H       2.981904       4.906320      11.051250       0.125724       0.968660 0.65974837E+01  0.62485040E+02                                 1.686921                            1.550646      -1.226056       2.310978                    0.994981       3.592076      10.281763       0.473184       1.366715      -0.688852      -0.034154       0.019719      -0.000000       0.039437      -0.006351      -0.002437      -0.004220       0.007334      -0.019304      -0.010285      -0.000267       0.010551              1.770832       2.222036      -0.517003       0.053864       1.625052       0.093296       1.465407          -0.000004
           21              H       8.497996       4.906320       6.139632       0.125776       0.968403 0.65955529E+01  0.62463133E+02                                 1.686747                            1.550517      -1.226130       2.311002                    0.994988       3.591693      10.280880       0.473152       1.366889      -0.688819       0.034132       0.019704       0.000013       0.039412       0.006357      -0.002456       0.004207       0.007337      -0.019306      -0.010285      -0.000272       0.010557              1.770631       2.221702       0.516888       0.053852       1.624894      -0.093279       1.465296          -0.000004
           22              H       0.000000       9.812640       8.595368       0.125775       0.968404 0.65955575E+01  0.62463186E+02                                 1.686748                            1.550518      -1.226130       2.311002                    0.994988       3.591694      10.280883       0.473151       1.366889      -0.688819      -0.000002       0.039412      -0.000013       0.039412       0.000001      -0.004871       0.000023      -0.014679      -0.019306      -0.010285      -0.000272       0.010557              1.770632       1.326459       0.000018       0.107708       2.520140       0.000002       1.465297          -0.000004
           23              H       2.758046       5.035565       3.683750       0.125725       0.968653 0.65974258E+01  0.62484342E+02                                 1.686913                            1.550638      -1.226045       2.310984                    0.994981       3.592057      10.281690       0.473186       1.366714      -0.688852       0.034154      -0.019718      -0.000000       0.039437      -0.006351       0.002436       0.004220       0.007334      -0.019303      -0.010284      -0.000267       0.010551              1.770822       2.222021      -0.517000      -0.053862       1.625046      -0.093296       1.465400          -0.000004
           24              H      -2.758046       5.035565      13.507132       0.125775       0.968408 0.65955890E+01  0.62463570E+02                                 1.686753                            1.550522      -1.226135       2.310999                    0.994988       3.591705      10.280927       0.473150       1.366890      -0.688819      -0.034132      -0.019704       0.000013       0.039411       0.006357       0.002456      -0.004208       0.007338      -0.019307      -0.010286      -0.000272       0.010558              1.770638       2.221710       0.516890      -0.053852       1.624901       0.093281       1.465301          -0.000004
           25              C       7.240258       1.018049      13.936952       0.659883      24.562452 0.23391632E+03  0.47656570E+04                                 7.792939                            5.440860      -0.163633       2.010734                    0.998968      21.690129      60.319479       0.633487       0.474576      -1.017946       0.022866      -0.031945      -0.044753       0.059550       0.018817       0.090982      -0.013700       0.106299      -0.030609      -0.086002      -0.035582       0.121584              9.494486       5.897258      -0.165724      -3.126433      13.040065      -0.209743       9.546134          -0.000017
           26              C       6.482126       1.752953       0.282912      -0.069011      37.194940 0.42977021E+03  0.99597873E+04                                 9.519630                            6.791276       0.223787       2.078410                    0.999400      26.902448      73.959901       0.656742       0.402437      -1.085723      -0.021120       0.000809       0.025298       0.032965       0.010946       0.015524      -0.014592       0.009784      -0.029198      -0.029457       0.010495       0.018962             11.507060       7.678780      -0.970015      -5.009989      14.159339       1.731204      12.683062          -0.000099
           27              C       6.488841       3.133583       0.364544       0.078264      28.868674 0.35371842E+03  0.79512538E+04                                 8.370848                            6.407513      -0.124328       1.966973                    0.999323      26.934562      77.398142       0.626002       0.435264      -1.045434      -0.026528       0.012914       0.043884       0.052880       0.014267       0.043150      -0.016027       0.116746       0.077183      -0.077877      -0.002020       0.079897              9.579296       6.794834      -0.220707      -3.333121      12.503629       0.781826       9.439425           0.000104
           28              C       3.001477       3.162613       9.025335       0.659889      24.563630 0.23392782E+03  0.47659604E+04                                 7.793231                            5.441035      -0.163568       2.010741                    0.998962      21.690683      60.321896       0.633469       0.474583      -1.017940      -0.039053      -0.003886      -0.044759       0.059529       0.036620      -0.057374      -0.071910      -0.085765      -0.030753      -0.086028      -0.035542       0.121570              9.494855      11.398489      -3.010209       1.381642       7.539685       2.812534       9.546392          -0.000017
           29              C       4.016989       3.451723      10.106294      -0.069103      37.196095 0.42978612E+03  0.99602199E+04                                 9.519737                            6.791338       0.223204       2.078234                    0.999399      26.902921      73.960748       0.656750       0.402429      -1.085732       0.011200       0.017823       0.025327       0.032932      -0.001278      -0.020432      -0.006179      -0.023849      -0.029213      -0.029502       0.010531       0.018971             11.507219      13.379597      -2.321074       4.004505       8.458907       3.473210      12.683152          -0.000098
           30              C       5.209292       2.755592      10.187926       0.078355      28.865946 0.35367904E+03  0.79501399E+04                                 8.370356                            6.407181      -0.124234       1.967021                    0.999324      26.932838      77.391833       0.626015       0.435267      -1.045433       0.024520       0.016596       0.043991       0.053027       0.043393      -0.035384      -0.029318      -0.083088       0.077139      -0.077832      -0.001985       0.079817              9.578720      11.266995      -2.361419       2.343530       8.030418       2.495507       9.438746           0.000103
           31              C       6.978115       5.761223       4.113570       0.659714      24.566446 0.23395866E+03  0.47667388E+04                                 7.793704                            5.441323      -0.163291       2.010796                    0.998966      21.692378      60.327275       0.633465       0.474571      -1.017948       0.016263       0.035776      -0.044772       0.059573      -0.055440      -0.033621       0.085619      -0.020536      -0.030463      -0.085975      -0.035585       0.121560              9.495468      11.112186       3.176400       1.744836       7.827357      -2.602950       9.546861          -0.000017
           32              C       6.720735       4.737209       5.194530      -0.069111      37.197155 0.42981107E+03  0.99609405E+04                                 9.519938                            6.791548       0.223777       2.078408                    0.999402      26.903233      73.962084       0.656738       0.402431      -1.085731       0.009837      -0.018578       0.025156       0.032783      -0.009652       0.004804       0.020749       0.013974      -0.028878      -0.029375       0.010455       0.018920             11.507432      11.698966       3.291334       1.005498      10.139470      -5.204765      12.683858          -0.000098
           33              C       5.521717       4.052710       5.276161       0.078294      28.870587 0.35376102E+03  0.79524442E+04                                 8.371242                            6.407890      -0.124552       1.966882                    0.999323      26.935203      77.400909       0.625985       0.435263      -1.045436       0.002099      -0.029439       0.043913       0.052910      -0.057620      -0.007628       0.045334      -0.033736       0.077039      -0.077807      -0.001988       0.079794              9.579741      10.885616       2.582380       0.989653       8.413344      -3.277571       9.440262           0.000102
           34              C      -1.500308       8.923836       6.569452       0.659881      24.562519 0.23391764E+03  0.47656920E+04                                 7.792964                            5.440884      -0.163622       2.010737                    0.998968      21.690182      60.319737       0.633484       0.474578      -1.017945      -0.022867       0.031944      -0.044750       0.059548       0.018819      -0.090983       0.013701       0.106299      -0.030617      -0.086005      -0.035579       0.121584              9.494509       5.897262      -0.165774       3.126438      13.040081       0.209693       9.546185          -0.000018
           35              C      -0.742176       8.188932       7.650412      -0.069011      37.194864 0.42976844E+03  0.99597335E+04                                 9.519614                            6.791256       0.223799       2.078415                    0.999400      26.902385      73.959619       0.656744       0.402436      -1.085724       0.021120      -0.000809       0.025299       0.032965       0.010946      -0.015523       0.014591       0.009783      -0.029201      -0.029456       0.010495       0.018961             11.507054       7.678743      -0.970075       5.009949      14.159422      -1.731291      12.682997          -0.000097
           36              C      -0.748891       6.808302       7.732044       0.078274      28.868577 0.35371590E+03  0.79511871E+04                                 8.370856                            6.407509      -0.124391       1.966955                    0.999323      26.934468      77.397957       0.625999       0.435266      -1.045432       0.026530      -0.012916       0.043889       0.052885       0.014271      -0.043152       0.016028       0.116755       0.077191      -0.077883      -0.002018       0.079902              9.579322       6.794820      -0.220793       3.333110      12.503756      -0.781937       9.439390           0.000103
           37              C       2.738473       6.779272       1.657835       0.659892      24.563358 0.23392653E+03  0.47659304E+04                                 7.793174                            5.441026      -0.163606       2.010730                    0.998962      21.690657      60.321910       0.633468       0.474584      -1.017939       0.039053       0.003883      -0.044760       0.059529       0.036617       0.057373       0.071910      -0.085765      -0.030751      -0.086027      -0.035540       0.121567              9.494741      11.398214      -3.010093      -1.381621       7.539616      -2.812550       9.546393          -0.000018
           38              C       1.722961       6.490162       2.738794      -0.069100      37.195894 0.42978411E+03  0.99601614E+04                                 9.519699                            6.791321       0.223207       2.078236                    0.999399      26.902853      73.960512       0.656751       0.402429      -1.085732      -0.011199      -0.017823       0.025327       0.032932      -0.001279       0.020431       0.006180      -0.023847      -0.029216      -0.029502       0.010531       0.018970             11.507148      13.379406      -2.321052      -4.004434       8.458897      -3.473237      12.683141          -0.000096
           39              C       0.530658       7.186293       2.820426       0.078349      28.866163 0.35368326E+03  0.79502624E+04                                 8.370407                            6.407230      -0.124223       1.967022                    0.999324      26.933017      77.392607       0.626011       0.435269      -1.045432      -0.024519      -0.016598       0.043989       0.053026       0.043397       0.035385       0.029316      -0.083086       0.077140      -0.077835      -0.001983       0.079818              9.578758      11.266986      -2.361451      -2.343522       8.030464      -2.495521       9.438824           0.000101
           40              C      -1.238165       4.180662      11.481070       0.659710      24.566673 0.23395931E+03  0.47667492E+04                                 7.793727                            5.441308      -0.163243       2.010810                    0.998966      21.692365      60.326964       0.633471       0.474567      -1.017951      -0.016262      -0.035776      -0.044772       0.059573      -0.055440       0.033623      -0.085619      -0.020537      -0.030475      -0.085974      -0.035587       0.121561              9.495545      11.112325       3.176503      -1.744865       7.827417       2.602932       9.546893          -0.000017
           41              C      -0.980785       5.204676      12.562030      -0.069116      37.197400 0.42981345E+03  0.99610102E+04                                 9.519983                            6.791568       0.223776       2.078406                    0.999402      26.903316      73.962386       0.656737       0.402431      -1.085731      -0.009835       0.018580       0.025157       0.032784      -0.009654      -0.004805      -0.020750       0.013972      -0.028872      -0.029376       0.010454       0.018922             11.507509      11.699021       3.291364      -1.005489      10.139542       5.204824      12.683964          -0.000098
           42              C       0.218233       5.889175      12.643661       0.078296      28.870548 0.35376008E+03  0.79524180E+04                                 8.371235                            6.407882      -0.124554       1.966882                    0.999323      26.935166      77.400781       0.625985       0.435263      -1.045435      -0.002099       0.029439       0.043913       0.052909      -0.057620       0.007629      -0.045335      -0.033736       0.077038      -0.077807      -0.001989       0.079796              9.579739      10.885595       2.582376      -0.989649       8.413343       3.277589       9.440279           0.000103
           43              C       1.500308       8.923836      10.621430       0.659715      24.566412 0.23395779E+03  0.47667136E+04                                 7.793687                            5.441301      -0.163323       2.010786                    0.998966      21.692321      60.326930       0.633469       0.474569      -1.017950       0.022853       0.031973       0.044772       0.059574      -0.018826      -0.090958      -0.013690       0.106296      -0.030468      -0.085971      -0.035589       0.121561              9.495464       5.897701       0.165804       3.126643      13.041801      -0.209666       9.546891          -0.000018
           44              C       0.742176       8.188932       9.540470      -0.069112      37.197205 0.42981185E+03  0.99609635E+04                                 9.519949                            6.791555       0.223773       2.078406                    0.999402      26.903263      73.962195       0.656738       0.402431      -1.085731      -0.021008      -0.000770      -0.025157       0.032784      -0.010877      -0.015568      -0.014535       0.009732      -0.028878      -0.029376       0.010454       0.018921             11.507447       7.678976       0.970365       5.010235      14.159442       1.731573      12.683924          -0.000097
           45              C       0.748891       6.808302       9.458839       0.078292      28.870646 0.35376208E+03  0.79524748E+04                                 8.371253                            6.407900      -0.124553       1.966881                    0.999323      26.935253      77.401105       0.625985       0.435263      -1.045435      -0.026544      -0.012902      -0.043914       0.052910      -0.014202      -0.043074      -0.016061       0.116668       0.077038      -0.077807      -0.001988       0.079794              9.579750       6.795016       0.220661       3.333303      12.503938       0.781725       9.440296           0.000103
           46              C      -2.738473       6.779272       0.798048       0.659878      24.562507 0.23391731E+03  0.47656800E+04                                 7.792927                            5.440861      -0.163549       2.010761                    0.998968      21.690149      60.319458       0.633489       0.474574      -1.017947      -0.039096       0.003827       0.044753       0.059548      -0.036616       0.057355      -0.071944      -0.085742      -0.030614      -0.086003      -0.035578       0.121582              9.494461      11.397860       3.010031      -1.381586       7.539399       2.812430       9.546125          -0.000018
           47              C      -1.722961       6.490162      14.452088      -0.069011      37.194867 0.42976860E+03  0.99597387E+04                                 9.519614                            6.791262       0.223801       2.078416                    0.999400      26.902380      73.959626       0.656743       0.402437      -1.085724       0.011261      -0.017886      -0.025298       0.032965       0.001237       0.020398      -0.006148      -0.023852      -0.029197      -0.029456       0.010495       0.018961             11.507046      13.379276       2.321164      -4.004262       8.458840       3.473155      12.683022          -0.000098
           48              C      -0.530658       7.186293      14.370456       0.078277      28.868462 0.35371432E+03  0.79511423E+04                                 8.370833                            6.407496      -0.124388       1.966957                    0.999323      26.934388      77.397664       0.625999       0.435267      -1.045432       0.024450      -0.016517      -0.043888       0.052885      -0.043421       0.035457      -0.029358      -0.083095       0.077192      -0.077884      -0.002020       0.079903              9.579288      11.267652       2.361625      -2.343702       8.030829       2.495611       9.439383           0.000103
           49              C       1.238165       4.180662       5.709665       0.659889      24.563637 0.23392780E+03  0.47659601E+04                                 7.793234                            5.441035      -0.163568       2.010741                    0.998962      21.690687      60.321913       0.633468       0.474583      -1.017940       0.016161      -0.035764       0.044759       0.059529       0.055448       0.033588       0.085643      -0.020546      -0.030753      -0.086028      -0.035542       0.121570              9.494862      11.111304      -3.176024      -1.744895       7.826884      -2.602811       9.546399          -0.000017
           50              C       0.980785       5.204676       4.628706      -0.069103      37.196108 0.42978634E+03  0.99602257E+04                                 9.519738                            6.791339       0.223203       2.078233                    0.999399      26.902928      73.960763       0.656750       0.402429      -1.085732       0.009835       0.018611      -0.025327       0.032932       0.009688      -0.004865       0.020784       0.014137      -0.029213      -0.029502       0.010531       0.018970             11.507222      11.699163      -3.291265      -1.005612      10.139335      -5.204628      12.683168          -0.000096
           51              C      -0.218233       5.889175       4.547074       0.078354      28.865948 0.35367910E+03  0.79501414E+04                                 8.370356                            6.407181      -0.124235       1.967020                    0.999324      26.932844      77.391854       0.626015       0.435267      -1.045433       0.002113       0.029533      -0.043991       0.053027       0.057675       0.007698       0.045302      -0.033616       0.077138      -0.077832      -0.001984       0.079817              9.578716      10.884581      -2.582185      -0.989404       8.412809      -3.277321       9.438758           0.000101
           52              C       4.239642       1.018049       3.253930       0.659710      24.566693 0.23395954E+03  0.47667559E+04                                 7.793733                            5.441312      -0.163249       2.010807                    0.998966      21.692385      60.327063       0.633470       0.474567      -1.017951      -0.022851      -0.031971       0.044773       0.059573      -0.018828       0.090960       0.013691       0.106292      -0.030476      -0.085975      -0.035586       0.121561              9.495549       5.897722       0.165832      -3.126651      13.042003       0.209646       9.546920          -0.000016
           53              C       4.997774       1.752953       2.172970      -0.069119      37.197582 0.42981650E+03  0.99611008E+04                                 9.520013                            6.791594       0.223764       2.078401                    0.999402      26.903433      73.962834       0.656735       0.402431      -1.085730       0.021008       0.000772      -0.025156       0.032784      -0.010878       0.015567       0.014536       0.009735      -0.028872      -0.029376       0.010455       0.018921             11.507536       7.679054       0.970387      -5.010305      14.159491      -1.731600      12.684062          -0.000099
           54              C       4.991059       3.133583       2.091339       0.078288      28.870603 0.35376155E+03  0.79524531E+04                                 8.371215                            6.407874      -0.124512       1.966894                    0.999323      26.935196      77.400682       0.625990       0.435260      -1.045438       0.026541       0.012902      -0.043911       0.052907      -0.014202       0.043072       0.016058       0.116653       0.077026      -0.077797      -0.001990       0.079787              9.579705       6.795032       0.220622      -3.333315      12.503788      -0.781662       9.440296           0.000104
           55              C       8.478423       3.162613       8.165548       0.659881      24.562521 0.23391769E+03  0.47656932E+04                                 7.792964                            5.440884      -0.163621       2.010737                    0.998968      21.690185      60.319744       0.633484       0.474578      -1.017945       0.039098      -0.003832       0.044750       0.059548      -0.036619      -0.057357       0.071943      -0.085745      -0.030618      -0.086005      -0.035579       0.121584              9.494509      11.397943       3.010053       1.381609       7.539408      -2.812421       9.546176          -0.000018
           56              C       7.462911       3.451723       7.084588      -0.069011      37.194859 0.42976858E+03  0.99597373E+04                                 9.519613                            6.791258       0.223799       2.078415                    0.999400      26.902386      73.959622       0.656744       0.402436      -1.085724      -0.011260       0.017886      -0.025299       0.032965       0.001237      -0.020398       0.006148      -0.023850      -0.029201      -0.029456       0.010495       0.018961             11.507049      13.379361       2.321190       4.004302       8.458808      -3.473093      12.682978          -0.000097
           57              C       6.270608       2.755592       7.002956       0.078274      28.868561 0.35371563E+03  0.79511795E+04                                 8.370853                            6.407507      -0.124389       1.966956                    0.999323      26.934458      77.397913       0.625999       0.435266      -1.045432      -0.024450       0.016517      -0.043889       0.052885      -0.043421      -0.035457       0.029357      -0.083095       0.077191      -0.077883      -0.002018       0.079902              9.579318      11.267732       2.361652       2.343725       8.030843      -2.495586       9.439380           0.000102
           58              C       4.501785       5.761223      13.077165       0.659899      24.563387 0.23392499E+03  0.47658910E+04                                 7.793193                            5.441014      -0.163599       2.010735                    0.998962      21.690559      60.321591       0.633467       0.474585      -1.017938      -0.016159       0.035763       0.044764       0.059531       0.055445      -0.033587      -0.085642      -0.020543      -0.030742      -0.086027      -0.035540       0.121567              9.494796      11.111279      -3.176003       1.744842       7.826847       2.602804       9.546262          -0.000017
           59              C       4.759165       4.737209      11.996206      -0.069101      37.195993 0.42978457E+03  0.99601746E+04                                 9.519719                            6.791325       0.223210       2.078237                    0.999399      26.902865      73.960552       0.656751       0.402429      -1.085732      -0.009834      -0.018612      -0.025327       0.032932       0.009688       0.004866      -0.020784       0.014137      -0.029210      -0.029502       0.010532       0.018970             11.507192      11.699198      -3.291259       1.005633      10.139294       5.204580      12.683084          -0.000098
           60              C       5.958183       4.052710      11.914574       0.078351      28.866107 0.35368199E+03  0.79502262E+04                                 8.370402                            6.407219      -0.124223       1.967023                    0.999324      26.932960      77.392402       0.626011       0.435269      -1.045431      -0.002116      -0.029534      -0.043987       0.053025       0.057676      -0.007696      -0.045302      -0.033624       0.077143      -0.077835      -0.001982       0.079818              9.578767      10.884709      -2.582222       0.989412       8.412812       3.277296       9.438782           0.000103
           61              C       5.739950       1.060203       1.227868      -0.062228      33.547650 0.41768738E+03  0.97464500E+04                                 9.170770                            6.914619      -0.039668       1.970002                    0.999448      28.639077      82.700180       0.611497       0.429256      -1.053506      -0.000026       0.012341       0.000106       0.012341      -0.000032       0.062964       0.000109       0.039501      -0.014221      -0.055691      -0.017380       0.073070             10.565206       7.678710       0.000226      -4.955906      11.933015      -0.000104      12.083893           0.000111
           62              C       3.788137       4.440841      11.051250      -0.062156      33.541235 0.41757878E+03  0.97432864E+04                                 9.169579                            6.913700      -0.039685       1.970039                    0.999449      28.636371      82.689811       0.611540       0.429254      -1.053507       0.010652      -0.006150      -0.000000       0.012300       0.017092      -0.031498      -0.054558      -0.019737      -0.014115      -0.055714      -0.017384       0.073098             10.563794      10.868544      -1.842200       2.477505       8.741341       4.291167      12.081496           0.000110
           63              C       7.691763       4.440841       6.139632      -0.062224      33.547328 0.41768357E+03  0.97463351E+04                                 9.170705                            6.914585      -0.039660       1.970007                    0.999448      28.638905      82.699476       0.611499       0.429256      -1.053506      -0.010700      -0.006147      -0.000107       0.012340      -0.017120      -0.031389       0.054581      -0.019698      -0.014221      -0.055690      -0.017380       0.073070             10.565113      10.869224       1.842302       2.477836       8.742396      -4.291902      12.083720           0.000109
           64              C      -0.000000       8.881682       8.595368      -0.062224      33.547355 0.41768362E+03  0.97463372E+04                                 9.170712                            6.914586      -0.039662       1.970006                    0.999448      28.638912      82.699510       0.611499       0.429256      -1.053506       0.000027      -0.012340       0.000106       0.012340      -0.000030      -0.062963      -0.000107       0.039502      -0.014221      -0.055690      -0.017381       0.073070             10.565129       7.678635       0.000196       4.955833      11.932996       0.000065      12.083757           0.000109
           65              C       1.951813       5.501044       3.683750      -0.062154      33.541135 0.41757733E+03  0.97432432E+04                                 9.169564                            6.913689      -0.039681       1.970041                    0.999449      28.636304      82.689552       0.611541       0.429254      -1.053507      -0.010652       0.006150      -0.000001       0.012300       0.017093       0.031497       0.054557      -0.019735      -0.014113      -0.055713      -0.017384       0.073097             10.563778      10.868461      -1.842204      -2.477463       8.741359      -4.291194      12.081515           0.000108
           66              C      -1.951813       5.501044      13.507132      -0.062224      33.547419 0.41768415E+03  0.97463528E+04                                 9.170723                            6.914590      -0.039660       1.970006                    0.999448      28.638939      82.699615       0.611499       0.429256      -1.053506       0.010701       0.006148      -0.000106       0.012342      -0.017120       0.031388      -0.054584      -0.019697      -0.014220      -0.055691      -0.017381       0.073072             10.565147      10.869220       1.842311      -2.477817       8.742445       4.291947      12.083777           0.000110
           67              N       5.739950       3.834983       1.227868      -0.293946      39.758632 0.54715403E+03  0.13358296E+05                                 9.647674                            7.539102       0.108610       2.050463                    0.997894      28.523661      78.342068       0.644027       0.389548      -1.103682       0.000012      -0.232141      -0.000007       0.232141       0.000014      -0.014613      -0.000043       0.270259       0.233342      -0.174020       0.069726       0.104294             11.038581       8.483388      -0.000336      -4.452598      12.329701       0.000193      12.302656          -0.000089
           68              N       6.191167       3.053451      11.051250      -0.294168      39.763706 0.54723527E+03  0.13360818E+05                                 9.648342                            7.539568       0.108484       2.050375                    0.997897      28.526922      78.353417       0.644016       0.389538      -1.103685      -0.201017       0.116049       0.000002       0.232110       0.117113       0.007282       0.012612      -0.135247       0.233709      -0.174186       0.069873       0.104313             11.039386      11.369843      -1.666153       2.226335       9.445749       3.856068      12.302567          -0.000088
           69              N       5.288733       3.053451       6.139632      -0.293991      39.760274 0.54718073E+03  0.13359101E+05                                 9.647822                            7.539193       0.108768       2.050493                    0.997894      28.524554      78.344780       0.644035       0.389538      -1.103690       0.201081       0.116073       0.000007       0.232177      -0.117051       0.007265      -0.012671      -0.135208       0.233414      -0.174074       0.069758       0.104316             11.038784      11.368941       1.665556       2.226499       9.444754      -3.855933      12.302658          -0.000088
           70              N       0.000000       6.106902       8.595368      -0.293991      39.760304 0.54718116E+03  0.13359114E+05                                 9.647827                            7.539196       0.108767       2.050493                    0.997894      28.524566      78.344826       0.644035       0.389538      -1.103690      -0.000018       0.232178      -0.000007       0.232178       0.000021       0.014606       0.000043       0.270343       0.233413      -0.174073       0.069758       0.104316             11.038790       8.483390      -0.000421       4.452593      12.330309      -0.000232      12.302671          -0.000088
           71              N      -0.451217       6.888434       3.683750      -0.294169      39.763711 0.54723531E+03  0.13360819E+05                                 9.648341                            7.539568       0.108485       2.050375                    0.997897      28.526928      78.353436       0.644017       0.389538      -1.103685       0.201010      -0.116060      -0.000001       0.232110       0.117120      -0.007281      -0.012612      -0.135222       0.233708      -0.174186       0.069873       0.104313             11.039380      11.369655      -1.666224      -2.226292       9.445891      -3.856110      12.302593          -0.000087
           72              N       0.451217       6.888434      13.507132      -0.293988      39.760138 0.54717811E+03  0.13359020E+05                                 9.647802                            7.539176       0.108764       2.050493                    0.997894      28.524472      78.344491       0.644036       0.389538      -1.103690      -0.201080      -0.116072       0.000007       0.232176      -0.117051      -0.007265       0.012670      -0.135208       0.233413      -0.174074       0.069758       0.104315             11.038763      11.368881       1.665547      -2.226482       9.444748       3.855959      12.302661          -0.000089
           73              O       7.882846       1.710501      13.115034      -0.680605      42.763566 0.58730174E+03  0.14440631E+05                                 9.696619                            7.442752       0.242746       2.087876                    0.998187      29.595873      78.799249       0.704278       0.353702      -1.142693      -0.016757       0.006964       0.078306       0.080381       0.054111       0.036023      -0.052059       0.067161      -0.049906      -0.101993       0.029338       0.072655             11.586880       8.205308       2.934296      -4.289573      11.549040      -5.401689      15.006292           0.000001
           74              O       1.403992       9.719187      13.952277      -0.652583      49.237687 0.61288786E+03  0.15213865E+05                                10.752357                            7.646210       0.181158       2.094536                    0.995240      28.787306      76.725152       0.689771       0.357720      -1.140773      -0.058169       0.060809       0.013021       0.085152       0.021796       0.082730      -0.027162       0.009221      -0.052083      -0.098046       0.015938       0.082108             13.683713       6.688347      -1.720045      -0.798020      26.388795       0.460133       7.973996           0.000001
           75              O       3.279865       2.259890       8.203417      -0.680581      42.760058 0.58724635E+03  0.14438921E+05                                 9.696075                            7.442412       0.242845       2.087920                    0.998187      29.594694      78.795028       0.704293       0.353703      -1.142692       0.014426       0.011030       0.078237       0.080317       0.002018      -0.063076      -0.005142      -0.127352      -0.049915      -0.101989       0.029316       0.072674             11.586131       8.171454      -2.914793      -2.533035      11.581663       6.415198      15.005277           0.000001
           76              O       1.975117       3.866399       9.040659      -0.652550      49.237653 0.61287283E+03  0.15213432E+05                                10.752431                            7.646170       0.180739       2.094426                    0.995232      28.786868      76.724373       0.689764       0.357725      -1.140767       0.081745       0.019951       0.013036       0.085148      -0.006903      -0.064880      -0.058073      -0.042279      -0.052283      -0.098053       0.015961       0.082092             13.683887      22.953893      -7.670612       0.797680      10.123847       0.460991       7.973921           0.000001
           77              O       6.057140       5.971494       3.291652      -0.680456      42.758805 0.58722210E+03  0.14438186E+05                                 9.695944                            7.442329       0.242335       2.087772                    0.998189      29.593868      78.792647       0.704286       0.353709      -1.142686       0.002437      -0.017994       0.078325       0.080402      -0.056142       0.027189       0.057232       0.060298      -0.049593      -0.102077       0.029459       0.072618             11.585966      13.253497      -0.019298       6.822033       6.499699      -1.014049      15.004703           0.000001
           78              O      -3.379109       6.298184       4.128894      -0.652563      49.235053 0.61283831E+03  0.15212323E+05                                10.751989                            7.645871       0.181257       2.094596                    0.995237      28.786330      76.721684       0.689790       0.357717      -1.140776      -0.023595      -0.080834       0.013086       0.085218      -0.014893      -0.017929       0.085257       0.033120      -0.052021      -0.098068       0.015886       0.082182             13.683319      19.973684       9.390416       0.000451      13.102689      -0.921072       7.973585           0.000001
           79              O      -2.142896       8.231384       5.747534      -0.680600      42.762684 0.58729271E+03  0.14440352E+05                                 9.696469                            7.442690       0.242829       2.087907                    0.998189      29.595683      78.798576       0.704282       0.353701      -1.142693       0.016750      -0.006973       0.078308       0.080382       0.054114      -0.036022       0.052063       0.067159      -0.049895      -0.101997       0.029343       0.072654             11.586619       8.205122       2.934127       4.289394      11.548642       5.401365      15.006094           0.000001
           80              O       4.335958       0.222698       6.584777      -0.652583      49.237495 0.61288637E+03  0.15213816E+05                                10.752320                            7.646194       0.181167       2.094538                    0.995240      28.787299      76.725061       0.689773       0.357719      -1.140774       0.058170      -0.060807       0.013024       0.085152       0.021797      -0.082732       0.027161       0.009223      -0.052091      -0.098048       0.015938       0.082110             13.683661       6.688333      -1.720089       0.798015      26.388680      -0.460132       7.973971           0.000001
           81              O       2.460085       7.681995       0.835917      -0.680586      42.760535 0.58725443E+03  0.14439174E+05                                 9.696160                            7.442472       0.242850       2.087919                    0.998187      29.594838      78.795652       0.704289       0.353704      -1.142691      -0.014428      -0.011033       0.078237       0.080318       0.002013       0.063075       0.005141      -0.127360      -0.049908      -0.101991       0.029316       0.072675             11.586226       8.171455      -2.914748       2.533008      11.581722      -6.415268      15.005502           0.000001
           82              O       3.764833       6.075486       1.673159      -0.652547      49.237951 0.61289038E+03  0.15213981E+05                                10.752495                            7.646335       0.180671       2.094396                    0.995231      28.787178      76.725564       0.689749       0.357730      -1.140762      -0.081720      -0.019963       0.013030       0.085126      -0.006908       0.064882       0.058072      -0.042262      -0.052298      -0.098057       0.015970       0.082087             13.683823      22.953485      -7.670427      -0.797563      10.123910      -0.461072       7.974074           0.000001
           83              O      -0.317190       3.970391      10.659152      -0.680468      42.758754 0.58721840E+03  0.14438062E+05                                 9.695901                            7.442253       0.242317       2.087767                    0.998188      29.593912      78.792494       0.704298       0.353704      -1.142691      -0.002439       0.017990       0.078361       0.080436      -0.056145      -0.027180      -0.057237       0.060279      -0.049733      -0.102077       0.029435       0.072643             11.585986      13.253565      -0.019205      -6.822189       6.499628       1.013885      15.004764           0.000001
           84              O       9.119059       3.643701      11.496394      -0.652543      49.234234 0.61281275E+03  0.15211543E+05                                10.751908                            7.645730       0.181072       2.094555                    0.995237      28.785719      76.719917       0.689794       0.357718      -1.140773       0.023599       0.080821       0.013078       0.085205      -0.014869       0.017934      -0.085230       0.033084      -0.052064      -0.098037       0.015884       0.082153             13.683317      19.973679       9.390578      -0.000384      13.102809       0.921127       7.973463           0.000001
           85              O       2.142896       8.231384      11.443348      -0.680473      42.759215 0.58722540E+03  0.14438281E+05                                 9.695977                            7.442304       0.242328       2.087769                    0.998188      29.594035      78.793015       0.704294       0.353705      -1.142690      -0.016801      -0.006876      -0.078362       0.080437      -0.054175      -0.035977      -0.052157       0.067097      -0.049734      -0.102075       0.029435       0.072640             11.586071       8.204824      -2.934156       4.289209      11.548459      -5.401262      15.004930           0.000001
           86              O       7.143942       0.222698      10.606106      -0.652561      49.234924 0.61283567E+03  0.15212239E+05                                10.751972                            7.645856       0.181245       2.094593                    0.995236      28.786264      76.721431       0.689791       0.357717      -1.140776      -0.058204      -0.060852      -0.013083       0.085216      -0.021788      -0.082797      -0.027101       0.009238      -0.052018      -0.098065       0.015884       0.082181             13.683318       6.688088       1.719960       0.797895      26.388284       0.460066       7.973581           0.000001
           87              O      -2.460085       7.681995       1.619966      -0.680602      42.763403 0.58730040E+03  0.14440589E+05                                 9.696591                            7.442743       0.242728       2.087869                    0.998187      29.595858      78.799184       0.704279       0.353702      -1.142693       0.014416      -0.011028      -0.078305       0.080381      -0.002025       0.063098      -0.005168      -0.127317      -0.049899      -0.101999       0.029339       0.072660             11.586828       8.171885       2.914973       2.533170      11.582328       6.415679      15.006271           0.000001
           88              O       7.715067       6.075486       0.782723      -0.652555      49.236086 0.61286551E+03  0.15213181E+05                                10.752164                            7.646127       0.181042       2.094509                    0.995237      28.786742      76.723474       0.689767       0.357725      -1.140768       0.081708      -0.019974      -0.013007       0.085114       0.006904       0.064863      -0.058059      -0.042286      -0.052144      -0.098020       0.015942       0.082078             13.683402      22.952716       7.670189      -0.797508      10.123612       0.461040       7.973877           0.000001
           89              O       0.317190       3.970391       6.531583      -0.680582      42.760071 0.58724675E+03  0.14438933E+05                                 9.696077                            7.442414       0.242845       2.087919                    0.998187      29.594702      78.795058       0.704293       0.353703      -1.142692       0.002339       0.018009      -0.078237       0.080317       0.056154      -0.027085       0.057196       0.060181      -0.049915      -0.101989       0.029316       0.072674             11.586132      13.253389       0.019268      -6.822241       6.499724      -1.013928      15.005284           0.000001
           90              O       2.360841       3.643701       5.694341      -0.652549      49.237666 0.61287246E+03  0.15213420E+05                                10.752434                            7.646167       0.180740       2.094426                    0.995232      28.786867      76.724368       0.689764       0.357725      -1.140767      -0.023595       0.080768      -0.013037       0.085148       0.014856       0.017853       0.085224       0.033095      -0.052282      -0.098054       0.015961       0.082092             13.683900      19.974318      -9.390897      -0.000384      13.103457      -0.921308       7.973924           0.000001
           91              O       3.597054       1.710501       4.075848      -0.680470      42.758959 0.58722103E+03  0.14438145E+05                                 9.695940                            7.442274       0.242308       2.087764                    0.998188      29.593955      78.792687       0.704296       0.353705      -1.142691       0.016800       0.006884      -0.078362       0.080437      -0.054175       0.035979       0.052157       0.067106      -0.049733      -0.102077       0.029434       0.072643             11.586045       8.204786      -2.934172      -4.289175      11.548502       5.401292      15.004846           0.000001
           92              O      -1.403992       9.719187       3.238606      -0.652544      49.234333 0.61281472E+03  0.15211605E+05                                10.751919                            7.645743       0.181077       2.094556                    0.995237      28.785751      76.720046       0.689793       0.357719      -1.140773       0.058195       0.060848      -0.013078       0.085207      -0.021761       0.082778       0.027084       0.009211      -0.052062      -0.098037       0.015885       0.082153             13.683311       6.688049       1.720107      -0.797918      26.388409      -0.460236       7.973476           0.000001
           93              O       8.200035       2.259890       8.987466      -0.680601      42.762655 0.58729203E+03  0.14440331E+05                                 9.696467                            7.442687       0.242827       2.087907                    0.998189      29.595672      78.798537       0.704282       0.353701      -1.142693      -0.014414       0.011019      -0.078308       0.080382      -0.002024      -0.063099       0.005164      -0.127307      -0.049895      -0.101996       0.029342       0.072654             11.586622       8.171740       2.914859      -2.533029      11.582041      -6.415412      15.006085           0.000001
           94              O      -1.975117       3.866399       8.150223      -0.652583      49.237495 0.61288631E+03  0.15213814E+05                                10.752319                            7.646192       0.181170       2.094539                    0.995240      28.787304      76.725067       0.689773       0.357719      -1.140774      -0.081745       0.019973      -0.013025       0.085152       0.006905      -0.064888       0.058067      -0.042364      -0.052091      -0.098048       0.015938       0.082109             13.683660      22.953230       7.670462       0.797489      10.123784      -0.461036       7.973965           0.000001
           95              O       5.422760       5.971494      13.899083      -0.680586      42.761092 0.58726291E+03  0.14439437E+05                                 9.696259                            7.442559       0.242760       2.087890                    0.998186      29.595005      78.796288       0.704280       0.353707      -1.142689      -0.002338      -0.018015      -0.078213       0.080295       0.056149       0.027084      -0.057196       0.060187      -0.049866      -0.101987       0.029324       0.072663             11.586347      13.253799       0.019310       6.822403       6.499881       1.014053      15.005360           0.000001
           96              O       3.379109       6.298184      13.061841      -0.652550      49.237733 0.61287331E+03  0.15213447E+05                                10.752448                            7.646175       0.180749       2.094430                    0.995232      28.786864      76.724391       0.689763       0.357725      -1.140767       0.023595      -0.080768      -0.013035       0.085148       0.014854      -0.017852      -0.085225       0.033098      -0.052279      -0.098055       0.015963       0.082091             13.683902      19.974353      -9.390880       0.000326      13.103433       0.921347       7.973921           0.000001

******************************************************
Auxiliary information for the entire system
The total spin magnetic moment of the unit cell is   0.000000
The total net atomic charge of the unit cell is   -0.000007
Accuracy of reproducing the electrostatic potential in the unit cell:
  The inner radius (bohr) =    5.0000
  The outer radius (bohr) =   12.0000
  Valid grid points have density less than (e/(bohr^3)) =    0.0001
  The number of valid grid points were=       133926
  The rms potential error without charges in kcal/mol is=      4.20255
  The rms potential error with partial charges in kcal/mol is=      1.94432
  The RRMSE value at monopole order=      0.46265
  The rms potential error with partial charges and cloud penetration in kcal/mol is=      1.93672
  The RRMSE value at monopole order with cloud penetration is=      0.46085
  The rms potential error with partial charges and atomic dipoles in kcal/mol is=      0.87821
  The RRMSE value at dipole order=      0.20897
  The rms potential error with partial charges, atomic dipoles and cloud penetration in kcal/mol is=      0.86794
  The RRMSE value at dipole order with cloud penetration=      0.20653

******************************************************
The electron densities and ab initio electrostatic potential were computed in VASP using the PBE functional and
projector augmented wave method. See the main text of the journal article for a description of computational details.
The atomic charges, dipoles, and quadrupoles were computed with the DDEC6 method as described in
(a) T. A. Manz and N. Gabaldon Limas, RSC Adv. 6 (2016) 47771-47801 DOI: 10.1039/c6ra04656h
(b) N. Gabaldon Limas and T. A. Manz, RSC Adv. 8 (2018) 2678-2707 DOI: 10.1039/c7ra11829e.
For each atom in the material, the electron cloud parameters were fit to the spherically averaged atom-in-material
electron density using radial positions for which this density was between 10^-4 and 10^-2 electrons per cubic bohr.
The polarizabilities, dispersion coefficients, and quantum Drude oscillator (QDO) parameters were fit using the MCLF method.
The magnetic structure of the system was optimized in VASP from the default ferromagnetic initial guess using spin polarization.
The atomic spin moments (ASMs) were computed on this optimized magnetic structure using the DDEC6 partition as inputs
to the method of T. A. Manz and D. S. Sholl, J. Chem. Theory Comput. 7 (2011) 4146-4164 DOI: 10.1021/ct200539n.
The RMSE and RRMSE were computed using a uniform grid with Ewald summation.
