# Supplementary material for: A collection of forcefield precursors for metal–organic frameworks
Source: RSC Adv. 2019 Nov 13;9(63):36492–507. doi: 10.1039/c9ra07327b (PMC9075174; doi:10.1039/c9ra07327b)
Supplement: RA-009-C9RA07327B-s4942 [file RA-009-C9RA07327B-s4942.xyz]

  312
jmolscript: load "" {1 1 1} spacegroup "x,y,z" unitcell [{      9.897600     0.000000     0.000000 }, {      0.000000    14.582200     0.000000 }, {     -0.894945     0.000000    26.558126 }]
Cd     7.204283    12.754613    14.723559     0.765151
Cd     7.343967     9.202243    15.521631     0.787250
Cd     6.299699     5.463513    25.113630     0.765140
Cd     6.160016     1.911143    24.315558     0.787312
Cd     1.798372     1.827587    11.834567     0.765151
Cd     1.658688     5.379957    11.036495     0.787234
Cd     2.702956     9.118687     1.444496     0.765139
Cd     2.842639    12.671057     2.242568     0.787298
H      0.218974     9.000134    13.650877     0.128449
H      4.257694     9.048255    13.430444     0.125404
H      2.285295    12.218425    14.981439     0.112063
H      7.317988    10.821451    12.198147     0.105066
H      6.913840    10.738332     9.916804     0.123232
H      6.446757     0.131240     9.884934     0.127722
H      6.803128     0.129782    12.174245     0.086123
H      5.987684    13.475411     7.882452     0.101940
H      5.598651    11.939905     8.060391     0.112386
H      7.122846    12.107601     6.387229     0.092794
H      7.798355    11.327453     7.606247     0.091377
H      8.214432    14.083489     7.213187     0.104469
H      9.040878    13.122522     8.182559     0.102587
H     -0.086377    12.893581     2.974510     0.092506
H      8.266779    13.147312     4.631737     0.127571
H      1.393206    12.728802     7.324731     0.121687
H      2.840543    12.422576     5.553304     0.068756
H      5.127569    12.913996    17.193731     0.088240
H      4.984290    13.188142    19.477730     0.118836
H      8.999604    12.778382    19.687539     0.118458
H      9.048582    12.587355    17.382293     0.089044
H      7.758812    13.522074    21.703301     0.120885
H      6.172032    13.739349    21.620970     0.102565
H      5.862864    11.359534    21.602380     0.092386
H      7.446411    11.159758    21.721891     0.091178
H      5.779396    12.326334    23.756244     0.116919
H      7.377069    12.281129    23.867788     0.123570
H      8.282465     7.896261    25.049624     0.085562
H      8.502780    10.120047    24.327243     0.125432
H      4.468291    10.270243    24.069630     0.120779
H      4.400120     8.074164    24.741550     0.083910
H      3.387409     1.709034    26.186312     0.128447
H     -0.651312     1.757155    26.406745     0.125403
H      1.321088     4.927325    24.855750     0.112061
H      7.080940     3.530351     1.080916     0.105061
H      7.485087     3.447232     3.362259     0.123227
H      7.952170     7.422340     3.394129     0.127720
H      7.595799     7.420882     1.104818     0.086119
H      8.411243     6.184311     5.396611     0.101937
H      8.800277     4.648805     5.218672     0.112386
H      7.276081     4.816501     6.891834     0.092793
H      6.600573     4.036353     5.672816     0.091376
H      6.184495     6.792389     6.065876     0.104467
H      5.358049     5.831422     5.096504     0.102589
H      4.587705     5.602481    10.304553     0.092511
H      6.132148     5.856212     8.647326     0.127571
H      3.108121     5.437702     5.954332     0.121691
H      1.660785     5.131476     7.725759     0.068753
H      8.376414     5.622896    22.643458     0.088238
H      8.519693     5.897042    20.359459     0.118834
H      4.504378     5.487282    20.149650     0.118456
H      4.455400     5.296255    22.454896     0.089044
H      5.745170     6.230974    18.133888     0.120887
H      7.331951     6.448249    18.216219     0.102561
H      7.641119     4.068434    18.234809     0.092386
H      6.057571     3.868658    18.115298     0.091177
H      7.724586     5.035234    16.080945     0.116919
H      6.126913     4.990029    15.969401     0.123571
H      5.221518     0.605161    14.787565     0.085562
H      5.001203     2.828947    15.509946     0.125433
H      9.035691     2.979143    15.767559     0.120779
H      9.103862     0.783064    15.095639     0.083911
H      8.783681     5.582066    12.907249     0.128450
H      4.744961     5.533945    13.127682     0.125405
H      6.717360     2.363775    11.576687     0.112063
H      1.684667     3.760749    14.359979     0.105067
H      2.088815     3.843868    16.641322     0.123232
H      2.555898    14.450960    16.673192     0.127724
H      2.199527    14.452418    14.383881     0.086122
H      3.014971     1.106789    18.675674     0.101940
H      3.404004     2.642295    18.497735     0.112388
H      1.879809     2.474599    20.170897     0.092794
H      1.204300     3.254747    18.951879     0.091376
H      0.788223     0.498711    19.344939     0.104467
H     -0.038223     1.459678    18.375567     0.102586
H     -0.808568     1.688619    23.583616     0.092506
H      0.735876     1.434888    21.926389     0.127571
H      7.609449     1.853398    19.233395     0.121688
H      6.162112     2.159624    21.004822     0.068760
H      3.875086     1.668204     9.364395     0.088239
H      4.018365     1.394058     7.080396     0.118833
H      0.003051     1.803818     6.870587     0.118456
H     -0.045927     1.994845     9.175833     0.089045
H      1.243843     1.060126     4.854825     0.120884
H      2.830623     0.842851     4.937156     0.102564
H      3.139791     3.222666     4.955746     0.092387
H      1.556244     3.422442     4.836235     0.091180
H      3.223259     2.255866     2.801882     0.116919
H      1.625586     2.301071     2.690338     0.123571
H      0.720190     6.685939     1.508502     0.085562
H      0.499875     4.462153     2.230883     0.125432
H      4.534364     4.311957     2.488496     0.120779
H      4.602535     6.508036     1.816576     0.083910
H      5.615246    12.873166     0.371814     0.128447
H      9.653967    12.825045     0.151381     0.125404
H      7.681567     9.654875     1.702376     0.112061
H      1.921715    11.051849    25.477210     0.105063
H      1.517568    11.134968    23.195867     0.123227
H      1.050485     7.159860    23.163997     0.127722
H      1.406856     7.161318    25.453308     0.086119
H      0.591412     8.397889    21.161515     0.101937
H      0.202378     9.933395    21.339454     0.112388
H      1.726574     9.765699    19.666292     0.092794
H      2.402082    10.545847    20.885310     0.091376
H      2.818160     7.789811    20.492250     0.104466
H      3.644606     8.750778    21.461622     0.102589
H      4.414950     8.979719    16.253573     0.092512
H      2.870507     8.725988    17.910800     0.127572
H      5.894534     9.144498    20.603794     0.121693
H      7.341870     9.450724    18.832367     0.068757
H      0.626241     8.959304     3.914668     0.088238
H      0.482962     8.685158     6.198667     0.118831
H      4.498277     9.094918     6.408476     0.118453
H      4.547255     9.285945     4.103230     0.089044
H      3.257485     8.351226     8.424238     0.120886
H      1.670704     8.133951     8.341907     0.102559
H      1.361536    10.513766     8.323317     0.092386
H      2.945084    10.713542     8.442828     0.091179
H      1.278069     9.546966    10.477181     0.116919
H      2.875742     9.592171    10.588725     0.123572
H      3.781137    13.977039    11.770561     0.085562
H      4.001452    11.753253    11.048180     0.125432
H     -0.033036    11.603057    10.790567     0.120779
H     -0.101207    13.799136    11.462487     0.083911
C      1.050774    10.728125    14.373258    -0.046090
C      1.041759     9.452182    13.788979    -0.138482
C      2.245149     8.845563    13.411854    -0.002896
C      3.439026     9.468222    13.669467    -0.127913
C      3.445076    10.725208    14.282960    -0.031586
C      2.267500    11.349326    14.599002    -0.132867
C     -0.217061    11.452860    14.636183     0.558643
C      2.202624     7.552121    12.617766     0.555405
C      4.761953    11.395989    14.532607     0.566330
C      7.130927    11.626388    11.728068     0.080878
C      6.888907    11.576809    10.362981    -0.216961
C      6.617675    12.695263     9.659190     0.173911
C      6.608531    13.896837    10.341734    -0.213374
C      6.839575    13.883713    11.709478     0.107287
C      6.326777    12.597563     8.187870    -0.240096
C      7.458814    12.209676     7.314108    -0.153455
C      8.586508    13.170643     7.303485    -0.241096
C      0.206936    12.846918     3.874831     0.081880
C      9.183155    13.010239     4.841546    -0.226930
C      9.634736    12.972325     6.214601     0.141618
C      1.059945    12.757967     6.435034    -0.218631
C      1.921292    12.578606     5.370053     0.051073
C      5.926848    12.900872    17.706303     0.080628
C      5.835230    13.058360    19.074046    -0.224859
C      6.978188    13.030654    19.873446     0.166069
C      8.187732    12.827961    19.196213    -0.224461
C      8.212404    12.699638    17.817847     0.059811
C      6.914215    13.137104    21.360701    -0.242191
C      6.693699    11.751795    21.971538    -0.149380
C      6.586813    11.813040    23.498630    -0.254765
C      7.497006     8.383307    24.831848     0.087055
C      7.645211     9.719036    24.398950    -0.211759
C      6.505849    10.417524    24.080253     0.186917
C      5.275067     9.799238    24.242257    -0.216047
C      5.249139     8.492673    24.659220     0.092202
C      2.555609     3.437025    25.463931    -0.046088
C      2.564623     2.161082    26.048210    -0.138478
C      1.361234     1.554463    26.425335    -0.002895
C      0.167356     2.177122    26.167722    -0.127912
C      0.161306     3.434108    25.554229    -0.031585
C      1.338883     4.058226    25.238187    -0.132867
C      3.823444     4.161760    25.201006     0.558654
C      2.298703     0.261021     0.661297     0.555403
C      8.742030     4.104889    25.304582     0.566334
C      7.268000     4.335288     1.550995     0.080889
C      7.510020     4.285709     2.916082    -0.216955
C      7.781253     5.404163     3.619873     0.173915
C      7.790396     6.605737     2.937329    -0.213369
C      7.559353     6.592613     1.569585     0.107294
C      8.072150     5.306463     5.091193    -0.240090
C      6.940114     4.918576     5.964955    -0.153457
C      5.812419     5.879543     5.975578    -0.241096
C      4.294392     5.555818     9.404232     0.081885
C      5.215772     5.719139     8.437517    -0.226936
C      4.764192     5.681225     7.064462     0.141607
C      3.441382     5.466867     6.844029    -0.218626
C      2.580035     5.287506     7.909010     0.051047
C      7.577134     5.609772    22.130886     0.080632
C      7.668753     5.767260    20.763143    -0.224858
C      6.525794     5.739554    19.963743     0.166076
C      5.316251     5.536861    20.640976    -0.224462
C      5.291578     5.408538    22.019342     0.059821
C      6.589768     5.846004    18.476488    -0.242190
C      6.810283     4.460695    17.865651    -0.149378
C      6.917169     4.521940    16.338559    -0.254767
C      6.006977     1.092207    15.005341     0.087054
C      5.858772     2.427936    15.438239    -0.211760
C      6.998133     3.126424    15.756936     0.186920
C      8.228915     2.508138    15.594932    -0.216047
C      8.254843     1.201573    15.177969     0.092201
C      7.951881     3.854075    12.184868    -0.046090
C      7.960896     5.130018    12.769147    -0.138484
C      6.757506     5.736637    13.146272    -0.002895
C      5.563629     5.113978    12.888659    -0.127914
C      5.557579     3.856992    12.275166    -0.031587
C      6.735155     3.232874    11.959124    -0.132866
C      9.219716     3.129340    11.921943     0.558641
C      6.800031     7.030079    13.940360     0.555404
C      4.240702     3.186211    12.025519     0.566330
C      1.871728     2.955812    14.830058     0.080877
C      2.113748     3.005391    16.195145    -0.216962
C      2.384980     1.886937    16.898936     0.173911
C      2.394124     0.685363    16.216392    -0.213375
C      2.163080     0.698487    14.848648     0.107287
C      2.675878     1.984637    18.370256    -0.240097
C      1.543841     2.372524    19.244018    -0.153457
C      0.416147     1.411557    19.254641    -0.241091
C      8.795719     1.735282    22.683295     0.081878
C     -0.180500     1.571961    21.716580    -0.226932
C     -0.632081     1.609875    20.343525     0.141607
C      7.942710     1.824233    20.123092    -0.218627
C      7.081363     2.003594    21.188073     0.051062
C      3.075807     1.681328     8.851823     0.080628
C      3.167425     1.523840     7.484080    -0.224859
C      2.024467     1.551546     6.684680     0.166072
C      0.814923     1.754239     7.361913    -0.224461
C      0.790251     1.882562     8.740279     0.059810
C      2.088440     1.445096     5.197425    -0.242191
C      2.308956     2.830405     4.586588    -0.149380
C      2.415842     2.769160     3.059496    -0.254765
C      1.505649     6.198893     1.726278     0.087056
C      1.357444     4.863164     2.159176    -0.211759
C      2.496806     4.164676     2.477873     0.186919
C      3.727588     4.782962     2.315869    -0.216048
C      3.753516     6.089527     1.898906     0.092202
C      6.447046    11.145175     1.094195    -0.046088
C      6.438032    12.421118     0.509916    -0.138478
C      7.641421    13.027737     0.132791    -0.002895
C      8.835299    12.405078     0.390404    -0.127912
C      8.841349    11.148092     1.003897    -0.031585
C      7.663772    10.523974     1.319939    -0.132866
C      5.179211    10.420440     1.357120     0.558654
C      6.703952    14.321179    25.896829     0.555403
C      0.260625    10.477311     1.253544     0.566333
C      1.734655    10.246912    25.007131     0.080886
C      1.492635    10.296491    23.642044    -0.216954
C      1.221402     9.178037    22.938253     0.173911
C      1.212259     7.976463    23.620797    -0.213370
C      1.443302     7.989587    24.988541     0.107295
C      0.930505     9.275737    21.466933    -0.240090
C      2.062541     9.663624    20.593171    -0.153458
C      3.190236     8.702657    20.582548    -0.241093
C      4.708263     9.026382    17.153894     0.081882
C      3.786883     8.863061    18.120609    -0.226937
C      4.238463     8.900975    19.493664     0.141597
C      5.561273     9.115333    19.714097    -0.218624
C      6.422620     9.294694    18.649116     0.051037
C      1.425521     8.972428     4.427240     0.080633
C      1.333902     8.814940     5.794983    -0.224859
C      2.476861     8.842646     6.594383     0.166081
C      3.686404     9.045339     5.917150    -0.224463
C      3.711077     9.173662     4.538784     0.059821
C      2.412887     8.736196     8.081638    -0.242190
C      2.192372    10.121505     8.692475    -0.149378
C      2.085486    10.060260    10.219567    -0.254768
C      2.995678    13.489993    11.552785     0.087055
C      3.143883    12.154264    11.119887    -0.211760
C      2.004522    11.455776    10.801190     0.186921
C      0.773740    12.074062    10.963194    -0.216048
C      0.747812    13.380627    11.380157     0.092202
N      7.105226    12.797339    12.402645    -0.227248
N      1.531635    12.615061     4.097919    -0.270028
N      7.088352    12.730261    17.074219    -0.252192
N      6.326952     7.767938    24.954015    -0.231185
N      7.293701     5.506239     0.876418    -0.227252
N      2.969692     5.323961     9.181144    -0.270031
N      6.415631     5.439161    22.762970    -0.252191
N      7.177031     0.476838    14.883174    -0.231182
N      1.897429     1.784861    14.155481    -0.227249
N      7.471020     1.967139    22.460207    -0.270033
N      1.914303     1.851939     9.483907    -0.252189
N      2.675703     6.814262     1.604111    -0.231183
N      1.708954     9.075961    25.681708    -0.227254
N      6.032963     9.258239    17.376982    -0.270032
N      2.587024     9.143039     3.795156    -0.252186
N      1.825624    14.105362    11.674952    -0.231181
O     -0.198576    12.682139    14.851304    -0.542847
O      8.569839    10.815618    14.583067    -0.568237
O      1.165103     6.830302    12.713375    -0.549337
O      3.157694     7.261936    11.855547    -0.561630
O      4.783759    12.658808    14.707890    -0.568651
O      5.835216    10.725208    14.551197    -0.558798
O      3.804959     5.391039    24.985885    -0.542852
O      4.934144     3.524518    25.254122    -0.568243
O      3.336224    14.121402     0.565688    -0.549345
O      1.343634    -0.029164     1.423516    -0.561647
O      8.720223     5.367708    25.129299    -0.568651
O      7.668767     3.434108    25.285992    -0.558826
O      9.201231     1.900061    11.706822    -0.542847
O      0.432816     3.766582    11.975059    -0.568237
O      7.837552     7.751898    13.844751    -0.549338
O      5.844961     7.320264    14.702579    -0.561632
O      4.218896     1.923392    11.850236    -0.568651
O      3.167439     3.856992    12.006929    -0.558792
O      5.197696     9.191161     1.572241    -0.542852
O      4.068511    11.057682     1.304004    -0.568243
O      5.666431     0.460798    25.992438    -0.549346
O      7.659021     0.029164    25.134610    -0.561648
O      0.282432     9.214492     1.428827    -0.568651
O      1.333888    11.148092     1.272134    -0.558824

The following XYZ coordinates are in angstroms. Other properties are in atomic units.
The sperically averaged electron density of each atom fit to a function of the form exp(a - br)
eigen_1, eigen_2 and eigen_3 are the three eigenvalues of traceless quadrupole moment tensor
  atom number  atomic symbol              X              Y              Z     net charge C6 coefficient C8 coefficient C10 coefficient fluctuating dipole atomic polarizability isotropic forcefield polarizability              a              b squared Pearson coefficient          <r^3>          <r^4>         wp_QDO          m_QDO          q_QDO       dipole_x       dipole_y       dipole_z         dipole            Qxy            Qxz            Qyz     Q(x^2-y^2)  Q(3z^2 - R^2)        eigen_1        eigen_2        eigen_3 static polarizability      alpha(xx)      alpha(xy)      alpha(xz)      alpha(yy)      alpha(yz)      alpha(zz) atomic spin moment
            1             Cd       7.204283      12.754613      14.723559       0.765151     159.152036 0.41886679E+04  0.15859086E+06                                23.757732                           21.303472       1.128778       2.028981                    0.997036      82.321167     223.965091       0.398151       0.406309      -1.171389       0.003238      -0.066212      -0.009762       0.067006      -0.008842       0.002570       0.020647       0.151796      -0.416314      -0.141972      -0.003832       0.145804             26.826050      24.088982       0.062515      -0.205452      26.243081      -0.310414      30.146085           0.000310
            2             Cd       7.343967       9.202243      15.521631       0.787250     201.303720 0.52504652E+04  0.21140867E+06                                26.686670                           23.033447       0.467190       1.824183                    0.999632      86.176468     245.798946       0.401448       0.378923      -1.186000      -0.080188       0.106390      -0.213072       0.251294       0.058492      -0.033185       0.023091      -0.084740      -0.029370      -0.087914       0.010400       0.077514             30.251446      25.392816       3.601997      -7.569384      36.527353      -1.234953      28.834169           0.098508
            3             Cd       6.299699       5.463513      25.113630       0.765140     159.154629 0.41887733E+04  0.15859560E+06                                23.757816                           21.303612       1.128809       2.028990                    0.997036      82.321046     223.964106       0.398154       0.406304      -1.171394      -0.003233      -0.066207       0.009764       0.067002       0.008840       0.002573      -0.020648       0.151803      -0.416303      -0.141969      -0.003836       0.145805             26.826023      24.088923      -0.062766      -0.205528      26.242473       0.310246      30.146672           0.000308
            4             Cd       6.160016       1.911143      24.315558       0.787312     201.225392 0.52479291E+04  0.21127921E+06                                26.679216                           23.027359       0.467575       1.824366                    0.999632      86.161400     245.733127       0.401519       0.378906      -1.186024       0.079911       0.106298       0.212846       0.250975      -0.058317      -0.032836      -0.022981      -0.084453      -0.029522      -0.087435       0.010112       0.077322             30.242644      25.385471      -3.600718      -7.566732      36.516412       1.234665      28.826049           0.098488
            5             Cd       1.798372       1.827587      11.834567       0.765151     159.151947 0.41886630E+04  0.15859064E+06                                23.757730                           21.303463       1.128780       2.028982                    0.997036      82.321185     223.965154       0.398151       0.406309      -1.171388      -0.003238       0.066211       0.009763       0.067005      -0.008843       0.002569       0.020647       0.151795      -0.416315      -0.141972      -0.003831       0.145803             26.826061      24.088985       0.062465      -0.205442      26.243141      -0.310432      30.146058           0.000311
            6             Cd       1.658688       5.379957      11.036495       0.787234     201.316482 0.52508830E+04  0.21142996E+06                                26.687848                           23.034419       0.467140       1.824156                    0.999632      86.179121     245.810085       0.401438       0.378925      -1.185998       0.080242      -0.106411       0.213116       0.251357       0.058520      -0.033242       0.023111      -0.084780      -0.029358      -0.087991       0.010445       0.077546             30.252820      25.393950       3.602224      -7.569779      36.529062      -1.235039      28.835448           0.098541
            7             Cd       2.702956       9.118687       1.444496       0.765139     159.154643 0.41887730E+04  0.15859559E+06                                23.757822                           21.303614       1.128809       2.028990                    0.997036      82.321081     223.964237       0.398154       0.406304      -1.171394       0.003233       0.066208      -0.009764       0.067002       0.008840       0.002573      -0.020648       0.151801      -0.416303      -0.141969      -0.003835       0.145804             26.826037      24.088937      -0.062748      -0.205521      26.242506       0.310260      30.146668           0.000308
            8             Cd       2.842639      12.671057       2.242568       0.787298     201.232753 0.52481714E+04  0.21129159E+06                                26.679930                           23.027953       0.467527       1.824345                    0.999632      86.162792     245.739331       0.401511       0.378908      -1.186022      -0.079936      -0.106307      -0.212862       0.251000      -0.058333      -0.032868      -0.022992      -0.084481      -0.029521      -0.087479       0.010136       0.077342             30.243475      25.386164      -3.600849      -7.566962      36.517448       1.234731      28.826812           0.098524
            9              H       0.218974       9.000134      13.650877       0.128449       1.122745 0.83118439E+01  0.84114035E+02                                 1.916855                            1.785016      -1.534597       2.158297                    0.991865       4.008673      12.194793       0.421034       1.437535      -0.674446      -0.036359      -0.020550      -0.008942       0.042711       0.003963       0.004297       0.003588       0.012538      -0.028805      -0.011302      -0.002075       0.013376              1.984389       2.478325       0.402245      -0.005206       1.954729       0.094357       1.520112           0.001081
           10              H       4.257694       9.048255      13.430444       0.125404       1.177950 0.90086353E+01  0.92185137E+02                                 1.914624                            1.808970      -1.528812       2.156694                    0.992442       3.903825      11.596020       0.439409       1.362182      -0.689767       0.034037      -0.020423      -0.009040       0.040711      -0.005531      -0.010424       0.002832       0.011509      -0.028335      -0.013918      -0.003141       0.017059              1.967988       2.332294      -0.384545      -0.041131       1.933360       0.121944       1.638309           0.000394
           11              H       2.285295      12.218425      14.981439       0.112063       1.174721 0.88946568E+01  0.90801885E+02                                 1.913298                            1.797539      -1.468703       2.178376                    0.991727       3.987754      11.862051       0.440435       1.362256      -0.689208       0.000291       0.035204       0.013634       0.037753       0.000817       0.000667       0.010143      -0.016867      -0.002423      -0.008095      -0.007198       0.015293              1.967808       1.762523       0.003479       0.015737       2.502598       0.375517       1.638304           0.000262
           12              H       7.317988      10.821451      12.198147       0.105066       1.129846 0.81274459E+01  0.80244473E+02                                 1.805939                            1.676098      -1.059530       2.376829                    0.997025       3.556258      10.041175       0.478596       1.296212      -0.705435       0.008318      -0.046320       0.023710       0.052696      -0.004367       0.004258      -0.001211      -0.035070      -0.001722      -0.018705       0.000189       0.018516              1.871942       1.553182      -0.160278       0.119153       2.154758      -0.546532       1.907886          -0.000087
           13              H       6.913840      10.738332       9.916804       0.123232       1.086059 0.81237202E+01  0.78727279E+02                                 1.640511                            1.588561      -0.904984       2.447251                    0.998942       3.223412       8.487819       0.542565       1.164887      -0.738067      -0.000428      -0.028560      -0.014665       0.032108      -0.001846       0.006502      -0.000485      -0.026333       0.019680      -0.018255       0.007857       0.010398              1.635939       1.376896       0.011024      -0.000095       1.905754       0.282657       1.625168           0.000270
           14              H       6.446757       0.131240       9.884934       0.127722       1.096250 0.82114222E+01  0.80973728E+02                                 1.747026                            1.671876      -0.897715       2.456334                    0.998895       3.418423       9.526981       0.486586       1.276500      -0.710840      -0.004936       0.031350      -0.014955       0.035084      -0.002866       0.004031      -0.003923      -0.029509       0.012682      -0.017763       0.003022       0.014740              1.762423       1.491948      -0.169693       0.081918       2.099082      -0.270179       1.696239           0.000234
           15              H       6.803128       0.129782      12.174245       0.086123       1.086211 0.76758469E+01  0.75822622E+02                                 1.840280                            1.686109      -1.381813       2.208261                    0.992536       4.021980      11.920718       0.446434       1.388917      -0.683185      -0.003146       0.041525       0.019935       0.046170      -0.002471       0.001026       0.003959      -0.026341       0.002651      -0.013977      -0.000109       0.014086              1.923499       1.456348      -0.032049      -0.004209       2.447644       0.526598       1.866505           0.000040
           16              H       5.987684      13.475411       7.882452       0.101940       1.142231 0.91933254E+01  0.93061495E+02                                 1.780240                            1.749654      -0.910712       2.425300                    0.998325       3.638455      10.205138       0.484558       1.248714      -0.716231      -0.000152       0.022821      -0.008683       0.024417      -0.004388      -0.002225      -0.000291      -0.008380       0.011633      -0.008388       0.003592       0.004796              1.774038       1.739200      -0.291219       0.070087       1.974393      -0.178057       1.608521           0.000560
           17              H       5.598651      11.939905       8.060391       0.112386       1.057139 0.79229313E+01  0.77404180E+02                                 1.703206                            1.631361      -0.752223       2.502518                    0.999219       3.511671       9.729346       0.497717       1.259637      -0.713477      -0.013042      -0.021189      -0.003895       0.025184       0.006486      -0.001230       0.000027      -0.002506      -0.008515      -0.005538      -0.002541       0.008079              1.736194       2.081509       0.477623       0.078693       1.669166       0.085382       1.457907           0.000330
           18              H       7.122846      12.107601       6.387229       0.092794       1.287836 0.10388773E+02  0.10840025E+03                                 1.931843                            1.862930      -0.934861       2.412473                    0.997650       3.747471      10.663109       0.468576       1.252737      -0.715827      -0.007286       0.006983      -0.025174       0.027122       0.002909      -0.001593       0.000162       0.003312       0.005322      -0.004384       0.000883       0.003501              1.941709       1.793229       0.113640       0.165393       1.500028       0.134637       2.531870           0.000809
           19              H       7.798355      11.327453       7.606247       0.091377       1.222801 0.10255386E+02  0.10584136E+03                                 1.811499                            1.808921      -0.868928       2.441711                    0.998200       3.608990       9.958092       0.496003       1.196516      -0.729715       0.012582      -0.017097       0.015526       0.026300      -0.001929      -0.000756      -0.005108       0.005573      -0.018360      -0.009121       0.002599       0.006522              1.775446       1.666264      -0.198841      -0.001120       2.050384      -0.171402       1.609690           0.000493
           20              H       8.214432      14.083489       7.213187       0.104469       1.207508 0.10097679E+02  0.10450152E+03                                 1.843695                            1.832555      -0.893089       2.434947                    0.997997       3.662128      10.340250       0.474549       1.247165      -0.717417      -0.014809       0.018028      -0.005669       0.024009      -0.001488       0.000697      -0.001845      -0.009417      -0.011050      -0.004177      -0.002948       0.007125              1.821680       1.747650      -0.184682      -0.092450       2.176611      -0.058942       1.540780           0.004295
           21              H       9.040878      13.122522       8.182559       0.102587       1.051757 0.84573279E+01  0.85013924E+02                                 1.764729                            1.740899      -1.142208       2.316558                    0.994127       3.906234      11.423573       0.453423       1.343833      -0.693527       0.011150      -0.010309       0.020763       0.025723       0.001226       0.003183      -0.001975       0.009115      -0.000122      -0.005829      -0.000376       0.006205              1.759568       1.723144       0.012875       0.230893       1.400326      -0.039148       2.155234          -0.000252
           22              H      -0.086377      12.893581       2.974510       0.092506       1.198497 0.85107578E+01  0.86063533E+02                                 1.954636                            1.768120      -1.320877       2.242057                    0.993024       3.989561      11.871503       0.439713       1.377483      -0.686227      -0.017569       0.008417      -0.043649       0.047799      -0.009108       0.003514      -0.004451       0.023573       0.019245      -0.018495       0.003923       0.014572              2.070244       1.628263       0.052830       0.327554       1.550961       0.087430       3.031508           0.000624
           23              H       8.266779      13.147312       4.631737       0.127571       1.254039 0.98617776E+01  0.10189101E+03                                 1.927261                            1.847329      -1.021910       2.398576                    0.997790       3.544172      10.138708       0.456837       1.297671      -0.707319      -0.030566       0.006406      -0.008646       0.032405      -0.004925      -0.000215       0.001693       0.022374       0.046615      -0.020065       0.004426       0.015639              1.921006       2.496377      -0.096248       0.107505       1.491594      -0.019970       1.775047           0.001920
           24              H       1.393206      12.728802       7.324731       0.121687       1.028831 0.77602525E+01  0.76363622E+02                                 1.742875                            1.677009      -1.091062       2.363175                    0.996445       3.663914      10.608891       0.458004       1.359021      -0.691433       0.011765       0.001859       0.033314       0.035379      -0.002635       0.002239       0.003363       0.025067       0.030207      -0.018295       0.006833       0.011463              1.751548       1.533637      -0.055691       0.282526       1.467398      -0.082338       2.253610          -0.000515
           25              H       2.840543      12.422576       5.553304       0.068756       1.466648 0.11970222E+02  0.13058912E+03                                 2.159844                            2.044507      -1.385123       2.204026                    0.993080       4.175931      12.516554       0.428741       1.309503      -0.701524       0.037165      -0.006696       0.016071       0.041041      -0.002505       0.013170       0.004496       0.025575       0.036836      -0.020403      -0.002618       0.023021              2.165759       2.855142      -0.273483       0.246648       1.834281      -0.038565       1.807854           0.006476
           26              H       5.127569      12.913996      17.193731       0.088240       1.213784 0.90042141E+01  0.91489219E+02                                 1.908306                            1.773934      -1.140069       2.321842                    0.996345       3.812576      11.031100       0.459962       1.310570      -0.701327      -0.039614      -0.002852      -0.022389       0.045593      -0.001112      -0.000872       0.002066       0.034886      -0.001429      -0.017485      -0.000281       0.017765              1.968025       2.266812      -0.030506       0.640183       1.517191      -0.013557       2.120073           0.000743
           27              H       4.984290      13.188142      19.477730       0.118836       1.128092 0.87897137E+01  0.87659667E+02                                 1.740206                            1.699163      -0.954777       2.419996                    0.998624       3.427125       9.427063       0.498603       1.231761      -0.721332      -0.027893       0.002024       0.015652       0.032049      -0.000561       0.000549       0.002183       0.028327       0.029202      -0.019208       0.009019       0.010189              1.716639       2.057511      -0.119269      -0.232076       1.440824       0.010630       1.651583           0.000151
           28              H       8.999604      12.778382      19.687539       0.118458       1.077252 0.82520177E+01  0.81359114E+02                                 1.713679                            1.666074      -0.951220       2.425115                    0.998547       3.446018       9.558679       0.492494       1.261419      -0.713966       0.027908      -0.000279       0.018647       0.033566      -0.003585       0.001339       0.000341       0.031901       0.030638      -0.021462       0.009340       0.012122              1.703950       1.967453      -0.009434       0.322858       1.443522      -0.039841       1.700875           0.000587
           29              H       9.048582      12.587355      17.382293       0.089044       1.287138 0.96933716E+01  0.10006460E+03                                 1.967486                            1.829154      -1.145937       2.317831                    0.996297       3.815701      11.034130       0.458399       1.294365      -0.705338       0.043645      -0.002275      -0.019250       0.047756      -0.004332       0.003248       0.004483       0.041103       0.001589      -0.022284       0.001164       0.021120              2.015995       2.427683      -0.105396      -0.601881       1.538358       0.095125       2.081945           0.000948
           30              H       7.758812      13.522074      21.703301       0.120885       1.101244 0.89151651E+01  0.90435333E+02                                 1.807639                            1.779875      -1.006186       2.398583                    0.995145       3.700186      10.726409       0.453123       1.332542      -0.697833       0.025559       0.006358       0.012262       0.029053       0.002669       0.003810      -0.000416       0.005300      -0.003497      -0.004684      -0.001319       0.006003              1.807730       1.898391       0.372940       0.198305       1.816205       0.092848       1.708594           0.000017
           31              H       6.172032      13.739349      21.620970       0.102565       1.436774 0.12754076E+02  0.14105917E+03                                 2.132353                            2.108066      -1.206139       2.283161                    0.993188       4.079737      12.225589       0.423841       1.306624      -0.703429      -0.018109       0.007222       0.003876       0.019877       0.002129       0.006970      -0.006121      -0.000553      -0.004220      -0.010701       0.002850       0.007851              2.115175       2.029613      -0.369046      -0.185272       2.335702       0.140294       1.980211           0.004266
           32              H       5.862864      11.359534      21.602380       0.092386       1.093902 0.89303204E+01  0.90214831E+02                                 1.760207                            1.749352      -0.896919       2.431531                    0.997039       3.743675      10.669769       0.471820       1.285046      -0.707415      -0.030245      -0.006019      -0.006878       0.031596       0.003707       0.003042      -0.002067       0.013587      -0.014333      -0.007985      -0.002543       0.010528              1.744232       1.866142       0.338204       0.262527       1.657515       0.102094       1.709039          -0.000165
           33              H       7.446411      11.159758      21.721891       0.091178       1.031125 0.84126901E+01  0.83625552E+02                                 1.680895                            1.688788      -0.838997       2.455065                    0.997820       3.694489      10.403920       0.484680       1.271296      -0.710176       0.026085      -0.011747      -0.002839       0.028749      -0.002969      -0.000426       0.001364       0.002683      -0.007068      -0.003237      -0.001375       0.004612              1.654830       1.732623      -0.303492      -0.101204       1.682987       0.027388       1.548880          -0.000076
           34              H       5.779396      12.326334      23.756244       0.116919       1.198118 0.10081201E+02  0.10484037E+03                                 1.877100                            1.867155      -0.902336       2.441176                    0.996641       3.670283      10.569228       0.454161       1.296820      -0.706708      -0.022223       0.011705       0.006449       0.025932      -0.000316      -0.005568       0.002117       0.011983       0.002407      -0.007116      -0.002273       0.009388              1.868066       1.924250      -0.273783      -0.218080       1.894280       0.123178       1.785667           0.001268
           35              H       7.377069      12.281129      23.867788       0.123570       1.123887 0.91850125E+01  0.94089457E+02                                 1.842503                            1.814071      -1.185310       2.310466                    0.993991       3.809812      11.183445       0.445025       1.343569      -0.694772       0.025904       0.012334       0.006692       0.029460       0.002317       0.002906      -0.001729       0.014568      -0.003740      -0.007780      -0.001173       0.008953              1.851698       1.827586       0.305673       0.267103       1.867251       0.175457       1.860256           0.000185
           36              H       8.282465       7.896261      25.049624       0.085562       1.087322 0.78645000E+01  0.78041009E+02                                 1.832770                            1.701700      -1.266354       2.263715                    0.993468       3.978335      11.760008       0.447021       1.380785      -0.685224       0.039081      -0.024151       0.015924       0.048623      -0.001676       0.005785      -0.006963       0.005430      -0.038947      -0.016443       0.004253       0.012190              1.903449       2.282132      -0.479478       0.205650       1.903915      -0.156165       1.524301           0.000161
           37              H       8.502780      10.120047      24.327243       0.125432       0.971161 0.72788080E+01  0.70673568E+02                                 1.688980                            1.633063      -1.198879       2.314111                    0.995037       3.681731      10.680548       0.459127       1.373968      -0.687737       0.027635       0.017852       0.001542       0.032936       0.002620       0.003952      -0.010346      -0.003972      -0.030943      -0.016255       0.004241       0.012014              1.701039       2.184395       0.216468      -0.040767       1.525608      -0.041791       1.393114           0.000081
           38              H       4.468291      10.270243      24.069630       0.120779       1.020938 0.76878118E+01  0.75101510E+02                                 1.695762                            1.638752      -1.093275       2.351041                    0.997445       3.616927      10.267642       0.478636       1.309951      -0.701276      -0.023400       0.019543      -0.002778       0.030614      -0.002772       0.000699      -0.008313      -0.008747      -0.029483      -0.012944      -0.000098       0.013043              1.704138       2.135820      -0.251627       0.098773       1.559706      -0.081926       1.416890           0.000058
           39              H       4.400120       8.074164      24.741550       0.083910       1.090526 0.79030996E+01  0.78387630E+02                                 1.826713                            1.698458      -1.220997       2.285044                    0.993745       3.936884      11.570786       0.451141       1.368810      -0.687878      -0.041010      -0.020124       0.007150       0.046238       0.002805      -0.000246      -0.007342       0.005216      -0.037979      -0.015494       0.004780       0.010714              1.889293       2.439469       0.438798      -0.110700       1.770217      -0.078855       1.458193           0.000062
           40              H       3.387409       1.709034      26.186312       0.128447       1.122705 0.83114135E+01  0.84108045E+02                                 1.916766                            1.784938      -1.534512       2.158341                    0.991866       4.008453      12.193747       0.421057       1.437482      -0.674456       0.036356      -0.020552       0.008937       0.042709      -0.003964       0.004295      -0.003580       0.012532      -0.028768      -0.011286      -0.002082       0.013368              1.984291       2.478198      -0.402224      -0.005201       1.954630      -0.094349       1.520047           0.001078
           41              H      -0.651312       1.757155      26.406745       0.125403       1.177901 0.90081663E+01  0.92179080E+02                                 1.914573                            1.808925      -1.528754       2.156729                    0.992442       3.903703      11.595555       0.439414       1.362185      -0.689767      -0.034036      -0.020422       0.009042       0.040710       0.005530      -0.010425      -0.002828       0.011507      -0.028322      -0.013916      -0.003141       0.017057              1.967932       2.332217       0.384528      -0.041130       1.933308      -0.121940       1.638271           0.000393
           42              H       1.321088       4.927325      24.855750       0.112061       1.174716 0.88945842E+01  0.90800669E+02                                 1.913269                            1.797514      -1.468675       2.178389                    0.991728       3.987687      11.861697       0.440446       1.362229      -0.689213      -0.000291       0.035203      -0.013634       0.037752      -0.000816       0.000667      -0.010142      -0.016868      -0.002419      -0.008096      -0.007196       0.015292              1.967777       1.762492      -0.003476       0.015736       2.502555      -0.375511       1.638283           0.000262
           43              H       7.080940       3.530351       1.080916       0.105061       1.129805 0.81270557E+01  0.80239437E+02                                 1.805881                            1.676048      -1.059431       2.376881                    0.997026       3.556131      10.040652       0.478609       1.296197      -0.705439      -0.008317      -0.046318      -0.023707       0.052693       0.004365       0.004256       0.001210      -0.035056      -0.001734      -0.018696       0.000185       0.018511              1.871879       1.553134       0.160269       0.119146       2.154682       0.546504       1.907822          -0.000090
           44              H       7.485087       3.447232       3.362259       0.123227       1.086011 0.81231822E+01  0.78720121E+02                                 1.640404                            1.588460      -0.904929       2.447268                    0.998943       3.223312       8.487225       0.542611       1.164817      -0.738084       0.000427      -0.028559       0.014664       0.032107       0.001847       0.006502       0.000485      -0.026336       0.019679      -0.018257       0.007858       0.010399              1.635832       1.376814      -0.011022      -0.000095       1.905619      -0.282630       1.625063           0.000266
           45              H       7.952170       7.422340       3.394129       0.127720       1.096206 0.82109857E+01  0.80968121E+02                                 1.746963                            1.671819      -0.897620       2.456380                    0.998895       3.418315       9.526516       0.486601       1.276481      -0.710845       0.004936       0.031349       0.014952       0.035081       0.002865       0.004031       0.003923      -0.029501       0.012673      -0.017757       0.003020       0.014737              1.762357       1.491897       0.169683       0.081913       2.098994       0.270165       1.696180           0.000232
           46              H       7.595799       7.420882       1.104818       0.086119       1.086216 0.76758758E+01  0.75822879E+02                                 1.840277                            1.686106      -1.381774       2.208277                    0.992536       4.021961      11.920608       0.446438       1.388906      -0.683187       0.003146       0.041525      -0.019934       0.046169       0.002471       0.001026      -0.003960      -0.026340       0.002652      -0.013977      -0.000109       0.014085              1.923495       1.456343       0.032049      -0.004209       2.447635      -0.526601       1.866506           0.000039
           47              H       8.411243       6.184311       5.396611       0.101937       1.142251 0.91935469E+01  0.93064464E+02                                 1.780271                            1.749684      -0.910701       2.425300                    0.998325       3.638518      10.205414       0.484549       1.248727      -0.716228       0.000153       0.022820       0.008681       0.024416       0.004389      -0.002227       0.000290      -0.008378       0.011622      -0.008386       0.003590       0.004796              1.774070       1.739235       0.291228       0.070088       1.974425       0.178060       1.608550           0.000560
           48              H       8.800277       4.648805       5.218672       0.112386       1.057116 0.79227016E+01  0.77401354E+02                                 1.703181                            1.631338      -0.752170       2.502545                    0.999220       3.511618       9.729154       0.497720       1.259638      -0.713477       0.013043      -0.021190       0.003895       0.025185      -0.006486      -0.001229      -0.000029      -0.002505      -0.008517      -0.005539      -0.002541       0.008079              1.736168       2.081476      -0.477612       0.078689       1.669142      -0.085378       1.457888           0.000330
           49              H       7.276081       4.816501       6.891834       0.092793       1.287935 0.10389939E+02  0.10841708E+03                                 1.932060                            1.863127      -0.934925       2.412441                    0.997649       3.747777      10.664732       0.468509       1.252862      -0.715799       0.007283       0.006981       0.025172       0.027118      -0.002913      -0.001601      -0.000166       0.003306       0.005313      -0.004387       0.000880       0.003507              1.941931       1.793430      -0.113663       0.165413       1.500171      -0.134663       2.532193           0.000809
           50              H       6.600573       4.036353       5.672816       0.091376       1.222790 0.10255239E+02  0.10583922E+03                                 1.811471                            1.808893      -0.868946       2.441702                    0.998200       3.608958       9.957897       0.496014       1.196497      -0.729720      -0.012582      -0.017097      -0.015526       0.026300       0.001929      -0.000756       0.005107       0.005570      -0.018361      -0.009120       0.002599       0.006521              1.775419       1.666240       0.198837      -0.001115       2.050346       0.171405       1.609672           0.000490
           51              H       6.184495       6.792389       6.065876       0.104467       1.207551 0.10098183E+02  0.10450824E+03                                 1.843751                            1.832610      -0.893139       2.434919                    0.997997       3.662229      10.340674       0.474538       1.247177      -0.717414       0.014807       0.018027       0.005668       0.024007       0.001485       0.000697       0.001845      -0.009417      -0.011045      -0.004176      -0.002948       0.007123              1.821735       1.747704       0.184689      -0.092459       2.176677       0.058940       1.540824           0.004295
           52              H       5.358049       5.831422       5.096504       0.102589       1.051728 0.84570185E+01  0.85010068E+02                                 1.764704                            1.740874      -1.142193       2.316572                    0.994127       3.906157      11.423312       0.453424       1.343843      -0.693525      -0.011150      -0.010309      -0.020764       0.025724      -0.001227       0.003183       0.001974       0.009116      -0.000123      -0.005829      -0.000376       0.006205              1.759544       1.723120      -0.012873       0.230888       1.400309       0.039148       2.155202          -0.000255
           53              H       4.587705       5.602481      10.304553       0.092511       1.198498 0.85107937E+01  0.86064170E+02                                 1.954651                            1.768134      -1.320918       2.242038                    0.993024       3.989612      11.871756       0.439706       1.377499      -0.686224       0.017567       0.008417       0.043650       0.047799       0.009109       0.003513       0.004450       0.023578       0.019244      -0.018497       0.003924       0.014573              2.070260       1.628278      -0.052831       0.327555       1.550972      -0.087432       3.031530           0.000626
           54              H       6.132148       5.856212       8.647326       0.127571       1.254263 0.98641362E+01  0.10192281E+03                                 1.927588                            1.847625      -1.022066       2.398498                    0.997788       3.544611      10.140770       0.456766       1.297776      -0.707295       0.030563       0.006406       0.008643       0.032401       0.004921      -0.000221      -0.001694       0.022360       0.046643      -0.020062       0.004413       0.015649              1.921337       2.496867       0.096274       0.107529       1.491805       0.019975       1.775340           0.001924
           55              H       3.108121       5.437702       5.954332       0.121691       1.028814 0.77601086E+01  0.76362013E+02                                 1.742872                            1.677007      -1.091100       2.363165                    0.996444       3.663900      10.608910       0.457997       1.359044      -0.691429      -0.011766       0.001859      -0.033315       0.035381       0.002635       0.002239      -0.003363       0.025068       0.030202      -0.018295       0.006833       0.011462              1.751545       1.533633       0.055690       0.282520       1.467394       0.082337       2.253607          -0.000517
           56              H       1.660785       5.131476       7.725759       0.068753       1.467129 0.11975316E+02  0.13066035E+03                                 2.160393                            2.044997      -1.385673       2.203750                    0.993072       4.176946      12.520901       0.428667       1.309573      -0.701505      -0.037155      -0.006697      -0.016082       0.041037       0.002510       0.013196      -0.004501       0.025556       0.036861      -0.020403      -0.002642       0.023045              2.166317       2.855958       0.273591       0.246744       1.834708       0.038578       1.808285           0.006476
           57              H       8.376414       5.622896      22.643458       0.088238       1.213729 0.90036907E+01  0.91482373E+02                                 1.908237                            1.773875      -1.139974       2.321891                    0.996346       3.812437      11.030527       0.459973       1.310560      -0.701330       0.039614      -0.002850       0.022388       0.045592       0.001112      -0.000871      -0.002065       0.034880      -0.001434      -0.017481      -0.000282       0.017763              1.967951       2.266717       0.030502       0.640148       1.517142       0.013555       2.119994           0.000744
           58              H       8.519693       5.897042      20.359459       0.118834       1.128140 0.87902417E+01  0.87666661E+02                                 1.740288                            1.699240      -0.954781       2.419991                    0.998624       3.427239       9.427614       0.498577       1.231799      -0.721323       0.027891       0.002023      -0.015650       0.032046       0.000560       0.000552      -0.002181       0.028325       0.029201      -0.019206       0.009016       0.010191              1.716720       2.057620       0.119277      -0.232094       1.440881      -0.010632       1.651660           0.000151
           59              H       4.504378       5.487282      20.149650       0.118456       1.077282 0.82522946E+01  0.81362467E+02                                 1.713702                            1.666095      -0.951245       2.425097                    0.998547       3.446069       9.558834       0.492494       1.261409      -0.713968      -0.027907      -0.000278      -0.018645       0.033564       0.003585       0.001339      -0.000342       0.031900       0.030640      -0.021462       0.009341       0.012121              1.703973       1.967488       0.009436       0.322866       1.443537       0.039843       1.700894           0.000585
           60              H       4.455400       5.296255      22.454896       0.089044       1.287014 0.96921511E+01  0.10004814E+03                                 1.967314                            1.829004      -1.145787       2.317907                    0.996299       3.815400      11.032792       0.458434       1.294316      -0.705350      -0.043644      -0.002277       0.019250       0.047755       0.004332       0.003246      -0.004481       0.041090       0.001578      -0.022275       0.001161       0.021115              2.015814       2.427450       0.105383      -0.601804       1.538239      -0.095113       2.081752           0.000947
           61              H       5.745170       6.230974      18.133888       0.120887       1.101237 0.89151156E+01  0.90434862E+02                                 1.807643                            1.779880      -1.006182       2.398585                    0.995145       3.700205      10.726527       0.453118       1.332557      -0.697830      -0.025559       0.006359      -0.012261       0.029052      -0.002670       0.003811       0.000416       0.005296      -0.003497      -0.004685      -0.001318       0.006002              1.807733       1.898409      -0.372940       0.198306       1.816201      -0.092844       1.708589           0.000014
           62              H       7.331951       6.448249      18.216219       0.102561       1.437100 0.12757959E+02  0.14111415E+03                                 2.132732                            2.108428      -1.206449       2.283000                    0.993183       4.080392      12.228439       0.423788       1.306676      -0.703416       0.018099       0.007216      -0.003869       0.019865      -0.002145       0.006983       0.006130      -0.000570      -0.004205      -0.010725       0.002865       0.007860              2.115554       2.029947       0.369143      -0.185324       2.336152      -0.140334       1.980561           0.004267
           63              H       7.641119       4.068434      18.234809       0.092386       1.093894 0.89302652E+01  0.90214265E+02                                 1.760210                            1.749356      -0.896916       2.431533                    0.997039       3.743682      10.669839       0.471815       1.285059      -0.707412       0.030245      -0.006019       0.006879       0.031596      -0.003708       0.003042       0.002067       0.013588      -0.014331      -0.007986      -0.002543       0.010529              1.744234       1.866141      -0.338206       0.262526       1.657521      -0.102094       1.709040          -0.000163
           64              H       6.057571       3.868658      18.115298       0.091177       1.031130 0.84127402E+01  0.83626215E+02                                 1.680903                            1.688796      -0.839007       2.455060                    0.997820       3.694503      10.403987       0.484678       1.271300      -0.710175      -0.026085      -0.011746       0.002839       0.028748       0.002969      -0.000425      -0.001363       0.002684      -0.007068      -0.003237      -0.001375       0.004612              1.654839       1.732632       0.303497      -0.101205       1.682998      -0.027388       1.548886          -0.000075
           65              H       7.724586       5.035234      16.080945       0.116919       1.198211 0.10082322E+02  0.10485567E+03                                 1.877244                            1.867295      -0.902464       2.441112                    0.996639       3.670530      10.570360       0.454128       1.296871      -0.706696       0.022221       0.011701      -0.006449       0.025928       0.000307      -0.005570      -0.002120       0.011985       0.002425      -0.007123      -0.002267       0.009390              1.868209       1.924393       0.273814      -0.218105       1.894432      -0.123190       1.785804           0.001270
           66              H       6.126913       4.990029      15.969401       0.123571       1.123903 0.91852230E+01  0.94092332E+02                                 1.842533                            1.814101      -1.185352       2.310444                    0.993990       3.809885      11.183772       0.445018       1.343583      -0.694768      -0.025903       0.012334      -0.006691       0.029460      -0.002317       0.002904       0.001728       0.014566      -0.003739      -0.007779      -0.001172       0.008951              1.851727       1.827619      -0.305679       0.267108       1.867280      -0.175458       1.860282           0.000186
           67              H       5.221518       0.605161      14.787565       0.085562       1.087352 0.78647789E+01  0.78044552E+02                                 1.832808                            1.701732      -1.266406       2.263686                    0.993468       3.978431      11.760391       0.447016       1.380788      -0.685223      -0.039081      -0.024151      -0.015925       0.048623       0.001675       0.005787       0.006964       0.005429      -0.038953      -0.016446       0.004255       0.012191              1.903491       2.282185       0.479494       0.205656       1.903961       0.156170       1.524328           0.000162
           68              H       5.001203       2.828947      15.509946       0.125433       0.971183 0.72790477E+01  0.70676640E+02                                 1.689019                            1.633099      -1.198946       2.314077                    0.995036       3.681828      10.680966       0.459117       1.373984      -0.687734      -0.027635       0.017852      -0.001541       0.032935      -0.002619       0.003951       0.010348      -0.003971      -0.030942      -0.016255       0.004241       0.012015              1.701079       2.184452      -0.216474      -0.040768       1.525642       0.041792       1.393141           0.000082
           69              H       9.035691       2.979143      15.767559       0.120779       1.020965 0.76880904E+01  0.75105068E+02                                 1.695801                            1.638790      -1.093334       2.351009                    0.997444       3.617024      10.268044       0.478626       1.309964      -0.701273       0.023399       0.019542       0.002780       0.030613       0.002770       0.000701       0.008314      -0.008748      -0.029480      -0.012944      -0.000098       0.013043              1.704179       2.135877       0.251635       0.098776       1.559742       0.081929       1.416918           0.000059
           70              H       9.103862       0.783064      15.095639       0.083911       1.090538 0.79032197E+01  0.78389193E+02                                 1.826731                            1.698474      -1.221031       2.285027                    0.993745       3.936937      11.571005       0.451138       1.368815      -0.687877       0.041010      -0.020124      -0.007150       0.046237      -0.002804      -0.000247       0.007343       0.005216      -0.037981      -0.015495       0.004781       0.010714              1.889313       2.439495      -0.438805      -0.110701       1.770240       0.078856       1.458205           0.000063
           71              H       8.783681       5.582066      12.907249       0.128450       1.122749 0.83118786E+01  0.84114495E+02                                 1.916860                            1.785021      -1.534598       2.158296                    0.991865       4.008688      12.194856       0.421033       1.437536      -0.674445       0.036359       0.020550       0.008943       0.042711       0.003963       0.004297       0.003588       0.012538      -0.028808      -0.011303      -0.002074       0.013377              1.984394       2.478332       0.402246      -0.005207       1.954735       0.094357       1.520116           0.001080
           72              H       4.744961       5.533945      13.127682       0.125405       1.177947 0.90086124E+01  0.92184836E+02                                 1.914621                            1.808967      -1.528807       2.156697                    0.992442       3.903821      11.596001       0.439410       1.362181      -0.689767      -0.034037       0.020423       0.009040       0.040711      -0.005531      -0.010424       0.002831       0.011509      -0.028335      -0.013918      -0.003141       0.017059              1.967984       2.332290      -0.384544      -0.041131       1.933356       0.121943       1.638307           0.000394
           73              H       6.717360       2.363775      11.576687       0.112063       1.174722 0.88946672E+01  0.90802005E+02                                 1.913298                            1.797539      -1.468705       2.178375                    0.991727       3.987755      11.862049       0.440435       1.362255      -0.689208      -0.000291      -0.035204      -0.013634       0.037753       0.000817       0.000667       0.010143      -0.016867      -0.002423      -0.008095      -0.007198       0.015293              1.967808       1.762523       0.003480       0.015737       2.502598       0.375517       1.638303           0.000265
           74              H       1.684667       3.760749      14.359979       0.105067       1.129840 0.81273921E+01  0.80243809E+02                                 1.805932                            1.676092      -1.059525       2.376832                    0.997025       3.556250      10.041144       0.478597       1.296212      -0.705435      -0.008318       0.046320      -0.023711       0.052697      -0.004367       0.004258      -0.001211      -0.035071      -0.001722      -0.018706       0.000189       0.018517              1.871935       1.553177      -0.160277       0.119153       2.154749      -0.546528       1.907879          -0.000090
           75              H       2.088815       3.843868      16.641322       0.123232       1.086070 0.81238316E+01  0.78728723E+02                                 1.640530                            1.588579      -0.904986       2.447250                    0.998942       3.223431       8.487922       0.542558       1.164898      -0.738064       0.000428       0.028560       0.014665       0.032108      -0.001846       0.006502      -0.000486      -0.026332       0.019681      -0.018255       0.007857       0.010397              1.635959       1.376910       0.011024      -0.000095       1.905779       0.282662       1.625188           0.000263
           76              H       2.555898      14.450960      16.673192       0.127724       1.096251 0.82114338E+01  0.80973887E+02                                 1.747028                            1.671878      -0.897716       2.456334                    0.998894       3.418426       9.526998       0.486585       1.276501      -0.710840       0.004937      -0.031350       0.014955       0.035084      -0.002866       0.004031      -0.003923      -0.029509       0.012682      -0.017763       0.003023       0.014740              1.762425       1.491950      -0.169693       0.081918       2.099085      -0.270179       1.696240           0.000229
           77              H       2.199527      14.452418      14.383881       0.086122       1.086209 0.76758292E+01  0.75822411E+02                                 1.840279                            1.686108      -1.381812       2.208262                    0.992536       4.021976      11.920707       0.446434       1.388919      -0.683185       0.003146      -0.041525      -0.019935       0.046170      -0.002471       0.001026       0.003959      -0.026341       0.002651      -0.013977      -0.000109       0.014086              1.923498       1.456347      -0.032049      -0.004209       2.447642       0.526598       1.866504           0.000040
           78              H       3.014971       1.106789      18.675674       0.101940       1.142233 0.91933449E+01  0.93061746E+02                                 1.780242                            1.749656      -0.910718       2.425297                    0.998325       3.638458      10.205151       0.484558       1.248714      -0.716231       0.000152      -0.022821       0.008683       0.024417      -0.004388      -0.002225      -0.000291      -0.008381       0.011635      -0.008388       0.003592       0.004796              1.774040       1.739202      -0.291219       0.070087       1.974395      -0.178058       1.608523           0.000556
           79              H       3.404004       2.642295      18.497735       0.112388       1.057139 0.79229289E+01  0.77404151E+02                                 1.703205                            1.631360      -0.752224       2.502517                    0.999219       3.511671       9.729346       0.497717       1.259636      -0.713477       0.013042       0.021189       0.003895       0.025184       0.006486      -0.001230       0.000027      -0.002506      -0.008515      -0.005538      -0.002541       0.008079              1.736193       2.081507       0.477623       0.078694       1.669165       0.085382       1.457907           0.000327
           80              H       1.879809       2.474599      20.170897       0.092794       1.287829 0.10388685E+02  0.10839899E+03                                 1.931828                            1.862916      -0.934857       2.412475                    0.997650       3.747449      10.662994       0.468581       1.252729      -0.715829       0.007286      -0.006983       0.025175       0.027122       0.002909      -0.001592       0.000162       0.003313       0.005323      -0.004384       0.000883       0.003501              1.941693       1.793215       0.113639       0.165392       1.500018       0.134634       2.531848           0.000803
           81              H       1.204300       3.254747      18.951879       0.091376       1.222809 0.10255487E+02  0.10584277E+03                                 1.811515                            1.808937      -0.868931       2.441710                    0.998200       3.609008       9.958192       0.495997       1.196525      -0.729713      -0.012582       0.017097      -0.015525       0.026300      -0.001929      -0.000757      -0.005108       0.005574      -0.018359      -0.009121       0.002599       0.006522              1.775462       1.666279      -0.198844      -0.001121       2.050404      -0.171404       1.609703           0.000485
           82              H       0.788223       0.498711      19.344939       0.104467       1.207512 0.10097719E+02  0.10450204E+03                                 1.843700                            1.832559      -0.893090       2.434946                    0.997997       3.662132      10.340265       0.474549       1.247165      -0.717417       0.014809      -0.018028       0.005669       0.024009      -0.001488       0.000697      -0.001845      -0.009417      -0.011050      -0.004177      -0.002948       0.007125              1.821685       1.747653      -0.184684      -0.092450       2.176618      -0.058943       1.540783           0.004290
           83              H      -0.038223       1.459678      18.375567       0.102586       1.051760 0.84573620E+01  0.85014354E+02                                 1.764733                            1.740903      -1.142211       2.316556                    0.994127       3.906241      11.423600       0.453423       1.343833      -0.693527      -0.011150       0.010309      -0.020762       0.025723       0.001226       0.003183      -0.001975       0.009115      -0.000122      -0.005829      -0.000376       0.006205              1.759572       1.723147       0.012875       0.230894       1.400329      -0.039148       2.155240          -0.000256
           84              H      -0.808568       1.688619      23.583616       0.092506       1.198499 0.85107706E+01  0.86063712E+02                                 1.954639                            1.768122      -1.320888       2.242052                    0.993024       3.989564      11.871523       0.439712       1.377485      -0.686227       0.017570      -0.008417       0.043649       0.047799      -0.009108       0.003514      -0.004451       0.023573       0.019246      -0.018495       0.003923       0.014573              2.070248       1.628265       0.052830       0.327556       1.550963       0.087431       3.031516           0.000623
           85              H       0.735876       1.434888      21.926389       0.127571       1.254018 0.98615706E+01  0.10188825E+03                                 1.927235                            1.847305      -1.021902       2.398581                    0.997790       3.544133      10.138538       0.456841       1.297665      -0.707320       0.030568      -0.006406       0.008646       0.032406      -0.004926      -0.000215       0.001693       0.022376       0.046613      -0.020066       0.004428       0.015638              1.920980       2.496339      -0.096246       0.107503       1.491577      -0.019970       1.775024           0.001916
           86              H       7.609449       1.853398      19.233395       0.121688       1.028834 0.77602739E+01  0.76363892E+02                                 1.742878                            1.677012      -1.091069       2.363172                    0.996445       3.663917      10.608907       0.458003       1.359022      -0.691433      -0.011765      -0.001858      -0.033314       0.035379      -0.002635       0.002239       0.003363       0.025068       0.030209      -0.018296       0.006833       0.011463              1.751552       1.533640      -0.055691       0.282529       1.467400      -0.082339       2.253617          -0.000519
           87              H       6.162112       2.159624      21.004822       0.068760       1.466593 0.11969658E+02  0.13058131E+03                                 2.159785                            2.044456      -1.385072       2.204053                    0.993081       4.175828      12.516127       0.428748       1.309498      -0.701525      -0.037166       0.006696      -0.016070       0.041041      -0.002504       0.013168       0.004495       0.025577       0.036834      -0.020402      -0.002616       0.023019              2.165699       2.855051      -0.273471       0.246636       1.834236      -0.038564       1.807809           0.006473
           88              H       3.875086       1.668204       9.364395       0.088239       1.213782 0.90041889E+01  0.91488875E+02                                 1.908301                            1.773930      -1.140064       2.321844                    0.996346       3.812569      11.031065       0.459963       1.310569      -0.701327       0.039614       0.002852       0.022389       0.045592      -0.001112      -0.000872       0.002066       0.034886      -0.001429      -0.017485      -0.000281       0.017765              1.968020       2.266806      -0.030505       0.640181       1.517188      -0.013557       2.120067           0.000749
           89              H       4.018365       1.394058       7.080396       0.118833       1.128096 0.87897573E+01  0.87660232E+02                                 1.740212                            1.699169      -0.954776       2.419996                    0.998624       3.427134       9.427102       0.498601       1.231764      -0.721331       0.027893      -0.002024      -0.015652       0.032048      -0.000561       0.000549       0.002183       0.028327       0.029202      -0.019208       0.009019       0.010189              1.716646       2.057520      -0.119270      -0.232078       1.440828       0.010631       1.651589           0.000159
           90              H       0.003051       1.803818       6.870587       0.118456       1.077253 0.82520203E+01  0.81359125E+02                                 1.713677                            1.666073      -0.951218       2.425115                    0.998547       3.446018       9.558670       0.492494       1.261418      -0.713966      -0.027908       0.000279      -0.018647       0.033566      -0.003585       0.001339       0.000341       0.031901       0.030638      -0.021462       0.009340       0.012122              1.703949       1.967452      -0.009434       0.322858       1.443521      -0.039841       1.700874           0.000594
           91              H      -0.045927       1.994845       9.175833       0.089045       1.287142 0.96934162E+01  0.10006522E+03                                 1.967493                            1.829160      -1.145938       2.317830                    0.996297       3.815715      11.034196       0.458397       1.294368      -0.705337      -0.043645       0.002274       0.019250       0.047756      -0.004332       0.003248       0.004483       0.041104       0.001590      -0.022284       0.001164       0.021120              2.016003       2.427692      -0.105397      -0.601883       1.538363       0.095126       2.081953           0.000953
           92              H       1.243843       1.060126       4.854825       0.120884       1.101245 0.89151723E+01  0.90435428E+02                                 1.807640                            1.779876      -1.006184       2.398583                    0.995145       3.700189      10.726421       0.453123       1.332542      -0.697833      -0.025559      -0.006358      -0.012262       0.029053       0.002669       0.003810      -0.000416       0.005300      -0.003497      -0.004684      -0.001319       0.006003              1.807731       1.898393       0.372940       0.198305       1.816205       0.092848       1.708594           0.000020
           93              H       2.830623       0.842851       4.937156       0.102564       1.436809 0.12754490E+02  0.14106501E+03                                 2.132392                            2.108103      -1.206169       2.283145                    0.993187       4.079805      12.225877       0.423836       1.306627      -0.703428       0.018108      -0.007221      -0.003875       0.019876       0.002130       0.006971      -0.006122      -0.000554      -0.004218      -0.010703       0.002851       0.007852              2.115214       2.029648      -0.369056      -0.185277       2.335748       0.140298       1.980247           0.004271
           94              H       3.139791       3.222666       4.955746       0.092387       1.093899 0.89302951E+01  0.90214519E+02                                 1.760205                            1.749350      -0.896915       2.431533                    0.997039       3.743671      10.669757       0.471820       1.285047      -0.707415       0.030245       0.006019       0.006879       0.031596       0.003707       0.003042      -0.002067       0.013587      -0.014332      -0.007985      -0.002543       0.010528              1.744229       1.866138       0.338204       0.262526       1.657513       0.102094       1.709037          -0.000162
           95              H       1.556244       3.422442       4.836235       0.091180       1.031121 0.84126444E+01  0.83624968E+02                                 1.680889                            1.688782      -0.838989       2.455069                    0.997820       3.694477      10.403872       0.484682       1.271294      -0.710177      -0.026085       0.011747       0.002839       0.028749      -0.002969      -0.000426       0.001364       0.002683      -0.007068      -0.003237      -0.001375       0.004612              1.654824       1.732616      -0.303490      -0.101204       1.682981       0.027388       1.548875          -0.000073
           96              H       3.223259       2.255866       2.801882       0.116919       1.198125 0.10081283E+02  0.10484150E+03                                 1.877111                            1.867165      -0.902343       2.441173                    0.996641       3.670301      10.569310       0.454159       1.296823      -0.706707       0.022223      -0.011704      -0.006449       0.025932      -0.000315      -0.005568       0.002118       0.011983       0.002409      -0.007116      -0.002272       0.009388              1.868076       1.924260      -0.273785      -0.218082       1.894291       0.123179       1.785677           0.001268
           97              H       1.625586       2.301071       2.690338       0.123571       1.123886 0.91850018E+01  0.94089320E+02                                 1.842502                            1.814070      -1.185307       2.310467                    0.993991       3.809810      11.183438       0.445026       1.343569      -0.694772      -0.025904      -0.012334      -0.006692       0.029460       0.002317       0.002906      -0.001729       0.014568      -0.003740      -0.007780      -0.001173       0.008953              1.851696       1.827585       0.305672       0.267103       1.867249       0.175457       1.860255           0.000187
           98              H       0.720190       6.685939       1.508502       0.085562       1.087319 0.78644726E+01  0.78040657E+02                                 1.832766                            1.701696      -1.266348       2.263719                    0.993468       3.978325      11.759966       0.447022       1.380784      -0.685225      -0.039081       0.024151      -0.015924       0.048623      -0.001676       0.005785      -0.006963       0.005430      -0.038946      -0.016443       0.004253       0.012190              1.903445       2.282126      -0.479477       0.205649       1.903911      -0.156164       1.524298           0.000161
           99              H       0.499875       4.462153       2.230883       0.125432       0.971160 0.72787928E+01  0.70673363E+02                                 1.688977                            1.633059      -1.198873       2.314113                    0.995038       3.681724      10.680513       0.459128       1.373965      -0.687738      -0.027635      -0.017852      -0.001542       0.032936       0.002620       0.003952      -0.010346      -0.003972      -0.030943      -0.016254       0.004241       0.012014              1.701035       2.184390       0.216467      -0.040767       1.525605      -0.041790       1.393111           0.000082
          100              H       4.534364       4.311957       2.488496       0.120779       1.020935 0.76877823E+01  0.75101149E+02                                 1.695758                            1.638749      -1.093269       2.351045                    0.997445       3.616920      10.267617       0.478636       1.309952      -0.701276       0.023400      -0.019543       0.002778       0.030614      -0.002772       0.000699      -0.008312      -0.008747      -0.029483      -0.012944      -0.000098       0.013042              1.704135       2.135815      -0.251626       0.098773       1.559703      -0.081926       1.416887           0.000059
          101              H       4.602535       6.508036       1.816576       0.083910       1.090524 0.79030865E+01  0.78387461E+02                                 1.826711                            1.698456      -1.220994       2.285046                    0.993746       3.936879      11.570765       0.451142       1.368810      -0.687879       0.041010       0.020124      -0.007150       0.046237       0.002805      -0.000246      -0.007342       0.005216      -0.037978      -0.015493       0.004780       0.010714              1.889291       2.439466       0.438797      -0.110700       1.770215      -0.078855       1.458191           0.000063
          102              H       5.615246      12.873166       0.371814       0.128447       1.122706 0.83114246E+01  0.84108204E+02                                 1.916768                            1.784940      -1.534513       2.158340                    0.991866       4.008460      12.193780       0.421056       1.437484      -0.674456      -0.036356       0.020552      -0.008938       0.042709      -0.003964       0.004295      -0.003580       0.012533      -0.028769      -0.011287      -0.002081       0.013368              1.984294       2.478202      -0.402224      -0.005201       1.954632      -0.094349       1.520049           0.001079
          103              H       9.653967      12.825045       0.151381       0.125404       1.177902 0.90081793E+01  0.92179256E+02                                 1.914575                            1.808927      -1.528754       2.156729                    0.992442       3.903707      11.595573       0.439414       1.362186      -0.689767       0.034036       0.020422      -0.009042       0.040710       0.005530      -0.010425      -0.002828       0.011507      -0.028322      -0.013916      -0.003141       0.017057              1.967934       2.332219       0.384528      -0.041130       1.933309      -0.121940       1.638272           0.000393
          104              H       7.681567       9.654875       1.702376       0.112061       1.174716 0.88945806E+01  0.90800619E+02                                 1.913269                            1.797513      -1.468675       2.178389                    0.991728       3.987685      11.861689       0.440446       1.362229      -0.689214       0.000291      -0.035203       0.013634       0.037752      -0.000816       0.000667      -0.010142      -0.016868      -0.002419      -0.008096      -0.007196       0.015292              1.967776       1.762491      -0.003476       0.015736       2.502554      -0.375511       1.638282           0.000262
          105              H       1.921715      11.051849      25.477210       0.105063       1.129806 0.81270684E+01  0.80239597E+02                                 1.805883                            1.676049      -1.059443       2.376876                    0.997026       3.556135      10.040667       0.478609       1.296196      -0.705439       0.008317       0.046318       0.023707       0.052693       0.004365       0.004256       0.001210      -0.035058      -0.001733      -0.018697       0.000185       0.018512              1.871881       1.553135       0.160269       0.119146       2.154683       0.546505       1.907823          -0.000091
          106              H       1.517568      11.134968      23.195867       0.123227       1.086006 0.81231295E+01  0.78719475E+02                                 1.640398                            1.588455      -0.904931       2.447269                    0.998943       3.223301       8.487186       0.542612       1.164817      -0.738084      -0.000427       0.028560      -0.014664       0.032107       0.001847       0.006502       0.000485      -0.026336       0.019678      -0.018257       0.007857       0.010399              1.635826       1.376809      -0.011022      -0.000095       1.905612      -0.282629       1.625057           0.000263
          107              H       1.050485       7.159860      23.163997       0.127722       1.096209 0.82110177E+01  0.80968548E+02                                 1.746968                            1.671824      -0.897630       2.456376                    0.998895       3.418324       9.526560       0.486599       1.276484      -0.710844      -0.004936      -0.031349      -0.014952       0.035081       0.002865       0.004031       0.003923      -0.029502       0.012674      -0.017758       0.003020       0.014738              1.762362       1.491902       0.169684       0.081913       2.099000       0.270166       1.696185           0.000229
          108              H       1.406856       7.161318      25.453308       0.086119       1.086214 0.76758611E+01  0.75822707E+02                                 1.840276                            1.686105      -1.381778       2.208276                    0.992536       4.021959      11.920605       0.446437       1.388907      -0.683187      -0.003146      -0.041525       0.019934       0.046169       0.002471       0.001026      -0.003960      -0.026340       0.002652      -0.013977      -0.000109       0.014085              1.923494       1.456343       0.032049      -0.004209       2.447633      -0.526601       1.866505           0.000039
          109              H       0.591412       8.397889      21.161515       0.101937       1.142255 0.91936012E+01  0.93065206E+02                                 1.780280                            1.749693      -0.910714       2.425294                    0.998325       3.638531      10.205481       0.484546       1.248732      -0.716227      -0.000153      -0.022820      -0.008681       0.024416       0.004389      -0.002227       0.000290      -0.008378       0.011623      -0.008386       0.003590       0.004797              1.774079       1.739244       0.291230       0.070088       1.974435       0.178061       1.608558           0.000554
          110              H       0.202378       9.933395      21.339454       0.112388       1.057117 0.79227128E+01  0.77401499E+02                                 1.703182                            1.631339      -0.752174       2.502543                    0.999220       3.511621       9.729168       0.497720       1.259638      -0.713477      -0.013043       0.021190      -0.003895       0.025185      -0.006486      -0.001230      -0.000029      -0.002505      -0.008517      -0.005538      -0.002541       0.008079              1.736170       2.081477      -0.477612       0.078689       1.669143      -0.085379       1.457889           0.000326
          111              H       1.726574       9.765699      19.666292       0.092794       1.287926 0.10389833E+02  0.10841560E+03                                 1.932043                            1.863112      -0.934920       2.412443                    0.997649       3.747752      10.664610       0.468514       1.252855      -0.715801      -0.007283      -0.006981      -0.025172       0.027118      -0.002912      -0.001600      -0.000165       0.003307       0.005315      -0.004387       0.000880       0.003507              1.941914       1.793414      -0.113662       0.165410       1.500160      -0.134661       2.532168           0.000800
          112              H       2.402082      10.545847      20.885310       0.091376       1.222789 0.10255226E+02  0.10583904E+03                                 1.811469                            1.808892      -0.868946       2.441702                    0.998200       3.608955       9.957883       0.496014       1.196496      -0.729720       0.012582       0.017098       0.015526       0.026300       0.001929      -0.000756       0.005108       0.005570      -0.018361      -0.009121       0.002600       0.006521              1.775418       1.666238       0.198837      -0.001115       2.050345       0.171404       1.609670           0.000484
          113              H       2.818160       7.789811      20.492250       0.104466       1.207558 0.10098257E+02  0.10450924E+03                                 1.843760                            1.832618      -0.893146       2.434915                    0.997997       3.662243      10.340735       0.474536       1.247179      -0.717413      -0.014807      -0.018027      -0.005668       0.024007       0.001485       0.000696       0.001844      -0.009417      -0.011045      -0.004175      -0.002948       0.007123              1.821744       1.747712       0.184691      -0.092459       2.176689       0.058940       1.540830           0.004288
          114              H       3.644606       8.750778      21.461622       0.102589       1.051733 0.84570757E+01  0.85010793E+02                                 1.764710                            1.740879      -1.142199       2.316569                    0.994127       3.906171      11.423365       0.453423       1.343843      -0.693525       0.011150       0.010309       0.020764       0.025724      -0.001227       0.003183       0.001974       0.009116      -0.000122      -0.005829      -0.000376       0.006205              1.759550       1.723126      -0.012873       0.230890       1.400313       0.039148       2.155211          -0.000258
          115              H       4.414950       8.979719      16.253573       0.092512       1.198503 0.85108375E+01  0.86064747E+02                                 1.954658                            1.768139      -1.320932       2.242031                    0.993024       3.989624      11.871812       0.439705       1.377501      -0.686223      -0.017567      -0.008417      -0.043650       0.047799       0.009109       0.003513       0.004450       0.023578       0.019245      -0.018497       0.003924       0.014573              2.070268       1.628283      -0.052832       0.327556       1.550977      -0.087432       3.031545           0.000622
          116              H       2.870507       8.725988      17.910800       0.127572       1.254249 0.98640000E+01  0.10192102E+03                                 1.927572                            1.847611      -1.022057       2.398503                    0.997789       3.544587      10.140670       0.456769       1.297774      -0.707296      -0.030564      -0.006405      -0.008643       0.032402       0.004921      -0.000220      -0.001695       0.022363       0.046643      -0.020063       0.004414       0.015649              1.921321       2.496841       0.096272       0.107527       1.491795       0.019975       1.775326           0.001914
          117              H       5.894534       9.144498      20.603794       0.121693       1.028819 0.77601521E+01  0.76362545E+02                                 1.742876                            1.677011      -1.091106       2.363161                    0.996444       3.663909      10.608942       0.457997       1.359042      -0.691429       0.011766      -0.001859       0.033315       0.035381       0.002635       0.002239      -0.003363       0.025069       0.030203      -0.018295       0.006833       0.011462              1.751549       1.533637       0.055690       0.282522       1.467397       0.082337       2.253614          -0.000521
          118              H       7.341870       9.450724      18.832367       0.068757       1.467057 0.11974572E+02  0.13065001E+03                                 2.160314                            2.044927      -1.385599       2.203787                    0.993074       4.176806      12.520312       0.428676       1.309565      -0.701507       0.037157       0.006697       0.016080       0.041037       0.002510       0.013192      -0.004500       0.025559       0.036860      -0.020404      -0.002638       0.023042              2.166237       2.855839       0.273575       0.246730       1.834648       0.038576       1.808224           0.006475
          119              H       0.626241       8.959304       3.914668       0.088238       1.213723 0.90036386E+01  0.91481676E+02                                 1.908228                            1.773868      -1.139962       2.321897                    0.996347       3.812423      11.030463       0.459975       1.310557      -0.701331      -0.039614       0.002850      -0.022388       0.045592       0.001112      -0.000871      -0.002065       0.034879      -0.001434      -0.017480      -0.000282       0.017762              1.967942       2.266707       0.030502       0.640143       1.517136       0.013554       2.119984           0.000748
          120              H       0.482962       8.685158       6.198667       0.118831       1.128138 0.87902175E+01  0.87666305E+02                                 1.740282                            1.699235      -0.954774       2.419993                    0.998624       3.427234       9.427575       0.498580       1.231795      -0.721324      -0.027891      -0.002024       0.015650       0.032046       0.000560       0.000552      -0.002181       0.028325       0.029201      -0.019206       0.009016       0.010190              1.716714       2.057612       0.119276      -0.232093       1.440877      -0.010632       1.651655           0.000160
          121              H       4.498277       9.094918       6.408476       0.118453       1.077282 0.82522959E+01  0.81362432E+02                                 1.713698                            1.666091      -0.951240       2.425098                    0.998547       3.446066       9.558803       0.492496       1.261404      -0.713969       0.027907       0.000278       0.018645       0.033563       0.003585       0.001339      -0.000342       0.031900       0.030640      -0.021462       0.009341       0.012121              1.703970       1.967484       0.009436       0.322865       1.443534       0.039842       1.700890           0.000593
          122              H       4.547255       9.285945       4.103230       0.089044       1.287011 0.96921226E+01  0.10004776E+03                                 1.967310                            1.829000      -1.145777       2.317911                    0.996299       3.815396      11.032772       0.458435       1.294315      -0.705350       0.043644       0.002276      -0.019249       0.047754       0.004332       0.003246      -0.004481       0.041089       0.001577      -0.022275       0.001160       0.021115              2.015809       2.427444       0.105383      -0.601801       1.538237      -0.095113       2.081748           0.000950
          123              H       3.257485       8.351226       8.424238       0.120886       1.101236 0.89151044E+01  0.90434724E+02                                 1.807643                            1.779880      -1.006178       2.398587                    0.995145       3.700203      10.726521       0.453118       1.332558      -0.697830       0.025559      -0.006359       0.012261       0.029053      -0.002670       0.003811       0.000416       0.005296      -0.003497      -0.004685      -0.001318       0.006003              1.807733       1.898411      -0.372940       0.198305       1.816199      -0.092844       1.708588           0.000018
          124              H       1.670704       8.133951       8.341907       0.102559       1.437152 0.12758567E+02  0.14112267E+03                                 2.132787                            2.108481      -1.206496       2.282974                    0.993183       4.080489      12.228841       0.423782       1.306679      -0.703415      -0.018098      -0.007215       0.003868       0.019864      -0.002147       0.006986       0.006132      -0.000570      -0.004204      -0.010729       0.002867       0.007862              2.115609       2.029995       0.369157      -0.185332       2.336218      -0.140340       1.980613           0.004270
          125              H       1.361536      10.513766       8.323317       0.092386       1.093891 0.89302417E+01  0.90213970E+02                                 1.760207                            1.749354      -0.896912       2.431535                    0.997039       3.743678      10.669825       0.471815       1.285060      -0.707412      -0.030245       0.006019      -0.006879       0.031596      -0.003708       0.003042       0.002067       0.013588      -0.014330      -0.007986      -0.002543       0.010529              1.744232       1.866138      -0.338206       0.262526       1.657519      -0.102094       1.709038          -0.000159
          126              H       2.945084      10.713542       8.442828       0.091179       1.031127 0.84127146E+01  0.83625880E+02                                 1.680899                            1.688792      -0.839001       2.455063                    0.997820       3.694496      10.403955       0.484679       1.271298      -0.710176       0.026085       0.011746      -0.002840       0.028748       0.002969      -0.000425      -0.001363       0.002684      -0.007068      -0.003237      -0.001375       0.004612              1.654835       1.732628       0.303496      -0.101204       1.682995      -0.027388       1.548882          -0.000072
          127              H       1.278069       9.546966      10.477181       0.116919       1.198226 0.10082490E+02  0.10485792E+03                                 1.877262                            1.867314      -0.902482       2.441103                    0.996639       3.670563      10.570502       0.454124       1.296875      -0.706695      -0.022221      -0.011701       0.006449       0.025928       0.000306      -0.005570      -0.002121       0.011986       0.002427      -0.007124      -0.002266       0.009390              1.868228       1.924411       0.273818      -0.218108       1.894452      -0.123192       1.785822           0.001269
          128              H       2.875742       9.592171      10.588725       0.123572       1.123902 0.91852156E+01  0.94092233E+02                                 1.842531                            1.814099      -1.185351       2.310445                    0.993990       3.809884      11.183766       0.445018       1.343582      -0.694769       0.025903      -0.012334       0.006691       0.029460      -0.002318       0.002904       0.001728       0.014566      -0.003739      -0.007779      -0.001172       0.008951              1.851725       1.827618      -0.305679       0.267108       1.867278      -0.175458       1.860280           0.000187
          129              H       3.781137      13.977039      11.770561       0.085562       1.087353 0.78647788E+01  0.78044540E+02                                 1.832807                            1.701731      -1.266404       2.263688                    0.993468       3.978429      11.760379       0.447016       1.380787      -0.685223       0.039081       0.024151       0.015925       0.048623       0.001675       0.005787       0.006964       0.005429      -0.038952      -0.016446       0.004255       0.012191              1.903490       2.282184       0.479494       0.205656       1.903960       0.156170       1.524327           0.000162
          130              H       4.001452      11.753253      11.048180       0.125432       0.971183 0.72790441E+01  0.70676589E+02                                 1.689018                            1.633098      -1.198944       2.314078                    0.995036       3.681826      10.680955       0.459117       1.373983      -0.687734       0.027635      -0.017852       0.001541       0.032935      -0.002619       0.003951       0.010348      -0.003971      -0.030942      -0.016255       0.004241       0.012015              1.701078       2.184451      -0.216474      -0.040768       1.525642       0.041792       1.393140           0.000082
          131              H      -0.033036      11.603057      10.790567       0.120779       1.020964 0.76880885E+01  0.75105047E+02                                 1.695801                            1.638790      -1.093334       2.351009                    0.997444       3.617024      10.268045       0.478626       1.309964      -0.701273      -0.023399      -0.019542      -0.002780       0.030613       0.002770       0.000701       0.008314      -0.008748      -0.029480      -0.012944      -0.000098       0.013043              1.704179       2.135876       0.251635       0.098776       1.559742       0.081929       1.416918           0.000061
          132              H      -0.101207      13.799136      11.462487       0.083911       1.090537 0.79032125E+01  0.78389104E+02                                 1.826731                            1.698473      -1.221029       2.285028                    0.993745       3.936935      11.570998       0.451138       1.368816      -0.687877      -0.041010       0.020124       0.007150       0.046237      -0.002804      -0.000247       0.007343       0.005216      -0.037981      -0.015495       0.004781       0.010714              1.889312       2.439494      -0.438805      -0.110701       1.770239       0.078856       1.458204           0.000064
          133              C       1.050774      10.728125      14.373258      -0.046090      41.232106 0.46772936E+03  0.11187227E+05                                10.469257                            7.258792      -0.099457       1.963426                    0.999292      28.437302      82.172992       0.606196       0.422440      -1.061519       0.041658      -0.017972      -0.021909       0.050382       0.007633       0.003158       0.008960      -0.007571      -0.040465      -0.016483      -0.001533       0.018016             13.249673      20.495561      -2.971427      -1.680111      12.437266       2.984839       6.816191           0.007038
          134              C       1.041759       9.452182      13.788979      -0.138482      37.892702 0.50664830E+03  0.12505572E+05                                10.148800                            7.761482      -0.300624       1.868575                    0.998637      31.535777      96.113040       0.556538       0.445876      -1.035320       0.024453       0.016253      -0.006422       0.030056       0.014684       0.030136      -0.017889       0.017093       0.022683      -0.041907       0.005380       0.036527             11.707261      13.889977      -2.129322      -1.933040      13.989757       3.712809       7.242049           0.012673
          135              C       2.245149       8.845563      13.411854      -0.002896      38.169648 0.44014872E+03  0.10349155E+05                                 9.932001                            7.040561      -0.028119       2.001246                    0.999155      27.357569      77.896282       0.616814       0.422325      -1.063607      -0.000096       0.032977       0.021194       0.039200      -0.001138      -0.001036      -0.018323       0.003214      -0.015524      -0.020770       0.004284       0.016486             12.231100      12.276537       0.247688       0.121346      15.911485       5.631152       8.505277           0.001316
          136              C       3.439026       9.468222      13.669467      -0.127913      35.043070 0.46902645E+03  0.11334378E+05                                 9.552874                            7.404528      -0.233821       1.896982                    0.998822      30.590880      91.684548       0.578199       0.438358      -1.041694      -0.017436       0.008812       0.012407       0.023143      -0.024409      -0.008909      -0.035746      -0.004680       0.088453      -0.051852       0.001555       0.050297             10.971992      12.513296       1.786760       1.874593      12.937473       3.627236       7.465208           0.015774
          137              C       3.445076      10.725208      14.282960      -0.031586      39.143284 0.46170972E+03  0.10982720E+05                                10.051610                            7.176205      -0.058128       1.982045                    0.999274      27.893371      79.789435       0.615621       0.418265      -1.066563      -0.040214      -0.021186      -0.015158       0.047914      -0.004357       0.002411      -0.007408      -0.022576      -0.023942      -0.010622      -0.007736       0.018358             12.458430      18.449070       1.950200       1.807420      11.944450       2.806866       6.981769           0.001181
          138              C       2.267500      11.349326      14.599002      -0.132867      36.847508 0.47791312E+03  0.11625864E+05                                 9.916908                            7.493925      -0.272117       1.873555                    0.999320      31.311535      94.751023       0.571385       0.440657      -1.038327      -0.007061      -0.018181      -0.024151       0.031043      -0.005320       0.009537      -0.011653      -0.073122       0.089996      -0.052875       0.013405       0.039470             11.704449      18.635551      -0.261748       0.141337      10.247964       1.881312       6.229831           0.006596
          139              C      -0.217061      11.452860      14.636183       0.558643      25.741787 0.26602669E+03  0.56264387E+04                                 8.154719                            5.844828      -0.087798       2.016063                    0.999590      23.469532      67.650393       0.601379       0.481559      -1.008925      -0.064762       0.027587      -0.003040       0.070458       0.017194       0.022188      -0.005056       0.008192       0.254621      -0.062327      -0.026452       0.088778              9.995565      15.165210      -1.880514      -1.910035       9.709845       1.189505       5.111640           0.015619
          140              C       2.202624       7.552121      12.617766       0.555405      24.693673 0.26998465E+03  0.57053363E+04                                 7.841815                            5.830057      -0.078708       2.018902                    0.999454      23.194385      65.846363       0.613940       0.472104      -1.018548      -0.000921      -0.052934      -0.014083       0.054783      -0.039319       0.048154      -0.065337       0.012253       0.033024      -0.066644      -0.036900       0.103544              9.300997       7.690495       1.080627      -1.304071      12.927668       3.699088       7.284827           0.005287
          141              C       4.761953      11.395989      14.532607       0.566330      24.309733 0.26693212E+03  0.56391622E+04                                 7.806075                            5.829407      -0.080229       2.021891                    0.999442      23.245326      66.532454       0.607314       0.477396      -1.013129       0.062259       0.026866       0.006117       0.068084      -0.011362      -0.019430      -0.005782      -0.009952       0.274373      -0.060635      -0.033564       0.094198              9.297439      13.233417       1.758061       1.840152       9.598655       0.611410       5.060245           0.002580
          142              C       7.130927      11.626388      11.728068       0.080878      25.660581 0.35031706E+03  0.78128868E+04                                 7.604693                            6.287529       0.301363       2.110720                    0.999826      26.175916      73.593432       0.648972       0.423185      -1.058597      -0.010403       0.050236       0.011803       0.052642       0.001107      -0.007653      -0.011610       0.010852      -0.100846      -0.037301       0.013363       0.023939              8.203731       5.005161      -0.569335       0.964859       8.405035      -0.821306      11.200997           0.002728
          143              C       6.888907      11.576809      10.362981      -0.216961      29.943704 0.43663999E+03  0.10244716E+05                                 8.218095                            6.887188       0.379903       2.091032                    0.999848      29.489437      83.838806       0.640823       0.407372      -1.073383       0.000240      -0.002425       0.009307       0.009621       0.009377      -0.004741       0.020278      -0.018766       0.007289      -0.023010      -0.003225       0.026235              8.716200       5.212478      -0.433615       1.112050       8.263180      -1.006866      12.672941           0.000671
          144              C       6.617675      12.695263       9.659190       0.173911      28.515072 0.37958809E+03  0.86157688E+04                                 8.301865                            6.640621      -0.082766       2.002683                    0.999517      25.330928      71.264101       0.619425       0.435648      -1.053564       0.000892      -0.000417      -0.031661       0.031676       0.000343      -0.010163       0.004922       0.031412       0.083914      -0.030157      -0.001626       0.031783              9.202078       4.941802      -0.453714       0.511986       8.225786       0.626522      14.438645           0.004582
          145              C       6.608531      13.896837      10.341734      -0.213374      31.735430 0.46347778E+03  0.11066203E+05                                 8.647463                            7.161117       0.317248       2.074821                    0.999022      29.947697      86.613806       0.618262       0.414920      -1.065724       0.001429       0.007685       0.013849       0.015902      -0.003186      -0.005467      -0.017428      -0.010646      -0.011765      -0.019138      -0.000868       0.020006              9.277012       5.413341      -0.647275       0.799140       9.756542       1.305269      12.661152           0.001350
          146              C       6.839575      13.883713      11.709478       0.107287      26.579125 0.35005238E+03  0.78596029E+04                                 7.984321                            6.423846      -0.016127       2.015848                    0.998705      26.469797      76.373697       0.617092       0.442067      -1.039901       0.004254      -0.048184      -0.001673       0.048400       0.010220      -0.016840       0.008230       0.048300      -0.126384      -0.047534      -0.002223       0.049757              8.767767       5.026708      -0.646551       0.978139      10.067979       0.172120      11.208613           0.002055
          147              C       6.326777      12.597563       8.187870      -0.240096      30.094813 0.43891206E+03  0.10383103E+05                                 8.478640                            6.946043      -0.141407       1.937053                    0.998954      30.052957      87.757380       0.628098       0.412220      -1.062823       0.085206      -0.017993      -0.002672       0.087126       0.004906      -0.009742      -0.002995      -0.019033       0.016955      -0.017079       0.003671       0.013407              9.501165      10.011287      -0.050201      -2.170869       5.971232       0.665769      12.520976           0.001251
          148              C       7.458814      12.209676       7.314108      -0.153455      26.335621 0.39563967E+03  0.91530030E+04                                 7.795563                            6.603264      -0.000411       1.984979                    0.999535      29.315387      85.668614       0.640610       0.413284      -1.058272       0.002727       0.088617       0.054922       0.104292       0.007823      -0.018556      -0.015020       0.048063      -0.021358      -0.030505      -0.008173       0.038678              8.568597      10.769518       0.990261      -3.187533       6.011637       0.132147       8.924638           0.006536
          149              C       8.586508      13.170643       7.303485      -0.241096      30.108293 0.45418933E+03  0.10870625E+05                                 8.547418                            7.109642      -0.243344       1.902273                    0.997863      30.723076      91.162215       0.613195       0.417340      -1.056252      -0.041875      -0.066566      -0.038281       0.087464      -0.004321       0.001452      -0.014421       0.052639      -0.004558      -0.032497       0.004795       0.027701              9.548846      12.095924       1.395149      -4.185075       6.600175      -0.256881       9.950440           0.004265
          150              C       0.206936      12.846918       3.874831       0.081880      27.184339 0.36595359E+03  0.83331172E+04                                 8.151602                            6.582338      -0.164308       1.953048                    0.998717      27.557614      80.855153       0.605841       0.443982      -1.035695       0.061855      -0.004410       0.030236       0.068990      -0.001067       0.034057      -0.015996      -0.046844       0.000116      -0.048744       0.010823       0.037921              8.900440       9.190432      -0.689288      -0.953434       4.728782       0.808472      12.782107           0.021192
          151              C       9.183155      13.010239       4.841546      -0.226930      32.183778 0.46409944E+03  0.11090703E+05                                 8.669495                            7.096190       0.236415       2.036902                    0.999875      30.561768      88.583283       0.629923       0.406884      -1.070373       0.000393      -0.000843       0.011361       0.011399      -0.013545       0.006792      -0.004830       0.056746       0.009185      -0.033262       0.001295       0.031967              9.340931       9.890502      -0.636866      -1.955506       4.644330       0.691497      13.487962           0.017275
          152              C       9.634736      12.972325       6.214601       0.141618      31.361559 0.41516966E+03  0.96237669E+04                                 8.842481                            6.925505      -0.050718       2.002941                    0.999571      26.087160      73.839300       0.609927       0.433220      -1.056472      -0.020279       0.000938       0.008710       0.022090       0.003794      -0.029142       0.000759       0.038105       0.057395      -0.029470      -0.014426       0.043896              9.978726      12.602296      -0.816332      -3.569796       4.640886       0.530158      12.692997           0.106986
          153              C       1.059945      12.757967       6.435034      -0.218631      31.367022 0.48130858E+03  0.11642812E+05                                 8.631932                            7.331063       0.131498       2.004522                    0.999070      30.868568      90.925878       0.604686       0.418737      -1.059460       0.012915       0.004375      -0.011747       0.017998       0.001869       0.014637      -0.000687      -0.012815       0.110128      -0.028308      -0.011710       0.040018              9.025594      10.627550      -1.136594      -1.323946       5.201502       0.447004      11.247732          -0.001433
          154              C       1.921292      12.578606       5.370053       0.051073      26.901275 0.37788512E+03  0.87028002E+04                                 8.074388                            6.697634      -0.134978       1.948235                    0.998845      28.651108      85.457759       0.597438       0.445158      -1.031598      -0.050943      -0.000652      -0.030840       0.059554      -0.007517       0.039349       0.004235      -0.006821      -0.075087      -0.051723       0.015976       0.035748              8.552509       8.901499      -1.099765      -0.414964       5.164702       0.504023      11.591327           0.076627
          155              C       5.926848      12.900872      17.706303       0.080628      25.914992 0.35642769E+03  0.80341984E+04                                 7.766674                            6.419581       0.064784       2.025962                    0.999576      27.098529      78.190557       0.626703       0.433584      -1.045567       0.056648      -0.016587      -0.003105       0.059108       0.015928       0.018255      -0.006556      -0.006457      -0.091988      -0.039839       0.007463       0.032376              8.344450       8.493973      -0.248858       0.669308       4.474837       0.372576      12.064540           0.014668
          156              C       5.835230      13.058360      19.074046      -0.224859      31.856550 0.47676269E+03  0.11470540E+05                                 8.657623                            7.249160       0.198201       2.023822                    0.999807      30.678803      89.230559       0.615914       0.413337      -1.066145       0.005915      -0.012297      -0.004498       0.014368       0.002717      -0.029233       0.001251       0.035748       0.000673      -0.022931      -0.016618       0.039549              9.246494       8.637815      -0.332585       1.523288       4.898780       0.343038      14.202887           0.001577
          157              C       6.978188      13.030654      19.873446       0.166069      30.262465 0.41040659E+03  0.95084297E+04                                 8.695655                            6.919980      -0.255899       1.937701                    0.999392      26.087662      74.394482       0.604206       0.437549      -1.051358       0.000114      -0.010116       0.025907       0.027812       0.005804      -0.006009      -0.011030      -0.005862       0.086449      -0.020922      -0.011777       0.032699              9.827606       7.967373       0.011681       0.079435       4.852733      -0.097650      16.662712           0.024549
          158              C       8.187732      12.827961      19.196213      -0.224461      32.267238 0.49196603E+03  0.11937236E+05                                 8.769744                            7.397644       0.128330       2.001905                    0.999455      30.918423      90.499654       0.605138       0.417141      -1.063023      -0.005302       0.010912      -0.005605       0.013364       0.009934       0.029538      -0.013426       0.049909       0.026496      -0.040483      -0.004325       0.044808              9.279430       8.881553      -0.013877      -0.896595       5.025151       0.572401      13.931586           0.007423
          159              C       8.212404      12.699638      17.817847       0.059811      27.181149 0.36942125E+03  0.84001328E+04                                 7.988856                            6.515684       0.124663       2.035404                    0.999788      27.621937      79.992778       0.625047       0.430953      -1.047387      -0.054145       0.019848      -0.010716       0.058655       0.004979      -0.016597      -0.001318       0.021869      -0.098673      -0.037159       0.004533       0.032626              8.611444       8.931734      -0.181074      -0.329595       4.485717       0.602787      12.416880           0.006326
          160              C       6.914215      13.137104      21.360701      -0.242191      29.772003 0.44615819E+03  0.10661351E+05                                 8.518950                            7.056051      -0.353336       1.871944                    0.996955      30.855236      92.340347       0.612515       0.418471      -1.052521      -0.010670      -0.080320       0.005153       0.081189       0.006181       0.005124      -0.018355       0.029275       0.048872      -0.031587       0.007649       0.023938              9.638907       5.703059       0.845850      -0.567189       9.726570      -2.052942      13.487093           0.003116
          161              C       6.693699      11.751795      21.971538      -0.149380      27.812343 0.43299543E+03  0.10214822E+05                                 8.119679                            6.929633       0.035014       1.997973                    0.999307      29.378111      85.843153       0.624296       0.415880      -1.059814       0.008520       0.084847       0.052409       0.100092       0.005215      -0.000082      -0.026842       0.011802       0.045251      -0.030264      -0.001185       0.031449              9.131101       5.448520       0.733015      -0.434469       9.137018      -3.298191      12.807766           0.002608
          162              C       6.586813      11.813040      23.498630      -0.254765      29.919720 0.45981241E+03  0.11038372E+05                                 8.516896                            7.152287      -0.323765       1.883024                    0.996628      30.699580      91.209610       0.611563       0.417196      -1.056414       0.004412      -0.031212      -0.069466       0.076283       0.004030      -0.006354      -0.025818       0.020542       0.030715      -0.031399       0.002743       0.028656              9.613566       5.688914       0.514724      -0.391248      10.658871      -2.651640      12.492913           0.001274
          163              C       7.497006       8.383307      24.831848       0.087055      26.620147 0.36941857E+03  0.84069749E+04                                 7.986648                            6.596987       0.004429       2.013850                    0.998562      27.090998      78.698769       0.609230       0.441778      -1.040054      -0.053740       0.004217       0.013288       0.055519      -0.018292       0.010729       0.020771       0.013819       0.060025      -0.038738       0.009188       0.029549              8.663860       9.851738       0.149605       0.506473      10.933513      -1.880758       5.206328           0.002221
          164              C       7.645211       9.719036      24.398950      -0.211759      31.579451 0.49002924E+03  0.11887497E+05                                 8.700488                            7.423091       0.081974       1.997171                    0.998332      30.510708      89.516552       0.598768       0.421676      -1.059353       0.007122      -0.000942       0.026582       0.027536       0.024299       0.000063      -0.009997      -0.001863       0.006027      -0.027057       0.001478       0.025579              9.277304      10.258972      -0.797662       0.965843      11.553645      -2.502006       6.019295           0.000542
          165              C       6.505849      10.417524      24.080253       0.186917      28.649579 0.38862118E+03  0.88771805E+04                                 8.355286                            6.719735      -0.230636       1.953696                    0.999447      25.493035      72.064717       0.615387       0.435722      -1.053002      -0.001656       0.028648      -0.003611       0.028922       0.005604      -0.002001      -0.010220      -0.039162       0.067966      -0.031701       0.003421       0.028280              9.399366       8.958051       0.498729       0.155881      12.395207      -3.988812       6.844840           0.003954
          166              C       5.275067       9.799238      24.242257      -0.216047      31.230850 0.47632087E+03  0.11465794E+05                                 8.594937                            7.294607       0.162250       2.022593                    0.998834      30.275493      88.294761       0.607388       0.418924      -1.061781      -0.002174       0.006655       0.020253       0.021429      -0.022173      -0.000155      -0.008030      -0.009135       0.024783      -0.027540       0.006066       0.021474              9.142488      10.371162       1.404264      -0.396735      11.256178      -2.312461       5.800122           0.000788
          167              C       5.249139       8.492673      24.659220       0.092202      25.861750 0.35237532E+03  0.79183896E+04                                 7.779949                            6.404850       0.118616       2.052423                    0.999303      26.673547      76.788930       0.624354       0.436560      -1.044016       0.056829      -0.004845       0.022275       0.061230       0.013250      -0.010394       0.022716       0.028700       0.062249      -0.040131       0.009085       0.031046              8.402604       9.781974      -0.063452       0.216081      10.361925      -1.872316       5.063911           0.001203
          168              C       2.555609       3.437025      25.463931      -0.046088      41.229129 0.46769989E+03  0.11186286E+05                                10.468609                            7.258474      -0.099409       1.963448                    0.999292      28.436109      82.167231       0.606223       0.422430      -1.061531      -0.041645      -0.017967       0.021904       0.050368      -0.007635       0.003154      -0.008936      -0.007583      -0.040412      -0.016453      -0.001548       0.018001             13.248647      20.493730       2.971077      -1.679899      12.436411      -2.984612       6.815800           0.007035
          169              C       2.564623       2.161082      26.048210      -0.138478      37.890070 0.50661076E+03  0.12504364E+05                                10.148246                            7.761150      -0.300509       1.868623                    0.998638      31.534252      96.106049       0.556557       0.445871      -1.035327      -0.024447       0.016237       0.006412       0.030040      -0.014690       0.030114       0.017932       0.017062       0.022820      -0.041928       0.005411       0.036517             11.706497      13.889053       2.129077      -1.932854      13.988788      -3.712496       7.241650           0.012667
          170              C       1.361234       1.554463      26.425335      -0.002895      38.167974 0.44013299E+03  0.10348666E+05                                 9.931652                            7.040406      -0.028101       2.001261                    0.999155      27.356906      77.893297       0.616826       0.422321      -1.063612       0.000100       0.032973      -0.021188       0.039194       0.001133      -0.001042       0.018329       0.003228      -0.015503      -0.020776       0.004289       0.016488             12.230537      12.276030      -0.247675       0.121341      15.910633      -5.630799       8.504949           0.001317
          171              C       0.167356       2.177122      26.167722      -0.127912      35.042216 0.46901522E+03  0.11334039E+05                                 9.552774                            7.404489      -0.233839       1.896982                    0.998822      30.590276      91.682471       0.578194       0.438364      -1.041690       0.017428       0.008807      -0.012399       0.023130       0.024406      -0.008913       0.035767      -0.004690       0.088536      -0.051870       0.001538       0.050332             10.971814      12.512972      -1.786733       1.874553      12.937315      -3.627185       7.465155           0.015774
          172              C       0.161306       3.434108      25.554229      -0.031585      39.142075 0.46169689E+03  0.10982327E+05                                10.051391                            7.176104      -0.058108       1.982059                    0.999274      27.892838      79.787304       0.615626       0.418265      -1.066565       0.040211      -0.021179       0.015155       0.047907       0.004360       0.002408       0.007410      -0.022581      -0.023904      -0.010612      -0.007745       0.018357             12.458033      18.448295      -1.950083       1.807328      11.944163      -2.806806       6.981641           0.001183
          173              C       1.338883       4.058226      25.238187      -0.132867      36.846489 0.47790139E+03  0.11625484E+05                                 9.916683                            7.493816      -0.272078       1.873571                    0.999321      31.310932      94.748182       0.571392       0.440655      -1.038330       0.007054      -0.018177       0.024149       0.031038       0.005319       0.009540       0.011663      -0.073112       0.090029      -0.052876       0.013392       0.039484             11.704068      18.634783       0.261784       0.141313      10.247699      -1.881272       6.229723           0.006598
          174              C       3.823444       4.161760      25.201006       0.558654      25.740347 0.26601286E+03  0.56260451E+04                                 8.154329                            5.844625      -0.087761       2.016081                    0.999590      23.468449      67.645564       0.601400       0.481551      -1.008934       0.064756       0.027580       0.003054       0.070451      -0.017191       0.022188       0.005072       0.008185       0.254699      -0.062339      -0.026465       0.088804              9.994968      15.164188       1.880298      -1.909864       9.709316      -1.189426       5.111402           0.015618
          175              C       2.298703       0.261021       0.661297       0.555403      24.693328 0.26998225E+03  0.57052454E+04                                 7.841642                            5.829973      -0.078650       2.018920                    0.999454      23.193942      65.843838       0.613957       0.472095      -1.018558       0.000922      -0.052928       0.014081       0.054777       0.039318       0.048157       0.065340       0.012267       0.033046      -0.066650      -0.036898       0.103548              9.300726       7.690343      -1.080630      -1.304051      12.927193      -3.698906       7.284642           0.005287
          176              C       8.742030       4.104889      25.304582       0.566334      24.309263 0.26692749E+03  0.56390368E+04                                 7.805968                            5.829356      -0.080221       2.021897                    0.999442      23.245057      66.531401       0.607317       0.477396      -1.013130      -0.062258       0.026865      -0.006114       0.068082       0.011359      -0.019436       0.005783      -0.009948       0.274396      -0.060636      -0.033571       0.094207              9.297243      13.233029      -1.758014       1.840098       9.598514      -0.611409       5.060185           0.002581
          177              C       7.268000       4.335288       1.550995       0.080889      25.659423 0.35029759E+03  0.78123534E+04                                 7.604573                            6.287444       0.301318       2.110719                    0.999826      26.174958      73.590558       0.648962       0.423197      -1.058589       0.010404       0.050214      -0.011795       0.052619      -0.001120      -0.007668       0.011605       0.010931      -0.100939      -0.037332       0.013335       0.023997              8.203604       5.005083       0.569310       0.964823       8.404860       0.821257      11.200871           0.002726
          178              C       7.510020       4.285709       2.916082      -0.216955      29.942583 0.43661980E+03  0.10244102E+05                                 8.217879                            6.887025       0.379930       2.091054                    0.999848      29.488502      83.834980       0.640833       0.407372      -1.073386      -0.000240      -0.002430      -0.009314       0.009629      -0.009376      -0.004742      -0.020261      -0.018755       0.007302      -0.022999      -0.003217       0.026216              8.715983       5.212353       0.433596       1.112013       8.262898       1.006859      12.672699           0.000668
          179              C       7.781253       5.404163       3.619873       0.173915      28.514263 0.37957462E+03  0.86153947E+04                                 8.301799                            6.640564      -0.082785       2.002681                    0.999517      25.330347      71.262404       0.619418       0.435656      -1.053558      -0.000890      -0.000427       0.031671       0.031686      -0.000350      -0.010176      -0.004922       0.031481       0.083854      -0.030181      -0.001596       0.031777              9.202038       4.941769       0.453701       0.511964       8.225630      -0.626529      14.438714           0.004581
          180              C       7.790396       6.605737       2.937329      -0.213369      31.734193 0.46345522E+03  0.11065524E+05                                 8.647285                            7.160982       0.317266       2.074840                    0.999022      29.946722      86.610313       0.618263       0.414924      -1.065722      -0.001428       0.007705      -0.013864       0.015925       0.003177      -0.005474       0.017420      -0.010593      -0.011828      -0.019144      -0.000837       0.019981              9.276835       5.413233       0.647248       0.799110       9.756227      -1.305291      12.661044           0.001347
          181              C       7.559353       6.592613       1.569585       0.107294      26.578303 0.35003888E+03  0.78592211E+04                                 7.984183                            6.423742      -0.016140       2.015855                    0.998705      26.469131      76.371307       0.617095       0.442070      -1.039899      -0.004252      -0.048175       0.001682       0.048392      -0.010221      -0.016840      -0.008217       0.048325      -0.126386      -0.047529      -0.002240       0.049769              8.767617       5.026618       0.646534       0.978110      10.067719      -0.172162      11.208513           0.002053
          182              C       8.072150       5.306463       5.091193      -0.240090      30.094599 0.43890678E+03  0.10382956E+05                                 8.478654                            6.946031      -0.141439       1.937049                    0.998953      30.052735      87.756897       0.628094       0.412223      -1.062819      -0.085206      -0.017994       0.002667       0.087126      -0.004906      -0.009747       0.002991      -0.019009       0.016934      -0.017071       0.003669       0.013402              9.501228      10.011313       0.050223      -2.170959       5.971221      -0.665781      12.521149           0.001251
          183              C       6.940114       4.918576       5.964955      -0.153457      26.335821 0.39564231E+03  0.91531065E+04                                 7.795658                            6.603313      -0.000429       1.984972                    0.999535      29.315723      85.670622       0.640602       0.413287      -1.058267      -0.002726       0.088616      -0.054927       0.104294      -0.007828      -0.018561       0.015014       0.048053      -0.021349      -0.030496      -0.008181       0.038677              8.568737      10.769664      -0.990278      -3.187589       6.011658      -0.132171       8.924888           0.006536
          184              C       5.812419       5.879543       5.975578      -0.241096      30.108645 0.45419366E+03  0.10870766E+05                                 8.547503                            7.109687      -0.243306       1.902281                    0.997863      30.723346      91.163479       0.613191       0.417341      -1.056250       0.041875      -0.066565       0.038278       0.087462       0.004318       0.001453       0.014421       0.052646      -0.004528      -0.032501       0.004802       0.027699              9.548980      12.096156      -1.395155      -4.185181       6.600211       0.256857       9.950573           0.004265
          185              C       4.294392       5.555818       9.404232       0.081885      27.184982 0.36596239E+03  0.83333861E+04                                 8.151754                            6.582419      -0.164309       1.953042                    0.998717      27.558244      80.857924       0.605836       0.443983      -1.035693      -0.061872      -0.004407      -0.030235       0.069005       0.001067       0.034054       0.015998      -0.046831       0.000179      -0.048736       0.010817       0.037920              8.900630       9.190824       0.689323      -0.953522       4.728833      -0.808481      12.782233           0.021192
          186              C       5.215772       5.719139       8.437517      -0.226936      32.185185 0.46412172E+03  0.11091410E+05                                 8.669764                            7.096347       0.236359       2.036873                    0.999875      30.562951      88.588499       0.629915       0.406883      -1.070370      -0.000399      -0.000845      -0.011382       0.011420       0.013549       0.006787       0.004827       0.056777       0.009206      -0.033281       0.001305       0.031976              9.341237       9.891140       0.636926      -1.955591       4.644416      -0.691502      13.488156           0.017285
          187              C       4.764192       5.681225       7.064462       0.141607      31.362644 0.41518376E+03  0.96241668E+04                                 8.842618                            6.925564      -0.050676       2.002950                    0.999571      26.087723      73.840959       0.609933       0.433213      -1.056478       0.020276       0.000940      -0.008698       0.022083      -0.003784      -0.029142      -0.000760       0.038173       0.057466      -0.029510      -0.014409       0.043919              9.978927      12.602694       0.816368      -3.569926       4.640924      -0.530172      12.693164           0.107032
          188              C       3.441382       5.466867       6.844029      -0.218626      31.367708 0.48131692E+03  0.11643067E+05                                 8.632043                            7.331090       0.131545       2.004529                    0.999070      30.869012      90.927470       0.604690       0.418733      -1.059462      -0.012908       0.004377       0.011745       0.017992      -0.001869       0.014648       0.000689      -0.012822       0.110164      -0.028321      -0.011713       0.040034              9.025757      10.627891       1.136641      -1.324142       5.201512      -0.447036      11.247867          -0.001439
          189              C       2.580035       5.287506       7.909010       0.051047      26.903321 0.37791723E+03  0.87038064E+04                                 8.074907                            6.697964      -0.135241       1.948130                    0.998843      28.653683      85.469367       0.597411       0.445164      -1.031585       0.050960      -0.000651       0.030850       0.059574       0.007538       0.039381      -0.004237      -0.006814      -0.075002      -0.051740       0.015959       0.035781              8.553094       8.902350       1.099898      -0.414960       5.164972      -0.504039      11.591960           0.076657
          190              C       7.577134       5.609772      22.130886       0.080632      25.914412 0.35641727E+03  0.80338976E+04                                 7.766583                            6.419507       0.064815       2.025979                    0.999576      27.097917      78.188242       0.626704       0.433587      -1.045566      -0.056638      -0.016581       0.003101       0.059097      -0.015926       0.018251       0.006560      -0.006482      -0.092015      -0.039845       0.007468       0.032377              8.344361       8.493793       0.248840       0.669235       4.474775      -0.372590      12.064516           0.014671
          191              C       7.668753       5.767260      20.763143      -0.224858      31.856019 0.47675227E+03  0.11470229E+05                                 8.657531                            7.249073       0.198221       2.023835                    0.999807      30.678459      89.229382       0.615919       0.413336      -1.066145      -0.005911      -0.012297       0.004507       0.014369      -0.002719      -0.029222      -0.001245       0.035736       0.000670      -0.022920      -0.016615       0.039535              9.246407       8.637738       0.332567       1.523234       4.898711      -0.343052      14.202773           0.001578
          192              C       6.525794       5.739554      19.963743       0.166076      30.262148 0.41040174E+03  0.95083063E+04                                 8.695684                            6.920004      -0.255917       1.937696                    0.999392      26.087490      74.394383       0.604195       0.437557      -1.051351      -0.000114      -0.010110      -0.025912       0.027815      -0.005810      -0.006009       0.011031      -0.005902       0.086419      -0.020931      -0.011761       0.032692              9.827640       7.967411      -0.011679       0.079375       4.852731       0.097605      16.662778           0.024544
          193              C       5.316251       5.536861      20.640976      -0.224462      32.266660 0.49195495E+03  0.11936884E+05                                 8.769601                            7.397533       0.128361       2.001919                    0.999455      30.918019      90.497762       0.605147       0.417138      -1.063026       0.005298       0.010911       0.005614       0.013365      -0.009930       0.029528       0.013420       0.049898       0.026492      -0.040470      -0.004325       0.044795              9.279275       8.881470       0.013893      -0.896571       5.025063      -0.572383      13.931292           0.007421
          194              C       5.291578       5.408538      22.019342       0.059821      27.179789 0.36939865E+03  0.83994553E+04                                 7.988533                            6.515452       0.124812       2.035463                    0.999788      27.620704      79.987338       0.625065       0.430948      -1.047394       0.054135       0.019842       0.010711       0.058644      -0.004973      -0.016594       0.001317       0.021819      -0.098717      -0.037173       0.004565       0.032607              8.611090       8.931317       0.181066      -0.329526       4.485545      -0.602756      12.416409           0.006325
          195              C       6.589768       5.846004      18.476488      -0.242190      29.771488 0.44615055E+03  0.10661164E+05                                 8.518886                            7.056002      -0.353404       1.871923                    0.996955      30.855546      92.342420       0.612514       0.418473      -1.052516       0.010666      -0.080320      -0.005149       0.081189      -0.006197       0.005134       0.018364       0.029250       0.048881      -0.031592       0.007643       0.023949              9.638819       5.703064      -0.845757      -0.567225       9.726567       2.052872      13.486825           0.003115
          196              C       6.810283       4.460695      17.865651      -0.149378      27.812345 0.43299609E+03  0.10214857E+05                                 8.119732                            6.929676       0.034988       1.997966                    0.999307      29.378195      85.843924       0.624288       0.415885      -1.059809      -0.008520       0.084847      -0.052407       0.100091      -0.005220      -0.000080       0.026845       0.011801       0.045268      -0.030268      -0.001187       0.031454              9.131160       5.448525      -0.732995      -0.434469       9.137190       3.298257      12.807765           0.002610
          197              C       6.917169       4.521940      16.338559      -0.254767      29.919833 0.45981575E+03  0.11038507E+05                                 8.516976                            7.152352      -0.323797       1.883012                    0.996628      30.700040      91.212162       0.611553       0.417201      -1.056407      -0.004413      -0.031215       0.069466       0.076285      -0.004040      -0.006356       0.025816       0.020544       0.030726      -0.031399       0.002739       0.028660              9.613661       5.688978      -0.514700      -0.391263      10.659074       2.651699      12.492931           0.001276
          198              C       6.006977       1.092207      15.005341       0.087054      26.620546 0.36942449E+03  0.84071485E+04                                 7.986729                            6.597034       0.004403       2.013837                    0.998562      27.091325      78.700055       0.609228       0.441777      -1.040054       0.053744       0.004216      -0.013287       0.055523       0.018291       0.010734      -0.020765       0.013819       0.060000      -0.038733       0.009193       0.029540              8.663981       9.851860      -0.149595       0.506488      10.933733       1.880779       5.206350           0.002223
          199              C       5.858772       2.427936      15.438239      -0.211760      31.579889 0.49003676E+03  0.11887740E+05                                 8.700598                            7.423163       0.081934       1.997155                    0.998332      30.511049      89.518141       0.598763       0.421678      -1.059350      -0.007120      -0.000941      -0.026580       0.027533      -0.024300       0.000063       0.010001      -0.001858       0.006031      -0.027060       0.001480       0.025581              9.277455      10.259136       0.797698       0.965859      11.553901       2.502048       6.019328           0.000544
          200              C       6.998133       3.126424      15.756936       0.186920      28.649671 0.38862158E+03  0.88771988E+04                                 8.355326                            6.719746      -0.230640       1.953696                    0.999447      25.493110      72.065153       0.615385       0.435723      -1.053000       0.001657       0.028646       0.003613       0.028920      -0.005604      -0.002001       0.010221      -0.039161       0.067959      -0.031699       0.003420       0.028280              9.399447       8.958097      -0.498704       0.155894      12.395413       3.988855       6.844832           0.003954
          201              C       8.228915       2.508138      15.594932      -0.216047      31.231199 0.47632727E+03  0.11466000E+05                                 8.595023                            7.294669       0.162208       2.022577                    0.998834      30.275793      88.296157       0.607383       0.418926      -1.061778       0.002170       0.006655      -0.020249       0.021425       0.022173      -0.000152       0.008033      -0.009136       0.024780      -0.027539       0.006062       0.021477              9.142606      10.371278      -1.404283      -0.396733      11.256396       2.312487       5.800143           0.000790
          202              C       8.254843       1.201573      15.177969       0.092201      25.862020 0.35237937E+03  0.79185099E+04                                 7.780017                            6.404894       0.118591       2.052412                    0.999303      26.673782      76.789951       0.624350       0.436561      -1.044015      -0.056831      -0.004846      -0.022274       0.061232      -0.013252      -0.010395      -0.022714       0.028703       0.062242      -0.040131       0.009088       0.031043              8.402704       9.782060       0.063458       0.216082      10.362126       1.872331       5.063927           0.001205
          203              C       7.951881       3.854075      12.184868      -0.046090      41.232409 0.46773231E+03  0.11187326E+05                                10.469341                            7.258837      -0.099476       1.963419                    0.999292      28.437417      82.173677       0.606191       0.422443      -1.061516      -0.041658       0.017972       0.021909       0.050382       0.007633       0.003160       0.008961      -0.007571      -0.040464      -0.016483      -0.001533       0.018016             13.249798      20.495805      -2.971465      -1.680140      12.437349       2.984858       6.816240           0.007038
          204              C       7.960896       5.130018      12.769147      -0.138484      37.892934 0.50665176E+03  0.12505686E+05                                10.148857                            7.761520      -0.300639       1.868569                    0.998637      31.535910      96.113708       0.556536       0.445877      -1.035318      -0.024453      -0.016254       0.006424       0.030057       0.014682       0.030139      -0.017886       0.017095       0.022676      -0.041907       0.005377       0.036530             11.707334      13.890091      -2.129348      -1.933066      13.989823       3.712827       7.242087           0.012673
          205              C       6.757506       5.736637      13.146272      -0.002895      38.169620 0.44014844E+03  0.10349148E+05                                 9.931998                            7.040560      -0.028122       2.001246                    0.999155      27.357564      77.896289       0.616814       0.422325      -1.063607       0.000096      -0.032977      -0.021193       0.039200      -0.001138      -0.001035      -0.018322       0.003214      -0.015523      -0.020769       0.004284       0.016485             12.231093      12.276555       0.247664       0.121331      15.911454       5.631140       8.505272           0.001319
          206              C       5.563629       5.113978      12.888659      -0.127914      35.043087 0.46902694E+03  0.11334394E+05                                 9.552883                            7.404537      -0.233823       1.896982                    0.998822      30.590898      91.684658       0.578198       0.438358      -1.041693       0.017436      -0.008812      -0.012407       0.023143      -0.024409      -0.008909      -0.035747      -0.004680       0.088457      -0.051853       0.001554       0.050299             10.972000      12.513326       1.786750       1.874590      12.937463       3.627229       7.465210           0.015780
          207              C       5.557579       3.856992      12.275166      -0.031587      39.143329 0.46171032E+03  0.10982738E+05                                10.051617                            7.176209      -0.058130       1.982044                    0.999274      27.893391      79.789506       0.615621       0.418265      -1.066563       0.040214       0.021187       0.015158       0.047915      -0.004357       0.002411      -0.007407      -0.022576      -0.023943      -0.010623      -0.007736       0.018358             12.458444      18.449124       1.950198       1.807420      11.944438       2.806859       6.981770           0.001187
          208              C       6.735155       3.232874      11.959124      -0.132866      36.847463 0.47791208E+03  0.11625833E+05                                 9.916898                            7.493914      -0.272112       1.873557                    0.999320      31.311512      94.750927       0.571386       0.440657      -1.038327       0.007061       0.018181       0.024151       0.031043      -0.005321       0.009537      -0.011653      -0.073122       0.089996      -0.052875       0.013405       0.039470             11.704445      18.635569      -0.261742       0.141335      10.247944       1.881305       6.229823           0.006603
          209              C       9.219716       3.129340      11.921943       0.558641      25.741947 0.26602818E+03  0.56264832E+04                                 8.154775                            5.844858      -0.087818       2.016055                    0.999590      23.469661      67.651045       0.601375       0.481561      -1.008923       0.064762      -0.027587       0.003040       0.070458       0.017194       0.022188      -0.005054       0.008194       0.254618      -0.062326      -0.026451       0.088777              9.995646      15.165351      -1.880537      -1.910059       9.709912       1.189513       5.111675           0.015621
          210              C       6.800031       7.030079      13.940360       0.555404      24.693653 0.26998447E+03  0.57053293E+04                                 7.841805                            5.830052      -0.078703       2.018903                    0.999454      23.194345      65.846151       0.613941       0.472104      -1.018548       0.000921       0.052933       0.014084       0.054782      -0.039320       0.048156      -0.065338       0.012255       0.033027      -0.066646      -0.036901       0.103546              9.300982       7.690489       1.080616      -1.304077      12.927638       3.699080       7.284817           0.005290
          211              C       4.240702       3.186211      12.025519       0.566330      24.309744 0.26693219E+03  0.56391635E+04                                 7.806075                            5.829406      -0.080224       2.021893                    0.999442      23.245319      66.532407       0.607314       0.477396      -1.013130      -0.062259      -0.026866      -0.006117       0.068084      -0.011363      -0.019430      -0.005782      -0.009952       0.274373      -0.060635      -0.033563       0.094198              9.297441      13.233434       1.758054       1.840152       9.598647       0.611407       5.060244           0.002585
          212              C       1.871728       2.955812      14.830058       0.080877      25.660609 0.35031758E+03  0.78129008E+04                                 7.604696                            6.287532       0.301366       2.110721                    0.999826      26.175932      73.593468       0.648972       0.423184      -1.058598       0.010403      -0.050237      -0.011803       0.052643       0.001106      -0.007652      -0.011610       0.010849      -0.100843      -0.037301       0.013364       0.023937              8.203735       5.005163      -0.569333       0.964862       8.405030      -0.821302      11.201012           0.002722
          213              C       2.113748       3.005391      16.195145      -0.216962      29.943726 0.43664028E+03  0.10244727E+05                                 8.218102                            6.887191       0.379900       2.091031                    0.999848      29.489470      83.838983       0.640823       0.407373      -1.073383      -0.000239       0.002425      -0.009307       0.009621       0.009377      -0.004741       0.020278      -0.018765       0.007288      -0.023010      -0.003225       0.026235              8.716208       5.212479      -0.433615       1.112050       8.263193      -1.006856      12.672950           0.000667
          214              C       2.384980       1.886937      16.898936       0.173911      28.515117 0.37958885E+03  0.86157902E+04                                 8.301871                            6.640625      -0.082766       2.002683                    0.999517      25.330961      71.264210       0.619425       0.435648      -1.053564      -0.000892       0.000417       0.031660       0.031675       0.000343      -0.010162       0.004922       0.031410       0.083917      -0.030156      -0.001627       0.031783              9.202083       4.941804      -0.453716       0.511986       8.225795       0.626521      14.438651           0.004576
          215              C       2.394124       0.685363      16.216392      -0.213375      31.735493 0.46347893E+03  0.11066238E+05                                 8.647475                            7.161126       0.317245       2.074819                    0.999022      29.947743      86.613990       0.618261       0.414920      -1.065724      -0.001429      -0.007684      -0.013849       0.015902      -0.003186      -0.005467      -0.017428      -0.010648      -0.011764      -0.019137      -0.000869       0.020007              9.277026       5.413349      -0.647277       0.799141       9.756557       1.305271      12.661172           0.001344
          216              C       2.163080       0.698487      14.848648       0.107287      26.579114 0.35005220E+03  0.78595986E+04                                 7.984323                            6.423847      -0.016128       2.015848                    0.998705      26.469793      76.373712       0.617092       0.442068      -1.039900      -0.004254       0.048184       0.001673       0.048400       0.010220      -0.016840       0.008230       0.048301      -0.126385      -0.047534      -0.002223       0.049757              8.767769       5.026709      -0.646553       0.978140      10.067979       0.172119      11.208618           0.002055
          217              C       2.675878       1.984637      18.370256      -0.240097      30.094842 0.43891273E+03  0.10383123E+05                                 8.478644                            6.946049      -0.141409       1.937053                    0.998954      30.052988      87.757497       0.628098       0.412220      -1.062823      -0.085206       0.017993       0.002672       0.087126       0.004906      -0.009742      -0.002995      -0.019034       0.016957      -0.017079       0.003671       0.013408              9.501168      10.011289      -0.050205      -2.170867       5.971236       0.665770      12.520981           0.001244
          218              C       1.543841       2.372524      19.244018      -0.153457      26.335612 0.39563962E+03  0.91530005E+04                                 7.795556                            6.603260      -0.000407       1.984980                    0.999535      29.315380      85.668550       0.640610       0.413284      -1.058272      -0.002727      -0.088616      -0.054922       0.104291       0.007822      -0.018556      -0.015020       0.048065      -0.021358      -0.030506      -0.008172       0.038678              8.568588      10.769502       0.990257      -3.187530       6.011639       0.132145       8.924623           0.006528
          219              C       0.416147       1.411557      19.254641      -0.241091      30.108096 0.45418582E+03  0.10870518E+05                                 8.547375                            7.109610      -0.243346       1.902275                    0.997863      30.722948      91.161703       0.613197       0.417339      -1.056252       0.041874       0.066566       0.038282       0.087464      -0.004320       0.001452      -0.014422       0.052637      -0.004561      -0.032496       0.004795       0.027701              9.548795      12.095843       1.395138      -4.185041       6.600152      -0.256883       9.950389           0.004263
          220              C       8.795719       1.735282      22.683295       0.081878      27.184341 0.36595381E+03  0.83331197E+04                                 8.151585                            6.582327      -0.164297       1.953051                    0.998717      27.557612      80.855018       0.605844       0.443981      -1.035696      -0.061855       0.004411      -0.030238       0.068992      -0.001068       0.034058      -0.015996      -0.046842       0.000122      -0.048744       0.010823       0.037921              8.900421       9.190394      -0.689284      -0.953425       4.728775       0.808469      12.782095           0.021191
          221              C      -0.180500       1.571961      21.716580      -0.226932      32.183691 0.46409820E+03  0.11090661E+05                                 8.669469                            7.096174       0.236421       2.036906                    0.999875      30.561705      88.582918       0.629925       0.406883      -1.070374      -0.000393       0.000843      -0.011362       0.011400      -0.013547       0.006793      -0.004830       0.056753       0.009187      -0.033266       0.001296       0.031971              9.340902       9.890447      -0.636860      -1.955502       4.644320       0.691495      13.487938           0.017271
          222              C      -0.632081       1.609875      20.343525       0.141607      31.361582 0.41517016E+03  0.96237869E+04                                 8.842512                            6.925531      -0.050726       2.002937                    0.999572      26.087173      73.839502       0.609923       0.433223      -1.056470       0.020280      -0.000937      -0.008709       0.022091       0.003795      -0.029143       0.000759       0.038097       0.057387      -0.029466      -0.014428       0.043894              9.978761      12.602329      -0.816334      -3.569818       4.640901       0.530162      12.693054           0.107006
          223              C       7.942710       1.824233      20.123092      -0.218627      31.366827 0.48130488E+03  0.11642695E+05                                 8.631875                            7.331017       0.131514       2.004529                    0.999070      30.868438      90.925236       0.604691       0.418735      -1.059462      -0.012914      -0.004375       0.011749       0.017999       0.001868       0.014636      -0.000687      -0.012809       0.110135      -0.028305      -0.011715       0.040020              9.025532      10.627457      -1.136582      -1.323918       5.201469       0.446999      11.247671          -0.001439
          224              C       7.081363       2.003594      21.188073       0.051062      26.901408 0.37788808E+03  0.87028818E+04                                 8.074416                            6.697666      -0.134967       1.948236                    0.998845      28.651139      85.457801       0.597436       0.445159      -1.031598       0.050942       0.000652       0.030841       0.059554      -0.007516       0.039346       0.004234      -0.006818      -0.075097      -0.051722       0.015976       0.035746              8.552537       8.901489      -1.099761      -0.414979       5.164725       0.504031      11.591396           0.076644
          225              C       3.075807       1.681328       8.851823       0.080628      25.914966 0.35642734E+03  0.80341871E+04                                 7.766664                            6.419574       0.064788       2.025963                    0.999576      27.098505      78.190427       0.626704       0.433583      -1.045567      -0.056647       0.016587       0.003105       0.059107       0.015928       0.018255      -0.006556      -0.006458      -0.091989      -0.039839       0.007463       0.032376              8.344438       8.493963      -0.248859       0.669302       4.474833       0.372579      12.064517           0.014680
          226              C       3.167425       1.523840       7.484080      -0.224859      31.856467 0.47676132E+03  0.11470498E+05                                 8.657606                            7.249148       0.198204       2.023824                    0.999807      30.678756      89.230379       0.615915       0.413337      -1.066145      -0.005915       0.012297       0.004498       0.014368       0.002717      -0.029233       0.001251       0.035747       0.000673      -0.022930      -0.016618       0.039548              9.246473       8.637799      -0.332584       1.523274       4.898772       0.343043      14.202849           0.001591
          227              C       2.024467       1.551546       6.684680       0.166072      30.262377 0.41040511E+03  0.95083894E+04                                 8.695652                            6.919978      -0.255900       1.937701                    0.999392      26.087610      74.394376       0.604205       0.437550      -1.051357      -0.000114       0.010115      -0.025908       0.027813       0.005804      -0.006009      -0.011030      -0.005868       0.086443      -0.020923      -0.011775       0.032698              9.827604       7.967367       0.011680       0.079422       4.852732      -0.097637      16.662713           0.024574
          228              C       0.814923       1.754239       7.361913      -0.224461      32.267206 0.49196519E+03  0.11937210E+05                                 8.769737                            7.397636       0.128332       2.001907                    0.999455      30.918396      90.499548       0.605138       0.417141      -1.063023       0.005302      -0.010911       0.005605       0.013364       0.009933       0.029538      -0.013426       0.049910       0.026497      -0.040483      -0.004325       0.044808              9.279425       8.881543      -0.013878      -0.896600       5.025149       0.572408      13.931583           0.007431
          229              C       0.790251       1.882562       8.740279       0.059810      27.181285 0.36942361E+03  0.84002047E+04                                 7.988900                            6.515719       0.124639       2.035395                    0.999788      27.622041      79.993322       0.625043       0.430954      -1.047385       0.054144      -0.019850       0.010715       0.058655       0.004980      -0.016597      -0.001320       0.021869      -0.098674      -0.037159       0.004532       0.032627              8.611493       8.931778      -0.181074      -0.329600       4.485743       0.602795      12.416960           0.006340
          230              C       2.088440       1.445096       5.197425      -0.242191      29.771950 0.44615735E+03  0.10661330E+05                                 8.518943                            7.056045      -0.353343       1.871942                    0.996955      30.855268      92.340553       0.612515       0.418472      -1.052520       0.010669       0.080320      -0.005153       0.081189       0.006182       0.005125      -0.018356       0.029273       0.048873      -0.031588       0.007648       0.023939              9.638898       5.703059       0.845840      -0.567193       9.726565      -2.052926      13.487069           0.003123
          231              C       2.308956       2.830405       4.586588      -0.149380      27.812356 0.43299573E+03  0.10214831E+05                                 8.119687                            6.929639       0.035014       1.997973                    0.999307      29.378115      85.843196       0.624295       0.415881      -1.059813      -0.008520      -0.084847      -0.052409       0.100091       0.005216      -0.000082      -0.026842       0.011801       0.045255      -0.030264      -0.001186       0.031449              9.131110       5.448518       0.733014      -0.434469       9.137035      -3.298195      12.807776           0.002616
          232              C       2.415842       2.769160       3.059496      -0.254765      29.919728 0.45981263E+03  0.11038380E+05                                 8.516903                            7.152292      -0.323768       1.883023                    0.996628      30.699606      91.209767       0.611562       0.417197      -1.056413      -0.004412       0.031213       0.069466       0.076284       0.004031      -0.006355      -0.025817       0.020542       0.030717      -0.031399       0.002742       0.028656              9.613575       5.688918       0.514721      -0.391248      10.658885      -2.651645      12.492921           0.001277
          233              C       1.505649       6.198893       1.726278       0.087056      26.620085 0.36941749E+03  0.84069432E+04                                 7.986636                            6.596977       0.004435       2.013852                    0.998562      27.090940      78.698536       0.609231       0.441778      -1.040054       0.053739      -0.004217      -0.013286       0.055517      -0.018292       0.010728       0.020771       0.013819       0.060030      -0.038738       0.009187       0.029551              8.663846       9.851720       0.149605       0.506472      10.933497      -1.880757       5.206321           0.002225
          234              C       1.357444       4.863164       2.159176      -0.211759      31.579387 0.49002795E+03  0.11887456E+05                                 8.700474                            7.423080       0.081979       1.997173                    0.998332      30.510654      89.516315       0.598769       0.421676      -1.059353      -0.007122       0.000942      -0.026581       0.027535       0.024298       0.000063      -0.009996      -0.001864       0.006028      -0.027056       0.001478       0.025578              9.277289      10.258953      -0.797663       0.965842      11.553629      -2.502004       6.019287           0.000544
          235              C       2.496806       4.164676       2.477873       0.186919      28.649522 0.38862021E+03  0.88771532E+04                                 8.355280                            6.719730      -0.230636       1.953696                    0.999447      25.492996      72.064597       0.615387       0.435722      -1.053001       0.001656      -0.028649       0.003611       0.028923       0.005604      -0.002001      -0.010218      -0.039162       0.067970      -0.031702       0.003422       0.028280              9.399360       8.958040       0.498727       0.155882      12.395205      -3.988812       6.844836           0.003960
          236              C       3.727588       4.782962       2.315869      -0.216048      31.230799 0.47631989E+03  0.11465764E+05                                 8.594928                            7.294599       0.162255       2.022595                    0.998834      30.275448      88.294577       0.607388       0.418924      -1.061781       0.002174      -0.006654      -0.020252       0.021428      -0.022173      -0.000156      -0.008029      -0.009136       0.024784      -0.027540       0.006067       0.021473              9.142477      10.371144       1.404265      -0.396735      11.256171      -2.312460       5.800117           0.000792
          237              C       3.753516       6.089527       1.898906       0.092202      25.861727 0.35237491E+03  0.79183778E+04                                 7.779944                            6.404847       0.118617       2.052423                    0.999303      26.673521      76.788826       0.624354       0.436560      -1.044016      -0.056828       0.004845      -0.022274       0.061230       0.013250      -0.010394       0.022716       0.028700       0.062252      -0.040132       0.009085       0.031047              8.402600       9.781965      -0.063451       0.216080      10.361924      -1.872317       5.063910           0.001205
          238              C       6.447046      11.145175       1.094195      -0.046088      41.229254 0.46770107E+03  0.11186327E+05                                10.468649                            7.258496      -0.099417       1.963445                    0.999292      28.436155      82.167544       0.606221       0.422431      -1.061530       0.041645       0.017967      -0.021904       0.050368      -0.007635       0.003155      -0.008937      -0.007583      -0.040412      -0.016453      -0.001547       0.018001             13.248706      20.493848       2.971095      -1.679912      12.436449      -2.984619       6.815822           0.007036
          239              C       6.438032      12.421118       0.509916      -0.138478      37.890161 0.50661216E+03  0.12504411E+05                                10.148271                            7.761166      -0.300515       1.868620                    0.998638      31.534305      96.106341       0.556556       0.445871      -1.035326       0.024447      -0.016237      -0.006412       0.030040      -0.014689       0.030116       0.017930       0.017063       0.022815      -0.041927       0.005409       0.036518             11.706529      13.889106       2.129088      -1.932865      13.988815      -3.712502       7.241666           0.012670
          240              C       7.641421      13.027737       0.132791      -0.002895      38.167980 0.44013311E+03  0.10348670E+05                                 9.931655                            7.040409      -0.028101       2.001261                    0.999155      27.356912      77.893344       0.616826       0.422321      -1.063611      -0.000100      -0.032973       0.021188       0.039194       0.001134      -0.001042       0.018328       0.003229      -0.015503      -0.020776       0.004289       0.016487             12.230541      12.276046      -0.247665       0.121335      15.910627      -5.630796       8.504950           0.001317
          241              C       8.835299      12.405078       0.390404      -0.127912      35.042232 0.46901558E+03  0.11334051E+05                                 9.552780                            7.404494      -0.233841       1.896981                    0.998822      30.590296      91.682580       0.578194       0.438364      -1.041690      -0.017428      -0.008807       0.012400       0.023131       0.024407      -0.008913       0.035767      -0.004690       0.088537      -0.051870       0.001538       0.050333             10.971820      12.512991      -1.786728       1.874552      12.937312      -3.627181       7.465156           0.015777
          242              C       8.841349      11.148092       1.003897      -0.031585      39.142114 0.46169743E+03  0.10982343E+05                                10.051398                            7.176109      -0.058110       1.982058                    0.999274      27.892858      79.787384       0.615626       0.418265      -1.066565      -0.040211       0.021179      -0.015154       0.047907       0.004360       0.002408       0.007409      -0.022581      -0.023904      -0.010612      -0.007745       0.018357             12.458044      18.448329      -1.950083       1.807328      11.944161      -2.806802       6.981644           0.001185
          243              C       7.663772      10.523974       1.319939      -0.132866      36.846471 0.47790099E+03  0.11625472E+05                                 9.916681                            7.493813      -0.272076       1.873572                    0.999321      31.310923      94.748160       0.571392       0.440655      -1.038330      -0.007054       0.018178      -0.024148       0.031037       0.005319       0.009540       0.011663      -0.073112       0.090030      -0.052876       0.013392       0.039484             11.704070      18.634799       0.261782       0.141312      10.247691      -1.881268       6.229721           0.006598
          244              C       5.179211      10.420440       1.357120       0.558654      25.740422 0.26601356E+03  0.56260664E+04                                 8.154359                            5.844642      -0.087772       2.016078                    0.999590      23.468508      67.645883       0.601398       0.481552      -1.008933      -0.064756      -0.027580      -0.003054       0.070450      -0.017191       0.022188       0.005072       0.008186       0.254698      -0.062338      -0.026465       0.088803              9.995011      15.164263       1.880308      -1.909875       9.709350      -1.189429       5.111419           0.015622
          245              C       6.703952      14.321179      25.896829       0.555403      24.693304 0.26998198E+03  0.57052374E+04                                 7.841634                            5.829968      -0.078647       2.018921                    0.999454      23.193916      65.843715       0.613957       0.472094      -1.018558      -0.000922       0.052928      -0.014080       0.054776       0.039318       0.048158       0.065341       0.012269       0.033047      -0.066651      -0.036897       0.103549              9.300715       7.690337      -1.080625      -1.304052      12.927173      -3.698900       7.284635           0.005286
          246              C       0.260625      10.477311       1.253544       0.566333      24.309282 0.26692772E+03  0.56390428E+04                                 7.805972                            5.829358      -0.080220       2.021897                    0.999442      23.245066      66.531429       0.607317       0.477396      -1.013130       0.062257      -0.026865       0.006115       0.068082       0.011359      -0.019436       0.005783      -0.009948       0.274395      -0.060636      -0.033571       0.094207              9.297249      13.233045      -1.758012       1.840099       9.598515      -0.611407       5.060187           0.002583
          247              C       1.734655      10.246912      25.007131       0.080886      25.659548 0.35029974E+03  0.78124118E+04                                 7.604586                            6.287453       0.301320       2.110719                    0.999826      26.175058      73.590842       0.648963       0.423195      -1.058590      -0.010404      -0.050216       0.011796       0.052621      -0.001118      -0.007667       0.011605       0.010922      -0.100929      -0.037328       0.013337       0.023991              8.203619       5.005092       0.569312       0.964826       8.404872       0.821265      11.200892           0.002720
          248              C       1.492635      10.296491      23.642044      -0.216954      29.942617 0.43662035E+03  0.10244117E+05                                 8.217881                            6.887026       0.379935       2.091055                    0.999848      29.488529      83.835043       0.640833       0.407372      -1.073386       0.000240       0.002430       0.009313       0.009628      -0.009375      -0.004742      -0.020263      -0.018758       0.007298      -0.023000      -0.003218       0.026218              8.715986       5.212355       0.433597       1.112015       8.262897       1.006866      12.672705           0.000667
          249              C       1.221402       9.178037      22.938253       0.173911      28.514421 0.37957711E+03  0.86154643E+04                                 8.301818                            6.640578      -0.082783       2.002680                    0.999517      25.330448      71.262708       0.619419       0.435655      -1.053559       0.000890       0.000426      -0.031670       0.031685      -0.000349      -0.010174      -0.004922       0.031472       0.083862      -0.030178      -0.001599       0.031778              9.202061       4.941780       0.453703       0.511965       8.225643      -0.626527      14.438759           0.004575
          250              C       1.212259       7.976463      23.620797      -0.213370      31.734357 0.46345823E+03  0.11065615E+05                                 8.647310                            7.161001       0.317262       2.074837                    0.999022      29.946845      86.610752       0.618263       0.414924      -1.065722       0.001428      -0.007703       0.013862       0.015923       0.003178      -0.005473       0.017420      -0.010599      -0.011821      -0.019143      -0.000841       0.019984              9.276861       5.413248       0.647251       0.799113       9.756252      -1.305290      12.661084           0.001343
          251              C       1.443302       7.989587      24.988541       0.107295      26.578319 0.35003910E+03  0.78592273E+04                                 7.984184                            6.423742      -0.016138       2.015855                    0.998705      26.469149      76.371367       0.617095       0.442070      -1.039900       0.004252       0.048176      -0.001681       0.048393      -0.010221      -0.016840      -0.008219       0.048323      -0.126385      -0.047529      -0.002239       0.049769              8.767618       5.026620       0.646535       0.978112      10.067718      -0.172158      11.208518           0.002053
          252              C       0.930505       9.275737      21.466933      -0.240090      30.094654 0.43890771E+03  0.10382985E+05                                 8.478664                            6.946038      -0.141440       1.937048                    0.998953      30.052791      87.757129       0.628094       0.412223      -1.062819       0.085206       0.017994      -0.002667       0.087126      -0.004906      -0.009747       0.002991      -0.019011       0.016937      -0.017072       0.003669       0.013403              9.501238      10.011321       0.050223      -2.170959       5.971229      -0.665781      12.521164           0.001243
          253              C       2.062541       9.663624      20.593171      -0.153458      26.335841 0.39564267E+03  0.91531155E+04                                 7.795661                            6.603316      -0.000427       1.984973                    0.999535      29.315718      85.670565       0.640602       0.413288      -1.058267       0.002726      -0.088616       0.054926       0.104293      -0.007827      -0.018561       0.015015       0.048054      -0.021350      -0.030497      -0.008181       0.038678              8.568740      10.769671      -0.990279      -3.187598       6.011663      -0.132171       8.924887           0.006525
          254              C       3.190236       8.702657      20.582548      -0.241093      30.108547 0.45419190E+03  0.10870715E+05                                 8.547487                            7.109674      -0.243310       1.902281                    0.997863      30.723307      91.163376       0.613191       0.417341      -1.056250      -0.041874       0.066565      -0.038279       0.087462       0.004317       0.001453       0.014421       0.052644      -0.004531      -0.032500       0.004801       0.027699              9.548960      12.096119      -1.395146      -4.185168       6.600202       0.256858       9.950560           0.004261
          255              C       4.708263       9.026382      17.153894       0.081882      27.185083 0.36596415E+03  0.83334332E+04                                 8.151760                            6.582424      -0.164300       1.953044                    0.998717      27.558306      80.858042       0.605838       0.443981      -1.035694       0.061872       0.004408       0.030236       0.069006       0.001068       0.034056       0.015997      -0.046829       0.000185      -0.048737       0.010817       0.037920              8.900637       9.190808       0.689322      -0.953521       4.728838      -0.808483      12.782265           0.021186
          256              C       3.786883       8.863061      18.120609      -0.226937      32.185201 0.46412214E+03  0.11091421E+05                                 8.669764                            7.096348       0.236360       2.036874                    0.999875      30.562956      88.588472       0.629916       0.406882      -1.070371       0.000400       0.000845       0.011384       0.011422       0.013549       0.006787       0.004827       0.056784       0.009211      -0.033285       0.001307       0.031979              9.341238       9.891108       0.636922      -1.955592       4.644418      -0.691505      13.488189           0.017272
          257              C       4.238463       8.900975      19.493664       0.141597      31.362698 0.41518464E+03  0.96241983E+04                                 8.842653                            6.925590      -0.050685       2.002946                    0.999572      26.087761      73.841258       0.609929       0.433215      -1.056475      -0.020277      -0.000939       0.008697       0.022083      -0.003785      -0.029142      -0.000760       0.038167       0.057460      -0.029506      -0.014411       0.043917              9.978968      12.602727       0.816371      -3.569944       4.640941      -0.530177      12.693235           0.107050
          258              C       5.561273       9.115333      19.714097      -0.218624      31.367624 0.48131563E+03  0.11643025E+05                                 8.632013                            7.331070       0.131554       2.004533                    0.999070      30.868973      90.927230       0.604692       0.418732      -1.059463       0.012907      -0.004377      -0.011746       0.017992      -0.001868       0.014648       0.000689      -0.012818       0.110171      -0.028320      -0.011716       0.040036              9.025722      10.627832       1.136633      -1.324108       5.201498      -0.447030      11.247835          -0.001446
          259              C       6.422620       9.294694      18.649116       0.051037      26.903376 0.37791890E+03  0.87038451E+04                                 8.074905                            6.697975      -0.135206       1.948141                    0.998843      28.653605      85.468842       0.597412       0.445164      -1.031586      -0.050958       0.000651      -0.030853       0.059574       0.007536       0.039375      -0.004237      -0.006807      -0.075010      -0.051735       0.015957       0.035778              8.553088       8.902303       1.099890      -0.414971       5.164977      -0.504044      11.591983           0.076676
          260              C       1.425521       8.972428       4.427240       0.080633      25.914357 0.35641645E+03  0.80338732E+04                                 7.766572                            6.419500       0.064819       2.025981                    0.999576      27.097862      78.188016       0.626705       0.433587      -1.045566       0.056637       0.016580      -0.003100       0.059095      -0.015925       0.018251       0.006560      -0.006486      -0.092018      -0.039846       0.007469       0.032377              8.344348       8.493777       0.248839       0.669230       4.474771      -0.372592      12.064495           0.014680
          261              C       1.333902       8.814940       5.794983      -0.224859      31.855922 0.47675072E+03  0.11470181E+05                                 8.657512                            7.249062       0.198225       2.023837                    0.999807      30.678389      89.229099       0.615919       0.413336      -1.066145       0.005909       0.012296      -0.004508       0.014368      -0.002719      -0.029221      -0.001245       0.035734       0.000669      -0.022919      -0.016614       0.039533              9.246386       8.637712       0.332564       1.523229       4.898703      -0.343057      14.202742           0.001592
          262              C       2.476861       8.842646       6.594383       0.166081      30.261991 0.41039914E+03  0.95082342E+04                                 8.695673                            6.919996      -0.255920       1.937696                    0.999392      26.087397      74.394152       0.604194       0.437559      -1.051350       0.000114       0.010109       0.025913       0.027815      -0.005811      -0.006009       0.011032      -0.005912       0.086411      -0.020933      -0.011758       0.032691              9.827627       7.967394      -0.011678       0.079358       4.852726       0.097590      16.662763           0.024565
          263              C       3.686404       9.045339       5.917150      -0.224463      32.266607 0.49195383E+03  0.11936849E+05                                 8.769592                            7.397525       0.128360       2.001920                    0.999455      30.917973      90.497584       0.605147       0.417138      -1.063026      -0.005297      -0.010911      -0.005615       0.013365      -0.009929       0.029527       0.013420       0.049897       0.026492      -0.040469      -0.004324       0.044794              9.279266       8.881458       0.013895      -0.896577       5.025061      -0.572389      13.931280           0.007430
          264              C       3.711077       9.173662       4.538784       0.059821      27.179805 0.36939900E+03  0.83994675E+04                                 7.988550                            6.515466       0.124801       2.035460                    0.999788      27.620704      79.987434       0.625063       0.430950      -1.047393      -0.054134      -0.019842      -0.010710       0.058642      -0.004974      -0.016594       0.001318       0.021816      -0.098721      -0.037174       0.004567       0.032607              8.611109       8.931329       0.181066      -0.329526       4.485556      -0.602761      12.416441           0.006337
          265              C       2.412887       8.736196       8.081638      -0.242190      29.771415 0.44614941E+03  0.10661135E+05                                 8.518876                            7.055993      -0.353415       1.871920                    0.996955      30.855588      92.342678       0.612514       0.418473      -1.052515      -0.010665       0.080321       0.005148       0.081189      -0.006199       0.005136       0.018366       0.029248       0.048879      -0.031593       0.007643       0.023950              9.638804       5.703063      -0.845742      -0.567231       9.726564       2.052852      13.486786           0.003122
          266              C       2.192372      10.121505       8.692475      -0.149378      27.812365 0.43299656E+03  0.10214872E+05                                 8.119743                            6.929685       0.034985       1.997965                    0.999307      29.378212      85.844032       0.624286       0.415885      -1.059809       0.008520      -0.084847       0.052406       0.100090      -0.005220      -0.000080       0.026845       0.011802       0.045272      -0.030269      -0.001187       0.031455              9.131173       5.448524      -0.732993      -0.434468       9.137218       3.298264      12.807776           0.002618
          267              C       2.085486      10.060260      10.219567      -0.254768      29.919870 0.45981650E+03  0.11038534E+05                                 8.516993                            7.152364      -0.323804       1.883009                    0.996628      30.700108      91.212518       0.611552       0.417202      -1.056407       0.004413       0.031215      -0.069466       0.076285      -0.004041      -0.006357       0.025816       0.020546       0.030728      -0.031399       0.002739       0.028661              9.613681       5.688987      -0.514695      -0.391262      10.659109       2.651709      12.492946           0.001278
          268              C       2.995678      13.489993      11.552785       0.087055      26.620504 0.36942365E+03  0.84071241E+04                                 7.986721                            6.597027       0.004405       2.013839                    0.998562      27.091285      78.699900       0.609229       0.441777      -1.040054      -0.053744      -0.004216       0.013287       0.055522       0.018291       0.010734      -0.020766       0.013819       0.060004      -0.038734       0.009192       0.029541              8.663974       9.851849      -0.149595       0.506488      10.933729       1.880778       5.206345           0.002226
          269              C       3.143883      12.154264      11.119887      -0.211760      31.579858 0.49003602E+03  0.11887717E+05                                 8.700592                            7.423157       0.081936       1.997156                    0.998332      30.511019      89.518017       0.598763       0.421678      -1.059351       0.007120       0.000942       0.026580       0.027533      -0.024300       0.000063       0.010000      -0.001859       0.006033      -0.027060       0.001480       0.025580              9.277451      10.259126       0.797701       0.965861      11.553903       2.502049       6.019324           0.000544
          270              C       2.004522      11.455776      10.801190       0.186921      28.649661 0.38862124E+03  0.88771893E+04                                 8.355327                            6.719744      -0.230641       1.953696                    0.999447      25.493098      72.065122       0.615385       0.435723      -1.053000      -0.001657      -0.028646      -0.003614       0.028921      -0.005604      -0.002001       0.010220      -0.039162       0.067961      -0.031700       0.003420       0.028279              9.399452       8.958093      -0.498701       0.155897      12.395433       3.988860       6.844831           0.003961
          271              C       0.773740      12.074062      10.963194      -0.216048      31.231192 0.47632705E+03  0.11465993E+05                                 8.595023                            7.294668       0.162208       2.022577                    0.998834      30.275783      88.296121       0.607383       0.418926      -1.061778      -0.002170      -0.006655       0.020249       0.021424       0.022172      -0.000153       0.008032      -0.009137       0.024780      -0.027539       0.006062       0.021477              9.142607      10.371272      -1.404288      -0.396733      11.256409       2.312491       5.800142           0.000795
          272              C       0.747812      13.380627      11.380157       0.092202      25.862003 0.35237901E+03  0.79184997E+04                                 7.780015                            6.404892       0.118591       2.052413                    0.999303      26.673762      76.789881       0.624350       0.436561      -1.044015       0.056831       0.004846       0.022273       0.061232      -0.013251      -0.010395      -0.022714       0.028702       0.062244      -0.040131       0.009088       0.031044              8.402704       9.782053       0.063455       0.216082      10.362132       1.872333       5.063926           0.001208
          273              N       7.105226      12.797339      12.402645      -0.227248      33.265466 0.52127198E+03  0.12610097E+05                                 8.656018                            7.441440       0.054933       2.052065                    0.997649      27.671709      76.382371       0.635581       0.398365      -1.094309      -0.032093      -0.014029      -0.142945       0.147174      -0.009447      -0.022506      -0.009265      -0.055746      -0.211274      -0.077396       0.012515       0.064882              9.290419       5.713059      -0.780941       0.545396      11.058471      -0.940535      11.099726           0.003726
          274              N       1.531635      12.615061       4.097919      -0.270028      37.359105 0.59792027E+03  0.15057499E+05                                 9.488608                            8.056972      -0.202098       1.941683                    0.997298      29.815246      85.602815       0.597399       0.407129      -1.081973      -0.121746       0.021176       0.113609       0.167862      -0.014019       0.072044      -0.015493       0.008757       0.053356      -0.066272      -0.017749       0.084021             10.163207       9.746015      -0.782297       0.597334       6.047706       0.563318      14.695900           0.080418
          275              N       7.088352      12.730261      17.074219      -0.252192      34.649986 0.56920414E+03  0.14131641E+05                                 9.012187                            7.869902      -0.180669       1.961469                    0.996682      28.960434      82.037892       0.604616       0.408039      -1.083466      -0.007047       0.020180       0.158746       0.160178       0.004868       0.009042      -0.010167       0.081123      -0.191455      -0.066319      -0.006965       0.073284              9.519785      10.849986      -0.200489       0.224414       5.425182       0.141258      12.284187           0.015329
          276              N       6.326952       7.767938      24.954015      -0.231185      33.884155 0.52037476E+03  0.12599940E+05                                 8.780810                            7.444861       0.001808       2.034915                    0.997075      27.809432      77.136516       0.633324       0.399419      -1.092114       0.008123       0.142142      -0.040432       0.148004      -0.010264       0.007158       0.030764       0.124838      -0.024758      -0.074011       0.006313       0.067698              9.478373      11.341191      -0.372486       0.604812      11.227364      -1.340043       5.866565           0.002738
          277              N       7.293701       5.506239       0.876418      -0.227252      33.264583 0.52125561E+03  0.12609599E+05                                 8.655889                            7.441344       0.054985       2.052087                    0.997649      27.671150      76.380451       0.635583       0.398367      -1.094308       0.032089      -0.014020       0.142931       0.147158       0.009437      -0.022515       0.009264      -0.055686      -0.211332      -0.077416       0.012556       0.064859              9.290274       5.712977       0.780915       0.545368      11.058214       0.940478      11.099633           0.003725
          278              N       2.969692       5.323961       9.181144      -0.270031      37.362604 0.59798621E+03  0.15059716E+05                                 9.489438                            8.057578      -0.202452       1.941551                    0.997297      29.817514      85.613541       0.597353       0.407145      -1.081952       0.121763       0.021198      -0.113623       0.167886       0.014037       0.072050       0.015496       0.008736       0.053486      -0.066279      -0.017764       0.084043             10.164152       9.746962       0.782378       0.597424       6.048162      -0.563380      14.697332           0.080453
          279              N       6.415631       5.439161      22.762970      -0.252191      34.649037 0.56918358E+03  0.14130966E+05                                 9.011965                            7.869715      -0.180614       1.961490                    0.996682      28.959738      82.034726       0.604630       0.408035      -1.083472       0.007046       0.020178      -0.158737       0.160170      -0.004864       0.009042       0.010171       0.081088      -0.191493      -0.066332      -0.006941       0.073273              9.519555      10.849637       0.200470       0.224376       5.425037      -0.141259      12.283992           0.015326
          280              N       7.177031       0.476838      14.883174      -0.231182      33.884378 0.52037768E+03  0.12600034E+05                                 8.780859                            7.444884       0.001813       2.034916                    0.997075      27.809554      77.137040       0.633322       0.399419      -1.092113      -0.008124       0.142144       0.040436       0.148006       0.010264       0.007160      -0.030762       0.124837      -0.024771      -0.074008       0.006308       0.067700              9.478468      11.341265       0.372486       0.604816      11.227576       1.340042       5.866563           0.002739
          281              N       1.897429       1.784861      14.155481      -0.227249      33.265499 0.52127266E+03  0.12610118E+05                                 8.656023                            7.441445       0.054928       2.052063                    0.997648      27.671729      76.382442       0.635581       0.398365      -1.094309       0.032093       0.014029       0.142945       0.147174      -0.009448      -0.022505      -0.009265      -0.055749      -0.211271      -0.077395       0.012513       0.064883              9.290426       5.713064      -0.780943       0.545400      11.058472      -0.940540      11.099740           0.003724
          282              N       7.471020       1.967139      22.460207      -0.270033      37.358983 0.59791811E+03  0.15057426E+05                                 9.488582                            8.056954      -0.202077       1.941689                    0.997299      29.815177      85.602477       0.597401       0.407128      -1.081974       0.121744      -0.021174      -0.113610       0.167860      -0.014018       0.072043      -0.015492       0.008760       0.053346      -0.066271      -0.017748       0.084020             10.163176       9.745976      -0.782294       0.597316       6.047694       0.563317      14.695857           0.080428
          283              N       1.914303       1.851939       9.483907      -0.252189      34.649945 0.56920341E+03  0.14131622E+05                                 9.012187                            7.869902      -0.180665       1.961470                    0.996682      28.960420      82.037903       0.604615       0.408040      -1.083465       0.007048      -0.020180      -0.158745       0.160178       0.004870       0.009042      -0.010167       0.081117      -0.191460      -0.066321      -0.006961       0.073282              9.519785      10.849986      -0.200491       0.224414       5.425185       0.141262      12.284183           0.015345
          284              N       2.675703       6.814262       1.604111      -0.231183      33.884080 0.52037333E+03  0.12599894E+05                                 8.780792                            7.444847       0.001815       2.034918                    0.997075      27.809385      77.136308       0.633325       0.399418      -1.092115      -0.008123      -0.142141       0.040433       0.148003      -0.010264       0.007158       0.030764       0.124838      -0.024754      -0.074011       0.006314       0.067697              9.478354      11.341167      -0.372485       0.604811      11.227342      -1.340041       5.866555           0.002742
          285              N       1.708954       9.075961      25.681708      -0.227254      33.264699 0.52125791E+03  0.12609670E+05                                 8.655912                            7.441363       0.054971       2.052082                    0.997649      27.671222      76.380737       0.635582       0.398367      -1.094308      -0.032089       0.014021      -0.142931       0.147159       0.009438      -0.022514       0.009264      -0.055692      -0.211327      -0.077414       0.012552       0.064862              9.290301       5.712992       0.780918       0.545372      11.058238       0.940489      11.099672           0.003722
          286              N       6.032963       9.258239      17.376982      -0.270032      37.362166 0.59797768E+03  0.15059430E+05                                 9.489334                            8.057500      -0.202406       1.941568                    0.997297      29.817244      85.612244       0.597359       0.407143      -1.081955      -0.121759      -0.021193       0.113624       0.167883       0.014036       0.072049       0.015495       0.008749       0.053470      -0.066275      -0.017767       0.084042             10.164035       9.746851       0.782369       0.597407       6.048103      -0.563371      14.697150           0.080465
          287              N       2.587024       9.143039       3.795156      -0.252186      34.648877 0.56918034E+03  0.14130864E+05                                 9.011935                            7.869691      -0.180603       1.961494                    0.996682      28.959644      82.034365       0.604631       0.408034      -1.083472      -0.007046      -0.020177       0.158736       0.160168      -0.004865       0.009042       0.010171       0.081081      -0.191499      -0.066334      -0.006937       0.073270              9.519521      10.849598       0.200470       0.224376       5.425023      -0.141262      12.283943           0.015340
          288              N       1.825624      14.105362      11.674952      -0.231181      33.884333 0.52037676E+03  0.12600005E+05                                 8.780850                            7.444877       0.001815       2.034917                    0.997075      27.809523      77.136914       0.633322       0.399419      -1.092114       0.008124      -0.142143      -0.040436       0.148006       0.010264       0.007160      -0.030762       0.124837      -0.024767      -0.074008       0.006309       0.067699              9.478460      11.341251       0.372482       0.604816      11.227571       1.340042       5.866558           0.002744
          289              O      -0.198576      12.682139      14.851304      -0.542847      34.803327 0.55274447E+03  0.13346960E+05                                 8.400166                            7.259540       0.620423       2.258620                    0.995509      27.287601      71.307133       0.709452       0.357540      -1.142984      -0.011192      -0.021460      -0.010092       0.026223      -0.017562       0.004712      -0.003753      -0.087068       0.072629      -0.059232       0.022671       0.036561              9.200838       8.454385      -1.233298      -0.992431      12.964511       1.548645       6.183619           0.007927
          290              O       8.569839      10.815618      14.583067      -0.568237      48.196117 0.68724532E+03  0.17646995E+05                                10.709179                            8.247855      -0.190114       1.981800                    0.994257      28.989956      79.935924       0.642607       0.371194      -1.124390       0.011855       0.015959      -0.028760       0.034963       0.048943       0.005142       0.003166       0.059369      -0.048435      -0.049170      -0.016588       0.065758             12.930462      20.778886       3.819180      -1.926782      10.870859      -0.997157       7.141641           0.002535
          291              O       1.165103       6.830302      12.713375      -0.549337      37.907253 0.56656282E+03  0.13828435E+05                                 9.028045                            7.423773       0.368821       2.163176                    0.996511      28.072908      74.864507       0.687937       0.364781      -1.132080       0.021697       0.002887       0.013192       0.025556       0.034809       0.008340      -0.011060      -0.016978      -0.176319      -0.062094      -0.003226       0.065319             10.187148      10.950428       4.510088      -0.715689      13.274806       1.157992       6.336211           0.008875
          292              O       3.157694       7.261936      11.855547      -0.561630      34.073545 0.54946999E+03  0.13272026E+05                                 8.321455                            7.262249       0.614108       2.244051                    0.996428      27.834826      73.176705       0.704504       0.359939      -1.139026      -0.004593      -0.014722       0.029867       0.033614      -0.058738      -0.019209      -0.013793       0.035828       0.115866      -0.084840       0.035302       0.049538              9.060009       8.563870      -2.131832      -2.573326       9.539249       2.443463       9.076907           0.002301
          293              O       4.783759      12.658808      14.707890      -0.568651      37.243518 0.60283970E+03  0.14859620E+05                                 8.786732                            7.573414       0.569136       2.234581                    0.995534      27.803545      73.147877       0.696446       0.356790      -1.144827       0.018822      -0.020934       0.000137       0.028152       0.028683      -0.006581       0.000871      -0.098614       0.047884      -0.065555       0.016469       0.049085              9.733427       8.790876       1.966091       1.035433      13.854436       1.108570       6.554971           0.001207
          294              O       5.835216      10.725208      14.551197      -0.558798      42.365986 0.65677368E+03  0.16647524E+05                                 9.779279                            8.062465      -0.209945       1.986193                    0.992848      28.410057      77.421950       0.651060       0.371151      -1.126239      -0.008042       0.011801      -0.004910       0.015101      -0.046500      -0.011902      -0.013083       0.057961       0.003950      -0.060273       0.005814       0.054459             11.208760      16.051365      -2.800299       1.325216      10.346414      -1.475625       7.228500          -0.003784
          295              O       3.804959       5.391039      24.985885      -0.542852      34.802021 0.55272212E+03  0.13346273E+05                                 8.399932                            7.259383       0.620497       2.258650                    0.995509      27.287192      71.305438       0.709462       0.357539      -1.142986       0.011192      -0.021449       0.010092       0.026214       0.017562       0.004720       0.003749      -0.087074       0.072684      -0.059244       0.022689       0.036555              9.200518       8.454110       1.233223      -0.992377      12.963963      -1.548584       6.183480           0.007928
          296              O       4.934144       3.524518      25.254122      -0.568243      48.191968 0.68718463E+03  0.17644948E+05                                10.708421                            8.247385      -0.189894       1.981884                    0.994257      28.988781      79.930113       0.642642       0.371185      -1.124403      -0.011861       0.015959       0.028753       0.034959      -0.048932       0.005143      -0.003128       0.059357      -0.048374      -0.049168      -0.016566       0.065733             12.929373      20.776923      -3.818923      -1.926552      10.870013       0.997078       7.141182           0.002531
          297              O       3.336224      14.121402       0.565688      -0.549345      37.902301 0.56647648E+03  0.13825716E+05                                 9.027050                            7.423045       0.369165       2.163296                    0.996513      28.071708      74.858164       0.687997       0.364765      -1.132100      -0.021687       0.002899      -0.013185       0.025546      -0.034814       0.008369       0.011051      -0.016946      -0.176196      -0.062063      -0.003235       0.065298             10.185919      10.949200      -4.509488      -0.715612      13.273003      -1.157723       6.335554           0.008873
          298              O       1.343634      -0.029164       1.423516      -0.561647      34.072951 0.54945899E+03  0.13271673E+05                                 8.321308                            7.262143       0.614231       2.244087                    0.996429      27.834817      73.176068       0.704515       0.359936      -1.139030       0.004586      -0.014710      -0.029871       0.033611       0.058742      -0.019206       0.013797       0.035847       0.115862      -0.084846       0.035308       0.049538              9.059810       8.563640       2.131761      -2.573243       9.539044      -2.443372       9.076747           0.002301
          299              O       8.720223       5.367708      25.129299      -0.568651      37.242793 0.60282632E+03  0.14859199E+05                                 8.786598                            7.573314       0.569189       2.234601                    0.995534      27.803338      73.146966       0.696453       0.356789      -1.144828      -0.018824      -0.020932      -0.000134       0.028152      -0.028682      -0.006583      -0.000873      -0.098617       0.047892      -0.065557       0.016472       0.049085              9.733232       8.790647      -1.966007       1.035390      13.854148      -1.108559       6.554900           0.001207
          300              O       7.668767       3.434108      25.285992      -0.558826      42.366819 0.65679363E+03  0.16648147E+05                                 9.779398                            8.062589      -0.209882       1.986203                    0.992849      28.410494      77.423268       0.651055       0.371152      -1.126239       0.008050       0.011814       0.004920       0.015120       0.046493      -0.011900       0.013082       0.057971       0.003975      -0.060272       0.005820       0.054452             11.208819      16.051337       2.800302       1.325245      10.346531       1.475646       7.228590          -0.003784
          301              O       9.201231       1.900061      11.706822      -0.542847      34.803399 0.55274562E+03  0.13346995E+05                                 8.400176                            7.259545       0.620427       2.258621                    0.995509      27.287632      71.307240       0.709452       0.357540      -1.142984       0.011192       0.021461       0.010091       0.026223      -0.017562       0.004711      -0.003753      -0.087068       0.072628      -0.059231       0.022671       0.036561              9.200852       8.454392      -1.233298      -0.992433      12.964539       1.548648       6.183624           0.007931
          302              O       0.432816       3.766582      11.975059      -0.568237      48.196777 0.68725529E+03  0.17647329E+05                                10.709295                            8.247927      -0.190144       1.981788                    0.994257      28.990154      79.936851       0.642603       0.371196      -1.124388      -0.011853      -0.015960       0.028763       0.034965       0.048945       0.005141       0.003171       0.059372      -0.048444      -0.049172      -0.016591       0.065763             12.930623      20.779172       3.819223      -1.926818      10.870983      -0.997172       7.141714           0.002534
          303              O       7.837552       7.751898      13.844751      -0.549338      37.906684 0.56655275E+03  0.13828117E+05                                 9.027932                            7.423689       0.368864       2.163192                    0.996511      28.072752      74.863718       0.687944       0.364780      -1.132082      -0.021695      -0.002889      -0.013189       0.025554       0.034810       0.008345      -0.011059      -0.016973      -0.176307      -0.062091      -0.003226       0.065318             10.187011      10.950289       4.510014      -0.715683      13.274608       1.157967       6.336136           0.008877
          304              O       5.844961       7.320264      14.702579      -0.561632      34.073566 0.54947026E+03  0.13272031E+05                                 8.321452                            7.262246       0.614122       2.244055                    0.996428      27.834855      73.176731       0.704505       0.359939      -1.139027       0.004593       0.014720      -0.029868       0.033614      -0.058739      -0.019207      -0.013793       0.035831       0.115868      -0.084841       0.035304       0.049538              9.060007       8.563866      -2.131838      -2.573328       9.539249       2.443465       9.076907           0.002296
          305              O       4.218896       1.923392      11.850236      -0.568651      37.243524 0.60283997E+03  0.14859628E+05                                 8.786733                            7.573415       0.569135       2.234580                    0.995534      27.803551      73.147898       0.696446       0.356790      -1.144827      -0.018822       0.020934      -0.000137       0.028152       0.028683      -0.006581       0.000871      -0.098614       0.047884      -0.065555       0.016470       0.049085              9.733427       8.790882       1.966089       1.035434      13.854428       1.108567       6.554971           0.001211
          306              O       3.167439       3.856992      12.006929      -0.558792      42.365728 0.65676832E+03  0.16647355E+05                                 9.779239                            8.062431      -0.209952       1.986193                    0.992848      28.409944      77.421566       0.651061       0.371151      -1.126239       0.008041      -0.011798       0.004908       0.015098      -0.046502      -0.011902      -0.013084       0.057959       0.003947      -0.060274       0.005813       0.054461             11.208719      16.051318      -2.800295       1.325210      10.346365      -1.475617       7.228473          -0.003786
          307              O       5.197696       9.191161       1.572241      -0.542852      34.802036 0.55272236E+03  0.13346279E+05                                 8.399932                            7.259382       0.620502       2.258651                    0.995509      27.287206      71.305473       0.709462       0.357539      -1.142986      -0.011192       0.021450      -0.010091       0.026214       0.017562       0.004720       0.003748      -0.087074       0.072683      -0.059244       0.022689       0.036555              9.200518       8.454108       1.233221      -0.992376      12.963968      -1.548583       6.183479           0.007928
          308              O       4.068511      11.057682       1.304004      -0.568243      48.192213 0.68718818E+03  0.17645068E+05                                10.708466                            8.247412      -0.189907       1.981879                    0.994257      28.988850      79.930464       0.642640       0.371185      -1.124402       0.011860      -0.015959      -0.028753       0.034958      -0.048933       0.005143      -0.003130       0.059359      -0.048378      -0.049168      -0.016567       0.065735             12.929437      20.777040      -3.818939      -1.926565      10.870059       0.997085       7.141211           0.002533
          309              O       5.666431       0.460798      25.992438      -0.549346      37.902081 0.56647255E+03  0.13825593E+05                                 9.027008                            7.423013       0.369182       2.163302                    0.996513      28.071645      74.857849       0.688000       0.364765      -1.132100       0.021687      -0.002900       0.013185       0.025545      -0.034814       0.008371       0.011050      -0.016944      -0.176191      -0.062062      -0.003235       0.065297             10.185867      10.949146      -4.509460      -0.715610      13.272929      -1.157716       6.335526           0.008870
          310              O       7.659021       0.029164      25.134610      -0.561648      34.072966 0.54945925E+03  0.13271680E+05                                 8.321309                            7.262144       0.614236       2.244088                    0.996429      27.834830      73.176088       0.704515       0.359936      -1.139031      -0.004585       0.014709       0.029872       0.033611       0.058742      -0.019206       0.013797       0.035849       0.115863      -0.084846       0.035309       0.049538              9.059812       8.563640       2.131764      -2.573245       9.539047      -2.443374       9.076749           0.002296
          311              O       0.282432       9.214492       1.428827      -0.568651      37.242785 0.60282629E+03  0.14859198E+05                                 8.786596                            7.573314       0.569189       2.234601                    0.995534      27.803340      73.146971       0.696453       0.356789      -1.144828       0.018824       0.020932       0.000135       0.028152      -0.028682      -0.006583      -0.000873      -0.098617       0.047891      -0.065557       0.016472       0.049085              9.733229       8.790647      -1.966005       1.035389      13.854140      -1.108556       6.554898           0.001207
          312              O       1.333888      11.148092       1.272134      -0.558824      42.366715 0.65679142E+03  0.16648077E+05                                 9.779382                            8.062575      -0.209886       1.986203                    0.992849      28.410447      77.423115       0.651056       0.371152      -1.126239      -0.008050      -0.011813      -0.004919       0.015118       0.046493      -0.011900       0.013082       0.057970       0.003973      -0.060272       0.005820       0.054452             11.208804      16.051321       2.800300       1.325241      10.346510       1.475645       7.228580          -0.003784

******************************************************
Auxiliary information for the entire system
The total spin magnetic moment of the unit cell is   2.511274
The total net atomic charge of the unit cell is   0.000001
Accuracy of reproducing the electrostatic potential in the unit cell:
  The inner radius (bohr) =    5.0000
  The outer radius (bohr) =   12.0000
  Valid grid points have density less than (e/(bohr^3)) =    0.0001
  The number of valid grid points were=        13752
  The rms potential error without charges in kcal/mol is=      9.12297
  The rms potential error with partial charges in kcal/mol is=      1.89163
  The RRMSE value at monopole order=      0.20735
  The rms potential error with partial charges and cloud penetration in kcal/mol is=      1.87995
  The RRMSE value at monopole order with cloud penetration is=      0.20607
  The rms potential error with partial charges and atomic dipoles in kcal/mol is=      0.65051
  The RRMSE value at dipole order=      0.07130
  The rms potential error with partial charges, atomic dipoles and cloud penetration in kcal/mol is=      0.63196
  The RRMSE value at dipole order with cloud penetration=      0.06927

******************************************************
The electron densities and ab initio electrostatic potential were computed in VASP using the PBE functional and
projector augmented wave method. See the main text of the journal article for a description of computational details.
The atomic charges, dipoles, and quadrupoles were computed with the DDEC6 method as described in
(a) T. A. Manz and N. Gabaldon Limas, RSC Adv. 6 (2016) 47771-47801 DOI: 10.1039/c6ra04656h
(b) N. Gabaldon Limas and T. A. Manz, RSC Adv. 8 (2018) 2678-2707 DOI: 10.1039/c7ra11829e.
For each atom in the material, the electron cloud parameters were fit to the spherically averaged atom-in-material
electron density using radial positions for which this density was between 10^-4 and 10^-2 electrons per cubic bohr.
The polarizabilities, dispersion coefficients, and quantum Drude oscillator (QDO) parameters were fit using the MCLF method.
The magnetic structure of the system was optimized in VASP from the default ferromagnetic initial guess using spin polarization.
The atomic spin moments (ASMs) were computed on this optimized magnetic structure using the DDEC6 partition as inputs
to the method of T. A. Manz and D. S. Sholl, J. Chem. Theory Comput. 7 (2011) 4146-4164 DOI: 10.1021/ct200539n.
The RMSE and RRMSE were computed using a uniform grid with Ewald summation.
