# Supplementary material for: A collection of forcefield precursors for metal–organic frameworks
Source: RSC Adv. 2019 Nov 13;9(63):36492–507. doi: 10.1039/c9ra07327b (PMC9075174; doi:10.1039/c9ra07327b)
Supplement: RA-009-C9RA07327B-s4943 [file RA-009-C9RA07327B-s4943.xyz]

   80
jmolscript: load "" {1 1 1} spacegroup "x,y,z" unitcell [{      7.314000     0.000000     0.000000 }, {     -1.000981    12.718671     0.000000 }, {      0.000000     0.000000    15.332000 }]
Cu     4.996299     4.549596    13.488327     0.552780
Cu     1.817210     1.809740     5.822327     0.552780
Cu     1.316720     8.169075     1.843673     0.552779
Cu     4.495809    10.908931     9.509673     0.552781
H      6.281061     5.151062     8.943156     0.164436
H      5.712931     5.381270     7.503481     0.162400
H      4.861808     7.506560     8.930890     0.186479
H      4.982210     6.850276    10.350633     0.200062
H      3.575909     7.266177     9.795615     0.193767
H      0.532448     1.208274     1.277156     0.164436
H      1.100579     0.978066    15.169481     0.162400
H      0.950720    11.571447     1.264890     0.186479
H      0.830318    12.227730     2.684633     0.200062
H      2.236620    11.811830     2.129615     0.193767
H      0.031958     7.567609     6.388844     0.164436
H      0.600088     7.337401     7.828519     0.162400
H      1.451211     5.212111     6.401110     0.186479
H      1.330809     5.868395     4.981367     0.200062
H      2.737110     5.452494     5.536385     0.193767
H      5.780571    11.510397    14.054844     0.164436
H      5.212440    11.740605     0.162519     0.162400
H      5.362299     1.147224    14.067110     0.186479
H      5.482701     0.490941    12.647367     0.200062
H      4.076399     0.906841    13.202385     0.193767
C      5.410903     2.667105     9.449112    -0.278654
C      5.456166     3.430226     8.142825     0.141762
C      5.294528     3.309398    10.669539     0.307079
C      5.430179     1.288401     9.436846     0.301399
C      4.289694     3.038491     7.310298     0.273592
C      6.657283     2.991431     7.393090     0.275951
C      5.534258     4.956466     8.355940    -0.405774
C      4.280532     5.561875     8.947755     0.577326
C      4.439326     6.917685     9.561035    -0.617439
C      1.402606     3.692230     1.783112    -0.278654
C      1.357343     2.929110     0.476825     0.141762
C      1.518982     3.049937     3.003539     0.307079
C      1.383331     5.070934     1.770846     0.301400
C      2.523815     3.320845    14.976298     0.273593
C      0.156227     3.367904    15.059090     0.275951
C      1.279252     1.402869     0.689940    -0.405774
C      2.532977     0.797461     1.281755     0.577326
C      1.373202    12.160321     1.895035    -0.617439
C      0.902116    10.051566     5.882888    -0.278653
C      0.856853     9.288445     7.189175     0.141762
C      1.018491     9.409273     4.662461     0.307079
C      0.882840    11.430270     5.895154     0.301399
C      2.023325     9.680180     8.021702     0.273592
C     -0.344264     9.727240     7.938910     0.275950
C      0.778761     7.762205     6.976060    -0.405775
C      2.032487     7.156796     6.384245     0.577326
C      1.873693     5.800986     5.770965    -0.617439
C      4.910413     9.026441    13.548888    -0.278653
C      4.955676     9.789561    14.855175     0.141762
C      4.794037     9.668734    12.328461     0.307079
C      4.929688     7.647737    13.561154     0.301399
C      3.789204     9.397826     0.355702     0.273593
C      6.156792     9.350767     0.272910     0.275951
C      5.033767    11.315802    14.642060    -0.405774
C      3.780042    11.921210    14.050245     0.577326
C      4.939817     0.558350    13.436965    -0.617438
N      5.190287     3.834679    11.682984    -0.458236
N      5.470470     0.125915     9.416914    -0.456627
N      3.441559     2.607328     6.689352    -0.357274
N      0.271841     2.595881     6.885601    -0.343476
N      1.623223     2.524656     4.016984    -0.458235
N      1.343039     6.233421     1.750914    -0.456628
N      3.371950     3.752008    14.355352    -0.357275
N      6.541668     3.763455    14.551601    -0.343477
N      1.122732     8.883992     3.649016    -0.458235
N      0.842549    12.592756     5.915086    -0.456627
N      2.871460    10.111343     8.642648    -0.357274
N      6.041178    10.122790     8.446399    -0.343476
N      4.689796    10.194015    11.315016    -0.458236
N      4.969980     6.485250    13.581086    -0.456629
N      2.941069     8.966663     0.976648    -0.357274
N     -0.228649     8.955216     0.780399    -0.343476
O      3.234297     4.980632     8.903292    -0.419552
O      3.579212     1.378704     1.237292    -0.419552
O      3.078722     7.738039     6.428708    -0.419552
O      2.733807    11.339967    14.094708    -0.419552

The following XYZ coordinates are in angstroms. Other properties are in atomic units.
The sperically averaged electron density of each atom fit to a function of the form exp(a - br)
eigen_1, eigen_2 and eigen_3 are the three eigenvalues of traceless quadrupole moment tensor
  atom number  atomic symbol              X              Y              Z     net charge C6 coefficient C8 coefficient C10 coefficient fluctuating dipole atomic polarizability isotropic forcefield polarizability              a              b squared Pearson coefficient          <r^3>          <r^4>         wp_QDO          m_QDO          q_QDO       dipole_x       dipole_y       dipole_z         dipole            Qxy            Qxz            Qyz     Q(x^2-y^2)  Q(3z^2 - R^2)        eigen_1        eigen_2        eigen_3 static polarizability      alpha(xx)      alpha(xy)      alpha(xz)      alpha(yy)      alpha(yz)      alpha(zz) atomic spin moment
            1             Cu       4.996299       4.549596      13.488327       0.552780     106.409619 0.14727872E+04  0.44188217E+05                                19.141200                           13.435008       0.810455       2.086377                    0.997602      48.666272     129.431743       0.444194       0.459586      -1.103761      -0.002286      -0.001973       0.007743       0.008311      -0.005085       0.000632       0.008711      -0.030147       0.019127      -0.019273       0.000622       0.018651             24.127300      20.382529      -0.590445      -1.176182      27.615710       0.764659      24.383661           0.000006
            2             Cu       1.817210       1.809740       5.822327       0.552780     106.409623 0.14727874E+04  0.44188225E+05                                19.141202                           13.435009       0.810455       2.086377                    0.997602      48.666270     129.431740       0.444194       0.459586      -1.103761       0.002286       0.001973       0.007743       0.008311      -0.005085      -0.000632      -0.008711      -0.030147       0.019127      -0.019273       0.000622       0.018650             24.127301      20.382528      -0.590445       1.176178      27.615697      -0.764658      24.383679           0.000005
            3             Cu       1.316720       8.169075       1.843673       0.552779     106.409667 0.14727881E+04  0.44188253E+05                                19.141208                           13.435013       0.810454       2.086377                    0.997602      48.666282     129.431793       0.444194       0.459586      -1.103761       0.002285       0.001974      -0.007743       0.008311      -0.005085       0.000631       0.008712      -0.030147       0.019128      -0.019273       0.000622       0.018652             24.127309      20.382535      -0.590446      -1.176182      27.615721       0.764660      24.383671           0.000006
            4             Cu       4.495809      10.908931       9.509673       0.552781     106.409638 0.14727874E+04  0.44188224E+05                                19.141199                           13.435006       0.810458       2.086378                    0.997602      48.666279     129.431744       0.444194       0.459586      -1.103761      -0.002286      -0.001973      -0.007743       0.008311      -0.005085      -0.000631      -0.008712      -0.030147       0.019128      -0.019273       0.000622       0.018651             24.127300      20.382528      -0.590446       1.176178      27.615694      -0.764658      24.383678           0.000005
            5              H       6.281061       5.151062       8.943156       0.164436       1.015601 0.78952042E+01  0.77305948E+02                                 1.694773                            1.664946      -0.849882       2.501753                    0.999068       3.269707       9.161768       0.475104       1.316644      -0.703433       0.019163       0.004633       0.020635       0.028539       0.000112       0.010918       0.005645      -0.000056      -0.006482      -0.012905       0.001005       0.011900              1.704262       1.881437       0.115494       0.246854       1.565426       0.055957       1.665924           0.000008
            6              H       5.712931       5.381270       7.503481       0.162400       0.955644 0.72061507E+01  0.68809245E+02                                 1.608613                            1.574882      -0.697892       2.567704                    0.999904       3.196800       8.780021       0.496980       1.290695      -0.708557       0.002530       0.009957      -0.024909       0.026944       0.001937      -0.001849      -0.003067      -0.009809       0.033021      -0.010851      -0.001147       0.011998              1.618722       1.465349       0.079626      -0.154953       1.590126      -0.278090       1.800690           0.000009
            7              H       4.861808       7.506560       8.930890       0.186479       0.880608 0.64747349E+01  0.61317512E+02                                 1.623801                            1.568187      -1.170360       2.352281                    0.996517       3.455725      10.041285       0.454087       1.424311      -0.678641       0.000725       0.009041      -0.008469       0.012409      -0.000778      -0.004699      -0.003206      -0.002129       0.009170      -0.006217      -0.000373       0.006589              1.641417       1.521563       0.236729      -0.237451       1.764992      -0.335262       1.637697           0.000005
            8              H       4.982210       6.850276      10.350633       0.200062       0.905077 0.66358849E+01  0.62390194E+02                                 1.588340                            1.539592      -0.874242       2.505310                    0.999410       3.091379       8.567178       0.486345       1.339504      -0.698425       0.004340       0.000501       0.014541       0.015183      -0.001863       0.004208       0.001189       0.005047       0.005366      -0.005181      -0.000761       0.005942              1.597607       1.495672      -0.036573       0.361061       1.360356       0.006127       1.936794           0.000004
            9              H       3.575909       7.266177       9.795615       0.193767       1.062235 0.81371570E+01  0.80283347E+02                                 1.757208                            1.696758      -1.003879       2.442376                    0.998813       3.204267       9.014370       0.467902       1.326779      -0.702044      -0.011255       0.004678       0.005094       0.013210      -0.004060      -0.003968       0.001595       0.007067       0.000657      -0.005501      -0.002209       0.007710              1.772074       2.157332      -0.380739      -0.154348       1.649332       0.112755       1.509558           0.000005
           10              H       0.532448       1.208274       1.277156       0.164436       1.015601 0.78952092E+01  0.77306009E+02                                 1.694774                            1.664947      -0.849881       2.501753                    0.999068       3.269707       9.161769       0.475103       1.316644      -0.703433      -0.019163      -0.004633       0.020635       0.028539       0.000112      -0.010918      -0.005645      -0.000056      -0.006482      -0.012905       0.001005       0.011900              1.704263       1.881439       0.115494      -0.246854       1.565427      -0.055956       1.665924           0.000009
           11              H       1.100579       0.978066      15.169481       0.162400       0.955645 0.72061535E+01  0.68809280E+02                                 1.608613                            1.574882      -0.697892       2.567704                    0.999904       3.196801       8.780025       0.496980       1.290696      -0.708557      -0.002530      -0.009957      -0.024909       0.026944       0.001937       0.001849       0.003067      -0.009809       0.033021      -0.010851      -0.001147       0.011998              1.618722       1.465349       0.079626       0.154953       1.590126       0.278090       1.800691           0.000009
           12              H       0.950720      11.571447       1.264890       0.186479       0.880603 0.64746911E+01  0.61317035E+02                                 1.623800                            1.568186      -1.170359       2.352282                    0.996517       3.455717      10.041279       0.454085       1.424319      -0.678640      -0.000725      -0.009041      -0.008469       0.012409      -0.000778       0.004699       0.003206      -0.002129       0.009170      -0.006217      -0.000373       0.006589              1.641416       1.521563       0.236728       0.237451       1.764991       0.335262       1.637696           0.000005
           13              H       0.830318      12.227730       2.684633       0.200062       0.905074 0.66358592E+01  0.62389908E+02                                 1.588339                            1.539591      -0.874242       2.505310                    0.999410       3.091373       8.567165       0.486344       1.339507      -0.698424      -0.004340      -0.000501       0.014541       0.015183      -0.001863      -0.004208      -0.001189       0.005047       0.005366      -0.005181      -0.000761       0.005942              1.597606       1.495670      -0.036573      -0.361060       1.360355      -0.006127       1.936792           0.000004
           14              H       2.236620      11.811830       2.129615       0.193767       1.062234 0.81371451E+01  0.80283215E+02                                 1.757208                            1.696759      -1.003880       2.442375                    0.998813       3.204263       9.014363       0.467901       1.326781      -0.702043       0.011255      -0.004677       0.005094       0.013210      -0.004060       0.003968      -0.001595       0.007067       0.000657      -0.005501      -0.002209       0.007710              1.772074       2.157332      -0.380738       0.154348       1.649332      -0.112755       1.509558           0.000005
           15              H       0.031958       7.567609       6.388844       0.164436       1.015600 0.78952000E+01  0.77305899E+02                                 1.694773                            1.664946      -0.849881       2.501753                    0.999068       3.269706       9.161766       0.475103       1.316644      -0.703433      -0.019163      -0.004633      -0.020635       0.028539       0.000112       0.010918       0.005645      -0.000056      -0.006482      -0.012905       0.001005       0.011900              1.704262       1.881437       0.115494       0.246854       1.565426       0.055957       1.665924           0.000009
           16              H       0.600088       7.337401       7.828519       0.162400       0.955644 0.72061465E+01  0.68809198E+02                                 1.608612                            1.574882      -0.697892       2.567704                    0.999904       3.196799       8.780019       0.496980       1.290696      -0.708557      -0.002530      -0.009957       0.024909       0.026944       0.001937      -0.001850      -0.003067      -0.009809       0.033021      -0.010851      -0.001147       0.011998              1.618722       1.465349       0.079626      -0.154952       1.590126      -0.278090       1.800690           0.000009
           17              H       1.451211       5.212111       6.401110       0.186479       0.880603 0.64746893E+01  0.61317015E+02                                 1.623800                            1.568186      -1.170360       2.352282                    0.996517       3.455716      10.041277       0.454084       1.424320      -0.678639      -0.000725      -0.009041       0.008469       0.012409      -0.000778      -0.004699      -0.003206      -0.002129       0.009170      -0.006217      -0.000373       0.006589              1.641417       1.521563       0.236728      -0.237451       1.764991      -0.335262       1.637696           0.000005
           18              H       1.330809       5.868395       4.981367       0.200062       0.905073 0.66358541E+01  0.62389849E+02                                 1.588338                            1.539591      -0.874242       2.505310                    0.999410       3.091372       8.567162       0.486344       1.339507      -0.698424      -0.004340      -0.000501      -0.014541       0.015183      -0.001863       0.004208       0.001189       0.005047       0.005366      -0.005181      -0.000761       0.005942              1.597605       1.495670      -0.036573       0.361060       1.360355       0.006127       1.936791           0.000004
           19              H       2.737110       5.452494       5.536385       0.193767       1.062234 0.81371455E+01  0.80283213E+02                                 1.757208                            1.696758      -1.003880       2.442375                    0.998813       3.204264       9.014363       0.467902       1.326780      -0.702043       0.011255      -0.004677      -0.005094       0.013210      -0.004060      -0.003968       0.001595       0.007067       0.000657      -0.005501      -0.002209       0.007710              1.772073       2.157331      -0.380739      -0.154348       1.649332       0.112755       1.509558           0.000006
           20              H       5.780571      11.510397      14.054844       0.164436       1.015601 0.78952093E+01  0.77306008E+02                                 1.694774                            1.664947      -0.849881       2.501753                    0.999068       3.269707       9.161768       0.475103       1.316644      -0.703433       0.019163       0.004633      -0.020635       0.028539       0.000112      -0.010918      -0.005645      -0.000056      -0.006482      -0.012905       0.001005       0.011900              1.704263       1.881439       0.115494      -0.246854       1.565426      -0.055956       1.665924           0.000009
           21              H       5.212440      11.740605       0.162519       0.162400       0.955644 0.72061452E+01  0.68809186E+02                                 1.608612                            1.574882      -0.697891       2.567705                    0.999904       3.196799       8.780020       0.496980       1.290696      -0.708557       0.002530       0.009957       0.024909       0.026944       0.001937       0.001849       0.003067      -0.009809       0.033021      -0.010851      -0.001147       0.011998              1.618722       1.465349       0.079626       0.154953       1.590126       0.278090       1.800690           0.000009
           22              H       5.362299       1.147224      14.067110       0.186479       0.880608 0.64747296E+01  0.61317448E+02                                 1.623800                            1.568186      -1.170359       2.352282                    0.996517       3.455724      10.041281       0.454087       1.424311      -0.678641       0.000725       0.009041       0.008469       0.012409      -0.000778       0.004699       0.003206      -0.002129       0.009170      -0.006217      -0.000373       0.006589              1.641417       1.521563       0.236728       0.237451       1.764991       0.335262       1.637697           0.000005
           23              H       5.482701       0.490941      12.647367       0.200062       0.905077 0.66358897E+01  0.62390252E+02                                 1.588341                            1.539593      -0.874243       2.505309                    0.999410       3.091380       8.567182       0.486345       1.339504      -0.698425       0.004340       0.000501      -0.014541       0.015183      -0.001863      -0.004208      -0.001189       0.005047       0.005366      -0.005181      -0.000761       0.005942              1.597608       1.495672      -0.036573      -0.361061       1.360357      -0.006127       1.936795           0.000003
           24              H       4.076399       0.906841      13.202385       0.193767       1.062236 0.81371635E+01  0.80283430E+02                                 1.757209                            1.696759      -1.003880       2.442375                    0.998813       3.204267       9.014372       0.467902       1.326780      -0.702043      -0.011255       0.004678      -0.005094       0.013210      -0.004060       0.003968      -0.001595       0.007067       0.000657      -0.005501      -0.002209       0.007710              1.772075       2.157334      -0.380739       0.154348       1.649333      -0.112755       1.509558           0.000005
           25              C       5.410903       2.667105       9.449112      -0.278654      59.685354 0.56173278E+03  0.13972843E+05                                12.668204                            7.766833      -0.010006       1.962954                    0.998948      31.172471      89.907192       0.611451       0.402707      -1.081380      -0.018875       0.021574      -0.037377       0.047103      -0.002272      -0.019263      -0.017567      -0.238549       0.252953      -0.162989       0.063628       0.099361             16.516847       6.678674      -0.946696      -1.025279      21.470187       1.308123      21.401679           0.000000
           26              C       5.456166       3.430226       8.142825       0.141762      38.813122 0.42476052E+03  0.98987396E+04                                 9.970303                            6.910560      -0.533651       1.862647                    0.995549      26.034529      73.796367       0.623386       0.421613      -1.064070      -0.004596       0.027500       0.034133       0.044073       0.000445      -0.003713       0.020782      -0.063064      -0.054455      -0.027459      -0.019763       0.047222             12.330626      12.698541      -0.670184      -0.424288      12.183312       0.188638      12.110024          -0.000008
           27              C       5.294528       3.309398      10.669539       0.307079      39.217401 0.32049153E+03  0.70016385E+04                                10.104734                            6.238130       0.283565       2.112383                    0.999871      24.773824      69.296899       0.615743       0.455327      -1.037740      -0.005647      -0.026571      -0.022306       0.035149       0.010524       0.009821      -0.100062      -0.070896      -0.202403      -0.121847      -0.000355       0.122202             12.959285       5.374668      -0.853913      -1.388611      10.613438       7.932352      22.889748           0.000001
           28              C       5.430179       1.288401       9.436846       0.301399      40.504142 0.32733213E+03  0.71825802E+04                                10.288646                            6.289397       0.277438       2.109513                    0.999842      24.869950      69.517586       0.615962       0.453169      -1.039892      -0.007575       0.030900       0.001880       0.031871      -0.000322      -0.009546      -0.000393       0.142412       0.367577      -0.132470       0.009140       0.123330             13.085262       5.511549      -0.791510      -0.069643      27.301465      -0.005793       6.442774           0.000005
           29              C       4.289694       3.038491       7.310298       0.273592      37.058356 0.34349447E+03  0.76312468E+04                                 9.955290                            6.554962       0.130015       2.080722                    0.999179      24.615491      69.312874       0.587731       0.469085      -1.030598       0.027252       0.008395       0.044302       0.052686      -0.038052      -0.070418      -0.036583      -0.099886      -0.008965      -0.116071       0.046135       0.069937             12.318031      18.070513       3.602138       8.412790       7.377618       2.644277      11.505961           0.000002
           30              C       6.657283       2.991431       7.393090       0.275951      37.788534 0.32545599E+03  0.71234805E+04                                10.038119                            6.353131       0.179276       2.106595                    0.998870      24.035262      66.864365       0.601716       0.465066      -1.034291      -0.040206      -0.000398       0.035963       0.053944       0.048512       0.073362      -0.017939      -0.107926       0.038692      -0.121066       0.050466       0.070599             12.760919      20.487473      -4.157279      -8.442165       7.279315       2.258536      10.515967           0.000004
           31              C       5.534258       4.956466       8.355940      -0.405774      32.076329 0.50322585E+03  0.12293224E+05                                 8.789467                            7.420121      -0.202511       1.914558                    0.997966      31.732989      93.533360       0.611101       0.410289      -1.066261      -0.018720      -0.065531       0.000641       0.068156       0.013048       0.017509       0.005874      -0.084179      -0.033484      -0.046328      -0.004523       0.050851              9.747766       9.223309      -1.421213      -1.209439      12.534276       0.953879       7.485713          -0.000007
           32              C       4.280532       5.561875       8.947755       0.577326      20.971352 0.27480180E+03  0.58008738E+04                                 7.147214                            5.982736      -0.223681       2.011337                    0.998923      21.533965      60.011835       0.594047       0.488440      -1.015492       0.004004       0.012583       0.012381       0.018101      -0.025046       0.016988      -0.045563      -0.050412       0.219901      -0.072208      -0.025103       0.097312              7.755410       8.310233      -0.288706      -0.526020       9.897392       2.243034       5.058605          -0.000035
           33              C       4.439326       6.917685       9.561035      -0.617439      27.875635 0.46292701E+03  0.11048183E+05                                 7.682217                            6.845838       0.130554       2.005684                    0.996170      32.716339      94.556043       0.676014       0.379640      -1.089821      -0.014024      -0.014135       0.004485       0.020410      -0.000697      -0.009094       0.014173      -0.033777       0.017939      -0.023175      -0.002316       0.025491              8.036510       6.576662      -0.231106       0.150333      10.264933       1.204671       7.267936          -0.000000
           34              C       1.402606       3.692230       1.783112      -0.278654      59.685329 0.56173252E+03  0.13972835E+05                                12.668201                            7.766831      -0.010006       1.962954                    0.998948      31.172467      89.907178       0.611451       0.402707      -1.081380       0.018875      -0.021574      -0.037377       0.047103      -0.002272       0.019263       0.017567      -0.238549       0.252953      -0.162989       0.063629       0.099361             16.516843       6.678673      -0.946694       1.025284      21.470169      -1.308127      21.401686          -0.000000
           35              C       1.357343       2.929110       0.476825       0.141762      38.813117 0.42476042E+03  0.98987365E+04                                 9.970302                            6.910559      -0.533651       1.862647                    0.995549      26.034529      73.796364       0.623386       0.421613      -1.064070       0.004595      -0.027500       0.034133       0.044073       0.000445       0.003713      -0.020782      -0.063063      -0.054455      -0.027459      -0.019763       0.047222             12.330625      12.698542      -0.670187       0.424295      12.183301      -0.188638      12.110032          -0.000007
           36              C       1.518982       3.049937       3.003539       0.307079      39.217438 0.32049177E+03  0.70016452E+04                                10.104740                            6.238132       0.283564       2.112382                    0.999871      24.773833      69.296935       0.615743       0.455327      -1.037740       0.005647       0.026571      -0.022306       0.035149       0.010524      -0.009821       0.100062      -0.070896      -0.202403      -0.121847      -0.000355       0.122202             12.959295       5.374671      -0.853915       1.388616      10.613443      -7.932357      22.889769          -0.000000
           37              C       1.383331       5.070934       1.770846       0.301400      40.504140 0.32733223E+03  0.71825822E+04                                10.288645                            6.289397       0.277440       2.109514                    0.999842      24.869937      69.517533       0.615962       0.453169      -1.039893       0.007575      -0.030900       0.001880       0.031871      -0.000322       0.009546       0.000393       0.142412       0.367578      -0.132470       0.009140       0.123330             13.085262       5.511548      -0.791511       0.069643      27.301464       0.005793       6.442774           0.000003
           38              C       2.523815       3.320845      14.976298       0.273593      37.058330 0.34349420E+03  0.76312396E+04                                 9.955286                            6.554960       0.130016       2.080722                    0.999179      24.615481      69.312842       0.587731       0.469085      -1.030598      -0.027252      -0.008394       0.044302       0.052686      -0.038053       0.070418       0.036583      -0.099886      -0.008965      -0.116071       0.046135       0.069937             12.318026      18.070508       3.602137      -8.412786       7.377615      -2.644275      11.505956          -0.000001
           39              C       0.156227       3.367904      15.059090       0.275951      37.788553 0.32545603E+03  0.71234815E+04                                10.038122                            6.353131       0.179276       2.106595                    0.998870      24.035253      66.864334       0.601716       0.465066      -1.034291       0.040206       0.000397       0.035963       0.053944       0.048512      -0.073362       0.017939      -0.107926       0.038692      -0.121066       0.050466       0.070599             12.760925      20.487487      -4.157282       8.442170       7.279318      -2.258538      10.515971           0.000005
           40              C       1.279252       1.402869       0.689940      -0.405774      32.076315 0.50322561E+03  0.12293217E+05                                 8.789464                            7.420119      -0.202511       1.914558                    0.997966      31.732982      93.533333       0.611101       0.410289      -1.066261       0.018720       0.065531       0.000641       0.068156       0.013048      -0.017509      -0.005874      -0.084179      -0.033484      -0.046328      -0.004523       0.050851              9.747763       9.223313      -1.421221       1.209442      12.534262      -0.953878       7.485713          -0.000008
           41              C       2.532977       0.797461       1.281755       0.577326      20.971343 0.27480169E+03  0.58008707E+04                                 7.147211                            5.982734      -0.223681       2.011337                    0.998923      21.533961      60.011820       0.594047       0.488440      -1.015492      -0.004004      -0.012583       0.012381       0.018101      -0.025046      -0.016988       0.045563      -0.050412       0.219900      -0.072208      -0.025103       0.097311              7.755408       8.310235      -0.288708       0.526023       9.897387      -2.243031       5.058603          -0.000034
           42              C       1.373202      12.160321       1.895035      -0.617439      27.875514 0.46292485E+03  0.11048127E+05                                 7.682233                            6.845854       0.130554       2.005683                    0.996170      32.716227      94.555951       0.676008       0.379644      -1.089817       0.014024       0.014135       0.004485       0.020410      -0.000697       0.009094      -0.014173      -0.033776       0.017940      -0.023175      -0.002316       0.025491              8.036527       6.576677      -0.231105      -0.150332      10.264953      -1.204674       7.267950          -0.000001
           43              C       0.902116      10.051566       5.882888      -0.278653      59.685330 0.56173251E+03  0.13972834E+05                                12.668201                            7.766831      -0.010006       1.962954                    0.998948      31.172462      89.907162       0.611451       0.402707      -1.081380       0.018875      -0.021574       0.037377       0.047103      -0.002272      -0.019263      -0.017567      -0.238549       0.252952      -0.162989       0.063628       0.099361             16.516843       6.678673      -0.946695      -1.025279      21.470180       1.308123      21.401676           0.000000
           44              C       0.856853       9.288445       7.189175       0.141762      38.813124 0.42476053E+03  0.98987397E+04                                 9.970303                            6.910560      -0.533651       1.862647                    0.995549      26.034529      73.796365       0.623386       0.421613      -1.064070       0.004596      -0.027500      -0.034133       0.044073       0.000445      -0.003713       0.020782      -0.063063      -0.054455      -0.027459      -0.019762       0.047222             12.330627      12.698543      -0.670184      -0.424288      12.183312       0.188639      12.110025          -0.000008
           45              C       1.018491       9.409273       4.662461       0.307079      39.217413 0.32049161E+03  0.70016408E+04                                10.104735                            6.238130       0.283566       2.112383                    0.999871      24.773827      69.296910       0.615743       0.455327      -1.037740       0.005647       0.026571       0.022306       0.035149       0.010524       0.009821      -0.100062      -0.070896      -0.202403      -0.121847      -0.000355       0.122202             12.959287       5.374668      -0.853913      -1.388612      10.613439       7.932353      22.889754           0.000001
           46              C       0.882840      11.430270       5.895154       0.301399      40.504140 0.32733214E+03  0.71825803E+04                                10.288645                            6.289397       0.277439       2.109514                    0.999842      24.869950      69.517580       0.615962       0.453169      -1.039893       0.007575      -0.030901      -0.001880       0.031871      -0.000322      -0.009546      -0.000393       0.142412       0.367577      -0.132470       0.009140       0.123330             13.085261       5.511548      -0.791509      -0.069643      27.301461      -0.005793       6.442773           0.000003
           47              C       2.023325       9.680180       8.021702       0.273592      37.058356 0.34349445E+03  0.76312465E+04                                 9.955290                            6.554962       0.130014       2.080722                    0.999179      24.615491      69.312878       0.587731       0.469085      -1.030598      -0.027252      -0.008394      -0.044302       0.052686      -0.038052      -0.070418      -0.036583      -0.099886      -0.008965      -0.116071       0.046135       0.069937             12.318032      18.070516       3.602139       8.412791       7.377619       2.644277      11.505962           0.000001
           48              C      -0.344264       9.727240       7.938910       0.275950      37.788554 0.32545615E+03  0.71234851E+04                                10.038124                            6.353133       0.179274       2.106594                    0.998870      24.035269      66.864396       0.601716       0.465066      -1.034291       0.040206       0.000397      -0.035963       0.053944       0.048512       0.073363      -0.017939      -0.107926       0.038691      -0.121066       0.050467       0.070599             12.760925      20.487485      -4.157281      -8.442169       7.279318       2.258538      10.515972           0.000004
           49              C       0.778761       7.762205       6.976060      -0.405775      32.076331 0.50322587E+03  0.12293224E+05                                 8.789467                            7.420120      -0.202510       1.914558                    0.997966      31.732988      93.533351       0.611101       0.410289      -1.066261       0.018720       0.065531      -0.000641       0.068156       0.013048       0.017509       0.005874      -0.084179      -0.033484      -0.046328      -0.004523       0.050851              9.747766       9.223309      -1.421214      -1.209439      12.534277       0.953880       7.485713          -0.000006
           50              C       2.032487       7.156796       6.384245       0.577326      20.971347 0.27480174E+03  0.58008720E+04                                 7.147212                            5.982735      -0.223681       2.011337                    0.998923      21.533961      60.011817       0.594047       0.488440      -1.015492      -0.004004      -0.012583      -0.012381       0.018101      -0.025046       0.016988      -0.045563      -0.050412       0.219900      -0.072208      -0.025103       0.097311              7.755409       8.310231      -0.288706      -0.526020       9.897391       2.243034       5.058604          -0.000036
           51              C       1.873693       5.800986       5.770965      -0.617439      27.875522 0.46292483E+03  0.11048127E+05                                 7.682234                            6.845854       0.130554       2.005683                    0.996170      32.716232      94.555968       0.676008       0.379644      -1.089817       0.014024       0.014135      -0.004485       0.020410      -0.000697      -0.009094       0.014173      -0.033777       0.017939      -0.023175      -0.002316       0.025491              8.036529       6.576674      -0.231106       0.150333      10.264962       1.204677       7.267950          -0.000004
           52              C       4.910413       9.026441      13.548888      -0.278653      59.685301 0.56173222E+03  0.13972825E+05                                12.668196                            7.766828      -0.010003       1.962955                    0.998948      31.172457      89.907135       0.611451       0.402707      -1.081380      -0.018875       0.021574       0.037377       0.047103      -0.002272       0.019263       0.017567      -0.238549       0.252952      -0.162989       0.063628       0.099361             16.516837       6.678670      -0.946693       1.025283      21.470162      -1.308128      21.401678           0.000002
           53              C       4.955676       9.789561      14.855175       0.141762      38.813114 0.42476038E+03  0.98987353E+04                                 9.970301                            6.910559      -0.533651       1.862647                    0.995549      26.034527      73.796357       0.623386       0.421613      -1.064070      -0.004595       0.027500      -0.034133       0.044073       0.000445       0.003713      -0.020782      -0.063063      -0.054455      -0.027459      -0.019762       0.047222             12.330624      12.698541      -0.670187       0.424295      12.183300      -0.188638      12.110031          -0.000009
           54              C       4.794037       9.668734      12.328461       0.307079      39.217417 0.32049159E+03  0.70016405E+04                                10.104738                            6.238131       0.283565       2.112383                    0.999871      24.773826      69.296914       0.615743       0.455327      -1.037740      -0.005647      -0.026571       0.022306       0.035149       0.010524      -0.009821       0.100062      -0.070896      -0.202403      -0.121847      -0.000354       0.122202             12.959291       5.374670      -0.853915       1.388615      10.613441      -7.932355      22.889763           0.000001
           55              C       4.929688       7.647737      13.561154       0.301399      40.504147 0.32733228E+03  0.71825838E+04                                10.288646                            6.289398       0.277440       2.109514                    0.999842      24.869940      69.517543       0.615962       0.453169      -1.039893      -0.007575       0.030900      -0.001880       0.031871      -0.000322       0.009546       0.000393       0.142412       0.367577      -0.132470       0.009140       0.123330             13.085263       5.511549      -0.791511       0.069643      27.301467       0.005793       6.442774           0.000003
           56              C       3.789204       9.397826       0.355702       0.273593      37.058337 0.34349430E+03  0.76312422E+04                                 9.955286                            6.554960       0.130016       2.080722                    0.999179      24.615484      69.312847       0.587731       0.469085      -1.030599       0.027252       0.008395      -0.044302       0.052686      -0.038052       0.070418       0.036583      -0.099886      -0.008965      -0.116071       0.046135       0.069937             12.318026      18.070508       3.602136      -8.412786       7.377615      -2.644275      11.505957          -0.000000
           57              C       6.156792       9.350767       0.272910       0.275951      37.788550 0.32545601E+03  0.71234810E+04                                10.038121                            6.353131       0.179277       2.106595                    0.998870      24.035252      66.864329       0.601716       0.465066      -1.034291      -0.040206      -0.000398      -0.035963       0.053944       0.048512      -0.073362       0.017939      -0.107926       0.038692      -0.121066       0.050466       0.070599             12.760924      20.487485      -4.157281       8.442169       7.279317      -2.258538      10.515971           0.000004
           58              C       5.033767      11.315802      14.642060      -0.405774      32.076310 0.50322552E+03  0.12293213E+05                                 8.789462                            7.420118      -0.202510       1.914558                    0.997966      31.732977      93.533313       0.611101       0.410289      -1.066261      -0.018720      -0.065531      -0.000641       0.068156       0.013048      -0.017509      -0.005874      -0.084179      -0.033484      -0.046328      -0.004523       0.050851              9.747761       9.223312      -1.421220       1.209442      12.534259      -0.953878       7.485712          -0.000009
           59              C       3.780042      11.921210      14.050245       0.577326      20.971351 0.27480179E+03  0.58008733E+04                                 7.147213                            5.982736      -0.223681       2.011337                    0.998923      21.533966      60.011839       0.594047       0.488440      -1.015492       0.004004       0.012583      -0.012381       0.018101      -0.025046      -0.016987       0.045563      -0.050412       0.219900      -0.072208      -0.025103       0.097311              7.755410       8.310237      -0.288708       0.526023       9.897388      -2.243032       5.058605          -0.000033
           60              C       4.939817       0.558350      13.436965      -0.617438      27.875634 0.46292720E+03  0.11048188E+05                                 7.682217                            6.845840       0.130553       2.005683                    0.996170      32.716340      94.556050       0.676014       0.379640      -1.089821      -0.014024      -0.014135      -0.004485       0.020410      -0.000697       0.009094      -0.014173      -0.033777       0.017939      -0.023175      -0.002316       0.025491              8.036510       6.576666      -0.231105      -0.150332      10.264926      -1.204668       7.267937           0.000001
           61              N       5.190287       3.834679      11.682984      -0.458236      60.630756 0.63111810E+03  0.15922544E+05                                12.416174                            8.037554       0.541717       2.135365                    0.999323      31.537725      87.236897       0.632464       0.383856      -1.110918      -0.009793       0.001807       0.016912       0.019626       0.003110       0.010483      -0.093043      -0.078678      -0.209663      -0.116540      -0.003385       0.119925             15.982876       7.048762      -0.861880      -1.596996      11.798261       8.797741      29.101604          -0.000000
           62              N       5.470470       0.125915       9.416914      -0.456627      62.672103 0.64253833E+03  0.16270139E+05                                12.629492                            8.068684       0.528204       2.121009                    0.999815      31.841327      88.001705       0.636614       0.379960      -1.114670      -0.001848      -0.014126      -0.009972       0.017390       0.004499      -0.009347       0.001349       0.115377       0.345291      -0.115425      -0.000431       0.115856             16.167131       7.185215      -0.908775      -0.018174      33.558724      -0.439570       7.757454          -0.000003
           63              N       3.441559       2.607328       6.689352      -0.357274      51.512325 0.56349982E+03  0.13829243E+05                                11.257798                            7.637049       0.503084       2.144048                    0.999673      29.966424      81.942473       0.643003       0.388140      -1.107057      -0.021778      -0.020948      -0.004912       0.030614      -0.063349      -0.083042      -0.045379      -0.081063       0.035078      -0.140063       0.069357       0.070706             13.937684      19.792671       5.067895       9.130556       9.236763       3.565139      12.783620          -0.000001
           64              N       0.271841       2.595881       6.885601      -0.343476      50.614201 0.54196175E+03  0.13150052E+05                                11.092973                            7.464184       0.705717       2.214211                    0.999744      29.390961      79.484253       0.654817       0.385503      -1.110772       0.022559      -0.026665       0.001126       0.034946       0.064216       0.077376      -0.030006      -0.092447       0.092379      -0.135568       0.059132       0.076436             13.847818      21.075696      -4.823751      -8.734759       8.749323       2.880967      11.718435          -0.000003
           65              N       1.623223       2.524656       4.016984      -0.458235      60.630765 0.63111800E+03  0.15922541E+05                                12.416174                            8.037553       0.541717       2.135365                    0.999323      31.537725      87.236897       0.632464       0.383856      -1.110918       0.009793      -0.001807       0.016912       0.019626       0.003110      -0.010483       0.093043      -0.078678      -0.209663      -0.116539      -0.003385       0.119925             15.982877       7.048762      -0.861879       1.596996      11.798258      -8.797738      29.101612           0.000001
           66              N       1.343039       6.233421       1.750914      -0.456628      62.672096 0.64253836E+03  0.16270139E+05                                12.629490                            8.068683       0.528206       2.121010                    0.999815      31.841315      88.001652       0.636614       0.379960      -1.114670       0.001849       0.014127      -0.009972       0.017390       0.004499       0.009348      -0.001349       0.115377       0.345292      -0.115425      -0.000431       0.115857             16.167128       7.185214      -0.908780       0.018174      33.558718       0.439569       7.757452          -0.000001
           67              N       3.371950       3.752008      14.355352      -0.357275      51.512359 0.56350028E+03  0.13829258E+05                                11.257804                            7.637053       0.503084       2.144047                    0.999673      29.966435      81.942513       0.643003       0.388140      -1.107057       0.021778       0.020948      -0.004912       0.030614      -0.063349       0.083042       0.045379      -0.081063       0.035078      -0.140063       0.069357       0.070706             13.937691      19.792683       5.067899      -9.130561       9.236766      -3.565141      12.783625           0.000001
           68              N       6.541668       3.763455      14.551601      -0.343477      50.614269 0.54196260E+03  0.13150078E+05                                11.092983                            7.464190       0.705717       2.214211                    0.999744      29.390963      79.484260       0.654817       0.385503      -1.110772      -0.022559       0.026665       0.001126       0.034946       0.064216      -0.077376       0.030006      -0.092447       0.092379      -0.135568       0.059132       0.076435             13.847834      21.075723      -4.823763       8.734769       8.749335      -2.880972      11.718445          -0.000004
           69              N       1.122732       8.883992       3.649016      -0.458235      60.630742 0.63111788E+03  0.15922537E+05                                12.416173                            8.037553       0.541716       2.135365                    0.999323      31.537718      87.236878       0.632464       0.383856      -1.110918       0.009793      -0.001807      -0.016912       0.019626       0.003110       0.010483      -0.093043      -0.078678      -0.209663      -0.116539      -0.003385       0.119925             15.982874       7.048761      -0.861880      -1.596995      11.798259       8.797739      29.101600          -0.000000
           70              N       0.842549      12.592756       5.915086      -0.456627      62.672052 0.64253780E+03  0.16270122E+05                                12.629484                            8.068680       0.528207       2.121010                    0.999815      31.841317      88.001659       0.636614       0.379960      -1.114670       0.001848       0.014126       0.009971       0.017390       0.004499      -0.009347       0.001349       0.115377       0.345292      -0.115425      -0.000431       0.115857             16.167120       7.185211      -0.908774      -0.018174      33.558699      -0.439569       7.757449          -0.000001
           71              N       2.871460      10.111343       8.642648      -0.357274      51.512369 0.56350034E+03  0.13829260E+05                                11.257806                            7.637053       0.503083       2.144047                    0.999673      29.966436      81.942522       0.643002       0.388140      -1.107057       0.021778       0.020948       0.004911       0.030614      -0.063349      -0.083043      -0.045379      -0.081063       0.035078      -0.140063       0.069357       0.070706             13.937694      19.792686       5.067899       9.130564       9.236769       3.565142      12.783629          -0.000001
           72              N       6.041178      10.122790       8.446399      -0.343476      50.614246 0.54196228E+03  0.13150068E+05                                11.092979                            7.464188       0.705717       2.214210                    0.999744      29.390976      79.484306       0.654817       0.385503      -1.110772      -0.022559       0.026665      -0.001126       0.034946       0.064216       0.077376      -0.030006      -0.092448       0.092379      -0.135568       0.059132       0.076436             13.847827      21.075710      -4.823755      -8.734766       8.749328       2.880969      11.718443          -0.000003
           73              N       4.689796      10.194015      11.315016      -0.458236      60.630846 0.63111899E+03  0.15922573E+05                                12.416188                            8.037561       0.541714       2.135364                    0.999323      31.537745      87.236984       0.632464       0.383856      -1.110918      -0.009793       0.001807      -0.016912       0.019626       0.003110      -0.010483       0.093043      -0.078678      -0.209663      -0.116539      -0.003385       0.119925             15.982895       7.048769      -0.861880       1.596998      11.798271      -8.797750      29.101647          -0.000001
           74              N       4.969980       6.485250      13.581086      -0.456629      62.672136 0.64253880E+03  0.16270154E+05                                12.629496                            8.068686       0.528205       2.121009                    0.999815      31.841325      88.001692       0.636614       0.379960      -1.114670      -0.001848      -0.014127       0.009972       0.017390       0.004499       0.009348      -0.001349       0.115377       0.345291      -0.115425      -0.000431       0.115856             16.167136       7.185218      -0.908780       0.018174      33.558735       0.439568       7.757456          -0.000001
           75              N       2.941069       8.966663       0.976648      -0.357274      51.512305 0.56349960E+03  0.13829237E+05                                11.257795                            7.637048       0.503084       2.144048                    0.999673      29.966418      81.942450       0.643003       0.388140      -1.107057      -0.021778      -0.020948       0.004912       0.030614      -0.063349       0.083042       0.045379      -0.081063       0.035078      -0.140063       0.069357       0.070706             13.937680      19.792667       5.067894      -9.130553       9.236760      -3.565138      12.783615           0.000000
           76              N      -0.228649       8.955216       0.780399      -0.343476      50.614248 0.54196237E+03  0.13150070E+05                                11.092979                            7.464188       0.705718       2.214211                    0.999744      29.390958      79.484238       0.654817       0.385503      -1.110772       0.022559      -0.026665      -0.001126       0.034946       0.064216      -0.077375       0.030006      -0.092447       0.092379      -0.135568       0.059132       0.076435             13.847829      21.075713      -4.823760       8.734765       8.749332      -2.880971      11.718441          -0.000003
           77              O       3.234297       4.980632       8.903292      -0.419552      21.770863 0.34435226E+03  0.73921385E+04                                 6.000027                            5.649719       1.171799       2.478617                    0.998759      24.607006      60.761270       0.820837       0.347602      -1.150301       0.029212      -0.005752       0.003565       0.029986       0.052902       0.062835      -0.081638      -0.003857       0.223335      -0.139119       0.014275       0.124843              6.080625       8.149022       1.290379       0.542075       5.718325       0.170994       4.374528           0.000010
           78              O       3.579212       1.378704       1.237292      -0.419552      21.770866 0.34435231E+03  0.73921398E+04                                 6.000028                            5.649720       1.171798       2.478617                    0.998759      24.607008      60.761275       0.820837       0.347602      -1.150301      -0.029212       0.005752       0.003565       0.029986       0.052902      -0.062835       0.081638      -0.003857       0.223335      -0.139119       0.014275       0.124843              6.080626       8.149025       1.290379      -0.542075       5.718326      -0.170994       4.374528           0.000009
           79              O       3.078722       7.738039       6.428708      -0.419552      21.770855 0.34435211E+03  0.73921343E+04                                 6.000026                            5.649718       1.171799       2.478617                    0.998759      24.607003      60.761256       0.820837       0.347602      -1.150301      -0.029212       0.005752      -0.003565       0.029986       0.052902       0.062835      -0.081638      -0.003857       0.223335      -0.139119       0.014275       0.124843              6.080624       8.149020       1.290379       0.542075       5.718324       0.170994       4.374527           0.000010
           80              O       2.733807      11.339967      14.094708      -0.419552      21.770870 0.34435237E+03  0.73921415E+04                                 6.000029                            5.649720       1.171799       2.478617                    0.998759      24.607009      60.761280       0.820837       0.347602      -1.150301       0.029212      -0.005752      -0.003565       0.029986       0.052902      -0.062835       0.081638      -0.003857       0.223335      -0.139119       0.014275       0.124844              6.080627       8.149026       1.290378      -0.542075       5.718326      -0.170993       4.374528           0.000010

******************************************************
Auxiliary information for the entire system
The total spin magnetic moment of the unit cell is   0.000001
The total net atomic charge of the unit cell is   0.000005
Accuracy of reproducing the electrostatic potential in the unit cell:
  The inner radius (bohr) =    5.0000
  The outer radius (bohr) =   12.0000
  Valid grid points have density less than (e/(bohr^3)) =    0.0001
  The number of valid grid points were=        42252
  The rms potential error without charges in kcal/mol is=      4.26787
  The rms potential error with partial charges in kcal/mol is=      0.73533
  The RRMSE value at monopole order=      0.17229
  The rms potential error with partial charges and cloud penetration in kcal/mol is=      0.72714
  The RRMSE value at monopole order with cloud penetration is=      0.17038
  The rms potential error with partial charges and atomic dipoles in kcal/mol is=      0.50782
  The RRMSE value at dipole order=      0.11899
  The rms potential error with partial charges, atomic dipoles and cloud penetration in kcal/mol is=      0.50342
  The RRMSE value at dipole order with cloud penetration=      0.11796

******************************************************
The electron densities and ab initio electrostatic potential were computed in VASP using the PBE functional and
projector augmented wave method. See the main text of the journal article for a description of computational details.
The atomic charges, dipoles, and quadrupoles were computed with the DDEC6 method as described in
(a) T. A. Manz and N. Gabaldon Limas, RSC Adv. 6 (2016) 47771-47801 DOI: 10.1039/c6ra04656h
(b) N. Gabaldon Limas and T. A. Manz, RSC Adv. 8 (2018) 2678-2707 DOI: 10.1039/c7ra11829e.
For each atom in the material, the electron cloud parameters were fit to the spherically averaged atom-in-material
electron density using radial positions for which this density was between 10^-4 and 10^-2 electrons per cubic bohr.
The polarizabilities, dispersion coefficients, and quantum Drude oscillator (QDO) parameters were fit using the MCLF method.
The magnetic structure of the system was optimized in VASP from the default ferromagnetic initial guess using spin polarization.
The atomic spin moments (ASMs) were computed on this optimized magnetic structure using the DDEC6 partition as inputs
to the method of T. A. Manz and D. S. Sholl, J. Chem. Theory Comput. 7 (2011) 4146-4164 DOI: 10.1021/ct200539n.
The RMSE and RRMSE were computed using a uniform grid with Ewald summation.
