# Supplementary material for: A collection of forcefield precursors for metal–organic frameworks
Source: RSC Adv. 2019 Nov 13;9(63):36492–507. doi: 10.1039/c9ra07327b (PMC9075174; doi:10.1039/c9ra07327b)
Supplement: RA-009-C9RA07327B-s4944 [file RA-009-C9RA07327B-s4944.xyz]

  168
jmolscript: load "" {1 1 1} spacegroup "x,y,z" unitcell [{      9.126700     0.000000     0.000000 }, {     -0.819996    15.339098     0.000000 }, {      0.000000     0.000000    17.610000 }]
V      0.091730    10.240075    17.402906     1.313369
V      7.804976    12.768572     8.597906     1.313354
V      8.214974     5.099023     0.207094     1.313360
V      0.501728     2.570526     9.012094     1.313359
Cd     1.337742     5.612729    13.328128     0.922356
Cd     7.378960     2.056820     4.523129     0.922356
Cd     6.968962     9.726369     4.281872     0.922357
Cd     0.927744    13.282278    13.086871     0.922356
P      0.036111     7.558647    15.766233     1.343128
P      8.680591     0.110902     6.961233     1.343126
P      8.270593     7.780451     1.843767     1.343126
P     -0.373887    15.228196    10.648767     1.343126
H      1.597844     7.226249    17.513145     0.156932
H      2.350437     7.181766    16.095540     0.128846
H      2.340485     9.023991    14.771268     0.136365
H      3.475692     9.829294    15.558435     0.135119
H      3.912273     9.293959    17.521950     0.118121
H      2.899100     8.596031     0.938613     0.138290
H      4.442934     5.991452    14.223597     0.090613
H      6.182870     7.520760    14.149635     0.133736
H      3.895203     9.852303    11.742348     0.141992
H      2.242819     8.221757    11.849769     0.092009
H      0.395747    10.198966    12.691527     0.083307
H      7.864845     8.580691    12.753162     0.127766
H      5.125227    11.547273    13.093035     0.126642
H      6.867900    13.076581    13.070142     0.083403
H      7.118858     0.443300     8.708145     0.156931
H      6.366265     0.487783     7.290540     0.128846
H      5.556221    13.984656     5.966268     0.136365
H      4.421014    13.179353     6.753435     0.135120
H      3.984433    13.714688     8.716950     0.118121
H      4.997606    14.412616     9.743613     0.138290
H      4.273768     1.678097     5.418597     0.090613
H      2.533832     0.148789     5.344635     0.133736
H      4.001503    13.156344     2.937348     0.141992
H      5.653887    14.786890     3.044769     0.092008
H      7.500959    12.809681     3.886527     0.083307
H      0.031861    14.427956     3.948162     0.127765
H      2.771479    11.461374     4.288035     0.126642
H      1.028806     9.932066     4.265142     0.083404
H      6.708860     8.112849     0.096855     0.156931
H      5.956267     8.157332     1.514460     0.128845
H      5.966219     6.315107     2.838732     0.136365
H      4.831012     5.509804     2.051565     0.135120
H      4.394431     6.045139     0.088050     0.118121
H      5.407604     6.743067    16.671387     0.138290
H      3.863770     9.347646     3.386403     0.090613
H      2.123834     7.818338     3.460365     0.133736
H      4.411501     5.486795     5.867652     0.141992
H      6.063885     7.117341     5.760231     0.092008
H      7.910957     5.140132     4.918473     0.083307
H      0.441859     6.758407     4.856838     0.127765
H      3.181477     3.791825     4.516965     0.126642
H      1.438804     2.262517     4.539858     0.083403
H      1.187846    14.895798     8.901855     0.156931
H      1.940439    14.851315    10.319460     0.128845
H      2.750483     1.354442    11.643732     0.136365
H      3.885690     2.159745    10.856565     0.135119
H      4.322271     1.624410     8.893050     0.118121
H      3.309098     0.926482     7.866387     0.138290
H      4.032936    13.661001    12.191403     0.090613
H      5.772872    15.190309    12.265365     0.133736
H      4.305201     2.182754    14.672652     0.141992
H      2.652817     0.552208    14.565231     0.092009
H      0.805745     2.529417    13.723473     0.083307
H      8.274843     0.911142    13.661838     0.127765
H      5.535225     3.877724    13.321965     0.126642
H      7.277898     5.407032    13.344858     0.083403
C      1.659763     7.655744    16.623840    -0.446159
C      2.500116     9.674369    15.500322    -0.269267
C      1.815112    10.981260    15.149883     0.663641
C      2.988252     9.318502     0.265911    -0.277354
C      2.733722    10.665275     0.933330     0.647975
C      4.334746     6.786017    13.714668     0.058278
C      5.375930     7.694092    13.679448    -0.199082
C      5.227410     8.867533    12.945111     0.098276
C      4.033099     9.065407    12.256560    -0.170400
C      3.048375     8.091374    12.335805     0.059056
C     -0.509614    10.472002    12.784860     0.079603
C      7.634106     9.499503    12.807753    -0.162156
C      6.308406     9.884515    12.913413     0.104647
C      6.022938    11.246627    13.015551    -0.163356
C      7.067106    12.150100    12.999702     0.081936
C      7.056939     0.013805     7.818840    -0.446159
C      5.396590    13.334278     6.695322    -0.269268
C      6.081594    12.027387     6.344883     0.663642
C      4.908454    13.690145     9.070911    -0.277354
C      5.162984    12.343372     9.738330     0.647976
C      4.381956     0.883532     4.909668     0.058278
C      3.340772    -0.024543     4.874448    -0.199082
C      2.669296    14.141114     4.140111     0.098276
C      3.863607    13.943240     3.451560    -0.170401
C      4.848331    14.917273     3.530805     0.059056
C      8.406320    12.536645     3.979860     0.079603
C      0.262600    13.509144     4.002753    -0.162156
C      1.588300    13.124132     4.108413     0.104647
C      1.873768    11.762020     4.210551    -0.163355
C      0.829600    10.858547     4.194702     0.081937
C      6.646941     7.683354     0.986160    -0.446159
C      5.806588     5.664729     2.109678    -0.269268
C      6.491592     4.357838     2.460117     0.663641
C      5.318452     6.020596    17.344089    -0.277355
C      5.572982     4.673823    16.676670     0.647975
C      3.971958     8.553081     3.895332     0.058278
C      2.930774     7.645006     3.930552    -0.199082
C      3.079294     6.471565     4.664889     0.098276
C      4.273605     6.273691     5.353440    -0.170400
C      5.258329     7.247724     5.274195     0.059057
C      8.816318     4.867096     4.825140     0.079603
C      0.672598     5.839595     4.802247    -0.162156
C      1.998298     5.454583     4.696587     0.104647
C      2.283766     4.092471     4.594449    -0.163355
C      1.239598     3.188998     4.610298     0.081937
C      2.069761    -0.013805     9.791160    -0.446159
C      2.910114     2.004820    10.914678    -0.269268
C      2.225110     3.311711    11.265117     0.663641
C      3.398250     1.648953     8.539089    -0.277355
C      3.143720     2.995726     7.871670     0.647975
C      3.924748    14.455566    12.700332     0.058278
C      5.785928     0.024543    12.735552    -0.199082
C      5.637408     1.197984    13.469889     0.098276
C      4.443097     1.395858    14.158440    -0.170400
C      3.458373     0.421825    14.079195     0.059056
C     -0.099616     2.802453    13.630140     0.079603
C      8.044104     1.829954    13.607247    -0.162156
C      6.718404     2.214966    13.501587     0.104647
C      6.432936     3.577078    13.399449    -0.163355
C      7.477104     4.480551    13.415298     0.081937
N      2.031255     9.089183    16.776695    -0.012311
N      3.179177     6.976222    13.062922    -0.260030
N      8.351080    11.777359    12.888759    -0.263858
N      5.865451    13.919464     7.971695    -0.012313
N      5.537525     0.693327     4.257922    -0.260030
N     -0.454374    11.231288     4.083759    -0.263858
N      6.275449     6.249915     0.833305    -0.012314
N      5.127527     8.362876     4.547078    -0.260030
N     -0.044376     3.561739     4.721241    -0.263857
N      2.441253     1.419634     9.638305    -0.012314
N      2.769179    14.645771    13.352078    -0.260029
N      8.761078     4.107810    13.526241    -0.263857
O      0.255628     7.339758    14.287521    -0.765131
O      8.334837     6.430150    16.381174    -0.818943
O      8.516147     8.928582    16.065955    -0.813548
O      0.807675    11.336974    15.849528    -0.655198
O      2.238125    11.621668    14.165484    -0.564880
O      1.556685    11.137566     0.836475    -0.635657
O      3.656527    11.209813     1.555667    -0.588070
O      8.461074     0.329791     5.482521    -0.765131
O      0.381865     1.239399     7.576174    -0.818943
O     -0.619441    14.080065     7.260955    -0.813546
O      7.089031    11.671673     7.044528    -0.655196
O      5.658581    11.386979     5.360484    -0.564880
O      6.340021    11.871081     9.641475    -0.635654
O      4.240179    11.798834    10.360667    -0.588069
O      8.051076     7.999340     3.322479    -0.765130
O     -0.028133     8.908948     1.228826    -0.818948
O     -0.209443     6.410516     1.544045    -0.813546
O      7.499029     4.002124     1.760472    -0.655196
O      6.068579     3.717430     3.444516    -0.564880
O      6.750019     4.201532    16.773525    -0.635654
O      4.650177     4.129285    16.054333    -0.588069
O     -0.154370    15.009307    12.127479    -0.765131
O      7.924839    14.099699    10.033826    -0.818944
O      8.926145     1.259033    10.349045    -0.813546
O      1.217673     3.667425    10.565472    -0.655196
O      2.648123     3.952119    12.249516    -0.564880
O      1.966683     3.468017     7.968525    -0.635655
O      4.066525     3.540264     7.249333    -0.588069

The following XYZ coordinates are in angstroms. Other properties are in atomic units.
The sperically averaged electron density of each atom fit to a function of the form exp(a - br)
eigen_1, eigen_2 and eigen_3 are the three eigenvalues of traceless quadrupole moment tensor
  atom number  atomic symbol              X              Y              Z     net charge C6 coefficient C8 coefficient C10 coefficient fluctuating dipole atomic polarizability isotropic forcefield polarizability              a              b squared Pearson coefficient          <r^3>          <r^4>         wp_QDO          m_QDO          q_QDO       dipole_x       dipole_y       dipole_z         dipole            Qxy            Qxz            Qyz     Q(x^2-y^2)  Q(3z^2 - R^2)        eigen_1        eigen_2        eigen_3 static polarizability      alpha(xx)      alpha(xy)      alpha(xz)      alpha(yy)      alpha(yz)      alpha(zz) atomic spin moment
            1              V       0.091730      10.240075      17.402906       1.313369      65.788138 0.13427237E+04  0.39577714E+05                                12.835749                           11.498318       0.772149       2.098726                    0.998750      46.092801     123.658709       0.562767       0.369244      -1.159585      -0.072632       0.007985       0.043530       0.085053       0.029177      -0.042949       0.015485       0.032778       0.148411      -0.069568      -0.002765       0.072333             13.828656      12.140428       3.550018      -0.942661      12.840577      -1.616320      16.504964           2.465285
            2              V       7.804976      12.768572       8.597906       1.313354      65.788456 0.13427333E+04  0.39578102E+05                                12.835861                           11.498420       0.772112       2.098715                    0.998750      46.092661     123.658841       0.562760       0.369248      -1.159581       0.072633      -0.007990       0.043540       0.085060       0.029188       0.042966      -0.015502       0.032759       0.148485      -0.069598      -0.002764       0.072363             13.828775      12.140526       3.550044       0.942678      12.840685       1.616332      16.505115           2.465269
            3              V       8.214974       5.099023       0.207094       1.313360      65.788089 0.13427240E+04  0.39577780E+05                                12.835866                           11.498425       0.772099       2.098712                    0.998750      46.092306     123.658033       0.562756       0.369251      -1.159578       0.072634      -0.007987      -0.043539       0.085060       0.029210      -0.042964       0.015497       0.032769       0.148524      -0.069621      -0.002750       0.072370             13.828782      12.140536       3.550050      -0.942674      12.840695      -1.616330      16.505114           2.465249
            4              V       0.501728       2.570526       9.012094       1.313359      65.787855 0.13427182E+04  0.39577547E+05                                12.835799                           11.498369       0.772116       2.098717                    0.998750      46.092374     123.657924       0.562760       0.369249      -1.159580      -0.072635       0.007991      -0.043538       0.085060       0.029195       0.042964      -0.015499       0.032754       0.148474      -0.069601      -0.002757       0.072358             13.828705      12.140471       3.550024       0.942667      12.840622       1.616320      16.505023           2.465250
            5             Cd       1.337742       5.612729      13.328128       0.922356     168.419151 0.36224420E+04  0.13155566E+06                                23.021434                           18.522788       1.059371       2.055777                    0.996739      76.066471     199.167636       0.474849       0.355175      -1.217951      -0.009902       0.030877      -0.021972       0.039169      -0.239931       0.169977      -0.126072      -0.056778       0.478814      -0.326123      -0.043087       0.369210             28.054869      27.481267       6.423051      -4.108081      34.470676      12.101578      22.212664           0.008753
            6             Cd       7.378960       2.056820       4.523129       0.922356     168.419068 0.36224397E+04  0.13155555E+06                                23.021427                           18.522782       1.059371       2.055778                    0.996739      76.066445     199.167542       0.474849       0.355175      -1.217951       0.009902      -0.030876      -0.021970       0.039167      -0.239931      -0.169977       0.126072      -0.056778       0.478816      -0.326123      -0.043088       0.369211             28.054862      27.481249       6.423043       4.108079      34.470674     -12.101583      22.212663           0.008753
            7             Cd       6.968962       9.726369       4.281872       0.922357     168.419527 0.36224510E+04  0.13155608E+06                                23.021474                           18.522816       1.059370       2.055777                    0.996739      76.066508     199.167835       0.474848       0.355175      -1.217951       0.009902      -0.030877       0.021973       0.039170      -0.239931       0.169977      -0.126071      -0.056777       0.478813      -0.326123      -0.043087       0.369209             28.054922      27.481315       6.423068      -4.108089      34.470741      12.101607      22.212710           0.008752
            8             Cd       0.927744      13.282278      13.086871       0.922356     168.419096 0.36224405E+04  0.13155559E+06                                23.021428                           18.522783       1.059373       2.055778                    0.996739      76.066458     199.167581       0.474849       0.355175      -1.217951      -0.009902       0.030877       0.021970       0.039168      -0.239931      -0.169977       0.126072      -0.056778       0.478817      -0.326123      -0.043087       0.369210             28.054862      27.481255       6.423043       4.108083      34.470664     -12.101581      22.212668           0.008752
            9              P       0.036111       7.558647      15.766233       1.343128      61.238218 0.11280605E+04  0.33428397E+05                                13.156629                           11.167687       0.167033       1.846907                    0.999625      49.349452     155.736162       0.498537       0.414596      -1.072734      -0.133641       0.027553      -0.057548       0.148091       0.016086       0.013378      -0.033876       0.059184       0.006228      -0.056929       0.022676       0.034253             14.482576      14.006376       3.175846      -1.534169      13.883632       0.917572      15.557721           0.015689
           10              P       8.680591       0.110902       6.961233       1.343126      61.238229 0.11280606E+04  0.33428405E+05                                13.156631                           11.167688       0.167032       1.846906                    0.999625      49.349479     155.736282       0.498537       0.414596      -1.072733       0.133641      -0.027552      -0.057548       0.148091       0.016086      -0.013377       0.033876       0.059184       0.006227      -0.056929       0.022676       0.034253             14.482578      14.006376       3.175844       1.534168      13.883637      -0.917573      15.557720           0.015690
           11              P       8.270593       7.780451       1.843767       1.343126      61.238223 0.11280596E+04  0.33428376E+05                                13.156647                           11.167697       0.167021       1.846903                    0.999625      49.349532     155.736610       0.498536       0.414597      -1.072732       0.133641      -0.027552       0.057549       0.148091       0.016087       0.013377      -0.033875       0.059185       0.006226      -0.056929       0.022675       0.034254             14.482599      14.006402       3.175860      -1.534171      13.883662       0.917570      15.557733           0.015690
           12              P      -0.373887      15.228196      10.648767       1.343126      61.238258 0.11280612E+04  0.33428425E+05                                13.156637                           11.167692       0.167031       1.846906                    0.999625      49.349490     155.736334       0.498537       0.414596      -1.072733      -0.133641       0.027552       0.057548       0.148091       0.016086      -0.013377       0.033876       0.059183       0.006228      -0.056929       0.022676       0.034252             14.482585      14.006384       3.175848       1.534170      13.883641      -0.917570      15.557731           0.015690
           13              H       1.597844       7.226249      17.513145       0.156932       1.127852 0.93206457E+01  0.96919551E+02                                 1.919213                            1.884667      -1.630323       2.118399                    0.991886       4.026492      12.356570       0.412179       1.429073      -0.676442      -0.001074      -0.008419       0.031175       0.032310      -0.001297      -0.000412       0.000694      -0.014710       0.018552      -0.010568       0.004121       0.006447              1.933498       1.786783       0.134905      -0.177992       1.710087      -0.310570       2.303625           0.001034
           14              H       2.350437       7.181766      16.095540       0.128846       1.080886 0.86858448E+01  0.88379839E+02                                 1.835636                            1.795119      -1.316139       2.245620                    0.994184       3.974639      11.906629       0.432673       1.391251      -0.683768       0.020956      -0.005563      -0.009629       0.023723       0.006247      -0.006348       0.000861      -0.007469      -0.016306      -0.011106       0.000689       0.010417              1.859837       1.985129      -0.282400      -0.355153       1.713107       0.234983       1.881275          -0.000474
           15              H       2.340485       9.023991      14.771268       0.136365       0.947330 0.75239516E+01  0.74599639E+02                                 1.737417                            1.714256      -1.600380       2.119882                    0.990607       4.127909      12.611773       0.421773       1.464659      -0.668321      -0.007520      -0.021231      -0.016362       0.027840       0.001756       0.002543       0.000099      -0.006174       0.013319      -0.006325       0.001196       0.005129              1.745448       1.503741       0.070283       0.021877       1.771702       0.311991       1.960901           0.000675
           16              H       3.475692       9.829294      15.558435       0.135119       1.055773 0.84860543E+01  0.84696044E+02                                 1.734630                            1.720080      -0.921273       2.442989                    0.997958       3.515050       9.979256       0.469381       1.307444      -0.703901       0.027966       0.008668       0.005732       0.029834       0.007945       0.001752      -0.003813       0.008233      -0.009572      -0.009934      -0.000628       0.010562              1.737098       2.165876       0.084774      -0.003303       1.432248      -0.066327       1.613171          -0.000044
           17              H       3.912273       9.293959      17.521950       0.118121       1.125834 0.90856811E+01  0.92308073E+02                                 1.808973                            1.776940      -0.982676       2.399566                    0.997647       3.688549      10.590188       0.462599       1.303225      -0.703964       0.023194       0.001844      -0.012980       0.026643      -0.000082      -0.004656       0.001394       0.013066       0.000939      -0.007016      -0.001919       0.008936              1.821693       2.281031      -0.134519      -0.181641       1.475633       0.006167       1.708416          -0.000821
           18              H       2.899100       8.596031       0.938613       0.138290       0.924959 0.71695366E+01  0.69449616E+02                                 1.655958                            1.633359      -1.078423       2.375187                    0.995366       3.645252      10.612050       0.453131       1.395415      -0.684095      -0.010102      -0.021475       0.018216       0.029917       0.005380      -0.000950      -0.003226      -0.002846       0.011385      -0.007603       0.000682       0.006920              1.666635       1.430575       0.006912       0.035194       1.677484      -0.324181       1.891847           0.000475
           19              H       4.442934       5.991452      14.223597       0.090613       1.073544 0.76242474E+01  0.75025757E+02                                 1.813418                            1.671876      -1.218620       2.284419                    0.994235       3.930472      11.546502       0.452741       1.374809      -0.686394       0.011141      -0.039395       0.019670       0.045421       0.001717       0.011821      -0.005185       0.004437      -0.032099      -0.017898       0.004465       0.013433              1.882634       1.542269      -0.189246       0.120989       2.328272      -0.432088       1.777362           0.000449
           20              H       6.182870       7.520760      14.149635       0.133736       0.921718 0.64973677E+01  0.61536671E+02                                 1.657957                            1.561383      -1.120512       2.360000                    0.995496       3.605727      10.450416       0.459618       1.407060      -0.681252       0.034505      -0.005233       0.019290       0.039875       0.002530       0.011267      -0.008557       0.001746      -0.016908      -0.017041       0.004865       0.012176              1.705391       2.047018      -0.126186       0.349117       1.500074      -0.152026       1.569083           0.000267
           21              H       3.895203       9.852303      11.742348       0.141992       1.098371 0.78042177E+01  0.76868871E+02                                 1.815613                            1.674350      -1.331060       2.258584                    0.994595       3.648067      10.551882       0.461626       1.347083      -0.693284      -0.005666       0.030867      -0.020508       0.037489      -0.000715       0.011420      -0.004696       0.006519      -0.024585      -0.015162       0.001134       0.014028              1.898053       1.545913       0.030621       0.037966       2.311448      -0.598557       1.836799           0.000170
           22              H       2.242819       8.221757      11.849769       0.092009       1.299867 0.95089386E+01  0.95971299E+02                                 1.876355                            1.735935      -0.735089       2.518012                    0.999642       3.367372       9.085951       0.510659       1.188409      -0.733467      -0.038258       0.011419      -0.027231       0.048328       0.002194       0.012403      -0.012666       0.004976      -0.024988      -0.021735       0.006073       0.015662              1.933108       2.437407      -0.099321       0.456628       1.573293      -0.066903       1.788624           0.001118
           23              H       0.395747      10.198966      12.691527       0.083307       1.294075 0.94649466E+01  0.97326829E+02                                 1.991485                            1.818294      -1.124241       2.328946                    0.995055       3.843308      11.167516       0.454727       1.309909      -0.701783       0.042779      -0.019604      -0.000252       0.047058      -0.005708      -0.007755       0.000597       0.003992      -0.047625      -0.018065       0.002606       0.015459              2.089567       2.981840      -0.353620       0.024115       1.730938      -0.044775       1.555924           0.001032
           24              H       7.864845       8.580691      12.753162       0.127766       1.197479 0.89721029E+01  0.90658755E+02                                 1.865533                            1.755005      -1.162609       2.330816                    0.996174       3.574074      10.156848       0.470865       1.287342      -0.707755       0.009477      -0.036196       0.002040       0.037471      -0.001292      -0.003074       0.008010      -0.007720      -0.039705      -0.016039       0.002670       0.013369              1.909555       1.742616      -0.225460       0.025053       2.512967      -0.083438       1.473082           0.000088
           25              H       5.125227      11.547273      13.093035       0.126642       1.094755 0.81322873E+01  0.81285562E+02                                 1.840689                            1.733175      -1.330233       2.253783                    0.993160       3.801845      11.237925       0.442387       1.385170      -0.685449      -0.036504       0.010150      -0.001239       0.037909      -0.003156      -0.003090       0.002000       0.003522      -0.042943      -0.014844       0.003545       0.011299              1.885413       2.404045      -0.262430      -0.099498       1.787114      -0.056413       1.465080           0.000235
           26              H       6.867900      13.076581      13.070142       0.083403       1.327154 0.96237894E+01  0.99249744E+02                                 2.014597                            1.824751      -1.150509       2.314523                    0.995031       3.853811      11.169109       0.457752       1.297455      -0.704334      -0.012638       0.044143      -0.002090       0.045964      -0.002140       0.002184       0.003962      -0.005767      -0.039940      -0.014331       0.003663       0.010668              2.125398       1.752696      -0.304798       0.003894       3.107690      -0.092597       1.515809           0.000893
           27              H       7.118858       0.443300       8.708145       0.156931       1.127854 0.93206746E+01  0.96919940E+02                                 1.919217                            1.884671      -1.630328       2.118397                    0.991886       4.026499      12.356603       0.412178       1.429075      -0.676442       0.001074       0.008420       0.031175       0.032310      -0.001298       0.000412      -0.000693      -0.014710       0.018553      -0.010568       0.004121       0.006447              1.933503       1.786787       0.134906       0.177993       1.710090       0.310571       2.303631           0.001034
           28              H       6.366265       0.487783       7.290540       0.128846       1.080885 0.86858336E+01  0.88379692E+02                                 1.835635                            1.795117      -1.316136       2.245621                    0.994184       3.974636      11.906616       0.432673       1.391251      -0.683768      -0.020956       0.005563      -0.009629       0.023723       0.006247       0.006348      -0.000861      -0.007469      -0.016306      -0.011106       0.000689       0.010417              1.859836       1.985127      -0.282400       0.355152       1.713106      -0.234982       1.881274          -0.000473
           29              H       5.556221      13.984656       5.966268       0.136365       0.947329 0.75239485E+01  0.74599597E+02                                 1.737416                            1.714255      -1.600379       2.119882                    0.990607       4.127908      12.611767       0.421773       1.464659      -0.668321       0.007520       0.021232      -0.016362       0.027840       0.001756      -0.002543      -0.000099      -0.006174       0.013319      -0.006325       0.001196       0.005129              1.745447       1.503741       0.070283      -0.021876       1.771701      -0.311991       1.960900           0.000675
           30              H       4.421014      13.179353       6.753435       0.135120       1.055772 0.84860429E+01  0.84695895E+02                                 1.734628                            1.720079      -0.921270       2.442990                    0.997958       3.515047       9.979243       0.469382       1.307443      -0.703901      -0.027965      -0.008668       0.005733       0.029834       0.007945      -0.001752       0.003813       0.008233      -0.009572      -0.009934      -0.000628       0.010562              1.737097       2.165874       0.084774       0.003303       1.432247       0.066327       1.613170          -0.000044
           31              H       3.984433      13.714688       8.716950       0.118121       1.125832 0.90856590E+01  0.92307791E+02                                 1.808971                            1.776938      -0.982673       2.399568                    0.997647       3.688544      10.590170       0.462599       1.303225      -0.703964      -0.023194      -0.001844      -0.012980       0.026643      -0.000081       0.004656      -0.001394       0.013066       0.000939      -0.007017      -0.001919       0.008936              1.821691       2.281028      -0.134519       0.181641       1.475631      -0.006167       1.708414          -0.000820
           32              H       4.997606      14.412616       9.743613       0.138290       0.924960 0.71695410E+01  0.69449667E+02                                 1.655958                            1.633359      -1.078424       2.375187                    0.995366       3.645253      10.612053       0.453131       1.395415      -0.684095       0.010102       0.021475       0.018216       0.029917       0.005380       0.000950       0.003226      -0.002846       0.011385      -0.007603       0.000682       0.006921              1.666636       1.430575       0.006911      -0.035194       1.677484       0.324181       1.891848           0.000475
           33              H       4.273768       1.678097       5.418597       0.090613       1.073543 0.76242415E+01  0.75025684E+02                                 1.813417                            1.671876      -1.218619       2.284420                    0.994235       3.930470      11.546495       0.452741       1.374809      -0.686394      -0.011141       0.039395       0.019670       0.045420       0.001717      -0.011821       0.005185       0.004437      -0.032099      -0.017898       0.004465       0.013433              1.882634       1.542268      -0.189246      -0.120989       2.328271       0.432088       1.777362           0.000449
           34              H       2.533832       0.148789       5.344635       0.133736       0.921718 0.64973682E+01  0.61536674E+02                                 1.657956                            1.561382      -1.120511       2.360000                    0.995496       3.605727      10.450414       0.459618       1.407059      -0.681252      -0.034505       0.005233       0.019290       0.039875       0.002530      -0.011267       0.008557       0.001746      -0.016908      -0.017040       0.004865       0.012176              1.705391       2.047018      -0.126186      -0.349117       1.500074       0.152026       1.569082           0.000267
           35              H       4.001503      13.156344       2.937348       0.141992       1.098370 0.78042196E+01  0.76868940E+02                                 1.815617                            1.674354      -1.331059       2.258584                    0.994595       3.648072      10.551920       0.461624       1.347089      -0.693282       0.005666      -0.030867      -0.020508       0.037489      -0.000715      -0.011420       0.004696       0.006519      -0.024585      -0.015162       0.001134       0.014028              1.898058       1.545917       0.030621      -0.037966       2.311455       0.598559       1.836803           0.000170
           36              H       5.653887      14.786890       3.044769       0.092008       1.299874 0.95090018E+01  0.95972136E+02                                 1.876365                            1.735944      -0.735090       2.518012                    0.999642       3.367381       9.085997       0.510656       1.188413      -0.733466       0.038258      -0.011419      -0.027231       0.048328       0.002194      -0.012403       0.012665       0.004976      -0.024989      -0.021735       0.006073       0.015662              1.933119       2.437423      -0.099322      -0.456632       1.573300       0.066903       1.788633           0.001118
           37              H       7.500959      12.809681       3.886527       0.083307       1.294075 0.94649550E+01  0.97326971E+02                                 1.991488                            1.818296      -1.124242       2.328946                    0.995055       3.843314      11.167549       0.454726       1.309912      -0.701783      -0.042779       0.019604      -0.000252       0.047058      -0.005708       0.007755      -0.000597       0.003993      -0.047626      -0.018066       0.002606       0.015460              2.089571       2.981845      -0.353621      -0.024115       1.730941       0.044775       1.555926           0.001032
           38              H       0.031861      14.427956       3.948162       0.127765       1.197481 0.89721239E+01  0.90659049E+02                                 1.865538                            1.755010      -1.162609       2.330816                    0.996174       3.574079      10.156877       0.470864       1.287345      -0.707754      -0.009477       0.036196       0.002040       0.037471      -0.001292       0.003074      -0.008010      -0.007720      -0.039705      -0.016039       0.002670       0.013369              1.909560       1.742621      -0.225461      -0.025053       2.512975       0.083439       1.473085           0.000087
           39              H       2.771479      11.461374       4.288035       0.126642       1.094755 0.81322890E+01  0.81285577E+02                                 1.840689                            1.733174      -1.330232       2.253783                    0.993160       3.801844      11.237919       0.442387       1.385170      -0.685449       0.036504      -0.010150      -0.001239       0.037909      -0.003156       0.003090      -0.002000       0.003522      -0.042943      -0.014844       0.003545       0.011299              1.885413       2.404046      -0.262430       0.099498       1.787114       0.056413       1.465079           0.000235
           40              H       1.028806       9.932066       4.265142       0.083404       1.327149 0.96237466E+01  0.99249176E+02                                 2.014591                            1.824746      -1.150503       2.314526                    0.995031       3.853801      11.169067       0.457753       1.297454      -0.704334       0.012638      -0.044143      -0.002090       0.045964      -0.002140      -0.002184      -0.003962      -0.005768      -0.039939      -0.014331       0.003663       0.010668              2.125392       1.752691      -0.304797      -0.003894       3.107678       0.092596       1.515806           0.000893
           41              H       6.708860       8.112849       0.096855       0.156931       1.127857 0.93207091E+01  0.96920399E+02                                 1.919221                            1.884675      -1.630331       2.118395                    0.991885       4.026507      12.356638       0.412178       1.429075      -0.676442       0.001074       0.008420      -0.031175       0.032310      -0.001298      -0.000412       0.000693      -0.014709       0.018553      -0.010568       0.004121       0.006447              1.933507       1.786790       0.134906      -0.177993       1.710094      -0.310572       2.303636           0.001033
           42              H       5.956267       8.157332       1.514460       0.128845       1.080887 0.86858506E+01  0.88379916E+02                                 1.835637                            1.795120      -1.316137       2.245620                    0.994184       3.974642      11.906641       0.432672       1.391252      -0.683768      -0.020956       0.005563       0.009629       0.023723       0.006247      -0.006348       0.000861      -0.007469      -0.016306      -0.011106       0.000689       0.010417              1.859838       1.985130      -0.282400      -0.355153       1.713108       0.234983       1.881276          -0.000474
           43              H       5.966219       6.315107       2.838732       0.136365       0.947328 0.75239354E+01  0.74599442E+02                                 1.737416                            1.714255      -1.600379       2.119882                    0.990607       4.127905      12.611760       0.421773       1.464660      -0.668321       0.007520       0.021232       0.016362       0.027840       0.001756       0.002543       0.000099      -0.006174       0.013319      -0.006325       0.001196       0.005129              1.745446       1.503740       0.070283       0.021877       1.771700       0.311990       1.960899           0.000675
           44              H       4.831012       5.509804       2.051565       0.135120       1.055775 0.84860711E+01  0.84696248E+02                                 1.734631                            1.720081      -0.921273       2.442988                    0.997958       3.515053       9.979265       0.469382       1.307443      -0.703901      -0.027965      -0.008668      -0.005733       0.029834       0.007945       0.001752      -0.003813       0.008233      -0.009571      -0.009934      -0.000628       0.010562              1.737099       2.165877       0.084774      -0.003303       1.432249      -0.066328       1.613172          -0.000044
           45              H       4.394431       6.045139       0.088050       0.118121       1.125838 0.90857147E+01  0.92308491E+02                                 1.808976                            1.776942      -0.982677       2.399565                    0.997647       3.688555      10.590206       0.462599       1.303223      -0.703965      -0.023194      -0.001844       0.012980       0.026643      -0.000082      -0.004656       0.001394       0.013065       0.000939      -0.007016      -0.001919       0.008935              1.821696       2.281034      -0.134519      -0.181641       1.475635       0.006167       1.708418          -0.000820
           46              H       5.407604       6.743067      16.671387       0.138290       0.924959 0.71695382E+01  0.69449645E+02                                 1.655959                            1.633360      -1.078426       2.375186                    0.995366       3.645254      10.612062       0.453131       1.395416      -0.684095       0.010102       0.021475      -0.018216       0.029917       0.005380      -0.000950      -0.003226      -0.002846       0.011385      -0.007603       0.000682       0.006920              1.666636       1.430575       0.006912       0.035194       1.677485      -0.324181       1.891849           0.000475
           47              H       3.863770       9.347646       3.386403       0.090613       1.073544 0.76242521E+01  0.75025814E+02                                 1.813418                            1.671876      -1.218620       2.284419                    0.994235       3.930473      11.546505       0.452741       1.374809      -0.686394      -0.011141       0.039395      -0.019670       0.045420       0.001717       0.011821      -0.005185       0.004437      -0.032099      -0.017898       0.004465       0.013433              1.882635       1.542269      -0.189246       0.120989       2.328272      -0.432088       1.777363           0.000449
           48              H       2.123834       7.818338       3.460365       0.133736       0.921718 0.64973730E+01  0.61536735E+02                                 1.657957                            1.561383      -1.120513       2.359999                    0.995496       3.605729      10.450423       0.459618       1.407059      -0.681252      -0.034505       0.005233      -0.019289       0.039875       0.002530       0.011267      -0.008557       0.001746      -0.016908      -0.017041       0.004865       0.012176              1.705392       2.047019      -0.126186       0.349117       1.500075      -0.152026       1.569083           0.000267
           49              H       4.411501       5.486795       5.867652       0.141992       1.098369 0.78042087E+01  0.76868781E+02                                 1.815614                            1.674351      -1.331058       2.258585                    0.994595       3.648066      10.551888       0.461625       1.347086      -0.693283       0.005666      -0.030867       0.020508       0.037489      -0.000715       0.011420      -0.004696       0.006519      -0.024586      -0.015162       0.001134       0.014028              1.898054       1.545914       0.030621       0.037966       2.311450      -0.598558       1.836800           0.000171
           50              H       6.063885       7.117341       5.760231       0.092008       1.299870 0.95089632E+01  0.95971618E+02                                 1.876359                            1.735938      -0.735089       2.518012                    0.999642       3.367375       9.085965       0.510658       1.188411      -0.733467       0.038258      -0.011420       0.027231       0.048328       0.002194       0.012403      -0.012665       0.004976      -0.024989      -0.021735       0.006073       0.015662              1.933112       2.437413      -0.099322       0.456630       1.573295      -0.066903       1.788627           0.001118
           51              H       7.910957       5.140132       4.918473       0.083307       1.294070 0.94649085E+01  0.97326342E+02                                 1.991481                            1.818290      -1.124236       2.328949                    0.995055       3.843300      11.167488       0.454727       1.309910      -0.701783      -0.042779       0.019604       0.000252       0.047058      -0.005708      -0.007755       0.000597       0.003993      -0.047625      -0.018065       0.002606       0.015459              2.089563       2.981833      -0.353619       0.024115       1.730935      -0.044775       1.555921           0.001032
           52              H       0.441859       6.758407       4.856838       0.127765       1.197477 0.89720917E+01  0.90658609E+02                                 1.865531                            1.755004      -1.162607       2.330817                    0.996174       3.574072      10.156839       0.470865       1.287342      -0.707755      -0.009477       0.036196      -0.002040       0.037471      -0.001292      -0.003074       0.008010      -0.007720      -0.039705      -0.016039       0.002670       0.013369              1.909554       1.742615      -0.225460       0.025053       2.512965      -0.083438       1.473081           0.000088
           53              H       3.181477       3.791825       4.516965       0.126642       1.094755 0.81322907E+01  0.81285605E+02                                 1.840689                            1.733175      -1.330234       2.253782                    0.993160       3.801845      11.237926       0.442387       1.385171      -0.685449       0.036504      -0.010150       0.001239       0.037909      -0.003156      -0.003090       0.002000       0.003522      -0.042943      -0.014844       0.003545       0.011299              1.885414       2.404046      -0.262430      -0.099498       1.787115      -0.056413       1.465080           0.000235
           54              H       1.438804       2.262517       4.539858       0.083403       1.327152 0.96237700E+01  0.99249488E+02                                 2.014595                            1.824749      -1.150507       2.314524                    0.995031       3.853806      11.169089       0.457752       1.297455      -0.704334       0.012638      -0.044143       0.002090       0.045964      -0.002140       0.002184       0.003962      -0.005767      -0.039940      -0.014331       0.003663       0.010668              2.125396       1.752694      -0.304797       0.003894       3.107685      -0.092596       1.515808           0.000893
           55              H       1.187846      14.895798       8.901855       0.156931       1.127855 0.93206769E+01  0.96919978E+02                                 1.919217                            1.884672      -1.630329       2.118397                    0.991885       4.026501      12.356613       0.412178       1.429076      -0.676442      -0.001074      -0.008420      -0.031175       0.032310      -0.001298       0.000412      -0.000693      -0.014709       0.018553      -0.010568       0.004121       0.006447              1.933503       1.786787       0.134906       0.177993       1.710091       0.310571       2.303632           0.001034
           56              H       1.940439      14.851315      10.319460       0.128845       1.080886 0.86858364E+01  0.88379729E+02                                 1.835635                            1.795118      -1.316134       2.245621                    0.994184       3.974637      11.906620       0.432673       1.391251      -0.683768       0.020956      -0.005563       0.009629       0.023723       0.006247       0.006348      -0.000861      -0.007469      -0.016306      -0.011106       0.000689       0.010417              1.859836       1.985128      -0.282400       0.355153       1.713106      -0.234983       1.881274          -0.000473
           57              H       2.750483       1.354442      11.643732       0.136365       0.947329 0.75239503E+01  0.74599623E+02                                 1.737417                            1.714256      -1.600379       2.119882                    0.990607       4.127909      12.611773       0.421773       1.464659      -0.668321      -0.007520      -0.021232       0.016362       0.027840       0.001756      -0.002543      -0.000099      -0.006174       0.013319      -0.006325       0.001196       0.005129              1.745448       1.503741       0.070283      -0.021877       1.771702      -0.311991       1.960901           0.000675
           58              H       3.885690       2.159745      10.856565       0.135119       1.055773 0.84860520E+01  0.84696010E+02                                 1.734630                            1.720080      -0.921271       2.442989                    0.997958       3.515049       9.979251       0.469381       1.307443      -0.703901       0.027965       0.008668      -0.005733       0.029834       0.007945      -0.001752       0.003813       0.008233      -0.009572      -0.009934      -0.000628       0.010562              1.737098       2.165875       0.084774       0.003303       1.432248       0.066327       1.613171          -0.000044
           59              H       4.322271       1.624410       8.893050       0.118121       1.125834 0.90856753E+01  0.92307990E+02                                 1.808972                            1.776939      -0.982673       2.399567                    0.997647       3.688547      10.590177       0.462599       1.303224      -0.703964       0.023194       0.001844       0.012980       0.026643      -0.000081       0.004656      -0.001394       0.013066       0.000939      -0.007016      -0.001919       0.008936              1.821692       2.281029      -0.134519       0.181641       1.475632      -0.006167       1.708415          -0.000820
           60              H       3.309098       0.926482       7.866387       0.138290       0.924959 0.71695386E+01  0.69449644E+02                                 1.655959                            1.633359      -1.078424       2.375186                    0.995366       3.645253      10.612056       0.453131       1.395415      -0.684095      -0.010102      -0.021475      -0.018216       0.029917       0.005380       0.000950       0.003226      -0.002846       0.011385      -0.007603       0.000682       0.006921              1.666636       1.430575       0.006912      -0.035194       1.677484       0.324181       1.891848           0.000475
           61              H       4.032936      13.661001      12.191403       0.090613       1.073544 0.76242461E+01  0.75025740E+02                                 1.813418                            1.671876      -1.218619       2.284419                    0.994235       3.930471      11.546498       0.452741       1.374809      -0.686394       0.011141      -0.039395      -0.019670       0.045420       0.001717      -0.011821       0.005185       0.004437      -0.032099      -0.017898       0.004465       0.013433              1.882634       1.542269      -0.189246      -0.120989       2.328271       0.432088       1.777362           0.000449
           62              H       5.772872      15.190309      12.265365       0.133736       0.921719 0.64973747E+01  0.61536751E+02                                 1.657957                            1.561383      -1.120513       2.359999                    0.995496       3.605729      10.450421       0.459618       1.407059      -0.681252       0.034505      -0.005233      -0.019290       0.039875       0.002530      -0.011267       0.008557       0.001746      -0.016908      -0.017041       0.004865       0.012176              1.705392       2.047018      -0.126186      -0.349117       1.500075       0.152026       1.569083           0.000267
           63              H       4.305201       2.182754      14.672652       0.141992       1.098370 0.78042130E+01  0.76868835E+02                                 1.815614                            1.674351      -1.331059       2.258584                    0.994595       3.648068      10.551895       0.461625       1.347086      -0.693283      -0.005666       0.030867       0.020508       0.037489      -0.000715      -0.011420       0.004696       0.006519      -0.024585      -0.015162       0.001134       0.014028              1.898055       1.545914       0.030621      -0.037966       2.311450       0.598558       1.836800           0.000170
           64              H       2.652817       0.552208      14.565231       0.092009       1.299871 0.95089829E+01  0.95971893E+02                                 1.876363                            1.735941      -0.735090       2.518012                    0.999642       3.367378       9.085985       0.510656       1.188413      -0.733466      -0.038258       0.011419       0.027231       0.048328       0.002194      -0.012403       0.012665       0.004976      -0.024989      -0.021735       0.006073       0.015662              1.933116       2.437419      -0.099322      -0.456631       1.573298       0.066903       1.788631           0.001118
           65              H       0.805745       2.529417      13.723473       0.083307       1.294074 0.94649392E+01  0.97326743E+02                                 1.991484                            1.818293      -1.124239       2.328947                    0.995055       3.843308      11.167519       0.454727       1.309910      -0.701783       0.042779      -0.019604       0.000252       0.047058      -0.005708       0.007755      -0.000597       0.003992      -0.047626      -0.018065       0.002606       0.015460              2.089567       2.981840      -0.353620      -0.024115       1.730938       0.044775       1.555924           0.001032
           66              H       8.274843       0.911142      13.661838       0.127765       1.197481 0.89721240E+01  0.90659048E+02                                 1.865537                            1.755009      -1.162609       2.330816                    0.996174       3.574079      10.156876       0.470864       1.287345      -0.707754       0.009477      -0.036196      -0.002040       0.037471      -0.001292       0.003074      -0.008010      -0.007720      -0.039705      -0.016039       0.002670       0.013369              1.909560       1.742621      -0.225461      -0.025053       2.512974       0.083439       1.473085           0.000088
           67              H       5.535225       3.877724      13.321965       0.126642       1.094754 0.81322760E+01  0.81285420E+02                                 1.840688                            1.733174      -1.330233       2.253783                    0.993160       3.801841      11.237911       0.442387       1.385171      -0.685449      -0.036504       0.010150       0.001239       0.037909      -0.003156       0.003090      -0.002000       0.003522      -0.042943      -0.014844       0.003545       0.011299              1.885412       2.404045      -0.262430       0.099498       1.787113       0.056413       1.465079           0.000235
           68              H       7.277898       5.407032      13.344858       0.083403       1.327143 0.96236986E+01  0.99248658E+02                                 2.014596                            1.824750      -1.150506       2.314525                    0.995031       3.853791      11.169074       0.457749       1.297466      -0.704332      -0.012638       0.044143       0.002090       0.045964      -0.002140      -0.002184      -0.003962      -0.005768      -0.039940      -0.014331       0.003663       0.010668              2.125397       1.752695      -0.304797      -0.003894       3.107686       0.092596       1.515809           0.000893
           69              C       1.659763       7.655744      16.623840      -0.446159      31.186424 0.59057460E+03  0.15050244E+05                                 8.547692                            7.979086      -0.376924       1.831718                    0.997208      34.418333     104.389188       0.594531       0.404262      -1.067782       0.081024       0.089697       0.047428       0.129845       0.026264      -0.035666      -0.009474      -0.097444      -0.020806      -0.069278       0.005281       0.063997              8.988437       9.781502       1.669360       0.098427       9.024530       0.413739       8.159280           0.005294
           70              C       2.500116       9.674369      15.500322      -0.269267      28.061165 0.46763227E+03  0.11266863E+05                                 8.127330                            7.213932      -0.395555       1.864860                    0.995651      30.705175      91.215423       0.609167       0.417322      -1.056959      -0.026807      -0.027605       0.076735       0.085842       0.042350       0.004672      -0.016321      -0.010630       0.078941      -0.058284       0.020115       0.038168              8.873799       7.244404      -0.559197      -0.319381       9.279863      -2.663097      10.097131           0.002383
           71              C       1.815112      10.981260      15.149883       0.663641      20.512045 0.24025070E+03  0.49487264E+04                                 7.064898                            5.615246      -0.113185       2.036166                    0.999563      21.782651      61.770769       0.604189       0.492158      -1.004407      -0.016843       0.046970      -0.002594       0.049966       0.047579       0.067021       0.059651       0.016926      -0.019377      -0.071884      -0.044936       0.116819              8.067063       6.332526      -0.695064      -1.517929       8.802869      -3.980033       9.065796           0.017743
           72              C       2.988252       9.318502       0.265911      -0.277354      28.557501 0.47237021E+03  0.11385680E+05                                 8.143527                            7.199508      -0.143804       1.935261                    0.997619      30.803991      90.898908       0.617554       0.411485      -1.062928      -0.054554      -0.022198      -0.058709       0.083161       0.029287       0.013646      -0.009103       0.018103       0.097827      -0.049861       0.013028       0.036833              8.823857       8.065796      -0.134928       1.658547       7.974220       1.763464      10.431556           0.002322
           73              C       2.733722      10.665275       0.933330       0.647975      20.143870 0.24492537E+03  0.50624227E+04                                 6.936532                            5.660316      -0.104373       2.037781                    0.999449      21.889065      61.901217       0.604091       0.490545      -1.006613      -0.030161       0.051002       0.013733       0.060823       0.007001      -0.049195      -0.060879      -0.080640       0.192642      -0.090170      -0.024166       0.114336              7.585143       8.019515       0.432722       2.087284       7.521145       3.055877       7.214769           0.009169
           74              C       4.334746       6.786017      13.714668       0.058278      28.390444 0.36965474E+03  0.83925676E+04                                 8.247489                            6.533633       0.158221       2.055321                    0.999213      27.214546      78.318857       0.622964       0.433056      -1.047883      -0.030542       0.022525      -0.053486       0.065582      -0.028853       0.003269      -0.002759      -0.043472       0.038392      -0.042575       0.011981       0.030594              9.181445      10.983170       1.160556       1.894211      10.135914      -1.897730       6.425252           0.018641
           75              C       5.375930       7.694092      13.679448      -0.199082      34.571002 0.47034207E+03  0.11268950E+05                                 9.186773                            7.211388       0.293064       2.062851                    0.999595      30.013501      86.891191       0.616568       0.414625      -1.066150      -0.001939       0.005298      -0.015508       0.016502      -0.004706       0.022970       0.004729       0.035421      -0.006029      -0.023319      -0.010272       0.033591             10.394156      11.387819       2.368148       1.247092      12.739621      -3.142305       7.055029           0.015173
           76              C       5.227410       8.867533      12.945111       0.098276      34.663114 0.40356706E+03  0.92821146E+04                                 9.361288                            6.775149      -0.038451       2.007034                    0.999365      26.140866      73.531155       0.624341       0.426534      -1.061348      -0.008551      -0.011492      -0.006210       0.015613      -0.007036      -0.002604      -0.000476      -0.003837      -0.053308      -0.018094       0.001874       0.016220             11.266302      13.721308       4.729515       0.959770      13.347055      -2.898754       6.730544           0.059009
           77              C       4.033099       9.065407      12.256560      -0.170400      34.437512 0.46476789E+03  0.11148083E+05                                 9.340161                            7.302897      -0.064325       1.958349                    0.998312      30.013522      88.118392       0.593412       0.430314      -1.051954       0.010986      -0.007430       0.000364       0.013268      -0.009718      -0.008014      -0.000457      -0.025278       0.019576      -0.021362       0.007797       0.013565             10.545118      12.845519       3.209642       1.254489      11.439201      -2.684457       7.350633           0.011772
           78              C       3.048375       8.091374      12.335805       0.059056      26.566128 0.34112632E+03  0.75588624E+04                                 7.741257                            6.157564       0.319835       2.103553                    0.999856      26.604376      74.599994       0.663179       0.416806      -1.062435       0.028975      -0.038596       0.024750       0.054238      -0.034004       0.016562       0.003026       0.029256       0.021063      -0.043324       0.004840       0.038484              8.569904       9.886876       2.003496       1.118195       9.607188      -1.984945       6.215648           0.026183
           79              C      -0.509614      10.472002      12.784860       0.079603      27.848534 0.35756486E+03  0.80793139E+04                                 8.236784                            6.475935       0.016752       2.013794                    0.999171      27.191216      78.969031       0.616318       0.439826      -1.040152      -0.036425       0.039188       0.033529       0.063141      -0.038596       0.007211      -0.010394       0.032896       0.056758      -0.051733       0.012398       0.039335              9.220586      11.811896       0.572177       0.242382      11.233683      -0.856063       4.616180           0.018115
           80              C       7.634106       9.499503      12.807753      -0.162156      33.114895 0.44725464E+03  0.10639499E+05                                 9.097697                            7.153565      -0.014995       1.974994                    0.998834      29.855943      87.670146       0.600093       0.429063      -1.051333      -0.001700       0.007544       0.027924       0.028975      -0.011427       0.019276      -0.004242      -0.042035       0.047641      -0.037817       0.010055       0.027763             10.188676      14.104159       1.474114       0.088464      11.538982      -0.820550       4.922886           0.013638
           81              C       6.308406       9.884515      12.913413       0.104647      35.076591 0.40605064E+03  0.93742585E+04                                 9.531399                            6.858797      -0.065254       2.003610                    0.999278      26.157179      74.248705       0.610664       0.434457      -1.054144       0.007789       0.012160      -0.010454       0.017827       0.001908       0.026585      -0.022926       0.000105       0.026288      -0.034651      -0.002501       0.037151             11.510919      15.043407       3.870404      -0.501760      14.559204      -1.136363       4.930146           0.041734
           82              C       6.022938      11.246627      13.015551      -0.163356      33.829080 0.46396648E+03  0.11139242E+05                                 9.244208                            7.289827      -0.046873       1.963947                    0.998452      30.087688      88.771952       0.593961       0.429516      -1.051008       0.005833      -0.010293      -0.033754       0.035768      -0.011373       0.003137      -0.010034       0.037681       0.039531      -0.030412       0.009603       0.020809             10.406817      11.849974       1.832306      -0.518177      14.265261      -1.132231       5.105217           0.015536
           83              C       7.067106      12.150100      12.999702       0.081936      27.963288 0.35509324E+03  0.80080919E+04                                 8.252731                            6.448066       0.049631       2.025300                    0.999127      27.114004      78.622049       0.618545       0.439084      -1.040783       0.045148      -0.037392      -0.031846       0.066713      -0.029930       0.018685      -0.005993      -0.046074       0.059090      -0.050553       0.011647       0.038907              9.260520      11.313678       0.501042      -0.140256      11.919209      -0.885340       4.548674           0.016261
           84              C       7.056939       0.013805       7.818840      -0.446159      31.186426 0.59057464E+03  0.15050245E+05                                 8.547691                            7.979085      -0.376925       1.831718                    0.997208      34.418339     104.389210       0.594531       0.404262      -1.067782      -0.081024      -0.089697       0.047428       0.129845       0.026263       0.035666       0.009474      -0.097444      -0.020806      -0.069278       0.005281       0.063997              8.988436       9.781498       1.669359      -0.098428       9.024529      -0.413736       8.159280           0.005294
           85              C       5.396590      13.334278       6.695322      -0.269268      28.061179 0.46763255E+03  0.11266871E+05                                 8.127332                            7.213935      -0.395553       1.864860                    0.995651      30.705183      91.215448       0.609167       0.417322      -1.056959       0.026807       0.027605       0.076735       0.085843       0.042350      -0.004673       0.016321      -0.010630       0.078940      -0.058284       0.020116       0.038168              8.873802       7.244406      -0.559198       0.319382       9.279866       2.663100      10.097136           0.002383
           86              C       6.081594      12.027387       6.344883       0.663642      20.512039 0.24025059E+03  0.49487233E+04                                 7.064895                            5.615244      -0.113181       2.036168                    0.999563      21.782642      61.770725       0.604190       0.492157      -1.004407       0.016843      -0.046970      -0.002594       0.049966       0.047579      -0.067021      -0.059651       0.016926      -0.019377      -0.071884      -0.044936       0.116820              8.067060       6.332524      -0.695063       1.517929       8.802864       3.980031       9.065792           0.017741
           87              C       4.908454      13.690145       9.070911      -0.277354      28.557522 0.47237065E+03  0.11385693E+05                                 8.143530                            7.199511      -0.143806       1.935261                    0.997619      30.804005      90.898958       0.617554       0.411485      -1.062928       0.054554       0.022198      -0.058710       0.083161       0.029287      -0.013646       0.009103       0.018102       0.097827      -0.049861       0.013028       0.036833              8.823861       8.065798      -0.134927      -1.658553       7.974220      -1.763462      10.431564           0.002322
           88              C       5.162984      12.343372       9.738330       0.647976      20.143913 0.24492599E+03  0.50624373E+04                                 6.936537                            5.660320      -0.104375       2.037780                    0.999449      21.889064      61.901166       0.604092       0.490545      -1.006613       0.030161      -0.051001       0.013732       0.060822       0.007001       0.049194       0.060879      -0.080638       0.192643      -0.090169      -0.024167       0.114336              7.585148       8.019522       0.432720      -2.087286       7.521148      -3.055878       7.214774           0.009167
           89              C       4.381956       0.883532       4.909668       0.058278      28.390428 0.36965448E+03  0.83925604E+04                                 8.247487                            6.533631       0.158221       2.055321                    0.999213      27.214533      78.318810       0.622964       0.433056      -1.047883       0.030542      -0.022525      -0.053485       0.065581      -0.028853      -0.003269       0.002758      -0.043472       0.038392      -0.042575       0.011981       0.030594              9.181443      10.983166       1.160555      -1.894211      10.135911       1.897730       6.425251           0.018641
           90              C       3.340772      -0.024543       4.874448      -0.199082      34.570979 0.47034170E+03  0.11268939E+05                                 9.186769                            7.211386       0.293064       2.062851                    0.999595      30.013486      86.891138       0.616568       0.414625      -1.066150       0.001939      -0.005298      -0.015507       0.016502      -0.004706      -0.022970      -0.004730       0.035421      -0.006028      -0.023319      -0.010271       0.033591             10.394152      11.387817       2.368147      -1.247092      12.739614       3.142304       7.055027           0.015173
           91              C       2.669296      14.141114       4.140111       0.098276      34.663091 0.40356674E+03  0.92821056E+04                                 9.361286                            6.775148      -0.038452       2.007033                    0.999365      26.140853      73.531120       0.624340       0.426534      -1.061348       0.008551       0.011492      -0.006210       0.015612      -0.007036       0.002604       0.000476      -0.003836      -0.053306      -0.018093       0.001873       0.016220             11.266300      13.721311       4.729513      -0.959772      13.347047       2.898753       6.730543           0.059009
           92              C       3.863607      13.943240       3.451560      -0.170401      34.437544 0.46476835E+03  0.11148098E+05                                 9.340171                            7.302903      -0.064326       1.958349                    0.998312      30.013533      88.118474       0.593412       0.430314      -1.051954      -0.010986       0.007430       0.000363       0.013268      -0.009718       0.008014       0.000457      -0.025278       0.019576      -0.021362       0.007797       0.013565             10.545131      12.845539       3.209649      -1.254490      11.439215       2.684461       7.350640           0.011772
           93              C       4.848331      14.917273       3.530805       0.059056      26.566120 0.34112610E+03  0.75588573E+04                                 7.741259                            6.157563       0.319833       2.103553                    0.999856      26.604372      74.600015       0.663179       0.416806      -1.062435      -0.028975       0.038596       0.024750       0.054238      -0.034004      -0.016562      -0.003026       0.029256       0.021063      -0.043324       0.004840       0.038484              8.569908       9.886884       2.003496      -1.118199       9.607189       1.984945       6.215649           0.026183
           94              C       8.406320      12.536645       3.979860       0.079603      27.848616 0.35756614E+03  0.80793533E+04                                 8.236812                            6.475955       0.016740       2.013790                    0.999170      27.191274      78.969357       0.616316       0.439828      -1.040151       0.036425      -0.039188       0.033531       0.063141      -0.038596      -0.007212       0.010394       0.032896       0.056754      -0.051733       0.012397       0.039336              9.220620      11.811937       0.572184      -0.242384      11.233727       0.856068       4.616195           0.018114
           95              C       0.262600      13.509144       4.002753      -0.162156      33.114906 0.44725470E+03  0.10639502E+05                                 9.097703                            7.153567      -0.014997       1.974994                    0.998834      29.855948      87.670204       0.600092       0.429064      -1.051333       0.001700      -0.007544       0.027925       0.028976      -0.011427      -0.019277       0.004242      -0.042034       0.047641      -0.037817       0.010054       0.027763             10.188684      14.104170       1.474120      -0.088464      11.538995       0.820551       4.922888           0.013637
           96              C       1.588300      13.124132       4.108413       0.104647      35.076551 0.40605011E+03  0.93742437E+04                                 9.531395                            6.858795      -0.065251       2.003611                    0.999278      26.157156      74.248640       0.610664       0.434457      -1.054144      -0.007789      -0.012160      -0.010454       0.017827       0.001908      -0.026585       0.022926       0.000105       0.026291      -0.034651      -0.002501       0.037152             11.510916      15.043411       3.870403       0.501759      14.559192       1.136361       4.930145           0.041733
           97              C       1.873768      11.762020       4.210551      -0.163355      33.828997 0.46396519E+03  0.11139202E+05                                 9.244191                            7.289815      -0.046868       1.963950                    0.998452      30.087639      88.771748       0.593962       0.429516      -1.051008      -0.005833       0.010292      -0.033754       0.035767      -0.011373      -0.003137       0.010034       0.037681       0.039534      -0.030412       0.009603       0.020809             10.406796      11.849958       1.832298       0.518175      14.265223       1.132227       5.105208           0.015536
           98              C       0.829600      10.858547       4.194702       0.081937      27.963227 0.35509242E+03  0.80080685E+04                                 8.252719                            6.448059       0.049637       2.025303                    0.999127      27.113964      78.621899       0.618546       0.439084      -1.040783      -0.045148       0.037392      -0.031845       0.066713      -0.029930      -0.018685       0.005993      -0.046074       0.059093      -0.050554       0.011647       0.038907              9.260506      11.313663       0.501039       0.140255      11.919186       0.885338       4.548669           0.016261
           99              C       6.646941       7.683354       0.986160      -0.446159      31.186441 0.59057484E+03  0.15050253E+05                                 8.547694                            7.979087      -0.376927       1.831717                    0.997208      34.418358     104.389305       0.594531       0.404262      -1.067782      -0.081024      -0.089697      -0.047428       0.129846       0.026263      -0.035665      -0.009474      -0.097442      -0.020804      -0.069277       0.005281       0.063996              8.988442       9.781507       1.669365       0.098428       9.024536       0.413738       8.159282           0.005293
          100              C       5.806588       5.664729       2.109678      -0.269268      28.061171 0.46763239E+03  0.11266867E+05                                 8.127331                            7.213934      -0.395555       1.864860                    0.995651      30.705181      91.215448       0.609167       0.417322      -1.056959       0.026807       0.027605      -0.076735       0.085843       0.042350       0.004673      -0.016321      -0.010630       0.078941      -0.058284       0.020116       0.038168              8.873801       7.244406      -0.559197      -0.319382       9.279866      -2.663099      10.097130           0.002383
          101              C       6.491592       4.357838       2.460117       0.663641      20.512020 0.24025035E+03  0.49487174E+04                                 7.064893                            5.615242      -0.113180       2.036168                    0.999563      21.782632      61.770704       0.604190       0.492158      -1.004407       0.016843      -0.046970       0.002594       0.049965       0.047580       0.067022       0.059651       0.016926      -0.019376      -0.071884      -0.044937       0.116821              8.067058       6.332522      -0.695062      -1.517929       8.802863      -3.980030       9.065788           0.017740
          102              C       5.318452       6.020596      17.344089      -0.277355      28.557547 0.47237115E+03  0.11385709E+05                                 8.143536                            7.199516      -0.143809       1.935259                    0.997619      30.804036      90.899093       0.617554       0.411485      -1.062928       0.054554       0.022198       0.058710       0.083161       0.029287       0.013646      -0.009103       0.018101       0.097829      -0.049861       0.013028       0.036833              8.823868       8.065806      -0.134927       1.658553       7.974228       1.763466      10.431569           0.002323
          103              C       5.572982       4.673823      16.676670       0.647975      20.143904 0.24492586E+03  0.50624343E+04                                 6.936536                            5.660320      -0.104375       2.037780                    0.999449      21.889067      61.901191       0.604092       0.490545      -1.006613       0.030161      -0.051001      -0.013732       0.060822       0.007001      -0.049195      -0.060880      -0.080639       0.192645      -0.090170      -0.024168       0.114337              7.585147       8.019520       0.432720       2.087285       7.521149       3.055879       7.214773           0.009167
          104              C       3.971958       8.553081       3.895332       0.058278      28.390425 0.36965440E+03  0.83925582E+04                                 8.247486                            6.533630       0.158219       2.055320                    0.999213      27.214532      78.318808       0.622964       0.433056      -1.047883       0.030542      -0.022526       0.053485       0.065581      -0.028853       0.003269      -0.002758      -0.043472       0.038393      -0.042575       0.011981       0.030594              9.181442      10.983167       1.160556       1.894210      10.135910      -1.897729       6.425250           0.018640
          105              C       2.930774       7.645006       3.930552      -0.199082      34.570991 0.47034188E+03  0.11268945E+05                                 9.186772                            7.211388       0.293062       2.062851                    0.999595      30.013493      86.891168       0.616568       0.414625      -1.066150       0.001939      -0.005298       0.015508       0.016502      -0.004706       0.022969       0.004730       0.035421      -0.006028      -0.023319      -0.010271       0.033591             10.394155      11.387819       2.368147       1.247092      12.739619      -3.142305       7.055028           0.015173
          106              C       3.079294       6.471565       4.664889       0.098276      34.663079 0.40356660E+03  0.92821018E+04                                 9.361285                            6.775148      -0.038454       2.007033                    0.999365      26.140847      73.531107       0.624340       0.426534      -1.061347       0.008551       0.011492       0.006210       0.015612      -0.007036      -0.002605      -0.000475      -0.003837      -0.053305      -0.018093       0.001873       0.016220             11.266299      13.721303       4.729511       0.959771      13.347051      -2.898754       6.730543           0.059008
          107              C       4.273605       6.273691       5.353440      -0.170400      34.437485 0.46476747E+03  0.11148071E+05                                 9.340158                            7.302895      -0.064326       1.958349                    0.998312      30.013500      88.118325       0.593412       0.430314      -1.051954      -0.010986       0.007430      -0.000363       0.013268      -0.009718      -0.008015      -0.000457      -0.025278       0.019576      -0.021362       0.007797       0.013565             10.545115      12.845515       3.209641       1.254489      11.439198      -2.684456       7.350631           0.011772
          108              C       5.258329       7.247724       5.274195       0.059057      26.566074 0.34112544E+03  0.75588380E+04                                 7.741248                            6.157556       0.319835       2.103554                    0.999856      26.604338      74.599865       0.663180       0.416806      -1.062435      -0.028975       0.038596      -0.024750       0.054238      -0.034005       0.016561       0.003026       0.029256       0.021064      -0.043324       0.004840       0.038484              8.569894       9.886866       2.003493       1.118196       9.607175      -1.984942       6.215641           0.026183
          109              C       8.816318       4.867096       4.825140       0.079603      27.848504 0.35756443E+03  0.80793018E+04                                 8.236780                            6.475933       0.016749       2.013793                    0.999171      27.191190      78.968946       0.616318       0.439827      -1.040152       0.036425      -0.039188      -0.033530       0.063140      -0.038596       0.007211      -0.010394       0.032896       0.056759      -0.051734       0.012398       0.039335              9.220582      11.811888       0.572178       0.242381      11.233679      -0.856063       4.616178           0.018115
          110              C       0.672598       5.839595       4.802247      -0.162156      33.114885 0.44725453E+03  0.10639495E+05                                 9.097697                            7.153565      -0.014997       1.974994                    0.998834      29.855934      87.670122       0.600093       0.429063      -1.051333       0.001699      -0.007543      -0.027924       0.028975      -0.011427       0.019276      -0.004242      -0.042034       0.047642      -0.037817       0.010054       0.027763             10.188675      14.104157       1.474113       0.088465      11.538982      -0.820551       4.922886           0.013638
          111              C       1.998298       5.454583       4.696587       0.104647      35.076573 0.40605043E+03  0.93742533E+04                                 9.531400                            6.858799      -0.065257       2.003609                    0.999278      26.157169      74.248698       0.610664       0.434458      -1.054143      -0.007788      -0.012160       0.010454       0.017827       0.001908       0.026585      -0.022926       0.000105       0.026290      -0.034651      -0.002501       0.037151             11.510921      15.043409       3.870404      -0.501759      14.559207      -1.136363       4.930147           0.041733
          112              C       2.283766       4.092471       4.594449      -0.163355      33.829037 0.46396577E+03  0.11139220E+05                                 9.244199                            7.289821      -0.046872       1.963948                    0.998452      30.087661      88.771845       0.593961       0.429516      -1.051008      -0.005833       0.010292       0.033755       0.035768      -0.011373       0.003137      -0.010034       0.037681       0.039532      -0.030412       0.009603       0.020809             10.406807      11.849963       1.832303      -0.518176      14.265246      -1.132229       5.105212           0.015537
          113              C       1.239598       3.188998       4.610298       0.081937      27.963254 0.35509275E+03  0.80080779E+04                                 8.252724                            6.448062       0.049633       2.025301                    0.999127      27.113978      78.621945       0.618546       0.439084      -1.040783      -0.045147       0.037392       0.031845       0.066713      -0.029930       0.018685      -0.005993      -0.046073       0.059092      -0.050553       0.011647       0.038906              9.260512      11.313667       0.501043      -0.140256      11.919198      -0.885339       4.548671           0.016262
          114              C       2.069761      -0.013805       9.791160      -0.446159      31.186418 0.59057435E+03  0.15050236E+05                                 8.547689                            7.979083      -0.376925       1.831718                    0.997208      34.418332     104.389186       0.594531       0.404262      -1.067782       0.081024       0.089697      -0.047428       0.129845       0.026263       0.035666       0.009474      -0.097444      -0.020806      -0.069278       0.005281       0.063997              8.988435       9.781496       1.669361      -0.098427       9.024528      -0.413736       8.159280           0.005294
          115              C       2.910114       2.004820      10.914678      -0.269268      28.061181 0.46763256E+03  0.11266872E+05                                 8.127332                            7.213934      -0.395553       1.864860                    0.995651      30.705186      91.215457       0.609167       0.417322      -1.056959      -0.026807      -0.027605      -0.076735       0.085843       0.042350      -0.004673       0.016320      -0.010630       0.078940      -0.058284       0.020116       0.038168              8.873802       7.244405      -0.559197       0.319381       9.279866       2.663100      10.097136           0.002383
          116              C       2.225110       3.311711      11.265117       0.663641      20.512039 0.24025060E+03  0.49487234E+04                                 7.064896                            5.615245      -0.113182       2.036167                    0.999563      21.782638      61.770716       0.604190       0.492158      -1.004407      -0.016842       0.046970       0.002594       0.049966       0.047579      -0.067021      -0.059651       0.016927      -0.019376      -0.071884      -0.044937       0.116821              8.067062       6.332525      -0.695064       1.517929       8.802867       3.980031       9.065793           0.017740
          117              C       3.398250       1.648953       8.539089      -0.277355      28.557539 0.47237096E+03  0.11385703E+05                                 8.143534                            7.199514      -0.143806       1.935260                    0.997619      30.804021      90.899022       0.617554       0.411485      -1.062928      -0.054554      -0.022198       0.058710       0.083161       0.029287      -0.013646       0.009103       0.018102       0.097827      -0.049861       0.013028       0.036833              8.823865       8.065800      -0.134926      -1.658553       7.974225      -1.763465      10.431569           0.002323
          118              C       3.143720       2.995726       7.871670       0.647975      20.143910 0.24492595E+03  0.50624367E+04                                 6.936538                            5.660321      -0.104376       2.037780                    0.999449      21.889068      61.901197       0.604091       0.490545      -1.006613      -0.030160       0.051002      -0.013732       0.060823       0.007001       0.049195       0.060880      -0.080639       0.192644      -0.090169      -0.024167       0.114337              7.585150       8.019522       0.432720      -2.087286       7.521151      -3.055880       7.214776           0.009167
          119              C       3.924748      14.455566      12.700332       0.058278      28.390437 0.36965462E+03  0.83925644E+04                                 8.247488                            6.533632       0.158221       2.055321                    0.999213      27.214540      78.318839       0.622964       0.433056      -1.047883      -0.030542       0.022526       0.053485       0.065581      -0.028853      -0.003269       0.002758      -0.043472       0.038392      -0.042575       0.011981       0.030594              9.181445      10.983169       1.160555      -1.894211      10.135912       1.897730       6.425252           0.018640
          120              C       5.785928       0.024543      12.735552      -0.199082      34.570992 0.47034191E+03  0.11268946E+05                                 9.186772                            7.211388       0.293063       2.062851                    0.999595      30.013495      86.891178       0.616568       0.414625      -1.066150      -0.001939       0.005299       0.015508       0.016502      -0.004706      -0.022970      -0.004730       0.035421      -0.006029      -0.023319      -0.010272       0.033591             10.394156      11.387820       2.368147      -1.247093      12.739618       3.142305       7.055029           0.015172
          121              C       5.637408       1.197984      13.469889       0.098276      34.663096 0.40356683E+03  0.92821086E+04                                 9.361288                            6.775149      -0.038451       2.007034                    0.999365      26.140857      73.531137       0.624340       0.426534      -1.061347      -0.008551      -0.011492       0.006210       0.015612      -0.007036       0.002604       0.000476      -0.003836      -0.053306      -0.018094       0.001873       0.016220             11.266302      13.721311       4.729514      -0.959771      13.347051       2.898753       6.730544           0.059008
          122              C       4.443097       1.395858      14.158440      -0.170400      34.437536 0.46476827E+03  0.11148095E+05                                 9.340169                            7.302902      -0.064327       1.958348                    0.998312      30.013531      88.118456       0.593412       0.430314      -1.051954       0.010986      -0.007430      -0.000364       0.013268      -0.009718       0.008014       0.000457      -0.025278       0.019576      -0.021362       0.007797       0.013565             10.545128      12.845534       3.209647      -1.254490      11.439210       2.684458       7.350638           0.011772
          123              C       3.458373       0.421825      14.079195       0.059056      26.566133 0.34112634E+03  0.75588638E+04                                 7.741261                            6.157566       0.319833       2.103553                    0.999856      26.604380      74.600042       0.663179       0.416806      -1.062435       0.028975      -0.038596      -0.024750       0.054238      -0.034005      -0.016562      -0.003026       0.029256       0.021063      -0.043324       0.004840       0.038484              8.569909       9.886886       2.003496      -1.118199       9.607191       1.984946       6.215651           0.026183
          124              C      -0.099616       2.802453      13.630140       0.079603      27.848554 0.35756516E+03  0.80793236E+04                                 8.236793                            6.475941       0.016748       2.013792                    0.999170      27.191226      78.969107       0.616317       0.439827      -1.040152      -0.036425       0.039188      -0.033530       0.063141      -0.038596      -0.007211       0.010394       0.032896       0.056757      -0.051733       0.012398       0.039335              9.220597      11.811907       0.572178      -0.242382      11.233699       0.856065       4.616184           0.018115
          125              C       8.044104       1.829954      13.607247      -0.162156      33.114897 0.44725460E+03  0.10639498E+05                                 9.097700                            7.153566      -0.014997       1.974994                    0.998834      29.855942      87.670172       0.600092       0.429064      -1.051333      -0.001700       0.007544      -0.027925       0.028975      -0.011427      -0.019276       0.004242      -0.042034       0.047641      -0.037817       0.010054       0.027763             10.188680      14.104162       1.474115      -0.088464      11.538991       0.820551       4.922887           0.013637
          126              C       6.718404       2.214966      13.501587       0.104647      35.076566 0.40605034E+03  0.93742499E+04                                 9.531397                            6.858796      -0.065253       2.003611                    0.999278      26.157164      74.248658       0.610664       0.434457      -1.054144       0.007789       0.012160       0.010454       0.017827       0.001908      -0.026585       0.022926       0.000105       0.026289      -0.034651      -0.002501       0.037151             11.510917      15.043406       3.870403       0.501759      14.559200       1.136362       4.930145           0.041733
          127              C       6.432936       3.577078      13.399449      -0.163355      33.828973 0.46396483E+03  0.11139192E+05                                 9.244188                            7.289812      -0.046870       1.963949                    0.998452      30.087620      88.771694       0.593962       0.429516      -1.051008       0.005833      -0.010292       0.033754       0.035767      -0.011373      -0.003137       0.010034       0.037681       0.039533      -0.030412       0.009603       0.020809             10.406794      11.849950       1.832301       0.518176      14.265226       1.132227       5.105206           0.015536
          128              C       7.477104       4.480551      13.415298       0.081937      27.963060 0.35508966E+03  0.80080011E+04                                 8.252747                            6.448079       0.049634       2.025301                    0.999127      27.113806      78.621747       0.618537       0.439090      -1.040778       0.045148      -0.037392       0.031845       0.066713      -0.029930      -0.018685       0.005993      -0.046074       0.059093      -0.050553       0.011647       0.038907              9.260539      11.313703       0.501044       0.140256      11.919231       0.885343       4.548683           0.016261
          129              N       2.031255       9.089183      16.776695      -0.012311      27.150388 0.41407873E+03  0.95454214E+04                                 8.325756                            7.213477      -0.386690       1.920299                    0.996533      26.039613      72.337152       0.563840       0.471235      -1.039555       0.157161      -0.100663      -0.046740       0.192399       0.108366       0.048752      -0.038340      -0.147765       0.221622      -0.182632       0.080113       0.102519              9.289264       7.563597       2.170575       1.425322       8.909949      -0.451121      11.394245          -0.036331
          130              N       3.179177       6.976222      13.062922      -0.260030      36.036714 0.52512828E+03  0.12691239E+05                                 9.044971                            7.373415       0.157378       2.065254                    0.998909      28.193512      77.077491       0.652776       0.388243      -1.104461       0.129523       0.105133      -0.018103       0.167800      -0.054716       0.024527      -0.031232       0.010175       0.022151      -0.059457      -0.014839       0.074296             10.068880      11.850521       1.066584       1.915787      11.050166      -1.879750       7.305955           0.053002
          131              N       8.351080      11.777359      12.888759      -0.263858      38.189143 0.55695189E+03  0.13712516E+05                                 9.523976                            7.680353       0.002796       2.012959                    0.998011      28.858919      80.640470       0.626370       0.397170      -1.093980      -0.125116      -0.110279       0.011465       0.167173      -0.060724       0.018923       0.000204      -0.016787      -0.067977      -0.056349      -0.017865       0.074214             10.621222      13.042753      -0.726324       0.550705      13.335664      -1.383314       5.485251           0.042854
          132              N       5.865451      13.919464       7.971695      -0.012313      27.150405 0.41407908E+03  0.95454319E+04                                 8.325758                            7.213480      -0.386689       1.920299                    0.996533      26.039628      72.337208       0.563840       0.471235      -1.039555      -0.157162       0.100663      -0.046740       0.192399       0.108366      -0.048752       0.038340      -0.147766       0.221623      -0.182633       0.080114       0.102520              9.289266       7.563601       2.170574      -1.425325       8.909949       0.451124      11.394247          -0.036330
          133              N       5.537525       0.693327       4.257922      -0.260030      36.036702 0.52512805E+03  0.12691232E+05                                 9.044970                            7.373414       0.157378       2.065254                    0.998909      28.193504      77.077464       0.652776       0.388243      -1.104461      -0.129522      -0.105133      -0.018102       0.167799      -0.054716      -0.024527       0.031231       0.010175       0.022153      -0.059457      -0.014839       0.074296             10.068879      11.850516       1.066581      -1.915787      11.050166       1.879753       7.305955           0.053001
          134              N      -0.454374      11.231288       4.083759      -0.263858      38.189265 0.55695407E+03  0.13712589E+05                                 9.524011                            7.680379       0.002786       2.012955                    0.998011      28.858975      80.640790       0.626367       0.397171      -1.093978       0.125117       0.110278       0.011466       0.167174      -0.060724      -0.018924      -0.000204      -0.016788      -0.067979      -0.056350      -0.017865       0.074215             10.621263      13.042799      -0.726319      -0.550709      13.335720       1.383323       5.485270           0.042854
          135              N       6.275449       6.249915       0.833305      -0.012314      27.150437 0.41407964E+03  0.95454474E+04                                 8.325761                            7.213482      -0.386683       1.920301                    0.996533      26.039646      72.337257       0.563841       0.471235      -1.039555      -0.157163       0.100664       0.046740       0.192401       0.108367       0.048753      -0.038340      -0.147767       0.221624      -0.182635       0.080114       0.102520              9.289270       7.563605       2.170578       1.425326       8.909958      -0.451122      11.394246          -0.036327
          136              N       5.127527       8.362876       4.547078      -0.260030      36.036708 0.52512817E+03  0.12691235E+05                                 9.044970                            7.373414       0.157378       2.065254                    0.998909      28.193507      77.077469       0.652776       0.388243      -1.104461      -0.129522      -0.105133       0.018102       0.167799      -0.054716       0.024527      -0.031231       0.010175       0.022153      -0.059457      -0.014838       0.074295             10.068879      11.850519       1.066583       1.915788      11.050164      -1.879750       7.305954           0.053000
          137              N      -0.044376       3.561739       4.721241      -0.263857      38.189124 0.55695159E+03  0.13712508E+05                                 9.523975                            7.680352       0.002795       2.012958                    0.998011      28.858907      80.640438       0.626369       0.397170      -1.093979       0.125116       0.110278      -0.011465       0.167173      -0.060724       0.018923       0.000204      -0.016787      -0.067974      -0.056350      -0.017864       0.074214             10.621221      13.042749      -0.726321       0.550705      13.335663      -1.383314       5.485250           0.042854
          138              N       2.441253       1.419634       9.638305      -0.012314      27.150434 0.41407957E+03  0.95454458E+04                                 8.325763                            7.213483      -0.386687       1.920300                    0.996533      26.039644      72.337260       0.563840       0.471235      -1.039555       0.157162      -0.100664       0.046740       0.192400       0.108367      -0.048752       0.038340      -0.147766       0.221624      -0.182634       0.080114       0.102520              9.289272       7.563605       2.170577      -1.425325       8.909956       0.451123      11.394254          -0.036327
          139              N       2.769179      14.645771      13.352078      -0.260029      36.036703 0.52512807E+03  0.12691232E+05                                 9.044969                            7.373414       0.157378       2.065254                    0.998909      28.193505      77.077468       0.652776       0.388243      -1.104461       0.129522       0.105133       0.018102       0.167800      -0.054716      -0.024527       0.031232       0.010175       0.022152      -0.059457      -0.014839       0.074296             10.068878      11.850517       1.066581      -1.915787      11.050164       1.879752       7.305954           0.053000
          140              N       8.761078       4.107810      13.526241      -0.263857      38.189119 0.55695163E+03  0.13712509E+05                                 9.523975                            7.680352       0.002793       2.012958                    0.998011      28.858904      80.640448       0.626370       0.397170      -1.093980      -0.125116      -0.110279      -0.011465       0.167173      -0.060724      -0.018923      -0.000204      -0.016787      -0.067977      -0.056350      -0.017865       0.074214             10.621222      13.042751      -0.726325      -0.550706      13.335664       1.383313       5.485249           0.042853
          141              O       0.255628       7.339758      14.287521      -0.765131      44.083179 0.78196513E+03  0.20538023E+05                                 9.846485                            8.617075       0.222648       2.089226                    0.995513      30.366959      82.046687       0.654894       0.356093      -1.147184      -0.025558       0.015565      -0.076640       0.082275      -0.023490      -0.029509       0.024610      -0.045154       0.051866      -0.047548      -0.008883       0.056431             10.812568       8.435561      -1.054852      -1.870469       9.415402       2.841886      14.586740           0.000606
          142              O       8.334837       6.430150      16.381174      -0.818943      53.809645 0.92389475E+03  0.25433642E+05                                11.377123                            9.497612      -0.115723       1.950990                    0.997374      32.516976      91.518715       0.607690       0.366132      -1.133205      -0.093995       0.016075      -0.011566       0.096059       0.016296       0.008916      -0.003538       0.012233       0.008762      -0.021555       0.003502       0.018053             12.692097      12.135712       5.654551      -4.508729      12.862908      -4.177982      13.077672           0.024005
          143              O       8.516147       8.928582      16.065955      -0.813548      40.546267 0.85938701E+03  0.23253450E+05                                 9.387681                            9.165137      -0.041453       1.974735                    0.997836      32.374403      90.587784       0.617571       0.366539      -1.131923      -0.045070       0.017487      -0.046953       0.067392       0.022379      -0.007981      -0.014081      -0.029285       0.032582      -0.032176      -0.000916       0.033092              9.505183       8.513889       0.111273       0.706186      11.097074       1.182097       8.904585           0.029624
          144              O       0.807675      11.336974      15.849528      -0.655198      37.918158 0.68328918E+03  0.17553111E+05                                 9.071344                            8.229121       0.051484       2.010149                    0.998973      30.910931      85.777200       0.641539       0.371650      -1.121932       0.044006       0.007138      -0.030243       0.053871       0.062101       0.024942       0.066655       0.058416       0.031725      -0.095405      -0.007360       0.102765              9.569924       8.994205      -0.136442      -2.739365       7.955613      -2.498032      11.759955           0.024439
          145              O       2.238125      11.621668      14.165484      -0.564880      37.701011 0.51902728E+03  0.12331385E+05                                 8.892456                            6.984212       0.666035       2.267441                    0.997471      27.279166      70.602213       0.731490       0.352433      -1.147639      -0.010766       0.006511       0.025088       0.028066       0.042666       0.019227      -0.031097      -0.003768       0.130131      -0.075051       0.018889       0.056162             10.635486       7.525249       1.286810      -2.005908      11.705332      -6.786337      12.675876           0.005261
          146              O       1.556685      11.137566       0.836475      -0.635657      34.911622 0.62877859E+03  0.15791486E+05                                 8.501307                            7.856450       0.144576       2.059936                    0.998187      29.746703      81.129918       0.662513       0.368117      -1.126681       0.067942       0.012050       0.025442       0.073543       0.021370      -0.012258      -0.063681       0.044203       0.068076      -0.076469       0.004304       0.072165              8.715506      10.752628      -0.405477       1.666990       7.146137       1.571885       8.247754           0.025992
          147              O       3.656527      11.209813       1.555667      -0.588070      31.396206 0.45376326E+03  0.10430231E+05                                 7.742395                            6.456556       0.970873       2.347289                    0.999383      27.539717      70.231142       0.773460       0.344512      -1.153560      -0.060251       0.034179       0.004282       0.069403       0.075165       0.042400      -0.022186      -0.025859       0.170078      -0.117213       0.044005       0.073209              8.590218       8.680034       2.495977       3.352864       7.989199       3.360336       9.101421           0.003859
          148              O       8.461074       0.329791       5.482521      -0.765131      44.083182 0.78196515E+03  0.20538023E+05                                 9.846485                            8.617074       0.222650       2.089226                    0.995513      30.366960      82.046688       0.654894       0.356093      -1.147184       0.025558      -0.015565      -0.076640       0.082275      -0.023490       0.029509      -0.024610      -0.045154       0.051865      -0.047548      -0.008882       0.056431             10.812568       8.435560      -1.054854       1.870470       9.415405      -2.841886      14.586740           0.000606
          149              O       0.381865       1.239399       7.576174      -0.818943      53.809763 0.92389721E+03  0.25433727E+05                                11.377138                            9.497624      -0.115720       1.950990                    0.997374      32.517021      91.518870       0.607690       0.366132      -1.133205       0.093995      -0.016076      -0.011566       0.096059       0.016296      -0.008914       0.003537       0.012233       0.008764      -0.021554       0.003502       0.018051             12.692115      12.135728       5.654560       4.508736      12.862927       4.177989      13.077690           0.024005
          150              O      -0.619441      14.080065       7.260955      -0.813546      40.546354 0.85938957E+03  0.23253543E+05                                 9.387707                            9.165160      -0.041480       1.974727                    0.997835      32.374411      90.587929       0.617569       0.366540      -1.131922       0.045070      -0.017487      -0.046953       0.067392       0.022381       0.007982       0.014082      -0.029285       0.032585      -0.032179      -0.000916       0.033095              9.505209       8.513911       0.111275      -0.706190      11.097108      -1.182102       8.904608           0.029625
          151              O       7.089031      11.671673       7.044528      -0.655196      37.918064 0.68328704E+03  0.17553043E+05                                 9.071331                            8.229110       0.051466       2.010144                    0.998973      30.910879      85.777030       0.641539       0.371650      -1.121932      -0.044005      -0.007137      -0.030242       0.053870       0.062100      -0.024941      -0.066655       0.058413       0.031730      -0.095405      -0.007360       0.102765              9.569911       8.994195      -0.136441       2.739364       7.955603       2.498028      11.759934           0.024439
          152              O       5.658581      11.386979       5.360484      -0.564880      37.701029 0.51902761E+03  0.12331395E+05                                 8.892459                            6.984215       0.666035       2.267441                    0.997471      27.279176      70.602247       0.731490       0.352433      -1.147639       0.010766      -0.006511       0.025088       0.028066       0.042666      -0.019228       0.031096      -0.003769       0.130129      -0.075051       0.018890       0.056161             10.635489       7.525253       1.286810       2.005908      11.705335       6.786338      12.675878           0.005259
          153              O       6.340021      11.871081       9.641475      -0.635654      34.911058 0.62876538E+03  0.15791063E+05                                 8.501197                            7.856352       0.144603       2.059947                    0.998187      29.746478      81.128938       0.662520       0.368116      -1.126683      -0.067939      -0.012049       0.025442       0.073541       0.021368       0.012258       0.063681       0.044215       0.068069      -0.076473       0.004311       0.072162              8.715390      10.752491      -0.405486      -1.666962       7.146042      -1.571853       8.247638           0.025991
          154              O       4.240179      11.798834      10.360667      -0.588069      31.396062 0.45376084E+03  0.10430160E+05                                 7.742365                            6.456534       0.970879       2.347291                    0.999383      27.539689      70.230986       0.773462       0.344511      -1.153560       0.060250      -0.034179       0.004282       0.069402       0.075166      -0.042399       0.022187      -0.025858       0.170079      -0.117214       0.044006       0.073208              8.590182       8.679993       2.495963      -3.352845       7.989167      -3.360319       9.101385           0.003858
          155              O       8.051076       7.999340       3.322479      -0.765130      44.083167 0.78196474E+03  0.20538010E+05                                 9.846483                            8.617072       0.222650       2.089226                    0.995513      30.366952      82.046665       0.654895       0.356093      -1.147184       0.025558      -0.015565       0.076640       0.082275      -0.023490      -0.029509       0.024610      -0.045154       0.051865      -0.047548      -0.008882       0.056431             10.812567       8.435559      -1.054851      -1.870473       9.415400       2.841881      14.586741           0.000606
          156              O      -0.028133       8.908948       1.228826      -0.818948      53.810561 0.92391310E+03  0.25434282E+05                                11.377258                            9.497713      -0.115727       1.950983                    0.997374      32.517283      91.519926       0.607686       0.366132      -1.133204       0.093998      -0.016077       0.011565       0.096062       0.016298       0.008913      -0.003537       0.012240       0.008772      -0.021557       0.003504       0.018053             12.692256      12.135866       5.654639      -4.508799      12.863070      -4.178042      13.077833           0.024008
          157              O      -0.209443       6.410516       1.544045      -0.813546      40.546201 0.85938514E+03  0.23253391E+05                                 9.387681                            9.165134      -0.041480       1.974728                    0.997835      32.374341      90.587644       0.617571       0.366540      -1.131922       0.045068      -0.017486       0.046954       0.067391       0.022382      -0.007984      -0.014081      -0.029288       0.032588      -0.032181      -0.000916       0.033096              9.505183       8.513887       0.111277       0.706189      11.097087       1.182099       8.904575           0.029626
          158              O       7.499029       4.002124       1.760472      -0.655196      37.918144 0.68328903E+03  0.17553110E+05                                 9.071353                            8.229129       0.051444       2.010138                    0.998973      30.910888      85.777141       0.641537       0.371650      -1.121931      -0.044007      -0.007137       0.030242       0.053871       0.062102       0.024941       0.066656       0.058412       0.031732      -0.095405      -0.007360       0.102765              9.569934       8.994214      -0.136441      -2.739369       7.955626      -2.498038      11.759964           0.024440
          159              O       6.068579       3.717430       3.444516      -0.564880      37.700983 0.51902682E+03  0.12331371E+05                                 8.892453                            6.984210       0.666036       2.267442                    0.997471      27.279154      70.602175       0.731490       0.352433      -1.147639       0.010766      -0.006511      -0.025087       0.028065       0.042667       0.019228      -0.031096      -0.003769       0.130131      -0.075052       0.018890       0.056162             10.635482       7.525247       1.286810      -2.005908      11.705330      -6.786334      12.675870           0.005259
          160              O       6.750019       4.201532      16.773525      -0.635654      34.911206 0.62876894E+03  0.15791179E+05                                 8.501235                            7.856386       0.144574       2.059938                    0.998186      29.746506      81.129163       0.662517       0.368117      -1.126681      -0.067940      -0.012049      -0.025441       0.073541       0.021369      -0.012258      -0.063683       0.044215       0.068073      -0.076474       0.004311       0.072164              8.715430      10.752537      -0.405484       1.666972       7.146075       1.571865       8.247678           0.025992
          161              O       4.650177       4.129285      16.054333      -0.588069      31.396078 0.45376109E+03  0.10430167E+05                                 7.742368                            6.456536       0.970878       2.347290                    0.999383      27.539692      70.231001       0.773462       0.344511      -1.153560       0.060251      -0.034180      -0.004283       0.069403       0.075166       0.042399      -0.022188      -0.025859       0.170081      -0.117215       0.044007       0.073208              8.590186       8.679998       2.495966       3.352848       7.989172       3.360322       9.101389           0.003859
          162              O      -0.154370      15.009307      12.127479      -0.765131      44.083190 0.78196532E+03  0.20538029E+05                                 9.846486                            8.617075       0.222649       2.089226                    0.995513      30.366963      82.046701       0.654894       0.356093      -1.147184      -0.025558       0.015565       0.076640       0.082275      -0.023490       0.029509      -0.024610      -0.045155       0.051865      -0.047548      -0.008882       0.056431             10.812570       8.435562      -1.054853       1.870470       9.415404      -2.841884      14.586744           0.000606
          163              O       7.924839      14.099699      10.033826      -0.818944      53.809839 0.92389855E+03  0.25433773E+05                                11.377147                            9.497630      -0.115716       1.950990                    0.997374      32.517048      91.518966       0.607690       0.366132      -1.133205      -0.093995       0.016075       0.011565       0.096059       0.016296      -0.008914       0.003538       0.012234       0.008762      -0.021554       0.003502       0.018052             12.692126      12.135736       5.654563       4.508743      12.862933       4.177996      13.077709           0.024006
          164              O       8.926145       1.259033      10.349045      -0.813546      40.546221 0.85938590E+03  0.23253416E+05                                 9.387683                            9.165138      -0.041478       1.974728                    0.997835      32.374357      90.587695       0.617570       0.366540      -1.131922      -0.045069       0.017487       0.046953       0.067392       0.022380       0.007982       0.014081      -0.029288       0.032585      -0.032178      -0.000916       0.033095              9.505184       8.513891       0.111273      -0.706187      11.097079      -1.182097       8.904583           0.029626
          165              O       1.217673       3.667425      10.565472      -0.655196      37.917949 0.68328457E+03  0.17552963E+05                                 9.071311                            8.229094       0.051462       2.010144                    0.998973      30.910834      85.776847       0.641540       0.371650      -1.121932       0.044005       0.007138       0.030242       0.053870       0.062100      -0.024941      -0.066655       0.058416       0.031730      -0.095406      -0.007358       0.102764              9.569888       8.994178      -0.136443       2.739357       7.955584       2.498015      11.759902           0.024440
          166              O       2.648123       3.952119      12.249516      -0.564880      37.700998 0.51902715E+03  0.12331381E+05                                 8.892455                            6.984212       0.666035       2.267441                    0.997471      27.279162      70.602204       0.731490       0.352433      -1.147639      -0.010766       0.006511      -0.025088       0.028066       0.042667      -0.019228       0.031096      -0.003768       0.130130      -0.075051       0.018890       0.056162             10.635484       7.525249       1.286809       2.005906      11.705332       6.786335      12.675871           0.005259
          167              O       1.966683       3.468017       7.968525      -0.635655      34.911128 0.62876712E+03  0.15791119E+05                                 8.501214                            7.856367       0.144592       2.059944                    0.998187      29.746499      81.129056       0.662519       0.368116      -1.126682       0.067940       0.012050      -0.025441       0.073541       0.021368       0.012258       0.063682       0.044215       0.068071      -0.076473       0.004311       0.072163              8.715407      10.752511      -0.405486      -1.666964       7.146057      -1.571858       8.247654           0.025994
          168              O       4.066525       3.540264       7.249333      -0.588069      31.396073 0.45376103E+03  0.10430166E+05                                 7.742369                            6.456537       0.970877       2.347291                    0.999383      27.539684      70.230988       0.773462       0.344511      -1.153560      -0.060250       0.034179      -0.004282       0.069402       0.075166      -0.042399       0.022187      -0.025858       0.170080      -0.117214       0.044006       0.073209              8.590187       8.679998       2.495965      -3.352848       7.989172      -3.360322       9.101390           0.003859

******************************************************
Auxiliary information for the entire system
The total spin magnetic moment of the unit cell is   11.764335
The total net atomic charge of the unit cell is   -0.000006
Accuracy of reproducing the electrostatic potential in the unit cell:
  The inner radius (bohr) =    5.0000
  The outer radius (bohr) =   12.0000
  Valid grid points have density less than (e/(bohr^3)) =    0.0001
  The number of valid grid points were=        77772
  The rms potential error without charges in kcal/mol is=      5.84584
  The rms potential error with partial charges in kcal/mol is=      1.70803
  The RRMSE value at monopole order=      0.29218
  The rms potential error with partial charges and cloud penetration in kcal/mol is=      1.70327
  The RRMSE value at monopole order with cloud penetration is=      0.29136
  The rms potential error with partial charges and atomic dipoles in kcal/mol is=      0.60510
  The RRMSE value at dipole order=      0.10351
  The rms potential error with partial charges, atomic dipoles and cloud penetration in kcal/mol is=      0.59601
  The RRMSE value at dipole order with cloud penetration=      0.10195

******************************************************
The electron densities and ab initio electrostatic potential were computed in VASP using the PBE functional and
projector augmented wave method. See the main text of the journal article for a description of computational details.
The atomic charges, dipoles, and quadrupoles were computed with the DDEC6 method as described in
(a) T. A. Manz and N. Gabaldon Limas, RSC Adv. 6 (2016) 47771-47801 DOI: 10.1039/c6ra04656h
(b) N. Gabaldon Limas and T. A. Manz, RSC Adv. 8 (2018) 2678-2707 DOI: 10.1039/c7ra11829e.
For each atom in the material, the electron cloud parameters were fit to the spherically averaged atom-in-material
electron density using radial positions for which this density was between 10^-4 and 10^-2 electrons per cubic bohr.
The polarizabilities, dispersion coefficients, and quantum Drude oscillator (QDO) parameters were fit using the MCLF method.
The magnetic structure of the system was optimized in VASP from the default ferromagnetic initial guess using spin polarization.
The atomic spin moments (ASMs) were computed on this optimized magnetic structure using the DDEC6 partition as inputs
to the method of T. A. Manz and D. S. Sholl, J. Chem. Theory Comput. 7 (2011) 4146-4164 DOI: 10.1021/ct200539n.
The RMSE and RRMSE were computed using a uniform grid with Ewald summation.
