# Supplementary material for: A collection of forcefield precursors for metal–organic frameworks
Source: RSC Adv. 2019 Nov 13;9(63):36492–507. doi: 10.1039/c9ra07327b (PMC9075174; doi:10.1039/c9ra07327b)
Supplement: RA-009-C9RA07327B-s4945 [file RA-009-C9RA07327B-s4945.xyz]

  168
jmolscript: load "" {1 1 1} spacegroup "x,y,z" unitcell [{      8.773400     0.000000     0.000000 }, {     -1.065514    15.470350     0.000000 }, {      0.000000     0.000000    17.264000 }]
V      7.901735     5.169572    16.953248     1.401465
V      0.338908     2.565603     8.321248     1.400765
V     -0.193849    10.300778     0.310752     1.400879
V      7.368978    12.904747     8.942752     1.401506
Co     6.414822     9.815164    13.127891     0.558554
Co     0.760307    13.390361     4.495891     0.558737
Co     1.293064     5.655186     4.136109     0.559201
Co     6.947579     2.079989    12.768109     0.558207
P      7.736359     7.892973    15.419860     1.346556
P     -0.561230    15.312552     6.787860     1.346560
P     -0.028473     7.577377     1.844140     1.346585
P      8.269116     0.157798    10.476140     1.346561
H      6.160028     8.060052    17.174227     0.150956
H      5.404475     8.087899    15.758579     0.135265
H      5.595686     6.267039    14.380912     0.138120
H      4.459935     5.433187    15.135349     0.132011
H      4.012895     5.796740    17.125888     0.123293
H      4.937502     6.613575     0.882190     0.136963
H      3.411450     9.484872    13.945859     0.089402
H      1.729669     7.891426    13.892341     0.134601
H      4.119876     5.606455    11.539258     0.141752
H      5.722074     7.272612    11.668738     0.094079
H      7.295922     5.044881    12.250534     0.087860
H      0.093293     6.734243    12.404184     0.131487
H      2.925541     3.890793    12.954906     0.127637
H      1.254051     2.288065    12.885850     0.088488
H      1.015101    15.145473     8.542227     0.150944
H      1.770654    15.117626     7.126579     0.135286
H      2.644957     1.468136     5.748912     0.138123
H      3.780708     2.301988     6.503349     0.132012
H      4.227748     1.938435     8.493888     0.123291
H      3.303141     1.121600     9.514190     0.136971
H      3.763679    13.720653     5.313859     0.089403
H      5.445460    15.314099     5.260341     0.134602
H      4.120767     2.128720     2.907258     0.141748
H      2.518569     0.462563     3.036738     0.094076
H      0.944721     2.690294     3.618534     0.087865
H      8.147350     1.000932     3.772184     0.131498
H      5.315102     3.844382     4.322906     0.127637
H      6.986592     5.447110     4.253850     0.088487
H      1.547858     7.410298     0.089773     0.150971
H      2.303411     7.382451     1.505421     0.135271
H      2.112200     9.203311     2.883088     0.138122
H      3.247951    10.037163     2.128651     0.132014
H      3.694991     9.673610     0.138112     0.123292
H      2.770384     8.856775    16.381810     0.136975
H      4.296436     5.985478     3.318141     0.089409
H      5.978217     7.578924     3.371659     0.134596
H      3.588010     9.863895     5.724742     0.141757
H      1.985812     8.197738     5.595262     0.094079
H      0.411964    10.425469     5.013466     0.087868
H      7.614593     8.736107     4.859816     0.131490
H      4.782345    11.579557     4.309094     0.127644
H      6.453835    13.182285     4.378150     0.088490
H      6.692785     0.324877     8.721773     0.150956
H      5.937232     0.352724    10.137421     0.135282
H      5.062929    14.002214    11.515088     0.138119
H      3.927178    13.168362    10.760651     0.132012
H      3.480138    13.531915     8.770112     0.123292
H      4.404745    14.348750     7.749810     0.136981
H      3.944207     1.749697    11.950141     0.089412
H      2.262426     0.156251    12.003659     0.134596
H      3.587119    13.341630    14.356742     0.141744
H      5.189317    15.007787    14.227262     0.094076
H      6.763165    12.780056    13.645466     0.087864
H     -0.439464    14.469418    13.491816     0.131494
H      2.392784    11.625968    12.941094     0.127634
H      0.721294    10.023240    13.010150     0.088485
C      6.128605     7.650088    16.273046    -0.447179
C      5.434131     5.606455    15.100821    -0.275167
C      6.149522     4.314681    14.750362     0.663147
C      4.931193     5.877186     0.220979    -0.279650
C      5.316573     4.574582     0.916718     0.643097
C      3.559084     8.678866    13.464194     0.073002
C      2.546706     7.735175    13.433118    -0.194405
C      2.741182     6.554787    12.723568     0.106902
C      3.952678     6.390802    12.050272    -0.168242
C      4.905069     7.390186    12.138318     0.082706
C      8.201527     4.812826    12.414542     0.081349
C      0.359488     5.824587    12.485325    -0.155666
C      1.694897     5.491974    12.675229     0.111048
C      2.021420     4.152242    12.821973    -0.175195
C      1.020875     3.202362    12.771907     0.098125
C      2.112038     0.085087     7.641046    -0.447166
C      2.806512     2.128720     6.468821    -0.275157
C      2.091121     3.420494     6.118362     0.663156
C      3.309450     1.857989     8.852979    -0.279649
C      2.924070     3.160593     9.548718     0.643082
C      3.616045    14.526659     4.832194     0.073018
C      5.693937     0.000000     4.801118    -0.194383
C      5.499461     1.180388     4.091568     0.106905
C      4.287965     1.344373     3.418272    -0.168233
C      3.335574     0.344989     3.506318     0.082684
C      0.039116     2.922349     3.782542     0.081369
C      7.881155     1.910588     3.853325    -0.155643
C      6.545746     2.243201     4.043229     0.111103
C      6.219223     3.582933     4.189973    -0.175177
C      7.219768     4.532813     4.139907     0.098143
C      1.579281     7.820262     0.990954    -0.447170
C      2.273755     9.863895     2.163179    -0.275163
C      1.558364    11.155669     2.513638     0.663133
C      2.776693     9.593164    17.043021    -0.279655
C      2.391313    10.895768    16.347282     0.643096
C      4.148802     6.791484     3.799806     0.073020
C      5.161180     7.735175     3.830882    -0.194404
C      4.966704     8.915563     4.540432     0.106917
C      3.755208     9.079548     5.213728    -0.168236
C      2.802817     8.080164     5.125682     0.082706
C     -0.493641    10.657524     4.849458     0.081339
C      7.348398     9.645763     4.778675    -0.155658
C      6.012989     9.978376     4.588771     0.111069
C      5.686466    11.318108     4.442027    -0.175188
C      6.687011    12.267988     4.492093     0.098128
C      5.595848    15.385263     9.622954    -0.447166
C      4.901374    13.341630    10.795179    -0.275155
C      5.616765    12.049856    11.145638     0.663161
C      4.398436    13.612361     8.411021    -0.279653
C      4.783816    12.309757     7.715282     0.643095
C      4.091841     0.943691    12.431806     0.073025
C      3.079463     0.000000    12.462882    -0.194405
C      2.208425    14.289962    13.172432     0.106886
C      3.419921    14.125977    13.845728    -0.168259
C      4.372312    15.125361    13.757682     0.082690
C      7.668770    12.548001    13.481458     0.081345
C     -0.173269    13.559762    13.410675    -0.155643
C      1.162140    13.227149    13.220771     0.111069
C      1.488663    11.887417    13.074027    -0.175188
C      0.488118    10.937537    13.124093     0.098123
N      5.857691     6.195256    16.390269    -0.004641
N      4.740032     8.512560    12.848387    -0.222199
N     -0.266725     3.515946    12.568537    -0.230974
N      2.382952     1.539919     7.758269    -0.004578
N      2.435097    14.692965     4.216387    -0.222206
N     -0.266032     4.219229     3.936537    -0.231150
N      1.850195     9.275094     0.873731    -0.004619
N      2.967854     6.957790     4.415613    -0.222261
N     -0.798789    11.954404     4.695463    -0.231086
N      5.324934    13.930431     9.505731    -0.004614
N      5.272789     0.777385    13.047613    -0.222119
N     -0.799482    11.251121    13.327463    -0.231080
O      7.487710     8.247244    13.972100    -0.734982
O     -0.249661     8.987655    16.132863    -0.814764
O     -0.337259     6.539936    15.591291    -0.813573
O      7.188565     4.030490    15.433325    -0.650759
O      5.738057     3.626714    13.799288    -0.519338
O      6.519386     4.167248     0.779297    -0.628211
O      4.459675     3.997538     1.602272    -0.562825
O     -0.312581    14.958281     5.340100    -0.734932
O      7.424790    14.217870     7.500863    -0.814799
O      8.577902     1.195239     6.959291    -0.813509
O      1.052078     3.704685     6.801325    -0.650722
O      2.502586     4.108461     5.167288    -0.519474
O      1.721257     3.567927     9.411297    -0.628191
O      3.780968     3.737637    10.234272    -0.562828
O      0.220176     7.223106     3.291900    -0.735019
O      7.957547     6.482695     1.131137    -0.814695
O      8.045145     8.930414     1.672709    -0.813465
O      0.519321    11.439860     1.830675    -0.650648
O      1.969829    11.843636     3.464712    -0.519395
O      1.188500    11.303102    16.484703    -0.628272
O      3.248211    11.472812    15.661728    -0.562837
O      8.020467     0.512069    11.923900    -0.734889
O      0.283096     1.252480     9.763137    -0.814673
O     -0.870016    14.275111    10.304709    -0.813524
O      6.655808    11.765665    10.462675    -0.650718
O      5.205300    11.361889    12.096712    -0.519481
O      5.986629    11.902423     7.852703    -0.628263
O      3.926918    11.732713     7.029728    -0.562825

The following XYZ coordinates are in angstroms. Other properties are in atomic units.
The sperically averaged electron density of each atom fit to a function of the form exp(a - br)
eigen_1, eigen_2 and eigen_3 are the three eigenvalues of traceless quadrupole moment tensor
  atom number  atomic symbol              X              Y              Z     net charge C6 coefficient C8 coefficient C10 coefficient fluctuating dipole atomic polarizability isotropic forcefield polarizability              a              b squared Pearson coefficient          <r^3>          <r^4>         wp_QDO          m_QDO          q_QDO       dipole_x       dipole_y       dipole_z         dipole            Qxy            Qxz            Qyz     Q(x^2-y^2)  Q(3z^2 - R^2)        eigen_1        eigen_2        eigen_3 static polarizability      alpha(xx)      alpha(xy)      alpha(xz)      alpha(yy)      alpha(yz)      alpha(zz) atomic spin moment
            1              V       7.901735       5.169572      16.953248       1.401465      57.915933 0.11436947E+04  0.32265829E+05                                11.651613                           10.488134       1.068681       2.212514                    0.999125      43.551828     112.931789       0.601944       0.360676      -1.170749       0.093464      -0.029980       0.038297       0.105361       0.008124       0.018228      -0.016648      -0.014315       0.126733      -0.038910      -0.011033       0.049944             12.532111      10.524290       2.965127       1.019786      11.833499       1.634182      15.238544           1.591712
            2              V       0.338908       2.565603       8.321248       1.400765      57.929506 0.11440476E+04  0.32278363E+05                                11.653451                           10.489808       1.068589       2.212431                    0.999125      43.557799     112.952797       0.601889       0.360680      -1.170742      -0.093674       0.030126       0.038171       0.105543       0.007636      -0.017874       0.016531      -0.013879       0.125432      -0.038060      -0.011365       0.049425             12.534066      10.525926       2.965559      -1.019957      11.835260      -1.634372      15.241010           1.592063
            3              V      -0.193849      10.300778       0.310752       1.400879      57.914621 0.11436789E+04  0.32265133E+05                                11.651178                           10.487872       1.069012       2.212610                    0.999126      43.553180     112.933258       0.601970       0.360663      -1.170764      -0.093870       0.030017      -0.037884       0.105583       0.007617       0.017231      -0.016095      -0.012613       0.124107      -0.037153      -0.011456       0.048610             12.531540      10.523954       2.964869       1.019646      11.833024       1.634366      15.237640           1.592002
            4              V       7.368978      12.904747       8.942752       1.401506      57.877870 0.11427810E+04  0.32233022E+05                                11.645712                           10.483312       1.069963       2.213026                    0.999126      43.541040     112.884780       0.602147       0.360633      -1.170805       0.093800      -0.030198      -0.037947       0.105595       0.007325      -0.017296       0.016323      -0.013518       0.124409      -0.037271      -0.011578       0.048849             12.525339      10.519152       2.963064      -1.018765      11.827051      -1.632946      15.229815           1.591695
            5             Co       6.414822       9.815164      13.127891       0.558554     179.714158 0.35143954E+04  0.12960179E+06                                24.141543                           18.148809       0.545120       1.949711                    0.998220      55.662445     158.264164       0.472573       0.351461      -1.193524       0.008781      -0.018611      -0.041391       0.046224      -0.279324      -0.017169      -0.019085      -0.070099      -0.441615      -0.217204      -0.137930       0.355134             30.628127      29.299488       7.480099       4.669220      39.347773     -13.762775      23.237120           3.001122
            6             Co       0.760307      13.390361       4.495891       0.558737     179.820949 0.35167502E+04  0.12971218E+06                                24.151463                           18.155354       0.544549       1.949389                    0.998228      55.677539     158.328785       0.472463       0.351479      -1.193492      -0.008766       0.018623      -0.041400       0.046234      -0.278294       0.015630       0.020769      -0.071960      -0.439886      -0.216564      -0.137416       0.353980             30.641661      29.312489       7.484453      -4.670897      39.365462      13.769539      23.247032           3.001755
            7             Co       1.293064       5.655186       4.136109       0.559201     179.677598 0.35134670E+04  0.12955849E+06                                24.138149                           18.146145       0.545326       1.949793                    0.998221      55.656639     158.240116       0.472620       0.351450      -1.193538      -0.008792       0.018635       0.041422       0.046264      -0.278953      -0.016582      -0.019839      -0.069037      -0.441299      -0.216897      -0.137764       0.354661             30.624234      29.295555       7.479707       4.668278      39.343225     -13.761000      23.233922           3.001921
            8             Co       6.947579       2.079989      12.768109       0.558207     179.772657 0.35157677E+04  0.12966676E+06                                24.147868                           18.153379       0.544236       1.949386                    0.998224      55.668832     158.297914       0.472467       0.351501      -1.193475       0.008772      -0.018608       0.041398       0.046227      -0.278993       0.016707       0.019668      -0.070285      -0.440336      -0.217088      -0.137526       0.354614             30.636436      29.306699       7.482311      -4.669955      39.358299      13.767545      23.244311           3.000935
            9              P       7.736359       7.892973      15.419860       1.346556      60.789849 0.10950330E+04  0.32294722E+05                                13.236206                           11.120354       0.085327       1.824044                    0.999417      49.584945     157.458379       0.490411       0.423488      -1.064242       0.131818      -0.012360      -0.047669       0.140717       0.021436      -0.011225       0.033355       0.058384      -0.035232      -0.057445       0.015355       0.042091             14.669162      13.761262       2.567409       2.025223      14.518121      -1.439963      15.728102           0.012001
           10              P      -0.561230      15.312552       6.787860       1.346560      60.787906 0.10949887E+04  0.32293100E+05                                13.236037                           11.120226       0.085690       1.824166                    0.999417      49.583739     157.453961       0.490408       0.423496      -1.064237      -0.131819       0.012335      -0.047654       0.140710       0.021389       0.011197      -0.033285       0.058370      -0.035384      -0.057354       0.015271       0.042083             14.668988      13.760944       2.567085      -2.025147      14.517626       1.440592      15.728394           0.012002
           11              P      -0.028473       7.577377       1.844140       1.346585      60.792665 0.10951208E+04  0.32297712E+05                                13.236490                           11.120760       0.085561       1.824121                    0.999417      49.583116     157.449598       0.490409       0.423485      -1.064252      -0.131822       0.012360       0.047659       0.140717       0.021409      -0.011222       0.033352       0.058314      -0.035322      -0.057415       0.015353       0.042062             14.669432      13.761476       2.567445       2.025244      14.517827      -1.440006      15.728995           0.011987
           12              P       8.269116       0.157798      10.476140       1.346561      60.792706 0.10951153E+04  0.32297529E+05                                13.236511                           11.120740       0.085643       1.824139                    0.999418      49.583799     157.452018       0.490408       0.423486      -1.064251       0.131820      -0.012352       0.047651       0.140711       0.021375       0.011205      -0.033330       0.058339      -0.035435      -0.057386       0.015315       0.042071             14.669479      13.761542       2.567324      -2.025300      14.517683       1.440042      15.729213           0.011985
           13              H       6.160028       8.060052      17.174227       0.150956       1.102731 0.91095692E+01  0.94256449E+02                                 1.893588                            1.865414      -1.626756       2.116583                    0.991603       4.060169      12.460429       0.413246       1.432464      -0.675521       0.000466       0.007012       0.030579       0.031376      -0.001057       0.001456      -0.000788      -0.014131       0.020847      -0.010729       0.003450       0.007279              1.905163       1.734659       0.099444       0.130778       1.693969       0.295077       2.286861           0.000876
           14              H       5.404475       8.087899      15.758579       0.135265       1.052007 0.84522116E+01  0.85811093E+02                                 1.830766                            1.792538      -1.493986       2.167299                    0.991826       4.062260      12.339080       0.423190       1.425600      -0.676501      -0.020659       0.003180      -0.011025       0.023632       0.003593       0.005775       0.002691      -0.005450      -0.013117      -0.008541      -0.000263       0.008805              1.854815       1.996754      -0.298872       0.351878       1.701211      -0.215216       1.866479          -0.002533
           15              H       5.595686       6.267039      14.380912       0.138120       0.926152 0.73237222E+01  0.72149559E+02                                 1.715119                            1.694489      -1.574413       2.133399                    0.990793       4.088161      12.463374       0.422890       1.470201      -0.667475       0.008889       0.023150      -0.015994       0.029509       0.001665      -0.004577       0.000239      -0.008431       0.011615      -0.008184       0.002492       0.005692              1.723181       1.479475       0.065266      -0.026345       1.776188      -0.301041       1.913880          -0.000210
           16              H       4.459935       5.433187      15.135349       0.132011       1.057048 0.85204976E+01  0.85373601E+02                                 1.751913                            1.735656      -0.987001       2.410160                    0.997146       3.602157      10.344291       0.461056       1.325848      -0.699411      -0.027165      -0.008768       0.004988       0.028977       0.007523      -0.001437       0.003984       0.005792      -0.010579      -0.009259      -0.000658       0.009917              1.756065       2.184042       0.103553       0.032392       1.451238       0.072050       1.632916          -0.000707
           17              H       4.012895       5.796740      17.125888       0.123293       1.122172 0.91125551E+01  0.92486179E+02                                 1.795866                            1.773445      -0.963485       2.412330                    0.998098       3.620396      10.329485       0.466276       1.294274      -0.706423      -0.022626      -0.004799      -0.013079       0.026571       0.001283       0.004399      -0.000843       0.009960       0.000218      -0.005656      -0.001917       0.007573              1.799221       2.212750      -0.031144       0.186359       1.462980       0.021794       1.721933          -0.000968
           18              H       4.937502       6.613575       0.882190       0.136963       0.907331 0.69870189E+01  0.67328834E+02                                 1.641714                            1.617694      -1.080018       2.374163                    0.995249       3.656631      10.659823       0.452548       1.404533      -0.682149       0.006532       0.023081       0.018177       0.030097       0.003676       0.001096       0.002872      -0.005399       0.008423      -0.005978      -0.000071       0.006049              1.653850       1.406416      -0.033721      -0.079812       1.690507       0.323165       1.864626          -0.000169
           19              H       3.411450       9.484872      13.945859       0.089402       1.054966 0.75053065E+01  0.73687788E+02                                 1.803971                            1.667671      -1.255122       2.270118                    0.993397       3.949089      11.651022       0.448947       1.389580      -0.683427      -0.012570       0.041362       0.017695       0.046711       0.000256      -0.012007       0.004136       0.002492      -0.026569      -0.016341       0.003541       0.012801              1.870271       1.550817      -0.218298      -0.136063       2.323070       0.399423       1.736927          -0.000137
           20              H       1.729669       7.891426      13.892341       0.134601       0.909153 0.63714876E+01  0.60222799E+02                                 1.660021                            1.558933      -1.268207       2.293318                    0.993593       3.653226      10.677131       0.453044       1.430360      -0.676514      -0.034414       0.005456       0.018969       0.039672       0.001822      -0.009892       0.008332       0.000852      -0.014608      -0.015321       0.004123       0.011197              1.710594       2.092465      -0.113053      -0.364129       1.487924       0.133516       1.551394           0.000333
           21              H       4.119876       5.606455      11.539258       0.141752       1.080605 0.76133969E+01  0.74539815E+02                                 1.796629                            1.653615      -1.295665       2.273843                    0.994909       3.637171      10.494817       0.464488       1.346857      -0.693191       0.008659      -0.031121      -0.021302       0.038695      -0.001126      -0.011142       0.002936       0.006778      -0.021925      -0.013688       0.000131       0.013557              1.881028       1.533991       0.006194      -0.042978       2.291565       0.599203       1.817528           0.000151
           22              H       5.722074       7.272612      11.668738       0.094079       1.319716 0.97801710E+01  0.99725517E+02                                 1.919990                            1.779560      -0.789151       2.498244                    0.999261       3.420738       9.375347       0.494693       1.214256      -0.727189       0.041061      -0.009514      -0.026409       0.049739      -0.001713      -0.011465       0.012446       0.007851      -0.014523      -0.018307       0.000733       0.017573              1.973905       2.505521      -0.097105      -0.448387       1.617912       0.061393       1.798283          -0.000609
           23              H       7.295922       5.044881      12.250534       0.087860       1.229597 0.90113491E+01  0.91441667E+02                                 1.921145                            1.772573      -0.983008       2.400433                    0.996998       3.730661      10.733938       0.461639       1.307524      -0.702796      -0.043519       0.015435      -0.007129       0.046722      -0.006089       0.010331      -0.002788       0.006347      -0.044405      -0.018492       0.000909       0.017583              2.000501       2.820137      -0.274779       0.072222       1.653260       0.016633       1.528107          -0.000089
           24              H       0.093293       6.734243      12.404184       0.131487       1.193573 0.89562161E+01  0.90480750E+02                                 1.866617                            1.757829      -1.127292       2.350659                    0.996609       3.543521      10.077273       0.468613       1.293779      -0.706696      -0.010788       0.035585       0.000925       0.037196      -0.000935       0.004333      -0.007950      -0.008079      -0.036353      -0.015519       0.002404       0.013114              1.907021       1.752769      -0.257306      -0.006542       2.497102       0.058200       1.471192           0.000042
           25              H       2.925541       3.890793      12.954906       0.127637       1.094869 0.81128067E+01  0.81050555E+02                                 1.840538                            1.730504      -1.356431       2.241346                    0.993058       3.812156      11.269380       0.442911       1.384220      -0.685496       0.035090      -0.009845      -0.000077       0.036445      -0.002579       0.003527      -0.003645      -0.000068      -0.035496      -0.013027       0.003337       0.009690              1.887260       2.452575      -0.211404       0.165280       1.733475       0.046516       1.475730           0.000133
           26              H       1.254051       2.288065      12.885850       0.088488       1.301921 0.95018686E+01  0.97669092E+02                                 1.991103                            1.815709      -1.148893       2.320819                    0.995300       3.797294      10.982939       0.457976       1.301113      -0.703921       0.011486      -0.043144       0.002406       0.044712      -0.002454       0.001465      -0.004931      -0.005095      -0.033060      -0.012267       0.001987       0.010281              2.086263       1.764865      -0.333062       0.009906       2.999126       0.047141       1.494798          -0.000293
           27              H       1.015101      15.145473       8.542227       0.150944       1.102945 0.91119434E+01  0.94287713E+02                                 1.893858                            1.865673      -1.627043       2.116434                    0.991598       4.060763      12.462935       0.413210       1.432488      -0.675514      -0.000464      -0.007005       0.030578       0.031374      -0.001061      -0.001455       0.000790      -0.014101       0.020888      -0.010721       0.003430       0.007292              1.905437       1.734896       0.099464      -0.130795       1.694199      -0.295144       2.287215           0.000878
           28              H       1.770654      15.117626       7.126579       0.135286       1.051756 0.84496598E+01  0.85779092E+02                                 1.830530                            1.792316      -1.493696       2.167473                    0.991825       4.061746      12.337260       0.423197       1.425677      -0.676489       0.020657      -0.003186      -0.011034       0.023635       0.003596      -0.005769      -0.002678      -0.005442      -0.013087      -0.008529      -0.000263       0.008792              1.854573       1.996472      -0.298806      -0.351813       1.700994       0.215171       1.866255          -0.002529
           29              H       2.644957       1.468136       5.748912       0.138123       0.926151 0.73236951E+01  0.72149250E+02                                 1.715120                            1.694486      -1.574426       2.133392                    0.990794       4.088167      12.463403       0.422890       1.470203      -0.667475      -0.008885      -0.023150      -0.015994       0.029507       0.001664       0.004576      -0.000242      -0.008438       0.011619      -0.008187       0.002495       0.005691              1.723184       1.479472       0.065265       0.026346       1.776195       0.301048       1.913884          -0.000210
           30              H       3.780708       2.301988       6.503349       0.132012       1.057043 0.85204187E+01  0.85372389E+02                                 1.751889                            1.735633      -0.986989       2.410166                    0.997146       3.602112      10.344048       0.461066       1.325825      -0.699416       0.027163       0.008766       0.004985       0.028975       0.007525       0.001438      -0.003987       0.005789      -0.010580      -0.009262      -0.000656       0.009918              1.756042       2.184008       0.103549      -0.032388       1.451223      -0.072048       1.632894          -0.000709
           31              H       4.227748       1.938435       8.493888       0.123291       1.122174 0.91125185E+01  0.92485290E+02                                 1.795832                            1.773411      -0.963499       2.412318                    0.998098       3.620362      10.329204       0.466294       1.294231      -0.706433       0.022626       0.004797      -0.013076       0.026570       0.001287      -0.004400       0.000843       0.009964       0.000212      -0.005659      -0.001917       0.007576              1.799187       2.212704      -0.031143      -0.186358       1.462954      -0.021793       1.721902          -0.000968
           32              H       3.303141       1.121600       9.514190       0.136971       0.907309 0.69868172E+01  0.67326472E+02                                 1.641695                            1.617676      -1.080040       2.374159                    0.995249       3.656591      10.659708       0.452548       1.404544      -0.682147      -0.006531      -0.023082       0.018178       0.030097       0.003676      -0.001097      -0.002872      -0.005400       0.008423      -0.005978      -0.000071       0.006049              1.653830       1.406400      -0.033718       0.079810       1.690487      -0.323156       1.864602          -0.000169
           33              H       3.763679      13.720653       5.313859       0.089403       1.055073 0.75063170E+01  0.73700918E+02                                 1.804148                            1.667823      -1.255512       2.269932                    0.993392       3.949546      11.653000       0.448906       1.389647      -0.683412       0.012581      -0.041361       0.017695       0.046713       0.000234       0.012014      -0.004131       0.002466      -0.026527      -0.016335       0.003533       0.012803              1.870461       1.550971      -0.218338       0.136092       2.323316      -0.399486       1.737096          -0.000144
           34              H       5.445460      15.314099       5.260341       0.134602       0.909148 0.63714252E+01  0.60222089E+02                                 1.660020                            1.558929      -1.268192       2.293326                    0.993593       3.653208      10.677084       0.453043       1.430366      -0.676513       0.034413      -0.005461       0.018966       0.039671       0.001820       0.009890      -0.008334       0.000850      -0.014608      -0.015320       0.004122       0.011198              1.710597       2.092481      -0.113051       0.364130       1.487922      -0.133513       1.551388           0.000333
           35              H       4.120767       2.128720       2.907258       0.141748       1.080575 0.76131333E+01  0.74536535E+02                                 1.796590                            1.653582      -1.295612       2.273864                    0.994910       3.637135      10.494639       0.464495       1.346851      -0.693192      -0.008658       0.031121      -0.021302       0.038694      -0.001126       0.011141      -0.002935       0.006778      -0.021920      -0.013686       0.000130       0.013556              1.880986       1.533958       0.006204       0.042969       2.291519      -0.599184       1.817481           0.000152
           36              H       2.518569       0.462563       3.036738       0.094076       1.320314 0.97857872E+01  0.99799774E+02                                 1.920786                            1.780239      -0.789443       2.498109                    0.999258       3.421535       9.379149       0.494516       1.214485      -0.727136      -0.041056       0.009519      -0.026410       0.049736      -0.001735       0.011458      -0.012452       0.007843      -0.014479      -0.018294       0.000710       0.017585              1.974750       2.506722      -0.097171       0.448677       1.618528      -0.061444       1.798999          -0.000615
           37              H       0.944721       2.690294       3.618534       0.087865       1.229621 0.90116256E+01  0.91445748E+02                                 1.921213                            1.772635      -0.983176       2.400361                    0.996996       3.730782      10.734581       0.461614       1.307575      -0.702784       0.043520      -0.015445      -0.007133       0.046728      -0.006098      -0.010327       0.002792       0.006361      -0.044376      -0.018481       0.000892       0.017589              2.000575       2.820252      -0.274795      -0.072224       1.653321      -0.016634       1.528151          -0.000090
           38              H       8.147350       1.000932       3.772184       0.131498       1.193865 0.89590924E+01  0.90519541E+02                                 1.867139                            1.758281      -1.127393       2.350629                    0.996607       3.544062      10.080251       0.468473       1.294028      -0.706643       0.010786      -0.035584       0.000924       0.037194      -0.000925      -0.004330       0.007940      -0.008070      -0.036344      -0.015511       0.002412       0.013099              1.907574       1.753248      -0.257435       0.006549       2.497943      -0.058231       1.471532           0.000040
           39              H       5.315102       3.844382       4.322906       0.127637       1.094830 0.81123756E+01  0.81044680E+02                                 1.840450                            1.730422      -1.356360       2.241380                    0.993059       3.812015      11.268631       0.442937       1.384164      -0.685507      -0.035092       0.009842      -0.000075       0.036446      -0.002579      -0.003530       0.003646      -0.000061      -0.035498      -0.013029       0.003337       0.009692              1.887171       2.452453      -0.211394      -0.165270       1.733393      -0.046511       1.475666           0.000133
           40              H       6.986592       5.447110       4.253850       0.088487       1.301866 0.95013282E+01  0.97661945E+02                                 1.991035                            1.815649      -1.148757       2.320885                    0.995301       3.797176      10.982433       0.457988       1.301100      -0.703924      -0.011487       0.043145       0.002405       0.044712      -0.002453      -0.001466       0.004931      -0.005094      -0.033062      -0.012268       0.001988       0.010279              2.086192       1.764806      -0.333053      -0.009906       2.999019      -0.047135       1.494752          -0.000291
           41              H       1.547858       7.410298       0.089773       0.150971       1.102760 0.91100119E+01  0.94263607E+02                                 1.893729                            1.865543      -1.627015       2.116480                    0.991596       4.060516      12.462283       0.413198       1.432593      -0.675495      -0.000465      -0.007008      -0.030584       0.031380      -0.001059       0.001454      -0.000797      -0.014095       0.020895      -0.010719       0.003422       0.007296              1.905310       1.734782       0.099457       0.130801       1.694084       0.295120       2.287063           0.000880
           42              H       2.303411       7.382451       1.505421       0.135271       1.052028 0.84524674E+01  0.85814763E+02                                 1.830826                            1.792593      -1.494109       2.167249                    0.991823       4.062377      12.339712       0.423172       1.425644      -0.676492       0.020659      -0.003181       0.011023       0.023630       0.003594       0.005773       0.002692      -0.005442      -0.013116      -0.008538      -0.000266       0.008803              1.854880       1.996825      -0.298890       0.351903       1.701264      -0.215230       1.866550          -0.002533
           43              H       2.112200       9.203311       2.883088       0.138122       0.926145 0.73236398E+01  0.72148559E+02                                 1.715113                            1.694480      -1.574409       2.133402                    0.990794       4.088143      12.463311       0.422891       1.470203      -0.667475      -0.008887      -0.023150       0.015996       0.029509       0.001666      -0.004578       0.000240      -0.008437       0.011624      -0.008188       0.002494       0.005694              1.723176       1.479469       0.065263      -0.026343       1.776188      -0.301038       1.913870          -0.000207
           44              H       3.247951      10.037163       2.128651       0.132014       1.057041 0.85203805E+01  0.85371721E+02                                 1.751871                            1.735616      -0.987017       2.410155                    0.997145       3.602076      10.343852       0.461075       1.325805      -0.699420       0.027165       0.008768      -0.004985       0.028977       0.007528      -0.001440       0.003985       0.005796      -0.010582      -0.009264      -0.000658       0.009922              1.756023       2.183980       0.103547       0.032390       1.451213       0.072049       1.632875          -0.000710
           45              H       3.694991       9.673610       0.138112       0.123292       1.122105 0.91116838E+01  0.92473844E+02                                 1.795694                            1.773279      -0.963412       2.412357                    0.998100       3.620119      10.328032       0.466336       1.294157      -0.706449       0.022629       0.004799       0.013079       0.026574       0.001295       0.004404      -0.000840       0.009974       0.000190      -0.005663      -0.001923       0.007586              1.799046       2.212513      -0.031136       0.186336       1.462854       0.021795       1.721771          -0.000970
           46              H       2.770384       8.856775      16.381810       0.136975       0.907282 0.69865354E+01  0.67323025E+02                                 1.641659                            1.617642      -1.080001       2.374182                    0.995250       3.656505      10.659372       0.452554       1.404540      -0.682148      -0.006534      -0.023084      -0.018177       0.030100       0.003676       0.001098       0.002873      -0.005400       0.008416      -0.005977      -0.000073       0.006050              1.653794       1.406372      -0.033721      -0.079810       1.690451       0.323148       1.864559          -0.000170
           47              H       4.296436       5.985478       3.318141       0.089409       1.054938 0.75050569E+01  0.73684872E+02                                 1.803955                            1.667656      -1.255117       2.270128                    0.993397       3.949048      11.650940       0.448943       1.389602      -0.683423       0.012572      -0.041364      -0.017694       0.046713       0.000254      -0.012010       0.004134       0.002486      -0.026560      -0.016342       0.003540       0.012802              1.870257       1.550806      -0.218298      -0.136063       2.323050       0.399421       1.736915          -0.000137
           48              H       5.978217       7.578924       3.371659       0.134596       0.909197 0.63718632E+01  0.60227144E+02                                 1.660063                            1.558969      -1.268227       2.293303                    0.993592       3.653290      10.677335       0.453044       1.430342      -0.676518       0.034413      -0.005460      -0.018963       0.039669       0.001821      -0.009890       0.008335       0.000854      -0.014612      -0.015322       0.004123       0.011199              1.710640       2.092527      -0.113058      -0.364141       1.487963       0.133524       1.551428           0.000334
           49              H       3.588010       9.863895       5.724742       0.141757       1.080536 0.76128048E+01  0.74532862E+02                                 1.796586                            1.653576      -1.295565       2.273894                    0.994910       3.637097      10.494657       0.464481       1.346899      -0.693183      -0.008659       0.031121       0.021302       0.038694      -0.001126      -0.011142       0.002934       0.006780      -0.021919      -0.013686       0.000129       0.013556              1.880983       1.533954       0.006198      -0.042973       2.291516       0.599184       1.817478           0.000151
           50              H       1.985812       8.197738       5.595262       0.094079       1.319967 0.97825133E+01  0.99756278E+02                                 1.920304                            1.779828      -0.789398       2.498128                    0.999258       3.421072       9.376864       0.494629       1.214330      -0.727172      -0.041059       0.009519       0.026413       0.049741      -0.001728      -0.011464       0.012444       0.007850      -0.014495      -0.018295       0.000714       0.017581              1.974237       2.505990      -0.097133      -0.448500       1.618157       0.061412       1.798563          -0.000612
           51              H       0.411964      10.425469       5.013466       0.087868       1.229530 0.90108202E+01  0.91435508E+02                                 1.921120                            1.772558      -0.982981       2.400459                    0.996997       3.730655      10.734085       0.461623       1.307578      -0.702784       0.043520      -0.015438       0.007132       0.046725      -0.006092       0.010327      -0.002797       0.006350      -0.044418      -0.018493       0.000905       0.017588              2.000472       2.820073      -0.274773       0.072216       1.653253       0.016632       1.528090          -0.000088
           52              H       7.614593       8.736107       4.859816       0.131490       1.193707 0.89574885E+01  0.90497818E+02                                 1.866848                            1.758024      -1.127333       2.350647                    0.996608       3.543747      10.078514       0.468554       1.293882      -0.706674       0.010787      -0.035586      -0.000922       0.037197      -0.000932       0.004332      -0.007945      -0.008076      -0.036357      -0.015517       0.002408       0.013109              1.907269       1.752973      -0.257359      -0.006545       2.497494       0.058213       1.471340           0.000042
           53              H       4.782345      11.579557       4.309094       0.127644       1.094778 0.81118903E+01  0.81038562E+02                                 1.840389                            1.730368      -1.356356       2.241389                    0.993059       3.811916      11.268224       0.442946       1.384159      -0.685508      -0.035092       0.009847       0.000078       0.036447      -0.002579       0.003527      -0.003647      -0.000066      -0.035492      -0.013027       0.003336       0.009691              1.887106       2.452372      -0.211377       0.165262       1.733327       0.046509       1.475619           0.000133
           54              H       6.453835      13.182285       4.378150       0.088490       1.302158 0.95040474E+01  0.97698416E+02                                 1.991444                            1.815991      -1.149210       2.320678                    0.995294       3.797787      10.985242       0.457907       1.301218      -0.703897      -0.011492       0.043147      -0.002400       0.044716      -0.002462       0.001479      -0.004923      -0.005114      -0.033038      -0.012258       0.001970       0.010288              2.086638       1.765162      -0.333160       0.009910       2.999744       0.047155       1.495008          -0.000297
           55              H       6.692785       0.324877       8.721773       0.150956       1.102831 0.91107197E+01  0.94272227E+02                                 1.893760                            1.865575      -1.627003       2.116468                    0.991598       4.060597      12.462386       0.413210       1.432531      -0.675506       0.000465       0.007008      -0.030581       0.031377      -0.001059      -0.001454       0.000796      -0.014101       0.020889      -0.010721       0.003427       0.007294              1.905341       1.734814       0.099457      -0.130795       1.694116      -0.295124       2.287093           0.000879
           56              H       5.937232       0.352724      10.137421       0.135282       1.051840 0.84504918E+01  0.85789424E+02                                 1.830601                            1.792381      -1.493814       2.167403                    0.991826       4.061890      12.337727       0.423199       1.425640      -0.676495      -0.020656       0.003186       0.011029       0.023632       0.003596      -0.005771      -0.002682      -0.005454      -0.013114      -0.008537      -0.000263       0.008800              1.854648       1.996559      -0.298826      -0.351834       1.701060       0.215185       1.866324          -0.002530
           57              H       5.062929      14.002214      11.515088       0.138119       0.926190 0.73240908E+01  0.72154111E+02                                 1.715164                            1.694528      -1.574468       2.133367                    0.990794       4.088269      12.463790       0.422887       1.470195      -0.667476       0.008885       0.023151       0.015992       0.029507       0.001665       0.004576      -0.000243      -0.008438       0.011621      -0.008187       0.002495       0.005692              1.723229       1.479511       0.065265       0.026343       1.776237       0.301055       1.913939          -0.000208
           58              H       3.927178      13.168362      10.760651       0.132012       1.057038 0.85203405E+01  0.85371211E+02                                 1.751867                            1.735611      -0.986986       2.410167                    0.997146       3.602075      10.343839       0.461076       1.325804      -0.699420      -0.027164      -0.008766      -0.004986       0.028975       0.007527       0.001439      -0.003988       0.005791      -0.010582      -0.009264      -0.000656       0.009921              1.756019       2.183975       0.103547      -0.032389       1.451208      -0.072047       1.632875          -0.000710
           59              H       3.480138      13.531915       8.770112       0.123292       1.122133 0.91120356E+01  0.92478736E+02                                 1.795756                            1.773339      -0.963450       2.412341                    0.998099       3.620232      10.328585       0.466316       1.294194      -0.706441      -0.022628      -0.004797       0.013077       0.026571       0.001293      -0.004403       0.000841       0.009966       0.000199      -0.005660      -0.001920       0.007581              1.799110       2.212596      -0.031141      -0.186345       1.462900      -0.021792       1.721833          -0.000969
           60              H       4.404745      14.348750       7.749810       0.136981       0.907259 0.69863157E+01  0.67320468E+02                                 1.641642                            1.617626      -1.079994       2.374192                    0.995250       3.656458      10.659246       0.452551       1.404556      -0.682145       0.006532       0.023083      -0.018180       0.030100       0.003676      -0.001098      -0.002872      -0.005400       0.008423      -0.005978      -0.000072       0.006049              1.653776       1.406361      -0.033717       0.079807       1.690429      -0.323139       1.864539          -0.000170
           61              H       3.944207       1.749697      11.950141       0.089412       1.054927 0.75049683E+01  0.73683805E+02                                 1.803944                            1.667647      -1.255139       2.270119                    0.993396       3.949042      11.650918       0.448944       1.389603      -0.683423      -0.012570       0.041363      -0.017696       0.046713       0.000252       0.012007      -0.004137       0.002486      -0.026563      -0.016340       0.003540       0.012801              1.870244       1.550796      -0.218295       0.136061       2.323030      -0.399417       1.736906          -0.000139
           62              H       2.262426       0.156251      12.003659       0.134596       0.909200 0.63719044E+01  0.60227725E+02                                 1.660075                            1.558981      -1.268263       2.293285                    0.993592       3.653333      10.677532       0.453039       1.430354      -0.676515      -0.034412       0.005461      -0.018966       0.039670       0.001822       0.009891      -0.008334       0.000850      -0.014605      -0.015321       0.004123       0.011197              1.710652       2.092538      -0.113060       0.364145       1.487974      -0.133525       1.551443           0.000333
           63              H       3.587119      13.341630      14.356742       0.141744       1.080601 0.76133440E+01  0.74538651E+02                                 1.796572                            1.653570      -1.295614       2.273856                    0.994910       3.637101      10.494332       0.464514       1.346793      -0.693204       0.008656      -0.031120       0.021303       0.038693      -0.001126       0.011139      -0.002937       0.006778      -0.021919      -0.013685       0.000130       0.013555              1.880963       1.533947       0.006194       0.042975       2.291479      -0.599167       1.817464           0.000151
           64              H       5.189317      15.007787      14.227262       0.094076       1.319898 0.97818612E+01  0.99747656E+02                                 1.920212                            1.779749      -0.789279       2.498179                    0.999259       3.420986       9.376440       0.494650       1.214303      -0.727178       0.041059      -0.009510       0.026407       0.049735      -0.001717       0.011464      -0.012444       0.007845      -0.014518      -0.018302       0.000728       0.017574              1.974141       2.505856      -0.097123       0.448470       1.618084      -0.061406       1.798484          -0.000612
           65              H       6.763165      12.780056      13.645466       0.087864       1.229524 0.90107427E+01  0.91434163E+02                                 1.921087                            1.772529      -0.982924       2.400479                    0.996999       3.730576      10.733686       0.461637       1.307548      -0.702791      -0.043520       0.015440       0.007131       0.046725      -0.006086      -0.010332       0.002789       0.006348      -0.044420      -0.018497       0.000913       0.017584              2.000434       2.820010      -0.274759      -0.072214       1.653221      -0.016633       1.528070          -0.000086
           66              H      -0.439464      14.469418      13.491816       0.131494       1.193676 0.89571972E+01  0.90493873E+02                                 1.866788                            1.757974      -1.127399       2.350615                    0.996608       3.543699      10.078225       0.468570       1.293851      -0.706681      -0.010785       0.035586      -0.000919       0.037196      -0.000930      -0.004334       0.007949      -0.008077      -0.036348      -0.015518       0.002407       0.013111              1.907203       1.752921      -0.257345       0.006544       2.497386      -0.058210       1.471304           0.000042
           67              H       2.392784      11.625968      12.941094       0.127634       1.094860 0.81126142E+01  0.81047134E+02                                 1.840431                            1.730406      -1.356390       2.241362                    0.993059       3.812000      11.268353       0.442958       1.384097      -0.685520       0.035091      -0.009842       0.000074       0.036445      -0.002578      -0.003530       0.003647      -0.000062      -0.035491      -0.013027       0.003337       0.009690              1.887147       2.452419      -0.211391      -0.165268       1.733371      -0.046511       1.475651           0.000133
           68              H       0.721294      10.023240      13.010150       0.088485       1.301842 0.95010941E+01  0.97658216E+02                                 1.990947                            1.815578      -1.148812       2.320853                    0.995301       3.797092      10.981851       0.458019       1.301030      -0.703938       0.011486      -0.043145      -0.002405       0.044712      -0.002451      -0.001463       0.004933      -0.005094      -0.033046      -0.012263       0.001987       0.010276              2.086092       1.764730      -0.333027      -0.009905       2.998847      -0.047132       1.494698          -0.000292
           69              C       6.128605       7.650088      16.273046      -0.447179      31.204175 0.59398455E+03  0.15160205E+05                                 8.554121                            8.004548      -0.432948       1.815349                    0.997221      34.419644     104.501005       0.593262       0.404510      -1.067529      -0.073424      -0.094578       0.041475       0.126714       0.023447       0.031430       0.016724      -0.100552       0.006349      -0.067723       0.003720       0.064003              8.984990       9.411009       1.488903      -0.124200       9.359201      -0.453763       8.184760           0.001684
           70              C       5.434131       5.606455      15.100821      -0.275167      28.670662 0.47426274E+03  0.11466089E+05                                 8.247080                            7.261299      -0.395875       1.861879                    0.996004      30.877729      91.864999       0.607671       0.416909      -1.057296       0.024690       0.033837       0.077997       0.088533       0.038989      -0.007272       0.010525      -0.017781       0.086887      -0.056236       0.023628       0.032607              9.100906       7.314483      -0.727740       0.179574       9.640347       2.931562      10.347889           0.003244
           71              C       6.149522       4.314681      14.750362       0.663147      20.644354 0.23763039E+03  0.48839423E+04                                 7.108703                            5.588198      -0.109565       2.038835                    0.999543      21.738614      61.684594       0.604734       0.492802      -1.003545       0.026966      -0.047281       0.001721       0.054458       0.037155      -0.068349      -0.061133       0.001524      -0.004682      -0.075786      -0.036162       0.111947              8.231936       6.389265      -0.725363       1.264643       9.216234       4.381983       9.090310           0.004411
           72              C       4.931193       5.877186       0.220979      -0.279650      28.563286 0.47113549E+03  0.11351911E+05                                 8.160746                            7.203949      -0.167575       1.928893                    0.997488      30.814453      91.003263       0.615398       0.413073      -1.061585       0.047873       0.029459      -0.056735       0.079866       0.029087      -0.010133       0.010875      -0.006670       0.093395      -0.047627       0.013624       0.034003              8.847065       7.811158      -0.114090      -1.502841       8.041210      -1.962060      10.688828           0.000805
           73              C       5.316573       4.574582       0.916718       0.643097      20.361554 0.24684461E+03  0.51056016E+04                                 6.958819                            5.661453      -0.058105       2.051439                    0.999466      21.868427      61.609280       0.608162       0.486927      -1.009753       0.038156      -0.046591       0.012272       0.061458       0.003582       0.053269       0.068359      -0.082733       0.168076      -0.093931      -0.023542       0.117473              7.634793       7.783442       0.329129      -1.967730       7.506571      -3.286507       7.614367           0.002225
           74              C       3.559084       8.678866      13.464194       0.073002      28.307181 0.36491741E+03  0.82600343E+04                                 8.258415                            6.506375       0.126276       2.051749                    0.998947      26.919162      77.403792       0.622019       0.435026      -1.046480       0.028097      -0.015909      -0.048767       0.058488      -0.028417      -0.000556      -0.007755      -0.035102       0.041583      -0.040668       0.011406       0.029262              9.249461      11.274123       1.290707      -1.946495      10.295620       1.687765       6.178640          -0.009971
           75              C       2.546706       7.735175      13.433118      -0.194405      34.669946 0.46772695E+03  0.11190079E+05                                 9.213169                            7.194599       0.281617       2.062902                    0.999457      29.848538      86.335783       0.616898       0.415004      -1.065964      -0.001223      -0.000815      -0.016382       0.016447      -0.007454      -0.015615      -0.009404       0.031944       0.015136      -0.026030       0.000611       0.025419             10.464739      11.521650       2.312605      -1.422182      12.955394       3.011072       6.917172          -0.000801
           76              C       2.741182       6.554787      12.723568       0.106902      34.620914 0.40428242E+03  0.93001892E+04                                 9.360480                            6.786165      -0.060150       2.000981                    0.999309      26.060213      73.246430       0.623310       0.427165      -1.061240      -0.001717       0.004842      -0.009020       0.010381      -0.006351       0.009341      -0.006076      -0.002496      -0.027832      -0.014560      -0.001183       0.015743             11.283615      13.468254       4.679052      -0.907582      13.762739       2.925993       6.619852          -0.021418
           77              C       3.952678       6.390802      12.050272      -0.168242      34.029767 0.45636369E+03  0.10884155E+05                                 9.240167                            7.214977      -0.035662       1.971812                    0.998291      29.662857      86.515088       0.600388       0.427750      -1.054739      -0.010679       0.004307      -0.005435       0.012733      -0.016128       0.009860      -0.008112      -0.010665       0.038106      -0.023666      -0.000515       0.024182             10.467079      12.611474       3.219093      -1.136311      11.602814       2.682102       7.186949          -0.000781
           78              C       4.905069       7.390186      12.138318       0.082706      25.892020 0.32922431E+03  0.72334485E+04                                 7.628871                            6.056312       0.303868       2.108354                    0.999863      26.091642      72.944475       0.667263       0.417788      -1.061399      -0.027269       0.033876       0.019705       0.047744      -0.032985      -0.001458      -0.009465       0.022839       0.047180      -0.044000       0.015396       0.028604              8.472710       9.616634       2.019005      -0.982681       9.860608       1.953190       5.940889          -0.013402
           79              C       8.201527       4.812826      12.414542       0.081349      27.414492 0.35656307E+03  0.80535872E+04                                 8.176802                            6.487496       0.006263       2.014411                    0.998981      27.080093      78.712854       0.612638       0.442638      -1.038167       0.031907      -0.036166       0.032088       0.057928      -0.032471      -0.009166       0.003012       0.029454       0.080098      -0.049084       0.014946       0.034138              9.121363      11.413568       0.927003       0.160321      11.316878       0.735872       4.633642          -0.008885
           80              C       0.359488       5.824587      12.485325      -0.155666      32.255957 0.43612232E+03  0.10300019E+05                                 8.913790                            7.040236       0.053765       2.003269                    0.998778      29.426022      85.837634       0.608526       0.426184      -1.054074      -0.001902      -0.006572       0.025711       0.026606      -0.015471      -0.021154       0.000696      -0.028134       0.075556      -0.039299       0.005414       0.033884              9.973785      13.505809       1.636696       0.351585      11.534916       0.829383       4.880630          -0.000875
           81              C       1.694897       5.491974      12.675229       0.111048      34.860924 0.40831677E+03  0.94443335E+04                                 9.521756                            6.898856      -0.133955       1.982921                    0.999198      26.174872      74.488183       0.605820       0.437108      -1.052026      -0.004970      -0.006340      -0.013780       0.015962       0.003433      -0.026482       0.021467       0.004476       0.037142      -0.034269      -0.003190       0.037459             11.477793      14.806186       3.964370       0.807130      14.652487       1.117419       4.974706          -0.015854
           82              C       2.021420       4.152242      12.821973      -0.175195      34.037921 0.46666348E+03  0.11219076E+05                                 9.266017                            7.298127      -0.029016       1.966606                    0.998567      30.245165      89.266364       0.595254       0.428006      -1.052043      -0.006971       0.003808      -0.032811       0.033759      -0.013886      -0.003233       0.005485       0.031953       0.053882      -0.030483       0.009443       0.021040             10.431757      12.001342       1.960637       0.806157      14.148233       1.056794       5.145696          -0.001046
           83              C       1.020875       3.202362      12.771907       0.098125      27.231944 0.34481004E+03  0.77215266E+04                                 8.133379                            6.368879       0.033755       2.030433                    0.998681      26.651600      77.082878       0.620020       0.441141      -1.039263      -0.039652       0.031798      -0.031520       0.059807      -0.020730      -0.018662       0.006870      -0.025371       0.089382      -0.041692       0.002185       0.039507              9.119318      11.300084       0.804645       0.476775      11.572593       0.762154       4.485279          -0.010334
           84              C       2.112038       0.085087       7.641046      -0.447166      31.204140 0.59398664E+03  0.15160289E+05                                 8.554159                            8.004596      -0.432922       1.815363                    0.997221      34.419571     104.501269       0.593256       0.404514      -1.067526       0.073429       0.094574       0.041463       0.126709       0.023443      -0.031432      -0.016673      -0.100523       0.006395      -0.067721       0.003767       0.063953              8.985031       9.410807       1.488975       0.124315       9.359216       0.453765       8.185071           0.001689
           85              C       2.806512       2.128720       6.468821      -0.275157      28.670426 0.47425356E+03  0.11465797E+05                                 8.247025                            7.261213      -0.395864       1.861889                    0.996003      30.877252      91.862918       0.607678       0.416907      -1.057298      -0.024680      -0.033843       0.077992       0.088528       0.038982       0.007257      -0.010546      -0.017793       0.086902      -0.056232       0.023602       0.032631              9.100901       7.314326      -0.727698      -0.179564       9.640425      -2.931608      10.347952           0.003240
           86              C       2.091121       3.420494       6.118362       0.663156      20.645010 0.23763791E+03  0.48841482E+04                                 7.108966                            5.588373      -0.109779       2.038767                    0.999543      21.738892      61.686234       0.604709       0.492818      -1.003535      -0.026955       0.047280       0.001710       0.054451       0.037171       0.068330       0.061134       0.001555      -0.004663      -0.075761      -0.036185       0.111945              8.232259       6.389545      -0.725406      -1.264749       9.216593      -4.382131       9.090640           0.004408
           87              C       3.309450       1.857989       8.852979      -0.279649      28.563150 0.47113324E+03  0.11351823E+05                                 8.160677                            7.203905      -0.167538       1.928908                    0.997488      30.814208      91.001879       0.615405       0.413070      -1.061589      -0.047871      -0.029464      -0.056725       0.079859       0.029086       0.010137      -0.010863      -0.006647       0.093399      -0.047622       0.013622       0.034000              8.846989       7.811069      -0.114067       1.502789       8.041145       1.962080      10.688754           0.000804
           88              C       2.924070       3.160593       9.548718       0.643082      20.362131 0.24685326E+03  0.51058243E+04                                 6.958942                            5.661551      -0.058153       2.051416                    0.999466      21.868795      61.610546       0.608157       0.486926      -1.009753      -0.038157       0.046575       0.012288       0.061450       0.003580      -0.053263      -0.068352      -0.082710       0.168083      -0.093919      -0.023544       0.117463              7.634926       7.783576       0.329151       1.967763       7.506679       3.286584       7.614523           0.002223
           89              C       3.616045      14.526659       4.832194       0.073018      28.308193 0.36492789E+03  0.82604041E+04                                 8.258848                            6.506610       0.125796       2.051600                    0.998944      26.919975      77.408995       0.621982       0.435045      -1.046459      -0.028089       0.015909      -0.048761       0.058479      -0.028452       0.000559       0.007784      -0.035057       0.041644      -0.040699       0.011411       0.029287              9.250046      11.275048       1.290762       1.946716      10.296151      -1.687905       6.178940          -0.010012
           90              C       5.693937       0.000000       4.801118      -0.194383      34.669468 0.46771603E+03  0.11189743E+05                                 9.213059                            7.194477       0.281687       2.062927                    0.999457      29.848162      86.334185       0.616909       0.414999      -1.065968       0.001229       0.000802      -0.016384       0.016450      -0.007467       0.015603       0.009400       0.031931       0.015137      -0.026027       0.000623       0.025403             10.464678      11.521883       2.312712       1.422191      12.955160      -3.010935       6.916989          -0.000774
           91              C       5.499461       1.180388       4.091568       0.106905      34.621116 0.40428414E+03  0.93002242E+04                                 9.360489                            6.786153      -0.060139       2.000982                    0.999309      26.060190      73.245976       0.623315       0.427161      -1.061244       0.001723      -0.004841      -0.009026       0.010386      -0.006348      -0.009342       0.006076      -0.002496      -0.027844      -0.014564      -0.001178       0.015742             11.283716      13.468606       4.679238       0.907572      13.762754      -2.925927       6.619788          -0.021438
           92              C       4.287965       1.344373       3.418272      -0.168233      34.029379 0.45635204E+03  0.10883785E+05                                 9.240045                            7.214817      -0.035527       1.971854                    0.998292      29.662478      86.513031       0.600405       0.427742      -1.054746       0.010677      -0.004309      -0.005441       0.012735      -0.016132      -0.009863       0.008119      -0.010670       0.038109      -0.023671      -0.000520       0.024192             10.467043      12.611653       3.219356       1.136259      11.602766      -2.681992       7.186709          -0.000735
           93              C       3.335574       0.344989       3.506318       0.082684      25.892383 0.32922230E+03  0.72334676E+04                                 7.629090                            6.056336       0.303593       2.108280                    0.999863      26.092269      72.948995       0.667247       0.417794      -1.061385       0.027267      -0.033888       0.019692       0.047746      -0.032985       0.001440       0.009472       0.022795       0.047187      -0.043993       0.015382       0.028611              8.473046       9.617372       2.018987       0.982976       9.860736      -1.953240       5.941030          -0.013434
           94              C       0.039116       2.922349       3.782542       0.081369      27.414480 0.35656102E+03  0.80535627E+04                                 8.176923                            6.487552       0.006056       2.014348                    0.998981      27.080223      78.714405       0.612622       0.442649      -1.038156      -0.031919       0.036156       0.032067       0.057917      -0.032509       0.009173      -0.003004       0.029444       0.080246      -0.049142       0.014970       0.034172              9.121558      11.413685       0.927075      -0.160310      11.317327      -0.735901       4.633662          -0.008856
           95              C       7.881155       1.910588       3.853325      -0.155643      32.254204 0.43608571E+03  0.10298948E+05                                 8.913420                            7.039830       0.053817       2.003303                    0.998778      29.425077      85.834269       0.608557       0.426171      -1.054082       0.001903       0.006573       0.025688       0.026584      -0.015456       0.021145      -0.000703      -0.028114       0.075618      -0.039284       0.005389       0.033896              9.973471      13.505052       1.636475      -0.351591      11.535026      -0.829325       4.880334          -0.000883
           96              C       6.545746       2.243201       4.043229       0.111103      34.859855 0.40830061E+03  0.94438387E+04                                 9.521530                            6.898682      -0.134003       1.982911                    0.999198      26.174121      74.484858       0.605835       0.437103      -1.052032       0.004966       0.006335      -0.013787       0.015964       0.003430       0.026477      -0.021464       0.004472       0.037186      -0.034262      -0.003200       0.037462             11.477608      14.806094       3.964230      -0.807134      14.652154      -1.117345       4.974577          -0.015806
           97              C       6.219223       3.582933       4.189973      -0.175177      34.036841 0.46664367E+03  0.11218435E+05                                 9.265724                            7.297895      -0.028924       1.966639                    0.998568      30.244356      89.262144       0.595276       0.427997      -1.052053       0.006970      -0.003808      -0.032813       0.033761      -0.013878       0.003229      -0.005482       0.031969       0.053922      -0.030490       0.009446       0.021044             10.431470      12.001074       1.960591      -0.806143      14.147805      -1.056711       5.145532          -0.001043
           98              C       7.219768       4.532813       4.139907       0.098143      27.231052 0.34479674E+03  0.77211483E+04                                 8.133165                            6.368728       0.033733       2.030431                    0.998681      26.651200      77.081127       0.620032       0.441137      -1.039267       0.039654      -0.031803      -0.031531       0.059817      -0.020733       0.018653      -0.006872      -0.025384       0.089432      -0.041702       0.002188       0.039514              9.119090      11.299732       0.804568      -0.476750      11.572366      -0.762112       4.485172          -0.010299
           99              C       1.579281       7.820262       0.990954      -0.447170      31.203526 0.59396864E+03  0.15159711E+05                                 8.553992                            8.004411      -0.432961       1.815355                    0.997220      34.419218     104.499716       0.593270       0.404507      -1.067530       0.073432       0.094574      -0.041477       0.126716       0.023454       0.031424       0.016700      -0.100540       0.006339      -0.067717       0.003731       0.063986              8.984849       9.410611       1.488836      -0.124030       9.359055      -0.453675       8.184881           0.001682
          100              C       2.273755       9.863895       2.163179      -0.275163      28.670919 0.47425919E+03  0.11465967E+05                                 8.247147                            7.261266      -0.395892       1.861877                    0.996004      30.877442      91.863617       0.607674       0.416908      -1.057298      -0.024676      -0.033843      -0.077995       0.088529       0.038986      -0.007259       0.010541      -0.017795       0.086914      -0.056237       0.023608       0.032629              9.101105       7.314339      -0.727723       0.179567       9.640752       2.931895      10.348226           0.003233
          101              C       1.558364      11.155669       2.513638       0.663133      20.644916 0.23763464E+03  0.48840460E+04                                 7.108889                            5.588288      -0.109255       2.038943                    0.999543      21.738410      61.683898       0.604724       0.492810      -1.003543      -0.026962       0.047291      -0.001724       0.054464       0.037145      -0.068332      -0.061117       0.001529      -0.004697      -0.075769      -0.036150       0.111919              8.232207       6.389460      -0.725485       1.264679       9.216586       4.382142       9.090575           0.004439
          102              C       2.776693       9.593164      17.043021      -0.279655      28.562899 0.47113095E+03  0.11351717E+05                                 8.160548                            7.203844      -0.167439       1.928940                    0.997488      30.813813      90.999518       0.615415       0.413065      -1.061596      -0.047878      -0.029460       0.056725       0.079862       0.029094      -0.010122       0.010874      -0.006647       0.093360      -0.047623       0.013635       0.033989              8.846785       7.810905      -0.114179      -1.502657       8.041009      -1.961892      10.688440           0.000815
          103              C       2.391313      10.895768      16.347282       0.643096      20.360657 0.24683385E+03  0.51053078E+04                                 6.958524                            5.661269      -0.057949       2.051498                    0.999467      21.867868      61.606660       0.608184       0.486916      -1.009761      -0.038148       0.046591      -0.012278       0.061455       0.003585       0.053272       0.068355      -0.082748       0.168054      -0.093935      -0.023534       0.117470              7.634420       7.783084       0.329141      -1.967575       7.506233      -3.286287       7.613943           0.002224
          104              C       4.148802       6.791484       3.799806       0.073020      28.306745 0.36490930E+03  0.82598342E+04                                 8.258448                            6.506379       0.126173       2.051730                    0.998945      26.918940      77.403968       0.622006       0.435036      -1.046470      -0.028093       0.015902       0.048774       0.058489      -0.028420      -0.000558      -0.007766      -0.035093       0.041600      -0.040672       0.011405       0.029267              9.249547      11.274249       1.290719      -1.946527      10.295711       1.687777       6.178680          -0.009978
          105              C       5.161180       7.735175       3.830882      -0.194404      34.670215 0.46772904E+03  0.11190145E+05                                 9.213226                            7.194612       0.281584       2.062889                    0.999457      29.848672      86.336341       0.616897       0.415003      -1.065964       0.001228       0.000800       0.016397       0.016462      -0.007460      -0.015604      -0.009396       0.031940       0.015122      -0.026022       0.000615       0.025407             10.464872      11.521880       2.312690      -1.422181      12.955563       3.011084       6.917173          -0.000784
          106              C       4.966704       8.915563       4.540432       0.106917      34.620933 0.40428083E+03  0.93001319E+04                                 9.360474                            6.786138      -0.060169       2.000974                    0.999309      26.060087      73.245693       0.623314       0.427163      -1.061243       0.001721      -0.004844       0.009035       0.010395      -0.006355       0.009349      -0.006076      -0.002501      -0.027844      -0.014569      -0.001183       0.015752             11.283711      13.468404       4.679213      -0.907545      13.762921       2.925983       6.619808          -0.021414
          107              C       3.755208       9.079548       5.213728      -0.168236      34.028934 0.45634837E+03  0.10883681E+05                                 9.239988                            7.214816      -0.035527       1.971862                    0.998292      29.662227      86.512352       0.600401       0.427745      -1.054743       0.010681      -0.004307       0.005444       0.012738      -0.016130       0.009862      -0.008120      -0.010665       0.038101      -0.023667      -0.000523       0.024190             10.466935      12.611307       3.219154      -1.136261      11.602765       2.682027       7.186732          -0.000775
          108              C       2.802817       8.080164       5.125682       0.082706      25.891995 0.32922139E+03  0.72333995E+04                                 7.628925                            6.056303       0.303738       2.108316                    0.999863      26.091851      72.946172       0.667257       0.417790      -1.061393       0.027274      -0.033881      -0.019691       0.047745      -0.033005      -0.001449      -0.009478       0.022803       0.047230      -0.044022       0.015400       0.028622              8.472816       9.616861       2.018980      -0.982795       9.860679       1.953182       5.940910          -0.013407
          109              C      -0.493641      10.657524       4.849458       0.081339      27.415728 0.35657895E+03  0.80541057E+04                                 8.177289                            6.487799       0.006005       2.014335                    0.998978      27.081067      78.718709       0.612596       0.442660      -1.038145      -0.031910       0.036163      -0.032061       0.057913      -0.032483      -0.009179       0.002992       0.029455       0.080045      -0.049087       0.014953       0.034134              9.121995      11.414117       0.927225       0.160318      11.318046       0.735940       4.633823          -0.008879
          110              C       7.348398       9.645763       4.778675      -0.155658      32.255661 0.43610897E+03  0.10299623E+05                                 8.913696                            7.040049       0.053816       2.003287                    0.998778      29.425795      85.836594       0.608544       0.426175      -1.054081       0.001899       0.006574      -0.025681       0.026577      -0.015469      -0.021152       0.000699      -0.028130       0.075537      -0.039292       0.005413       0.033880              9.973787      13.505412       1.636836       0.351634      11.535482       0.829361       4.880468          -0.000867
          111              C       6.012989       9.978376       4.588771       0.111069      34.860105 0.40830409E+03  0.94438958E+04                                 9.521389                            6.898575      -0.133960       1.982916                    0.999199      26.174247      74.484004       0.605860       0.437085      -1.052047       0.004967       0.006341       0.013802       0.015980       0.003434      -0.026476       0.021463       0.004467       0.037151      -0.034263      -0.003190       0.037453             11.477463      14.805708       3.964437       0.807150      14.652178       1.117341       4.974503          -0.015844
          112              C       5.686466      11.318108       4.442027      -0.175188      34.036194 0.46662924E+03  0.11217965E+05                                 9.265497                            7.297681      -0.028832       1.966668                    0.998568      30.243909      89.259384       0.595299       0.427986      -1.052063       0.006969      -0.003801       0.032823       0.033770      -0.013887      -0.003241       0.005476       0.031952       0.054006      -0.030502       0.009432       0.021070             10.431256      12.000871       1.960786       0.806125      14.147540       1.056649       5.145357          -0.001057
          113              C       6.687011      12.267988       4.492093       0.098128      27.232560 0.34481545E+03  0.77217343E+04                                 8.133602                            6.368966       0.033309       2.030288                    0.998679      26.652505      77.087760       0.620006       0.441146      -1.039253       0.039639      -0.031804       0.031535       0.059810      -0.020761      -0.018642       0.006905      -0.025365       0.089538      -0.041724       0.002168       0.039557              9.119643      11.300409       0.804630       0.476777      11.573197       0.762137       4.485324          -0.010339
          114              C       5.595848      15.385263       9.622954      -0.447166      31.204183 0.59398241E+03  0.15160141E+05                                 8.554145                            8.004542      -0.432929       1.815361                    0.997221      34.419412     104.500369       0.593261       0.404511      -1.067528      -0.073433      -0.094568      -0.041467       0.126709       0.023457      -0.031427      -0.016684      -0.100553       0.006359      -0.067728       0.003748       0.063980              8.985033       9.410852       1.489015       0.124171       9.359174       0.453706       8.185074           0.001687
          115              C       4.901374      13.341630      10.795179      -0.275155      28.670905 0.47425840E+03  0.11465959E+05                                 8.247176                            7.261286      -0.395940       1.861861                    0.996004      30.877586      91.864495       0.607670       0.416911      -1.057294       0.024672       0.033850      -0.077997       0.088533       0.038982       0.007260      -0.010552      -0.017803       0.086887      -0.056233       0.023601       0.032632              9.101109       7.314340      -0.727665      -0.179539       9.640619      -2.931812      10.348369           0.003230
          116              C       5.616765      12.049856      11.145638       0.663161      20.646294 0.23765483E+03  0.48845670E+04                                 7.109269                            5.588590      -0.109973       2.038695                    0.999542      21.739098      61.686615       0.604697       0.492821      -1.003537       0.026958      -0.047284      -0.001717       0.054456       0.037169       0.068332       0.061134       0.001569      -0.004655      -0.075761      -0.036185       0.111947              8.232615       6.389815      -0.725557      -1.264746       9.216996      -4.382347       9.091034           0.004418
          117              C       4.398436      13.612361       8.411021      -0.279653      28.563349 0.47113329E+03  0.11351807E+05                                 8.160698                            7.203889      -0.167485       1.928925                    0.997488      30.814010      91.000764       0.615408       0.413068      -1.061592       0.047870       0.029466       0.056720       0.079856       0.029090       0.010122      -0.010867      -0.006653       0.093406      -0.047625       0.013624       0.034001              8.847031       7.810997      -0.114031       1.502765       8.041208       1.962172      10.688888           0.000809
          118              C       4.783816      12.309757       7.715282       0.643095      20.361091 0.24683815E+03  0.51054451E+04                                 6.958726                            5.661384      -0.058050       2.051459                    0.999467      21.868448      61.609613       0.608164       0.486927      -1.009750       0.038162      -0.046577      -0.012291       0.061456       0.003579      -0.053277      -0.068359      -0.082724       0.168095      -0.093937      -0.023541       0.117478              7.634670       7.783325       0.329134       1.967620       7.506458       3.286424       7.614226           0.002219
          119              C       4.091841       0.943691      12.431806       0.073025      28.306798 0.36491094E+03  0.82598550E+04                                 8.258385                            6.506344       0.126248       2.051751                    0.998946      26.918749      77.402558       0.622017       0.435029      -1.046477       0.028095      -0.015903       0.048757       0.058476      -0.028414       0.000552       0.007754      -0.035073       0.041561      -0.040653       0.011398       0.029255              9.249443      11.274149       1.290688       1.946537      10.295533      -1.687769       6.178648          -0.009999
          120              C       3.079463       0.000000      12.462882      -0.194405      34.670665 0.46773867E+03  0.11190444E+05                                 9.213324                            7.194712       0.281540       2.062871                    0.999457      29.849013      86.337872       0.616889       0.415006      -1.065961      -0.001227      -0.000803       0.016389       0.016454      -0.007463       0.015605       0.009391       0.031936       0.015129      -0.026020       0.000613       0.025407             10.464921      11.521855       2.312586       1.422212      12.955601      -3.011154       6.917306          -0.000780
          121              C       2.208425      14.289962      13.172432       0.106886      34.621292 0.40428818E+03  0.93003413E+04                                 9.360484                            6.786172      -0.060168       2.000969                    0.999309      26.060432      73.246769       0.623316       0.427159      -1.061245      -0.001721       0.004845       0.009030       0.010391      -0.006348      -0.009345       0.006075      -0.002494      -0.027849      -0.014567      -0.001176       0.015743             11.283618      13.468274       4.679018       0.907569      13.762718      -2.926016       6.619863          -0.021441
          122              C       3.419921      14.125977      13.845728      -0.168259      34.030187 0.45637101E+03  0.10884354E+05                                 9.240163                            7.214984      -0.035576       1.971827                    0.998292      29.663224      86.515743       0.600396       0.427744      -1.054744      -0.010684       0.004311       0.005440       0.012740      -0.016128      -0.009866       0.008107      -0.010669       0.038109      -0.023670      -0.000513       0.024182             10.467063      12.611571       3.219113       1.136333      11.602727      -2.682020       7.186890          -0.000758
          123              C       4.372312      15.125361      13.757682       0.082690      25.892327 0.32922702E+03  0.72335300E+04                                 7.628918                            6.056312       0.303805       2.108333                    0.999863      26.091906      72.945561       0.667266       0.417784      -1.061400      -0.027266       0.033884      -0.019698       0.047745      -0.032966       0.001457       0.009472       0.022826       0.047160      -0.043979       0.015387       0.028591              8.472777       9.616814       2.018979       0.982792       9.860598      -1.953179       5.940918          -0.013426
          124              C       7.668770      12.548001      13.481458       0.081345      27.415800 0.35658283E+03  0.80541892E+04                                 8.177251                            6.487823       0.006089       2.014354                    0.998980      27.080940      78.717491       0.612598       0.442659      -1.038149       0.031915      -0.036160      -0.032078       0.057923      -0.032484       0.009170      -0.002990       0.029470       0.080021      -0.049087       0.014963       0.034124              9.121885      11.414031       0.927166      -0.160312      11.317782      -0.735969       4.633843          -0.008856
          125              C      -0.173269      13.559762      13.410675      -0.155643      32.255299 0.43610638E+03  0.10299555E+05                                 8.913675                            7.040085       0.053753       2.003272                    0.998778      29.425577      85.836159       0.608535       0.426182      -1.054075      -0.001898      -0.006572      -0.025684       0.026580      -0.015462       0.021149      -0.000687      -0.028131       0.075588      -0.039295       0.005410       0.033885              9.973692      13.505452       1.636712      -0.351643      11.535105      -0.829391       4.880520          -0.000886
          126              C       1.162140      13.227149      13.220771       0.111069      34.859737 0.40830155E+03  0.94438341E+04                                 9.521345                            6.898585      -0.133959       1.982920                    0.999198      26.174186      74.484122       0.605855       0.437089      -1.052043      -0.004967      -0.006339       0.013792       0.015971       0.003432       0.026476      -0.021462       0.004465       0.037178      -0.034261      -0.003197       0.037457             11.477291      14.805524       3.964175      -0.807167      14.651838      -1.117369       4.974512          -0.015830
          127              C       1.488663      11.887417      13.074027      -0.175188      34.036606 0.46664049E+03  0.11218316E+05                                 9.265588                            7.297821      -0.028906       1.966639                    0.998568      30.244363      89.261376       0.595286       0.427992      -1.052058      -0.006972       0.003812       0.032814       0.033762      -0.013879       0.003229      -0.005476       0.031970       0.053988      -0.030502       0.009445       0.021057             10.431261      12.000764       1.960533      -0.806178      14.147535      -1.056729       5.145483          -0.001058
          128              C       0.488118      10.937537      13.124093       0.098123      27.231485 0.34480458E+03  0.77213397E+04                                 8.133138                            6.368738       0.033781       2.030433                    0.998682      26.651435      77.080965       0.620042       0.441128      -1.039275      -0.039654       0.031804       0.031537       0.059820      -0.020732       0.018654      -0.006867      -0.025400       0.089456      -0.041710       0.002193       0.039517              9.119013      11.299661       0.804587      -0.476795      11.572208      -0.762128       4.485171          -0.010315
          129              N       5.857691       6.195256      16.390269      -0.004641      27.250884 0.41268901E+03  0.94950783E+04                                 8.284363                            7.148454      -0.354528       1.928696                    0.996429      25.927058      71.700398       0.573321       0.464336      -1.044528      -0.168864       0.092175      -0.042351       0.196990       0.099665      -0.050578       0.031001      -0.176895       0.228063      -0.184560       0.084351       0.100209              9.270699       7.053198       1.976243      -1.371223       9.217695       0.431623      11.541204          -0.043816
          130              N       4.740032       8.512560      12.848387      -0.222199      36.764855 0.52309022E+03  0.12659974E+05                                 9.241523                            7.403168       0.006952       2.018991                    0.999252      28.113306      77.516752       0.644110       0.392907      -1.098535      -0.111850      -0.094503      -0.019069       0.147665      -0.069037      -0.009448       0.008759       0.004629       0.040433      -0.075816       0.010291       0.065525             10.449474      12.535359       1.552707      -1.776125      11.760464       1.737285       7.052600           0.010008
          131              N      -0.266725       3.515946      12.568537      -0.230974      38.671022 0.56317886E+03  0.13956652E+05                                 9.721815                            7.800502      -0.172035       1.956724                    0.998397      29.090563      82.558437       0.610016       0.405163      -1.084470       0.113417       0.107820       0.017695       0.157485      -0.070904      -0.026875      -0.004006      -0.012938      -0.013131      -0.076240      -0.000123       0.076363             10.921338      13.540405      -0.001529      -0.219669      13.634954       1.272991       5.588655           0.011529
          132              N       2.382952       1.539919       7.758269      -0.004578      27.249637 0.41266545E+03  0.94943770E+04                                 8.284042                            7.148191      -0.354544       1.928711                    0.996429      25.925918      71.696064       0.573340       0.464329      -1.044535       0.168849      -0.092168      -0.042351       0.196973       0.099646       0.050566      -0.030995      -0.176864       0.228044      -0.184528       0.084337       0.100192              9.270341       7.052874       1.976178       1.371085       9.217335      -0.431633      11.540815          -0.043832
          133              N       2.435097      14.692965       4.216387      -0.222206      36.770446 0.52317560E+03  0.12662823E+05                                 9.243205                            7.404317       0.005898       2.018666                    0.999248      28.115437      77.530357       0.643975       0.392965      -1.098471       0.111829       0.094492      -0.019081       0.147643      -0.069057       0.009443      -0.008717       0.004701       0.040634      -0.075870       0.010368       0.065502             10.451565      12.538111       1.553131       1.776557      11.762841      -1.737650       7.053744           0.010065
          134              N      -0.266032       4.219229       3.936537      -0.231150      38.680098 0.56333762E+03  0.13961647E+05                                 9.723476                            7.801708      -0.172357       1.956553                    0.998398      29.095006      82.575676       0.609953       0.405174      -1.084456      -0.113450      -0.107830       0.017679       0.157515      -0.070907       0.026892       0.003998      -0.013024      -0.013047      -0.076263      -0.000098       0.076361             10.923371      13.542821      -0.001085       0.219751      13.637793      -1.273338       5.589500           0.011543
          135              N       1.850195       9.275094       0.873731      -0.004619      27.250355 0.41267839E+03  0.94947638E+04                                 8.284246                            7.148354      -0.354595       1.928688                    0.996429      25.926442      71.698206       0.573327       0.464335      -1.044530       0.168849      -0.092175       0.042354       0.196977       0.099651      -0.050564       0.030999      -0.176868       0.228053      -0.184534       0.084336       0.100199              9.270562       7.052875       1.976161      -1.370938       9.217698       0.431784      11.541114          -0.043827
          136              N       2.967854       6.957790       4.415613      -0.222261      36.769322 0.52316384E+03  0.12662339E+05                                 9.242697                            7.404007       0.006365       2.018800                    0.999250      28.115109      77.526270       0.644025       0.392941      -1.098499       0.111856       0.094489       0.019084       0.147662      -0.069039      -0.009449       0.008743       0.004577       0.040492      -0.075827       0.010314       0.065513             10.450951      12.537205       1.553183      -1.776347      11.762267       1.737466       7.053381           0.010031
          137              N      -0.798789      11.954404       4.695463      -0.231086      38.683389 0.56338774E+03  0.13963483E+05                                 9.724712                            7.802560      -0.173240       1.956292                    0.998391      29.096774      82.587914       0.609848       0.405227      -1.084399      -0.113422      -0.107827      -0.017677       0.157492      -0.070920      -0.026909      -0.003982      -0.012875      -0.013152      -0.076253      -0.000142       0.076396             10.924851      13.544775      -0.000915      -0.219766      13.639691       1.273575       5.590089           0.011542
          138              N       5.324934      13.930431       9.505731      -0.004614      27.251184 0.41268757E+03  0.94950120E+04                                 8.284352                            7.148375      -0.354500       1.928712                    0.996430      25.926610      71.698420       0.573334       0.464328      -1.044536      -0.168870       0.092179       0.042365       0.197000       0.099655       0.050571      -0.031000      -0.176877       0.228072      -0.184546       0.084345       0.100201              9.270726       7.053037       1.976333       1.371051       9.217680      -0.431716      11.541461          -0.043827
          139              N       5.272789       0.777385      13.047613      -0.222119      36.761731 0.52303409E+03  0.12658319E+05                                 9.241188                            7.402907       0.006633       2.018936                    0.999250      28.111562      77.511911       0.644101       0.392922      -1.098521      -0.111828      -0.094485       0.019065       0.147636      -0.069028       0.009467      -0.008766       0.004634       0.040507      -0.075819       0.010304       0.065515             10.449074      12.534835       1.552465       1.776184      11.759968      -1.737259       7.052420           0.010030
          140              N      -0.799482      11.251121      13.327463      -0.231080      38.676597 0.56327673E+03  0.13959677E+05                                 9.722633                            7.801100      -0.171954       1.956697                    0.998399      29.093386      82.568098       0.610002       0.405155      -1.084476       0.113443       0.107833      -0.017683       0.157512      -0.070905       0.026891       0.004005      -0.012942      -0.013259      -0.076233      -0.000155       0.076387             10.922308      13.541473      -0.001234       0.219663      13.636436      -1.273150       5.589015           0.011531
          141              O       7.487710       8.247244      13.972100      -0.734982      47.347515 0.80636341E+03  0.21441645E+05                                10.489603                            8.857958      -0.089410       1.989181                    0.994888      30.741517      84.851982       0.631264       0.364895      -1.134911       0.009536       0.020690      -0.088470       0.091356      -0.013721       0.035039      -0.029956      -0.031560       0.056572      -0.044727      -0.014087       0.058815             11.835205       9.223028      -1.636305       2.881736      11.057113      -4.521182      15.225472           0.032689
          142              O      -0.249661       8.987655      16.132863      -0.814764      54.397387 0.93677580E+03  0.25901537E+05                                11.518431                            9.612910      -0.213672       1.922008                    0.996848      32.572824      92.154254       0.598840       0.369918      -1.129252       0.092841      -0.014711      -0.029489       0.098516       0.018433      -0.012555      -0.003906       0.006437       0.028319      -0.024298       0.000021       0.024276             12.848733      11.780166       5.267093       4.886877      12.711918       4.578400      14.054116           0.008466
          143              O      -0.337259       6.539936      15.591291      -0.813573      41.781670 0.87985232E+03  0.23946419E+05                                 9.601925                            9.292330      -0.115708       1.950913                    0.997723      32.446019      91.037433       0.611511       0.368019      -1.130843       0.041463      -0.012906      -0.062728       0.076292       0.023224       0.008118       0.015584      -0.041253       0.020924      -0.034577      -0.003043       0.037620              9.799823       8.649210      -0.393767      -0.820828      11.776191      -0.959069       8.974067           0.014766
          144              O       7.188565       4.030490      15.433325      -0.650759      37.460262 0.67362726E+03  0.17237249E+05                                 9.005992                            8.175504      -0.006309       1.998169                    0.998549      30.644423      84.772346       0.643305       0.372084      -1.122005      -0.042160      -0.024998      -0.041627       0.064306       0.058148      -0.015217      -0.068259       0.067148       0.048825      -0.100974       0.006315       0.094659              9.549417       8.961539       0.072909       2.610940       7.882098       2.838959      11.804615           0.012477
          145              O       5.738057       3.626714      13.799288      -0.519338      39.455330 0.52524815E+03  0.12552168E+05                                 9.291716                            7.115401       0.406258       2.197073                    0.996318      26.967326      70.654265       0.709066       0.361464      -1.137153       0.031842      -0.025230       0.009061       0.041624       0.043312      -0.025021       0.030733      -0.026185       0.144889      -0.080898       0.019026       0.061872             11.348734       7.790792       1.200268       1.626478      13.210206       7.656912      13.045203           0.031201
          146              O       6.519386       4.167248       0.779297      -0.628211      33.684903 0.60816485E+03  0.15123249E+05                                 8.257490                            7.696756       0.213799       2.086733                    0.998270      29.370427      79.299933       0.674306       0.365280      -1.130638      -0.067387      -0.024210       0.031978       0.078420       0.021010       0.007744       0.065790       0.039133       0.050189      -0.076920       0.007077       0.069843              8.407098      10.321128      -0.260741      -1.598184       6.788269      -1.466796       8.111896           0.013246
          147              O       4.459675       3.997538       1.602272      -0.562825      31.937021 0.45568071E+03  0.10489323E+05                                 7.889041                            6.510369       0.827888       2.311801                    0.998255      27.209726      69.525254       0.762847       0.348804      -1.149559       0.056564      -0.030436       0.007069       0.064621       0.077984      -0.042800       0.019050      -0.051067       0.177297      -0.123166       0.048539       0.074627              8.841227       8.206753       2.514811      -3.375082       8.461962      -3.955206       9.854965          -0.003712
          148              O      -0.312581      14.958281       5.340100      -0.734932      47.353715 0.80647939E+03  0.21445717E+05                                10.490916                            8.858909      -0.090274       1.988914                    0.994880      30.742725      84.860074       0.631190       0.364921      -1.134879      -0.009512      -0.020727      -0.088433       0.091327      -0.013811      -0.035013       0.029808      -0.031508       0.056181      -0.044651      -0.014021       0.058672             11.836839       9.224235      -1.636580      -2.882262      11.058695       4.521990      15.227587           0.032690
          149              O       7.424790      14.217870       7.500863      -0.814799      54.400745 0.93687973E+03  0.25905128E+05                                11.518867                            9.613467      -0.213576       1.922012                    0.996850      32.574428      92.160052       0.598821       0.369920      -1.129251      -0.092854       0.014721      -0.029534       0.098544       0.018475       0.012535       0.003943       0.006382       0.028359      -0.024330       0.000030       0.024300             12.849059      11.780760       5.267048      -4.887053      12.711660      -4.577995      14.054756           0.008470
          150              O       8.577902       1.195239       6.959291      -0.813509      41.771555 0.87956371E+03  0.23936328E+05                                 9.599891                            9.290399      -0.114981       1.951174                    0.997726      32.442192      91.019060       0.611622       0.367987      -1.130880      -0.041465       0.012905      -0.062680       0.076254       0.023170      -0.008152      -0.015520      -0.041315       0.020736      -0.034530      -0.003045       0.037574              9.797734       8.647426      -0.393808       0.820554      11.773479       0.959134       8.972297           0.014750
          151              O       1.052078       3.704685       6.801325      -0.650722      37.448740 0.67335636E+03  0.17228364E+05                                 9.003543                            8.173354      -0.005448       1.998463                    0.998552      30.640839      84.754075       0.643458       0.372038      -1.122054       0.042112       0.024965      -0.041584       0.064234       0.058134       0.015103       0.068279       0.067425       0.048763      -0.101091       0.006502       0.094589              9.546680       8.959464       0.072837      -2.610430       7.879566      -2.837561      11.801010           0.012461
          152              O       2.502586       4.108461       5.167288      -0.519474      39.463391 0.52537505E+03  0.12556033E+05                                 9.293199                            7.116456       0.405890       2.196915                    0.996318      26.969776      70.664401       0.708980       0.361484      -1.137130      -0.031779       0.025203       0.009073       0.041561       0.043338       0.025005      -0.030723      -0.026170       0.144804      -0.080899       0.019061       0.061838             11.350675       7.791980       1.200374      -1.626601      13.212785      -7.658443      13.047260           0.031224
          153              O       1.721257       3.567927       9.411297      -0.628191      33.684197 0.60814752E+03  0.15122692E+05                                 8.257273                            7.696562       0.213663       2.086680                    0.998270      29.370516      79.299543       0.674326       0.365272      -1.130645       0.067378       0.024162       0.031997       0.078405       0.021015      -0.007729      -0.065764       0.039165       0.050250      -0.076911       0.007092       0.069819              8.406856      10.320877      -0.260705       1.598115       6.788102       1.466749       8.111588           0.013253
          154              O       3.780968       3.737637      10.234272      -0.562828      31.936084 0.45566453E+03  0.10488851E+05                                 7.888852                            6.510226       0.827801       2.311776                    0.998255      27.209484      69.524143       0.762861       0.348801      -1.149562      -0.056552       0.030409       0.007092       0.064600       0.077978       0.042801      -0.019043      -0.051032       0.177255      -0.123149       0.048527       0.074622              8.840997       8.206536       2.514724       3.374961       8.461714       3.955079       9.854742          -0.003706
          155              O       0.220176       7.223106       3.291900      -0.735019      47.352838 0.80648065E+03  0.21445621E+05                                10.490501                            8.858713      -0.089625       1.989087                    0.994887      30.743449      84.860027       0.631223       0.364904      -1.134900      -0.009548      -0.020705       0.088462       0.091353      -0.013720       0.034992      -0.029927      -0.031564       0.056399      -0.044680      -0.014064       0.058744             11.836268       9.223850      -1.636427       2.881935      11.058172      -4.521522      15.226782           0.032697
          156              O       7.957547       6.482695       1.131137      -0.814695      54.382940 0.93649104E+03  0.25891488E+05                                11.516129                            9.611248      -0.213089       1.922252                    0.996848      32.568395      92.135439       0.598915       0.369902      -1.129273      -0.092802       0.014653       0.029489       0.098471       0.018340      -0.012555      -0.003905       0.006352       0.028049      -0.024163      -0.000041       0.024204             12.846033      11.777814       5.265558       4.885689      12.708576       4.577158      14.051708           0.008420
          157              O       8.045145       8.930414       1.672709      -0.813465      41.753747 0.87907685E+03  0.23919343E+05                                 9.596467                            9.287280      -0.113745       1.951632                    0.997730      32.435539      90.988010       0.611790       0.367944      -1.130934      -0.041499       0.012947       0.062653       0.076257       0.023041       0.008230       0.015424      -0.041367       0.020560      -0.034431      -0.003043       0.037475              9.794125       8.644502      -0.393805      -0.820158      11.768830      -0.958470       8.969042           0.014737
          158              O       0.519321      11.439860       1.830675      -0.650648      37.440400 0.67316520E+03  0.17222157E+05                                 9.002106                            8.172110      -0.004643       1.998783                    0.998551      30.637046      84.738842       0.643520       0.372030      -1.122066       0.042090       0.024996       0.041596       0.064238       0.058143      -0.015071      -0.068209       0.067534       0.048658      -0.101078       0.006549       0.094529              9.545108       8.958124       0.072685       2.609969       7.878130       2.836875      11.799070           0.012468
          159              O       1.969829      11.843636       3.464712      -0.519395      39.463684 0.52537550E+03  0.12556125E+05                                 9.293510                            7.116673       0.405259       2.196755                    0.996309      26.968933      70.663859       0.708932       0.361506      -1.137106      -0.031826       0.025226      -0.009056       0.041608       0.043295      -0.025026       0.030678      -0.026156       0.144766      -0.080848       0.019045       0.061803             11.351075       7.792234       1.200299       1.626516      13.213308       7.658767      13.047684           0.031231
          160              O       1.188500      11.303102      16.484703      -0.628272      33.693562 0.60837714E+03  0.15129988E+05                                 8.259221                            7.698383       0.212607       2.086300                    0.998268      29.374186      79.316321       0.674191       0.365307      -1.130606       0.067420       0.024193      -0.032009       0.078455       0.021059       0.007768       0.065752       0.038887       0.050394      -0.076817       0.006923       0.069893              8.408843      10.323065      -0.260624      -1.598417       6.789868      -1.467274       8.113597           0.013294
          161              O       3.248211      11.472812      15.661728      -0.562837      31.930275 0.45556517E+03  0.10485930E+05                                 7.887687                            6.509335       0.828177       2.311915                    0.998257      27.207886      69.516627       0.762949       0.348782      -1.149585      -0.056564       0.030446      -0.007065       0.064624       0.077967      -0.042798       0.019053      -0.051029       0.177218      -0.123135       0.048529       0.074606              8.839610       8.205414       2.514320      -3.374387       8.460387      -3.954251       9.853030          -0.003699
          162              O       8.020467       0.512069      11.923900      -0.734889      47.344511 0.80630491E+03  0.21439658E+05                                10.489029                            8.857540      -0.089363       1.989214                    0.994885      30.740489      84.847745       0.631291       0.364887      -1.134919       0.009506       0.020751       0.088448       0.091345      -0.013769      -0.035015       0.029919      -0.031551       0.056467      -0.044691      -0.014087       0.058779             11.834530       9.222552      -1.636053      -2.881419      11.056330       4.520680      15.224708           0.032680
          163              O       0.283096       1.252480       9.763137      -0.814673      54.385586 0.93654378E+03  0.25893330E+05                                11.516455                            9.611492      -0.213179       1.922208                    0.996848      32.569288      92.138875       0.598910       0.369900      -1.129274       0.092805      -0.014666       0.029485       0.098475       0.018374       0.012536       0.003896       0.006357       0.028118      -0.024205      -0.000001       0.024206             12.846381      11.778071       5.265648      -4.885848      12.708928      -4.577269      14.052146           0.008448
          164              O      -0.870016      14.275111      10.304709      -0.813524      41.764021 0.87937141E+03  0.23929544E+05                                 9.598328                            9.289083      -0.114264       1.951409                    0.997730      32.440038      91.007050       0.611701       0.367963      -1.130910       0.041483      -0.012895       0.062679       0.076261       0.023124      -0.008197      -0.015474      -0.041330       0.020544      -0.034473      -0.003068       0.037541              9.796010       8.646186      -0.393910       0.820339      11.770942       0.958474       8.970903           0.014725
          165              O       6.655808      11.765665      10.462675      -0.650718      37.434289 0.67303943E+03  0.17217916E+05                                 9.000430                            8.170794      -0.004205       1.998870                    0.998557      30.637007      84.732706       0.643645       0.371980      -1.122118      -0.042083      -0.024990       0.041586       0.064225       0.058104       0.015028       0.068277       0.067599       0.048617      -0.101135       0.006617       0.094519              9.543070       8.956780       0.072464      -2.609374       7.876342      -2.835544      11.796088           0.012444
          166              O       5.205300      11.361889      12.096712      -0.519481      39.459327 0.52531934E+03  0.12554317E+05                                 9.292366                            7.115932       0.406196       2.197015                    0.996322      26.969040      70.660424       0.709031       0.361469      -1.137147       0.031790      -0.025205      -0.009065       0.041570       0.043338       0.025037      -0.030738      -0.026134       0.144937      -0.080930       0.019044       0.061886             11.349509       7.791224       1.200108      -1.626236      13.211383      -7.657507      13.045921           0.031223
          167              O       5.986629      11.902423       7.852703      -0.628263      33.688445 0.60825349E+03  0.15126025E+05                                 8.258080                            7.697338       0.213238       2.086510                    0.998270      29.372647      79.307799       0.674277       0.365282      -1.130635      -0.067411      -0.024170      -0.032045       0.078456       0.021039      -0.007767      -0.065751       0.039049       0.050407      -0.076863       0.006997       0.069867              8.407654      10.321936      -0.260714       1.598104       6.788794       1.466816       8.112232           0.013257
          168              O       3.926918      11.732713       7.029728      -0.562825      31.940866 0.45574918E+03  0.10491352E+05                                 7.889887                            6.511049       0.827246       2.311596                    0.998251      27.210558      69.530147       0.762769       0.348825      -1.149535       0.056564      -0.030420      -0.007086       0.064614       0.078008       0.042762      -0.019050      -0.051078       0.177294      -0.123174       0.048572       0.074602              8.842165       8.207671       2.515094       3.375474       8.462833       3.955619       9.855992          -0.003725

******************************************************
Auxiliary information for the entire system
The total spin magnetic moment of the unit cell is   18.468054
The total net atomic charge of the unit cell is   0.000003
Accuracy of reproducing the electrostatic potential in the unit cell:
  The inner radius (bohr) =    5.0000
  The outer radius (bohr) =   12.0000
  Valid grid points have density less than (e/(bohr^3)) =    0.0001
  The number of valid grid points were=        75969
  The rms potential error without charges in kcal/mol is=      5.62708
  The rms potential error with partial charges in kcal/mol is=      1.75992
  The RRMSE value at monopole order=      0.31276
  The rms potential error with partial charges and cloud penetration in kcal/mol is=      1.75375
  The RRMSE value at monopole order with cloud penetration is=      0.31166
  The rms potential error with partial charges and atomic dipoles in kcal/mol is=      0.73807
  The RRMSE value at dipole order=      0.13116
  The rms potential error with partial charges, atomic dipoles and cloud penetration in kcal/mol is=      0.72727
  The RRMSE value at dipole order with cloud penetration=      0.12925

******************************************************
The electron densities and ab initio electrostatic potential were computed in VASP using the PBE functional and
projector augmented wave method. See the main text of the journal article for a description of computational details.
The atomic charges, dipoles, and quadrupoles were computed with the DDEC6 method as described in
(a) T. A. Manz and N. Gabaldon Limas, RSC Adv. 6 (2016) 47771-47801 DOI: 10.1039/c6ra04656h
(b) N. Gabaldon Limas and T. A. Manz, RSC Adv. 8 (2018) 2678-2707 DOI: 10.1039/c7ra11829e.
For each atom in the material, the electron cloud parameters were fit to the spherically averaged atom-in-material
electron density using radial positions for which this density was between 10^-4 and 10^-2 electrons per cubic bohr.
The polarizabilities, dispersion coefficients, and quantum Drude oscillator (QDO) parameters were fit using the MCLF method.
The magnetic structure of the system was optimized in VASP from the default ferromagnetic initial guess using spin polarization.
The atomic spin moments (ASMs) were computed on this optimized magnetic structure using the DDEC6 partition as inputs
to the method of T. A. Manz and D. S. Sholl, J. Chem. Theory Comput. 7 (2011) 4146-4164 DOI: 10.1021/ct200539n.
The RMSE and RRMSE were computed using a uniform grid with Ewald summation.
