# Supplementary material for: A collection of forcefield precursors for metal–organic frameworks
Source: RSC Adv. 2019 Nov 13;9(63):36492–507. doi: 10.1039/c9ra07327b (PMC9075174; doi:10.1039/c9ra07327b)
Supplement: RA-009-C9RA07327B-s4946 [file RA-009-C9RA07327B-s4946.xyz]

  152
jmolscript: load "" {1 1 1} spacegroup "x,y,z" unitcell [{     13.024500     0.000000     0.000000 }, {     -0.716016    13.004804     0.000000 }, {     -6.154138    -6.502292    14.204022 }]
Y      2.944535     3.219554    10.961244     1.885411
Y     -2.944375    -3.219384    10.961244     1.885019
Y      9.565009     3.117021     3.859233     1.885411
Y      2.743532     9.887842     3.859233     1.885019
Y      6.154344     6.502510    13.975621     1.852704
Y     -0.357958     6.502455     6.873610     1.852704
Y      6.512303     0.000056     7.210814     1.869376
Y      6.154243     6.502403     0.108803     1.869376
H      6.456662     4.559568    10.843350     0.123067
H     -3.559964     6.466058     8.971260     0.117750
H      7.523386     3.517854     7.087807     0.124626
H      4.244090     0.295240     4.005534     0.122135
H      6.188532     3.230409     2.053902     0.111794
H      3.126359     1.316088     0.298284     0.118589
H      6.567997    -4.559400    10.843350     0.121993
H      2.844080     6.538885     8.971260     0.122016
H      4.785202     9.487059     7.087807     0.124935
H      8.780469    -0.295178     4.005534     0.122253
H      6.119982     9.774427     2.053902     0.112839
H      9.182130    11.688720     0.298284     0.118101
H     10.709919     6.697503     3.741339     0.123067
H     -0.576331     9.805637     1.869249     0.117750
H      9.611138     7.705346    -0.014204     0.124626
H      0.419537    -2.248445    11.107545     0.122135
H      3.243372    -0.145583     9.155913     0.111794
H      1.500288    -3.308365     7.400295     0.118589
H      1.598620     6.307359     3.741339     0.121993
H     -0.139658     3.199196     1.869249     0.122016
H      2.697346     5.299458    -0.014204     0.124935
H     -0.419374     2.248617    11.107545     0.122253
H     -3.243238     0.145725     9.155913     0.112839
H     -1.500180     3.308479     7.400295     0.118101
C      6.791041     3.855994     8.965579    -0.043247
C      6.986678     4.679207    10.087696    -0.104823
C      7.978715     5.680576    10.079174    -0.043960
C     -4.233126     5.823621     8.968419    -0.094259
C      8.617605     5.029019     7.863347    -0.031727
C      7.630864     4.049757     7.843461    -0.103562
C      5.767803     2.829915     8.988305     0.652676
C     -4.894604     6.577917    11.263789     0.689912
C      9.503944     5.205874     6.636119     0.662653
C      3.515437     0.684070     2.178897    -0.045995
C      4.364724     0.824530     3.249880    -0.111699
C      5.413813     1.759575     3.215791    -0.042439
C      5.531859     2.572366     2.073787    -0.122843
C      4.714261     2.424103     0.997122    -0.027904
C      3.682005     1.443541     1.034053    -0.110202
C      2.392126    -0.345911     2.227191     0.663894
C      6.397153     1.854519     4.337908     0.689883
C     -1.283589    -3.202975    14.008006     0.665521
C      6.233591    -3.855855     8.965579    -0.046663
C      5.321954     8.325754    10.087696    -0.104067
C      4.329917     7.324384    10.079174    -0.041651
C      3.517241     7.181322     8.968419    -0.100729
C      3.690994     7.975907     7.863347    -0.033424
C      4.677735     8.955169     7.843461    -0.100898
C      7.256828    -2.829776     8.988305     0.656597
C      4.178753     6.427061    11.263789     0.687337
C      2.804637     7.799032     6.636119     0.661092
C      9.509095    -0.684036     2.178897    -0.048707
C      8.659824    -0.824479     3.249880    -0.110382
C      6.894719    11.245279     3.215791    -0.042026
C      6.776655    10.432470     2.073787    -0.125259
C      7.594238    10.580716     0.997122    -0.025841
C      8.626494    11.561279     1.034053    -0.109278
C     10.632406     0.345945     2.227191     0.662472
C      6.627410    -1.854451     4.337908     0.694742
C      1.283794     3.203192    14.008006     0.663136
C      9.989026     6.992698     1.863568    -0.043247
C     10.800239     7.233295     2.985685    -0.104823
C     -1.278942     8.278881     2.977163    -0.043960
C     -1.180790     9.098175     1.866408    -0.094259
C     11.059862     8.880987     0.761336    -0.031727
C     10.136327     7.841903     0.741450    -0.103562
C      9.020751     5.914599     1.886294     0.652676
C     -0.391270     8.479164     4.161778     0.689912
C      5.033587     3.273416    13.738130     0.662653
C      0.847835    -2.954620     9.280908    -0.045995
C      0.941394    -2.098895    10.351891    -0.111699
C      1.817352    -0.999990    10.317802    -0.042439
C      2.622425    -0.837438     9.175798    -0.122843
C      2.519333    -1.661951     8.099133    -0.027904
C      1.597002    -2.746552     8.136064    -0.110202
C     -0.118834    -4.132854     9.329202     0.663894
C      1.858093    -0.012916    11.439919     0.689883
C      3.384632    -1.457785     6.905995     0.665521
C      2.319485     6.012135     1.863568    -0.046663
C      1.508289     5.771555     2.985685    -0.104067
C      0.562970     4.725969     2.977163    -0.041651
C      0.464801     3.906658     1.866408    -0.100729
C      1.248633     4.123829     0.761336    -0.033424
C      2.172168     5.162913     0.741450    -0.100898
C      3.287761     7.090234     1.886294     0.656597
C     -0.324685     4.525704     4.161778     0.687337
C     -5.033386    -3.273203    13.738130     0.661092
C     -0.847700     2.954763     9.280908    -0.048707
C     -0.941242     2.099056    10.351891    -0.110382
C     -1.817201     1.000149    10.317802    -0.042025
C     -2.622290     0.837580     9.175798    -0.125259
C     -2.519214     1.662077     8.099133    -0.025841
C     -1.596883     2.746678     8.136064    -0.109277
C      0.118970     4.132999     9.329202     0.662472
C     -1.857926     0.013093    11.439919     0.694742
C      9.639970     1.457892     6.905995     0.663136
O      5.697403     1.979393     8.030954    -0.634935
O      4.910740     2.854631     9.928611    -0.643863
O     -5.377495     6.241101    12.340454    -0.626013
O     -4.236112     7.628704    11.087660    -0.652073
O     -2.498797     5.927642     6.749751    -0.648160
O      9.177912     4.621950     5.567977    -0.618127
O      1.521882    -0.318607     1.340860    -0.628315
O      2.412080    -1.133994     3.201587    -0.616915
O      7.426527     2.485250     4.141893    -0.657960
O      6.096698     1.303123     5.394688    -0.608911
O     -1.749663    -3.585325    12.902934    -0.604442
O      5.532392     4.383919    -0.031249    -0.666445
O      7.327214    -1.979269     8.030954    -0.635737
O      8.113905    -2.854478     9.928611    -0.644556
O      4.661660     6.763894    12.340454    -0.625257
O      3.520259     5.376272    11.087660    -0.650113
O      1.782880     7.077267     6.749751    -0.647863
O      3.130654     8.382940     5.567977    -0.616782
O     11.502638     0.318628     1.340860    -0.627261
O     10.612467     1.134044     3.201587    -0.616315
O      4.882018    10.519618     4.141893    -0.660915
O      6.927881    -1.303040     5.394688    -0.610792
O      1.749852     3.585524    12.902934    -0.603118
O      6.776092     8.620884    -0.031249    -0.666071
O      8.175386     5.797549     0.928943    -0.634935
O      9.092547     5.060191     2.826600    -0.643863
O     -0.701030     7.978488     5.238443    -0.626014
O      0.621728     9.194427     3.985649    -0.652073
O      5.698092     4.333308    13.851762    -0.648160
O      4.468469     2.915775    12.669988    -0.618127
O     -0.759746     8.004522     8.442871    -0.628315
O     -0.906822    -4.156256    10.303598    -0.616915
O      2.431282     1.049575    11.243904    -0.657960
O      1.324049    -0.343230    12.496699    -0.608911
O      3.028482    -1.944173     5.800923    -0.604442
O      4.431209    -0.737318     7.070762    -0.666445
O      4.133112     7.207270     0.928943    -0.635737
O      3.215979     7.944657     2.826600    -0.644556
O     -0.014909     5.026397     5.238443    -0.625257
O     -1.337685     3.810438     3.985649    -0.650113
O     -5.697889    -4.333093    13.851762    -0.647863
O     -4.468284    -2.915579    12.669988    -0.616782
O      0.043854     5.000413     8.442871    -0.627261
O      0.906973     4.156415    10.303598    -0.616315
O     -2.431117    -1.049401    11.243904    -0.660915
O     -1.323866     0.343424    12.496699    -0.610792
O      9.996103     1.944263     5.800923    -0.603118
O      8.593395     0.737427     7.070762    -0.666071

The following XYZ coordinates are in angstroms. Other properties are in atomic units.
The sperically averaged electron density of each atom fit to a function of the form exp(a - br)
eigen_1, eigen_2 and eigen_3 are the three eigenvalues of traceless quadrupole moment tensor
  atom number  atomic symbol              X              Y              Z     net charge C6 coefficient C8 coefficient C10 coefficient fluctuating dipole atomic polarizability isotropic forcefield polarizability              a              b squared Pearson coefficient          <r^3>          <r^4>         wp_QDO          m_QDO          q_QDO       dipole_x       dipole_y       dipole_z         dipole            Qxy            Qxz            Qyz     Q(x^2-y^2)  Q(3z^2 - R^2)        eigen_1        eigen_2        eigen_3 static polarizability      alpha(xx)      alpha(xy)      alpha(xz)      alpha(yy)      alpha(yz)      alpha(zz) atomic spin moment
            1              Y       2.944535       3.219554      10.961244       1.885411     195.770744 0.41912207E+04  0.16147387E+06                                25.425987                           20.056056       0.112777       1.765707                    0.998753      70.635554     205.091957       0.441736       0.359900      -1.186796       0.009397       0.006218      -0.016643       0.020098      -0.052990       0.042834       0.021449      -0.034069       0.381280      -0.127977      -0.008287       0.136265             29.764459      33.606646       4.338569      -1.396352      30.066723      -1.667814      25.620009           0.000002
            2              Y      -2.944375      -3.219384      10.961244       1.885019     196.007320 0.41973750E+04  0.16177927E+06                                25.451495                           20.075258       0.112348       1.765479                    0.998770      70.665660     205.259836       0.441352       0.360061      -1.186598      -0.008893      -0.006572      -0.016311       0.019705      -0.051904      -0.042547      -0.021366      -0.032292       0.384022      -0.127016      -0.010052       0.137068             29.795093      33.641164       4.345819       1.399668      30.098815       1.668855      25.645300           0.000003
            3              Y       9.565009       3.117021       3.859233       1.885411     195.770792 0.41912217E+04  0.16147392E+06                                25.425992                           20.056059       0.112759       1.765702                    0.998754      70.635561     205.091993       0.441736       0.359900      -1.186796       0.005692       0.009724      -0.016643       0.020098      -0.050799       0.019061       0.043949       0.045497       0.381280      -0.127977      -0.008288       0.136265             29.764465      29.601127       4.118031      -1.588529      34.072258      -1.485924      25.620011           0.000004
            4              Y       2.743532       9.887842       3.859233       1.885019     196.007295 0.41973748E+04  0.16177925E+06                                25.451494                           20.075258       0.112347       1.765479                    0.998770      70.665659     205.259837       0.441352       0.360061      -1.186598      -0.006073      -0.009240      -0.016311       0.019705      -0.049817      -0.018994      -0.043657       0.043494       0.384022      -0.127016      -0.010053       0.137068             29.795089      29.632416       4.125103       1.589383      34.107554       1.489298      25.645297           0.000004
            5              Y       6.154344       6.502510      13.975621       1.852704     235.495902 0.47530867E+04  0.18870875E+06                                28.503610                           21.454224       0.081245       1.749760                    0.998946      71.982422     211.205591       0.424824       0.363146      -1.185784       0.000221      -0.000147       0.006781       0.006786      -0.099273       0.000035      -0.000033       0.005160      -0.127331      -0.078085      -0.042444       0.120529             34.252433      33.169889       6.695305      -0.000410      31.721607       0.000914      37.865803           0.000014
            6              Y      -0.357958       6.502455       6.873610       1.852704     235.495882 0.47530864E+04  0.18870874E+06                                28.503609                           21.454223       0.081245       1.749760                    0.998946      71.982421     211.205587       0.424824       0.363146      -1.185784      -0.000159       0.000212       0.006780       0.006786      -0.098956      -0.000035       0.000033       0.016668      -0.127331      -0.078085      -0.042444       0.120528             34.252432      30.990958       6.575341       0.000935      33.900538      -0.000357      37.865799           0.000013
            7              Y       6.512303       0.000056       7.210814       1.869376     199.332747 0.42010406E+04  0.16206132E+06                                25.703815                           20.059896       0.096074       1.759237                    0.998890      71.067000     206.954740       0.442030       0.359196      -1.186539       0.000913       0.000410       0.011590       0.011633      -0.071565      -0.000315      -0.000069       0.084025       0.390683      -0.148099       0.017871       0.130228             30.326157      29.259566       4.871555      -0.001295      35.958481       0.001083      25.760424           0.000009
            8              Y       6.154243       6.502403       0.108803       1.869376     199.332713 0.42010405E+04  0.16206131E+06                                25.703812                           20.059896       0.096074       1.759237                    0.998890      71.067001     206.954743       0.442030       0.359196      -1.186539       0.000359       0.000934       0.011590       0.011633      -0.075744      -0.000052      -0.000319      -0.067803       0.390683      -0.148099       0.017870       0.130228             30.326152      35.403411       5.209819       0.001155      29.814624      -0.001234      25.760421           0.000009
            9              H       6.456662       4.559568      10.843350       0.123067       1.026965 0.76241596E+01  0.75191275E+02                                 1.778313                            1.688387      -1.380094       2.232235                    0.993199       3.827213      11.337467       0.442943       1.402114      -0.681514      -0.020774      -0.010635       0.033003       0.040421      -0.000674      -0.007543      -0.005498      -0.003177       0.011766      -0.009684      -0.000752       0.010436              1.817469       1.810882       0.109405      -0.461734       1.541970      -0.002028       2.099554           0.000000
           10              H      -3.559964       6.466058       8.971260       0.117750       1.082603 0.80948899E+01  0.80140806E+02                                 1.760555                            1.676568      -1.412725       2.209669                    0.993348       3.734514      10.688081       0.475117       1.302156      -0.702009       0.028206       0.023696       0.001733       0.036879       0.006498       0.006288      -0.005396       0.000012      -0.005245      -0.012179       0.004707       0.007472              1.782916       1.937388       0.439376      -0.092549       1.865795       0.104499       1.545564           0.000000
           11              H       7.523386       3.517854       7.087807       0.124626       1.048276 0.77932226E+01  0.77241078E+02                                 1.800156                            1.705201      -1.392203       2.227578                    0.993093       3.823963      11.336745       0.441682       1.399154      -0.682229      -0.008186      -0.020097      -0.034893       0.041090      -0.000532       0.006853       0.008721       0.005232       0.015027      -0.011611      -0.001111       0.012722              1.841947       1.560268       0.104834      -0.007749       1.837953       0.473121       2.127621           0.000000
           12              H       4.244090       0.295240       4.005534       0.122135       1.094998 0.81346416E+01  0.81092524E+02                                 1.816396                            1.713168      -1.384747       2.227178                    0.993081       3.805963      11.135018       0.454120       1.352984      -0.691381      -0.008589      -0.016071       0.036083       0.040423      -0.002535      -0.006533      -0.007949       0.007858       0.021118      -0.012955       0.000230       0.012725              1.860889       1.587220       0.117583       0.025244       1.844316      -0.488890       2.151131           0.000000
           13              H       6.188532       3.230409       2.053902       0.111794       1.147093 0.87215566E+01  0.87570818E+02                                 1.792848                            1.710962      -1.515594       2.153460                    0.992710       3.791962      10.768267       0.484644       1.258688      -0.711216       0.022493       0.024749      -0.000731       0.033451       0.007245      -0.005175       0.006831      -0.002558       0.003151      -0.012938       0.004784       0.008154              1.810726       1.932930       0.444763       0.101400       1.908344      -0.119917       1.590903           0.000001
           14              H       3.126359       1.316088       0.298284       0.118589       1.063839 0.79037115E+01  0.78663275E+02                                 1.818661                            1.717393      -1.408109       2.213834                    0.992823       3.901668      11.615780       0.439770       1.399393      -0.681758      -0.018434      -0.007289      -0.033249       0.038709      -0.001479       0.006459       0.002848      -0.002208       0.022894      -0.008707      -0.001975       0.010683              1.864741       1.896083       0.112904       0.486774       1.564470      -0.000210       2.133671          -0.000000
           15              H       6.567997      -4.559400      10.843350       0.121993       1.030948 0.76594487E+01  0.75622527E+02                                 1.782392                            1.691839      -1.379252       2.231823                    0.993141       3.834818      11.364270       0.442691       1.401367      -0.681642       0.020973       0.010676       0.033412       0.040868      -0.000498       0.007632       0.005556      -0.003166       0.011086      -0.009679      -0.000803       0.010482              1.821809       1.815182       0.109806       0.463993       1.544859       0.002140       2.105385           0.000000
           16              H       2.844080       6.538885       8.971260       0.122016       1.072655 0.80064812E+01  0.79068538E+02                                 1.751692                            1.668943      -1.409847       2.212421                    0.993361       3.716629      10.632587       0.475413       1.304586      -0.701501      -0.027352      -0.022700       0.001518       0.035577       0.006316      -0.006397       0.005503      -0.000312      -0.005116      -0.012220       0.004966       0.007253              1.773707       1.926478       0.434832       0.091829       1.855612      -0.103718       1.539030           0.000000
           17              H       4.785202       9.487059       7.087807       0.124935       1.047249 0.77839382E+01  0.77135421E+02                                 1.799988                            1.704976      -1.393844       2.227039                    0.993042       3.822609      11.336218       0.441350       1.400453      -0.681988       0.008305       0.020137      -0.034176       0.040527      -0.000430      -0.006736      -0.008754       0.004854       0.016132      -0.011475      -0.001405       0.012880              1.841790       1.559954       0.104786       0.007689       1.837793      -0.473268       2.127623           0.000000
           18              H       8.780469      -0.295178       4.005534       0.122253       1.092475 0.81145153E+01  0.80881312E+02                                 1.817766                            1.714342      -1.388188       2.226643                    0.993077       3.805067      11.149446       0.452436       1.358200      -0.690379       0.009135       0.016304       0.035685       0.040283      -0.002777       0.006439       0.007946       0.007839       0.021818      -0.013113       0.000361       0.012752              1.862361       1.588277       0.117658      -0.025356       1.845699       0.489563       2.153107           0.000000
           19              H       6.119982       9.774427       2.053902       0.112839       1.145687 0.87091069E+01  0.87416411E+02                                 1.791452                            1.709784      -1.516664       2.153323                    0.992665       3.789273      10.759553       0.484782       1.258752      -0.711193      -0.022200      -0.024725      -0.000560       0.033234       0.007209       0.005357      -0.006527      -0.002455       0.003497      -0.012856       0.005070       0.007786              1.809292       1.931243       0.443904      -0.101352       1.906639       0.119764       1.589995           0.000001
           20              H       9.182130      11.688720       0.298284       0.118101       1.069936 0.79617619E+01  0.79406355E+02                                 1.827062                            1.724739      -1.486969       2.178209                    0.992168       3.918117      11.686631       0.438320       1.401099      -0.681377       0.018415       0.007248      -0.033279       0.038718      -0.001642      -0.006710      -0.003193      -0.002217       0.022776      -0.009085      -0.001820       0.010904              1.873626       1.905159       0.113744      -0.490611       1.570955       0.000324       2.144765          -0.000000
           21              H      10.709919       6.697503       3.741339       0.123067       1.026965 0.76241611E+01  0.75191295E+02                                 1.778313                            1.688387      -1.380094       2.232235                    0.993199       3.827213      11.337468       0.442942       1.402114      -0.681514      -0.009477      -0.021327       0.033003       0.040421      -0.000496      -0.005075      -0.007833       0.003306       0.011766      -0.009684      -0.000752       0.010436              1.817469       1.530772       0.093982       0.023359       1.822081      -0.461147       2.099554           0.000000
           22              H      -0.576331       9.805637       1.869249       0.117750       1.082603 0.80948928E+01  0.80140844E+02                                 1.760556                            1.676569      -1.412726       2.209669                    0.993348       3.734514      10.688083       0.475117       1.302156      -0.702009       0.022109       0.029466       0.001733       0.036879       0.006458      -0.005734       0.005981      -0.001438      -0.005245      -0.012179       0.004707       0.007472              1.782916       1.817775       0.432791       0.109429       1.985408      -0.086664       1.545564           0.000000
           23              H       9.611138       7.705346      -0.014204       0.124626       1.048276 0.77932188E+01  0.77241033E+02                                 1.800156                            1.705201      -1.392203       2.227578                    0.993093       3.823963      11.336745       0.441682       1.399154      -0.682229      -0.019616      -0.009278      -0.034893       0.041090      -0.000816       0.008331       0.007322      -0.005083       0.015027      -0.011611      -0.001111       0.012722              1.841947       1.825603       0.119443       0.472831       1.572616       0.018273       2.127621           0.000000
           24              H       0.419537      -2.248445      11.107545       0.122135       1.094997 0.81346384E+01  0.81092485E+02                                 1.816396                            1.713168      -1.384747       2.227178                    0.993081       3.805963      11.135018       0.454120       1.352984      -0.691381      -0.015574      -0.009459       0.036083       0.040423      -0.002951      -0.007578      -0.006960      -0.007254       0.021118      -0.012955       0.000230       0.012725              1.860888       1.830629       0.130985      -0.489538       1.600905      -0.001672       2.151130           0.000000
           25              H       3.243372      -0.145583       9.155913       0.111794       1.147092 0.87215438E+01  0.87570662E+02                                 1.792847                            1.710961      -1.515594       2.153459                    0.992710       3.791962      10.768267       0.484644       1.258689      -0.711216       0.023475       0.023819      -0.000731       0.033451       0.007341       0.007105      -0.004791       0.000952       0.003151      -0.012938       0.004784       0.008154              1.810725       1.859590       0.440725      -0.125310       1.981682       0.094654       1.590902           0.000001
           26              H       1.500288      -3.308365       7.400295       0.118589       1.063839 0.79037130E+01  0.78663294E+02                                 1.818661                            1.717393      -1.408109       2.213834                    0.992823       3.901668      11.615781       0.439770       1.399393      -0.681758      -0.006265      -0.018806      -0.033249       0.038709      -0.001349       0.002489       0.006606       0.002520       0.022894      -0.008707      -0.001975       0.010683              1.864741       1.553077       0.094019      -0.026970       1.907476       0.486026       2.133670          -0.000000
           27              H       1.598620       6.307359       3.741339       0.121993       1.030948 0.76594478E+01  0.75622518E+02                                 1.782392                            1.691839      -1.379251       2.231823                    0.993141       3.834817      11.364268       0.442691       1.401367      -0.681641       0.009507       0.021529       0.033412       0.040868      -0.000322       0.005128       0.007926       0.003256       0.011086      -0.009679      -0.000803       0.010482              1.821809       1.533621       0.094303      -0.023371       1.826420       0.463410       2.105385           0.000000
           28              H      -0.139658       3.199196       1.869249       0.122016       1.072656 0.80064936E+01  0.79068687E+02                                 1.751693                            1.668944      -1.409848       2.212421                    0.993361       3.716630      10.632590       0.475413       1.304586      -0.701501      -0.021162      -0.028558       0.001518       0.035577       0.006295       0.005846      -0.006085      -0.001077      -0.005116      -0.012220       0.004967       0.007253              1.773708       1.808090       0.428314      -0.108609       1.974002       0.085988       1.539030           0.000000
           29              H       2.697346       5.299458      -0.014204       0.124935       1.047250 0.77839435E+01  0.77135483E+02                                 1.799989                            1.704977      -1.393844       2.227039                    0.993042       3.822610      11.336220       0.441350       1.400453      -0.681988       0.019650       0.009399      -0.034176       0.040527      -0.000694      -0.008370      -0.007208      -0.004730       0.016132      -0.011475      -0.001405       0.012880              1.841790       1.825450       0.119404      -0.472976       1.572298      -0.018340       2.127624           0.000000
           30              H      -0.419374       2.248617      11.107545       0.122253       1.092474 0.81145085E+01  0.80881230E+02                                 1.817765                            1.714342      -1.388188       2.226643                    0.993077       3.805066      11.149444       0.452436       1.358200      -0.690379       0.015778       0.010017       0.035685       0.040283      -0.003190       0.007580       0.006866      -0.007181       0.021818      -0.013113       0.000361       0.012752              1.862361       1.832004       0.131077       0.490216       1.601972       0.001596       2.153106           0.000000
           31              H      -3.243238       0.145725       9.155913       0.112839       1.145687 0.87091117E+01  0.87416474E+02                                 1.791452                            1.709785      -1.516664       2.153323                    0.992665       3.789274      10.759558       0.484782       1.258752      -0.711193      -0.023468      -0.023525      -0.000560       0.033234       0.007301      -0.006812       0.004990       0.000857       0.003496      -0.012856       0.005070       0.007786              1.809293       1.857982       0.439871       0.125155       1.979902      -0.094614       1.589996           0.000001
           32              H      -1.500180       3.308479       7.400295       0.118101       1.069936 0.79617639E+01  0.79406380E+02                                 1.827062                            1.724739      -1.486970       2.178209                    0.992168       3.918118      11.686634       0.438320       1.401099      -0.681377       0.006225       0.018785      -0.033279       0.038718      -0.001510      -0.002819      -0.006876       0.002564       0.022776      -0.009085      -0.001820       0.010904              1.873627       1.559478       0.094712       0.027295       1.916637      -0.489852       2.144765          -0.000000
           33              C       6.791041       3.855994       8.965579      -0.043247      35.860413 0.43474554E+03  0.10128829E+05                                 9.294513                            6.858585       0.131829       2.048672                    0.999319      27.051474      75.164921       0.647913       0.405756      -1.080853       0.031760       0.040918      -0.002891       0.051879      -0.007184       0.001610      -0.000309       0.013340       0.059380      -0.019703      -0.000222       0.019924             10.836976      11.229467       4.589718      -2.498890      10.889056       2.130969      10.392406          -0.000001
           34              C       6.986678       4.679207      10.087696      -0.104823      33.882336 0.47436767E+03  0.11470667E+05                                 9.324951                            7.451753      -0.235515       1.895737                    0.999037      30.343428      90.319593       0.577031       0.438968      -1.043627       0.020243      -0.008490      -0.016413       0.027409      -0.034704       0.004490      -0.046422       0.007739       0.000834      -0.057332      -0.001820       0.059151             10.307800       9.216449       3.421425      -1.151701      11.005973       3.396790      10.700976          -0.000001
           35              C       7.978715       5.680576      10.079174      -0.043960      36.721284 0.44083334E+03  0.10308140E+05                                 9.487462                            6.922509       0.110930       2.042053                    0.999329      27.139060      75.586639       0.642564       0.407647      -1.079419       0.002809      -0.036112      -0.043756       0.056802       0.002388       0.007810      -0.022615       0.004998      -0.007415      -0.026266       0.004674       0.021592             11.309199       8.963373       2.314305      -2.280564      11.010460       4.884055      13.953763          -0.000002
           36              C      -4.233126       5.823621       8.968419      -0.094259      33.208026 0.43177843E+03  0.10191043E+05                                 9.133628                            7.062851      -0.126531       1.934434                    0.999522      29.546125      86.690652       0.598988       0.433242      -1.047788      -0.009656      -0.017808       0.003972       0.020643      -0.022537       0.041561      -0.039480       0.005601      -0.095938      -0.064007      -0.006677       0.070683             10.339532       8.862814       1.116192      -3.493556       8.609577       3.610880      13.546206          -0.000001
           37              C       8.617605       5.029019       7.863347      -0.031727      35.958168 0.43575453E+03  0.10169017E+05                                 9.380996                            6.900760       0.090097       2.036669                    0.999357      27.101913      75.628829       0.640451       0.409811      -1.077025      -0.032203      -0.003712       0.041150       0.052385      -0.000545       0.021855      -0.003002       0.000956      -0.019616      -0.023999       0.002659       0.021341             11.131949      10.718854       2.462229      -4.475087       8.879467       2.174100      13.797526          -0.000002
           38              C       7.630864       4.049757       7.843461      -0.103562      33.928586 0.46886710E+03  0.11309168E+05                                 9.333892                            7.408302      -0.270957       1.885015                    0.998941      30.300248      90.195407       0.578504       0.438954      -1.043218      -0.010565       0.020019       0.015841       0.027628      -0.043487       0.044899      -0.003944       0.008157       0.020585      -0.060712      -0.004430       0.065142             10.371479      11.146585       3.362421      -3.527550       9.149329       1.151915      10.818523          -0.000001
           39              C       5.767803       2.829915       8.988305       0.652676      24.452887 0.23922037E+03  0.48758159E+04                                 7.621186                            5.429003      -0.073128       2.035892                    0.998666      21.449919      58.664196       0.650405       0.462033      -1.030102      -0.063760      -0.047044       0.003351       0.079308      -0.054648       0.060334      -0.056312      -0.006321       0.133562      -0.077453      -0.043705       0.121158              8.942158       9.004691       2.435159      -2.480555       9.103147       2.567531       8.718638           0.000001
           40              C      -4.894604       6.577917      11.263789       0.689912      21.775033 0.21919425E+03  0.44045809E+04                                 7.266495                            5.326152      -0.185998       2.021263                    0.998853      21.059151      58.632895       0.628061       0.485321      -1.009771       0.030981       0.040378       0.070924       0.087295      -0.056322       0.034379      -0.024401       0.101596      -0.155087      -0.066160      -0.045986       0.112145              8.484840       5.793520       2.061139      -1.257478       9.021627       1.938324      10.639372           0.000001
           41              C       9.503944       5.205874       6.636119       0.662653      22.801150 0.23777855E+03  0.48662693E+04                                 7.454155                            5.519927      -0.160158       2.021025                    0.998885      21.562836      60.183892       0.622813       0.480535      -1.014347       0.042672       0.028106      -0.071395       0.087796      -0.060786       0.032501      -0.036163      -0.075986      -0.134536      -0.065975      -0.042817       0.108791              8.680424       9.096975       2.305859      -2.165455       6.211832       1.010915      10.732465           0.000000
           42              C       3.515437       0.684070       2.178897      -0.045995      36.006345 0.43664331E+03  0.10180864E+05                                 9.306008                            6.862023       0.112201       2.036071                    0.999332      27.251880      75.671596       0.649590       0.404398      -1.082106       0.035125       0.047933       0.009065       0.060112      -0.010965      -0.010147       0.001186       0.015195       0.043847      -0.021062       0.000050       0.021012             10.895310      11.540303       4.179045       2.564644      10.222026      -2.529973      10.923602          -0.000001
           43              C       4.364724       0.824530       3.249880      -0.111699      33.998362 0.45435887E+03  0.10868587E+05                                 9.294425                            7.257431      -0.200963       1.904425                    0.999411      30.213578      89.434030       0.589025       0.434708      -1.046223      -0.010216       0.030010      -0.010203       0.033302      -0.044161      -0.047528       0.003979       0.005655       0.029500      -0.063773      -0.003544       0.067317             10.425915      11.739164       3.280557       3.742792       8.714123      -1.324487      10.824457          -0.000000
           44              C       5.413813       1.759575       3.215791      -0.042439      38.002744 0.44484983E+03  0.10414493E+05                                 9.696050                            6.938815       0.133150       2.046725                    0.999341      27.161468      75.429446       0.644604       0.405871      -1.081757      -0.043179       0.003277      -0.040490       0.059284       0.004916      -0.022011       0.002678      -0.010130       0.006473      -0.025419       0.004940       0.020479             11.760856      12.334317       2.202538       5.566940       8.621545      -2.421883      14.326706          -0.000001
           45              C       5.531859       2.572366       2.073787      -0.122843      34.693288 0.44779669E+03  0.10662675E+05                                 9.373651                            7.170463      -0.165535       1.910394                    0.999444      30.268640      89.117381       0.597415       0.430571      -1.049716      -0.020489      -0.017556       0.004742       0.027395      -0.013225      -0.044278       0.037211      -0.006138      -0.081650      -0.064366       0.000914       0.063452             10.695535       9.088789       1.026779       3.909997       8.732915      -3.802168      14.264902          -0.000000
           46              C       4.714261       2.424103       0.997122      -0.027904      36.373000 0.42975315E+03  0.99949076E+04                                 9.448742                            6.846105       0.065618       2.029814                    0.999293      26.985108      75.190953       0.643942       0.408977      -1.077503      -0.000807      -0.040162       0.038628       0.055729       0.002772      -0.012590       0.024393      -0.001212      -0.011863      -0.029528       0.003838       0.025691             11.313180       9.141191       2.427644       2.102662      10.542025      -4.882828      14.256325          -0.000001
           47              C       3.682005       1.443541       1.034053      -0.110202      34.197784 0.47270167E+03  0.11422280E+05                                 9.368460                            7.428408      -0.247480       1.890367                    0.999078      30.435041      90.610644       0.579035       0.437760      -1.044168       0.025525       0.002254       0.011583       0.028121      -0.039497      -0.007100       0.046498       0.008035       0.019582      -0.059803      -0.003836       0.063639             10.403881       9.571071       3.345761       1.168391      10.518171      -3.500523      11.122400          -0.000001
           48              C       2.392126      -0.345911       2.227191       0.663894      23.369102 0.22892913E+03  0.46118556E+04                                 7.380465                            5.309483      -0.012732       2.063212                    0.998681      21.062547      57.140026       0.658410       0.461780      -1.030956      -0.087386      -0.036654       0.017750       0.096410      -0.052846      -0.060513       0.062979      -0.004397       0.087018      -0.067395      -0.053768       0.121162              8.627394       9.172410       1.938861       2.656780       8.251284      -2.491442       8.458488           0.000001
           49              C       6.397153       1.854519       4.337908       0.689883      21.320803 0.21111274E+03  0.42077528E+04                                 7.173941                            5.229687      -0.179642       2.026565                    0.998917      20.972608      58.390717       0.632560       0.485812      -1.008263       0.048089       0.022042       0.063264       0.082467      -0.052796      -0.026242       0.045644      -0.105083      -0.130690      -0.064393      -0.049251       0.113643              8.417668       9.383432       1.974752       2.186522       5.797309      -1.371759      10.072263           0.000000
           50              C      -1.283589      -3.202975      14.008006       0.665521      23.190342 0.23827197E+03  0.48820995E+04                                 7.555997                            5.534495      -0.195085       2.009611                    0.998855      21.571320      60.372281       0.620095       0.482075      -1.012871       0.031490       0.043234      -0.067322       0.085983      -0.053647      -0.028613       0.023833       0.100222      -0.166057      -0.067859      -0.041038       0.108897              8.861106       5.888496       2.143605       1.013073       9.294985      -2.001354      11.399838           0.000001
           51              C       6.233591      -3.855855       8.965579      -0.046663      35.967752 0.43633181E+03  0.10175835E+05                                 9.314743                            6.872816       0.125271       2.046110                    0.999334      27.102727      75.363594       0.646948       0.405961      -1.080633      -0.034306      -0.042784      -0.002998       0.054922      -0.010625      -0.000381       0.000458       0.013905       0.065566      -0.023626       0.001754       0.021872             10.860874      11.256170       4.601283       2.506633      10.911984      -2.134421      10.414469          -0.000001
           52              C       5.321954       8.325754      10.087696      -0.104067      33.777013 0.47254103E+03  0.11414567E+05                                 9.302169                            7.434235      -0.231386       1.897653                    0.999028      30.290799      90.092312       0.578125       0.438596      -1.043932      -0.018283       0.009819      -0.016361       0.026427      -0.036615      -0.003552       0.046592       0.007104       0.005816      -0.058928      -0.001116       0.060044             10.281640       9.195376       3.410781       1.154317      10.971910      -3.382471      10.677636          -0.000001
           53              C       4.329917       7.324384      10.079174      -0.041651      36.664568 0.43995123E+03  0.10282233E+05                                 9.477866                            6.915390       0.114182       2.043422                    0.999336      27.111747      75.488065       0.642929       0.407624      -1.079447      -0.002970       0.037674      -0.044073       0.058056       0.004504      -0.007253       0.023511       0.004756      -0.016164      -0.028341       0.007053       0.021288             11.298206       8.953708       2.310357       2.278902      10.997630      -4.879327      13.943280          -0.000002
           54              C       3.517241       7.181322       8.968419      -0.100729      33.436075 0.43539500E+03  0.10298975E+05                                 9.179146                            7.095990      -0.132451       1.931588                    0.999527      29.666251      87.169643       0.597065       0.433684      -1.047406       0.013604       0.021288       0.003962       0.025572      -0.025617      -0.042254       0.039857       0.005850      -0.095072      -0.063736      -0.009909       0.073644             10.394011       8.902265       1.111663       3.519208       8.648999      -3.637034      13.630770          -0.000001
           55              C       3.690994       7.975907       7.863347      -0.033424      36.003672 0.43625194E+03  0.10184251E+05                                 9.389640                            6.905114       0.085374       2.035183                    0.999308      27.125445      75.725523       0.640146       0.409860      -1.076916       0.029057       0.000528       0.041790       0.050902      -0.002674      -0.022501       0.002838       0.000727      -0.019691      -0.024543       0.002163       0.022380             11.144127      10.731181       2.463931       4.484827       8.885876      -2.174122      13.815324          -0.000002
           56              C       4.677735       8.955169       7.843461      -0.100898      33.872921 0.46791872E+03  0.11280747E+05                                 9.324061                            7.400650      -0.272672       1.884807                    0.999014      30.269111      90.084896       0.578813       0.438935      -1.043214       0.008838      -0.022670       0.016006       0.029125      -0.042433      -0.044085       0.003463       0.010059       0.018738      -0.059301      -0.004601       0.063901             10.360243      11.133737       3.359690       3.521727       9.140790      -1.150644      10.806202          -0.000001
           57              C       7.256828      -2.829776       8.988305       0.656597      24.416651 0.23882207E+03  0.48658583E+04                                 7.615159                            5.425378      -0.075329       2.035309                    0.998608      21.429778      58.605426       0.650436       0.462186      -1.029977       0.062519       0.045983       0.002998       0.077666      -0.053642      -0.058723       0.056230      -0.005918       0.137041      -0.076825      -0.043042       0.119867              8.934510       8.997064       2.432532       2.478255       9.094821      -2.564792       8.711645           0.000001
           58              C       4.178753       6.427061      11.263789       0.687337      21.798657 0.21945993E+03  0.44109188E+04                                 7.269314                            5.327748      -0.194033       2.018757                    0.998957      21.071793      58.660124       0.628303       0.485024      -1.010002      -0.030095      -0.038476       0.070438       0.085719      -0.057680      -0.035120       0.024140       0.102540      -0.152424      -0.065508      -0.047802       0.113310              8.488730       5.795263       2.061363       1.258396       9.024497      -1.940360      10.646431           0.000001
           59              C       2.804637       7.799032       6.636119       0.661092      22.846322 0.23827584E+03  0.48787291E+04                                 7.461262                            5.523727      -0.160444       2.020540                    0.998862      21.588364      60.258538       0.622965       0.480193      -1.014583      -0.041974      -0.028693      -0.070974       0.087306      -0.062000      -0.033398       0.036649      -0.075921      -0.136438      -0.067152      -0.043319       0.110471              8.690214       9.106242       2.308027       2.170989       6.217053      -1.011870      10.747347           0.000000
           60              C       9.509095      -0.684036       2.178897      -0.048707      36.088471 0.43781998E+03  0.10215388E+05                                 9.319238                            6.870696       0.112749       2.035729                    0.999279      27.294438      75.821359       0.649247       0.404331      -1.082128      -0.034534      -0.046986       0.009351       0.059056      -0.010396       0.010907      -0.003987       0.013598       0.039822      -0.019163      -0.002497       0.021660             10.911180      11.555579       4.183894      -2.570021      10.235477       2.535199      10.942484          -0.000001
           61              C       8.659824      -0.824479       3.249880      -0.110382      33.982961 0.45412980E+03  0.10862229E+05                                 9.293149                            7.256037      -0.198442       1.905183                    0.999453      30.200983      89.406350       0.589002       0.434761      -1.046145       0.010191      -0.029986      -0.010949       0.033509      -0.043040       0.046228      -0.003820       0.005717       0.032690      -0.062388      -0.003187       0.065575             10.424603      11.736289       3.279176      -3.742626       8.712506       1.325106      10.825013          -0.000000
           62              C       6.894719      11.245279       3.215791      -0.042026      37.954297 0.44422396E+03  0.10395911E+05                                 9.687896                            6.933714       0.133004       2.047018                    0.999343      27.139743      75.348481       0.644888       0.405846      -1.081802       0.043259      -0.003130      -0.040576       0.059393       0.005324       0.021377      -0.002784      -0.009887       0.007081      -0.024884       0.004875       0.020009             11.750340      12.323137       2.201657      -5.560188       8.615192       2.419134      14.312689          -0.000001
           63              C       6.776655      10.432470       2.073787      -0.125259      34.775676 0.44910123E+03  0.10701658E+05                                 9.389283                            7.181707      -0.164786       1.910155                    0.999443      30.311076      89.279191       0.596839       0.430668      -1.049644       0.020574       0.018485       0.005022       0.028111      -0.014028       0.043763      -0.038654      -0.004988      -0.080956      -0.064369      -0.000234       0.064603             10.714196       9.103517       1.027014      -3.918580       8.746743       3.810165      14.292330          -0.000000
           64              C       7.594238      10.580716       0.997122      -0.025841      36.285881 0.42854830E+03  0.99592736E+04                                 9.432899                            6.835569       0.065024       2.030247                    0.999291      26.944279      75.033266       0.644610       0.408866      -1.077644       0.000714       0.039508       0.038956       0.055488       0.002731       0.012232      -0.024428      -0.001560      -0.011136      -0.029247       0.003525       0.025723             11.293319       9.127781       2.425219      -2.098834      10.523436       4.870864      14.228739          -0.000001
           65              C       8.626494      11.561279       1.034053      -0.109278      34.180721 0.47231199E+03  0.11410801E+05                                 9.364116                            7.423526      -0.244691       1.891270                    0.999096      30.433152      90.604360       0.579424       0.437545      -1.044270      -0.024408      -0.000923       0.011893       0.027167      -0.040028       0.007471      -0.045876       0.008351       0.021248      -0.059698      -0.003985       0.063684             10.399582       9.567298       3.342854      -1.172909      10.509540       3.496942      11.121907          -0.000001
           66              C      10.632406       0.345945       2.227191       0.662472      23.380189 0.22905663E+03  0.46151513E+04                                 7.382565                            5.310953      -0.006179       2.065042                    0.998646      21.071142      57.171274       0.658309       0.461778      -1.030938       0.086462       0.036467       0.017751       0.095502      -0.053352       0.060354      -0.063977      -0.004992       0.084065      -0.067432      -0.054414       0.121846              8.629620       9.174182       1.939122      -2.657208       8.253482       2.492698       8.461197           0.000001
           67              C       6.627410      -1.854451       4.337908       0.694742      21.267942 0.21049053E+03  0.41927943E+04                                 7.168134                            5.226003      -0.178841       2.027191                    0.998960      20.935410      58.293793       0.631971       0.486562      -1.007746      -0.050577      -0.023092       0.063396       0.084323      -0.051534       0.027155      -0.044392      -0.104209      -0.128038      -0.064617      -0.047147       0.111765              8.410665       9.375413       1.973169      -2.184152       5.793081       1.370535      10.063503           0.000001
           68              C       1.283794       3.203192      14.008006       0.663136      23.231093 0.23877723E+03  0.48950987E+04                                 7.564425                            5.540296      -0.192005       2.010217                    0.998850      21.596651      60.461742       0.619774       0.482064      -1.012866      -0.032742      -0.043783      -0.067506       0.086867      -0.054133       0.029179      -0.023268       0.100553      -0.167140      -0.067694      -0.041929       0.109624              8.871253       5.894542       2.146437      -1.013845       9.306033       2.004698      11.413183           0.000001
           69              C       9.989026       6.992698       1.863568      -0.043247      35.860414 0.43474555E+03  0.10128829E+05                                 9.294512                            6.858585       0.131829       2.048672                    0.999319      27.051475      75.164922       0.647913       0.405756      -1.080853       0.039111       0.033962      -0.002891       0.051879      -0.007873      -0.000397       0.001590      -0.011682       0.059380      -0.019703      -0.000222       0.019924             10.836976      10.386211       4.543289       2.265123      11.732310      -2.377963      10.392406          -0.000001
           70              C      10.800239       7.233295       2.985685      -0.104823      33.882341 0.47436779E+03  0.11470670E+05                                 9.324951                            7.451754      -0.235515       1.895737                    0.999037      30.343427      90.319587       0.577031       0.438968      -1.043627      -0.009590       0.019745      -0.016413       0.027409      -0.034919      -0.046599       0.001932      -0.000072       0.000834      -0.057332      -0.001820       0.059151             10.307800      10.624954       3.498973       3.454971       9.597469      -0.963221      10.700977          -0.000001
           71              C      -1.278942       8.278881       2.977163      -0.043960      36.721296 0.44083335E+03  0.10308141E+05                                 9.487463                            6.922509       0.110930       2.042053                    0.999329      27.139062      75.586645       0.642564       0.407647      -1.079419      -0.036212       0.000819      -0.043756       0.056802       0.002099      -0.023010       0.006555      -0.005491      -0.007415      -0.026266       0.004674       0.021592             11.309202      10.750206       2.412679       5.002049       9.223627      -2.008618      13.953772          -0.000002
           72              C      -1.180790       9.098175       1.866408      -0.094259      33.208041 0.43177863E+03  0.10191049E+05                                 9.133631                            7.062852      -0.126532       1.934434                    0.999522      29.546126      86.690657       0.598988       0.433242      -1.047788      -0.017250      -0.010620       0.003972       0.020643      -0.022708      -0.041705       0.039328      -0.000619      -0.095938      -0.064007      -0.006677       0.070683             10.339536       8.487806       1.095540       3.797480       8.984589      -3.289773      13.546213          -0.000001
           73              C      11.059862       8.880987       0.761336      -0.031727      35.958178 0.43575469E+03  0.10169021E+05                                 9.380997                            6.900761       0.090097       2.036669                    0.999357      27.101915      75.628834       0.640451       0.409811      -1.077025      -0.001936      -0.032359       0.041150       0.052385      -0.000595      -0.004199       0.021657      -0.000831      -0.019616      -0.023999       0.002659       0.021340             11.131951       8.614716       2.346380       2.416826      10.983611      -4.348804      13.797526          -0.000002
           74              C      10.136327       7.841903       0.741450      -0.103562      33.928577 0.46886698E+03  0.11309165E+05                                 9.333891                            7.408301      -0.270957       1.885015                    0.998941      30.300250      90.195414       0.578504       0.438954      -1.043218       0.020569      -0.009449       0.015841       0.027628      -0.043672      -0.006406       0.044614       0.001441       0.020585      -0.060712      -0.004430       0.065142             10.371477       8.786224       3.232464       1.344097      11.509684      -3.458889      10.818522          -0.000001
           75              C       9.020751       5.914599       1.886294       0.652676      24.452880 0.23922025E+03  0.48758131E+04                                 7.621184                            5.429001      -0.073127       2.035893                    0.998666      21.449918      58.664191       0.650405       0.462033      -1.030102      -0.043468      -0.066250       0.003351       0.079308      -0.053971      -0.059543       0.057147       0.018282       0.133562      -0.077453      -0.043705       0.121158              8.942156       8.835506       2.425838       2.700018       9.272323      -2.335657       8.718639           0.000001
           76              C      -0.391270       8.479164       4.161778       0.689912      21.775035 0.21919422E+03  0.44045800E+04                                 7.266495                            5.326151      -0.185998       2.021263                    0.998853      21.059152      58.632898       0.628061       0.485321      -1.009771       0.038614       0.033154       0.070924       0.087295      -0.061558      -0.026254       0.032986      -0.088615      -0.155087      -0.066159      -0.045986       0.112145              8.484840       8.785592       2.225873       2.004524       6.029550      -1.149017      10.639378           0.000001
           77              C       5.033587       3.273416      13.738130       0.662653      22.801142 0.23777845E+03  0.48662669E+04                                 7.454153                            5.519926      -0.160158       2.021025                    0.998885      21.562836      60.183892       0.622813       0.480535      -1.014347       0.025717       0.044153      -0.071395       0.087796      -0.056247      -0.037895       0.030463       0.088873      -0.134536      -0.065975      -0.042817       0.108791              8.680421       5.967407       2.133557       1.128428       9.341402      -2.106602      10.732454           0.000000
           78              C       0.847835      -2.954620       9.280908      -0.045995      36.006360 0.43664337E+03  0.10180865E+05                                 9.306010                            6.862023       0.112201       2.036071                    0.999332      27.251878      75.671587       0.649590       0.404398      -1.082106       0.045929       0.037707       0.009065       0.060112      -0.011733       0.001742      -0.010067      -0.012696       0.043847      -0.021062       0.000050       0.021012             10.895315       9.767232       4.081435      -2.667134      11.995120       2.421679      10.923593          -0.000001
           79              C       0.941394      -2.098895      10.351891      -0.111699      33.998353 0.45435869E+03  0.10868582E+05                                 9.294424                            7.257430      -0.200964       1.904425                    0.999411      30.213579      89.434036       0.589025       0.434709      -1.046223       0.030526      -0.008551      -0.010203       0.033302      -0.044205       0.006586      -0.047238       0.004076       0.029500      -0.063773      -0.003544       0.067317             10.425914       8.363118       3.094686      -1.528238      12.090175       3.664315      10.824448          -0.000001
           80              C       1.817352      -0.999990      10.317802      -0.042439      38.002727 0.44484994E+03  0.10414496E+05                                 9.696047                            6.938815       0.133150       2.046725                    0.999341      27.161468      75.429442       0.644604       0.405871      -1.081757       0.005645      -0.042934      -0.040490       0.059284       0.005442       0.003884      -0.021831       0.008990       0.006474      -0.025419       0.004940       0.020479             11.760849       8.390970       1.985434      -2.724259      12.564895       5.425364      14.326682          -0.000001
           81              C       2.622425      -0.837438       9.175798      -0.122843      34.693267 0.44779670E+03  0.10662676E+05                                 9.373648                            7.170463      -0.165535       1.910394                    0.999444      30.268639      89.117378       0.597415       0.430571      -1.049716      -0.016403      -0.021423       0.004742       0.027395      -0.012808       0.039589      -0.042165       0.009005      -0.081650      -0.064366       0.000915       0.063452             10.695529       8.621267       1.001043      -4.011364       9.200435       3.695053      14.264884          -0.000000
           82              C       2.519333      -1.661951       8.099133      -0.027904      36.372994 0.42975323E+03  0.99949099E+04                                 9.448741                            6.846106       0.065619       2.029814                    0.999293      26.985107      75.190947       0.643942       0.408977      -1.077503      -0.040056      -0.003013       0.038628       0.055729       0.002821       0.025049      -0.011230       0.000597      -0.011863      -0.029528       0.003838       0.025691             11.313177      10.271278       2.489867      -4.991033       9.411940       1.831048      14.256314          -0.000001
           83              C       1.597002      -2.746552       8.136064      -0.110202      34.197803 0.47270204E+03  0.11422291E+05                                 9.368463                            7.428411      -0.247480       1.890367                    0.999078      30.435040      90.610639       0.579035       0.437760      -1.044168       0.000847       0.025611       0.011583       0.028121      -0.039699       0.046818      -0.004533       0.000686       0.019582      -0.059803      -0.003836       0.063639             10.403885      10.148011       3.377531      -3.559463       9.941248       0.974181      11.122395          -0.000001
           84              C      -0.118834      -4.132854       9.329202       0.663894      23.369127 0.22892933E+03  0.46118614E+04                                 7.380475                            5.309489      -0.012732       2.063212                    0.998681      21.062556      57.140088       0.658409       0.461780      -1.030956      -0.031794      -0.089269       0.017750       0.096410      -0.052285       0.066210      -0.056959       0.015973       0.087018      -0.067395      -0.053768       0.121163              8.627408       8.041229       1.876592      -2.633732       9.382499       2.515795       8.458495           0.000001
           85              C       1.858093      -0.012916      11.439919       0.689883      21.320803 0.21111286E+03  0.42077558E+04                                 7.173942                            5.229689      -0.179642       2.026565                    0.998917      20.972610      58.390727       0.632560       0.485812      -1.008263       0.019365       0.049228       0.063264       0.082467      -0.046709       0.047018      -0.023693       0.116040      -0.130689      -0.064392      -0.049251       0.113643              8.417668       5.591357       1.765972      -1.489888       9.589389       2.107797      10.072257           0.000000
           86              C       3.384632      -1.457785       6.905995       0.665521      23.190332 0.23827188E+03  0.48820973E+04                                 7.555995                            5.534495      -0.195085       2.009611                    0.998855      21.571322      60.372292       0.620095       0.482075      -1.012871       0.041438       0.033819      -0.067322       0.085983      -0.058825       0.025370      -0.027260      -0.087837      -0.166057      -0.067860      -0.041038       0.108897              8.861104       9.049360       2.317636      -2.054016       6.134120       0.901516      11.399831           0.000001
           87              C       2.319485       6.012135       1.863568      -0.046663      35.967742 0.43633190E+03  0.10175837E+05                                 9.314742                            6.872817       0.125270       2.046110                    0.999334      27.102726      75.363590       0.646948       0.405961      -1.080633      -0.040833      -0.036606      -0.002998       0.054922      -0.011324       0.000478      -0.000355      -0.011488       0.065566      -0.023626       0.001754       0.021872             10.860871      10.407877       4.554573      -2.268996      11.760265       2.385503      10.414471          -0.000001
           88              C       1.508289       5.771555       2.985685      -0.104067      33.777018 0.47254107E+03  0.11414569E+05                                 9.302170                            7.434235      -0.231386       1.897653                    0.999028      30.290797      90.092304       0.578125       0.438596      -1.043932       0.010809      -0.017716      -0.016361       0.026427      -0.036784       0.046716      -0.000985       0.000979       0.005816      -0.058928      -0.001116       0.060044             10.281641      10.592096       3.487681      -3.440815       9.575192       0.966623      10.677636          -0.000001
           89              C       0.562970       4.725969       2.977163      -0.041651      36.664557 0.43995081E+03  0.10282222E+05                                 9.477864                            6.915386       0.114182       2.043422                    0.999336      27.111746      75.488063       0.642929       0.407624      -1.079447       0.037780      -0.000894      -0.044073       0.058056       0.004215       0.023874      -0.005949      -0.005716      -0.016164      -0.028341       0.007053       0.021288             11.298205      10.737812       2.408584      -4.997232       9.213517       2.007216      13.943285          -0.000002
           90              C       0.464801       3.906658       1.866408      -0.100729      33.436110 0.43539538E+03  0.10298986E+05                                 9.179153                            7.095994      -0.132452       1.931587                    0.999527      29.666253      87.169654       0.597065       0.433684      -1.047406       0.020508       0.014753       0.003962       0.025572      -0.025783       0.042119      -0.039999      -0.000189      -0.095073      -0.063736      -0.009908       0.073644             10.394020       8.527728       1.091040      -3.825005       9.023547       3.313949      13.630786          -0.000001
           91              C       1.248633       4.123829       0.761336      -0.033424      36.003683 0.43625204E+03  0.10184254E+05                                 9.389642                            6.905114       0.085374       2.035183                    0.999308      27.125446      75.725526       0.640146       0.409860      -1.076916      -0.001070       0.029043       0.041790       0.050902      -0.002698       0.004071      -0.022311      -0.000135      -0.019690      -0.024543       0.002163       0.022379             11.144130       8.620955       2.347744      -2.417385      10.996106       4.358531      13.815331          -0.000002
           92              C       2.172168       5.162913       0.741450      -0.100898      33.872920 0.46791877E+03  0.11280749E+05                                 9.324061                            7.400650      -0.272672       1.884806                    0.999014      30.269115      90.084913       0.578813       0.438935      -1.043214      -0.023122       0.007578       0.016006       0.029125      -0.042728       0.005881      -0.043828      -0.000681       0.018739      -0.059301      -0.004601       0.063901             10.360242       8.777976       3.229985      -1.342512      11.496546       3.453143      10.806204          -0.000001
           93              C       3.287761       7.090234       1.886294       0.656597      24.416651 0.23882217E+03  0.48658606E+04                                 7.615159                            5.425380      -0.075329       2.035309                    0.998608      21.429776      58.605419       0.650435       0.462186      -1.029977       0.042477       0.064952       0.002998       0.077666      -0.052993       0.059373      -0.055543       0.017660       0.137041      -0.076825      -0.043042       0.119867              8.934510       8.827472       2.423192      -2.697155       9.264409       2.333510       8.711647           0.000001
           94              C      -0.324685       4.525704       4.161778       0.687337      21.798669 0.21946003E+03  0.44109212E+04                                 7.269316                            5.327749      -0.194033       2.018757                    0.998957      21.071795      58.660129       0.628303       0.485024      -1.010002      -0.036764      -0.032164       0.070438       0.085719      -0.062960       0.026034      -0.033739      -0.089255      -0.152424      -0.065508      -0.047802       0.113310              8.488734       8.788435       2.226160      -2.006610       6.031325       1.149822      10.646442           0.000001
           95              C      -5.033386      -3.273203      13.738130       0.661092      22.846314 0.23827570E+03  0.48787256E+04                                 7.461261                            5.523725      -0.160444       2.020539                    0.998862      21.588364      60.258539       0.622965       0.480193      -1.014583      -0.026342      -0.043488      -0.070974       0.087306      -0.057458       0.038430      -0.031333       0.089075      -0.136438      -0.067152      -0.043319       0.110471              8.690212       5.972402       2.135485      -1.129688       9.350888       2.112078      10.747346           0.000000
           96              C      -0.847700       2.954763       9.280908      -0.048707      36.088462 0.43781998E+03  0.10215387E+05                                 9.319236                            6.870696       0.112749       2.035729                    0.999279      27.294435      75.821344       0.649247       0.404331      -1.082128      -0.045016      -0.037065       0.009351       0.059056      -0.011079      -0.004581       0.010671      -0.011233       0.039821      -0.019162      -0.002497       0.021660             10.911177       9.780142       4.086135       2.672654      12.010901      -2.426764      10.942488          -0.000001
           97              C      -0.941242       2.099056      10.351891      -0.110382      33.982969 0.45413002E+03  0.10862236E+05                                 9.293151                            7.256039      -0.198443       1.905182                    0.999453      30.200986      89.406362       0.589002       0.434761      -1.046145      -0.030501       0.008527      -0.010948       0.033509      -0.043094      -0.006355       0.045948       0.003768       0.032690      -0.062388      -0.003187       0.065575             10.424604       8.361646       3.093374       1.528853      12.087148      -3.664119      10.825019          -0.000000
           98              C      -1.817201       1.000149      10.317802      -0.042025      37.954303 0.44422406E+03  0.10395914E+05                                 9.687897                            6.933714       0.133004       2.047018                    0.999343      27.139744      75.348486       0.644888       0.405846      -1.081802      -0.005503       0.043022      -0.040576       0.059393       0.005835      -0.003954       0.021191       0.008659       0.007081      -0.024884       0.004875       0.020009             11.750341       8.384692       1.984812       2.721145      12.553636      -5.418793      14.312696          -0.000001
           99              C      -2.622290       0.837580       9.175798      -0.125259      34.775685 0.44910139E+03  0.10701663E+05                                 9.389284                            7.181708      -0.164786       1.910155                    0.999443      30.311082      89.279213       0.596839       0.430668      -1.049644       0.017326       0.021559       0.005022       0.028111      -0.013669      -0.041002       0.041572       0.008038      -0.080956      -0.064369      -0.000234       0.064603             10.714198       8.635073       1.001223       4.019824       9.215189      -3.703195      14.292332          -0.000000
          100              C      -2.519214       1.662077       8.099133      -0.025841      36.285864 0.42854813E+03  0.99592685E+04                                 9.432896                            6.835567       0.065024       2.030247                    0.999291      26.944275      75.033247       0.644611       0.408866      -1.077644       0.039409       0.002885       0.038956       0.055488       0.002801      -0.025064       0.010870       0.000950      -0.011137      -0.029248       0.003525       0.025723             11.293314      10.252964       2.487172       4.978873       9.398249      -1.827887      14.228729          -0.000001
          101              C      -1.596883       2.746678       8.136064      -0.109277      34.180706 0.47231162E+03  0.11410790E+05                                 9.364113                            7.423523      -0.244691       1.891270                    0.999096      30.433152      90.604361       0.579424       0.437545      -1.044270       0.000421      -0.024422       0.011893       0.027167      -0.040244      -0.046218       0.004938       0.000489       0.021248      -0.059698      -0.003985       0.063684             10.399579      10.139698       3.374367       3.556131       9.937132      -0.978894      11.121906          -0.000000
          102              C       0.118970       4.132999       9.329202       0.662472      23.380183 0.22905661E+03  0.46151507E+04                                 7.382564                            5.310953      -0.006178       2.065043                    0.998646      21.071141      57.171269       0.658309       0.461778      -1.030938       0.031659       0.088336       0.017751       0.095502      -0.052755      -0.067198       0.056746       0.016676       0.084064      -0.067432      -0.054414       0.121846              8.629618       8.043375       1.876858       2.635006       9.384280      -2.516158       8.461199           0.000001
          103              C      -1.857926       0.013093      11.439919       0.694742      21.267953 0.21049065E+03  0.41927972E+04                                 7.168137                            5.226004      -0.178842       2.027191                    0.998960      20.935412      58.293803       0.631971       0.486562      -1.007746      -0.020277      -0.051770       0.063396       0.084323      -0.045503      -0.045818       0.024673       0.114894      -0.128038      -0.064617      -0.047147       0.111765              8.410669       5.587290       1.764605       1.488536       9.581213      -2.105504      10.063504           0.000001
          104              C       9.639970       1.457892       6.905995       0.663136      23.231087 0.23877720E+03  0.48950979E+04                                 7.564424                            5.540296      -0.192005       2.010217                    0.998850      21.596651      60.461742       0.619774       0.482064      -1.012866      -0.041916      -0.035099      -0.067506       0.086867      -0.059326      -0.024837       0.027856      -0.088059      -0.167140      -0.067694      -0.041929       0.109623              8.871251       9.060079       2.320725       2.057399       6.140494      -0.902103      11.413180           0.000001
          105              O       5.697403       1.979393       8.030954      -0.634935      39.074145 0.52483014E+03  0.12480985E+05                                 8.961734                            6.946189       0.500009       2.197502                    0.997755      27.952390      71.945123       0.747086       0.344751      -1.156103      -0.054706       0.094907      -0.009498       0.109956      -0.040755       0.053800       0.004653      -0.059797       0.163930      -0.095029       0.016895       0.078134             10.396562       6.340816       0.282440      -0.598505      13.032753       6.599262      11.816117           0.000000
          106              O       4.910740       2.854631       9.928611      -0.643863      41.910085 0.55622789E+03  0.13419079E+05                                 9.387558                            7.163859       0.473686       2.187296                    0.997849      28.128842      72.883633       0.733776       0.345997      -1.155243       0.101676      -0.022993      -0.015488       0.105387      -0.047875       0.012982      -0.046884       0.031568       0.145473      -0.082497       0.001663       0.080834             10.951129      13.522665       0.257433      -7.149282       6.676158       0.719570      12.654564           0.000001
          107              O      -5.377495       6.241101      12.340454      -0.626013      37.544667 0.52521710E+03  0.12567864E+05                                 8.865753                            7.082469       0.226487       2.124807                    0.995386      27.882437      73.416409       0.714697       0.358147      -1.138269       0.076584      -0.004830      -0.050067       0.091625      -0.029600       0.012247      -0.049644       0.064232      -0.039693      -0.071328       0.006722       0.064606             10.060891       7.910740       0.930933      -3.983093       6.575217      -0.785237      15.696717          -0.000002
          108              O      -4.236112       7.628704      11.087660      -0.652073      43.042999 0.60968774E+03  0.15113030E+05                                 9.690458                            7.625559       0.198363       2.097074                    0.996277      28.786092      76.641100       0.690868       0.357657      -1.140944      -0.000982      -0.095241       0.041376       0.103845      -0.025049       0.021554      -0.029646       0.056969      -0.166922      -0.069416      -0.003896       0.073312             11.048865       9.425974       5.302987      -0.065514      16.453822       1.025319       7.266798          -0.000001
          109              O      -2.498797       5.927642       6.749751      -0.648160      41.260481 0.58498844E+03  0.14367560E+05                                 9.430218                            7.475717       0.191898       2.101042                    0.995024      28.636707      76.167798       0.696115       0.358253      -1.139205      -0.092134      -0.015708      -0.029066       0.097879      -0.018280       0.032593      -0.020161      -0.045566      -0.149479      -0.066509       0.003819       0.062689             10.702402      15.373300       5.370036      -1.102522       9.359649      -0.337735       7.374256          -0.000001
          110              O       9.177912       4.621950       5.567977      -0.618127      39.598253 0.58172973E+03  0.14270073E+05                                 9.223542                            7.490120       0.165330       2.093651                    0.996013      28.471745      75.725883       0.690420       0.361649      -1.136323      -0.007738       0.066084       0.036661       0.075967      -0.032638       0.057157      -0.011951      -0.058631      -0.009898      -0.077090       0.008790       0.068300             10.373073       6.724622       0.888756       0.577843       8.486641       3.646830      15.907957          -0.000001
          111              O       1.521882      -0.318607       1.340860      -0.628315      42.456688 0.55125224E+03  0.13300120E+05                                 9.517402                            7.199282       0.254471       2.130955                    0.995553      27.825766      72.651540       0.720015       0.352581      -1.147138       0.053708      -0.014436       0.073221       0.091947      -0.046776      -0.019255       0.045578       0.015296       0.107092      -0.070930      -0.007860       0.078790             11.123847      14.271176       0.337469       7.132594       6.811702      -0.725548      12.288665           0.000000
          112              O       2.412080      -1.133994       3.201587      -0.616915      36.297640 0.48580245E+03  0.11332944E+05                                 8.514026                            6.680122       0.639410       2.255346                    0.998032      27.300014      69.616362       0.762224       0.344461      -1.156232      -0.078594       0.090245       0.023991       0.122052      -0.045139      -0.037929       0.005225      -0.043654       0.152212      -0.082274       0.012260       0.070014              9.766105       6.329169      -0.172230       1.105708      11.890064      -5.885426      11.079081          -0.000000
          113              O       7.426527       2.485250       4.141893      -0.657960      42.034005 0.58472647E+03  0.14351223E+05                                 9.524817                            7.463869       0.293285       2.133525                    0.995242      28.569235      75.818885       0.698495       0.357278      -1.140640      -0.099825      -0.012060       0.053182       0.113749      -0.025251      -0.030869       0.026789      -0.059855      -0.134760      -0.063510      -0.009379       0.072889             10.872670      16.391125       5.365833       0.746993       9.067392      -0.101056       7.159492          -0.000000
          114              O       6.096698       1.303123       5.394688      -0.608911      40.346834 0.57508555E+03  0.14076218E+05                                 9.368737                            7.474412       0.117993       2.088542                    0.995553      28.081962      74.773570       0.686910       0.364295      -1.133482      -0.010165       0.057280      -0.043271       0.072503      -0.026986      -0.058541       0.021766      -0.077351      -0.036393      -0.082178       0.006880       0.075298             10.650581       6.778458       0.679753      -0.257450       8.734244      -3.991903      16.439041          -0.000001
          115              O      -1.749663      -3.585325      12.902934      -0.604442      40.141510 0.57695232E+03  0.14114038E+05                                 9.307835                            7.455345       0.199558       2.110995                    0.995731      28.156530      74.617097       0.693055       0.361266      -1.137405       0.058160      -0.018757       0.045012       0.075898      -0.035277      -0.011437       0.063527       0.073267      -0.048807      -0.088905       0.012460       0.076444             10.587668       8.017583       0.893777       3.276679       6.834858       1.340077      16.910562          -0.000001
          116              O       5.532392       4.383919      -0.031249      -0.666445      44.207978 0.63388362E+03  0.15858530E+05                                 9.860561                            7.765081       0.223721       2.101069                    0.995703      29.133396      77.798026       0.686340       0.356709      -1.142270      -0.007247      -0.101723      -0.042968       0.110663      -0.015197      -0.016294       0.025750       0.039891      -0.174173      -0.067787       0.008614       0.059173             11.269022       9.530373       5.500758      -0.206946      16.811070      -1.215219       7.465623          -0.000001
          117              O       7.327214      -1.979269       8.030954      -0.635737      39.048347 0.52446208E+03  0.12469543E+05                                 8.956360                            6.942505       0.504199       2.198842                    0.997729      27.948541      71.918023       0.747515       0.344627      -1.156253       0.055072      -0.094077      -0.010080       0.109477      -0.040633      -0.053526      -0.004083      -0.059349       0.163176      -0.094433       0.016492       0.077941             10.389929       6.337092       0.282546       0.597431      13.024155      -6.594463      11.808541           0.000000
          118              O       8.113905      -2.854478       9.928611      -0.644556      41.929207 0.55656003E+03  0.13429369E+05                                 9.391190                            7.166586       0.425733       2.171522                    0.997756      28.134700      72.909841       0.733531       0.346054      -1.155172      -0.100887       0.023138      -0.015487       0.104659      -0.047876      -0.012615       0.047153       0.031506       0.145923      -0.082747       0.001853       0.080894             10.955455      13.528582       0.258092       7.152444       6.678606      -0.719295      12.659177           0.000001
          119              O       4.661660       6.763894      12.340454      -0.625257      37.548228 0.52525369E+03  0.12569284E+05                                 8.867412                            7.083699       0.224421       2.124391                    0.995351      27.881089      73.420648       0.714467       0.358247      -1.138161      -0.076538       0.004615      -0.050938       0.092054      -0.029875      -0.012019       0.050045       0.064619      -0.036767      -0.071841       0.007160       0.064681             10.063073       7.911837       0.930845       3.983510       6.576007       0.784628      15.701374          -0.000002
          120              O       3.520259       5.376272      11.087660      -0.650113      42.989985 0.60878084E+03  0.15084278E+05                                 9.680977                            7.618666       0.192889       2.095398                    0.996271      28.769924      76.571245       0.691376       0.357543      -1.141085       0.002605       0.096852       0.042013       0.105604      -0.024956      -0.021982       0.030368       0.056269      -0.165949      -0.069686      -0.003532       0.073217             11.037547       9.416095       5.296345       0.065265      16.435840      -1.024376       7.260706          -0.000001
          121              O       1.782880       7.077267       6.749751      -0.647863      41.239876 0.58454843E+03  0.14353456E+05                                 9.425284                            7.471357       0.196038       2.102234                    0.995099      28.632432      76.137338       0.696563       0.358104      -1.139371       0.092412       0.015679      -0.029136       0.098157      -0.018760      -0.032430       0.020192      -0.047199      -0.148768      -0.066311       0.002910       0.063401             10.697369      15.366700       5.367730       1.104305       9.354267       0.338822       7.371139          -0.000001
          122              O       3.130654       8.382940       5.567977      -0.616782      39.549401 0.58074552E+03  0.14240023E+05                                 9.217114                            7.484619       0.172161       2.096058                    0.995944      28.446937      75.646322       0.690552       0.361730      -1.136250       0.006986      -0.066067       0.037457       0.076267      -0.031439      -0.057102       0.012255      -0.057484      -0.008339      -0.076303       0.008749       0.067554             10.366236       6.719292       0.887237      -0.576163       8.480332      -3.644504      15.899085          -0.000001
          123              O      11.502638       0.318628       1.340860      -0.627261      42.451747 0.55115180E+03  0.13297552E+05                                 9.518230                            7.199882       0.255728       2.131042                    0.995495      27.819150      72.642102       0.719772       0.352704      -1.146999      -0.054444       0.013981       0.073944       0.092884      -0.046434       0.018162      -0.045316       0.015386       0.106341      -0.070736      -0.006922       0.077658             11.124692      14.272112       0.337604      -7.133256       6.811865       0.725662      12.290100           0.000000
          124              O      10.612467       1.134044       3.201587      -0.616315      36.307569 0.48592387E+03  0.11336754E+05                                 8.516493                            6.681734       0.642772       2.256348                    0.998074      27.300001      69.624723       0.761981       0.344541      -1.156138       0.079191      -0.091180       0.023552       0.123043      -0.045232       0.037306      -0.004715      -0.044566       0.151001      -0.082277       0.013219       0.069058              9.769128       6.330425      -0.172453      -1.105757      11.893908       5.888274      11.083050          -0.000000
          125              O       4.882018      10.519618       4.141893      -0.660915      42.035797 0.58486392E+03  0.14354098E+05                                 9.520663                            7.460978       0.294958       2.133817                    0.995354      28.581847      75.827877       0.699225       0.356918      -1.141035       0.096893       0.010251       0.053648       0.111227      -0.026085       0.031547      -0.026029      -0.061262      -0.131530      -0.063249      -0.010002       0.073251             10.867773      16.382467       5.363043      -0.746696       9.063865       0.101175       7.156988          -0.000000
          126              O       6.927881      -1.303040       5.394688      -0.610792      40.375227 0.57566647E+03  0.14093630E+05                                 9.371677                            7.476992       0.123373       2.090261                    0.995587      28.096501      74.814456       0.686973       0.364178      -1.133602       0.010791      -0.055848      -0.041725       0.070543      -0.028158       0.057872      -0.021786      -0.076926      -0.033921      -0.081438       0.005822       0.075617             10.653903       6.780825       0.679796       0.256378       8.737229       3.992859      16.443655          -0.000000
          127              O       1.749852       3.585524      12.902934      -0.603118      40.127027 0.57671297E+03  0.14107223E+05                                 9.306991                            7.455042       0.193365       2.108979                    0.995685      28.148678      74.602440       0.692871       0.361386      -1.137270      -0.058212       0.018613       0.046263       0.076651      -0.035160       0.011517      -0.063782       0.072870      -0.044006      -0.088831       0.012672       0.076159             10.586306       8.016226       0.893532      -3.275031       6.834317      -1.339463      16.908376          -0.000001
          128              O       6.776092       8.620884      -0.031249      -0.666071      44.180785 0.63341118E+03  0.15843576E+05                                 9.855932                            7.761718       0.223678       2.101165                    0.995618      29.124988      77.764979       0.686558       0.356666      -1.142318       0.008267       0.103050      -0.042795       0.111889      -0.014822       0.016364      -0.025509       0.040754      -0.175463      -0.068085       0.008699       0.059387             11.263240       9.525642       5.497315       0.206287      16.802167       1.213223       7.461911          -0.000001
          129              O       8.175386       5.797549       0.928943      -0.634935      39.074134 0.52482984E+03  0.12480976E+05                                 8.961731                            6.946186       0.500009       2.197502                    0.997755      27.952388      71.945113       0.747086       0.344751      -1.156103       0.097771      -0.049406      -0.009498       0.109956      -0.037227       0.001689       0.053974       0.068384       0.163930      -0.095029       0.016895       0.078134             10.396559      12.981517       0.648061       6.622183       6.392046      -0.234810      11.816114           0.000000
          130              O       9.092547       5.060191       2.826600      -0.643863      41.910082 0.55622776E+03  0.13419075E+05                                 9.387558                            7.163858       0.473688       2.187297                    0.997849      28.128840      72.883625       0.733776       0.345997      -1.155243      -0.028548       0.100258      -0.015488       0.105387      -0.049318      -0.047527       0.010385      -0.020865       0.145473      -0.082497       0.001663       0.080834             10.951129       6.668587      -0.119941       1.111513      13.530235      -7.098913      12.654563           0.000001
          131              O      -0.701030       7.978488       5.238443      -0.626014      37.544656 0.52521685E+03  0.12567857E+05                                 8.865751                            7.082467       0.226487       2.124807                    0.995386      27.882437      73.416404       0.714697       0.358147      -1.138269      -0.009033       0.076203      -0.050067       0.091625      -0.032947      -0.050242       0.009500      -0.057344      -0.039693      -0.071328       0.006722       0.064606             10.060889       6.477051       0.851996      -0.565081       8.008897      -4.020233      15.696718          -0.000002
          132              O       0.621728       9.194427       3.985649      -0.652073      43.043006 0.60968798E+03  0.15113037E+05                                 9.690459                            7.625561       0.198363       2.097074                    0.996277      28.786093      76.641104       0.690867       0.357657      -1.140944      -0.095043      -0.006216       0.041376       0.103845      -0.028025      -0.030786       0.019892      -0.051124      -0.166922      -0.069416      -0.003896       0.073312             11.048865      15.850410       5.656701       1.027371      10.029388      -0.009047       7.266798          -0.000001
          133              O       5.698092       4.333308      13.851762      -0.648160      41.260467 0.58498795E+03  0.14367546E+05                                 9.430215                            7.475714       0.191898       2.101042                    0.995024      28.636706      76.167796       0.696115       0.358253      -1.139205      -0.010619      -0.092859      -0.029066       0.097879      -0.015668      -0.021922       0.031435       0.049304      -0.149479      -0.066509       0.003819       0.062690             10.702400       8.788283       5.007478      -0.276614      15.944662      -1.119422       7.374254          -0.000001
          134              O       4.468469       2.915775      12.669988      -0.618127      39.598253 0.58172990E+03  0.14270078E+05                                 9.223541                            7.490121       0.165331       2.093652                    0.996013      28.471743      75.725874       0.690420       0.361649      -1.136323       0.066410      -0.004094       0.036661       0.075967      -0.029222      -0.015075       0.056413       0.065443      -0.009898      -0.077090       0.008790       0.068300             10.373072       8.383747       0.980106       3.609547       6.827519       0.777456      15.907951          -0.000001
          135              O      -0.759746       8.004522       8.442871      -0.628315      42.456699 0.55125248E+03  0.13300127E+05                                 9.517403                            7.199283       0.254472       2.130955                    0.995553      27.825766      72.651535       0.720015       0.352581      -1.147139      -0.017367       0.052834       0.073221       0.091947      -0.047333       0.046568      -0.016720      -0.004932       0.107092      -0.070930      -0.007860       0.078790             11.123850       6.797197      -0.074030      -1.116561      14.285688       7.081924      12.288664           0.000000
          136              O      -0.906822      -4.156256      10.303598      -0.616915      36.297634 0.48580235E+03  0.11332941E+05                                 8.514025                            6.680121       0.639411       2.255346                    0.998032      27.300012      69.616357       0.762224       0.344461      -1.156232       0.094429      -0.073514       0.023991       0.122052      -0.042470       0.007303      -0.037585       0.053302       0.152212      -0.082274       0.012260       0.070014              9.766104      11.892167       0.134063      -5.937312       6.327067       0.780481      11.079079          -0.000000
          137              O       2.431282       1.049575      11.243904      -0.657960      42.034009 0.58472651E+03  0.14351224E+05                                 9.524817                            7.463869       0.293285       2.133525                    0.995242      28.569235      75.818883       0.698495       0.357278      -1.140640      -0.006554      -0.100337       0.053182       0.113749      -0.021813       0.028446      -0.029350       0.065038      -0.134760      -0.063511      -0.009379       0.072889             10.872670       8.500455       4.931393      -0.141971      16.958062       0.740304       7.159492          -0.000000
          138              O       1.324049      -0.343230      12.496699      -0.608911      40.346816 0.57508537E+03  0.14076212E+05                                 9.368734                            7.474411       0.117994       2.088542                    0.995553      28.081961      74.773565       0.686910       0.364295      -1.133482       0.057752      -0.007000      -0.043271       0.072503      -0.022577       0.024952      -0.057256       0.082809      -0.036393      -0.082178       0.006880       0.075298             10.650575       8.653703       0.783001      -3.971708       6.858993      -0.476516      16.439030          -0.000000
          139              O       3.028482      -1.944173       5.800923      -0.604442      40.141502 0.57695225E+03  0.14114036E+05                                 9.307834                            7.455344       0.199558       2.110995                    0.995731      28.156530      74.617097       0.693055       0.361266      -1.137405      -0.021926       0.057041       0.045012       0.075898      -0.039085       0.064060      -0.007927      -0.065079      -0.048807      -0.088905       0.012460       0.076444             10.587665       6.740311       0.823455       1.157921       8.112126       3.345390      16.910557          -0.000001
          140              O       4.431209      -0.737318       7.070762      -0.666445      44.207971 0.63388331E+03  0.15858521E+05                                 9.860560                            7.765079       0.223721       2.101069                    0.995703      29.133395      77.798026       0.686340       0.356709      -1.142270      -0.101171      -0.012828      -0.042968       0.110663      -0.017295       0.026607      -0.014854      -0.036312      -0.174173      -0.067787       0.008614       0.059173             11.269022      16.185179       5.867157      -1.202002      10.156264      -0.273438       7.465622          -0.000001
          141              O       4.133112       7.207270       0.928943      -0.635737      39.048335 0.52446199E+03  0.12469541E+05                                 8.956358                            6.942505       0.504199       2.198842                    0.997729      27.948541      71.918024       0.747515       0.344627      -1.156253      -0.096963       0.049817      -0.010080       0.109477      -0.037130      -0.001134      -0.053669       0.067912       0.163176      -0.094433       0.016492       0.077941             10.389925      12.972919       0.647899      -6.617331       6.388319       0.234001      11.808539           0.000000
          142              O       3.215979       7.944657       2.826600      -0.644556      41.929195 0.55655987E+03  0.13429365E+05                                 9.391188                            7.166584       0.425733       2.171522                    0.997756      28.134697      72.909831       0.733531       0.346054      -1.155172       0.028649      -0.099463      -0.015487       0.104659      -0.049316       0.047775      -0.010004      -0.020803       0.145923      -0.082747       0.001853       0.080894             10.955452       6.670973      -0.119476      -1.111413      13.536207       7.102082      12.659175           0.000001
          143              O      -0.014909       5.026397       5.238443      -0.625257      37.548223 0.52525356E+03  0.12569280E+05                                 8.867411                            7.083698       0.224421       2.124391                    0.995351      27.881090      73.420652       0.714467       0.358247      -1.138161       0.008816      -0.076168      -0.050938       0.092054      -0.033241       0.050630      -0.009250      -0.057669      -0.036767      -0.071841       0.007160       0.064681             10.063072       6.477853       0.851892       0.564449       8.009986       4.020617      15.701377          -0.000002
          144              O      -1.337685       3.810438       3.985649      -0.650113      42.990010 0.60878141E+03  0.15084295E+05                                 9.680981                            7.618670       0.192890       2.095398                    0.996271      28.769925      76.571251       0.691376       0.357543      -1.141085       0.096563       0.007925       0.042013       0.105604      -0.027894       0.031530      -0.020279      -0.050449      -0.165949      -0.069686      -0.003532       0.073217             11.037553      15.833184       5.649659      -1.026418      10.018765       0.008850       7.260709          -0.000001
          145              O      -5.697889      -4.333093      13.851762      -0.647863      41.239871 0.58454830E+03  0.14353452E+05                                 9.425283                            7.471356       0.196038       2.102234                    0.995099      28.632433      76.137341       0.696563       0.358104      -1.139371       0.010575       0.093134      -0.029136       0.098157      -0.016055       0.021945      -0.031271       0.051033      -0.148768      -0.066311       0.002910       0.063401             10.697368       8.783154       5.005254       0.277601      15.937811       1.121262       7.371139          -0.000001
          146              O      -4.468284      -2.915579      12.669988      -0.616782      39.549408 0.58074560E+03  0.14240025E+05                                 9.217116                            7.484620       0.172160       2.096058                    0.995944      28.446939      75.646332       0.690552       0.361730      -1.136250      -0.066351       0.003343       0.037457       0.076267      -0.028094       0.015376      -0.056342       0.064039      -0.008339      -0.076303       0.008749       0.067554             10.366239       8.377608       0.978540      -3.607318       6.822018      -0.775648      15.899090          -0.000001
          147              O       0.043854       5.000413       8.442871      -0.627261      42.451737 0.55115157E+03  0.13297546E+05                                 9.518228                            7.199881       0.255729       2.131043                    0.995495      27.819147      72.642091       0.719772       0.352704      -1.146999       0.016953      -0.053593       0.073945       0.092884      -0.046998      -0.046246       0.015643      -0.005098       0.106341      -0.070735      -0.006922       0.077658             11.124691       6.797346      -0.073940       1.116712      14.286625      -7.082576      12.290101           0.000000
          148              O       0.906973       4.156415      10.303598      -0.616315      36.307555 0.48592371E+03  0.11336749E+05                                 8.516491                            6.681733       0.642772       2.256348                    0.998074      27.299999      69.624716       0.761981       0.344541      -1.156138      -0.095395       0.074058       0.023552       0.123043      -0.042512      -0.006759       0.036991       0.054228       0.151001      -0.082277       0.013219       0.069057              9.769124      11.896017       0.133974       5.940154       6.328306      -0.780383      11.083049          -0.000000
          149              O      -2.431117      -1.049401      11.243904      -0.660915      42.035812 0.58486401E+03  0.14354100E+05                                 9.520665                            7.460979       0.294957       2.133817                    0.995354      28.581850      75.827890       0.699225       0.356918      -1.141035       0.004909       0.097310       0.053648       0.111227      -0.022565      -0.027723       0.030068       0.066619      -0.131530      -0.063249      -0.010002       0.073251             10.867777       8.497212       4.928898       0.142069      16.949130      -0.740008       7.156989          -0.000000
          150              O      -1.323866       0.343424      12.496699      -0.610792      40.375246 0.57566689E+03  0.14093643E+05                                 9.371681                            7.476995       0.123373       2.090261                    0.995587      28.096502      74.814461       0.686973       0.364178      -1.133602      -0.056356       0.007704      -0.041725       0.070543      -0.023765      -0.024934       0.056587       0.082643      -0.033921      -0.081438       0.005822       0.075617             10.653907       8.656693       0.783079       3.972731       6.861370       0.475499      16.443657          -0.000000
          151              O       9.996103       1.944263       5.800923      -0.603118      40.127028 0.57671301E+03  0.14107224E+05                                 9.306991                            7.455043       0.193364       2.108978                    0.995685      28.148678      74.602439       0.692871       0.361386      -1.137270       0.021785      -0.057101       0.046263       0.076651      -0.038947      -0.064319       0.007993      -0.064709      -0.044007      -0.088831       0.012672       0.076159             10.586306       6.739795       0.823255      -1.157397       8.110746      -3.343712      16.908376          -0.000001
          152              O       8.593395       0.737427       7.070762      -0.666071      44.180789 0.63341127E+03  0.15843579E+05                                 9.855933                            7.761719       0.223677       2.101165                    0.995618      29.124990      77.764988       0.686558       0.356666      -1.142318       0.102440       0.013920      -0.042795       0.111889      -0.016970      -0.026370       0.014937      -0.037253      -0.175463      -0.068085       0.008699       0.059386             11.263240      16.176664       5.863506       1.200047      10.151145       0.272671       7.461912          -0.000001

******************************************************
Auxiliary information for the entire system
The total spin magnetic moment of the unit cell is   0.000015
The total net atomic charge of the unit cell is   -0.000001
Accuracy of reproducing the electrostatic potential in the unit cell:
  The inner radius (bohr) =    5.0000
  The outer radius (bohr) =   12.0000
  Valid grid points have density less than (e/(bohr^3)) =    0.0001
  The number of valid grid points were=        86936
  The rms potential error without charges in kcal/mol is=      5.64207
  The rms potential error with partial charges in kcal/mol is=      2.03602
  The RRMSE value at monopole order=      0.36086
  The rms potential error with partial charges and cloud penetration in kcal/mol is=      2.05177
  The RRMSE value at monopole order with cloud penetration is=      0.36366
  The rms potential error with partial charges and atomic dipoles in kcal/mol is=      0.39009
  The RRMSE value at dipole order=      0.06914
  The rms potential error with partial charges, atomic dipoles and cloud penetration in kcal/mol is=      0.40167
  The RRMSE value at dipole order with cloud penetration=      0.07119

******************************************************
The electron densities and ab initio electrostatic potential were computed in VASP using the PBE functional and
projector augmented wave method. See the main text of the journal article for a description of computational details.
The atomic charges, dipoles, and quadrupoles were computed with the DDEC6 method as described in
(a) T. A. Manz and N. Gabaldon Limas, RSC Adv. 6 (2016) 47771-47801 DOI: 10.1039/c6ra04656h
(b) N. Gabaldon Limas and T. A. Manz, RSC Adv. 8 (2018) 2678-2707 DOI: 10.1039/c7ra11829e.
For each atom in the material, the electron cloud parameters were fit to the spherically averaged atom-in-material
electron density using radial positions for which this density was between 10^-4 and 10^-2 electrons per cubic bohr.
The polarizabilities, dispersion coefficients, and quantum Drude oscillator (QDO) parameters were fit using the MCLF method.
The magnetic structure of the system was optimized in VASP from the default ferromagnetic initial guess using spin polarization.
The atomic spin moments (ASMs) were computed on this optimized magnetic structure using the DDEC6 partition as inputs
to the method of T. A. Manz and D. S. Sholl, J. Chem. Theory Comput. 7 (2011) 4146-4164 DOI: 10.1021/ct200539n.
The RMSE and RRMSE were computed using a uniform grid with Ewald summation.
