# Supplementary material for: A collection of forcefield precursors for metal–organic frameworks
Source: RSC Adv. 2019 Nov 13;9(63):36492–507. doi: 10.1039/c9ra07327b (PMC9075174; doi:10.1039/c9ra07327b)
Supplement: RA-009-C9RA07327B-s4947 [file RA-009-C9RA07327B-s4947.xyz]

   76
jmolscript: load "" {1 1 1} spacegroup "x,y,z" unitcell [{      8.832600     0.000000     0.000000 }, {      0.000000    10.159000     0.000000 }, {      0.000000     0.000000    13.979000 }]
Y      6.623478     5.078789    12.396437     1.866779
Y      6.625422    -0.000711     8.572063     1.866778
Y      2.209122     5.080211     1.582563     1.866779
Y      2.207178     0.000711     5.406937     1.866778
H      3.551588     6.672431    12.262379     0.119503
H      0.071544     7.622298    10.501025     0.123222
H      3.553355     8.562005     8.696336     0.124275
H      0.864712     1.592931     8.706121     0.119503
H      4.344756     2.542798    10.467475     0.123222
H      0.862945     3.482505    12.272164     0.124275
H      5.281012     3.486569     1.716621     0.119503
H      8.761056     2.536702     3.477975     0.123222
H      5.279245     1.596995     5.282664     0.124275
H      7.967888     8.566069     5.272879     0.119503
H      4.487844     7.616202     3.511525     0.123222
H      7.969655     6.676495     1.706836     0.124275
C      0.937139     6.464172    12.691534     0.679595
C      1.688793     7.069648    11.556439    -0.031584
C      3.083461     7.062537    11.560633    -0.112893
C      3.767104     7.652775    10.489842    -0.039556
C      0.937139     8.795662     8.267181     0.678048
C      1.699392     8.159709     9.419050    -0.031490
C      1.001617     7.615186    10.498229    -0.112877
C      3.089643     8.190186     9.410663    -0.114737
C      5.281895     7.710681    10.565328     0.664521
C      3.479161     1.384672     8.276966     0.679595
C      2.727507     1.990148     9.412061    -0.031584
C      1.332839     1.983037     9.407867    -0.112893
C      0.649196     2.573275    10.478658    -0.039556
C      3.479161     3.716162    12.701319     0.678048
C      2.716908     3.080209    11.549450    -0.031490
C      3.414683     2.535686    10.470271    -0.112877
C      1.326657     3.110686    11.557837    -0.114737
C      7.967005     2.631181    10.403172     0.664521
C      7.895461     3.694828     1.287466     0.679595
C      7.143807     3.089352     2.422561    -0.031584
C      5.749139     3.096463     2.418367    -0.112893
C      5.065496     2.506225     3.489158    -0.039556
C      7.895461     1.363338     5.711819     0.678048
C      7.133208     1.999291     4.559950    -0.031490
C      7.830983     2.543814     3.480771    -0.112877
C      5.742957     1.968814     4.568337    -0.114737
C      3.550705     2.448319     3.413672     0.664521
C      5.353439     8.774328     5.702034     0.679595
C      6.105093     8.168852     4.566939    -0.031584
C      7.499761     8.175963     4.571133    -0.112893
C      8.183404     7.585725     3.500342    -0.039556
C      5.353439     6.442838     1.277681     0.678048
C      6.115692     7.078791     2.429550    -0.031490
C      5.417917     7.623314     3.508729    -0.112877
C      7.505943     7.048314     2.421163    -0.114737
C      0.865595     7.527819     3.575828     0.664521
O      8.591470     6.120798    12.493032    -0.650624
O      5.879862     6.852246    11.297828    -0.635022
O      8.591470     9.130909     8.478264    -0.651532
O      1.536872     6.318898    13.784692    -0.630902
O      1.536872     8.918586     7.189400    -0.623440
O      5.869263     8.383207     9.676264    -0.621287
O      4.657430     1.041297     8.475468    -0.650624
O      7.369038     1.772746     9.670672    -0.635022
O      4.657430     4.051409    12.490237    -0.651532
O      2.879428     1.239398     7.183808    -0.630902
O      2.879428     3.839086    13.779100    -0.623440
O      7.379637     3.303707    11.292236    -0.621287
O      0.241130     4.038203     1.485968    -0.650624
O      2.952738     3.306755     2.681172    -0.635022
O      0.241130     1.028091     5.500737    -0.651532
O      7.295728     3.840102     0.194308    -0.630902
O      7.295728     1.240414     6.789600    -0.623440
O      2.963337     1.775793     4.302736    -0.621287
O      4.175170     9.117703     5.503532    -0.650624
O      1.463562     8.386254     4.308328    -0.635022
O      4.175170     6.107591     1.488764    -0.651532
O      5.953172     8.919602     6.795192    -0.630902
O      5.953172     6.319914     0.199900    -0.623440
O      1.452963     6.855293     2.686764    -0.621287

The following XYZ coordinates are in angstroms. Other properties are in atomic units.
The sperically averaged electron density of each atom fit to a function of the form exp(a - br)
eigen_1, eigen_2 and eigen_3 are the three eigenvalues of traceless quadrupole moment tensor
  atom number  atomic symbol              X              Y              Z     net charge C6 coefficient C8 coefficient C10 coefficient fluctuating dipole atomic polarizability isotropic forcefield polarizability              a              b squared Pearson coefficient          <r^3>          <r^4>         wp_QDO          m_QDO          q_QDO       dipole_x       dipole_y       dipole_z         dipole            Qxy            Qxz            Qyz     Q(x^2-y^2)  Q(3z^2 - R^2)        eigen_1        eigen_2        eigen_3 static polarizability      alpha(xx)      alpha(xy)      alpha(xz)      alpha(yy)      alpha(yz)      alpha(zz) atomic spin moment
            1              Y       6.623478       5.078789      12.396437       1.866779     220.478478 0.44633534E+04  0.17463431E+06                                27.243660                           20.629882       0.068301       1.749332                    0.999044      71.439884     208.840915       0.437799       0.357572      -1.189062      -0.002488      -0.000039      -0.012062       0.012316       0.025949       0.009150      -0.006710      -0.135885       0.180367      -0.103429       0.041413       0.062016             32.771899      37.979631      -2.572402      -0.090587      30.639842      -0.039188      29.696225           0.000011
            2              Y       6.625422      -0.000711       8.572063       1.866778     220.478509 0.44633541E+04  0.17463435E+06                                27.243662                           20.629884       0.068301       1.749332                    0.999044      71.439891     208.840941       0.437799       0.357572      -1.189062       0.002488      -0.000039       0.012062       0.012316      -0.025949       0.009150       0.006710      -0.135885       0.180367      -0.103429       0.041413       0.062016             32.771902      37.979642       2.572402      -0.090582      30.639840       0.039189      29.696224           0.000012
            3              Y       2.209122       5.080211       1.582563       1.866779     220.478473 0.44633525E+04  0.17463427E+06                                27.243659                           20.629880       0.068301       1.749332                    0.999044      71.439883     208.840909       0.437799       0.357572      -1.189062       0.002488       0.000039       0.012062       0.012315       0.025949       0.009150      -0.006710      -0.135885       0.180367      -0.103429       0.041413       0.062016             32.771900      37.979637      -2.572405      -0.090578      30.639839      -0.039194      29.696223           0.000016
            4              Y       2.207178       0.000711       5.406937       1.866778     220.478487 0.44633534E+04  0.17463431E+06                                27.243660                           20.629882       0.068301       1.749332                    0.999044      71.439887     208.840923       0.437799       0.357572      -1.189062      -0.002488       0.000039      -0.012062       0.012316      -0.025949       0.009150       0.006710      -0.135885       0.180366      -0.103429       0.041413       0.062016             32.771900      37.979638       2.572402      -0.090586      30.639838       0.039189      29.696224           0.000015
            5              H       3.551588       6.672431      12.262379       0.119503       1.061375 0.78090615E+01  0.77554020E+02                                 1.821800                            1.711228      -1.482583       2.180709                    0.992305       3.908251      11.655471       0.438584       1.406203      -0.680347       0.017661      -0.013637       0.032100       0.039094       0.001894       0.008671      -0.004106      -0.003637       0.015735      -0.010933      -0.000003       0.010936              1.876383       1.850803      -0.194733       0.329192       1.697809      -0.421562       2.080538           0.000001
            6              H       0.071544       7.622298      10.501025       0.123222       1.085172 0.80592559E+01  0.79556845E+02                                 1.751289                            1.663491      -1.442521       2.200580                    0.992799       3.686019      10.472287       0.481888       1.287590      -0.705253      -0.036919       0.000507       0.000568       0.036927      -0.000347      -0.000134       0.007577       0.016433       0.006303      -0.013058       0.005833       0.007226              1.775263       2.347096      -0.008086       0.002734       1.451228      -0.155252       1.527466           0.000001
            7              H       3.553355       8.562005       8.696336       0.124275       1.045351 0.76500260E+01  0.75578612E+02                                 1.805281                            1.695435      -1.403383       2.220605                    0.992941       3.851766      11.453985       0.439987       1.409063      -0.680057       0.018080       0.010078      -0.032062       0.038163      -0.003004      -0.008631      -0.003706      -0.003637       0.016265      -0.011425       0.000742       0.010683              1.859805       1.823138       0.187314      -0.330604       1.665741      -0.411347       2.090536           0.000001
            8              H       0.864712       1.592931       8.706121       0.119503       1.061374 0.78090561E+01  0.77553957E+02                                 1.821800                            1.711228      -1.482583       2.180709                    0.992305       3.908250      11.655469       0.438584       1.406204      -0.680347      -0.017661      -0.013637      -0.032100       0.039094      -0.001894       0.008670       0.004106      -0.003637       0.015735      -0.010933      -0.000003       0.010936              1.876383       1.850802       0.194733       0.329192       1.697809       0.421562       2.080538           0.000001
            9              H       4.344756       2.542798      10.467475       0.123222       1.085172 0.80592603E+01  0.79556903E+02                                 1.751289                            1.663492      -1.442522       2.200579                    0.992799       3.686020      10.472292       0.481888       1.287590      -0.705253       0.036919       0.000507      -0.000568       0.036927       0.000347      -0.000134      -0.007577       0.016433       0.006303      -0.013058       0.005833       0.007226              1.775264       2.347097       0.008086       0.002734       1.451229       0.155252       1.527466           0.000001
           10              H       0.862945       3.482505      12.272164       0.124275       1.045352 0.76500309E+01  0.75578667E+02                                 1.805281                            1.695435      -1.403383       2.220605                    0.992941       3.851767      11.453986       0.439987       1.409062      -0.680057      -0.018080       0.010078       0.032062       0.038163       0.003004      -0.008631       0.003706      -0.003637       0.016265      -0.011425       0.000742       0.010683              1.859805       1.823138      -0.187314      -0.330604       1.665741       0.411347       2.090536           0.000000
           11              H       5.281012       3.486569       1.716621       0.119503       1.061375 0.78090615E+01  0.77554020E+02                                 1.821800                            1.711228      -1.482583       2.180709                    0.992305       3.908251      11.655471       0.438584       1.406203      -0.680347      -0.017661       0.013637      -0.032100       0.039094       0.001894       0.008670      -0.004106      -0.003637       0.015735      -0.010933      -0.000003       0.010936              1.876383       1.850803      -0.194733       0.329192       1.697809      -0.421562       2.080538           0.000001
           12              H       8.761056       2.536702       3.477975       0.123222       1.085171 0.80592503E+01  0.79556782E+02                                 1.751288                            1.663491      -1.442521       2.200580                    0.992799       3.686018      10.472286       0.481888       1.287590      -0.705253       0.036919      -0.000507      -0.000568       0.036927      -0.000347      -0.000134       0.007577       0.016433       0.006303      -0.013058       0.005833       0.007226              1.775263       2.347096      -0.008086       0.002734       1.451228      -0.155252       1.527466           0.000001
           13              H       5.279245       1.596995       5.282664       0.124275       1.045352 0.76500276E+01  0.75578628E+02                                 1.805281                            1.695435      -1.403383       2.220605                    0.992941       3.851766      11.453983       0.439987       1.409063      -0.680057      -0.018080      -0.010078       0.032062       0.038163      -0.003004      -0.008631      -0.003706      -0.003637       0.016265      -0.011425       0.000742       0.010683              1.859805       1.823137       0.187314      -0.330604       1.665741      -0.411347       2.090535           0.000001
           14              H       7.967888       8.566069       5.272879       0.119503       1.061374 0.78090569E+01  0.77553965E+02                                 1.821800                            1.711227      -1.482583       2.180709                    0.992305       3.908250      11.655468       0.438584       1.406203      -0.680347       0.017661       0.013637       0.032100       0.039094      -0.001894       0.008670       0.004106      -0.003637       0.015735      -0.010933      -0.000003       0.010936              1.876383       1.850802       0.194733       0.329192       1.697809       0.421562       2.080538           0.000001
           15              H       4.487844       7.616202       3.511525       0.123222       1.085171 0.80592509E+01  0.79556787E+02                                 1.751288                            1.663491      -1.442521       2.200580                    0.992799       3.686018      10.472285       0.481888       1.287590      -0.705253      -0.036919      -0.000507       0.000568       0.036927       0.000347      -0.000134      -0.007577       0.016433       0.006303      -0.013058       0.005832       0.007226              1.775263       2.347096       0.008086       0.002734       1.451228       0.155252       1.527466           0.000001
           16              H       7.969655       6.676495       1.706836       0.124275       1.045352 0.76500305E+01  0.75578666E+02                                 1.805282                            1.695435      -1.403384       2.220604                    0.992941       3.851767      11.453988       0.439987       1.409063      -0.680057       0.018080      -0.010078      -0.032062       0.038163       0.003004      -0.008631       0.003706      -0.003637       0.016265      -0.011425       0.000742       0.010683              1.859805       1.823138      -0.187314      -0.330604       1.665742       0.411347       2.090536           0.000000
           17              C       0.937139       6.464172      12.691534       0.679595      22.363951 0.22399460E+03  0.45230980E+04                                 7.386531                            5.373111      -0.177580       2.021840                    0.998959      21.199012      59.064875       0.627570       0.483332      -1.011342      -0.048240      -0.015928       0.065929       0.083232      -0.059245      -0.007716       0.047182      -0.099838      -0.140505      -0.069811      -0.044325       0.114136              8.718821       9.733793       1.998107      -0.577125       5.831732      -2.546275      10.590939           0.000001
           18              C       1.688793       7.069648      11.556439      -0.031584      36.568927 0.42375038E+03  0.98151198E+04                                 9.467005                            6.783363       0.110788       2.045274                    0.999347      26.860985      74.553757       0.649396       0.407203      -1.079288       0.028005       0.028975      -0.039616       0.056509      -0.000619       0.011010       0.020939      -0.004124      -0.005241      -0.023903       0.000200       0.023703             11.459390      12.588470       1.231185      -1.887465       8.242792      -5.554255      13.546909          -0.000001
           19              C       3.083461       7.062537      11.560633      -0.112893      34.985956 0.46812605E+03  0.11284701E+05                                 9.508065                            7.386252      -0.235105       1.894042                    0.999193      30.401090      90.413428       0.581383       0.437036      -1.044558      -0.013963       0.013659      -0.011848       0.022846      -0.004470       0.027549       0.036875      -0.075196       0.054577      -0.060539      -0.002162       0.062701             10.725061      13.842803       1.043172      -1.594829       7.585255      -4.030390      10.747124           0.000002
           20              C       3.767104       7.652775      10.489842      -0.039556      36.595981 0.43769030E+03  0.10203429E+05                                 9.402541                            6.861287       0.131970       2.044298                    0.999277      27.154741      75.203250       0.651406       0.403344      -1.083657      -0.058625      -0.008567      -0.012929       0.060642      -0.009542      -0.014585       0.001472      -0.018701       0.025904      -0.023155       0.004710       0.018445             11.107308      15.277708       0.099254       0.197963       7.318202      -4.104191      10.726015          -0.000002
           21              C       0.937139       8.795662       8.267181       0.678048      22.196906 0.22445684E+03  0.45347034E+04                                 7.344866                            5.380273      -0.148607       2.030936                    0.998958      21.247640      59.212427       0.626878       0.483623      -1.011204      -0.049848       0.020578      -0.065691       0.084991       0.058989       0.008872       0.049158      -0.098270      -0.144418      -0.070801      -0.044396       0.115198              8.623828       9.719326      -1.948671       0.372951       5.754333      -2.381496      10.397824           0.000001
           22              C       1.699392       8.159709       9.419050      -0.031490      36.947543 0.43630129E+03  0.10166537E+05                                 9.520089                            6.873729       0.129560       2.048359                    0.999315      26.992436      74.822917       0.647277       0.406097      -1.081436       0.030789      -0.031338       0.041324       0.060313      -0.001167      -0.013193       0.019702       0.003729       0.001490      -0.023507      -0.000608       0.024115             11.490186      12.607470      -1.093015       1.771680       8.271826      -5.554528      13.591261          -0.000001
           23              C       1.001617       7.615186      10.498229      -0.112877      34.496944 0.43943600E+03  0.10402501E+05                                 9.329652                            7.094955      -0.119027       1.932079                    0.999499      29.766674      87.057307       0.602323       0.429571      -1.051529       0.022841       0.000197      -0.000856       0.022857       0.000773      -0.001082       0.056762      -0.024518      -0.062896      -0.059966      -0.001746       0.061712             10.715008      10.185116       0.000146      -0.021782       8.440927      -5.767375      13.518980           0.000001
           24              C       3.089643       8.190186       9.410663      -0.114737      34.308649 0.45812640E+03  0.10989923E+05                                 9.386422                            7.310154      -0.239119       1.894692                    0.999165      30.288698      90.012991       0.583711       0.437420      -1.043784      -0.009571      -0.023021       0.007971       0.026174      -0.006510      -0.029502       0.033738      -0.080510       0.029840      -0.058725      -0.004683       0.063409             10.556257      13.523556      -0.883322       1.554618       7.344439      -3.915240      10.800776           0.000002
           25              C       5.281895       7.710681      10.565328       0.664521      24.522847 0.23693779E+03  0.48137008E+04                                 7.640064                            5.413034      -0.076824       2.041263                    0.998740      21.218795      57.780166       0.650104       0.463744      -1.030013       0.094467      -0.005666       0.001907       0.094656       0.004401       0.005609       0.080786      -0.073961       0.186157      -0.068283      -0.051507       0.119790              9.047182      11.109003      -0.050119      -0.028971       8.022256      -4.060958       8.010288           0.000003
           26              C       3.479161       1.384672       8.276966       0.679595      22.363954 0.22399464E+03  0.45230989E+04                                 7.386531                            5.373112      -0.177579       2.021840                    0.998959      21.199010      59.064866       0.627570       0.483332      -1.011342       0.048240      -0.015928      -0.065929       0.083232       0.059244      -0.007716      -0.047182      -0.099838      -0.140505      -0.069811      -0.044325       0.114136              8.718822       9.733793      -1.998110      -0.577126       5.831734       2.546275      10.590939           0.000001
           27              C       2.727507       1.990148       9.412061      -0.031584      36.568922 0.42375032E+03  0.98151180E+04                                 9.467004                            6.783362       0.110788       2.045274                    0.999347      26.860983      74.553751       0.649396       0.407203      -1.079288      -0.028005       0.028975       0.039616       0.056509       0.000619       0.011010      -0.020939      -0.004124      -0.005241      -0.023903       0.000200       0.023703             11.459389      12.588468      -1.231185      -1.887464       8.242791       5.554255      13.546907          -0.000001
           28              C       1.332839       1.983037       9.407867      -0.112893      34.985970 0.46812628E+03  0.11284708E+05                                 9.508068                            7.386254      -0.235106       1.894041                    0.999193      30.401097      90.413459       0.581383       0.437036      -1.044558       0.013963       0.013659       0.011848       0.022846       0.004470       0.027549      -0.036875      -0.075196       0.054577      -0.060539      -0.002161       0.062701             10.725064      13.842808      -1.043173      -1.594830       7.585258       4.030391      10.747127           0.000001
           29              C       0.649196       2.573275      10.478658      -0.039556      36.595985 0.43769035E+03  0.10203430E+05                                 9.402542                            6.861287       0.131970       2.044298                    0.999277      27.154743      75.203259       0.651405       0.403344      -1.083657       0.058625      -0.008568       0.012929       0.060642       0.009542      -0.014585      -0.001471      -0.018701       0.025904      -0.023155       0.004710       0.018445             11.107309      15.277709      -0.099254       0.197963       7.318202       4.104191      10.726016          -0.000001
           30              C       3.479161       3.716162      12.701319       0.678048      22.196905 0.22445681E+03  0.45347027E+04                                 7.344866                            5.380272      -0.148608       2.030936                    0.998958      21.247640      59.212427       0.626878       0.483623      -1.011204       0.049848       0.020578       0.065691       0.084991      -0.058989       0.008872      -0.049158      -0.098270      -0.144418      -0.070801      -0.044396       0.115198              8.623828       9.719327       1.948672       0.372955       5.754334       2.381497      10.397822           0.000001
           31              C       2.716908       3.080209      11.549450      -0.031490      36.947536 0.43630118E+03  0.10166534E+05                                 9.520087                            6.873728       0.129561       2.048360                    0.999315      26.992432      74.822901       0.647277       0.406097      -1.081436      -0.030789      -0.031338      -0.041324       0.060313       0.001167      -0.013193      -0.019702       0.003729       0.001490      -0.023507      -0.000608       0.024115             11.490184      12.607468       1.093014       1.771680       8.271825       5.554527      13.591260          -0.000001
           32              C       3.414683       2.535686      10.470271      -0.112877      34.496942 0.43943599E+03  0.10402500E+05                                 9.329651                            7.094954      -0.119027       1.932079                    0.999499      29.766674      87.057308       0.602323       0.429571      -1.051529      -0.022841       0.000197       0.000856       0.022857      -0.000773      -0.001082      -0.056762      -0.024518      -0.062896      -0.059966      -0.001746       0.061712             10.715007      10.185117      -0.000145      -0.021781       8.440927       5.767374      13.518978           0.000001
           33              C       1.326657       3.110686      11.557837      -0.114737      34.308648 0.45812638E+03  0.10989922E+05                                 9.386422                            7.310154      -0.239119       1.894692                    0.999165      30.288698      90.012991       0.583711       0.437420      -1.043784       0.009571      -0.023021      -0.007971       0.026174       0.006510      -0.029502      -0.033738      -0.080510       0.029840      -0.058725      -0.004683       0.063409             10.556257      13.523556       0.883322       1.554618       7.344439       3.915240      10.800776           0.000001
           34              C       7.967005       2.631181      10.403172       0.664521      24.522852 0.23693784E+03  0.48137020E+04                                 7.640065                            5.413034      -0.076825       2.041263                    0.998740      21.218798      57.780177       0.650104       0.463744      -1.030013      -0.094467      -0.005666      -0.001907       0.094656      -0.004401       0.005609      -0.080786      -0.073961       0.186157      -0.068283      -0.051507       0.119790              9.047184      11.109005       0.050119      -0.028971       8.022257       4.060958       8.010289           0.000003
           35              C       7.895461       3.694828       1.287466       0.679595      22.363957 0.22399467E+03  0.45230996E+04                                 7.386531                            5.373112      -0.177579       2.021840                    0.998959      21.199012      59.064871       0.627570       0.483332      -1.011342       0.048240       0.015928      -0.065929       0.083232      -0.059245      -0.007716       0.047182      -0.099838      -0.140505      -0.069811      -0.044325       0.114136              8.718822       9.733793       1.998110      -0.577126       5.831734      -2.546275      10.590940           0.000001
           36              C       7.143807       3.089352       2.422561      -0.031584      36.568922 0.42375032E+03  0.98151181E+04                                 9.467004                            6.783362       0.110788       2.045274                    0.999347      26.860983      74.553751       0.649396       0.407203      -1.079288      -0.028005      -0.028975       0.039616       0.056509      -0.000619       0.011010       0.020939      -0.004124      -0.005241      -0.023903       0.000200       0.023703             11.459389      12.588468       1.231185      -1.887464       8.242791      -5.554255      13.546907          -0.000001
           37              C       5.749139       3.096463       2.418367      -0.112893      34.985962 0.46812614E+03  0.11284704E+05                                 9.508067                            7.386253      -0.235105       1.894041                    0.999193      30.401093      90.413442       0.581383       0.437036      -1.044558       0.013963      -0.013659       0.011848       0.022845      -0.004470       0.027549       0.036875      -0.075196       0.054577      -0.060539      -0.002161       0.062701             10.725062      13.842805       1.043172      -1.594829       7.585256      -4.030391      10.747126           0.000001
           38              C       5.065496       2.506225       3.489158      -0.039556      36.595979 0.43769029E+03  0.10203428E+05                                 9.402540                            6.861286       0.131970       2.044298                    0.999277      27.154741      75.203249       0.651406       0.403344      -1.083657       0.058625       0.008568       0.012929       0.060642      -0.009542      -0.014585       0.001472      -0.018701       0.025904      -0.023155       0.004710       0.018445             11.107307      15.277705       0.099253       0.197963       7.318202      -4.104191      10.726015          -0.000002
           39              C       7.895461       1.363338       5.711819       0.678048      22.196904 0.22445680E+03  0.45347024E+04                                 7.344865                            5.380272      -0.148607       2.030936                    0.998958      21.247639      59.212421       0.626878       0.483623      -1.011204       0.049848      -0.020578       0.065691       0.084991       0.058989       0.008872       0.049158      -0.098270      -0.144418      -0.070801      -0.044396       0.115197              8.623827       9.719327      -1.948672       0.372955       5.754333      -2.381496      10.397821           0.000001
           40              C       7.133208       1.999291       4.559950      -0.031490      36.947536 0.43630118E+03  0.10166534E+05                                 9.520087                            6.873728       0.129561       2.048359                    0.999315      26.992432      74.822902       0.647277       0.406097      -1.081436      -0.030789       0.031338      -0.041324       0.060313      -0.001167      -0.013193       0.019702       0.003729       0.001490      -0.023507      -0.000608       0.024115             11.490184      12.607467      -1.093014       1.771680       8.271826      -5.554527      13.591260          -0.000001
           41              C       7.830983       2.543814       3.480771      -0.112877      34.496945 0.43943603E+03  0.10402502E+05                                 9.329652                            7.094955      -0.119027       1.932079                    0.999499      29.766674      87.057306       0.602323       0.429571      -1.051529      -0.022841      -0.000196       0.000856       0.022857       0.000773      -0.001082       0.056762      -0.024518      -0.062896      -0.059966      -0.001746       0.061712             10.715007      10.185116       0.000145      -0.021782       8.440927      -5.767374      13.518979           0.000002
           42              C       5.742957       1.968814       4.568337      -0.114737      34.308647 0.45812637E+03  0.10989922E+05                                 9.386422                            7.310154      -0.239119       1.894692                    0.999165      30.288697      90.012985       0.583711       0.437420      -1.043784       0.009571       0.023021      -0.007971       0.026174      -0.006510      -0.029502       0.033738      -0.080510       0.029840      -0.058725      -0.004683       0.063409             10.556256      13.523554      -0.883322       1.554618       7.344439      -3.915240      10.800776           0.000001
           43              C       3.550705       2.448319       3.413672       0.664521      24.522857 0.23693794E+03  0.48137044E+04                                 7.640066                            5.413035      -0.076824       2.041263                    0.998740      21.218796      57.780167       0.650104       0.463744      -1.030013      -0.094467       0.005666      -0.001907       0.094656       0.004401       0.005609       0.080786      -0.073961       0.186157      -0.068283      -0.051507       0.119790              9.047185      11.109005      -0.050118      -0.028973       8.022260      -4.060959       8.010289           0.000003
           44              C       5.353439       8.774328       5.702034       0.679595      22.363956 0.22399466E+03  0.45230993E+04                                 7.386531                            5.373112      -0.177579       2.021840                    0.998959      21.199011      59.064868       0.627570       0.483332      -1.011342      -0.048240       0.015929       0.065929       0.083232       0.059245      -0.007716      -0.047182      -0.099838      -0.140505      -0.069811      -0.044325       0.114136              8.718822       9.733793      -1.998110      -0.577126       5.831734       2.546275      10.590940           0.000001
           45              C       6.105093       8.168852       4.566939      -0.031584      36.568920 0.42375029E+03  0.98151170E+04                                 9.467004                            6.783362       0.110788       2.045274                    0.999347      26.860982      74.553745       0.649396       0.407203      -1.079288       0.028005      -0.028975      -0.039616       0.056509       0.000619       0.011010      -0.020939      -0.004124      -0.005241      -0.023903       0.000200       0.023703             11.459388      12.588467      -1.231185      -1.887464       8.242791       5.554255      13.546907          -0.000001
           46              C       7.499761       8.175963       4.571133      -0.112893      34.985966 0.46812622E+03  0.11284706E+05                                 9.508067                            7.386254      -0.235106       1.894041                    0.999193      30.401095      90.413449       0.581383       0.437036      -1.044558      -0.013963      -0.013659      -0.011848       0.022846       0.004470       0.027549      -0.036875      -0.075196       0.054577      -0.060539      -0.002161       0.062701             10.725063      13.842806      -1.043173      -1.594830       7.585257       4.030391      10.747127           0.000001
           47              C       8.183404       7.585725       3.500342      -0.039556      36.595980 0.43769029E+03  0.10203428E+05                                 9.402540                            6.861286       0.131970       2.044299                    0.999277      27.154741      75.203248       0.651406       0.403344      -1.083657      -0.058625       0.008567      -0.012929       0.060642       0.009542      -0.014585      -0.001472      -0.018700       0.025904      -0.023155       0.004710       0.018445             11.107307      15.277706      -0.099254       0.197963       7.318202       4.104191      10.726015          -0.000001
           48              C       5.353439       6.442838       1.277681       0.678048      22.196908 0.22445686E+03  0.45347039E+04                                 7.344866                            5.380273      -0.148608       2.030936                    0.998958      21.247641      59.212431       0.626878       0.483623      -1.011204      -0.049848      -0.020578      -0.065691       0.084991      -0.058989       0.008872      -0.049158      -0.098270      -0.144418      -0.070801      -0.044396       0.115197              8.623828       9.719327       1.948671       0.372951       5.754334       2.381496      10.397824           0.000001
           49              C       6.115692       7.078791       2.429550      -0.031490      36.947537 0.43630121E+03  0.10166534E+05                                 9.520088                            6.873728       0.129561       2.048359                    0.999315      26.992433      74.822908       0.647277       0.406097      -1.081436       0.030789       0.031338       0.041324       0.060313       0.001167      -0.013193      -0.019702       0.003729       0.001490      -0.023507      -0.000608       0.024115             11.490185      12.607469       1.093015       1.771680       8.271826       5.554527      13.591260          -0.000001
           50              C       5.417917       7.623314       3.508729      -0.112877      34.496945 0.43943601E+03  0.10402501E+05                                 9.329652                            7.094955      -0.119027       1.932079                    0.999499      29.766673      87.057305       0.602322       0.429571      -1.051529       0.022841      -0.000197      -0.000856       0.022857      -0.000773      -0.001082      -0.056762      -0.024518      -0.062896      -0.059966      -0.001746       0.061712             10.715008      10.185116      -0.000145      -0.021781       8.440928       5.767375      13.518980           0.000001
           51              C       7.505943       7.048314       2.421163      -0.114737      34.308650 0.45812641E+03  0.10989923E+05                                 9.386422                            7.310154      -0.239119       1.894692                    0.999165      30.288699      90.012995       0.583711       0.437420      -1.043784      -0.009571       0.023021       0.007971       0.026174       0.006510      -0.029502      -0.033738      -0.080510       0.029840      -0.058725      -0.004683       0.063409             10.556257      13.523556       0.883322       1.554618       7.344440       3.915240      10.800776           0.000001
           52              C       0.865595       7.527819       3.575828       0.664521      24.522848 0.23693781E+03  0.48137012E+04                                 7.640064                            5.413034      -0.076824       2.041263                    0.998740      21.218796      57.780167       0.650104       0.463744      -1.030013       0.094467       0.005666       0.001907       0.094656      -0.004401       0.005609      -0.080786      -0.073961       0.186157      -0.068283      -0.051507       0.119790              9.047182      11.109003       0.050119      -0.028971       8.022256       4.060958       8.010288           0.000003
           53              O       8.591470       6.120798      12.493032      -0.650624      43.787086 0.60915581E+03  0.15107529E+05                                 9.820880                            7.640188       0.162151       2.089483                    0.995163      28.746320      76.736695       0.687274       0.359344      -1.138774       0.072668       0.056427       0.032874       0.097701      -0.029044       0.005440       0.039758      -0.046978      -0.156386      -0.069030      -0.003822       0.072852             11.313451      18.643374       4.002531      -0.511499       7.943063      -0.669931       7.353917           0.000000
           54              O       5.879862       6.852246      11.297828      -0.635022      42.515085 0.54796326E+03  0.13167691E+05                                 9.475280                            7.114758       0.516770       2.212666                    0.997091      27.795945      71.832570       0.735780       0.346418      -1.155122      -0.022835       0.085570      -0.035498       0.095414      -0.015586       0.023800       0.035058      -0.086663       0.128598      -0.075446       0.005706       0.069740             11.210960      10.374762      -4.161890       3.834165      12.092055      -6.188819      11.166063           0.000002
           55              O       8.591470       9.130909       8.478264      -0.651532      43.610981 0.60635350E+03  0.15019561E+05                                 9.781973                            7.618546       0.177408       2.095091                    0.995195      28.705941      76.562799       0.688851       0.358963      -1.139163       0.073177      -0.057810      -0.032074       0.098618       0.029473      -0.008452       0.041004      -0.045365      -0.151812      -0.070167      -0.001847       0.072014             11.238769      18.509265      -3.939445       0.330274       7.890179      -0.612725       7.316863           0.000000
           56              O       1.536872       6.318898      13.784692      -0.630902      39.751164 0.57024058E+03  0.13912124E+05                                 9.223431                            7.388839       0.242299       2.120946                    0.996022      28.333240      75.037058       0.699270       0.359026      -1.138928      -0.034181       0.046526      -0.052213       0.077840      -0.041631       0.028559       0.051636      -0.047330      -0.005239      -0.082028       0.013978       0.068050             10.526014       8.352443      -0.807215       3.186882       6.775376      -2.370424      16.450224          -0.000001
           57              O       1.536872       8.918586       7.189400      -0.623440      39.437607 0.56463895E+03  0.13754875E+05                                 9.193789                            7.372972       0.200276       2.108027                    0.996253      28.289252      75.102740       0.696426       0.361032      -1.136237      -0.031218      -0.047156       0.050316       0.075696       0.040520      -0.026590       0.052684      -0.045996      -0.034698      -0.080710       0.010891       0.069819             10.472143       8.396763       0.744698      -3.217598       6.701385      -2.220882      16.318281          -0.000000
           58              O       5.869263       8.383207       9.676264      -0.621287      41.007297 0.52682713E+03  0.12545533E+05                                 9.267416                            6.986135       0.488827       2.209366                    0.996883      27.515626      70.964400       0.740369       0.347406      -1.153414      -0.022677      -0.108222       0.008038       0.110864       0.022487      -0.010411       0.041703      -0.085885       0.147515      -0.076673      -0.001683       0.078356             10.938788      10.173591       3.799945      -3.941995      11.137790      -5.984029      11.504985           0.000002
           59              O       4.657430       1.041297       8.475468      -0.650624      43.787080 0.60915572E+03  0.15107526E+05                                 9.820879                            7.640187       0.162152       2.089483                    0.995163      28.746316      76.736679       0.687274       0.359344      -1.138774      -0.072668       0.056427      -0.032874       0.097701       0.029044       0.005440      -0.039758      -0.046978      -0.156386      -0.069030      -0.003822       0.072852             11.313450      18.643370      -4.002535      -0.511499       7.943066       0.669929       7.353915          -0.000000
           60              O       7.369038       1.772746       9.670672      -0.635022      42.515086 0.54796327E+03  0.13167691E+05                                 9.475280                            7.114758       0.516770       2.212666                    0.997091      27.795945      71.832570       0.735780       0.346418      -1.155122       0.022835       0.085570       0.035498       0.095414       0.015586       0.023800      -0.035058      -0.086663       0.128599      -0.075446       0.005706       0.069740             11.210960      10.374762       4.161890       3.834165      12.092055       6.188819      11.166063           0.000002
           61              O       4.657430       4.051409      12.490237      -0.651532      43.610985 0.60635349E+03  0.15019561E+05                                 9.781973                            7.618547       0.177407       2.095090                    0.995195      28.705942      76.562805       0.688851       0.358963      -1.139163      -0.073177      -0.057810       0.032074       0.098618      -0.029473      -0.008452      -0.041004      -0.045365      -0.151812      -0.070167      -0.001847       0.072014             11.238770      18.509269       3.939445       0.330278       7.890179       0.612726       7.316863          -0.000000
           62              O       2.879428       1.239398       7.183808      -0.630902      39.751146 0.57024033E+03  0.13912116E+05                                 9.223428                            7.388838       0.242300       2.120946                    0.996022      28.333235      75.037038       0.699271       0.359026      -1.138928       0.034181       0.046526       0.052213       0.077840       0.041631       0.028559      -0.051636      -0.047330      -0.005239      -0.082028       0.013978       0.068050             10.526011       8.352441       0.807214       3.186880       6.775374       2.370421      16.450218          -0.000000
           63              O       2.879428       3.839086      13.779100      -0.623440      39.437597 0.56463885E+03  0.13754872E+05                                 9.193786                            7.372971       0.200276       2.108027                    0.996253      28.289251      75.102733       0.696426       0.361032      -1.136237       0.031218      -0.047156      -0.050316       0.075696      -0.040520      -0.026590      -0.052684      -0.045996      -0.034698      -0.080710       0.010891       0.069819             10.472140       8.396762      -0.744697      -3.217597       6.701384       2.220881      16.318274          -0.000001
           64              O       7.379637       3.303707      11.292236      -0.621287      41.007312 0.52682734E+03  0.12545539E+05                                 9.267419                            6.986136       0.488827       2.209366                    0.996883      27.515630      70.964417       0.740369       0.347406      -1.153414       0.022677      -0.108222      -0.008038       0.110864      -0.022487      -0.010411      -0.041703      -0.085885       0.147515      -0.076673      -0.001682       0.078356             10.938792      10.173594      -3.799947      -3.941997      11.137793       5.984031      11.504989           0.000002
           65              O       0.241130       4.038203       1.485968      -0.650624      43.787083 0.60915575E+03  0.15107527E+05                                 9.820879                            7.640187       0.162152       2.089483                    0.995163      28.746317      76.736682       0.687274       0.359344      -1.138774      -0.072668      -0.056427      -0.032874       0.097701      -0.029044       0.005440       0.039758      -0.046978      -0.156386      -0.069030      -0.003822       0.072852             11.313451      18.643371       4.002535      -0.511498       7.943066      -0.669929       7.353915          -0.000000
           66              O       2.952738       3.306755       2.681172      -0.635022      42.515094 0.54796348E+03  0.13167698E+05                                 9.475282                            7.114759       0.516770       2.212666                    0.997091      27.795945      71.832570       0.735780       0.346418      -1.155122       0.022835      -0.085570       0.035498       0.095414      -0.015586       0.023800       0.035058      -0.086663       0.128599      -0.075446       0.005706       0.069740             11.210962      10.374762      -4.161891       3.834164      12.092061      -6.188821      11.166063           0.000002
           67              O       0.241130       1.028091       5.500737      -0.651532      43.610980 0.60635339E+03  0.15019558E+05                                 9.781973                            7.618546       0.177407       2.095091                    0.995195      28.705940      76.562798       0.688851       0.358963      -1.139163      -0.073177       0.057810       0.032074       0.098618       0.029473      -0.008452       0.041004      -0.045365      -0.151812      -0.070167      -0.001847       0.072015             11.238769      18.509267      -3.939445       0.330278       7.890178      -0.612726       7.316862          -0.000000
           68              O       7.295728       3.840102       0.194308      -0.630902      39.751154 0.57024047E+03  0.13912120E+05                                 9.223430                            7.388839       0.242300       2.120946                    0.996022      28.333238      75.037049       0.699271       0.359026      -1.138928       0.034181      -0.046526       0.052213       0.077840      -0.041631       0.028559       0.051636      -0.047330      -0.005239      -0.082028       0.013978       0.068050             10.526012       8.352442      -0.807214       3.186881       6.775374      -2.370421      16.450220          -0.000001
           69              O       7.295728       1.240414       6.789600      -0.623440      39.437590 0.56463873E+03  0.13754868E+05                                 9.193786                            7.372970       0.200276       2.108027                    0.996253      28.289247      75.102722       0.696426       0.361032      -1.136237       0.031218       0.047156      -0.050316       0.075696       0.040520      -0.026590       0.052684      -0.045996      -0.034698      -0.080710       0.010891       0.069819             10.472140       8.396762       0.744697      -3.217597       6.701383      -2.220880      16.318274          -0.000000
           70              O       2.963337       1.775793       4.302736      -0.621287      41.007289 0.52682703E+03  0.12545530E+05                                 9.267415                            6.986134       0.488827       2.209366                    0.996883      27.515624      70.964393       0.740369       0.347406      -1.153414       0.022677       0.108222      -0.008038       0.110864       0.022487      -0.010411       0.041703      -0.085885       0.147515      -0.076673      -0.001683       0.078356             10.938787      10.173590       3.799945      -3.941995      11.137789      -5.984027      11.504982           0.000002
           71              O       4.175170       9.117703       5.503532      -0.650624      43.787079 0.60915571E+03  0.15107526E+05                                 9.820879                            7.640187       0.162152       2.089483                    0.995163      28.746316      76.736678       0.687274       0.359344      -1.138774       0.072668      -0.056427       0.032874       0.097701       0.029044       0.005440      -0.039758      -0.046978      -0.156386      -0.069030      -0.003822       0.072852             11.313450      18.643369      -4.002535      -0.511499       7.943065       0.669930       7.353915          -0.000000
           72              O       1.463562       8.386254       4.308328      -0.635022      42.515080 0.54796319E+03  0.13167689E+05                                 9.475280                            7.114757       0.516770       2.212666                    0.997091      27.795943      71.832564       0.735780       0.346418      -1.155122      -0.022835      -0.085570      -0.035498       0.095414       0.015586       0.023800      -0.035058      -0.086663       0.128598      -0.075446       0.005706       0.069740             11.210959      10.374761       4.161889       3.834164      12.092054       6.188819      11.166063           0.000002
           73              O       4.175170       6.107591       1.488764      -0.651532      43.610980 0.60635347E+03  0.15019560E+05                                 9.781973                            7.618546       0.177407       2.095091                    0.995195      28.705940      76.562796       0.688851       0.358963      -1.139163       0.073177       0.057810      -0.032074       0.098618      -0.029473      -0.008452      -0.041004      -0.045365      -0.151812      -0.070167      -0.001847       0.072014             11.238769      18.509265       3.939445       0.330273       7.890179       0.612725       7.316862          -0.000000
           74              O       5.953172       8.919602       6.795192      -0.630902      39.751148 0.57024038E+03  0.13912117E+05                                 9.223429                            7.388838       0.242300       2.120946                    0.996022      28.333236      75.037042       0.699271       0.359026      -1.138928      -0.034181      -0.046526      -0.052213       0.077840       0.041631       0.028559      -0.051636      -0.047330      -0.005239      -0.082028       0.013978       0.068049             10.526011       8.352440       0.807214       3.186880       6.775374       2.370422      16.450219          -0.000000
           75              O       5.953172       6.319914       0.199900      -0.623440      39.437611 0.56463901E+03  0.13754877E+05                                 9.193789                            7.372972       0.200276       2.108027                    0.996253      28.289253      75.102745       0.696426       0.361032      -1.136237      -0.031218       0.047156       0.050316       0.075696      -0.040520      -0.026590      -0.052684      -0.045996      -0.034698      -0.080710       0.010891       0.069819             10.472144       8.396764      -0.744697      -3.217598       6.701386       2.220882      16.318282          -0.000000
           76              O       1.452963       6.855293       2.686764      -0.621287      41.007299 0.52682715E+03  0.12545534E+05                                 9.267417                            6.986135       0.488827       2.209366                    0.996883      27.515626      70.964402       0.740369       0.347406      -1.153414      -0.022677       0.108222       0.008038       0.110864      -0.022486      -0.010411      -0.041703      -0.085885       0.147515      -0.076673      -0.001683       0.078356             10.938789      10.173591      -3.799946      -3.941996      11.137791       5.984029      11.504986           0.000002

******************************************************
Auxiliary information for the entire system
The total spin magnetic moment of the unit cell is   0.000099
The total net atomic charge of the unit cell is   -0.000006
Accuracy of reproducing the electrostatic potential in the unit cell:
  The inner radius (bohr) =    5.0000
  The outer radius (bohr) =   12.0000
  Valid grid points have density less than (e/(bohr^3)) =    0.0001
  The number of valid grid points were=        52140
  The rms potential error without charges in kcal/mol is=      2.39630
  The rms potential error with partial charges in kcal/mol is=      0.93575
  The RRMSE value at monopole order=      0.39050
  The rms potential error with partial charges and cloud penetration in kcal/mol is=      0.95370
  The RRMSE value at monopole order with cloud penetration is=      0.39799
  The rms potential error with partial charges and atomic dipoles in kcal/mol is=      0.41860
  The RRMSE value at dipole order=      0.17469
  The rms potential error with partial charges, atomic dipoles and cloud penetration in kcal/mol is=      0.43569
  The RRMSE value at dipole order with cloud penetration=      0.18182

******************************************************
The electron densities and ab initio electrostatic potential were computed in VASP using the PBE functional and
projector augmented wave method. See the main text of the journal article for a description of computational details.
The atomic charges, dipoles, and quadrupoles were computed with the DDEC6 method as described in
(a) T. A. Manz and N. Gabaldon Limas, RSC Adv. 6 (2016) 47771-47801 DOI: 10.1039/c6ra04656h
(b) N. Gabaldon Limas and T. A. Manz, RSC Adv. 8 (2018) 2678-2707 DOI: 10.1039/c7ra11829e.
For each atom in the material, the electron cloud parameters were fit to the spherically averaged atom-in-material
electron density using radial positions for which this density was between 10^-4 and 10^-2 electrons per cubic bohr.
The polarizabilities, dispersion coefficients, and quantum Drude oscillator (QDO) parameters were fit using the MCLF method.
The magnetic structure of the system was optimized in VASP from the default ferromagnetic initial guess using spin polarization.
The atomic spin moments (ASMs) were computed on this optimized magnetic structure using the DDEC6 partition as inputs
to the method of T. A. Manz and D. S. Sholl, J. Chem. Theory Comput. 7 (2011) 4146-4164 DOI: 10.1021/ct200539n.
The RMSE and RRMSE were computed using a uniform grid with Ewald summation.
