# Supplementary material for: A collection of forcefield precursors for metal–organic frameworks
Source: RSC Adv. 2019 Nov 13;9(63):36492–507. doi: 10.1039/c9ra07327b (PMC9075174; doi:10.1039/c9ra07327b)
Supplement: RA-009-C9RA07327B-s4948 [file RA-009-C9RA07327B-s4948.xyz]

   69
jmolscript: load "" {1 1 1} spacegroup "x,y,z" unitcell [{     14.597000     0.000000     0.000000 }, {     -4.865614    13.762202     0.000000 }, {     -4.865614    -6.880989    11.918482 }]
Ga     4.865693    -3.440495     5.959241     1.481837
Ga     4.865693     6.881101     0.000000     1.481833
Ga    -4.865614     3.440607     5.959241     1.481826
Ga     2.432886    -1.720191     8.938861     1.498563
Ga     2.432886     8.601404     2.979620     1.498569
Ga    -2.432767     1.720359     8.938861     1.498567
Ga     7.298540     5.160854     2.979620     1.498574
Ga     7.298540     0.000056     5.959241     1.498578
Ga    -2.432767     6.881157     5.959241     1.498567
P      1.813755    -3.834156     6.641097     1.542662
P      0.646224     7.313077     5.277385     1.542664
P      6.625303    -2.133038     3.694610     1.542667
P      5.511877    -1.345660     8.223872     1.542675
P      1.813755     7.668437     0.000000     1.542664
P      5.511877     7.794939     2.946487     1.542661
P      6.625303     4.266145     0.000000     1.542662
P      0.646224     0.913895     8.971995     1.542673
P      6.679439     3.046932     5.277385     1.542668
P     -4.219460     5.535399     3.694610     1.542673
P     -3.105974     4.748106     8.223872     1.542659
P     -4.219460     0.431989     6.641097     1.542658
O      1.885000    -3.285650     8.070004    -0.717038
O      1.139594     7.563054     3.848478    -0.717037
O      2.644066    10.404945     3.436098    -0.717024
O      4.062884    -0.919923     8.482384    -0.717018
O     -2.980630     1.750653    10.729017    -0.717023
O      6.005253     6.432486     3.444441    -0.717026
O      7.509696     4.654388     1.189465    -0.717036
O     -0.802775     0.924900     8.474041    -0.717013
O      6.750665     1.535221     5.037942    -0.717043
O     -3.726071     6.647875     4.625563    -0.717032
O     -2.221594     5.584082     7.292919    -0.717032
O      8.928544    -0.004752     6.880540    -0.717023
O      6.750665     3.595411     3.848478    -0.717058
O     -3.726071     0.681993     8.070004    -0.717066
O     -2.221594     3.523892     8.482384    -0.717037
O      8.928544     5.961130     3.436098    -0.717033
O      1.885000     8.631664     1.189465    -0.717051
O      1.139594    -0.448568     8.474041    -0.717031
O      2.644066    -2.226623    10.729017    -0.717055
O      4.062884     7.805953     3.444441    -0.717046
O     -2.980630     8.416339     6.880540    -0.717040
O      6.005253    -0.233201     7.292919    -0.717045
O      7.509696    -1.297044     4.625563    -0.717054
O     -0.802775     6.876332     5.037942    -0.717031
O      3.022578    -3.353106     5.807876    -0.766353
O      0.581960    -3.421228     5.925869    -0.461977
O      0.696837     8.613132     6.110606    -0.766377
O      1.446140     6.289383     5.992613    -0.461962
O      5.315274    -2.542525     4.403879    -0.766352
O      6.257258    -1.414731     2.450440    -0.461982
O      5.562470    -2.717276     7.514603    -0.766369
O      6.311800    -1.453200     9.468042    -0.461992
O      3.022578     6.706321     0.000000    -0.766356
O      0.581960     6.842567     0.000000    -0.461972
O      5.562470     7.866488     1.403997    -0.766350
O      6.311800     8.926197     3.475429    -0.461974
O      5.315274     5.085134     0.000000    -0.766351
O      6.257258     2.829509     0.000000    -0.461969
O      0.696837     0.985472    10.514485    -0.766389
O      1.446140     2.045143     8.443053    -0.461984
O      7.888273     3.527998     6.110606    -0.766366
O      5.447653     3.459874     5.992613    -0.461941
O     -4.168858     4.163796     4.403879    -0.766362
O     -3.419554     5.427835     2.450440    -0.461989
O     -4.416013     4.338605     7.514603    -0.766361
O     -3.474002     5.466436     9.468042    -0.461970
O     -4.168858     1.732028     5.807876    -0.766341
O     -3.419554    -0.591719     5.925869    -0.461970

The following XYZ coordinates are in angstroms. Other properties are in atomic units.
The sperically averaged electron density of each atom fit to a function of the form exp(a - br)
eigen_1, eigen_2 and eigen_3 are the three eigenvalues of traceless quadrupole moment tensor
  atom number  atomic symbol              X              Y              Z     net charge C6 coefficient C8 coefficient C10 coefficient fluctuating dipole atomic polarizability isotropic forcefield polarizability              a              b squared Pearson coefficient          <r^3>          <r^4>         wp_QDO          m_QDO          q_QDO       dipole_x       dipole_y       dipole_z         dipole            Qxy            Qxz            Qyz     Q(x^2-y^2)  Q(3z^2 - R^2)        eigen_1        eigen_2        eigen_3 static polarizability      alpha(xx)      alpha(xy)      alpha(xz)      alpha(yy)      alpha(yz)      alpha(zz) atomic spin moment
            1             Ga       4.865693      -3.440495       5.959241       1.481837      61.433785 0.11441149E+04  0.32188740E+05                                11.647032                           10.058446       0.721103       2.113119                    0.999858      40.618298     104.204763       0.656521       0.331607      -1.199017      -0.000000      -0.000002      -0.000004       0.000004      -0.051112       0.088535      -0.062601       0.036152       0.108447      -0.072290      -0.072286       0.144575             13.183050      13.183027       1.393181      -2.412778      14.167926       1.706246      12.198196           0.005977
            2             Ga       4.865693       6.881101       0.000000       1.481833      61.433665 0.11441122E+04  0.32188645E+05                                11.647021                           10.058438       0.721099       2.113119                    0.999858      40.618245     104.204609       0.656520       0.331607      -1.199017      -0.000001      -0.000003       0.000004       0.000005       0.102229       0.000007       0.000008      -0.072288      -0.216858      -0.072288      -0.072286       0.144574             13.183037      13.183022      -2.786106       0.000138      11.212948       0.000215      15.153141           0.005963
            3             Ga      -4.865614       3.440607       5.959241       1.481826      61.433992 0.11441213E+04  0.32188972E+05                                11.647071                           10.058485       0.721090       2.113114                    0.999858      40.618387     104.205159       0.656518       0.331608      -1.199016      -0.000001      -0.000003      -0.000001       0.000004      -0.051112      -0.088527       0.062611       0.036140       0.108440      -0.072294      -0.072280       0.144573             13.183090      13.182862       1.393120       2.412917      14.168155      -1.706076      12.198252           0.005975
            4             Ga       2.432886      -1.720191       8.938861       1.498563      62.191420 0.10756263E+04  0.29750305E+05                                11.782686                            9.740694       0.835030       2.154827                    0.999956      39.796088     100.695509       0.669463       0.330788      -1.201700       0.000009      -0.000005       0.000003       0.000010       0.026336       0.045606      -0.032241      -0.018624      -0.055838      -0.074471       0.037230       0.037241             13.970098      13.970274      -1.208632      -2.093024      13.115382       1.479754      14.824637           0.004786
            5             Ga       2.432886       8.601404       2.979620       1.498569      62.191125 0.10756196E+04  0.29750072E+05                                11.782648                            9.740663       0.835030       2.154829                    0.999956      39.795974     100.695109       0.669464       0.330788      -1.201701       0.000005       0.000003      -0.000002       0.000006       0.026328       0.045611      -0.032243      -0.018620      -0.055848      -0.074474       0.037232       0.037242             13.970052      13.970202      -1.208322      -2.093156      13.115797       1.480039      14.824156           0.004793
            6             Ga      -2.432767       1.720359       8.938861       1.498567      62.191406 0.10756261E+04  0.29750296E+05                                11.782683                            9.740693       0.835027       2.154826                    0.999956      39.796085     100.695488       0.669463       0.330788      -1.201700      -0.000005       0.000005       0.000006       0.000009       0.026337      -0.045599       0.032249      -0.018622      -0.055842      -0.074472       0.037229       0.037243             13.970094      13.970029      -1.208690       2.092822      13.115625      -1.480055      14.824628           0.004793
            7             Ga       7.298540       5.160854       2.979620       1.498574      62.190893 0.10756155E+04  0.29749924E+05                                11.782617                            9.740642       0.835025       2.154828                    0.999956      39.795907     100.694847       0.669465       0.330788      -1.201701       0.000002       0.000006      -0.000005       0.000008       0.026330      -0.045603       0.032253      -0.018614      -0.055852      -0.074473       0.037234       0.037240             13.970011      13.970180      -1.208303       2.093098      13.115773      -1.480124      14.824079           0.004797
            8             Ga       7.298540       0.000056       5.959241       1.498578      62.190713 0.10756114E+04  0.29749780E+05                                11.782591                            9.740620       0.835033       2.154831                    0.999956      39.795845     100.694597       0.669466       0.330787      -1.201701       0.000003      -0.000004       0.000005       0.000007      -0.052656      -0.000001       0.000008       0.037243       0.111724      -0.074472       0.037229       0.037243             13.969980      13.970126       2.416824       0.000079      15.678792      -0.000379      12.261023           0.004797
            9             Ga      -2.432767       6.881157       5.959241       1.498567      62.190709 0.10756129E+04  0.29749832E+05                                11.782591                            9.740630       0.835032       2.154830                    0.999956      39.795884     100.694723       0.669466       0.330788      -1.201701      -0.000005      -0.000002       0.000006       0.000008      -0.052659       0.000008       0.000003       0.037227       0.111718      -0.074472       0.037230       0.037242             13.969971      13.969885       2.416736      -0.000384      15.679031      -0.000026      12.260996           0.004798
           10              P       1.813755      -3.834156       6.641097       1.542662      66.282408 0.10713166E+04  0.30986095E+05                                13.021394                           10.249550       0.575614       1.983242                    0.999620      44.192857     132.765954       0.575883       0.367725      -1.118016      -0.005900      -0.022320       0.038664       0.045032       0.035852      -0.061901      -0.075838      -0.065577       0.241289      -0.096225      -0.051139       0.147364             15.216614      14.368695       0.451166      -0.781386      17.548302       3.303561      13.732844          -0.009436
           11              P       0.646224       7.313077       5.277385       1.542664      66.288302 0.10714575E+04  0.30991266E+05                                13.022476                           10.250505       0.575706       1.983261                    0.999618      44.193495     132.771265       0.575831       0.367745      -1.117998      -0.019096      -0.012958      -0.038661       0.045025       0.048466       0.051007       0.083921       0.005830       0.241106      -0.096245      -0.051372       0.147616             15.217892      16.912945       1.350970      -3.376261      15.006186      -0.364165      13.734545          -0.009430
           12              P       6.625303      -2.133038       3.694610       1.542667      66.282919 0.10713256E+04  0.30986422E+05                                13.021447                           10.249583       0.575622       1.983241                    0.999620      44.193148     132.767027       0.575883       0.367724      -1.118016       0.044064      -0.004654       0.008072       0.045038      -0.003086       0.005503       0.019508       0.209712      -0.254155      -0.096221      -0.051157       0.147379             15.216683      12.675455       0.750217      -1.300017      17.971499       2.570496      15.003097          -0.009435
           13              P       5.511877      -1.345660       8.223872       1.542675      66.286160 0.10713842E+04  0.30988461E+05                                13.021717                           10.249729       0.575799       1.983285                    0.999620      44.193446     132.767485       0.575891       0.367714      -1.118027      -0.019073       0.039981      -0.008068       0.045026      -0.068293      -0.016347      -0.011437      -0.159197      -0.254071      -0.095945      -0.051391       0.147336             15.217110      16.911757       2.248218      -2.856991      13.735878       0.368752      15.003695          -0.009440
           14              P       1.813755       7.668437       0.000000       1.542664      66.282804 0.10713233E+04  0.30986349E+05                                13.021454                           10.249588       0.575613       1.983239                    0.999620      44.193072     132.766892       0.575881       0.367725      -1.118015      -0.005898       0.044641       0.000002       0.045028      -0.071532       0.000096       0.000123      -0.197146      -0.153402      -0.096226      -0.051134       0.147360             15.216694      14.368748      -0.902291       0.000030      11.825785      -0.000252      19.455548          -0.009427
           15              P       5.511877       7.794939       2.946487       1.542661      66.285120 0.10713649E+04  0.30987749E+05                                13.021593                           10.249644       0.575778       1.983286                    0.999620      44.192860     132.765211       0.575893       0.367715      -1.118027      -0.019078      -0.026975       0.030595       0.045030       0.019994      -0.067307      -0.095195      -0.014146       0.181205      -0.095935      -0.051409       0.147344             15.216957      16.911611      -3.598279       0.518553      14.367256       0.733340      14.372005          -0.009438
           16              P       6.625303       4.266145       0.000000       1.542662      66.281497 0.10712975E+04  0.30985402E+05                                13.021291                           10.249466       0.575605       1.983244                    0.999620      44.192380     132.764201       0.575884       0.367725      -1.118016       0.044055       0.009319      -0.000004       0.045030       0.006321       0.000099       0.000135       0.243248      -0.153406      -0.096221      -0.051135       0.147356             15.216498      12.675303      -1.500919      -0.000286      13.518933      -0.000084      19.455257          -0.009430
           17              P       0.646224       0.913895       8.971995       1.542673      66.291789 0.10715261E+04  0.30993781E+05                                13.022913                           10.250832       0.575717       1.983243                    0.999618      44.195347     132.778506       0.575821       0.367745      -1.117997      -0.019098      -0.027007      -0.030560       0.045034       0.019944       0.067483       0.095438      -0.014101       0.181396      -0.096255      -0.051386       0.147642             15.218417      16.913548      -3.599614      -0.518150      14.368298      -0.732757      14.373405          -0.009429
           18              P       6.679439       3.046932       5.277385       1.542668      66.287592 0.10714428E+04  0.30990730E+05                                13.022395                           10.250440       0.575695       1.983262                    0.999618      44.193125     132.769909       0.575832       0.367745      -1.117998      -0.005856      -0.022321      -0.038668       0.045030       0.035871       0.062124       0.076076      -0.065438       0.241083      -0.096235      -0.051390       0.147625             15.217803      14.368799       0.451541       0.782058      17.550144      -3.304546      13.734465          -0.009440
           19              P      -4.219460       5.535399       3.694610       1.542673      66.283532 0.10713382E+04  0.30986882E+05                                13.021517                           10.249639       0.575630       1.983239                    0.999619      44.193464     132.768196       0.575881       0.367724      -1.118016      -0.019079       0.039987       0.008070       0.045034      -0.068297       0.016564       0.011707      -0.159228      -0.254156      -0.096230      -0.051143       0.147372             15.216761      16.911615       2.247892       2.856835      13.735502      -0.368860      15.003167          -0.009434
           20              P      -3.105974       4.748106       8.223872       1.542659      66.284586 0.10713539E+04  0.30987353E+05                                13.021536                           10.249598       0.575776       1.983288                    0.999620      44.192613     132.764347       0.575894       0.367716      -1.118026       0.044054      -0.004656      -0.008066       0.045028      -0.003079      -0.005336      -0.019220       0.209674      -0.254055      -0.095939      -0.051397       0.147336             15.216889      12.675483       0.750509       1.299960      17.971716      -2.570623      15.003466          -0.009441
           21              P      -4.219460       0.431989       6.641097       1.542658      66.281692 0.10713017E+04  0.30985555E+05                                13.021312                           10.249484       0.575600       1.983242                    0.999620      44.192477     132.764538       0.575884       0.367725      -1.118016      -0.019076      -0.013001       0.038664       0.045031       0.048494      -0.050868      -0.083639       0.005945       0.241266      -0.096223      -0.051137       0.147360             15.216520      16.911324       1.350138       3.375081      15.005435       0.364495      13.732801          -0.009429
           22              O       1.885000      -3.285650       8.070004      -0.717038      40.300541 0.58881889E+03  0.14428297E+05                                 9.334693                            7.450301       0.220212       2.112132                    0.996997      28.663984      75.178673       0.707091       0.353506      -1.147522      -0.049327      -0.070526       0.071087       0.111626      -0.006860       0.013120      -0.008953      -0.036143      -0.057431      -0.028229      -0.003297       0.031526             11.294897       6.146295       0.331252      -0.122426      12.983844       7.398046      14.754551           0.106231
           23              O       1.139594       7.563054       3.848478      -0.717037      40.314282 0.58903646E+03  0.14434883E+05                                 9.336885                            7.451810       0.220386       2.112193                    0.997001      28.663596      75.179593       0.707005       0.353519      -1.147518      -0.050057      -0.070022      -0.071105       0.111645       0.006015       0.012922      -0.009250       0.036699      -0.057476      -0.028167      -0.003400       0.031567             11.297788      12.019343       2.407126      -7.018059       7.115724      -2.350975      14.758296           0.106226
           24              O       2.644066      10.404945       3.436098      -0.717024      40.319622 0.58912842E+03  0.14437651E+05                                 9.337643                            7.452379       0.220214       2.112136                    0.996998      28.664200      75.181691       0.706982       0.353518      -1.147523       0.107732       0.029231       0.000446       0.111629       0.013323       0.024154       0.006660      -0.009818       0.030376      -0.028263      -0.003393       0.031657             11.298685       7.882852      -3.753416      -1.772656      17.897599       5.067263       8.115603           0.106263
           25              O       4.062884      -0.919923       8.482384      -0.717018      40.304988 0.58888081E+03  0.14430281E+05                                 9.335706                            7.450951       0.220297       2.112171                    0.996999      28.663917      75.181199       0.707020       0.353531      -1.147495      -0.008346       0.111314      -0.000434       0.111627       0.013437       0.001863      -0.024869      -0.009142       0.030389      -0.028219      -0.003301       0.031520             11.296310      19.139644       0.227888      -5.367220       6.635117      -0.017836       8.114170           0.106251
           26              O      -2.980630       1.750653      10.729017      -0.717023      40.319243 0.58912250E+03  0.14437467E+05                                 9.337581                            7.452338       0.220217       2.112139                    0.996998      28.664076      75.181218       0.706985       0.353517      -1.147524      -0.049320       0.096827       0.025536       0.111625       0.014797      -0.000528       0.024862      -0.008795       0.024546      -0.028269      -0.003401       0.031671             11.298601       6.148025      -0.271826      -0.225695       7.907426      -4.467563      19.840353           0.106251
           27              O       6.005253       6.432486       3.444441      -0.717026      40.304819 0.58887858E+03  0.14430209E+05                                 9.335671                            7.450930       0.220342       2.112182                    0.996999      28.663918      75.181115       0.707022       0.353530      -1.147496      -0.050047      -0.026547       0.096187       0.111630       0.008176      -0.011574       0.009243       0.036471      -0.058115      -0.028220      -0.003295       0.031515             11.296258      12.017348      -7.280130       1.424116      14.882032      -2.133494       6.989393           0.106247
           28              O       7.509696       4.654388       1.189465      -0.717036      40.300377 0.58881553E+03  0.14428200E+05                                 9.334702                            7.450304       0.220218       2.112135                    0.996998      28.663806      75.178273       0.707088       0.353509      -1.147520       0.107728      -0.014229      -0.025533       0.111623       0.014277      -0.023526      -0.007670      -0.011789       0.024554      -0.028240      -0.003287       0.031527             11.294915       7.880395       0.341439       4.135264       6.170974       1.701365      19.833376           0.106243
           29              O      -0.802775       0.924900       8.474041      -0.717013      40.314181 0.58903463E+03  0.14434812E+05                                 9.336796                            7.451742       0.220353       2.112186                    0.997000      28.663779      75.179745       0.707017       0.353514      -1.147524      -0.008350      -0.056046      -0.096196       0.111644      -0.005124      -0.012489       0.007985      -0.038611      -0.058062      -0.028146      -0.003405       0.031551             11.297675      19.141835      -4.763122       2.486482       7.760932      -0.631617       6.990258           0.106272
           30              O       6.750665       1.535221       5.037942      -0.717043      40.314454 0.58903887E+03  0.14434959E+05                                 9.336922                            7.451833       0.220392       2.112194                    0.997001      28.663619      75.179736       0.707003       0.353520      -1.147517      -0.049332      -0.026311      -0.096638       0.111646      -0.007857      -0.012451      -0.015714       0.006887       0.071413      -0.028171      -0.003389       0.031560             11.297844       6.147620      -0.059226       0.348209      20.724536      -2.933550       7.021376           0.106205
           31              O      -3.726071       6.647875       4.625563      -0.717032      40.300591 0.58881970E+03  0.14428318E+05                                 9.334684                            7.450294       0.220198       2.112129                    0.996997      28.664057      75.178816       0.707094       0.353505      -1.147523      -0.050050       0.096570      -0.025098       0.111627      -0.014106      -0.001181       0.000207       0.052612      -0.009765      -0.028222      -0.003296       0.031518             11.294885      12.015911       4.872651       5.591877      10.808901       4.483646      11.059842           0.106260
           32              O      -2.221594       5.584082       7.292919      -0.717032      40.304482 0.58887310E+03  0.14430044E+05                                 9.335637                            7.450910       0.220318       2.112178                    0.996999      28.663737      75.180598       0.707020       0.353532      -1.147495       0.107735      -0.014995       0.025100       0.111631      -0.027507      -0.000498       0.001202      -0.023167      -0.009767      -0.028221      -0.003300       0.031521             11.296209       7.881177       3.410983      -2.363647      14.946197      -6.767651      11.061255           0.106224
           33              O       8.928544      -0.004752       6.880540      -0.717023      40.318946 0.58911720E+03  0.14437308E+05                                 9.337560                            7.452323       0.220223       2.112142                    0.996998      28.663887      75.180708       0.706983       0.353519      -1.147522      -0.008355      -0.055263       0.096626       0.111626      -0.008264       0.010749       0.017119       0.004551       0.071402      -0.028275      -0.003394       0.031668             11.298576      19.143833       4.535101       2.881521       7.730333       0.649379       7.021563           0.106248
           34              O       6.750665       3.595411       3.848478      -0.717058      40.314836 0.58904575E+03  0.14435171E+05                                 9.336982                            7.451878       0.220373       2.112186                    0.997001      28.663768      75.180270       0.707000       0.353520      -1.147517      -0.049333      -0.070538      -0.071107       0.111649      -0.006850      -0.013024       0.009099      -0.036107      -0.057475      -0.028164      -0.003401       0.031565             11.297917       6.147659       0.331188       0.122801      12.987637      -7.400454      14.758454           0.106181
           35              O      -3.726071       0.681993       8.070004      -0.717066      40.301604 0.58883615E+03  0.14428836E+05                                 9.334886                            7.450434       0.220204       2.112123                    0.996998      28.664271      75.179913       0.707081       0.353509      -1.147519      -0.050051      -0.070016       0.071089       0.111629       0.006019      -0.012819       0.009387       0.036739      -0.057435      -0.028232      -0.003297       0.031529             11.295153      12.016201       2.406526       7.015958       7.114353       2.350636      14.754904           0.106167
           36              O      -2.221594       3.523892       8.482384      -0.717037      40.305248 0.58888546E+03  0.14430429E+05                                 9.335766                            7.450997       0.220309       2.112171                    0.996999      28.663968      75.181523       0.707015       0.353532      -1.147494       0.107733       0.029235      -0.000434       0.111630       0.013323      -0.024070      -0.006529      -0.009779       0.030409      -0.028222      -0.003299       0.031521             11.296379       7.881291      -3.752535       1.772247      17.893644      -5.066232       8.114203           0.106216
           37              O       8.928544       5.961130       3.436098      -0.717033      40.319987 0.58913503E+03  0.14437855E+05                                 9.337694                            7.452418       0.220186       2.112126                    0.996998      28.664363      75.182246       0.706980       0.353517      -1.147523      -0.008350       0.111317       0.000446       0.111630       0.013444      -0.001766       0.025000      -0.009121       0.030348      -0.028260      -0.003404       0.031664             11.298744      19.144128       0.227961       5.368369       6.636467       0.017787       8.115636           0.106252
           38              O       1.885000       8.631664       1.189465      -0.717051      40.301464 0.58883341E+03  0.14428751E+05                                 9.334858                            7.450411       0.220183       2.112119                    0.996997      28.664227      75.179723       0.707083       0.353508      -1.147520      -0.049329       0.096823      -0.025534       0.111625       0.014793       0.000616      -0.024738      -0.008803       0.024577      -0.028230      -0.003298       0.031527             11.295120       6.146393      -0.271656       0.225666       7.905201       4.465990      19.833766           0.106215
           39              O       1.139594      -0.448568       8.474041      -0.717031      40.314963 0.58904754E+03  0.14435217E+05                                 9.336946                            7.451848       0.220327       2.112174                    0.997000      28.663964      75.180642       0.707008       0.353516      -1.147521      -0.050056      -0.026553      -0.096198       0.111645       0.008152       0.011688      -0.009117       0.036472      -0.058060      -0.028148      -0.003403       0.031550             11.297867      12.019439      -7.281460      -1.424342      14.883796       2.133786       6.990366           0.106233
           40              O       2.644066      -2.226623      10.729017      -0.717055      40.320005 0.58913530E+03  0.14437869E+05                                 9.337732                            7.452445       0.220201       2.112129                    0.996998      28.664258      75.182097       0.706975       0.353520      -1.147521       0.107734      -0.014221       0.025537       0.111629       0.014278       0.023618       0.007793      -0.011759       0.024534      -0.028272      -0.003405       0.031677             11.298795       7.882923       0.341511      -4.136927       6.172752      -1.702015      19.840710           0.106195
           41              O       4.062884       7.805953       3.444441      -0.717046      40.305363 0.58888775E+03  0.14430496E+05                                 9.335769                            7.451001       0.220310       2.112170                    0.996999      28.664066      75.181755       0.707016       0.353531      -1.147495      -0.008347      -0.056035       0.096189       0.111633      -0.005105       0.012567      -0.007840      -0.038644      -0.058110      -0.028215      -0.003303       0.031518             11.296383      19.139777      -4.762145      -2.486202       7.759909       0.631519       6.989461           0.106214
           42              O      -2.980630       8.416339       6.880540      -0.717040      40.319597 0.58912871E+03  0.14437663E+05                                 9.337653                            7.452392       0.220210       2.112134                    0.996998      28.664165      75.181662       0.706980       0.353519      -1.147522      -0.049322      -0.026297       0.096627       0.111629      -0.007857       0.012550       0.015841       0.006838       0.071412      -0.028270      -0.003398       0.031669             11.298687       6.148068      -0.059553      -0.348261      20.726373       2.933204       7.021621           0.106224
           43              O       6.005253      -0.233201       7.292919      -0.717045      40.305656 0.58889250E+03  0.14430642E+05                                 9.335810                            7.451028       0.220279       2.112161                    0.996999      28.664180      75.182140       0.707015       0.353531      -1.147495      -0.050049       0.096575       0.025104       0.111633      -0.014119       0.001285      -0.000070       0.052584      -0.009797      -0.028213      -0.003309       0.031522             11.296440      12.017538       4.873428      -5.592873      10.810306      -4.484443      11.061475           0.106205
           44              O       7.509696      -1.297044       4.625563      -0.717054      40.301273 0.58883125E+03  0.14428675E+05                                 9.334794                            7.450371       0.220203       2.112125                    0.996997      28.664295      75.179686       0.707089       0.353506      -1.147523       0.107732      -0.014997      -0.025100       0.111629      -0.027505       0.000586      -0.001041      -0.023182      -0.009776      -0.028218      -0.003299       0.031517             11.295031       7.880473       3.410584       2.363320      14.944626       6.766720      11.059993           0.106212
           45              O      -0.802775       6.876332       5.037942      -0.717031      40.314019 0.58903241E+03  0.14434758E+05                                 9.336845                            7.451785       0.220373       2.112192                    0.997001      28.663511      75.179290       0.707006       0.353519      -1.147518      -0.008361      -0.055279      -0.096636       0.111643      -0.008268      -0.010663      -0.016975       0.004532       0.071444      -0.028167      -0.003400       0.031567             11.297730      19.141935       4.534902      -2.881799       7.729942      -0.649524       7.021314           0.106236
           46              O       3.022578      -3.353106       5.807876      -0.766353      38.526454 0.62261659E+03  0.15487033E+05                                 8.976348                            7.642024       0.175704       2.075064                    0.997622      29.796899      79.007949       0.700053       0.351745      -1.147755      -0.019693       0.068773      -0.119128       0.138957       0.001502      -0.002530      -0.039902       0.019464       0.073041      -0.044898      -0.002615       0.047513             10.114683      15.705498       2.236052      -3.872642       6.939568      -0.657839       7.698982           0.069833
           47              O       0.581960      -3.421228       5.925869      -0.461977      20.912798 0.32267822E+03  0.67805301E+04                                 5.805401                            5.386068       0.922362       2.388112                    0.999520      24.537357      58.955527       0.864583       0.337136      -1.165052      -0.085319       0.034446      -0.059660       0.109659       0.011642      -0.020110       0.038033      -0.082786      -0.004879      -0.056831      -0.007355       0.064186              6.034207       7.959937      -0.961378       1.665021       5.017193      -0.093885       5.125492           0.473261
           48              O       0.696837       8.613132       6.110606      -0.766377      38.526325 0.62262969E+03  0.15487574E+05                                 8.976571                            7.642298       0.175704       2.075058                    0.997619      29.797738      79.012945       0.700008       0.351762      -1.147730       0.071415       0.004381       0.119149       0.138981      -0.004936       0.036875       0.015817      -0.017037       0.073009      -0.045012      -0.002623       0.047635             10.114826       6.508299      -1.015592      -0.670667      16.136759       3.870627       7.699420           0.069841
           49              O       1.446140       6.289383       5.992613      -0.461962      20.897619 0.32239362E+03  0.67730067E+04                                 5.801975                            5.383148       0.922503       2.388175                    0.999520      24.534987      58.941736       0.864955       0.337068      -1.165119       0.060914      -0.068956       0.059661       0.109658       0.035091      -0.042546       0.006366       0.049740      -0.004972      -0.056888      -0.007270       0.064158              6.030482       5.944719      -1.671024       0.642976       7.024055      -1.537203       5.122672           0.473215
           50              O       5.315274      -2.542525       4.403879      -0.766352      38.526768 0.62262243E+03  0.15487224E+05                                 8.976425                            7.642083       0.175675       2.075055                    0.997621      29.796921      79.008277       0.700047       0.351747      -1.147752      -0.123127       0.032208      -0.055793       0.138962      -0.006630       0.011603      -0.019960       0.077078      -0.030722      -0.044910      -0.002609       0.047519             10.114773      11.737029       2.937304      -5.087991       7.931527      -2.376161      10.675762           0.069832
           51              O       6.257258      -1.414731       2.450440      -0.461982      20.913064 0.32268331E+03  0.67806584E+04                                 5.805409                            5.386075       0.922395       2.388118                    0.999520      24.537747      58.956409       0.864592       0.337132      -1.165057      -0.036508       0.051709      -0.089559       0.109670       0.006376      -0.011048       0.050835      -0.045484      -0.071702      -0.056812      -0.007256       0.064068              6.034217       4.280192      -0.310845       0.538374       5.937150      -1.687275       7.885307           0.473286
           52              O       5.562470      -2.717276       7.514603      -0.766369      38.531650 0.62271387E+03  0.15490084E+05                                 8.977298                            7.642737       0.175703       2.075042                    0.997622      29.797762      79.012278       0.700004       0.351755      -1.147744       0.071400      -0.105339       0.055777       0.138944      -0.029373       0.022751      -0.004127      -0.051612      -0.030725      -0.045005      -0.002457       0.047462             10.115847       6.508826       1.089064       0.544504      13.161962       5.589736      10.676754           0.069843
           53              O       6.311800      -1.453200       9.468042      -0.461992      20.914003 0.32270359E+03  0.67812480E+04                                 5.805753                            5.386372       0.922264       2.388069                    0.999519      24.538764      58.961176       0.864530       0.337148      -1.165033       0.060935      -0.017183       0.089580       0.109695       0.019320      -0.051632      -0.006475       0.027566      -0.071619      -0.056803      -0.007355       0.064158              6.034591       5.948750       0.279014       1.770331       4.269143       0.054871       7.885879           0.473279
           54              O       3.022578       6.706321       0.000000      -0.766356      38.526685 0.62262115E+03  0.15487180E+05                                 8.976398                            7.642064       0.175682       2.075058                    0.997621      29.796941      79.008230       0.700050       0.351746      -1.147753      -0.019692      -0.137550      -0.000008       0.138952      -0.002946       0.000038       0.000082      -0.049779      -0.134683      -0.044894      -0.002616       0.047511             10.114740      15.705589      -4.471860       0.000171       8.078878      -0.000086       6.559752           0.069827
           55              O       0.581960       6.842567       0.000000      -0.461972      20.912938 0.32268088E+03  0.67805953E+04                                 5.805391                            5.386059       0.922382       2.388115                    0.999520      24.537639      58.956118       0.864592       0.337132      -1.165056      -0.085322      -0.068894       0.000001       0.109665      -0.023220       0.000030       0.000037      -0.016960       0.192578      -0.056817      -0.007376       0.064193              6.034197       7.959922       1.922636      -0.000081       5.179717      -0.000046       4.962952           0.473307
           56              O       5.562470       7.866488       1.403997      -0.766350      38.530445 0.62269085E+03  0.15489366E+05                                 8.977130                            7.642609       0.175677       2.075042                    0.997622      29.797202      79.010388       0.700008       0.351756      -1.147743       0.071399       0.100979      -0.063341       0.138948       0.034406      -0.014064      -0.019886      -0.024339       0.051161      -0.045022      -0.002450       0.047472             10.115647       6.508714      -0.072963       1.215376       6.457119       1.718800      17.381107           0.069825
           57              O       6.311800       8.926197       3.475429      -0.461974      20.913332 0.32269085E+03  0.67809268E+04                                 5.805737                            5.386360       0.922202       2.388062                    0.999519      24.537743      58.958874       0.864507       0.337159      -1.165021       0.060915       0.086151       0.029907       0.109668      -0.054353      -0.009060      -0.012869       0.038409      -0.038560      -0.056850      -0.007223       0.064073              6.034572       5.948738       1.393650       1.126781       6.934181       1.593501       5.220799           0.473273
           58              O       5.315274       5.085134       0.000000      -0.766351      38.526308 0.62261398E+03  0.15486952E+05                                 8.976333                            7.642013       0.175720       2.075070                    0.997622      29.796812      79.007685       0.700053       0.351745      -1.147754      -0.123123      -0.064415      -0.000012       0.138955       0.013356       0.000068       0.000072       0.042417      -0.134696      -0.044899      -0.002615       0.047513             10.114664      11.736898      -5.874905      -0.000158      12.047386       0.000146       6.559707           0.069837
           59              O       6.257258       2.829509       0.000000      -0.461969      20.912492 0.32267225E+03  0.67803812E+04                                 5.805409                            5.386074       0.922322       2.388107                    0.999520      24.536791      58.954293       0.864568       0.337143      -1.165045      -0.036508      -0.103388      -0.000003       0.109645      -0.012743       0.000106       0.000017       0.042423       0.192672      -0.056857      -0.007367       0.064224              6.034217       4.280192       0.621672      -0.000019       8.859493      -0.000103       4.962966           0.473267
           60              O       0.696837       0.985472      10.514485      -0.766389      38.527325 0.62264839E+03  0.15488163E+05                                 8.976724                            7.642413       0.175648       2.075036                    0.997619      29.798149      79.014471       0.700003       0.351762      -1.147730       0.071417       0.101001       0.063362       0.138983       0.034402       0.014161       0.020026      -0.024331       0.051135      -0.045013      -0.002622       0.047634             10.115005       6.508405      -0.073033      -1.214900       6.456760      -1.718096      17.379848           0.069814
           61              O       1.446140       2.045143       8.443053      -0.461984      20.899229 0.32242471E+03  0.67737896E+04                                 5.802002                            5.383171       0.922638       2.388185                    0.999520      24.537514      58.947420       0.865014       0.337038      -1.165151       0.060945       0.086190      -0.029912       0.109717      -0.054268       0.009093       0.012865       0.038366      -0.038646      -0.056773      -0.007227       0.064000              6.030508       5.944743       1.392336      -1.125681       6.929271      -1.591950       5.217511           0.473333
           62              O       7.888273       3.527998       6.110606      -0.766366      38.525942 0.62262291E+03  0.15487365E+05                                 8.976527                            7.642268       0.175709       2.075061                    0.997619      29.797543      79.012366       0.700008       0.351763      -1.147729      -0.019676       0.068797       0.119149       0.138984       0.001503       0.002615       0.040051       0.019462       0.073003      -0.045026      -0.002618       0.047644             10.114770      15.705178       2.235990       3.872790       6.939746       0.657883       7.699385           0.069882
           63              O       5.447653       3.459874       5.992613      -0.461941      20.897149 0.32238470E+03  0.67727779E+04                                 5.801936                            5.383115       0.922483       2.388177                    0.999520      24.534427      58.940370       0.864947       0.337073      -1.165114      -0.085310       0.034441       0.059649       0.109645       0.011707       0.020220      -0.037915      -0.082776      -0.004973      -0.056910      -0.007173       0.064084              6.030440       7.954360      -0.960488      -1.663598       5.014319       0.093809       5.122640           0.473262
           64              O      -4.168858       4.163796       4.403879      -0.766362      38.527033 0.62262754E+03  0.15487379E+05                                 8.976443                            7.642097       0.175682       2.075055                    0.997621      29.797126      79.008835       0.700049       0.351745      -1.147754       0.071403      -0.105348      -0.055794       0.138959      -0.029374      -0.022670       0.004286      -0.051622      -0.030719      -0.044896      -0.002616       0.047512             10.114792       6.508169       1.088642      -0.544292      13.160420      -5.589072      10.675788           0.069812
           65              O      -3.419554       5.427835       2.450440      -0.461989      20.913307 0.32268793E+03  0.67807710E+04                                 5.805385                            5.386053       0.922426       2.388120                    0.999520      24.538303      58.957566       0.864609       0.337124      -1.165065       0.060926      -0.017191      -0.089571       0.109684       0.019339       0.051604       0.006585       0.027440      -0.071650      -0.056786      -0.007355       0.064141              6.034190       5.948399       0.278956      -1.770226       4.268903      -0.054836       7.885269           0.473263
           66              O      -4.416013       4.338605       7.514603      -0.766361      38.531035 0.62270297E+03  0.15489744E+05                                 8.977216                            7.642679       0.175755       2.075061                    0.997623      29.797481      79.011347       0.700005       0.351756      -1.147743      -0.123120       0.032206       0.055779       0.138949      -0.006630      -0.011482       0.020082       0.077075      -0.030701      -0.045016      -0.002451       0.047467             10.115745      11.738098       2.937863       5.088500       7.932478       2.376554      10.676658           0.069838
           67              O      -3.474002       5.466436       9.468042      -0.461970      20.913199 0.32268821E+03  0.67808629E+04                                 5.805756                            5.386375       0.922172       2.388057                    0.999519      24.537401      58.958171       0.864496       0.337164      -1.165016      -0.036500       0.051703       0.089552       0.109659       0.006422       0.011105      -0.050855      -0.045675      -0.071788      -0.056867      -0.007295       0.064161              6.034594       4.280394      -0.310835      -0.538373       5.937511       1.687382       7.885877           0.473236
           68              O      -4.168858       1.732028       5.807876      -0.766341      38.525866 0.62260544E+03  0.15486684E+05                                 8.976261                            7.641959       0.175715       2.075071                    0.997622      29.796643      79.007060       0.700056       0.351745      -1.147755       0.071404       0.004357      -0.119129       0.138957      -0.004951      -0.036778      -0.015686      -0.017021       0.073037      -0.044899      -0.002615       0.047514             10.114578       6.508048      -1.015675       0.670647      16.136764      -3.870406       7.698922           0.069860
           69              O      -3.419554      -0.591719       5.925869      -0.461970      20.912518 0.32267282E+03  0.67803963E+04                                 5.805412                            5.386077       0.922318       2.388104                    0.999520      24.536826      58.954393       0.864568       0.337143      -1.165045       0.060908      -0.068947      -0.059651       0.109644       0.035118       0.042555      -0.006283       0.049762      -0.004973      -0.056859      -0.007349       0.064208              6.034219       5.948421      -1.672551      -0.643520       7.028729       1.538515       5.125508           0.473221

******************************************************
Auxiliary information for the entire system
The total spin magnetic moment of the unit cell is   9.000188
The total net atomic charge of the unit cell is   -0.000001
Accuracy of reproducing the electrostatic potential in the unit cell:
  The inner radius (bohr) =    5.0000
  The outer radius (bohr) =   12.0000
  Valid grid points have density less than (e/(bohr^3)) =    0.0001
  The number of valid grid points were=       291529
  The rms potential error without charges in kcal/mol is=      4.68566
  The rms potential error with partial charges in kcal/mol is=      0.93155
  The RRMSE value at monopole order=      0.19881
  The rms potential error with partial charges and cloud penetration in kcal/mol is=      0.94335
  The RRMSE value at monopole order with cloud penetration is=      0.20133
  The rms potential error with partial charges and atomic dipoles in kcal/mol is=      0.36114
  The RRMSE value at dipole order=      0.07707
  The rms potential error with partial charges, atomic dipoles and cloud penetration in kcal/mol is=      0.35021
  The RRMSE value at dipole order with cloud penetration=      0.07474

******************************************************
The electron densities and ab initio electrostatic potential were computed in VASP using the PBE functional and
projector augmented wave method. See the main text of the journal article for a description of computational details.
The atomic charges, dipoles, and quadrupoles were computed with the DDEC6 method as described in
(a) T. A. Manz and N. Gabaldon Limas, RSC Adv. 6 (2016) 47771-47801 DOI: 10.1039/c6ra04656h
(b) N. Gabaldon Limas and T. A. Manz, RSC Adv. 8 (2018) 2678-2707 DOI: 10.1039/c7ra11829e.
For each atom in the material, the electron cloud parameters were fit to the spherically averaged atom-in-material
electron density using radial positions for which this density was between 10^-4 and 10^-2 electrons per cubic bohr.
The polarizabilities, dispersion coefficients, and quantum Drude oscillator (QDO) parameters were fit using the MCLF method.
The magnetic structure of the system was optimized in VASP from the default ferromagnetic initial guess using spin polarization.
The atomic spin moments (ASMs) were computed on this optimized magnetic structure using the DDEC6 partition as inputs
to the method of T. A. Manz and D. S. Sholl, J. Chem. Theory Comput. 7 (2011) 4146-4164 DOI: 10.1021/ct200539n.
The RMSE and RRMSE were computed using a uniform grid with Ewald summation.
