# Supplementary material for: A collection of forcefield precursors for metal–organic frameworks
Source: RSC Adv. 2019 Nov 13;9(63):36492–507. doi: 10.1039/c9ra07327b (PMC9075174; doi:10.1039/c9ra07327b)
Supplement: RA-009-C9RA07327B-s4949 [file RA-009-C9RA07327B-s4949.xyz]

  153
jmolscript: load "" {1 1 1} spacegroup "x,y,z" unitcell [{      9.198500     0.000000     0.000000 }, {      3.754469    15.509641     0.000000 }, {      4.317870     3.749587    15.046499 }]
Co     6.476484     7.754821     0.000000     0.336583
Co     2.158935     1.874794     7.523250     0.327157
Co     4.036170     9.629614     7.523250     0.315778
H     11.624737    10.594704     0.448386     0.136066
H     12.254502    11.906411     2.276535     0.105136
H      5.112969    11.533328     3.244025     0.105823
H      6.506814     9.934761     2.411954     0.087385
H      5.913240     8.438133     9.662862     0.088401
H      7.172971     9.028045    11.469946     0.120059
H     14.671225    12.623998    11.373649     0.127275
H     13.480220    11.957168     9.537976     0.091158
H     12.298975     3.212919    12.220766     0.133453
H      4.780527     4.774978    11.873192     0.107256
H      5.439484     5.261980     9.682422     0.114356
H      4.425524     4.179697     7.959598     0.087544
H     12.583008    13.927780    14.956220     0.087419
H     13.558290    15.452224    13.605044     0.126309
H     11.718230    13.791056    10.511484     0.123389
H     10.765344    12.286860    11.943911     0.096814
H      8.881277     8.882442     9.759159     0.124890
H      9.087991     6.627323    10.263217     0.109690
H     11.045687     5.522321     9.662862     0.113546
H     12.683961     6.671108     8.578009     0.085433
H      8.909554    16.586301     6.903334     0.092346
H     10.395981    14.894234     7.127527     0.119780
H      7.604453    12.780679     8.996302     0.123984
H      6.189586    14.538995     8.732988     0.085587
H      5.646102     8.664524    14.598113     0.136066
H      5.016337     7.352817    12.769964     0.105136
H     12.157870     7.725900    11.802474     0.105823
H     10.764025     9.324467    12.634545     0.087385
H     11.357599    10.821095     5.383637     0.088401
H     10.097868    10.231183     3.576553     0.120059
H      2.599614     6.635230     3.672850     0.127275
H      3.790619     7.302060     5.508523     0.091158
H      4.971864    16.046309     2.825733     0.133453
H     12.490312    14.484250     3.173307     0.107257
H     11.831355    13.997248     5.364077     0.114356
H     12.845315    15.079531     7.086901     0.087544
H      4.687831     5.331448     0.090279     0.087419
H      3.712549     3.807004     1.441455     0.126310
H      5.552609     5.468172     4.535015     0.123389
H      6.505495     6.972368     3.102588     0.096814
H      8.389562    10.376786     5.287340     0.124890
H      8.182848    12.631905     4.783282     0.109691
H      6.225152    13.736907     5.383637     0.113546
H      4.586878    12.588120     6.468490     0.085433
H      8.361285     2.672927     8.143165     0.092346
H      6.874858     4.364994     7.918972     0.119780
H      9.666386     6.478549     6.050197     0.123984
H     11.081253     4.720233     6.313511     0.085587
C      7.354815    11.329847    12.727834     0.243005
C      8.153097    12.372453    14.328781     0.214055
C      4.127416     9.512216     0.392714     0.175348
C      3.252719    10.471803     0.857650    -0.156430
C      3.624691    11.249688     1.944008    -0.046889
C      4.845753    11.028122     2.511261    -0.141846
C      5.679338    10.066916     2.008708     0.084589
C      5.835469     9.302259     9.999903     0.068875
C      6.594322     9.647800    11.087765    -0.184764
C      6.496186    10.910490    11.611383     0.100613
C      5.595981    11.770030    11.027579    -0.166076
C     14.074731    11.357900     9.927680     0.073804
C     13.449092    15.759264    11.009523     0.241828
C     14.749467    17.267465    10.383589     0.205740
C     12.017343     2.773825    10.278263     0.172140
C      3.386179     3.410624    11.358602    -0.162551
C      4.379501     4.344117    11.152465    -0.047270
C      4.774661     4.633959     9.850943    -0.152062
C      4.164937     3.976112     8.829286     0.084650
C     12.401390    13.894426    14.044402     0.077854
C     12.992935    14.813244    13.237910    -0.171124
C     12.764699    14.807262    11.888239     0.090938
C     11.911561    13.837619    11.420293    -0.176647
C     11.338696    12.933424    12.285466     0.078303
C     10.056856    12.434865     8.168744     0.229807
C     10.648646    10.476679     8.544907     0.205305
C     10.690666     9.063410     8.904518     0.181016
C      9.655094     8.418294     9.533462    -0.147245
C      9.774718     7.080784     9.829878    -0.039066
C     10.933574     6.425067     9.470266    -0.147399
C     11.909413     7.121092     8.827781     0.073716
C      8.634376    15.806064     7.326140     0.070660
C      9.532735    14.786757     7.455540    -0.187520
C      9.186937    13.614143     8.058905     0.089144
C      7.896658    13.545560     8.555439    -0.171645
C      7.050580    14.613254     8.389928     0.076286
C      9.916024     7.929381     2.318665     0.243005
C      9.117742     6.886775     0.717718     0.214055
C     13.143423     9.747012    14.653785     0.175348
C     14.018120     8.787425    14.188849    -0.156430
C     13.646148     8.009540    13.102491    -0.046889
C     12.425086     8.231106    12.535238    -0.141845
C     11.591501     9.192312    13.037791     0.084589
C     11.435370     9.956969     5.046596     0.068875
C     10.676517     9.611428     3.958734    -0.184764
C     10.774653     8.348738     3.435116     0.100612
C     11.674858     7.489198     4.018920    -0.166076
C      3.196108     7.901328     5.118819     0.073804
C      3.821747     3.499964     4.036976     0.241828
C      2.521372     1.991763     4.662910     0.205740
C      5.253496    16.485403     4.768236     0.172140
C      4.686160    15.848604     3.687897    -0.162551
C     12.891338    14.915111     3.894034    -0.047270
C     12.496178    14.625269     5.195556    -0.152062
C     13.105902    15.283116     6.217213     0.084649
C      4.869449     5.364802     1.002097     0.077854
C      4.277904     4.445984     1.808589    -0.171124
C      4.506140     4.451966     3.158260     0.090938
C      5.359278     5.421609     3.626206    -0.176647
C      5.932143     6.325804     2.761033     0.078303
C      7.213983     6.824363     6.877755     0.229807
C      6.622193     8.782549     6.501592     0.205305
C      6.580173    10.195818     6.141981     0.181016
C      7.615745    10.840934     5.513037    -0.147245
C      7.496121    12.178444     5.216621    -0.039066
C      6.337265    12.834161     5.576233    -0.147399
C      5.361426    12.138136     6.218718     0.073716
C      8.636463     3.453164     7.720359     0.070659
C      7.738104     4.472471     7.590959    -0.187521
C      8.083902     5.645085     6.987594     0.089144
C      9.374181     5.713668     6.491060    -0.171646
C     10.220259     4.645974     6.656571     0.076285
N      9.031739    11.427473    14.015814    -0.154280
N      8.526539    10.727152    12.973091    -0.288058
N      7.079940    12.374600    13.528307    -0.419709
N      5.344273     9.309313     0.953948    -0.205611
N      4.991093    10.143341     9.398043    -0.174857
N     14.190240    16.763129     9.274662    -0.171826
N     13.332064    15.770188     9.677908    -0.280626
N     14.319107    16.678270    11.504553    -0.438237
N      3.207001     3.046402     9.000816    -0.213979
N     11.577575    12.949769    13.602035    -0.181453
N     11.671116    11.050502     7.909945    -0.191263
N     11.295493    12.337972     7.661677    -0.290444
N      9.600582    11.285124     8.726969    -0.421099
N     11.811133     8.420527     8.540393    -0.200730
N      7.374676    15.737464     7.779040    -0.189828
N      8.239100     7.831755     1.030685    -0.154280
N      8.744300     8.532076     2.073408    -0.288059
N     10.190899     6.884628     1.518192    -0.419709
N     11.926566     9.949915    14.092551    -0.205611
N     12.279746     9.115887     5.648456    -0.174858
N      3.080599     2.496099     5.771837    -0.171826
N      3.938775     3.489040     5.368591    -0.280626
N      2.951732     2.580958     3.541946    -0.438237
N     14.063838    16.212826     6.045683    -0.213979
N      5.693264     6.309459     1.444464    -0.181453
N      5.599723     8.208726     7.136554    -0.191263
N      5.975346     6.921256     7.384822    -0.290444
N      7.670257     7.974104     6.319530    -0.421100
N      5.459706    10.838701     6.506106    -0.200730
N      9.896163     3.521764     7.267459    -0.189828

The following XYZ coordinates are in angstroms. Other properties are in atomic units.
The sperically averaged electron density of each atom fit to a function of the form exp(a - br)
eigen_1, eigen_2 and eigen_3 are the three eigenvalues of traceless quadrupole moment tensor
  atom number  atomic symbol              X              Y              Z     net charge C6 coefficient C8 coefficient C10 coefficient fluctuating dipole atomic polarizability isotropic forcefield polarizability              a              b squared Pearson coefficient          <r^3>          <r^4>         wp_QDO          m_QDO          q_QDO       dipole_x       dipole_y       dipole_z         dipole            Qxy            Qxz            Qyz     Q(x^2-y^2)  Q(3z^2 - R^2)        eigen_1        eigen_2        eigen_3 static polarizability      alpha(xx)      alpha(xy)      alpha(xz)      alpha(yy)      alpha(yz)      alpha(zz) atomic spin moment
            1             Co       6.476484       7.754821       0.000000       0.336583     129.673690 0.23578064E+04  0.79306441E+05                                20.790206                           15.820803       1.044868       2.093832                    0.992205      58.786132     163.734927       0.457431       0.398089      -1.147968      -0.000000      -0.000000       0.000000       0.000000      -0.005968       0.036463       0.037003       0.046303      -0.036466      -0.061782       0.008122       0.053660             26.477447      37.356411      -2.184726      -1.876793      18.720454      -5.231206      23.355477           0.907743
            2             Co       2.158935       1.874794       7.523250       0.327157     136.645037 0.25437165E+04  0.87148669E+05                                21.438723                           16.400318       1.128314       2.104746                    0.993245      59.609032     167.248791       0.450865       0.396522      -1.149758      -0.000000       0.000000      -0.000000       0.000000       0.046013      -0.016845      -0.012018       0.009000       0.121908      -0.066607       0.011470       0.055137             27.348576      21.116610      -7.421431       1.616636      30.949564      -1.727463      29.979552          -1.235377
            3             Co       4.036170       9.629614       7.523250       0.315778     132.407538 0.24460337E+04  0.83111199E+05                                21.141715                           16.157182       1.082956       2.091386                    0.993498      59.762528     167.813634       0.450411       0.400221      -1.145359       0.000000      -0.000000       0.000000       0.000000      -0.006855      -0.026150      -0.010072       0.014402      -0.112747      -0.049247       0.013467       0.035780             27.823770      37.799498       1.513151      -0.082265      17.603900       4.814133      28.067911           1.136088
            4              H      11.624737      10.594704       0.448386       0.136066       0.967593 0.69037555E+01  0.65404503E+02                                 1.628062                            1.548087      -0.847504       2.493997                    0.999461       3.281018       9.059549       0.496646       1.301777      -0.705039      -0.034079       0.005368      -0.015136       0.037673      -0.011029       0.004633       0.005600       0.013396      -0.022243      -0.015536      -0.001150       0.016686              1.640387       1.996118      -0.088849       0.360191       1.328361       0.003804       1.596683           0.000140
            5              H      12.254502      11.906411       2.276535       0.105136       1.059435 0.74498026E+01  0.70588223E+02                                 1.607399                            1.513376      -0.714010       2.535451                    0.999860       3.179587       8.255008       0.560710       1.152870      -0.740631      -0.025230       0.025599       0.014370       0.038709      -0.011403       0.005202       0.011760       0.012038      -0.005659      -0.020656       0.006550       0.014106              1.635194       1.582368      -0.331146      -0.190234       1.815564       0.326370       1.507648          -0.000101
            6              H       5.112969      11.533328       3.244025       0.105823       1.111878 0.78620804E+01  0.77361532E+02                                 1.805744                            1.660965      -1.169543       2.314390                    0.995668       3.730828      10.686109       0.473047       1.315875      -0.699345       0.006362       0.015637       0.027191       0.032006      -0.008683       0.004548       0.007947       0.007485      -0.004078      -0.014933       0.004753       0.010180              1.899936       1.542314       0.162095       0.324212       1.803424       0.634318       2.354070           0.000147
            7              H       6.506814       9.934761       2.411954       0.087385       1.292597 0.96812350E+01  0.10039170E+03                                 1.988844                            1.838447      -1.473790       2.163618                    0.992385       4.042990      11.904152       0.451166       1.309190      -0.699944       0.032178      -0.005180       0.019120       0.037786       0.001213       0.004793       0.009543      -0.009627       0.019540      -0.009891      -0.004909       0.014800              2.047098       2.639995      -0.227482       0.458391       1.582297       0.014194       1.919000           0.000071
            8              H       5.913240       8.438133       9.662862       0.088401       1.080409 0.77821933E+01  0.76286714E+02                                 1.768444                            1.650765      -1.014425       2.383640                    0.997809       3.683304      10.488042       0.475838       1.313106      -0.700571       0.006577      -0.040587      -0.015116       0.043807      -0.007460       0.007553      -0.001031      -0.008962      -0.023885      -0.013151      -0.000612       0.013763              1.842362       1.492157       0.013696       0.022168       2.241572       0.532429       1.793357           0.000100
            9              H       7.172971       9.028045      11.469946       0.120059       1.162761 0.89060490E+01  0.89707288E+02                                 1.819028                            1.741967      -1.075922       2.371803                    0.996736       3.560890      10.060135       0.475924       1.277692      -0.710020       0.022362      -0.023101       0.014239       0.035164      -0.010741       0.004765      -0.000258      -0.026465      -0.007459      -0.017133      -0.001319       0.018452              1.831485       1.979399      -0.295945       0.218391       1.752890      -0.094408       1.762166           0.000136
           10              H      14.671225      12.623998      11.373649       0.127275       1.000066 0.75180100E+01  0.73711996E+02                                 1.734621                            1.669400      -1.281473       2.281055                    0.994323       3.710875      10.877137       0.449388       1.390110      -0.684583      -0.001367       0.031396       0.014881       0.034771      -0.002157       0.003508       0.000840      -0.016014      -0.010923      -0.008915      -0.001208       0.010123              1.739506       1.515632      -0.173757       0.001471       2.076140       0.273941       1.626747           0.000106
           11              H      13.480220      11.957168       9.537976       0.091158       1.034852 0.75574536E+01  0.74174356E+02                                 1.769163                            1.666325      -1.217620       2.293507                    0.994636       3.849869      11.279686       0.452952       1.377765      -0.686310      -0.027115       0.030328      -0.017408       0.044250      -0.007297       0.005198      -0.000104      -0.008799      -0.013655      -0.010092      -0.001182       0.011274              1.826403       1.985042      -0.376981       0.377018       1.757110      -0.193743       1.737057           0.000114
           12              H      12.298975       3.212919      12.220766       0.133453       1.193699 0.88435680E+01  0.87661979E+02                                 1.763858                            1.670720      -1.025820       2.407057                    0.997909       3.260199       8.721190       0.522049       1.183616      -0.734123      -0.008869      -0.006656       0.035394       0.037090       0.005748       0.001691       0.005027       0.003268       0.050750      -0.014731      -0.003391       0.018122              1.761188       1.476562       0.143750      -0.205029       1.587887      -0.195424       2.219114          -0.000174
           13              H       4.780527       4.774978      11.873192       0.107256       1.074779 0.73680600E+01  0.69160108E+02                                 1.584025                            1.474073      -0.717880       2.535036                    0.999874       3.088989       7.810703       0.590048       1.105901      -0.753364       0.017373       0.016235       0.029808       0.038130       0.013677      -0.000267       0.000430       0.001785       0.028875      -0.018527       0.008880       0.009647              1.625975       1.426620       0.225278       0.292451       1.623387       0.380833       1.827919           0.000167
           14              H       5.439484       5.261980       9.682422       0.114356       1.184730 0.83436847E+01  0.82641105E+02                                 1.828201                            1.671447      -1.227694       2.288588                    0.996447       3.595039      10.054708       0.492503       1.255621      -0.713485       0.026601       0.023732      -0.000730       0.035656       0.014719       0.003802       0.010654       0.008628       0.005659      -0.018490      -0.001217       0.019708              1.928643       2.144634       0.588821      -0.195144       2.089249      -0.112409       1.552045          -0.000207
           15              H       4.425524       4.179697       7.959598       0.087544       1.170252 0.86075332E+01  0.87501578E+02                                 1.927820                            1.782406      -1.507268       2.149362                    0.991738       4.146731      12.470605       0.435315       1.384094      -0.683737       0.010701       0.008271      -0.035464       0.037956       0.006010      -0.000522       0.001371       0.007006      -0.011225      -0.006012      -0.002820       0.008832              1.988667       1.778684       0.124642      -0.269677       1.714206      -0.176626       2.473112          -0.000052
           16              H      12.583008      13.927780      14.956220       0.087419       1.307135 0.95635568E+01  0.97996175E+02                                 1.956567                            1.791727      -1.200534       2.297859                    0.995183       3.748565      10.658542       0.474855       1.258796      -0.713140       0.012113       0.003940       0.041699       0.043601       0.012277       0.004465       0.005788      -0.002383       0.012506      -0.014440      -0.000669       0.015109              2.060453       1.603539       0.034087       0.094681       1.558670      -0.250627       3.019149           0.000181
           17              H      13.558290      15.452224      13.605044       0.126309       1.257486 0.96436034E+01  0.98437195E+02                                 1.875514                            1.782821      -1.121468       2.353667                    0.997000       3.484556       9.699177       0.485489       1.235968      -0.720670       0.021159       0.022515       0.014252       0.034026       0.005496       0.009430       0.008052      -0.001310       0.043294      -0.012958      -0.008173       0.021131              1.866223       1.821238       0.425470       0.139729       1.970702       0.074791       1.806728           0.000151
           18              H      11.718230      13.791056      10.511484       0.123389       1.034994 0.75987619E+01  0.74748015E+02                                 1.777525                            1.679508      -1.287003       2.276216                    0.993670       3.761825      11.066290       0.447298       1.392042      -0.683934      -0.007284      -0.000835      -0.032913       0.033720       0.006708       0.006462       0.002576      -0.002722       0.008373      -0.009411      -0.001181       0.010592              1.812919       1.551927       0.082665       0.183965       1.512138       0.004275       2.374693           0.000175
           19              H      10.765344      12.286860      11.943911       0.096814       1.036542 0.76133150E+01  0.74497156E+02                                 1.745628                            1.654498      -1.048575       2.380094                    0.996539       3.674511      10.580245       0.464248       1.348310      -0.693391      -0.028889      -0.029124      -0.018596       0.045040       0.007610       0.004643       0.001047      -0.003591       0.022267      -0.012011       0.001895       0.010116              1.773421       1.887626       0.503623       0.141281       1.838806       0.146694       1.593831           0.000145
           20              H       8.881277       8.882442       9.759159       0.124890       0.954917 0.67327217E+01  0.64502927E+02                                 1.708248                            1.596939      -1.282235       2.277002                    0.994290       3.755542      11.040709       0.450091       1.420421      -0.677880      -0.028331       0.015273       0.005759       0.032697       0.001772      -0.006229      -0.002794       0.006504      -0.022978      -0.010324       0.000223       0.010100              1.767691       2.195953      -0.393083      -0.272634       1.639888       0.141006       1.467231           0.000072
           21              H       9.087991       6.627323      10.263217       0.109690       1.047860 0.74880399E+01  0.70784841E+02                                 1.578326                            1.506342      -0.709074       2.540527                    0.999853       3.089628       7.917954       0.570196       1.136345      -0.746003      -0.028985      -0.019850       0.016940       0.039002      -0.001368      -0.011342      -0.007502       0.000063      -0.035266      -0.019441       0.007081       0.012360              1.593411       1.814242       0.283526      -0.266771       1.538757      -0.135566       1.427233          -0.000139
           22              H      11.045687       5.522321       9.662862       0.113546       1.096395 0.78534945E+01  0.77617380E+02                                 1.825660                            1.689071      -1.239129       2.291766                    0.994044       3.750905      10.932666       0.454932       1.362272      -0.690084      -0.001929      -0.036630       0.006156       0.037194       0.001364      -0.011024      -0.006457      -0.007970      -0.038408      -0.019473       0.005321       0.014152              1.920957       1.532434      -0.224138       0.051181       2.782540      -0.178065       1.447896           0.000124
           23              H      12.683961       6.671108       8.578009       0.085433       1.090143 0.78935785E+01  0.78574802E+02                                 1.843905                            1.710948      -1.412802       2.190597                    0.992998       4.079227      12.164342       0.442452       1.390691      -0.682495       0.032446      -0.017676      -0.014415       0.039661      -0.000239      -0.004044      -0.000075      -0.006286      -0.019036      -0.008309       0.001984       0.006325              1.923615       2.300035      -0.455275      -0.253563       1.930224       0.106233       1.540587          -0.000029
           24              H       8.909554      16.586301       6.903334       0.092346       1.176980 0.84524814E+01  0.84000443E+02                                 1.833003                            1.692721      -0.969592       2.412194                    0.997988       3.555745       9.965467       0.484832       1.271212      -0.711201       0.016446       0.038187      -0.020565       0.046385       0.003569      -0.010080      -0.007299       0.002169      -0.024303      -0.014923       0.000321       0.014602              1.918589       1.600662       0.090927      -0.066330       2.574671      -0.487417       1.580433          -0.000210
           25              H      10.395981      14.894234       7.127527       0.119780       1.018693 0.70833660E+01  0.68446839E+02                                 1.757256                            1.617295      -1.271088       2.282643                    0.993542       3.736257      10.883922       0.457743       1.384746      -0.685018       0.031432       0.002821      -0.008034       0.032565      -0.000229      -0.006536      -0.007958       0.000872      -0.032881      -0.015977       0.005764       0.010213              1.828443       2.504079       0.039215      -0.369064       1.538580      -0.062122       1.442669          -0.000185
           26              H       7.604453      12.780679       8.996302       0.123984       0.984185 0.72636142E+01  0.70575769E+02                                 1.706558                            1.632000      -1.311640       2.259582                    0.994589       3.753230      10.935550       0.458442       1.375051      -0.686758      -0.008209      -0.028953       0.015860       0.034018       0.005531      -0.003402      -0.003644       0.000745      -0.008651      -0.005058      -0.004001       0.009059              1.736431       1.607980       0.141030      -0.154206       2.014027      -0.359089       1.587285          -0.000182
           27              H       6.189586      14.538995       8.732988       0.085587       1.045802 0.76204819E+01  0.74844287E+02                                 1.772968                            1.665996      -1.172287       2.311044                    0.995118       3.844323      11.216247       0.456597       1.365829      -0.688761      -0.037929      -0.003966       0.018218       0.042264       0.003183      -0.003940      -0.007598      -0.001263      -0.008261      -0.008549      -0.001613       0.010162              1.827968       2.358055      -0.108429      -0.388209       1.578856       0.009331       1.546993          -0.000249
           28              H       5.646102       8.664524      14.598113       0.136066       0.967593 0.69037567E+01  0.65404518E+02                                 1.628062                            1.548087      -0.847504       2.493997                    0.999461       3.281018       9.059549       0.496646       1.301777      -0.705039       0.034079      -0.005368       0.015136       0.037673      -0.011029       0.004633       0.005600       0.013396      -0.022243      -0.015536      -0.001150       0.016686              1.640387       1.996118      -0.088849       0.360191       1.328361       0.003804       1.596683           0.000140
           29              H       5.016337       7.352817      12.769964       0.105136       1.059433 0.74497923E+01  0.70588100E+02                                 1.607397                            1.513375      -0.714009       2.535451                    0.999860       3.179585       8.255001       0.560710       1.152870      -0.740631       0.025230      -0.025599      -0.014370       0.038709      -0.011403       0.005202       0.011760       0.012038      -0.005659      -0.020656       0.006550       0.014106              1.635192       1.582367      -0.331146      -0.190233       1.815563       0.326369       1.507647          -0.000101
           30              H      12.157870       7.725900      11.802474       0.105823       1.111878 0.78620790E+01  0.77361520E+02                                 1.805744                            1.660965      -1.169543       2.314390                    0.995668       3.730828      10.686111       0.473046       1.315875      -0.699345      -0.006362      -0.015637      -0.027191       0.032006      -0.008683       0.004548       0.007947       0.007485      -0.004078      -0.014933       0.004753       0.010180              1.899936       1.542314       0.162095       0.324212       1.803424       0.634318       2.354071           0.000147
           31              H      10.764025       9.324467      12.634545       0.087385       1.292597 0.96812356E+01  0.10039170E+03                                 1.988844                            1.838447      -1.473790       2.163618                    0.992385       4.042990      11.904151       0.451166       1.309190      -0.699944      -0.032178       0.005180      -0.019120       0.037786       0.001213       0.004793       0.009543      -0.009627       0.019539      -0.009891      -0.004909       0.014800              2.047097       2.639995      -0.227482       0.458391       1.582297       0.014194       1.919000           0.000071
           32              H      11.357599      10.821095       5.383637       0.088401       1.080409 0.77821977E+01  0.76286767E+02                                 1.768444                            1.650765      -1.014425       2.383640                    0.997809       3.683305      10.488045       0.475838       1.313106      -0.700571      -0.006577       0.040587       0.015116       0.043807      -0.007460       0.007553      -0.001031      -0.008962      -0.023885      -0.013151      -0.000611       0.013763              1.842363       1.492157       0.013696       0.022168       2.241573       0.532429       1.793358           0.000100
           33              H      10.097868      10.231183       3.576553       0.120059       1.162760 0.89060490E+01  0.89707288E+02                                 1.819028                            1.741967      -1.075921       2.371803                    0.996736       3.560890      10.060135       0.475924       1.277692      -0.710020      -0.022362       0.023101      -0.014239       0.035164      -0.010741       0.004765      -0.000258      -0.026465      -0.007459      -0.017133      -0.001319       0.018452              1.831485       1.979399      -0.295945       0.218391       1.752890      -0.094408       1.762166           0.000136
           34              H       2.599614       6.635230       3.672850       0.127275       1.000066 0.75180100E+01  0.73711996E+02                                 1.734621                            1.669400      -1.281472       2.281055                    0.994323       3.710875      10.877137       0.449388       1.390110      -0.684583       0.001367      -0.031396      -0.014881       0.034771      -0.002157       0.003508       0.000840      -0.016014      -0.010923      -0.008915      -0.001208       0.010123              1.739506       1.515631      -0.173757       0.001471       2.076140       0.273941       1.626747           0.000106
           35              H       3.790619       7.302060       5.508523       0.091158       1.034853 0.75574545E+01  0.74174364E+02                                 1.769163                            1.666325      -1.217619       2.293507                    0.994636       3.849869      11.279685       0.452952       1.377765      -0.686310       0.027115      -0.030328       0.017408       0.044250      -0.007297       0.005198      -0.000104      -0.008799      -0.013655      -0.010092      -0.001182       0.011274              1.826403       1.985041      -0.376981       0.377018       1.757110      -0.193743       1.737057           0.000114
           36              H       4.971864      16.046309       2.825733       0.133453       1.193697 0.88435497E+01  0.87661750E+02                                 1.763856                            1.670718      -1.025818       2.407058                    0.997909       3.260196       8.721179       0.522049       1.183616      -0.734123       0.008869       0.006656      -0.035394       0.037090       0.005748       0.001691       0.005027       0.003268       0.050750      -0.014731      -0.003391       0.018122              1.761186       1.476561       0.143749      -0.205029       1.587886      -0.195423       2.219111          -0.000174
           37              H      12.490312      14.484250       3.173307       0.107257       1.074778 0.73680492E+01  0.69159979E+02                                 1.584023                            1.474072      -0.717880       2.535036                    0.999874       3.088987       7.810696       0.590048       1.105901      -0.753364      -0.017373      -0.016235      -0.029808       0.038130       0.013677      -0.000267       0.000430       0.001785       0.028875      -0.018527       0.008880       0.009647              1.625974       1.426618       0.225277       0.292450       1.623386       0.380832       1.827917           0.000167
           38              H      11.831355      13.997248       5.364077       0.114356       1.184731 0.83436942E+01  0.82641222E+02                                 1.828202                            1.671448      -1.227694       2.288587                    0.996447       3.595041      10.054715       0.492503       1.255621      -0.713485      -0.026601      -0.023732       0.000730       0.035655       0.014719       0.003802       0.010654       0.008628       0.005659      -0.018490      -0.001217       0.019708              1.928644       2.144636       0.588821      -0.195144       2.089250      -0.112409       1.552046          -0.000206
           39              H      12.845315      15.079531       7.086901       0.087544       1.170252 0.86075381E+01  0.87501638E+02                                 1.927820                            1.782406      -1.507268       2.149362                    0.991738       4.146732      12.470608       0.435315       1.384094      -0.683737      -0.010701      -0.008271       0.035464       0.037956       0.006010      -0.000522       0.001371       0.007006      -0.011225      -0.006012      -0.002820       0.008832              1.988668       1.778684       0.124642      -0.269677       1.714206      -0.176626       2.473113          -0.000052
           40              H       4.687831       5.331448       0.090279       0.087419       1.307134 0.95635475E+01  0.97996062E+02                                 1.956567                            1.791726      -1.200534       2.297859                    0.995183       3.748563      10.658537       0.474855       1.258797      -0.713140      -0.012113      -0.003940      -0.041699       0.043601       0.012277       0.004465       0.005788      -0.002383       0.012506      -0.014440      -0.000669       0.015109              2.060452       1.603539       0.034087       0.094681       1.558670      -0.250627       3.019149           0.000181
           41              H       3.712549       3.807004       1.441455       0.126310       1.257484 0.96435890E+01  0.98436998E+02                                 1.875511                            1.782818      -1.121468       2.353668                    0.997000       3.484554       9.699165       0.485489       1.235966      -0.720670      -0.021159      -0.022515      -0.014252       0.034026       0.005496       0.009430       0.008052      -0.001310       0.043294      -0.012958      -0.008173       0.021131              1.866220       1.821235       0.425469       0.139729       1.970699       0.074791       1.806725           0.000151
           42              H       5.552609       5.468172       4.535015       0.123389       1.034993 0.75987575E+01  0.74747962E+02                                 1.777525                            1.679507      -1.287003       2.276216                    0.993670       3.761824      11.066287       0.447298       1.392042      -0.683934       0.007284       0.000835       0.032913       0.033720       0.006708       0.006462       0.002576      -0.002722       0.008373      -0.009411      -0.001181       0.010592              1.812919       1.551926       0.082665       0.183965       1.512137       0.004275       2.374693           0.000174
           43              H       6.505495       6.972368       3.102588       0.096814       1.036542 0.76133106E+01  0.74497104E+02                                 1.745627                            1.654497      -1.048574       2.380094                    0.996539       3.674510      10.580242       0.464248       1.348310      -0.693391       0.028889       0.029124       0.018596       0.045040       0.007610       0.004643       0.001047      -0.003591       0.022267      -0.012011       0.001895       0.010116              1.773421       1.887626       0.503622       0.141281       1.838806       0.146694       1.593831           0.000145
           44              H       8.389562      10.376786       5.287340       0.124890       0.954917 0.67327200E+01  0.64502910E+02                                 1.708248                            1.596939      -1.282235       2.277002                    0.994290       3.755542      11.040711       0.450091       1.420421      -0.677880       0.028331      -0.015273      -0.005759       0.032697       0.001772      -0.006229      -0.002794       0.006504      -0.022978      -0.010324       0.000223       0.010100              1.767691       2.195954      -0.393083      -0.272634       1.639888       0.141006       1.467231           0.000072
           45              H       8.182848      12.631905       4.783282       0.109691       1.047860 0.74880384E+01  0.70784824E+02                                 1.578325                            1.506341      -0.709074       2.540527                    0.999853       3.089628       7.917954       0.570196       1.136344      -0.746003       0.028985       0.019850      -0.016940       0.039002      -0.001368      -0.011342      -0.007502       0.000063      -0.035265      -0.019441       0.007081       0.012360              1.593410       1.814242       0.283526      -0.266771       1.538757      -0.135566       1.427232          -0.000139
           46              H       6.225152      13.736907       5.383637       0.113546       1.096395 0.78534938E+01  0.77617374E+02                                 1.825660                            1.689071      -1.239129       2.291766                    0.994044       3.750905      10.932667       0.454932       1.362273      -0.690084       0.001929       0.036630      -0.006156       0.037194       0.001364      -0.011024      -0.006457      -0.007970      -0.038408      -0.019473       0.005321       0.014152              1.920957       1.532434      -0.224138       0.051181       2.782541      -0.178065       1.447896           0.000124
           47              H       4.586878      12.588120       6.468490       0.085433       1.090143 0.78935775E+01  0.78574792E+02                                 1.843905                            1.710948      -1.412802       2.190596                    0.992998       4.079227      12.164343       0.442452       1.390692      -0.682495      -0.032446       0.017676       0.014415       0.039660      -0.000239      -0.004044      -0.000075      -0.006286      -0.019036      -0.008309       0.001984       0.006325              1.923615       2.300035      -0.455275      -0.253563       1.930224       0.106233       1.540587          -0.000029
           48              H       8.361285       2.672927       8.143165       0.092346       1.176981 0.84524848E+01  0.84000481E+02                                 1.833003                            1.692721      -0.969592       2.412194                    0.997988       3.555746       9.965468       0.484832       1.271211      -0.711201      -0.016446      -0.038187       0.020565       0.046385       0.003569      -0.010080      -0.007299       0.002169      -0.024303      -0.014923       0.000321       0.014602              1.918588       1.600662       0.090927      -0.066330       2.574670      -0.487417       1.580433          -0.000210
           49              H       6.874858       4.364994       7.918972       0.119780       1.018693 0.70833664E+01  0.68446842E+02                                 1.757256                            1.617295      -1.271087       2.282643                    0.993542       3.736257      10.883920       0.457744       1.384746      -0.685018      -0.031432      -0.002821       0.008034       0.032565      -0.000229      -0.006536      -0.007958       0.000872      -0.032881      -0.015977       0.005764       0.010213              1.828442       2.504079       0.039215      -0.369064       1.538579      -0.062122       1.442669          -0.000186
           50              H       9.666386       6.478549       6.050197       0.123984       0.984184 0.72636094E+01  0.70575716E+02                                 1.706558                            1.632000      -1.311639       2.259582                    0.994589       3.753229      10.935549       0.458442       1.375052      -0.686758       0.008209       0.028953      -0.015860       0.034018       0.005531      -0.003402      -0.003645       0.000745      -0.008651      -0.005058      -0.004001       0.009059              1.736431       1.607980       0.141030      -0.154206       2.014027      -0.359089       1.587285          -0.000182
           51              H      11.081253       4.720233       6.313511       0.085587       1.045802 0.76204823E+01  0.74844294E+02                                 1.772968                            1.665996      -1.172287       2.311044                    0.995118       3.844323      11.216248       0.456597       1.365830      -0.688761       0.037929       0.003966      -0.018218       0.042264       0.003183      -0.003940      -0.007598      -0.001263      -0.008261      -0.008549      -0.001613       0.010162              1.827968       2.358055      -0.108429      -0.388209       1.578857       0.009331       1.546993          -0.000250
           52              C       7.354815      11.329847      12.727834       0.243005      37.350983 0.35618286E+03  0.80231594E+04                                10.257411                            6.528042      -0.283077       1.930845                    0.999527      25.831634      74.383923       0.606052       0.448667      -1.037201       0.007012       0.027274       0.022702       0.036172       0.026978       0.006873      -0.021041      -0.020281       0.044671      -0.042013       0.008236       0.033777             14.649808      15.557845       2.556319      10.575519       7.912779       5.329820      20.478801          -0.000826
           53              C       8.153097      12.372453      14.328781       0.214055      33.732189 0.35341662E+03  0.79541549E+04                                 9.502552                            6.495179      -0.205408       1.953242                    0.999634      26.065149      75.296805       0.607956       0.447638      -1.036648      -0.025395      -0.019334      -0.030444       0.044108       0.012759      -0.023881      -0.009444      -0.023912       0.013991      -0.031258      -0.000143       0.031401             12.231387      10.299361       1.170838       5.001571       9.254260       6.576017      17.140542          -0.001006
           54              C       4.127416       9.512216       0.392714       0.175348      32.482824 0.37339827E+03  0.84772182E+04                                 9.136792                            6.645954      -0.099860       1.997240                    0.999448      25.715843      73.388248       0.608207       0.443582      -1.044280       0.031992       0.007436       0.036270       0.048932       0.015575       0.000307      -0.027361       0.007047       0.011536      -0.032989       0.002404       0.030585             10.861128       9.709153      -0.913851       1.755198       9.366365       5.782270      13.507866          -0.002065
           55              C       3.252719      10.471803       0.857650      -0.156430      31.425958 0.43204657E+03  0.10157390E+05                                 8.702504                            6.994410       0.113120       2.020386                    0.999119      29.194491      84.358018       0.613552       0.424622      -1.057374       0.001261       0.002952       0.017304       0.017599       0.001267       0.004374      -0.014917       0.028623      -0.013440      -0.024005       0.006439       0.017566              9.484787       8.944018      -1.270284       1.007669       8.419869       4.210845      11.090473           0.001001
           56              C       3.624691      11.249688       1.944008      -0.046889      27.577978 0.38200092E+03  0.86866658E+04                                 7.893325                            6.506195       0.220009       2.055299                    0.999794      27.775248      78.283624       0.648181       0.415548      -1.065787       0.005974      -0.023625      -0.006947       0.025340      -0.014425      -0.002463       0.006135       0.000616      -0.016564      -0.012831      -0.005884       0.018715              8.500310       8.285768      -0.871153       1.472049       7.644537       3.388341       9.570624          -0.003192
           57              C       4.845753      11.028122       2.511261      -0.141846      30.138407 0.42375180E+03  0.99396939E+04                                 8.516655                            6.945927       0.128295       2.021886                    0.999188      29.342637      85.402488       0.611596       0.426953      -1.053221      -0.022044      -0.014761      -0.008778       0.027944       0.001134       0.003761       0.012213      -0.006381       0.042985      -0.011221      -0.009697       0.020918              9.258580       9.248903      -1.431208       1.343663       8.139356       3.804680      10.387481           0.001169
           58              C       5.679338      10.066916       2.008708       0.084589      26.368375 0.33497436E+03  0.74418492E+04                                 7.876922                            6.244344       0.097236       2.051700                    0.998874      26.483097      76.112795       0.631602       0.436509      -1.042758      -0.029157      -0.027263      -0.040447       0.056827       0.017613      -0.003849      -0.025636       0.002838       0.026981      -0.030803      -0.002855       0.033658              8.663433       8.877062      -1.582176       1.014693       7.333156       3.389977       9.780080          -0.001982
           59              C       5.835469       9.302259       9.999903       0.068875      26.641430 0.34655074E+03  0.77438608E+04                                 7.921422                            6.316146       0.255371       2.095160                    0.999690      26.585132      75.958280       0.634960       0.431687      -1.048473      -0.017907       0.044485      -0.017503       0.051048       0.000803      -0.036275      -0.003547      -0.013374      -0.057164      -0.046088       0.015762       0.030326              9.199711       8.173803       0.094083       4.012386       8.424606       2.654557      11.000724          -0.001695
           60              C       6.594322       9.647800      11.087765      -0.184764      33.301846 0.45667447E+03  0.10935184E+05                                 9.168724                            7.242190      -0.087750       1.944702                    0.998563      30.417199      90.010717       0.593912       0.430690      -1.048913       0.006605       0.013537      -0.008115       0.017109      -0.016970      -0.004437      -0.014872      -0.002739      -0.024742      -0.024705       0.001217       0.023487             10.733917       9.430548       0.830954       4.646492       9.515559       3.881968      13.255644           0.000980
           61              C       6.496186      10.910490      11.611383       0.100613      37.128419 0.40553273E+03  0.93860286E+04                                10.018793                            6.891462      -0.164450       1.969613                    0.999318      26.459355      75.904952       0.602590       0.439165      -1.048315      -0.009915       0.001022      -0.017591       0.020219      -0.004222      -0.021864       0.004399       0.009118      -0.006709      -0.020526      -0.004695       0.025221             13.436431      12.989841       1.271313       8.899202       9.590705       3.805530      17.728749          -0.002553
           62              C       5.595981      11.770030      11.027579      -0.166076      31.672554 0.44116002E+03  0.10445663E+05                                 8.803098                            7.067628       0.125716       2.025246                    0.999009      29.430074      85.870857       0.609233       0.424602      -1.055387       0.007312      -0.009014       0.004159       0.012329       0.017539      -0.023694      -0.001426      -0.019828       0.011896      -0.033546       0.005063       0.028484             10.185285       9.922963      -0.828357       5.198842       8.382432       1.302513      12.250460           0.000982
           63              C      14.074731      11.357900       9.927680       0.073804      26.145592 0.34706487E+03  0.77601920E+04                                 7.817655                            6.325057       0.221109       2.086036                    0.999709      26.528085      75.881784       0.633716       0.432264      -1.047856       0.021751      -0.043203      -0.006917       0.048861       0.001082      -0.026655      -0.027984       0.018318      -0.036288      -0.043153       0.004495       0.038658              8.963703       8.149193      -0.256785       3.940949       8.405162       2.152028      10.336752          -0.001844
           64              C      13.449092      15.759264      11.009523       0.241828      40.000830 0.35669124E+03  0.80271822E+04                                10.699002                            6.508984      -0.258842       1.935563                    0.999600      25.824544      74.018609       0.611041       0.445415      -1.040422       0.023123       0.025726       0.000960       0.034604      -0.014780      -0.011877      -0.012166       0.001792      -0.082021      -0.035702       0.007223       0.028479             15.784048      11.917741       8.864105      -6.638521      18.628504     -10.025416      16.805900           0.000968
           65              C      14.749467      17.267465      10.383589       0.205740      36.749878 0.35682856E+03  0.80419224E+04                                10.029612                            6.490899      -0.195494       1.951283                    0.999718      26.226679      75.559037       0.613797       0.442773      -1.040561      -0.022497      -0.033250       0.015953       0.043200      -0.020739       0.000561       0.012399       0.012691      -0.093839      -0.035536      -0.002508       0.038044             13.735927      12.631536       9.748051      -2.595113      18.643261      -3.879218       9.932983           0.001264
           66              C      12.017343       2.773825      10.278263       0.172140      34.842603 0.37530263E+03  0.85195036E+04                                 9.545527                            6.626552      -0.138120       1.981236                    0.999442      25.759817      73.178271       0.614962       0.438758      -1.048588       0.033718       0.011952      -0.030342       0.046908      -0.027229      -0.005311      -0.014806       0.002974      -0.017771      -0.032352       0.000931       0.031420             12.001590      10.901461       7.703772      -0.187769      15.408517      -0.106271       9.694793           0.003354
           67              C       3.386179       3.410624      11.358602      -0.162551      31.798372 0.41637370E+03  0.96950035E+04                                 8.716759                            6.826733       0.105388       2.012087                    0.999470      29.223436      83.925031       0.626711       0.419734      -1.060867       0.018904       0.000704      -0.002252       0.019050      -0.013056      -0.009125      -0.003724      -0.002691       0.042526      -0.022576       0.005136       0.017440              9.609015       8.425819       4.811920       0.560320      10.995492       0.814444       9.405732          -0.001194
           68              C       4.379501       4.344117      11.152465      -0.047270      28.011757 0.37319447E+03  0.84137199E+04                                 7.915751                            6.382734       0.378936       2.107935                    0.999677      27.412583      76.236627       0.663657       0.409364      -1.072758      -0.007378      -0.015286      -0.015984       0.023315       0.007119       0.005523       0.007589      -0.011252       0.023867      -0.013219      -0.002709       0.015928              8.598847       7.405728       3.602160       0.048654       9.117688       0.379859       9.273124           0.005088
           69              C       4.774661       4.633959       9.850943      -0.152062      31.625693 0.43830178E+03  0.10362743E+05                                 8.785955                            7.071313      -0.033405       1.966130                    0.999023      29.643809      86.474737       0.605545       0.427817      -1.053236      -0.011898      -0.007346       0.020696       0.024977       0.009014       0.009437       0.007899       0.000981      -0.049415      -0.020496      -0.000768       0.021264              9.664160       9.028495       3.933446      -0.302317       9.756753       0.278331      10.207233          -0.001450
           70              C       4.164937       3.976112       8.829286       0.084650      27.800497 0.34675787E+03  0.77924301E+04                                 8.271516                            6.428848      -0.106718       1.988832                    0.997114      26.847957      78.322338       0.609801       0.446963      -1.033690      -0.040352      -0.037336       0.023214       0.059675      -0.039600      -0.004340      -0.008219      -0.009096      -0.051480      -0.035455      -0.013148       0.048603              9.408971       8.771241       4.289194      -0.092763      10.341115       0.403907       9.114557           0.002784
           71              C      12.401390      13.894426      14.044402       0.077854      26.697123 0.32812625E+03  0.72381040E+04                                 7.928660                            6.128171       0.152397       2.062325                    0.999748      26.385348      75.085488       0.646949       0.429192      -1.049208      -0.016690      -0.031921      -0.032359       0.048421      -0.031637       0.014700       0.022211       0.024687      -0.000016      -0.048564       0.014595       0.033969              9.242112       7.161003       3.303564      -1.534091       8.375148      -3.351638      12.190184          -0.001068
           72              C      12.992935      14.813244      13.237910      -0.171124      34.346022 0.42424930E+03  0.99734549E+04                                 9.367844                            6.970056      -0.053506       1.960380                    0.999134      29.821427      87.440159       0.606735       0.429420      -1.049684       0.002032      -0.007655      -0.013463       0.015620      -0.003386       0.008278       0.016900       0.001726      -0.026633      -0.023331       0.007516       0.015814             11.299726       7.844783       3.884341      -2.628467      10.489136      -5.131489      15.565258           0.001507
           73              C      12.764699      14.807262      11.888239       0.090938      39.223914 0.39353983E+03  0.90157256E+04                                10.280134                            6.714890      -0.070623       1.998027                    0.999362      26.226103      74.187884       0.622263       0.429655      -1.056947      -0.005582      -0.010325       0.012969       0.017492      -0.012132       0.006322       0.010350       0.007894      -0.023714      -0.020465       0.003706       0.016759             14.163691      10.636303       7.092865      -4.530392      15.334997      -7.418016      16.519772          -0.001735
           74              C      11.911561      13.837619      11.420293      -0.176647      33.473141 0.44860254E+03  0.10683702E+05                                 9.186435                            7.171228      -0.020538       1.973011                    0.998359      29.954711      88.120804       0.598259       0.429889      -1.050424       0.004740       0.006365       0.009879       0.012672      -0.017956       0.003870       0.007473       0.017174       0.025387      -0.026167       0.010403       0.015764             10.629224       9.169359       4.855811      -1.611874      10.964678      -2.915543      11.753635           0.001715
           75              C      11.338696      12.933424      12.285466       0.078303      26.057862 0.33511052E+03  0.74132044E+04                                 7.744432                            6.173149       0.298606       2.113366                    0.999766      26.141886      73.910901       0.649279       0.426439      -1.053448       0.014357       0.016599       0.041117       0.046607      -0.014602       0.011734       0.022566       0.024032      -0.063096      -0.040911       0.011456       0.029455              8.817119       7.328227       3.331050      -1.235012       7.856479      -2.263003      11.266652          -0.001027
           76              C      10.056856      12.434865       8.168744       0.229807      37.092990 0.36515765E+03  0.82624634E+04                                10.099229                            6.570448      -0.203789       1.949993                    0.999629      25.998433      74.613751       0.610571       0.443344      -1.042087       0.000630      -0.032529       0.014303       0.035540      -0.008385       0.015313       0.007728      -0.023449       0.012880      -0.026072       0.010587       0.015485             13.934806      15.677279      -9.531658      -0.251010      20.064170      -1.354055       6.062970          -0.000091
           77              C      10.648646      10.476679       8.544907       0.205305      32.399552 0.35742399E+03  0.80696359E+04                                 9.222227                            6.529596      -0.102052       1.983579                    0.999762      26.220136      75.942837       0.606479       0.447322      -1.036499      -0.016783       0.039076      -0.009195       0.043511       0.012897       0.017276       0.009616      -0.014694       0.056983      -0.027086      -0.004666       0.031752             11.375221       9.454670      -2.730861      -0.889391      18.427098      -2.621040       6.243896          -0.001121
           78              C      10.690666       9.063410       8.904518       0.181016      31.365396 0.37107067E+03  0.84272385E+04                                 8.968270                            6.661919      -0.106413       1.997915                    0.999448      25.717504      73.863205       0.601318       0.448511      -1.039419       0.022314      -0.038533      -0.010484       0.045745      -0.008386       0.017574       0.015836       0.014266       0.045585      -0.029773       0.001133       0.028640             10.481855       9.987957      -0.241262      -2.108371      14.983607      -2.298551       6.474000          -0.002686
           79              C       9.655094       8.418294       9.533462      -0.147245      31.277825 0.44223121E+03  0.10483672E+05                                 8.747955                            7.125157       0.007927       1.992786                    0.998188      29.266668      85.613423       0.600166       0.430498      -1.051124      -0.001964      -0.018763      -0.011247       0.021963      -0.003926       0.014346       0.012479       0.016808       0.037574      -0.023136      -0.001230       0.024365              9.547012      10.442201      -0.017072      -2.194163      11.912859      -1.164940       6.285977           0.000642
           80              C       9.774718       7.080784       9.829878      -0.039066      26.261576 0.37265516E+03  0.84229369E+04                                 7.651371                            6.441015       0.400577       2.123794                    0.999774      27.312919      76.780552       0.649108       0.417477      -1.064414       0.010461       0.006407      -0.023712       0.026697       0.007990      -0.001549      -0.004171       0.001878       0.018542      -0.011397       0.001731       0.009667              8.144262       8.765971      -0.908819      -1.460481      10.453362      -0.388549       5.213453          -0.003645
           81              C      10.933574       6.425067       9.470266      -0.147399      30.274246 0.44164976E+03  0.10473565E+05                                 8.556835                            7.102675      -0.005012       1.977061                    0.998752      29.657116      86.963798       0.602965       0.428348      -1.051724      -0.028460       0.012105      -0.009842       0.032456       0.012633      -0.006649      -0.007065      -0.034632      -0.029009      -0.018876      -0.009442       0.028318              9.366207       9.533653      -0.944190      -1.561798      12.814813      -0.699722       5.750154           0.000833
           82              C      11.909413       7.121092       8.827781       0.073716      26.443936 0.35015699E+03  0.78789048E+04                                 7.954132                            6.433587      -0.016186       2.012107                    0.998411      26.919507      78.284868       0.614085       0.443277      -1.037032      -0.023112       0.056122      -0.018793       0.063538      -0.004534       0.018686       0.021625       0.022055       0.062105      -0.034652      -0.002162       0.036815              8.782218       8.884727      -0.148318      -1.754207      11.850484      -1.150954       5.611444          -0.002643
           83              C       8.634376      15.806064       7.326140       0.070660      27.236956 0.32835362E+03  0.72125659E+04                                 7.894456                            6.041171       0.274321       2.096366                    0.999744      26.165661      73.242725       0.669000       0.416804      -1.061580      -0.037713      -0.015163       0.026022       0.048263       0.031691       0.002125       0.000831      -0.019484       0.077433      -0.046080       0.019646       0.026434              9.339460      10.810099      -3.346975      -0.625932      12.208128      -2.046543       5.000154           0.001398
           84              C       9.532735      14.786757       7.455540      -0.187520      36.463065 0.44914666E+03  0.10688357E+05                                 9.665144                            7.140114       0.036768       1.984669                    0.999083      30.080483      88.145054       0.604686       0.425651      -1.054166      -0.008592      -0.002437       0.017934       0.020035       0.005329      -0.008207       0.006218       0.032761       0.000642      -0.020224       0.000313       0.019911             11.705742      13.189278      -4.048234      -0.729347      15.972592      -2.700391       5.955357          -0.002038
           85              C       9.186937      13.614143       8.058905       0.089144      37.952431 0.40351899E+03  0.93039747E+04                                10.019250                            6.799766      -0.100363       1.983879                    0.999411      26.446378      75.093533       0.618225       0.429690      -1.056747      -0.008253       0.017038       0.004628       0.019489       0.013819      -0.000161       0.001012       0.005893       0.017774      -0.017126       0.005909       0.011217             13.311577      15.155779      -7.157952      -0.469249      18.640150      -2.344895       6.138802           0.002606
           86              C       7.896658      13.545560       8.555439      -0.171645      33.977991 0.45678189E+03  0.10928948E+05                                 9.300385                            7.247424      -0.111204       1.940537                    0.998800      30.106099      88.803128       0.593672       0.431211      -1.049503       0.012584       0.002612      -0.001830       0.012982       0.012772       0.008991       0.005216      -0.027637       0.042910      -0.027026       0.005280       0.021745             11.042795      13.975530      -4.570218      -1.121462      13.028977      -1.660914       6.123876          -0.002081
           87              C       7.050580      14.613254       8.389928       0.076286      26.872498 0.33918634E+03  0.75509993E+04                                 7.992635                            6.269692       0.118795       2.054291                    0.999515      26.527979      76.056987       0.633074       0.434596      -1.045010       0.028622       0.034778      -0.015614       0.047671       0.021777       0.000589       0.022362       0.034617       0.087082      -0.047609       0.009445       0.038164              9.395430      10.303512      -3.318105      -0.985856      12.434634      -1.810367       5.448143           0.001278
           88              C       9.916024       7.929381       2.318665       0.243005      37.350983 0.35618286E+03  0.80231595E+04                                10.257412                            6.528042      -0.283077       1.930845                    0.999527      25.831635      74.383929       0.606052       0.448667      -1.037201      -0.007012      -0.027274      -0.022702       0.036172       0.026978       0.006873      -0.021041      -0.020281       0.044671      -0.042013       0.008236       0.033777             14.649809      15.557846       2.556319      10.575520       7.912779       5.329820      20.478803          -0.000826
           89              C       9.117742       6.886775       0.717718       0.214055      33.732186 0.35341657E+03  0.79541536E+04                                 9.502552                            6.495179      -0.205408       1.953242                    0.999634      26.065147      75.296799       0.607956       0.447638      -1.036648       0.025395       0.019334       0.030444       0.044108       0.012759      -0.023881      -0.009444      -0.023912       0.013991      -0.031258      -0.000143       0.031401             12.231387      10.299359       1.170838       5.001570       9.254261       6.576017      17.140542          -0.001006
           90              C      13.143423       9.747012      14.653785       0.175348      32.482821 0.37339822E+03  0.84772169E+04                                 9.136792                            6.645953      -0.099860       1.997240                    0.999448      25.715841      73.388242       0.608207       0.443582      -1.044280      -0.031992      -0.007436      -0.036270       0.048932       0.015575       0.000307      -0.027361       0.007047       0.011536      -0.032989       0.002404       0.030585             10.861128       9.709151      -0.913850       1.755198       9.366365       5.782270      13.507866          -0.002065
           91              C      14.018120       8.787425      14.188849      -0.156430      31.425956 0.43204654E+03  0.10157389E+05                                 8.702503                            6.994409       0.113119       2.020385                    0.999119      29.194491      84.358016       0.613552       0.424622      -1.057374      -0.001261      -0.002952      -0.017304       0.017599       0.001267       0.004374      -0.014917       0.028623      -0.013440      -0.024005       0.006439       0.017566              9.484786       8.944017      -1.270283       1.007669       8.419868       4.210844      11.090472           0.001000
           92              C      13.646148       8.009540      13.102491      -0.046889      27.577986 0.38200109E+03  0.86866706E+04                                 7.893327                            6.506197       0.220009       2.055299                    0.999794      27.775253      78.283643       0.648181       0.415548      -1.065787      -0.005974       0.023625       0.006947       0.025340      -0.014425      -0.002463       0.006135       0.000616      -0.016564      -0.012831      -0.005884       0.018715              8.500312       8.285770      -0.871152       1.472051       7.644538       3.388342       9.570627          -0.003192
           93              C      12.425086       8.231106      12.535238      -0.141845      30.138410 0.42375187E+03  0.99396959E+04                                 8.516655                            6.945927       0.128294       2.021886                    0.999188      29.342640      85.402499       0.611596       0.426953      -1.053221       0.022044       0.014761       0.008778       0.027944       0.001134       0.003761       0.012213      -0.006381       0.042985      -0.011221      -0.009697       0.020918              9.258580       9.248903      -1.431208       1.343663       8.139357       3.804680      10.387481           0.001168
           94              C      11.591501       9.192312      13.037791       0.084589      26.368376 0.33497440E+03  0.74418503E+04                                 7.876922                            6.244344       0.097236       2.051700                    0.998874      26.483099      76.112804       0.631602       0.436509      -1.042758       0.029157       0.027263       0.040447       0.056827       0.017613      -0.003849      -0.025636       0.002838       0.026981      -0.030803      -0.002855       0.033658              8.663434       8.877063      -1.582176       1.014693       7.333157       3.389977       9.780081          -0.001982
           95              C      11.435370       9.956969       5.046596       0.068875      26.641437 0.34655083E+03  0.77438633E+04                                 7.921423                            6.316147       0.255371       2.095160                    0.999690      26.585138      75.958299       0.634960       0.431687      -1.048473       0.017907      -0.044485       0.017503       0.051049       0.000803      -0.036275      -0.003547      -0.013374      -0.057164      -0.046088       0.015762       0.030326              9.199712       8.173804       0.094083       4.012386       8.424607       2.654558      11.000725          -0.001694
           96              C      10.676517       9.611428       3.958734      -0.184764      33.301866 0.45667480E+03  0.10935194E+05                                 9.168728                            7.242193      -0.087750       1.944702                    0.998563      30.417212      90.010767       0.593912       0.430690      -1.048913      -0.006605      -0.013537       0.008115       0.017110      -0.016970      -0.004437      -0.014872      -0.002738      -0.024742      -0.024705       0.001217       0.023487             10.733921       9.430552       0.830955       4.646494       9.515562       3.881970      13.255651           0.000980
           97              C      10.774653       8.348738       3.435116       0.100612      37.128422 0.40553275E+03  0.93860293E+04                                10.018794                            6.891463      -0.164451       1.969613                    0.999318      26.459357      75.904966       0.602590       0.439165      -1.048315       0.009915      -0.001022       0.017592       0.020219      -0.004222      -0.021864       0.004399       0.009118      -0.006709      -0.020526      -0.004695       0.025221             13.436434      12.989843       1.271313       8.899204       9.590706       3.805531      17.728753          -0.002553
           98              C      11.674858       7.489198       4.018920      -0.166076      31.672550 0.44115998E+03  0.10445662E+05                                 8.803096                            7.067627       0.125717       2.025246                    0.999009      29.430072      85.870841       0.609234       0.424602      -1.055387      -0.007312       0.009014      -0.004158       0.012329       0.017539      -0.023694      -0.001426      -0.019828       0.011896      -0.033546       0.005063       0.028484             10.185282       9.922960      -0.828357       5.198840       8.382430       1.302512      12.250457           0.000982
           99              C       3.196108       7.901328       5.118819       0.073804      26.145585 0.34706477E+03  0.77601890E+04                                 7.817653                            6.325056       0.221110       2.086036                    0.999709      26.528081      75.881765       0.633716       0.432264      -1.047856      -0.021751       0.043203       0.006917       0.048862       0.001082      -0.026655      -0.027984       0.018318      -0.036288      -0.043153       0.004495       0.038658              8.963700       8.149191      -0.256786       3.940948       8.405160       2.152027      10.336749          -0.001844
          100              C       3.821747       3.499964       4.036976       0.241828      40.000822 0.35669121E+03  0.80271810E+04                                10.698999                            6.508983      -0.258842       1.935563                    0.999600      25.824542      74.018595       0.611041       0.445415      -1.040422      -0.023123      -0.025726      -0.000960       0.034604      -0.014780      -0.011877      -0.012166       0.001792      -0.082021      -0.035702       0.007223       0.028479             15.784044      11.917738       8.864102      -6.638518      18.628498     -10.025413      16.805896           0.000968
          101              C       2.521372       1.991763       4.662910       0.205740      36.749872 0.35682851E+03  0.80419207E+04                                10.029610                            6.490898      -0.195494       1.951283                    0.999718      26.226676      75.559020       0.613797       0.442773      -1.040561       0.022497       0.033250      -0.015953       0.043200      -0.020739       0.000561       0.012399       0.012691      -0.093839      -0.035536      -0.002508       0.038044             13.735923      12.631533       9.748048      -2.595111      18.643256      -3.879216       9.932981           0.001264
          102              C       5.253496      16.485403       4.768236       0.172140      34.842595 0.37530254E+03  0.85195011E+04                                 9.545525                            6.626551      -0.138119       1.981236                    0.999442      25.759813      73.178253       0.614962       0.438758      -1.048588      -0.033718      -0.011952       0.030342       0.046908      -0.027229      -0.005311      -0.014806       0.002974      -0.017771      -0.032352       0.000931       0.031420             12.001588      10.901459       7.703771      -0.187770      15.408515      -0.106272       9.694789           0.003354
          103              C       4.686160      15.848604       3.687897      -0.162551      31.798365 0.41637362E+03  0.96950010E+04                                 8.716757                            6.826732       0.105388       2.012087                    0.999470      29.223431      83.925006       0.626711       0.419734      -1.060867      -0.018904      -0.000704       0.002252       0.019050      -0.013056      -0.009125      -0.003724      -0.002691       0.042525      -0.022576       0.005136       0.017440              9.609012       8.425817       4.811918       0.560320      10.995490       0.814443       9.405729          -0.001194
          104              C      12.891338      14.915111       3.894034      -0.047270      28.011761 0.37319456E+03  0.84137226E+04                                 7.915752                            6.382735       0.378935       2.107935                    0.999677      27.412585      76.236634       0.663657       0.409364      -1.072758       0.007378       0.015286       0.015984       0.023315       0.007118       0.005523       0.007589      -0.011253       0.023867      -0.013219      -0.002709       0.015928              8.598847       7.405729       3.602159       0.048653       9.117688       0.379858       9.273125           0.005088
          105              C      12.496178      14.625269       5.195556      -0.152062      31.625699 0.43830188E+03  0.10362746E+05                                 8.785956                            7.071314      -0.033405       1.966129                    0.999023      29.643815      86.474761       0.605545       0.427817      -1.053236       0.011898       0.007346      -0.020696       0.024977       0.009014       0.009437       0.007899       0.000981      -0.049415      -0.020496      -0.000768       0.021264              9.664161       9.028496       3.933446      -0.302317       9.756754       0.278331      10.207233          -0.001450
          106              C      13.105902      15.283116       6.217213       0.084649      27.800501 0.34675793E+03  0.77924318E+04                                 8.271517                            6.428849      -0.106719       1.988832                    0.997114      26.847961      78.322356       0.609801       0.446963      -1.033690       0.040352       0.037336      -0.023214       0.059675      -0.039601      -0.004340      -0.008219      -0.009096      -0.051480      -0.035455      -0.013148       0.048603              9.408972       8.771242       4.289194      -0.092763      10.341117       0.403907       9.114558           0.002784
          107              C       4.869449       5.364802       1.002097       0.077854      26.697126 0.32812633E+03  0.72381063E+04                                 7.928660                            6.128171       0.152397       2.062325                    0.999748      26.385351      75.085498       0.646949       0.429192      -1.049208       0.016690       0.031921       0.032359       0.048421      -0.031637       0.014700       0.022211       0.024687      -0.000016      -0.048564       0.014595       0.033969              9.242112       7.161002       3.303564      -1.534091       8.375149      -3.351637      12.190185          -0.001068
          108              C       4.277904       4.445984       1.808589      -0.171124      34.346023 0.42424935E+03  0.99734559E+04                                 9.367844                            6.970056      -0.053506       1.960380                    0.999134      29.821427      87.440150       0.606735       0.429420      -1.049684      -0.002032       0.007655       0.013463       0.015620      -0.003386       0.008278       0.016900       0.001726      -0.026633      -0.023331       0.007516       0.015814             11.299725       7.844782       3.884340      -2.628467      10.489135      -5.131489      15.565259           0.001507
          109              C       4.506140       4.451966       3.158260       0.090938      39.223907 0.39353978E+03  0.90157240E+04                                10.280132                            6.714889      -0.070623       1.998027                    0.999362      26.226101      74.187872       0.622263       0.429655      -1.056947       0.005582       0.010325      -0.012969       0.017492      -0.012132       0.006322       0.010350       0.007894      -0.023714      -0.020465       0.003706       0.016759             14.163688      10.636300       7.092863      -4.530391      15.334994      -7.418015      16.519768          -0.001735
          110              C       5.359278       5.421609       3.626206      -0.176647      33.473133 0.44860244E+03  0.10683699E+05                                 9.186434                            7.171227      -0.020538       1.973012                    0.998359      29.954706      88.120785       0.598259       0.429889      -1.050424      -0.004740      -0.006365      -0.009879       0.012672      -0.017956       0.003870       0.007473       0.017175       0.025387      -0.026167       0.010403       0.015764             10.629222       9.169357       4.855810      -1.611874      10.964676      -2.915542      11.753634           0.001714
          111              C       5.932143       6.325804       2.761033       0.078303      26.057859 0.33511049E+03  0.74132034E+04                                 7.744431                            6.173149       0.298607       2.113367                    0.999766      26.141884      73.910891       0.649279       0.426439      -1.053448      -0.014357      -0.016599      -0.041117       0.046607      -0.014602       0.011734       0.022566       0.024032      -0.063096      -0.040911       0.011456       0.029455              8.817118       7.328226       3.331049      -1.235011       7.856478      -2.263003      11.266651          -0.001028
          112              C       7.213983       6.824363       6.877755       0.229807      37.092972 0.36515746E+03  0.82624580E+04                                10.099226                            6.570446      -0.203789       1.949993                    0.999629      25.998424      74.613720       0.610571       0.443344      -1.042087      -0.000630       0.032529      -0.014303       0.035540      -0.008385       0.015313       0.007729      -0.023449       0.012881      -0.026072       0.010587       0.015485             13.934803      15.677275      -9.531655      -0.251010      20.064165      -1.354055       6.062968          -0.000091
          113              C       6.622193       8.782549       6.501592       0.205305      32.399555 0.35742405E+03  0.80696374E+04                                 9.222226                            6.529596      -0.102052       1.983579                    0.999762      26.220138      75.942840       0.606479       0.447322      -1.036499       0.016783      -0.039076       0.009195       0.043511       0.012897       0.017276       0.009616      -0.014694       0.056983      -0.027086      -0.004666       0.031752             11.375221       9.454670      -2.730861      -0.889392      18.427096      -2.621040       6.243896          -0.001121
          114              C       6.580173      10.195818       6.141981       0.181016      31.365391 0.37107061E+03  0.84272369E+04                                 8.968269                            6.661918      -0.106413       1.997915                    0.999448      25.717502      73.863198       0.601318       0.448511      -1.039418      -0.022314       0.038533       0.010484       0.045745      -0.008386       0.017574       0.015836       0.014266       0.045586      -0.029773       0.001133       0.028640             10.481854       9.987956      -0.241261      -2.108372      14.983605      -2.298551       6.474000          -0.002686
          115              C       7.615745      10.840934       5.513037      -0.147245      31.277830 0.44223131E+03  0.10483675E+05                                 8.747956                            7.125158       0.007927       1.992786                    0.998188      29.266672      85.613440       0.600166       0.430498      -1.051124       0.001964       0.018763       0.011247       0.021963      -0.003926       0.014346       0.012479       0.016808       0.037575      -0.023136      -0.001230       0.024365              9.547013      10.442202      -0.017072      -2.194163      11.912860      -1.164940       6.285978           0.000642
          116              C       7.496121      12.178444       5.216621      -0.039066      26.261591 0.37265543E+03  0.84229448E+04                                 7.651374                            6.441017       0.400576       2.123794                    0.999774      27.312930      76.780595       0.649108       0.417477      -1.064414      -0.010462      -0.006407       0.023712       0.026697       0.007990      -0.001549      -0.004171       0.001878       0.018543      -0.011397       0.001731       0.009667              8.144265       8.765974      -0.908820      -1.460481      10.453367      -0.388549       5.213455          -0.003644
          117              C       6.337265      12.834161       5.576233      -0.147399      30.274249 0.44164982E+03  0.10473567E+05                                 8.556835                            7.102675      -0.005013       1.977061                    0.998752      29.657119      86.963811       0.602965       0.428348      -1.051724       0.028460      -0.012105       0.009842       0.032456       0.012633      -0.006649      -0.007065      -0.034632      -0.029009      -0.018876      -0.009442       0.028318              9.366207       9.533654      -0.944191      -1.561798      12.814814      -0.699722       5.750155           0.000833
          118              C       5.361426      12.138136       6.218718       0.073716      26.443937 0.35015701E+03  0.78789055E+04                                 7.954133                            6.433587      -0.016185       2.012107                    0.998411      26.919508      78.284872       0.614085       0.443277      -1.037032       0.023112      -0.056122       0.018793       0.063538      -0.004534       0.018686       0.021625       0.022055       0.062105      -0.034652      -0.002162       0.036815              8.782219       8.884727      -0.148319      -1.754208      11.850484      -1.150954       5.611444          -0.002643
          119              C       8.636463       3.453164       7.720359       0.070659      27.236969 0.32835379E+03  0.72125710E+04                                 7.894460                            6.041174       0.274319       2.096365                    0.999744      26.165668      73.242763       0.669000       0.416804      -1.061580       0.037713       0.015163      -0.026022       0.048263       0.031691       0.002125       0.000831      -0.019484       0.077433      -0.046080       0.019646       0.026434              9.339466      10.810107      -3.346978      -0.625932      12.208135      -2.046544       5.000157           0.001398
          120              C       7.738104       4.472471       7.590959      -0.187521      36.463063 0.44914660E+03  0.10688355E+05                                 9.665145                            7.140115       0.036767       1.984669                    0.999083      30.080481      88.145050       0.604686       0.425651      -1.054166       0.008592       0.002437      -0.017934       0.020035       0.005329      -0.008207       0.006218       0.032761       0.000642      -0.020224       0.000313       0.019911             11.705742      13.189278      -4.048234      -0.729346      15.972592      -2.700392       5.955357          -0.002038
          121              C       8.083902       5.645085       6.987594       0.089144      37.952412 0.40351876E+03  0.93039681E+04                                10.019246                            6.799764      -0.100363       1.983879                    0.999411      26.446369      75.093499       0.618225       0.429690      -1.056747       0.008253      -0.017038      -0.004628       0.019489       0.013819      -0.000161       0.001012       0.005893       0.017775      -0.017126       0.005909       0.011217             13.311572      15.155773      -7.157949      -0.469249      18.640143      -2.344894       6.138801           0.002606
          122              C       9.374181       5.713668       6.491060      -0.171646      33.977998 0.45678201E+03  0.10928952E+05                                 9.300387                            7.247425      -0.111205       1.940537                    0.998800      30.106102      88.803144       0.593672       0.431211      -1.049503      -0.012584      -0.002612       0.001830       0.012982       0.012772       0.008991       0.005216      -0.027637       0.042910      -0.027026       0.005280       0.021745             11.042797      13.975532      -4.570219      -1.121462      13.028980      -1.660915       6.123878          -0.002081
          123              C      10.220259       4.645974       6.656571       0.076285      26.872505 0.33918644E+03  0.75510020E+04                                 7.992637                            6.269693       0.118794       2.054291                    0.999515      26.527983      76.057008       0.633074       0.434596      -1.045010      -0.028622      -0.034778       0.015614       0.047671       0.021777       0.000589       0.022362       0.034617       0.087082      -0.047609       0.009445       0.038165              9.395433      10.303514      -3.318106      -0.985856      12.434639      -1.810368       5.448144           0.001277
          124              N       9.031739      11.427473      14.015814      -0.154280      37.864571 0.51370675E+03  0.12428805E+05                                 9.553306                            7.376947      -0.131978       1.976144                    0.998478      28.125667      78.608766       0.637269       0.397255      -1.090927      -0.068298      -0.029808      -0.082139       0.110906       0.009509      -0.011454       0.010812      -0.023150       0.042343      -0.027216       0.005462       0.021754             11.568784      14.747532      -0.677360       4.852675       7.603641       1.906765      12.355180          -0.007837
          125              N       8.526539      10.727152      12.973091      -0.288058      37.572635 0.53429826E+03  0.12940594E+05                                 9.201447                            7.332579       0.815464       2.247590                    0.999622      29.115151      79.116590       0.670154       0.377364      -1.114766      -0.055170       0.200781       0.145718       0.254147       0.093804       0.099500      -0.048494       0.146962       0.152649      -0.180102       0.026295       0.153807             10.875787      13.431647      -0.198848       5.091314       6.803085       2.081995      12.392628          -0.002882
          126              N       7.079940      12.374600      13.528307      -0.419709      38.613988 0.57018919E+03  0.14045364E+05                                 9.368716                            7.557355       0.622699       2.172859                    0.999718      30.408416      83.511127       0.661973       0.375623      -1.115324       0.144910      -0.111651      -0.000199       0.182934       0.120389       0.023347       0.021652      -0.046562       0.312067      -0.174695       0.051627       0.123068             11.015859      11.213916       0.678043       5.032705       7.476041       3.690329      14.357621          -0.001382
          127              N       5.344273       9.309313       0.953948      -0.205611      38.028611 0.53630961E+03  0.13096794E+05                                 9.556029                            7.588991      -0.100707       1.991637                    0.999061      28.114238      78.563771       0.622835       0.402702      -1.088822      -0.055680       0.068865       0.042549       0.098250       0.028071       0.026914      -0.003732       0.018877       0.047528      -0.044039       0.003340       0.040700             10.897074      11.264214      -0.493830       2.578441       8.178815       4.008243      13.248193           0.014997
          128              N       4.991093      10.143341       9.398043      -0.174857      33.891558 0.51367338E+03  0.12396568E+05                                 8.830830                            7.398467      -0.022833       2.015903                    0.999371      27.644101      76.533514       0.635132       0.399602      -1.092066       0.069005       0.034149       0.087519       0.116565      -0.027058      -0.025981      -0.013441      -0.036931      -0.082455      -0.052807       0.006305       0.046502             10.161105       9.012151      -0.542714       3.912853       9.926548       2.449014      11.544616           0.015271
          129              N      14.190240      16.763129       9.274662      -0.171826      39.192669 0.53479165E+03  0.13047420E+05                                 9.734343                            7.509503      -0.132623       1.971069                    0.998227      28.425572      79.335686       0.634888       0.395429      -1.094050      -0.048180      -0.076110       0.074215       0.116713       0.014612      -0.002462       0.013495       0.009663      -0.088121      -0.034455       0.003746       0.030709             11.749272       9.030772       3.778515      -1.849062      12.553183      -3.466862      13.663862           0.003503
          130              N      13.332064      15.770188       9.677908      -0.280626      37.298773 0.52299016E+03  0.12592843E+05                                 9.142547                            7.243392       0.814084       2.247553                    0.999611      28.961189      78.340072       0.676167       0.376203      -1.116184       0.160465       0.168537       0.098857       0.252836      -0.025607      -0.118687      -0.119776      -0.030337      -0.003529      -0.182674       0.025819       0.156855             10.806796       8.555676       3.682675      -2.129263      11.082954      -3.656879      12.781757           0.002050
          131              N      14.319107      16.678270      11.504553      -0.438237      43.273488 0.59407388E+03  0.14811191E+05                                10.201090                            7.744616       0.344091       2.072913                    0.999857      31.288352      86.955948       0.648882       0.378609      -1.111121      -0.046586      -0.043074      -0.183883       0.194522       0.024981      -0.076353      -0.076018      -0.014546      -0.457567      -0.192127       0.050805       0.141322             12.566263      10.441393       6.818202      -3.390965      15.528237      -5.239286      11.729158           0.001067
          132              N       3.207001       3.046402       9.000816      -0.213979      39.772773 0.54419374E+03  0.13328282E+05                                 9.842208                            7.620368      -0.072568       1.997442                    0.999230      28.243860      78.855564       0.624965       0.400156      -1.091336       0.052196       0.047480       0.070627       0.099835       0.007462      -0.028306      -0.035907       0.004621      -0.040089      -0.047743      -0.000127       0.047870             11.627051      10.378799       5.671819      -1.201234      14.040691      -1.225959      10.461661          -0.014543
          133              N      11.577575      12.949769      13.602035      -0.181453      34.121858 0.51176061E+03  0.12326255E+05                                 8.860218                            7.377706       0.030269       2.032414                    0.999389      27.589448      76.052470       0.637580       0.398848      -1.093702       0.052498       0.076431      -0.073302       0.118198      -0.012865       0.033072       0.033228       0.022748       0.014360      -0.054411       0.010189       0.044222             10.037231       8.399475       3.312511      -0.997154       8.394566      -2.259143      13.317654           0.021847
          134              N      11.671116      11.050502       7.909945      -0.191263      38.794674 0.54659370E+03  0.13413920E+05                                 9.668779                            7.603178      -0.105217       1.977352                    0.998161      28.667075      80.354410       0.629300       0.396604      -1.092783      -0.083149       0.095540       0.003013       0.126692       0.011694       0.012068      -0.008027      -0.070916       0.010090      -0.042822       0.006008       0.036815             11.648512      14.344222      -3.410001      -1.996013      13.083515      -0.146007       7.517800           0.012210
          135              N      11.295493      12.337972       7.661677      -0.290444      38.564709 0.54526424E+03  0.13258398E+05                                 9.322187                            7.390513       0.961740       2.296595                    0.999386      29.072551      78.864324       0.670577       0.375641      -1.117307      -0.087753      -0.205926       0.112945       0.250725      -0.135814       0.049085       0.053502      -0.026396      -0.069555      -0.162441       0.014106       0.148335             11.025852      13.523368      -3.342143      -1.843085      12.909378      -0.483339       6.644809           0.000338
          136              N       9.600582      11.285124       8.726969      -0.421099      39.432246 0.59727348E+03  0.14866856E+05                                 9.469365                            7.732097       0.660640       2.186738                    0.999607      30.421633      83.665015       0.655553       0.375364      -1.116818       0.152184       0.034610      -0.079152       0.174994      -0.059059       0.081821       0.012813      -0.200239       0.001443      -0.159033       0.042068       0.116965             10.975422      11.188573      -4.088571      -0.676894      15.229016      -1.382200       6.508676          -0.000068
          137              N      11.811133       8.420527       8.540393      -0.200730      37.438384 0.52754980E+03  0.12840192E+05                                 9.444477                            7.513625      -0.072830       2.000184                    0.999307      28.051532      78.462901       0.627092       0.401298      -1.088903      -0.065349      -0.056850       0.036331       0.093927      -0.031041       0.018108       0.011007      -0.037607      -0.026884      -0.044452       0.003668       0.040784             10.844667      10.871312      -1.397402      -1.819628      14.737373      -1.098508       6.925315           0.006384
          138              N       7.374676      15.737464       7.779040      -0.189828      35.861365 0.51494848E+03  0.12420832E+05                                 9.163747                            7.393416      -0.014068       2.016522                    0.999348      27.712939      76.417994       0.637913       0.398068      -1.094367       0.080685      -0.091145       0.018623       0.123144       0.045926      -0.018307      -0.003952       0.027928       0.059974      -0.058785       0.010342       0.048443             10.927591      11.960449      -3.167835      -1.062255      14.391449      -2.429340       6.430874          -0.026948
          139              N       8.239100       7.831755       1.030685      -0.154280      37.864574 0.51370684E+03  0.12428808E+05                                 9.553307                            7.376947      -0.131978       1.976144                    0.998478      28.125668      78.608771       0.637269       0.397255      -1.090927       0.068298       0.029807       0.082139       0.110906       0.009509      -0.011454       0.010812      -0.023150       0.042343      -0.027216       0.005462       0.021754             11.568785      14.747533      -0.677362       4.852674       7.603643       1.906765      12.355180          -0.007837
          140              N       8.744300       8.532076       2.073408      -0.288059      37.572649 0.53429852E+03  0.12940602E+05                                 9.201450                            7.332581       0.815463       2.247589                    0.999622      29.115158      79.116618       0.670154       0.377364      -1.114765       0.055170      -0.200782      -0.145718       0.254147       0.093804       0.099500      -0.048495       0.146962       0.152649      -0.180102       0.026295       0.153807             10.875791      13.431652      -0.198849       5.091316       6.803087       2.081996      12.392633          -0.002882
          141              N      10.190899       6.884628       1.518192      -0.419709      38.613989 0.57018923E+03  0.14045366E+05                                 9.368716                            7.557354       0.622699       2.172859                    0.999718      30.408419      83.511133       0.661973       0.375623      -1.115324      -0.144910       0.111651       0.000199       0.182934       0.120389       0.023347       0.021652      -0.046562       0.312067      -0.174695       0.051627       0.123068             11.015859      11.213915       0.678043       5.032704       7.476041       3.690329      14.357620          -0.001382
          142              N      11.926566       9.949915      14.092551      -0.205611      38.028614 0.53630970E+03  0.13096796E+05                                 9.556030                            7.588991      -0.100707       1.991637                    0.999061      28.114238      78.563769       0.622835       0.402702      -1.088822       0.055680      -0.068865      -0.042549       0.098250       0.028071       0.026913      -0.003732       0.018877       0.047528      -0.044039       0.003340       0.040700             10.897074      11.264215      -0.493829       2.578442       8.178815       4.008242      13.248193           0.014997
          143              N      12.279746       9.115887       5.648456      -0.174858      33.891572 0.51367369E+03  0.12396577E+05                                 8.830834                            7.398470      -0.022834       2.015902                    0.999371      27.644108      76.533547       0.635132       0.399602      -1.092065      -0.069005      -0.034149      -0.087519       0.116565      -0.027058      -0.025981      -0.013441      -0.036931      -0.082455      -0.052807       0.006305       0.046502             10.161109       9.012157      -0.542714       3.912855       9.926552       2.449014      11.544619           0.015271
          144              N       3.080599       2.496099       5.771837      -0.171826      39.192670 0.53479170E+03  0.13047422E+05                                 9.734343                            7.509504      -0.132623       1.971069                    0.998227      28.425572      79.335688       0.634888       0.395430      -1.094050       0.048180       0.076110      -0.074215       0.116713       0.014612      -0.002462       0.013495       0.009663      -0.088121      -0.034455       0.003746       0.030709             11.749273       9.030772       3.778514      -1.849061      12.553182      -3.466860      13.663864           0.003503
          145              N       3.938775       3.489040       5.368591      -0.280626      37.298766 0.52299007E+03  0.12592840E+05                                 9.142546                            7.243392       0.814084       2.247553                    0.999611      28.961186      78.340063       0.676167       0.376203      -1.116184      -0.160465      -0.168537      -0.098857       0.252836      -0.025607      -0.118687      -0.119776      -0.030337      -0.003529      -0.182674       0.025819       0.156855             10.806794       8.555675       3.682674      -2.129263      11.082952      -3.656878      12.781757           0.002050
          146              N       2.951732       2.580958       3.541946      -0.438237      43.273478 0.59407374E+03  0.14811187E+05                                10.201088                            7.744615       0.344091       2.072913                    0.999857      31.288350      86.955937       0.648882       0.378609      -1.111121       0.046586       0.043074       0.183883       0.194521       0.024981      -0.076353      -0.076018      -0.014546      -0.457568      -0.192127       0.050805       0.141322             12.566260      10.441391       6.818200      -3.390964      15.528233      -5.239284      11.729156           0.001067
          147              N      14.063838      16.212826       6.045683      -0.213979      39.772769 0.54419369E+03  0.13328280E+05                                 9.842208                            7.620368      -0.072569       1.997442                    0.999230      28.243856      78.855552       0.624965       0.400156      -1.091336      -0.052196      -0.047480      -0.070627       0.099835       0.007462      -0.028306      -0.035907       0.004620      -0.040089      -0.047742      -0.000127       0.047870             11.627050      10.378798       5.671818      -1.201235      14.040692      -1.225961      10.461661          -0.014543
          148              N       5.693264       6.309459       1.444464      -0.181453      34.121864 0.51176075E+03  0.12326259E+05                                 8.860218                            7.377707       0.030269       2.032414                    0.999389      27.589452      76.052482       0.637580       0.398848      -1.093702      -0.052498      -0.076431       0.073302       0.118198      -0.012865       0.033072       0.033228       0.022748       0.014360      -0.054411       0.010189       0.044222             10.037232       8.399474       3.312510      -0.997152       8.394567      -2.259144      13.317654           0.021847
          149              N       5.599723       8.208726       7.136554      -0.191263      38.794675 0.54659371E+03  0.13413921E+05                                 9.668779                            7.603178      -0.105217       1.977352                    0.998161      28.667076      80.354412       0.629300       0.396604      -1.092783       0.083149      -0.095540      -0.003013       0.126692       0.011694       0.012068      -0.008027      -0.070916       0.010090      -0.042822       0.006008       0.036815             11.648512      14.344220      -3.410002      -1.996015      13.083516      -0.146005       7.517800           0.012210
          150              N       5.975346       6.921256       7.384822      -0.290444      38.564697 0.54526405E+03  0.13258392E+05                                 9.322185                            7.390512       0.961740       2.296595                    0.999386      29.072546      78.864303       0.670577       0.375641      -1.117307       0.087753       0.205926      -0.112945       0.250725      -0.135814       0.049085       0.053502      -0.026396      -0.069555      -0.162441       0.014106       0.148335             11.025849      13.523364      -3.342142      -1.843084      12.909375      -0.483338       6.644807           0.000337
          151              N       7.670257       7.974104       6.319530      -0.421100      39.432245 0.59727346E+03  0.14866855E+05                                 9.469365                            7.732097       0.660640       2.186738                    0.999607      30.421632      83.665012       0.655553       0.375364      -1.116818      -0.152184      -0.034610       0.079152       0.174994      -0.059059       0.081821       0.012813      -0.200239       0.001443      -0.159033       0.042068       0.116965             10.975422      11.188574      -4.088571      -0.676895      15.229016      -1.382200       6.508676          -0.000068
          152              N       5.459706      10.838701       6.506106      -0.200730      37.438382 0.52754978E+03  0.12840192E+05                                 9.444477                            7.513625      -0.072830       2.000184                    0.999307      28.051532      78.462904       0.627092       0.401298      -1.088903       0.065349       0.056850      -0.036331       0.093927      -0.031041       0.018108       0.011007      -0.037607      -0.026884      -0.044452       0.003668       0.040784             10.844666      10.871310      -1.397402      -1.819629      14.737373      -1.098509       6.925316           0.006384
          153              N       9.896163       3.521764       7.267459      -0.189828      35.861346 0.51494811E+03  0.12420821E+05                                 9.163743                            7.393413      -0.014067       2.016522                    0.999348      27.712930      76.417958       0.637913       0.398068      -1.094367      -0.080685       0.091145      -0.018623       0.123144       0.045926      -0.018307      -0.003952       0.027928       0.059974      -0.058785       0.010342       0.048443             10.927586      11.960444      -3.167833      -1.062254      14.391442      -2.429340       6.430872          -0.026948

******************************************************
Auxiliary information for the entire system
The total spin magnetic moment of the unit cell is   0.840319
The total net atomic charge of the unit cell is   -0.000005
Accuracy of reproducing the electrostatic potential in the unit cell:
  The inner radius (bohr) =    5.0000
  The outer radius (bohr) =   12.0000
  Valid grid points have density less than (e/(bohr^3)) =    0.0001
  The number of valid grid points were=        68472
  The rms potential error without charges in kcal/mol is=      5.60085
  The rms potential error with partial charges in kcal/mol is=      1.59791
  The RRMSE value at monopole order=      0.28530
  The rms potential error with partial charges and cloud penetration in kcal/mol is=      1.57091
  The RRMSE value at monopole order with cloud penetration is=      0.28048
  The rms potential error with partial charges and atomic dipoles in kcal/mol is=      0.70393
  The RRMSE value at dipole order=      0.12568
  The rms potential error with partial charges, atomic dipoles and cloud penetration in kcal/mol is=      0.67192
  The RRMSE value at dipole order with cloud penetration=      0.11997

******************************************************
The electron densities and ab initio electrostatic potential were computed in VASP using the PBE functional and
projector augmented wave method. See the main text of the journal article for a description of computational details.
The atomic charges, dipoles, and quadrupoles were computed with the DDEC6 method as described in
(a) T. A. Manz and N. Gabaldon Limas, RSC Adv. 6 (2016) 47771-47801 DOI: 10.1039/c6ra04656h
(b) N. Gabaldon Limas and T. A. Manz, RSC Adv. 8 (2018) 2678-2707 DOI: 10.1039/c7ra11829e.
For each atom in the material, the electron cloud parameters were fit to the spherically averaged atom-in-material
electron density using radial positions for which this density was between 10^-4 and 10^-2 electrons per cubic bohr.
The polarizabilities, dispersion coefficients, and quantum Drude oscillator (QDO) parameters were fit using the MCLF method.
The magnetic structure of the system was optimized in VASP from the default ferromagnetic initial guess using spin polarization.
The atomic spin moments (ASMs) were computed on this optimized magnetic structure using the DDEC6 partition as inputs
to the method of T. A. Manz and D. S. Sholl, J. Chem. Theory Comput. 7 (2011) 4146-4164 DOI: 10.1021/ct200539n.
The RMSE and RRMSE were computed using a uniform grid with Ewald summation.
