# Supplementary material for: A collection of forcefield precursors for metal–organic frameworks
Source: RSC Adv. 2019 Nov 13;9(63):36492–507. doi: 10.1039/c9ra07327b (PMC9075174; doi:10.1039/c9ra07327b)
Supplement: RA-009-C9RA07327B-s4950 [file RA-009-C9RA07327B-s4950.xyz]

  460
jmolscript: load "" {1 1 1} spacegroup "x,y,z" unitcell [{     22.592000     0.000000     0.000000 }, {      0.000000    22.592000     0.000000 }, {      0.000000     0.000000    22.592000 }]
Zn     1.690559    12.597751    19.562865     0.950762
Zn    19.562865     9.605441    21.290249     0.950761
Zn    21.290249    14.325135     1.690559     0.950761
Zn    20.901441     9.994249     3.029135     0.950761
Zn     3.029135    12.986559     1.301751     0.950761
Zn     1.301751     8.266865    20.901441     0.950762
Zn     0.000000    11.296000     0.000000     1.146699
Zn     9.605441    21.290249    19.562865     0.950761
Zn    14.325135     1.690559    21.290249     0.950760
Zn    12.597751    19.562865     1.690559     0.950760
Zn    12.986559     1.301751     3.029135     0.950760
Zn     8.266865    20.901441     1.301751     0.950760
Zn     9.994249     3.029135    20.901441     0.950761
Zn    11.296000     0.000000     0.000000     1.146698
Zn     9.605441    12.597751    14.325135     0.950760
Zn    14.325135     9.605441    12.597751     0.950762
Zn    12.597751    14.325135     9.605441     0.950761
Zn    12.986559     9.994249     8.266865     0.950761
Zn     8.266865    12.986559     9.994249     0.950760
Zn     9.994249     8.266865    12.986559     0.950761
Zn    11.296000    11.296000    11.296000     1.146699
Zn     1.690559    21.290249    14.325135     0.950762
Zn    19.562865     1.690559    12.597751     0.950761
Zn    21.290249    19.562865     9.605441     0.950761
Zn    20.901441     1.301751     8.266865     0.950761
Zn     3.029135    20.901441     9.994249     0.950761
Zn     1.301751     3.029135    12.986559     0.950761
Zn     0.000000     0.000000    11.296000     1.146699
P     22.087747    10.336970    19.513388     1.339308
P     19.513388    11.800253     0.959030     1.339305
P      0.959030    14.374612    22.087747     1.339306
P      0.504253    12.255030     3.078612     1.339304
P      3.078612    10.791747    21.632970     1.339308
P     21.632970     8.217388     0.504253     1.339305
P     11.800253     0.959030    19.513388     1.339305
P     14.374612    22.087747     0.959030     1.339303
P     10.336970    19.513388    22.087747     1.339305
P     10.791747    21.632970     3.078612     1.339303
P      8.217388     0.504253    21.632970     1.339306
P     12.255030     3.078612     0.504253     1.339303
P     11.800253    10.336970    14.374612     1.339308
P     14.374612    11.800253    10.336970     1.339306
P     10.336970    14.374612    11.800253     1.339306
P     10.791747    12.255030     8.217388     1.339304
P      8.217388    10.791747    12.255030     1.339307
P     12.255030     8.217388    10.791747     1.339306
P     22.087747     0.959030    14.374612     1.339307
P     19.513388    22.087747    10.336970     1.339305
P      0.959030    19.513388    11.800253     1.339307
P      0.504253    21.632970     8.217388     1.339306
P      3.078612     0.504253    12.255030     1.339307
P     21.632970     3.078612    10.791747     1.339305
H      1.030195    12.558893    15.868621     0.133255
H      0.022592    13.315725    16.803930     0.146621
H     21.507584    11.811098    17.831866     0.167924
H     22.063347    10.480429    17.208326     0.165916
H      1.635661    10.394579    16.444717     0.147547
H      2.781075    11.214669    17.131514     0.162629
H      2.026502    10.098624    17.935789     0.170808
H     15.868621    10.265805    21.329107     0.133256
H     16.803930    11.273408    20.572275     0.146621
H     17.831866    12.380416    22.076902     0.167923
H     17.208326    11.824653     0.815571     0.165916
H     16.444717     9.660339     0.901421     0.147546
H     17.131514     8.514925     0.081331     0.162628
H     17.935789     9.269498     1.197376     0.170807
H     21.329107    18.019379     1.030195     0.133255
H     20.572275    17.084070     0.022592     0.146621
H     22.076902    16.056134    21.507584     0.167923
H      0.815571    16.679674    22.063347     0.165916
H      0.901421    17.443283     1.635661     0.147546
H      0.081331    16.756486     2.781075     0.162628
H      1.197376    15.952211     2.026502     0.170807
H     21.561805    10.033107     6.723379     0.133255
H     -0.022592     9.276275     5.788070     0.146621
H      1.084416    10.780902     4.760134     0.167923
H      0.528653    12.111571     5.383674     0.165916
H     20.956339    12.197421     6.147283     0.147547
H     19.810925    11.377331     5.460486     0.162628
H     20.565498    12.493376     4.656211     0.170807
H      6.723379    12.326195     1.262893     0.133256
H      5.788070    11.318592     2.019725     0.146621
H      4.760134    10.211584     0.515098     0.167923
H      5.383674    10.767347    21.776429     0.165916
H      6.147283    12.931661    21.690579     0.147546
H      5.460486    14.077075    22.510669     0.162628
H      4.656211    13.322502    21.394624     0.170807
H      1.262893     4.572621    21.561805     0.133255
H      2.019725     5.507930    -0.022592     0.146621
H      0.515098     6.535866     1.084416     0.167923
H     21.776429     5.912326     0.528653     0.165917
H     21.690579     5.148717    20.956339     0.147547
H     22.510669     5.835514    19.810925     0.162628
H     21.394624     6.639789    20.565498     0.170807
H     10.265805    21.329107    15.868621     0.133255
H     11.273408    20.572275    16.803930     0.146621
H     12.380416    22.076902    17.831866     0.167923
H     11.824653     0.815571    17.208326     0.165916
H      9.660339     0.901421    16.444717     0.147546
H      8.514925     0.081331    17.131514     0.162628
H      9.269498     1.197376    17.935789     0.170807
H     18.019379     1.030195    21.329107     0.133256
H     17.084070     0.022592    20.572275     0.146622
H     16.056134    21.507584    22.076902     0.167923
H     16.679674    22.063347     0.815571     0.165916
H     17.443283     1.635661     0.901421     0.147546
H     16.756486     2.781075     0.081331     0.162628
H     15.952211     2.026502     1.197376     0.170808
H     12.558893    15.868621     1.030195     0.133256
H     13.315725    16.803930     0.022592     0.146621
H     11.811098    17.831866    21.507584     0.167923
H     10.480429    17.208326    22.063347     0.165916
H     10.394579    16.444717     1.635661     0.147546
H     11.214669    17.131514     2.781075     0.162628
H     10.098624    17.935789     2.026502     0.170807
H     12.326195     1.262893     6.723379     0.133256
H     11.318592     2.019725     5.788070     0.146621
H     10.211584     0.515098     4.760134     0.167923
H     10.767347    21.776429     5.383674     0.165916
H     12.931661    21.690579     6.147283     0.147546
H     14.077075    22.510669     5.460486     0.162628
H     13.322502    21.394624     4.656211     0.170808
H      4.572621    21.561805     1.262893     0.133257
H      5.507930    -0.022592     2.019725     0.146622
H      6.535866     1.084416     0.515098     0.167923
H      5.912326     0.528653    21.776429     0.165916
H      5.148717    20.956339    21.690579     0.147546
H      5.835514    19.810925    22.510669     0.162629
H      6.639789    20.565498    21.394624     0.170807
H     10.033107     6.723379    21.561805     0.133255
H      9.276275     5.788070    -0.022592     0.146620
H     10.780902     4.760134     1.084416     0.167923
H     12.111571     5.383674     0.528653     0.165917
H     12.197421     6.147283    20.956339     0.147546
H     11.377331     5.460486    19.810925     0.162628
H     12.493376     4.656211    20.565498     0.170807
H     10.265805    12.558893    18.019379     0.133257
H     11.273408    13.315725    17.084070     0.146622
H     12.380416    11.811098    16.056134     0.167923
H     11.824653    10.480429    16.679674     0.165916
H      9.660339    10.394579    17.443283     0.147546
H      8.514925    11.214669    16.756486     0.162629
H      9.269498    10.098624    15.952211     0.170808
H     18.019379    10.265805    12.558893     0.133255
H     17.084070    11.273408    13.315725     0.146621
H     16.056134    12.380416    11.811098     0.167923
H     16.679674    11.824653    10.480429     0.165916
H     17.443283     9.660339    10.394579     0.147547
H     16.756486     8.514925    11.214669     0.162628
H     15.952211     9.269498    10.098624     0.170808
H     12.558893    18.019379    10.265805     0.133256
H     13.315725    17.084070    11.273408     0.146622
H     11.811098    16.056134    12.380416     0.167923
H     10.480429    16.679674    11.824653     0.165916
H     10.394579    17.443283     9.660339     0.147546
H     11.214669    16.756486     8.514925     0.162628
H     10.098624    15.952211     9.269498     0.170807
H     12.326195    10.033107     4.572621     0.133256
H     11.318592     9.276275     5.507930     0.146622
H     10.211584    10.780902     6.535866     0.167923
H     10.767347    12.111571     5.912326     0.165916
H     12.931661    12.197421     5.148717     0.147547
H     14.077075    11.377331     5.835514     0.162628
H     13.322502    12.493376     6.639789     0.170808
H      4.572621    12.326195    10.033107     0.133257
H      5.507930    11.318592     9.276275     0.146622
H      6.535866    10.211584    10.780902     0.167923
H      5.912326    10.767347    12.111571     0.165916
H      5.148717    12.931661    12.197421     0.147546
H      5.835514    14.077075    11.377331     0.162629
H      6.639789    13.322502    12.493376     0.170808
H     10.033107     4.572621    12.326195     0.133256
H      9.276275     5.507930    11.318592     0.146621
H     10.780902     6.535866    10.211584     0.167923
H     12.111571     5.912326    10.767347     0.165916
H     12.197421     5.148717    12.931661     0.147546
H     11.377331     5.835514    14.077075     0.162628
H     12.493376     6.639789    13.322502     0.170807
H      1.030195    21.329107    18.019379     0.133256
H      0.022592    20.572275    17.084070     0.146622
H     21.507584    22.076902    16.056134     0.167924
H     22.063347     0.815571    16.679674     0.165916
H      1.635661     0.901421    17.443283     0.147546
H      2.781075     0.081331    16.756486     0.162628
H      2.026502     1.197376    15.952211     0.170807
H     15.868621     1.030195    12.558893     0.133256
H     16.803930     0.022592    13.315725     0.146622
H     17.831866    21.507584    11.811098     0.167923
H     17.208326    22.063347    10.480429     0.165917
H     16.444717     1.635661    10.394579     0.147547
H     17.131514     2.781075    11.214669     0.162628
H     17.935789     2.026502    10.098624     0.170808
H     21.329107    15.868621    10.265805     0.133256
H     20.572275    16.803930    11.273408     0.146621
H     22.076902    17.831866    12.380416     0.167923
H      0.815571    17.208326    11.824653     0.165916
H      0.901421    16.444717     9.660339     0.147547
H      0.081331    17.131514     8.514925     0.162628
H      1.197376    17.935789     9.269498     0.170808
H     21.561805     1.262893     4.572621     0.133256
H     -0.022592     2.019725     5.507930     0.146622
H      1.084416     0.515098     6.535866     0.167924
H      0.528653    21.776429     5.912326     0.165917
H     20.956339    21.690579     5.148717     0.147547
H     19.810925    22.510669     5.835514     0.162628
H     20.565498    21.394624     6.639789     0.170808
H      6.723379    21.561805    10.033107     0.133256
H      5.788070    -0.022592     9.276275     0.146621
H      4.760134     1.084416    10.780902     0.167923
H      5.383674     0.528653    12.111571     0.165916
H      6.147283    20.956339    12.197421     0.147546
H      5.460486    19.810925    11.377331     0.162629
H      4.656211    20.565498    12.493376     0.170807
H      1.262893     6.723379    12.326195     0.133256
H      2.019725     5.788070    11.318592     0.146621
H      0.515098     4.760134    10.211584     0.167923
H     21.776429     5.383674    10.767347     0.165916
H     21.690579     6.147283    12.931661     0.147546
H     22.510669     5.460486    14.077075     0.162628
H     21.394624     4.656211    13.322502     0.170808
C      0.899162    12.900032    16.767782    -0.291365
C      1.967763    13.952819    17.068256     0.602187
C     22.203418    11.137856    17.906419    -0.426321
C      1.933875    10.785421    17.269325    -0.370038
C     16.767782    10.396838    20.987968    -0.291368
C     17.068256     9.328237    19.935181     0.602188
C     17.906419    11.684582     0.158144    -0.426321
C     17.269325     9.362125     0.510579    -0.370037
C     20.987968    17.120218     0.899162    -0.291367
C     19.935181    16.819744     1.967763     0.602189
C      0.158144    15.981581    22.203418    -0.426320
C      0.510579    16.618675     1.933875    -0.370037
C     21.692838     9.691968     5.824218    -0.291367
C     20.624237     8.639181     5.523744     0.602190
C      0.388582    11.454144     4.685581    -0.426321
C     20.658125    11.806579     5.322675    -0.370038
C      5.824218    12.195162     1.604032    -0.291366
C      5.523744    13.263763     2.656819     0.602189
C      4.685581    10.907418    22.433856    -0.426320
C      5.322675    13.229875    22.081421    -0.370037
C      1.604032     5.471782    21.692838    -0.291366
C      2.656819     5.772256    20.624237     0.602187
C     22.433856     6.610419     0.388582    -0.426321
C     22.081421     5.973325    20.658125    -0.370038
C     10.396838    20.987968    16.767782    -0.291367
C      9.328237    19.935181    17.068256     0.602188
C     11.684582     0.158144    17.906419    -0.426321
C      9.362125     0.510579    17.269325    -0.370037
C     17.120218     0.899162    20.987968    -0.291369
C     16.819744     1.967763    19.935181     0.602190
C     15.981581    22.203418     0.158144    -0.426321
C     16.618675     1.933875     0.510579    -0.370037
C     12.900032    16.767782     0.899162    -0.291368
C     13.952819    17.068256     1.967763     0.602189
C     11.137856    17.906419    22.203418    -0.426320
C     10.785421    17.269325     1.933875    -0.370036
C     12.195162     1.604032     5.824218    -0.291367
C     13.263763     2.656819     5.523744     0.602189
C     10.907418    22.433856     4.685581    -0.426321
C     13.229875    22.081421     5.322675    -0.370037
C      5.471782    21.692838     1.604032    -0.291369
C      5.772256    20.624237     2.656819     0.602191
C      6.610419     0.388582    22.433856    -0.426320
C      5.973325    20.658125    22.081421    -0.370037
C      9.691968     5.824218    21.692838    -0.291366
C      8.639181     5.523744    20.624237     0.602187
C     11.454144     4.685581     0.388582    -0.426321
C     11.806579     5.322675    20.658125    -0.370037
C     10.396838    12.900032    17.120218    -0.291369
C      9.328237    13.952819    16.819744     0.602191
C     11.684582    11.137856    15.981581    -0.426320
C      9.362125    10.785421    16.618675    -0.370036
C     17.120218    10.396838    12.900032    -0.291366
C     16.819744     9.328237    13.952819     0.602188
C     15.981581    11.684582    11.137856    -0.426321
C     16.618675     9.362125    10.785421    -0.370038
C     12.900032    17.120218    10.396838    -0.291369
C     13.952819    16.819744     9.328237     0.602189
C     11.137856    15.981581    11.684582    -0.426321
C     10.785421    16.618675     9.362125    -0.370038
C     12.195162     9.691968     5.471782    -0.291368
C     13.263763     8.639181     5.772256     0.602191
C     10.907418    11.454144     6.610419    -0.426321
C     13.229875    11.806579     5.973325    -0.370038
C      5.471782    12.195162     9.691968    -0.291369
C      5.772256    13.263763     8.639181     0.602193
C      6.610419    10.907418    11.454144    -0.426320
C      5.973325    13.229875    11.806579    -0.370037
C      9.691968     5.471782    12.195162    -0.291367
C      8.639181     5.772256    13.263763     0.602188
C     11.454144     6.610419    10.907418    -0.426321
C     11.806579     5.973325    13.229875    -0.370037
C      0.899162    20.987968    17.120218    -0.291367
C      1.967763    19.935181    16.819744     0.602188
C     22.203418     0.158144    15.981581    -0.426321
C      1.933875     0.510579    16.618675    -0.370037
C     16.767782     0.899162    12.900032    -0.291369
C     17.068256     1.967763    13.952819     0.602190
C     17.906419    22.203418    11.137856    -0.426321
C     17.269325     1.933875    10.785421    -0.370037
C     20.987968    16.767782    10.396838    -0.291368
C     19.935181    17.068256     9.328237     0.602189
C      0.158144    17.906419    11.684582    -0.426321
C      0.510579    17.269325     9.362125    -0.370038
C     21.692838     1.604032     5.471782    -0.291368
C     20.624237     2.656819     5.772256     0.602190
C      0.388582    22.433856     6.610419    -0.426321
C     20.658125    22.081421     5.973325    -0.370038
C      5.824218    21.692838     9.691968    -0.291367
C      5.523744    20.624237     8.639181     0.602189
C      4.685581     0.388582    11.454144    -0.426320
C      5.322675    20.658125    11.806579    -0.370037
C      1.604032     5.824218    12.195162    -0.291367
C      2.656819     5.523744    13.263763     0.602189
C     22.433856     4.685581    10.907418    -0.426320
C     22.081421     5.322675    13.229875    -0.370037
N      0.946605    11.781728    17.725683     0.025613
N     17.725683    10.349395    22.106272     0.025615
N     22.106272    16.162317     0.946605     0.025614
N     21.645395    10.810272     4.866317     0.025615
N      4.866317    12.242605     0.485728     0.025613
N      0.485728     6.429683    21.645395     0.025614
N     10.349395    22.106272    17.725683     0.025614
N     16.162317     0.946605    22.106272     0.025616
N     11.781728    17.725683     0.946605     0.025615
N     12.242605     0.485728     4.866317     0.025616
N      6.429683    21.645395     0.485728     0.025615
N     10.810272     4.866317    21.645395     0.025615
N     10.349395    11.781728    16.162317     0.025613
N     16.162317    10.349395    11.781728     0.025614
N     11.781728    16.162317    10.349395     0.025616
N     12.242605    10.810272     6.429683     0.025614
N      6.429683    12.242605    10.810272     0.025614
N     10.810272     6.429683    12.242605     0.025614
N      0.946605    22.106272    16.162317     0.025613
N     17.725683     0.946605    11.781728     0.025615
N     22.106272    17.725683    10.349395     0.025615
N     21.645395     0.485728     6.429683     0.025615
N      4.866317    21.645395    10.810272     0.025614
N      0.485728     4.866317    12.242605     0.025614
O      2.546118    13.891821    18.157190    -0.486833
O      2.125907    14.836166    16.193946    -0.384089
O      1.161229    14.167443    20.594867    -0.719524
O      3.140288    11.555808    20.337318    -0.738039
O      0.115219    11.356998    20.479648    -0.787475
O     18.157190     8.749882    19.996179    -0.486831
O     16.193946     9.170093    19.051834    -0.384092
O     20.594867    10.134771    19.720557    -0.719525
O     20.337318     8.155712    22.332192    -0.738038
O     20.479648    11.180781    22.531002    -0.787473
O     19.996179    15.730810     2.546118    -0.486831
O     19.051834    17.694054     2.125907    -0.384092
O     19.720557    13.293133     1.161229    -0.719524
O     22.332192    13.550682     3.140288    -0.738037
O     22.531002    13.408352     0.115219    -0.787473
O     20.045882     8.700179     4.434810    -0.486832
O     20.466093     7.755834     6.398054    -0.384095
O     21.430771     8.424557     1.997133    -0.719524
O     19.451712    11.036192     2.254682    -0.738038
O     22.476781    11.235002     2.112352    -0.787472
O      4.434810    13.842118     2.595821    -0.486833
O      6.398054    13.421907     3.540166    -0.384093
O      1.997133    12.457229     2.871443    -0.719523
O      2.254682    14.436288     0.259808    -0.738038
O      2.112352    11.411219     0.060998    -0.787475
O      2.595821     6.861190    20.045882    -0.486832
O      3.540166     4.897946    20.466093    -0.384088
O      2.871443     9.298867    21.430771    -0.719525
O      0.259808     9.041318    19.451712    -0.738039
O      0.060998     9.183648    22.476781    -0.787473
O      8.749882    19.996179    18.157190    -0.486832
O      9.170093    19.051834    16.193946    -0.384091
O     10.134771    19.720557    20.594867    -0.719524
O      8.155712    22.332192    20.337318    -0.738038
O     11.180781    22.531002    20.479648    -0.787473
O     15.730810     2.546118    19.996179    -0.486830
O     17.694054     2.125907    19.051834    -0.384095
O     13.293133     1.161229    19.720557    -0.719523
O     13.550682     3.140288    22.332192    -0.738037
O     13.408352     0.115219    22.531002    -0.787472
O     13.891821    18.157190     2.546118    -0.486830
O     14.836166    16.193946     2.125907    -0.384095
O     14.167443    20.594867     1.161229    -0.719523
O     11.555808    20.337318     3.140288    -0.738037
O     11.356998    20.479648     0.115219    -0.787473
O     13.842118     2.595821     4.434810    -0.486831
O     13.421907     3.540166     6.398054    -0.384093
O     12.457229     2.871443     1.997133    -0.719523
O     14.436288     0.259808     2.254682    -0.738037
O     11.411219     0.060998     2.112352    -0.787472
O      6.861190    20.045882     2.595821    -0.486831
O      4.897946    20.466093     3.540166    -0.384098
O      9.298867    21.430771     2.871443    -0.719523
O      9.041318    19.451712     0.259808    -0.738037
O      9.183648    22.476781     0.060998    -0.787473
O      8.700179     4.434810    20.045882    -0.486832
O      7.755834     6.398054    20.466093    -0.384088
O      8.424557     1.997133    21.430771    -0.719524
O     11.036192     2.254682    19.451712    -0.738037
O     11.235002     2.112352    22.476781    -0.787472
O      8.749882    13.891821    15.730810    -0.486830
O      9.170093    14.836166    17.694054    -0.384099
O     10.134771    14.167443    13.293133    -0.719523
O      8.155712    11.555808    13.550682    -0.738038
O     11.180781    11.356998    13.408352    -0.787474
O     15.730810     8.749882    13.891821    -0.486833
O     17.694054     9.170093    14.836166    -0.384092
O     13.293133    10.134771    14.167443    -0.719525
O     13.550682     8.155712    11.555808    -0.738038
O     13.408352    11.180781    11.356998    -0.787474
O     13.891821    15.730810     8.749882    -0.486831
O     14.836166    17.694054     9.170093    -0.384095
O     14.167443    13.293133    10.134771    -0.719524
O     11.555808    13.550682     8.155712    -0.738037
O     11.356998    13.408352    11.180781    -0.787473
O     13.842118     8.700179     6.861190    -0.486833
O     13.421907     7.755834     4.897946    -0.384095
O     12.457229     8.424557     9.298867    -0.719524
O     14.436288    11.036192     9.041318    -0.738038
O     11.411219    11.235002     9.183648    -0.787472
O      6.861190    13.842118     8.700179    -0.486831
O      4.897946    13.421907     7.755834    -0.384104
O      9.298867    12.457229     8.424557    -0.719522
O      9.041318    14.436288    11.036192    -0.738037
O      9.183648    11.411219    11.235002    -0.787474
O      8.700179     6.861190    13.842118    -0.486832
O      7.755834     4.897946    13.421907    -0.384091
O      8.424557     9.298867    12.457229    -0.719524
O     11.036192     9.041318    14.436288    -0.738038
O     11.235002     9.183648    11.411219    -0.787474
O      2.546118    19.996179    15.730810    -0.486832
O      2.125907    19.051834    17.694054    -0.384091
O      1.161229    19.720557    13.293133    -0.719525
O      3.140288    22.332192    13.550682    -0.738038
O      0.115219    22.531002    13.408352    -0.787474
O     18.157190     2.546118    13.891821    -0.486832
O     16.193946     2.125907    14.836166    -0.384095
O     20.594867     1.161229    14.167443    -0.719525
O     20.337318     3.140288    11.555808    -0.738038
O     20.479648     0.115219    11.356998    -0.787473
O     19.996179    18.157190     8.749882    -0.486832
O     19.051834    16.193946     9.170093    -0.384092
O     19.720557    20.594867    10.134771    -0.719524
O     22.332192    20.337318     8.155712    -0.738038
O     22.531002    20.479648    11.180781    -0.787474
O     20.045882     2.595821     6.861190    -0.486832
O     20.466093     3.540166     4.897946    -0.384094
O     21.430771     2.871443     9.298867    -0.719524
O     19.451712     0.259808     9.041318    -0.738038
O     22.476781     0.060998     9.183648    -0.787473
O      4.434810    20.045882     8.700179    -0.486831
O      6.398054    20.466093     7.755834    -0.384093
O      1.997133    21.430771     8.424557    -0.719524
O      2.254682    19.451712    11.036192    -0.738038
O      2.112352    22.476781    11.235002    -0.787474
O      2.595821     4.434810    13.842118    -0.486831
O      3.540166     6.398054    13.421907    -0.384094
O      2.871443     1.997133    12.457229    -0.719525
O      0.259808     2.254682    14.436288    -0.738038
O      0.060998     2.112352    11.411219    -0.787473

The following XYZ coordinates are in angstroms. Other properties are in atomic units.
The sperically averaged electron density of each atom fit to a function of the form exp(a - br)
eigen_1, eigen_2 and eigen_3 are the three eigenvalues of traceless quadrupole moment tensor
  atom number  atomic symbol              X              Y              Z     net charge C6 coefficient C8 coefficient C10 coefficient fluctuating dipole atomic polarizability isotropic forcefield polarizability              a              b squared Pearson coefficient          <r^3>          <r^4>         wp_QDO          m_QDO          q_QDO       dipole_x       dipole_y       dipole_z         dipole            Qxy            Qxz            Qyz     Q(x^2-y^2)  Q(3z^2 - R^2)        eigen_1        eigen_2        eigen_3 static polarizability      alpha(xx)      alpha(xy)      alpha(xz)      alpha(yy)      alpha(yz)      alpha(zz) atomic spin moment
            1             Zn       1.690559      12.597751      19.562865       0.950762      79.560446 0.17474551E+04  0.54585677E+05                                15.219987                           13.753119       0.381333       2.002788                    0.996860      44.385924     119.494416       0.483065       0.405908      -1.141354       0.044980       0.052242       0.095938       0.118138      -0.030993      -0.040028      -0.033236       0.055215      -0.308425      -0.121817       0.025876       0.095941             16.984571      11.539287       0.859864      -0.795402      15.435875      -1.509483      23.978552           0.059308
            2             Zn      19.562865       9.605441      21.290249       0.950761      79.560517 0.17474567E+04  0.54585741E+05                                15.219994                           13.753124       0.381336       2.002788                    0.996860      44.385946     119.494481       0.483065       0.405908      -1.141354       0.095938      -0.044979      -0.052242       0.118138       0.040028       0.033236      -0.030994      -0.181820       0.071391      -0.121817       0.025876       0.095941             16.984582      23.978576       0.795400       1.509490      11.539291       0.859863      15.435879           0.059311
            3             Zn      21.290249      14.325135       1.690559       0.950761      79.560559 0.17474578E+04  0.54585781E+05                                15.219998                           13.753127       0.381336       2.002788                    0.996860      44.385960     119.494524       0.483065       0.405908      -1.141354      -0.052242      -0.095938       0.044979       0.118138      -0.033236       0.030994       0.040028       0.126606       0.237035      -0.121817       0.025876       0.095942             16.984587      15.435887      -1.509493      -0.859863      23.978583       0.795402      11.539293           0.059310
            4             Zn      20.901441       9.994249       3.029135       0.950761      79.560503 0.17474571E+04  0.54585757E+05                                15.219996                           13.753129       0.381333       2.002787                    0.996860      44.385945     119.494501       0.483065       0.405908      -1.141353      -0.044979      -0.052242      -0.095938       0.118138      -0.030993      -0.040028      -0.033236       0.055215      -0.308426      -0.121817       0.025876       0.095941             16.984579      11.539294       0.859862      -0.795394      15.435882      -1.509476      23.978561           0.059310
            5             Zn       3.029135      12.986559       1.301751       0.950761      79.560473 0.17474561E+04  0.54585719E+05                                15.219991                           13.753124       0.381332       2.002787                    0.996860      44.385935     119.494462       0.483065       0.405908      -1.141353      -0.095938       0.044980       0.052242       0.118138       0.040028       0.033236      -0.030993      -0.181820       0.071390      -0.121817       0.025876       0.095941             16.984576      23.978555       0.795398       1.509481      11.539291       0.859864      15.435881           0.059307
            6             Zn       1.301751       8.266865      20.901441       0.950762      79.560442 0.17474551E+04  0.54585678E+05                                15.219987                           13.753120       0.381332       2.002788                    0.996860      44.385924     119.494421       0.483065       0.405908      -1.141353       0.052242       0.095938      -0.044979       0.118138      -0.033236       0.030993       0.040028       0.126605       0.237034      -0.121817       0.025876       0.095941             16.984571      15.435877      -1.509481      -0.859862      23.978551       0.795399      11.539286           0.059310
            7             Zn       0.000000      11.296000       0.000000       1.146699      60.307858 0.12114677E+04  0.35074553E+05                                14.392413                           12.866055      -0.090290       1.888696                    0.998009      41.770867     113.927916       0.412872       0.512401      -1.060092       0.000000       0.000000       0.000000       0.000000      -0.024850       0.024850      -0.024850       0.000000       0.000000      -0.024850      -0.024850       0.049700             16.160119      16.160120       1.891235      -1.891235      16.160118       1.891237      16.160118           0.007624
            8             Zn       9.605441      21.290249      19.562865       0.950761      79.560517 0.17474566E+04  0.54585735E+05                                15.219995                           13.753124       0.381335       2.002788                    0.996860      44.385943     119.494477       0.483065       0.405908      -1.141354      -0.044979      -0.052242       0.095938       0.118138      -0.030994       0.040028       0.033236       0.055215      -0.308427      -0.121817       0.025876       0.095942             16.984585      11.539291       0.859863       0.795401      15.435884       1.509492      23.978579           0.059308
            9             Zn      14.325135       1.690559      21.290249       0.950760      79.560606 0.17474591E+04  0.54585835E+05                                15.220005                           13.753134       0.381337       2.002788                    0.996860      44.385973     119.494578       0.483065       0.405908      -1.141354      -0.095938       0.044979      -0.052243       0.118138       0.040028      -0.033236       0.030995      -0.181821       0.071392      -0.121818       0.025876       0.095942             16.984596      23.978601       0.795402      -1.509498      11.539298      -0.859865      15.435890           0.059312
           10             Zn      12.597751      19.562865       1.690559       0.950760      79.560601 0.17474588E+04  0.54585822E+05                                15.220004                           13.753132       0.381337       2.002788                    0.996860      44.385971     119.494565       0.483065       0.405908      -1.141354       0.052242       0.095938       0.044979       0.118138      -0.033236      -0.030995      -0.040028       0.126606       0.237035      -0.121818       0.025876       0.095942             16.984596      15.435891      -1.509499       0.859864      23.978598      -0.795400      11.539297           0.059310
           11             Zn      12.986559       1.301751       3.029135       0.950760      79.560589 0.17474590E+04  0.54585829E+05                                15.220005                           13.753135       0.381336       2.002788                    0.996860      44.385969     119.494576       0.483065       0.405908      -1.141353       0.044979       0.052242      -0.095938       0.118138      -0.030994       0.040028       0.033236       0.055215      -0.308427      -0.121817       0.025876       0.095942             16.984594      11.539299       0.859865       0.795398      15.435891       1.509494      23.978593           0.059309
           12             Zn       8.266865      20.901441       1.301751       0.950760      79.560597 0.17474584E+04  0.54585804E+05                                15.220001                           13.753128       0.381339       2.002789                    0.996860      44.385969     119.494545       0.483065       0.405908      -1.141354       0.095938      -0.044979       0.052242       0.118138       0.040028      -0.033236       0.030995      -0.181821       0.071392      -0.121818       0.025875       0.095942             16.984595      23.978601       0.795401      -1.509502      11.539294      -0.859864      15.435889           0.059309
           13             Zn       9.994249       3.029135      20.901441       0.950761      79.560492 0.17474564E+04  0.54585729E+05                                15.219995                           13.753126       0.381333       2.002788                    0.996860      44.385936     119.494474       0.483065       0.405908      -1.141353      -0.052242      -0.095938      -0.044980       0.118138      -0.033236      -0.030993      -0.040028       0.126606       0.237035      -0.121817       0.025876       0.095941             16.984582      15.435884      -1.509482       0.859862      23.978569      -0.795400      11.539292           0.059311
           14             Zn      11.296000       0.000000       0.000000       1.146698      60.307905 0.12114689E+04  0.35074598E+05                                14.392424                           12.866064      -0.090290       1.888696                    0.998009      41.770900     113.928050       0.412872       0.512402      -1.060091      -0.000000      -0.000000      -0.000000       0.000000      -0.024850      -0.024850       0.024850      -0.000000       0.000000      -0.024850      -0.024850       0.049700             16.160132      16.160134       1.891238       1.891237      16.160131      -1.891238      16.160132           0.007623
           15             Zn       9.605441      12.597751      14.325135       0.950760      79.560652 0.17474596E+04  0.54585853E+05                                15.220008                           13.753133       0.381340       2.002789                    0.996860      44.385985     119.494600       0.483065       0.405908      -1.141354      -0.044979       0.052243      -0.095939       0.118138       0.030996      -0.040028       0.033236       0.055215      -0.308430      -0.121819       0.025875       0.095944             16.984604      11.539297      -0.859865      -0.795402      15.435893       1.509509      23.978622           0.059309
           16             Zn      14.325135       9.605441      12.597751       0.950762      79.560477 0.17474560E+04  0.54585716E+05                                15.219994                           13.753126       0.381331       2.002787                    0.996860      44.385930     119.494462       0.483065       0.405908      -1.141353      -0.095938      -0.044979       0.052242       0.118138      -0.040028       0.033236       0.030993      -0.181821       0.071391      -0.121817       0.025876       0.095941             16.984581      23.978565      -0.795402       1.509482      11.539293      -0.859863      15.435884           0.059309
           17             Zn      12.597751      14.325135       9.605441       0.950761      79.560584 0.17474587E+04  0.54585819E+05                                15.220006                           13.753135       0.381335       2.002788                    0.996860      44.385964     119.494570       0.483065       0.405908      -1.141353       0.052242      -0.095938      -0.044979       0.118138       0.033236       0.030994      -0.040028       0.126606       0.237037      -0.121818       0.025876       0.095942             16.984596      15.435893       1.509493      -0.859865      23.978596      -0.795403      11.539300           0.059314
           18             Zn      12.986559       9.994249       8.266865       0.950761      79.560552 0.17474579E+04  0.54585786E+05                                15.220000                           13.753130       0.381335       2.002788                    0.996860      44.385958     119.494534       0.483065       0.405908      -1.141354       0.044980      -0.052242       0.095939       0.118138       0.030994      -0.040028       0.033236       0.055215      -0.308428      -0.121818       0.025876       0.095942             16.984588      11.539295      -0.859864      -0.795402      15.435889       1.509487      23.978581           0.059308
           19             Zn       8.266865      12.986559       9.994249       0.950760      79.560663 0.17474602E+04  0.54585874E+05                                15.220010                           13.753136       0.381340       2.002789                    0.996860      44.385990     119.494622       0.483065       0.405908      -1.141354       0.095939       0.044979      -0.052243       0.118138      -0.040028       0.033236       0.030996      -0.181823       0.071392      -0.121819       0.025875       0.095943             16.984604      23.978618      -0.795403       1.509505      11.539299      -0.859865      15.435896           0.059311
           20             Zn       9.994249       8.266865      12.986559       0.950761      79.560520 0.17474568E+04  0.54585749E+05                                15.219999                           13.753129       0.381333       2.002787                    0.996860      44.385941     119.494496       0.483065       0.405908      -1.141353      -0.052242       0.095938       0.044979       0.118138       0.033236       0.030994      -0.040028       0.126606       0.237037      -0.121818       0.025876       0.095942             16.984589      15.435886       1.509488      -0.859863      23.978585      -0.795400      11.539295           0.059311
           21             Zn      11.296000      11.296000      11.296000       1.146699      60.307857 0.12114675E+04  0.35074553E+05                                14.392420                           12.866059      -0.090292       1.888695                    0.998009      41.770900     113.928060       0.412872       0.512402      -1.060091      -0.000000       0.000000       0.000000       0.000000       0.024850       0.024850       0.024850       0.000000      -0.000000      -0.024850      -0.024850       0.049700             16.160128      16.160128      -1.891238      -1.891238      16.160127      -1.891236      16.160130           0.007624
           22             Zn       1.690559      21.290249      14.325135       0.950762      79.560477 0.17474556E+04  0.54585698E+05                                15.219990                           13.753121       0.381335       2.002788                    0.996860      44.385931     119.494434       0.483065       0.405908      -1.141354       0.044979      -0.052242      -0.095939       0.118138       0.030994       0.040028      -0.033236       0.055215      -0.308427      -0.121818       0.025876       0.095942             16.984578      11.539288      -0.859863       0.795399      15.435877      -1.509490      23.978568           0.059310
           23             Zn      19.562865       1.690559      12.597751       0.950761      79.560491 0.17474560E+04  0.54585712E+05                                15.219992                           13.753123       0.381335       2.002788                    0.996860      44.385934     119.494446       0.483065       0.405908      -1.141354       0.095938       0.044979       0.052243       0.118138      -0.040028      -0.033236      -0.030994      -0.181821       0.071392      -0.121818       0.025876       0.095942             16.984581      23.978574      -0.795400      -1.509491      11.539289       0.859863      15.435879           0.059311
           24             Zn      21.290249      19.562865       9.605441       0.950761      79.560457 0.17474555E+04  0.54585696E+05                                15.219991                           13.753124       0.381332       2.002787                    0.996860      44.385924     119.494435       0.483065       0.405908      -1.141353      -0.052242       0.095938      -0.044979       0.118138       0.033236      -0.030993       0.040028       0.126605       0.237036      -0.121817       0.025876       0.095941             16.984576      15.435881       1.509481       0.859862      23.978557       0.795400      11.539291           0.059312
           25             Zn      20.901441       1.301751       8.266865       0.950761      79.560485 0.17474562E+04  0.54585721E+05                                15.219992                           13.753124       0.381334       2.002788                    0.996860      44.385935     119.494458       0.483065       0.405908      -1.141353      -0.044979       0.052242       0.095938       0.118138       0.030993       0.040028      -0.033236       0.055215      -0.308426      -0.121817       0.025876       0.095941             16.984578      11.539292      -0.859863       0.795400      15.435879      -1.509480      23.978564           0.059309
           26             Zn       3.029135      20.901441       9.994249       0.950761      79.560487 0.17474559E+04  0.54585711E+05                                15.219992                           13.753123       0.381335       2.002788                    0.996860      44.385933     119.494448       0.483065       0.405908      -1.141353      -0.095938      -0.044979      -0.052242       0.118138      -0.040028      -0.033236      -0.030994      -0.181821       0.071391      -0.121818       0.025876       0.095942             16.984580      23.978570      -0.795401      -1.509489      11.539289       0.859863      15.435882           0.059310
           27             Zn       1.301751       3.029135      12.986559       0.950761      79.560490 0.17474558E+04  0.54585705E+05                                15.219991                           13.753121       0.381335       2.002788                    0.996860      44.385933     119.494440       0.483065       0.405908      -1.141354       0.052242      -0.095938       0.044980       0.118138       0.033236      -0.030994       0.040028       0.126606       0.237036      -0.121818       0.025876       0.095942             16.984580      15.435879       1.509490       0.859862      23.978574       0.795401      11.539288           0.059311
           28             Zn       0.000000       0.000000      11.296000       1.146699      60.307865 0.12114678E+04  0.35074558E+05                                14.392415                           12.866056      -0.090291       1.888696                    0.998009      41.770863     113.927910       0.412872       0.512401      -1.060091       0.000000      -0.000000       0.000000       0.000000       0.024850      -0.024850      -0.024850       0.000000       0.000000      -0.024850      -0.024850       0.049700             16.160122      16.160123      -1.891237       1.891235      16.160120       1.891237      16.160122           0.007626
           29              P      22.087747      10.336970      19.513388       1.339308      67.457348 0.12752157E+04  0.38598699E+05                                13.138468                           11.087815       0.314077       1.891164                    0.999793      48.200793     149.055815       0.559729       0.361526      -1.120651      -0.024134      -0.034953       0.052728       0.067708      -0.004601       0.015215       0.048917      -0.025016       0.052061      -0.046228      -0.014636       0.060865             14.662255      15.180908       1.817599      -1.605306      13.446273      -1.338800      15.359583          -0.000449
           30              P      19.513388      11.800253       0.959030       1.339305      67.457429 0.12752178E+04  0.38598780E+05                                13.138480                           11.087826       0.314075       1.891163                    0.999793      48.200834     149.055991       0.559728       0.361526      -1.120651       0.052728       0.024134       0.034953       0.067708      -0.015215      -0.048917      -0.004601       0.038539       0.011494      -0.046228      -0.014636       0.060864             14.662269      15.359605       1.605307       1.338806      15.180918       1.817602      13.446284          -0.000451
           31              P       0.959030      14.374612      22.087747       1.339306      67.457413 0.12752175E+04  0.38598765E+05                                13.138477                           11.087823       0.314077       1.891163                    0.999793      48.200823     149.055936       0.559728       0.361526      -1.120651       0.034953      -0.052728      -0.024135       0.067708       0.048917       0.004601      -0.015215      -0.013522      -0.063555      -0.046228      -0.014636       0.060864             14.662265      13.446283      -1.338804      -1.817601      15.359599       1.605308      15.180913          -0.000450
           32              P       0.504253      12.255030       3.078612       1.339304      67.457457 0.12752186E+04  0.38598809E+05                                13.138484                           11.087829       0.314076       1.891163                    0.999793      48.200849     149.056049       0.559728       0.361526      -1.120651       0.024135       0.034953      -0.052728       0.067708      -0.004602       0.015215       0.048917      -0.025016       0.052063      -0.046228      -0.014636       0.060864             14.662272      15.180920       1.817599      -1.605304      13.446287      -1.338804      15.359610          -0.000451
           33              P       3.078612      10.791747      21.632970       1.339308      67.457340 0.12752156E+04  0.38598696E+05                                13.138467                           11.087815       0.314077       1.891164                    0.999793      48.200789     149.055802       0.559729       0.361526      -1.120651      -0.052728      -0.024135      -0.034953       0.067708      -0.015215      -0.048917      -0.004602       0.038539       0.011494      -0.046228      -0.014636       0.060865             14.662254      15.359584       1.605304       1.338800      15.180906       1.817598      13.446272          -0.000447
           34              P      21.632970       8.217388       0.504253       1.339305      67.457415 0.12752176E+04  0.38598772E+05                                13.138478                           11.087825       0.314075       1.891163                    0.999793      48.200829     149.055967       0.559728       0.361526      -1.120651      -0.034953       0.052727       0.024135       0.067708       0.048917       0.004601      -0.015215      -0.013523      -0.063555      -0.046228      -0.014636       0.060865             14.662265      13.446284      -1.338803      -1.817598      15.359599       1.605305      15.180913          -0.000451
           35              P      11.800253       0.959030      19.513388       1.339305      67.457443 0.12752182E+04  0.38598792E+05                                13.138480                           11.087826       0.314077       1.891163                    0.999793      48.200835     149.055976       0.559728       0.361526      -1.120651       0.024135       0.034953       0.052728       0.067708      -0.004601      -0.015215      -0.048917      -0.025016       0.052062      -0.046228      -0.014637       0.060864             14.662269      15.180919       1.817602       1.605307      13.446285       1.338804      15.359602          -0.000451
           36              P      14.374612      22.087747       0.959030       1.339303      67.457492 0.12752194E+04  0.38598840E+05                                13.138491                           11.087835       0.314075       1.891162                    0.999793      48.200863     149.056125       0.559728       0.361526      -1.120650      -0.052728      -0.024134       0.034953       0.067709      -0.015215       0.048917       0.004601       0.038540       0.011493      -0.046228      -0.014637       0.060864             14.662282      15.359621       1.605309      -1.338811      15.180928      -1.817603      13.446297          -0.000453
           37              P      10.336970      19.513388      22.087747       1.339305      67.457435 0.12752178E+04  0.38598779E+05                                13.138481                           11.087826       0.314076       1.891163                    0.999793      48.200830     149.055969       0.559728       0.361526      -1.120651      -0.034953       0.052728      -0.024135       0.067708       0.048917      -0.004601       0.015215      -0.013523      -0.063556      -0.046228      -0.014636       0.060864             14.662271      13.446288      -1.338808       1.817600      15.359604      -1.605306      15.180919          -0.000452
           38              P      10.791747      21.632970       3.078612       1.339303      67.457484 0.12752192E+04  0.38598833E+05                                13.138490                           11.087835       0.314075       1.891162                    0.999793      48.200860     149.056116       0.559728       0.361526      -1.120650      -0.024134      -0.034953      -0.052728       0.067708      -0.004601      -0.015215      -0.048917      -0.025017       0.052064      -0.046228      -0.014637       0.060864             14.662281      15.180929       1.817602       1.605307      13.446296       1.338810      15.359618          -0.000452
           39              P       8.217388       0.504253      21.632970       1.339306      67.457404 0.12752170E+04  0.38598748E+05                                13.138476                           11.087821       0.314075       1.891163                    0.999793      48.200819     149.055928       0.559728       0.361526      -1.120651       0.052727       0.024134      -0.034953       0.067708      -0.015215       0.048917       0.004601       0.038538       0.011494      -0.046228      -0.014636       0.060864             14.662266      15.359598       1.605308      -1.338808      15.180915      -1.817601      13.446285          -0.000451
           40              P      12.255030       3.078612       0.504253       1.339303      67.457477 0.12752192E+04  0.38598832E+05                                13.138489                           11.087834       0.314075       1.891162                    0.999793      48.200857     149.056096       0.559728       0.361526      -1.120650       0.034953      -0.052728       0.024134       0.067708       0.048917      -0.004601       0.015215      -0.013523      -0.063556      -0.046228      -0.014637       0.060864             14.662278      13.446295      -1.338806       1.817601      15.359614      -1.605306      15.180925          -0.000453
           41              P      11.800253      10.336970      14.374612       1.339308      67.457431 0.12752176E+04  0.38598769E+05                                13.138477                           11.087822       0.314078       1.891163                    0.999793      48.200829     149.055942       0.559729       0.361526      -1.120651       0.024135      -0.034953      -0.052728       0.067708       0.004602       0.015215      -0.048917      -0.025017       0.052061      -0.046228      -0.014636       0.060864             14.662267      15.180914      -1.817602      -1.605309      13.446286       1.338808      15.359601          -0.000448
           42              P      14.374612      11.800253      10.336970       1.339306      67.457423 0.12752176E+04  0.38598771E+05                                13.138478                           11.087824       0.314077       1.891163                    0.999793      48.200829     149.055958       0.559728       0.361526      -1.120651      -0.052728       0.024135      -0.034953       0.067708       0.015215      -0.048917       0.004601       0.038539       0.011494      -0.046228      -0.014636       0.060865             14.662267      15.359598      -1.605307       1.338801      15.180919      -1.817600      13.446283          -0.000449
           43              P      10.336970      14.374612      11.800253       1.339306      67.457501 0.12752194E+04  0.38598837E+05                                13.138485                           11.087829       0.314079       1.891163                    0.999793      48.200861     149.056055       0.559728       0.361526      -1.120651      -0.034953      -0.052728       0.024135       0.067708      -0.048917       0.004601       0.015215      -0.013523      -0.063556      -0.046228      -0.014636       0.060865             14.662275      13.446290       1.338806      -1.817601      15.359607      -1.605308      15.180927          -0.000450
           44              P      10.791747      12.255030       8.217388       1.339304      67.457535 0.12752204E+04  0.38598877E+05                                13.138492                           11.087836       0.314076       1.891162                    0.999793      48.200884     149.056169       0.559728       0.361526      -1.120651      -0.024134       0.034953       0.052728       0.067708       0.004601       0.015215      -0.048917      -0.025016       0.052063      -0.046228      -0.014636       0.060864             14.662282      15.180933      -1.817604      -1.605311      13.446297       1.338806      15.359617          -0.000452
           45              P       8.217388      10.791747      12.255030       1.339307      67.457466 0.12752184E+04  0.38598800E+05                                13.138482                           11.087826       0.314078       1.891163                    0.999793      48.200845     149.056011       0.559728       0.361526      -1.120651       0.052728      -0.024135       0.034953       0.067708       0.015215      -0.048917       0.004602       0.038539       0.011494      -0.046228      -0.014636       0.060864             14.662273      15.359606      -1.605310       1.338808      15.180923      -1.817601      13.446291          -0.000449
           46              P      12.255030       8.217388      10.791747       1.339306      67.457436 0.12752179E+04  0.38598781E+05                                13.138479                           11.087824       0.314077       1.891163                    0.999793      48.200836     149.055979       0.559728       0.361526      -1.120651       0.034953       0.052728      -0.024134       0.067708      -0.048917       0.004601       0.015215      -0.013523      -0.063556      -0.046228      -0.014636       0.060865             14.662268      13.446283       1.338802      -1.817601      15.359601      -1.605307      15.180919          -0.000449
           47              P      22.087747       0.959030      14.374612       1.339307      67.457384 0.12752166E+04  0.38598732E+05                                13.138472                           11.087819       0.314078       1.891164                    0.999793      48.200800     149.055833       0.559729       0.361526      -1.120651      -0.024135       0.034953      -0.052728       0.067708       0.004601      -0.015215       0.048917      -0.025017       0.052062      -0.046228      -0.014636       0.060865             14.662260      15.180912      -1.817599       1.605306      13.446277      -1.338802      15.359592          -0.000446
           48              P      19.513388      22.087747      10.336970       1.339305      67.457405 0.12752173E+04  0.38598759E+05                                13.138478                           11.087824       0.314075       1.891163                    0.999793      48.200817     149.055927       0.559728       0.361526      -1.120651       0.052728      -0.024135      -0.034953       0.067708       0.015215       0.048917      -0.004602       0.038539       0.011494      -0.046228      -0.014636       0.060864             14.662267      15.359603      -1.605308      -1.338804      15.180914       1.817602      13.446284          -0.000448
           49              P       0.959030      19.513388      11.800253       1.339307      67.457388 0.12752168E+04  0.38598739E+05                                13.138473                           11.087820       0.314078       1.891164                    0.999793      48.200805     149.055853       0.559729       0.361526      -1.120651       0.034953       0.052728       0.024135       0.067708      -0.048917      -0.004601      -0.015215      -0.013523      -0.063556      -0.046228      -0.014636       0.060865             14.662260      13.446278       1.338800       1.817598      15.359590       1.605306      15.180913          -0.000447
           50              P       0.504253      21.632970       8.217388       1.339306      67.457398 0.12752170E+04  0.38598751E+05                                13.138477                           11.087823       0.314075       1.891163                    0.999793      48.200816     149.055926       0.559728       0.361526      -1.120651       0.024135      -0.034953       0.052727       0.067708       0.004601      -0.015215       0.048917      -0.025016       0.052061      -0.046228      -0.014636       0.060864             14.662266      15.180917      -1.817600       1.605307      13.446280      -1.338801      15.359600          -0.000449
           51              P       3.078612       0.504253      12.255030       1.339307      67.457389 0.12752167E+04  0.38598737E+05                                13.138473                           11.087819       0.314078       1.891164                    0.999793      48.200806     149.055856       0.559729       0.361526      -1.120651      -0.052728       0.024135       0.034953       0.067708       0.015215       0.048917      -0.004602       0.038539       0.011494      -0.046228      -0.014636       0.060865             14.662261      15.359592      -1.605307      -1.338803      15.180911       1.817599      13.446279          -0.000447
           52              P      21.632970       3.078612      10.791747       1.339305      67.457421 0.12752175E+04  0.38598769E+05                                13.138479                           11.087824       0.314076       1.891163                    0.999793      48.200825     149.055949       0.559728       0.361526      -1.120651      -0.034953      -0.052728      -0.024134       0.067708      -0.048917      -0.004601      -0.015215      -0.013522      -0.063556      -0.046228      -0.014636       0.060864             14.662268      13.446286       1.338805       1.817601      15.359600       1.605309      15.180918          -0.000448
           53              H       1.030195      12.558893      15.868621       0.133255       1.249340 0.99412311E+01  0.10135403E+03                                 1.827691                            1.774010      -0.849839       2.479841                    0.999105       3.321643       8.978534       0.506060       1.187144      -0.734398       0.005776      -0.010593      -0.023708       0.026602      -0.002625      -0.002965      -0.000909      -0.007241       0.012175      -0.007344       0.002442       0.004902              1.852535       1.499315      -0.036613      -0.138438       1.657208       0.150182       2.401082           0.001675
           54              H       0.022592      13.315725      16.803930       0.146621       1.048299 0.80752235E+01  0.77903138E+02                                 1.604030                            1.582382      -0.705014       2.558364                    0.999921       3.060528       7.961239       0.546017       1.162785      -0.740648      -0.026965       0.014522       0.002778       0.030753      -0.008480      -0.003006      -0.003532       0.000651      -0.006208      -0.010116       0.000587       0.009528              1.594623       1.850908      -0.227510      -0.025040       1.565537      -0.072111       1.367423          -0.000510
           55              H      21.507584      11.811098      17.831866       0.167924       0.975715 0.74310665E+01  0.70424893E+02                                 1.543066                            1.529653      -0.827231       2.514354                    0.999496       2.995218       7.798267       0.547350       1.180771      -0.735605      -0.022237       0.017788      -0.000320       0.028478      -0.000964      -0.000672       0.005669       0.004784      -0.035052      -0.013577       0.004952       0.008625              1.535203       1.680358      -0.219138      -0.017853       1.562566      -0.076386       1.362685          -0.000202
           56              H      22.063347      10.480429      17.208326       0.165916       1.007299 0.76742584E+01  0.73571579E+02                                 1.600073                            1.573282      -0.731420       2.557968                    0.999906       3.050933       8.079953       0.528232       1.209506      -0.728671      -0.004165      -0.019705      -0.015927       0.025677       0.005763      -0.002453       0.005047       0.003789      -0.027745      -0.012144       0.001400       0.010744              1.612928       1.455836       0.122303       0.076721       1.665159       0.316386       1.717789           0.002892
           57              H       1.635661      10.394579      16.444717       0.147547       0.945245 0.67806701E+01  0.62250642E+02                                 1.451709                            1.411419      -0.721015       2.545265                    0.999966       2.924643       7.280055       0.605570       1.101719      -0.755140      -0.004374      -0.008937      -0.009880       0.014022      -0.008095       0.002146       0.003422       0.005549      -0.015839      -0.009644      -0.001556       0.011201              1.471681       1.260558       0.051379       0.118269       1.363051       0.290188       1.791434           0.002632
           58              H       2.781075      11.214669      17.131514       0.162629       0.930737 0.66418606E+01  0.60918486E+02                                 1.465220                            1.420154      -0.760871       2.544023                    0.999896       2.890437       7.291377       0.586455       1.138708      -0.745776       0.022818       0.007839      -0.002026       0.024212      -0.001596      -0.003383       0.000393       0.004769      -0.036555      -0.012726       0.003244       0.009482              1.483357       1.809483       0.252979      -0.155921       1.374392      -0.059922       1.266196           0.000229
           59              H       2.026502      10.098624      17.935789       0.170808       0.937847 0.67285050E+01  0.62973544E+02                                 1.568823                            1.504420      -0.951817       2.460956                    0.998941       3.101894       8.355007       0.518819       1.261394      -0.714703       0.005769      -0.020271       0.015018       0.025879      -0.011696      -0.001666      -0.002716      -0.002544      -0.008623      -0.011423      -0.001832       0.013255              1.595326       1.305765      -0.047727       0.002847       1.702854      -0.431430       1.777359           0.000070
           60              H      15.868621      10.265805      21.329107       0.133256       1.249345 0.99412868E+01  0.10135475E+03                                 1.827697                            1.774015      -0.849850       2.479836                    0.999105       3.321652       8.978568       0.506059       1.187144      -0.734398      -0.023708      -0.005776       0.010593       0.026602       0.002965       0.000908      -0.002625       0.009707       0.004772      -0.007344       0.002441       0.004902              1.852540       2.401090       0.138439      -0.150183       1.499319      -0.036613       1.657212           0.001673
           61              H      16.803930      11.273408      20.572275       0.146621       1.048305 0.80752996E+01  0.77904102E+02                                 1.604042                            1.582394      -0.705017       2.558363                    0.999921       3.060537       7.961290       0.546013       1.162791      -0.740646       0.002779       0.026965      -0.014522       0.030753       0.003006       0.003532      -0.008480      -0.003430       0.002127      -0.010116       0.000587       0.009528              1.594635       1.367432       0.025040       0.072112       1.850923      -0.227512       1.565549          -0.000511
           62              H      17.831866      12.380416      22.076902       0.167923       0.975718 0.74310922E+01  0.70425216E+02                                 1.543071                            1.529657      -0.827231       2.514354                    0.999496       2.995222       7.798289       0.547348       1.180774      -0.735604      -0.000320       0.022237      -0.017787       0.028478       0.000672      -0.005669      -0.000964      -0.019918       0.010350      -0.013577       0.004952       0.008625              1.535208       1.362689       0.017853       0.076387       1.680363      -0.219139       1.562571          -0.000203
           63              H      17.208326      11.824653       0.815571       0.165916       1.007300 0.76742775E+01  0.73571810E+02                                 1.600075                            1.573284      -0.731419       2.557968                    0.999906       3.050937       8.079967       0.528231       1.209506      -0.728671      -0.015927       0.004165       0.019704       0.025676       0.002453      -0.005047       0.005763      -0.015767       0.008190      -0.012144       0.001400       0.010744              1.612930       1.717791      -0.076721      -0.316386       1.455838       0.122303       1.665162           0.002892
           64              H      16.444717       9.660339       0.901421       0.147546       0.945245 0.67806701E+01  0.62250634E+02                                 1.451708                            1.411419      -0.721014       2.545265                    0.999966       2.924643       7.280052       0.605570       1.101718      -0.755140      -0.009880       0.004374       0.008937       0.014022      -0.002146      -0.003422      -0.008095      -0.010694      -0.000404      -0.009644      -0.001556       0.011201              1.471680       1.791434      -0.118269      -0.290188       1.260557       0.051379       1.363050           0.002631
           65              H      17.131514       8.514925       0.081331       0.162628       0.930738 0.66418632E+01  0.60918519E+02                                 1.465221                            1.420155      -0.760870       2.544023                    0.999896       2.890437       7.291379       0.586454       1.138709      -0.745776      -0.002026      -0.022818      -0.007839       0.024212       0.003383      -0.000393      -0.001596      -0.020662       0.011124      -0.012726       0.003244       0.009482              1.483358       1.266197       0.155921       0.059922       1.809484       0.252980       1.374393           0.000227
           66              H      17.935789       9.269498       1.197376       0.170807       0.937847 0.67285066E+01  0.62973554E+02                                 1.568822                            1.504420      -0.951817       2.460956                    0.998941       3.101894       8.355003       0.518819       1.261393      -0.714703       0.015018      -0.005769       0.020271       0.025879       0.001666       0.002716      -0.011696      -0.003039       0.008128      -0.011423      -0.001832       0.013255              1.595326       1.777358      -0.002847       0.431430       1.305765      -0.047727       1.702854           0.000069
           67              H      21.329107      18.019379       1.030195       0.133255       1.249346 0.99412942E+01  0.10135485E+03                                 1.827698                            1.774016      -0.849852       2.479835                    0.999105       3.321653       8.978572       0.506059       1.187144      -0.734398       0.010594       0.023708       0.005776       0.026602      -0.000908       0.002625       0.002965      -0.002468      -0.016947      -0.007344       0.002441       0.004902              1.852542       1.657213       0.150183       0.036613       2.401091       0.138439       1.499320           0.001673
           68              H      20.572275      17.084070       0.022592       0.146621       1.048307 0.80753170E+01  0.77904333E+02                                 1.604046                            1.582397      -0.705018       2.558363                    0.999921       3.060537       7.961300       0.546011       1.162794      -0.740646      -0.014522      -0.002779      -0.026965       0.030753      -0.003532       0.008480       0.003006       0.002779       0.004081      -0.010115       0.000587       0.009528              1.594639       1.565553      -0.072113       0.227513       1.367435       0.025040       1.850928          -0.000512
           69              H      22.076902      16.056134      21.507584       0.167923       0.975716 0.74310708E+01  0.70424948E+02                                 1.543067                            1.529654      -0.827230       2.514354                    0.999496       2.995219       7.798272       0.547350       1.180772      -0.735605      -0.017788       0.000320      -0.022237       0.028478       0.005669       0.000964       0.000672       0.015134       0.024702      -0.013577       0.004951       0.008625              1.535204       1.562567      -0.076386       0.219138       1.362686       0.017853       1.680359          -0.000203
           70              H       0.815571      16.679674      22.063347       0.165916       1.007300 0.76742763E+01  0.73571784E+02                                 1.600074                            1.573283      -0.731419       2.557968                    0.999906       3.050937       8.079962       0.528232       1.209504      -0.728672       0.019705       0.015927      -0.004165       0.025677       0.005047      -0.005763       0.002453       0.011978       0.019555      -0.012144       0.001400       0.010744              1.612929       1.665160       0.316386      -0.122303       1.717790      -0.076721       1.455837           0.002891
           71              H       0.901421      17.443283       1.635661       0.147546       0.945244 0.67806630E+01  0.62250546E+02                                 1.451707                            1.411417      -0.721014       2.545265                    0.999966       2.924643       7.280048       0.605571       1.101717      -0.755141       0.008937       0.009880      -0.004374       0.014022       0.003422       0.008095      -0.002146       0.005145       0.016243      -0.009644      -0.001556       0.011201              1.471679       1.363049       0.290188      -0.051379       1.791431      -0.118268       1.260556           0.002631
           72              H       0.081331      16.756486       2.781075       0.162628       0.930738 0.66418632E+01  0.60918519E+02                                 1.465221                            1.420155      -0.760870       2.544023                    0.999896       2.890437       7.291379       0.586454       1.138709      -0.745776      -0.007839       0.002026       0.022818       0.024212       0.000393       0.001596       0.003383       0.015893       0.025431      -0.012726       0.003244       0.009482              1.483358       1.374393      -0.059922      -0.252980       1.266197       0.155921       1.809484           0.000229
           73              H       1.197376      15.952211       2.026502       0.170807       0.937847 0.67285100E+01  0.62973599E+02                                 1.568823                            1.504420      -0.951818       2.460956                    0.998941       3.101895       8.355009       0.518819       1.261394      -0.714703       0.020271      -0.015018       0.005769       0.025879      -0.002716       0.011696       0.001666       0.005584       0.000495      -0.011423      -0.001832       0.013255              1.595327       1.702855      -0.431431       0.047727       1.777359      -0.002847       1.305766           0.000070
           74              H      21.561805      10.033107       6.723379       0.133255       1.249335 0.99411850E+01  0.10135343E+03                                 1.827686                            1.774006      -0.849837       2.479842                    0.999105       3.321637       8.978509       0.506061       1.187143      -0.734398      -0.005776       0.010593       0.023708       0.026602      -0.002625      -0.002965      -0.000909      -0.007241       0.012175      -0.007344       0.002442       0.004902              1.852529       1.499311      -0.036613      -0.138437       1.657203       0.150181       2.401074           0.001677
           75              H      -0.022592       9.276275       5.788070       0.146621       1.048295 0.80751870E+01  0.77902689E+02                                 1.604025                            1.582378      -0.705014       2.558365                    0.999921       3.060523       7.961218       0.546018       1.162784      -0.740648       0.026965      -0.014522      -0.002778       0.030753      -0.008480      -0.003006      -0.003532       0.000651      -0.006208      -0.010116       0.000587       0.009528              1.594618       1.850902      -0.227509      -0.025040       1.565533      -0.072111       1.367419          -0.000508
           76              H       1.084416      10.780902       4.760134       0.167923       0.975716 0.74310763E+01  0.70425014E+02                                 1.543068                            1.529654      -0.827230       2.514354                    0.999496       2.995219       7.798273       0.547350       1.180772      -0.735605       0.022237      -0.017788       0.000320       0.028478      -0.000964      -0.000672       0.005669       0.004784      -0.035052      -0.013577       0.004951       0.008625              1.535205       1.680360      -0.219138      -0.017853       1.562568      -0.076386       1.362687          -0.000201
           77              H       0.528653      12.111571       5.383674       0.165916       1.007301 0.76742833E+01  0.73571887E+02                                 1.600076                            1.573285      -0.731419       2.557968                    0.999906       3.050938       8.079974       0.528231       1.209507      -0.728671       0.004165       0.019705       0.015927       0.025677       0.005763      -0.002453       0.005047       0.003788      -0.027745      -0.012144       0.001400       0.010744              1.612932       1.455839       0.122303       0.076722       1.665163       0.316387       1.717793           0.002894
           78              H      20.956339      12.197421       6.147283       0.147547       0.945244 0.67806664E+01  0.62250597E+02                                 1.451708                            1.411419      -0.721015       2.545265                    0.999966       2.924642       7.280051       0.605570       1.101719      -0.755140       0.004374       0.008937       0.009880       0.014022      -0.008095       0.002146       0.003422       0.005549      -0.015839      -0.009644      -0.001556       0.011201              1.471680       1.260557       0.051379       0.118269       1.363050       0.290188       1.791434           0.002633
           79              H      19.810925      11.377331       5.460486       0.162628       0.930738 0.66418625E+01  0.60918509E+02                                 1.465221                            1.420154      -0.760871       2.544023                    0.999896       2.890437       7.291378       0.586454       1.138708      -0.745776      -0.022818      -0.007839       0.002026       0.024212      -0.001596      -0.003383       0.000393       0.004769      -0.036555      -0.012726       0.003244       0.009482              1.483358       1.809483       0.252980      -0.155921       1.374393      -0.059922       1.266197           0.000230
           80              H      20.565498      12.493376       4.656211       0.170807       0.937846 0.67285039E+01  0.62973526E+02                                 1.568822                            1.504419      -0.951817       2.460956                    0.998941       3.101894       8.355004       0.518819       1.261394      -0.714703      -0.005769       0.020271      -0.015018       0.025879      -0.011696      -0.001666      -0.002716      -0.002544      -0.008623      -0.011423      -0.001832       0.013255              1.595325       1.305765      -0.047727       0.002847       1.702853      -0.431430       1.777358           0.000070
           81              H       6.723379      12.326195       1.262893       0.133256       1.249329 0.99411162E+01  0.10135252E+03                                 1.827676                            1.773996      -0.849833       2.479844                    0.999105       3.321630       8.978470       0.506064       1.187139      -0.734399       0.023708       0.005776      -0.010593       0.026602       0.002964       0.000909      -0.002625       0.009708       0.004774      -0.007344       0.002442       0.004902              1.852519       2.401059       0.138436      -0.150180       1.499304      -0.036613       1.657195           0.001673
           82              H       5.788070      11.318592       2.019725       0.146621       1.048297 0.80752053E+01  0.77902910E+02                                 1.604027                            1.582380      -0.705013       2.558365                    0.999921       3.060525       7.961226       0.546018       1.162784      -0.740648      -0.002778      -0.026965       0.014522       0.030753       0.003006       0.003532      -0.008480      -0.003430       0.002127      -0.010116       0.000587       0.009528              1.594620       1.367421       0.025039       0.072111       1.850905      -0.227509       1.565535          -0.000510
           83              H       4.760134      10.211584       0.515098       0.167923       0.975717 0.74310825E+01  0.70425086E+02                                 1.543068                            1.529655      -0.827231       2.514354                    0.999496       2.995220       7.798276       0.547350       1.180772      -0.735605       0.000320      -0.022237       0.017788       0.028478       0.000672      -0.005669      -0.000964      -0.019918       0.010350      -0.013577       0.004952       0.008625              1.535206       1.362687       0.017853       0.076386       1.680361      -0.219138       1.562569          -0.000203
           84              H       5.383674      10.767347      21.776429       0.165916       1.007298 0.76742527E+01  0.73571502E+02                                 1.600072                            1.573281      -0.731420       2.557968                    0.999906       3.050932       8.079946       0.528232       1.209505      -0.728672       0.015927      -0.004165      -0.019705       0.025677       0.002453      -0.005047       0.005763      -0.015767       0.008190      -0.012144       0.001400       0.010744              1.612927       1.717787      -0.076721      -0.316385       1.455835       0.122303       1.665158           0.002891
           85              H       6.147283      12.931661      21.690579       0.147546       0.945245 0.67806709E+01  0.62250646E+02                                 1.451709                            1.411419      -0.721016       2.545264                    0.999966       2.924643       7.280053       0.605570       1.101718      -0.755140       0.009880      -0.004374      -0.008937       0.014022      -0.002146      -0.003422      -0.008095      -0.010694      -0.000404      -0.009644      -0.001556       0.011201              1.471681       1.791435      -0.118269      -0.290188       1.260558       0.051379       1.363050           0.002631
           86              H       5.460486      14.077075      22.510669       0.162628       0.930738 0.66418630E+01  0.60918512E+02                                 1.465221                            1.420154      -0.760871       2.544023                    0.999896       2.890437       7.291377       0.586454       1.138708      -0.745776       0.002026       0.022818       0.007839       0.024212       0.003383      -0.000393      -0.001596      -0.020662       0.011123      -0.012726       0.003244       0.009482              1.483358       1.266197       0.155921       0.059922       1.809483       0.252980       1.374393           0.000228
           87              H       4.656211      13.322502      21.394624       0.170807       0.937847 0.67285051E+01  0.62973541E+02                                 1.568822                            1.504420      -0.951817       2.460956                    0.998941       3.101894       8.355005       0.518819       1.261394      -0.714703      -0.015018       0.005769      -0.020271       0.025879       0.001666       0.002716      -0.011696      -0.003039       0.008128      -0.011423      -0.001832       0.013255              1.595326       1.777359      -0.002847       0.431430       1.305765      -0.047727       1.702854           0.000069
           88              H       1.262893       4.572621      21.561805       0.133255       1.249334 0.99411648E+01  0.10135317E+03                                 1.827684                            1.774004      -0.849834       2.479844                    0.999105       3.321634       8.978497       0.506061       1.187143      -0.734399      -0.010593      -0.023708      -0.005776       0.026602      -0.000909       0.002625       0.002965      -0.002467      -0.016949      -0.007344       0.002442       0.004902              1.852527       1.657201       0.150181       0.036613       2.401071       0.138437       1.499309           0.001673
           89              H       2.019725       5.507930      -0.022592       0.146621       1.048299 0.80752339E+01  0.77903273E+02                                 1.604032                            1.582384      -0.705013       2.558365                    0.999921       3.060528       7.961244       0.546016       1.162787      -0.740647       0.014522       0.002778       0.026965       0.030753      -0.003532       0.008480       0.003006       0.002778       0.004081      -0.010116       0.000587       0.009528              1.594625       1.565539      -0.072112       0.227510       1.367424       0.025040       1.850911          -0.000512
           90              H       0.515098       6.535866       1.084416       0.167923       0.975716 0.74310788E+01  0.70425039E+02                                 1.543068                            1.529654      -0.827231       2.514353                    0.999496       2.995220       7.798274       0.547350       1.180771      -0.735605       0.017788      -0.000320       0.022237       0.028478       0.005669       0.000964       0.000672       0.015134       0.024702      -0.013577       0.004951       0.008625              1.535205       1.562568      -0.076386       0.219138       1.362687       0.017853       1.680360          -0.000202
           91              H      21.776429       5.912326       0.528653       0.165917       1.007297 0.76742445E+01  0.73571397E+02                                 1.600070                            1.573279      -0.731419       2.557968                    0.999906       3.050931       8.079940       0.528233       1.209504      -0.728672      -0.019705      -0.015927       0.004165       0.025677       0.005047      -0.005763       0.002453       0.011978       0.019555      -0.012144       0.001400       0.010744              1.612925       1.665156       0.316385      -0.122302       1.717785      -0.076721       1.455834           0.002891
           92              H      21.690579       5.148717      20.956339       0.147547       0.945244 0.67806623E+01  0.62250542E+02                                 1.451707                            1.411418      -0.721015       2.545265                    0.999966       2.924642       7.280047       0.605571       1.101717      -0.755140      -0.008937      -0.009880       0.004374       0.014022       0.003422       0.008095      -0.002146       0.005145       0.016243      -0.009644      -0.001556       0.011201              1.471679       1.363049       0.290188      -0.051379       1.791432      -0.118268       1.260556           0.002631
           93              H      22.510669       5.835514      19.810925       0.162628       0.930739 0.66418775E+01  0.60918690E+02                                 1.465224                            1.420157      -0.760871       2.544022                    0.999896       2.890439       7.291389       0.586453       1.138710      -0.745775       0.007839      -0.002026      -0.022818       0.024212       0.000393       0.001596       0.003383       0.015893       0.025431      -0.012726       0.003244       0.009482              1.483360       1.374395      -0.059922      -0.252980       1.266199       0.155922       1.809487           0.000228
           94              H      21.394624       6.639789      20.565498       0.170807       0.937846 0.67285047E+01  0.62973541E+02                                 1.568823                            1.504420      -0.951817       2.460956                    0.998941       3.101894       8.355007       0.518819       1.261395      -0.714703      -0.020271       0.015018      -0.005769       0.025879      -0.002716       0.011696       0.001666       0.005584       0.000495      -0.011423      -0.001832       0.013255              1.595326       1.702855      -0.431430       0.047727       1.777359      -0.002847       1.305765           0.000069
           95              H      10.265805      21.329107      15.868621       0.133255       1.249346 0.99412890E+01  0.10135478E+03                                 1.827697                            1.774016      -0.849848       2.479837                    0.999105       3.321652       8.978568       0.506059       1.187144      -0.734398      -0.005776       0.010593      -0.023708       0.026602      -0.002625       0.002965       0.000908      -0.007240       0.012175      -0.007344       0.002442       0.004902              1.852541       1.499319      -0.036613       0.138439       1.657213      -0.150183       2.401091           0.001674
           96              H      11.273408      20.572275      16.803930       0.146621       1.048303 0.80752704E+01  0.77903737E+02                                 1.604038                            1.582390      -0.705016       2.558363                    0.999921       3.060533       7.961271       0.546014       1.162789      -0.740647       0.026965      -0.014522       0.002779       0.030753      -0.008480       0.003006       0.003532       0.000651      -0.006209      -0.010116       0.000587       0.009528              1.594631       1.850918      -0.227511       0.025040       1.565545       0.072112       1.367429          -0.000511
           97              H      12.380416      22.076902      17.831866       0.167923       0.975716 0.74310695E+01  0.70424928E+02                                 1.543066                            1.529653      -0.827231       2.514354                    0.999496       2.995219       7.798270       0.547350       1.180771      -0.735605       0.022237      -0.017788      -0.000320       0.028478      -0.000964       0.000672      -0.005669       0.004784      -0.035052      -0.013577       0.004951       0.008625              1.535204       1.680359      -0.219138       0.017853       1.562567       0.076386       1.362686          -0.000203
           98              H      11.824653       0.815571      17.208326       0.165916       1.007299 0.76742613E+01  0.73571608E+02                                 1.600073                            1.573282      -0.731419       2.557968                    0.999906       3.050934       8.079954       0.528232       1.209505      -0.728672       0.004165       0.019705      -0.015927       0.025677       0.005763       0.002453      -0.005047       0.003788      -0.027745      -0.012144       0.001400       0.010744              1.612928       1.455836       0.122303      -0.076721       1.665159      -0.316385       1.717788           0.002892
           99              H       9.660339       0.901421      16.444717       0.147546       0.945245 0.67806756E+01  0.62250701E+02                                 1.451709                            1.411420      -0.721014       2.545265                    0.999966       2.924644       7.280057       0.605570       1.101719      -0.755140       0.004374       0.008937      -0.009880       0.014022      -0.008095      -0.002146      -0.003422       0.005549      -0.015839      -0.009644      -0.001556       0.011201              1.471681       1.260558       0.051379      -0.118269       1.363051      -0.290189       1.791435           0.002632
          100              H       8.514925       0.081331      17.131514       0.162628       0.930737 0.66418598E+01  0.60918484E+02                                 1.465221                            1.420155      -0.760870       2.544023                    0.999896       2.890436       7.291378       0.586454       1.138710      -0.745775      -0.022818      -0.007839      -0.002026       0.024212      -0.001596       0.003383      -0.000393       0.004769      -0.036555      -0.012726       0.003244       0.009482              1.483358       1.809484       0.252980       0.155921       1.374393       0.059922       1.266197           0.000228
          101              H       9.269498       1.197376      17.935789       0.170807       0.937846 0.67285019E+01  0.62973510E+02                                 1.568823                            1.504420      -0.951817       2.460957                    0.998941       3.101893       8.355005       0.518818       1.261395      -0.714703      -0.005769       0.020271       0.015018       0.025880      -0.011696       0.001666       0.002716      -0.002544      -0.008623      -0.011423      -0.001832       0.013255              1.595326       1.305765      -0.047727      -0.002847       1.702855       0.431430       1.777359           0.000069
          102              H      18.019379       1.030195      21.329107       0.133256       1.249351 0.99413422E+01  0.10135547E+03                                 1.827703                            1.774021      -0.849860       2.479831                    0.999104       3.321660       8.978601       0.506058       1.187145      -0.734398       0.023708       0.005776       0.010594       0.026602       0.002965      -0.000908       0.002625       0.009707       0.004772      -0.007343       0.002441       0.004902              1.852547       2.401099       0.138440       0.150184       1.499323       0.036613       1.657218           0.001673
          103              H      17.084070       0.022592      20.572275       0.146622       1.048308 0.80753286E+01  0.77904477E+02                                 1.604047                            1.582398      -0.705020       2.558362                    0.999921       3.060540       7.961311       0.546011       1.162794      -0.740646      -0.002779      -0.026965      -0.014522       0.030753       0.003006      -0.003532       0.008480      -0.003430       0.002128      -0.010115       0.000587       0.009529              1.594640       1.367436       0.025040      -0.072113       1.850929       0.227513       1.565554          -0.000513
          104              H      16.056134      21.507584      22.076902       0.167923       0.975719 0.74311040E+01  0.70425371E+02                                 1.543073                            1.529660      -0.827230       2.514354                    0.999496       2.995223       7.798299       0.547347       1.180776      -0.735604       0.000320      -0.022237      -0.017787       0.028478       0.000672       0.005669       0.000964      -0.019918       0.010350      -0.013577       0.004952       0.008625              1.535210       1.362691       0.017854      -0.076387       1.680366       0.219139       1.562574          -0.000206
          105              H      16.679674      22.063347       0.815571       0.165916       1.007301 0.76742856E+01  0.73571901E+02                                 1.600075                            1.573284      -0.731418       2.557968                    0.999906       3.050939       8.079971       0.528232       1.209505      -0.728672       0.015927      -0.004165       0.019704       0.025676       0.002453       0.005047      -0.005763      -0.015767       0.008190      -0.012144       0.001400       0.010744              1.612930       1.717791      -0.076721       0.316386       1.455838      -0.122303       1.665162           0.002890
          106              H      17.443283       1.635661       0.901421       0.147546       0.945245 0.67806679E+01  0.62250600E+02                                 1.451707                            1.411418      -0.721014       2.545265                    0.999966       2.924644       7.280050       0.605571       1.101716      -0.755141       0.009880      -0.004374       0.008937       0.014022      -0.002146       0.003422       0.008095      -0.010694      -0.000404      -0.009644      -0.001557       0.011201              1.471679       1.791432      -0.118268       0.290188       1.260556      -0.051379       1.363049           0.002631
          107              H      16.756486       2.781075       0.081331       0.162628       0.930737 0.66418560E+01  0.60918433E+02                                 1.465220                            1.420154      -0.760870       2.544023                    0.999896       2.890436       7.291374       0.586455       1.138708      -0.745776       0.002026       0.022818      -0.007839       0.024212       0.003383       0.000393       0.001596      -0.020662       0.011124      -0.012726       0.003244       0.009482              1.483357       1.266196       0.155921      -0.059922       1.809482      -0.252979       1.374392           0.000227
          108              H      15.952211       2.026502       1.197376       0.170808       0.937846 0.67285026E+01  0.62973511E+02                                 1.568822                            1.504419      -0.951817       2.460956                    0.998941       3.101893       8.355002       0.518819       1.261394      -0.714703      -0.015018       0.005769       0.020271       0.025880       0.001666      -0.002716       0.011696      -0.003039       0.008128      -0.011423      -0.001832       0.013255              1.595325       1.777358      -0.002848      -0.431430       1.305765       0.047727       1.702854           0.000068
          109              H      12.558893      15.868621       1.030195       0.133256       1.249351 0.99413441E+01  0.10135549E+03                                 1.827703                            1.774021      -0.849860       2.479831                    0.999104       3.321660       8.978601       0.506058       1.187145      -0.734398      -0.010594      -0.023708       0.005776       0.026602      -0.000908      -0.002625      -0.002965      -0.002468      -0.016946      -0.007343       0.002441       0.004902              1.852547       1.657218       0.150184      -0.036613       2.401099      -0.138440       1.499323           0.001673
          110              H      13.315725      16.803930       0.022592       0.146621       1.048310 0.80753502E+01  0.77904753E+02                                 1.604051                            1.582402      -0.705020       2.558362                    0.999921       3.060541       7.961322       0.546009       1.162796      -0.740645       0.014522       0.002779      -0.026965       0.030753      -0.003532      -0.008480      -0.003006       0.002779       0.004081      -0.010115       0.000587       0.009528              1.594644       1.565558      -0.072113      -0.227514       1.367439      -0.025040       1.850934          -0.000513
          111              H      11.811098      17.831866      21.507584       0.167923       0.975718 0.74310922E+01  0.70425217E+02                                 1.543071                            1.529657      -0.827231       2.514354                    0.999496       2.995222       7.798289       0.547348       1.180774      -0.735604       0.017788      -0.000320      -0.022237       0.028478       0.005669      -0.000964      -0.000672       0.015134       0.024702      -0.013577       0.004951       0.008625              1.535208       1.562571      -0.076387      -0.219139       1.362689      -0.017854       1.680363          -0.000204
          112              H      10.480429      17.208326      22.063347       0.165916       1.007302 0.76742886E+01  0.73571939E+02                                 1.600076                            1.573285      -0.731418       2.557968                    0.999906       3.050939       8.079972       0.528232       1.209505      -0.728672      -0.019704      -0.015927      -0.004165       0.025676       0.005047       0.005763      -0.002453       0.011978       0.019555      -0.012144       0.001400       0.010744              1.612931       1.665162       0.316386       0.122303       1.717792       0.076722       1.455839           0.002891
          113              H      10.394579      16.444717       1.635661       0.147546       0.945244 0.67806641E+01  0.62250556E+02                                 1.451706                            1.411417      -0.721014       2.545265                    0.999966       2.924643       7.280047       0.605571       1.101717      -0.755141      -0.008937      -0.009880      -0.004374       0.014022       0.003422      -0.008095       0.002146       0.005145       0.016243      -0.009644      -0.001556       0.011201              1.471679       1.363049       0.290188       0.051379       1.791431       0.118268       1.260556           0.002631
          114              H      11.214669      17.131514       2.781075       0.162628       0.930737 0.66418565E+01  0.60918436E+02                                 1.465220                            1.420153      -0.760870       2.544023                    0.999896       2.890436       7.291373       0.586455       1.138708      -0.745776       0.007839      -0.002026       0.022818       0.024212       0.000393      -0.001596      -0.003383       0.015893       0.025431      -0.012726       0.003244       0.009482              1.483357       1.374392      -0.059922       0.252979       1.266196      -0.155921       1.809482           0.000228
          115              H      10.098624      17.935789       2.026502       0.170807       0.937847 0.67285052E+01  0.62973540E+02                                 1.568822                            1.504420      -0.951818       2.460956                    0.998941       3.101894       8.355004       0.518819       1.261394      -0.714703      -0.020271       0.015018       0.005769       0.025880      -0.002716      -0.011696      -0.001666       0.005584       0.000495      -0.011423      -0.001832       0.013255              1.595326       1.702854      -0.431430      -0.047728       1.777358       0.002848       1.305765           0.000068
          116              H      12.326195       1.262893       6.723379       0.133256       1.249344 0.99412693E+01  0.10135452E+03                                 1.827695                            1.774013      -0.849851       2.479835                    0.999105       3.321650       8.978558       0.506060       1.187143      -0.734398       0.005776      -0.010594       0.023708       0.026602      -0.002625       0.002965       0.000908      -0.007240       0.012175      -0.007344       0.002441       0.004902              1.852538       1.499317      -0.036613       0.138439       1.657210      -0.150183       2.401086           0.001674
          117              H      11.318592       2.019725       5.788070       0.146621       1.048308 0.80753272E+01  0.77904455E+02                                 1.604046                            1.582398      -0.705018       2.558363                    0.999921       3.060539       7.961306       0.546011       1.162794      -0.740646      -0.026965       0.014522      -0.002779       0.030753      -0.008480       0.003006       0.003532       0.000651      -0.006209      -0.010115       0.000587       0.009528              1.594639       1.850929      -0.227513       0.025040       1.565554       0.072113       1.367436          -0.000513
          118              H      10.211584       0.515098       4.760134       0.167923       0.975720 0.74311196E+01  0.70425560E+02                                 1.543075                            1.529662      -0.827230       2.514354                    0.999496       2.995225       7.798308       0.547346       1.180777      -0.735604      -0.022237       0.017787       0.000320       0.028478      -0.000964       0.000672      -0.005669       0.004784      -0.035051      -0.013577       0.004952       0.008625              1.535213       1.680369      -0.219140       0.017854       1.562576       0.076387       1.362693          -0.000205
          119              H      10.767347      21.776429       5.383674       0.165916       1.007301 0.76742823E+01  0.73571864E+02                                 1.600075                            1.573284      -0.731418       2.557968                    0.999906       3.050938       8.079969       0.528232       1.209505      -0.728671      -0.004165      -0.019705       0.015927       0.025676       0.005763       0.002453      -0.005047       0.003788      -0.027745      -0.012144       0.001400       0.010744              1.612930       1.455838       0.122303      -0.076721       1.665162      -0.316386       1.717791           0.002890
          120              H      12.931661      21.690579       6.147283       0.147546       0.945245 0.67806705E+01  0.62250633E+02                                 1.451707                            1.411418      -0.721014       2.545265                    0.999966       2.924644       7.280052       0.605571       1.101717      -0.755141      -0.004374      -0.008937       0.009880       0.014022      -0.008095      -0.002146      -0.003422       0.005549      -0.015839      -0.009644      -0.001557       0.011201              1.471680       1.260557       0.051379      -0.118268       1.363050      -0.290188       1.791433           0.002631
          121              H      14.077075      22.510669       5.460486       0.162628       0.930737 0.66418577E+01  0.60918454E+02                                 1.465220                            1.420154      -0.760870       2.544023                    0.999896       2.890436       7.291375       0.586454       1.138709      -0.745776       0.022818       0.007839       0.002026       0.024212      -0.001596       0.003383      -0.000393       0.004769      -0.036555      -0.012726       0.003244       0.009482              1.483357       1.809483       0.252979       0.155921       1.374393       0.059922       1.266196           0.000228
          122              H      13.322502      21.394624       4.656211       0.170808       0.937847 0.67285051E+01  0.62973543E+02                                 1.568822                            1.504420      -0.951817       2.460956                    0.998941       3.101894       8.355006       0.518819       1.261394      -0.714703       0.005769      -0.020271      -0.015018       0.025879      -0.011696       0.001666       0.002716      -0.002544      -0.008623      -0.011423      -0.001832       0.013255              1.595326       1.305765      -0.047727      -0.002848       1.702854       0.431430       1.777358           0.000068
          123              H       4.572621      21.561805       1.262893       0.133257       1.249356 0.99414001E+01  0.10135623E+03                                 1.827710                            1.774027      -0.849865       2.479829                    0.999104       3.321667       8.978634       0.506056       1.187147      -0.734397      -0.023708      -0.005776      -0.010594       0.026602       0.002965      -0.000908       0.002625       0.009707       0.004771      -0.007343       0.002441       0.004902              1.852554       2.401110       0.138440       0.150185       1.499328       0.036613       1.657224           0.001673
          124              H       5.507930      -0.022592       2.019725       0.146622       1.048308 0.80753326E+01  0.77904532E+02                                 1.604048                            1.582399      -0.705021       2.558362                    0.999921       3.060540       7.961314       0.546010       1.162795      -0.740645       0.002779       0.026965       0.014522       0.030753       0.003005      -0.003531       0.008480      -0.003430       0.002128      -0.010115       0.000587       0.009529              1.594641       1.367437       0.025040      -0.072113       1.850930       0.227513       1.565555          -0.000512
          125              H       6.535866       1.084416       0.515098       0.167923       0.975717 0.74310870E+01  0.70425156E+02                                 1.543070                            1.529657      -0.827231       2.514354                    0.999496       2.995221       7.798286       0.547348       1.180774      -0.735604      -0.000320       0.022237       0.017787       0.028478       0.000672       0.005669       0.000964      -0.019918       0.010350      -0.013577       0.004951       0.008625              1.535207       1.362689       0.017854      -0.076387       1.680363       0.219138       1.562570          -0.000205
          126              H       5.912326       0.528653      21.776429       0.165916       1.007300 0.76742689E+01  0.73571692E+02                                 1.600073                            1.573282      -0.731418       2.557968                    0.999906       3.050936       8.079957       0.528233       1.209504      -0.728672      -0.015927       0.004165      -0.019704       0.025676       0.002453       0.005047      -0.005763      -0.015767       0.008190      -0.012144       0.001400       0.010744              1.612928       1.717788      -0.076721       0.316385       1.455836      -0.122303       1.665159           0.002891
          127              H       5.148717      20.956339      21.690579       0.147546       0.945246 0.67806816E+01  0.62250767E+02                                 1.451709                            1.411420      -0.721014       2.545265                    0.999966       2.924646       7.280061       0.605570       1.101718      -0.755140      -0.009880       0.004374      -0.008937       0.014022      -0.002146       0.003422       0.008095      -0.010694      -0.000404      -0.009644      -0.001557       0.011201              1.471681       1.791435      -0.118269       0.290188       1.260558      -0.051379       1.363051           0.002631
          128              H       5.835514      19.810925      22.510669       0.162629       0.930735 0.66418411E+01  0.60918259E+02                                 1.465218                            1.420152      -0.760869       2.544024                    0.999896       2.890433       7.291363       0.586455       1.138708      -0.745776      -0.002026      -0.022818       0.007839       0.024212       0.003383       0.000393       0.001596      -0.020662       0.011124      -0.012726       0.003244       0.009482              1.483355       1.266194       0.155921      -0.059922       1.809479      -0.252979       1.374390           0.000228
          129              H       6.639789      20.565498      21.394624       0.170807       0.937846 0.67285009E+01  0.62973494E+02                                 1.568822                            1.504420      -0.951817       2.460956                    0.998941       3.101893       8.355003       0.518819       1.261395      -0.714703       0.015018      -0.005769      -0.020271       0.025880       0.001666      -0.002716       0.011696      -0.003039       0.008128      -0.011423      -0.001832       0.013255              1.595326       1.777358      -0.002848      -0.431430       1.305765       0.047728       1.702854           0.000069
          130              H      10.033107       6.723379      21.561805       0.133255       1.249333 0.99411538E+01  0.10135301E+03                                 1.827681                            1.774001      -0.849837       2.479842                    0.999105       3.321635       8.978493       0.506062       1.187141      -0.734399       0.010593       0.023708      -0.005776       0.026602      -0.000909      -0.002625      -0.002964      -0.002467      -0.016948      -0.007344       0.002442       0.004902              1.852525       1.657199       0.150181      -0.036613       2.401067      -0.138437       1.499308           0.001672
          131              H       9.276275       5.788070      -0.022592       0.146620       1.048304 0.80752850E+01  0.77903915E+02                                 1.604040                            1.582392      -0.705014       2.558364                    0.999921       3.060534       7.961276       0.546013       1.162790      -0.740647      -0.014522      -0.002778       0.026965       0.030753      -0.003532      -0.008480      -0.003006       0.002778       0.004081      -0.010116       0.000587       0.009528              1.594633       1.565547      -0.072112      -0.227512       1.367430      -0.025040       1.850920          -0.000514
          132              H      10.780902       4.760134       1.084416       0.167923       0.975719 0.74311046E+01  0.70425362E+02                                 1.543072                            1.529658      -0.827231       2.514354                    0.999496       2.995224       7.798295       0.547348       1.180774      -0.735604      -0.017787       0.000320       0.022237       0.028478       0.005669      -0.000964      -0.000672       0.015134       0.024702      -0.013577       0.004952       0.008625              1.535209       1.562572      -0.076387      -0.219139       1.362690      -0.017853       1.680365          -0.000205
          133              H      12.111571       5.383674       0.528653       0.165917       1.007298 0.76742484E+01  0.73571445E+02                                 1.600070                            1.573279      -0.731419       2.557969                    0.999906       3.050932       8.079943       0.528233       1.209504      -0.728672       0.019705       0.015927       0.004165       0.025677       0.005047       0.005763      -0.002453       0.011978       0.019555      -0.012144       0.001400       0.010744              1.612925       1.665157       0.316385       0.122302       1.717786       0.076721       1.455834           0.002890
          134              H      12.197421       6.147283      20.956339       0.147546       0.945245 0.67806709E+01  0.62250645E+02                                 1.451709                            1.411419      -0.721015       2.545265                    0.999966       2.924643       7.280053       0.605570       1.101718      -0.755140       0.008937       0.009880       0.004374       0.014022       0.003422      -0.008095       0.002146       0.005145       0.016243      -0.009644      -0.001556       0.011201              1.471681       1.363051       0.290188       0.051379       1.791434       0.118269       1.260558           0.002630
          135              H      11.377331       5.460486      19.810925       0.162628       0.930739 0.66418735E+01  0.60918638E+02                                 1.465222                            1.420156      -0.760871       2.544022                    0.999896       2.890439       7.291386       0.586454       1.138709      -0.745776      -0.007839       0.002026      -0.022818       0.024212       0.000393      -0.001596      -0.003383       0.015893       0.025431      -0.012726       0.003244       0.009482              1.483359       1.374394      -0.059922       0.252980       1.266198      -0.155922       1.809486           0.000227
          136              H      12.493376       4.656211      20.565498       0.170807       0.937846 0.67285011E+01  0.62973495E+02                                 1.568822                            1.504419      -0.951817       2.460956                    0.998941       3.101893       8.355002       0.518819       1.261394      -0.714703       0.020271      -0.015018      -0.005769       0.025879      -0.002716      -0.011696      -0.001666       0.005584       0.000495      -0.011423      -0.001832       0.013255              1.595326       1.702854      -0.431430      -0.047727       1.777358       0.002847       1.305765           0.000069
          137              H      10.265805      12.558893      18.019379       0.133257       1.249362 0.99414615E+01  0.10135703E+03                                 1.827716                            1.774033      -0.849871       2.479826                    0.999104       3.321676       8.978669       0.506055       1.187147      -0.734397      -0.005776      -0.010594       0.023708       0.026602       0.002625      -0.002965       0.000907      -0.007239       0.012174      -0.007343       0.002441       0.004902              1.852560       1.499333       0.036613      -0.138441       1.657229      -0.150185       2.401119           0.001674
          138              H      11.273408      13.315725      17.084070       0.146622       1.048307 0.80753187E+01  0.77904360E+02                                 1.604046                            1.582398      -0.705022       2.558362                    0.999921       3.060539       7.961308       0.546011       1.162794      -0.740646       0.026965       0.014522      -0.002779       0.030753       0.008480      -0.003006       0.003531       0.000651      -0.006210      -0.010115       0.000587       0.009529              1.594639       1.850928       0.227513      -0.025041       1.565553       0.072112       1.367435          -0.000511
          139              H      12.380416      11.811098      16.056134       0.167923       0.975712 0.74310355E+01  0.70424526E+02                                 1.543063                            1.529650      -0.827229       2.514355                    0.999496       2.995213       7.798250       0.547351       1.180772      -0.735605       0.022237       0.017788       0.000320       0.028478       0.000964      -0.000672      -0.005669       0.004784      -0.035052      -0.013577       0.004951       0.008626              1.535200       1.680355       0.219137      -0.017854       1.562563       0.076386       1.362683          -0.000202
          140              H      11.824653      10.480429      16.679674       0.165916       1.007301 0.76742828E+01  0.73571857E+02                                 1.600074                            1.573283      -0.731418       2.557968                    0.999906       3.050939       8.079966       0.528233       1.209503      -0.728672       0.004165      -0.019704       0.015927       0.025676      -0.005763      -0.002453      -0.005047       0.003788      -0.027745      -0.012144       0.001400       0.010744              1.612929       1.455837      -0.122303       0.076721       1.665160      -0.316386       1.717789           0.002891
          141              H       9.660339      10.394579      17.443283       0.147546       0.945245 0.67806695E+01  0.62250623E+02                                 1.451707                            1.411418      -0.721012       2.545265                    0.999966       2.924644       7.280052       0.605571       1.101717      -0.755141       0.004374      -0.008937       0.009880       0.014022       0.008095       0.002146      -0.003422       0.005549      -0.015839      -0.009644      -0.001557       0.011201              1.471679       1.260557      -0.051379       0.118268       1.363050      -0.290188       1.791432           0.002631
          142              H       8.514925      11.214669      16.756486       0.162629       0.930735 0.66418383E+01  0.60918226E+02                                 1.465217                            1.420151      -0.760868       2.544024                    0.999896       2.890433       7.291362       0.586455       1.138707      -0.745776      -0.022818       0.007839       0.002026       0.024212       0.001596      -0.003383      -0.000393       0.004769      -0.036555      -0.012726       0.003244       0.009482              1.483354       1.809478      -0.252978      -0.155920       1.374390       0.059921       1.266194           0.000229
          143              H       9.269498      10.098624      15.952211       0.170808       0.937847 0.67285056E+01  0.62973543E+02                                 1.568822                            1.504419      -0.951817       2.460956                    0.998941       3.101894       8.355003       0.518819       1.261393      -0.714703      -0.005769      -0.020271      -0.015018       0.025880       0.011696      -0.001666       0.002716      -0.002544      -0.008623      -0.011423      -0.001832       0.013255              1.595325       1.305765       0.047728       0.002848       1.702854       0.431430       1.777358           0.000070
          144              H      18.019379      10.265805      12.558893       0.133255       1.249336 0.99411932E+01  0.10135354E+03                                 1.827687                            1.774006      -0.849835       2.479843                    0.999105       3.321638       8.978513       0.506061       1.187143      -0.734398       0.023708      -0.005776      -0.010593       0.026602      -0.002965       0.000909       0.002625       0.009708       0.004774      -0.007344       0.002442       0.004902              1.852530       2.401075      -0.138437      -0.150181       1.499312       0.036613       1.657204           0.001676
          145              H      17.084070      11.273408      13.315725       0.146621       1.048296 0.80751979E+01  0.77902816E+02                                 1.604026                            1.582379      -0.705013       2.558365                    0.999921       3.060525       7.961223       0.546018       1.162784      -0.740648      -0.002778       0.026965       0.014522       0.030753      -0.003006       0.003532       0.008480      -0.003430       0.002127      -0.010116       0.000587       0.009528              1.594619       1.367420      -0.025040       0.072111       1.850903       0.227509       1.565534          -0.000508
          146              H      16.056134      12.380416      11.811098       0.167923       0.975713 0.74310405E+01  0.70424562E+02                                 1.543061                            1.529648      -0.827231       2.514354                    0.999496       2.995215       7.798246       0.547352       1.180768      -0.735606       0.000320       0.022237       0.017788       0.028478      -0.000672      -0.005669       0.000964      -0.019918       0.010350      -0.013577       0.004951       0.008626              1.535199       1.362681      -0.017853       0.076386       1.680353       0.219137       1.562561          -0.000201
          147              H      16.679674      11.824653      10.480429       0.165916       1.007298 0.76742506E+01  0.73571475E+02                                 1.600071                            1.573280      -0.731419       2.557968                    0.999906       3.050932       8.079945       0.528233       1.209504      -0.728672       0.015927       0.004165      -0.019705       0.025677      -0.002453      -0.005047      -0.005763      -0.015767       0.008190      -0.012144       0.001400       0.010744              1.612926       1.717787       0.076721      -0.316385       1.455835      -0.122303       1.665157           0.002893
          148              H      17.443283       9.660339      10.394579       0.147547       0.945244 0.67806613E+01  0.62250530E+02                                 1.451707                            1.411417      -0.721015       2.545265                    0.999966       2.924642       7.280047       0.605571       1.101717      -0.755140       0.009880       0.004374      -0.008937       0.014022       0.002146      -0.003422       0.008095      -0.010694      -0.000404      -0.009644      -0.001556       0.011201              1.471679       1.791432       0.118268      -0.290188       1.260556      -0.051379       1.363049           0.002633
          149              H      16.756486       8.514925      11.214669       0.162628       0.930738 0.66418716E+01  0.60918622E+02                                 1.465223                            1.420156      -0.760871       2.544022                    0.999896       2.890438       7.291386       0.586453       1.138710      -0.745775       0.002026      -0.022818       0.007839       0.024212      -0.003383      -0.000393       0.001596      -0.020662       0.011123      -0.012726       0.003244       0.009482              1.483360       1.266198      -0.155922       0.059922       1.809486      -0.252980       1.374395           0.000230
          150              H      15.952211       9.269498      10.098624       0.170808       0.937846 0.67285043E+01  0.62973530E+02                                 1.568822                            1.504419      -0.951817       2.460956                    0.998941       3.101894       8.355004       0.518819       1.261393      -0.714703      -0.015018      -0.005769      -0.020271       0.025879      -0.001666       0.002716       0.011696      -0.003039       0.008128      -0.011423      -0.001832       0.013255              1.595325       1.777358       0.002847       0.431430       1.305765       0.047727       1.702853           0.000070
          151              H      12.558893      18.019379      10.265805       0.133256       1.249345 0.99412827E+01  0.10135469E+03                                 1.827696                            1.774014      -0.849850       2.479836                    0.999105       3.321652       8.978566       0.506059       1.187143      -0.734398      -0.010593       0.023708      -0.005776       0.026602       0.000908       0.002625      -0.002965      -0.002467      -0.016947      -0.007344       0.002441       0.004902              1.852539       1.657212      -0.150182       0.036613       2.401088      -0.138438       1.499318           0.001674
          152              H      13.315725      17.084070      11.273408       0.146622       1.048298 0.80752177E+01  0.77903077E+02                                 1.604029                            1.582382      -0.705017       2.558363                    0.999921       3.060528       7.961242       0.546017       1.162786      -0.740647       0.014522      -0.002779       0.026965       0.030753       0.003532       0.008480      -0.003006       0.002779       0.004081      -0.010116       0.000587       0.009529              1.594623       1.565537       0.072111       0.227509       1.367423      -0.025040       1.850908          -0.000509
          153              H      11.811098      16.056134      12.380416       0.167923       0.975715 0.74310600E+01  0.70424809E+02                                 1.543065                            1.529652      -0.827232       2.514353                    0.999496       2.995217       7.798261       0.547351       1.180771      -0.735605       0.017788       0.000320       0.022237       0.028478      -0.005669       0.000964      -0.000672       0.015134       0.024702      -0.013577       0.004951       0.008625              1.535202       1.562565       0.076386       0.219138       1.362685      -0.017853       1.680357          -0.000202
          154              H      10.480429      16.679674      11.824653       0.165916       1.007300 0.76742733E+01  0.73571752E+02                                 1.600074                            1.573283      -0.731419       2.557968                    0.999906       3.050936       8.079961       0.528232       1.209505      -0.728672      -0.019704       0.015927       0.004165       0.025676      -0.005047      -0.005763      -0.002453       0.011978       0.019555      -0.012144       0.001400       0.010744              1.612929       1.665160      -0.316386      -0.122303       1.717790       0.076721       1.455837           0.002892
          155              H      10.394579      17.443283       9.660339       0.147546       0.945245 0.67806703E+01  0.62250634E+02                                 1.451708                            1.411418      -0.721014       2.545265                    0.999966       2.924644       7.280053       0.605571       1.101717      -0.755140      -0.008937       0.009880       0.004374       0.014022      -0.003422       0.008095       0.002146       0.005145       0.016243      -0.009644      -0.001557       0.011201              1.471680       1.363050      -0.290188      -0.051379       1.791433       0.118268       1.260557           0.002632
          156              H      11.214669      16.756486       8.514925       0.162628       0.930738 0.66418638E+01  0.60918528E+02                                 1.465221                            1.420155      -0.760870       2.544023                    0.999896       2.890437       7.291380       0.586454       1.138709      -0.745776       0.007839       0.002026      -0.022818       0.024212      -0.000393       0.001596      -0.003383       0.015893       0.025431      -0.012726       0.003244       0.009482              1.483358       1.374394       0.059922      -0.252980       1.266197      -0.155921       1.809484           0.000228
          157              H      10.098624      15.952211       9.269498       0.170807       0.937846 0.67285039E+01  0.62973525E+02                                 1.568822                            1.504419      -0.951817       2.460956                    0.998941       3.101894       8.355004       0.518819       1.261394      -0.714703      -0.020271      -0.015018      -0.005769       0.025879       0.002716       0.011696      -0.001666       0.005584       0.000495      -0.011423      -0.001832       0.013255              1.595326       1.702854       0.431430       0.047727       1.777358       0.002847       1.305765           0.000070
          158              H      12.326195      10.033107       4.572621       0.133256       1.249338 0.99412082E+01  0.10135372E+03                                 1.827687                            1.774006      -0.849844       2.479839                    0.999105       3.321642       8.978523       0.506061       1.187142      -0.734399       0.005776       0.010593      -0.023708       0.026602       0.002625      -0.002965       0.000908      -0.007240       0.012175      -0.007344       0.002442       0.004902              1.852531       1.499312       0.036613      -0.138437       1.657204      -0.150181       2.401075           0.001673
          159              H      11.318592       9.276275       5.507930       0.146622       1.048298 0.80752169E+01  0.77903061E+02                                 1.604029                            1.582382      -0.705016       2.558364                    0.999921       3.060527       7.961237       0.546017       1.162785      -0.740648      -0.026965      -0.014522       0.002778       0.030753       0.008480      -0.003006       0.003532       0.000651      -0.006209      -0.010116       0.000587       0.009528              1.594622       1.850907       0.227509      -0.025040       1.565537       0.072111       1.367422          -0.000510
          160              H      10.211584      10.780902       6.535866       0.167923       0.975713 0.74310468E+01  0.70424640E+02                                 1.543062                            1.529649      -0.827230       2.514354                    0.999496       2.995216       7.798251       0.547352       1.180769      -0.735605      -0.022237      -0.017788      -0.000320       0.028478       0.000964      -0.000672      -0.005669       0.004784      -0.035052      -0.013577       0.004951       0.008626              1.535200       1.680354       0.219137      -0.017853       1.562562       0.076386       1.362682          -0.000202
          161              H      10.767347      12.111571       5.912326       0.165916       1.007299 0.76742555E+01  0.73571518E+02                                 1.600070                            1.573279      -0.731418       2.557968                    0.999906       3.050934       8.079945       0.528234       1.209502      -0.728672      -0.004165       0.019705      -0.015927       0.025677      -0.005763      -0.002453      -0.005047       0.003788      -0.027745      -0.012144       0.001400       0.010744              1.612925       1.455834      -0.122303       0.076721       1.665156      -0.316385       1.717786           0.002892
          162              H      12.931661      12.197421       5.148717       0.147547       0.945244 0.67806661E+01  0.62250585E+02                                 1.451707                            1.411418      -0.721014       2.545265                    0.999966       2.924643       7.280050       0.605571       1.101717      -0.755140      -0.004374       0.008937      -0.009880       0.014022       0.008095       0.002146      -0.003422       0.005549      -0.015839      -0.009644      -0.001556       0.011201              1.471679       1.260556      -0.051379       0.118268       1.363049      -0.290188       1.791432           0.002631
          163              H      14.077075      11.377331       5.835514       0.162628       0.930738 0.66418638E+01  0.60918528E+02                                 1.465221                            1.420155      -0.760871       2.544023                    0.999896       2.890437       7.291380       0.586454       1.138709      -0.745776       0.022818      -0.007839      -0.002026       0.024212       0.001596      -0.003383      -0.000393       0.004769      -0.036555      -0.012726       0.003244       0.009482              1.483358       1.809484      -0.252980      -0.155921       1.374394       0.059922       1.266197           0.000229
          164              H      13.322502      12.493376       6.639789       0.170808       0.937846 0.67285039E+01  0.62973529E+02                                 1.568822                            1.504420      -0.951817       2.460956                    0.998941       3.101894       8.355006       0.518819       1.261394      -0.714703       0.005769       0.020271       0.015018       0.025879       0.011696      -0.001666       0.002716      -0.002544      -0.008623      -0.011423      -0.001832       0.013255              1.595326       1.305765       0.047727       0.002847       1.702854       0.431430       1.777358           0.000070
          165              H       4.572621      12.326195      10.033107       0.133257       1.249364 0.99414871E+01  0.10135736E+03                                 1.827719                            1.774036      -0.849873       2.479825                    0.999104       3.321678       8.978680       0.506055       1.187148      -0.734397      -0.023708       0.005776       0.010594       0.026602      -0.002965       0.000907       0.002625       0.009706       0.004771      -0.007343       0.002441       0.004902              1.852564       2.401124      -0.138441      -0.150185       1.499335       0.036613       1.657232           0.001677
          166              H       5.507930      11.318592       9.276275       0.146622       1.048302 0.80752672E+01  0.77903703E+02                                 1.604037                            1.582389      -0.705023       2.558361                    0.999921       3.060534       7.961275       0.546014       1.162790      -0.740647       0.002779      -0.026965      -0.014522       0.030753      -0.003006       0.003531       0.008480      -0.003431       0.002128      -0.010115       0.000586       0.009529              1.594630       1.367429      -0.025041       0.072111       1.850917       0.227511       1.565545          -0.000507
          167              H       6.535866      10.211584      10.780902       0.167923       0.975711 0.74310219E+01  0.70424343E+02                                 1.543060                            1.529646      -0.827229       2.514355                    0.999496       2.995212       7.798237       0.547352       1.180769      -0.735605      -0.000320      -0.022237      -0.017788       0.028478      -0.000672      -0.005669       0.000965      -0.019918       0.010350      -0.013577       0.004951       0.008626              1.535197       1.362680      -0.017853       0.076386       1.680351       0.219136       1.562560          -0.000201
          168              H       5.912326      10.767347      12.111571       0.165916       1.007302 0.76742892E+01  0.73571931E+02                                 1.600074                            1.573283      -0.731417       2.557968                    0.999906       3.050940       8.079969       0.528233       1.209503      -0.728672      -0.015927      -0.004165       0.019704       0.025676      -0.002453      -0.005047      -0.005763      -0.015767       0.008190      -0.012144       0.001400       0.010744              1.612929       1.717790       0.076722      -0.316386       1.455838      -0.122303       1.665161           0.002893
          169              H       5.148717      12.931661      12.197421       0.147546       0.945245 0.67806724E+01  0.62250655E+02                                 1.451708                            1.411418      -0.721013       2.545265                    0.999966       2.924645       7.280055       0.605571       1.101717      -0.755141      -0.009880      -0.004374       0.008937       0.014022       0.002146      -0.003422       0.008095      -0.010694      -0.000404      -0.009644      -0.001557       0.011201              1.471680       1.791432       0.118268      -0.290188       1.260557      -0.051379       1.363050           0.002633
          170              H       5.835514      14.077075      11.377331       0.162629       0.930735 0.66418399E+01  0.60918246E+02                                 1.465218                            1.420152      -0.760869       2.544024                    0.999896       2.890433       7.291363       0.586455       1.138708      -0.745776      -0.002026       0.022818      -0.007839       0.024212      -0.003383      -0.000393       0.001596      -0.020662       0.011124      -0.012726       0.003244       0.009482              1.483354       1.266194      -0.155920       0.059922       1.809479      -0.252979       1.374390           0.000230
          171              H       6.639789      13.322502      12.493376       0.170808       0.937846 0.67284990E+01  0.62973469E+02                                 1.568821                            1.504419      -0.951817       2.460956                    0.998941       3.101893       8.355001       0.518819       1.261394      -0.714703       0.015018       0.005769       0.020271       0.025880      -0.001666       0.002716       0.011696      -0.003039       0.008128      -0.011423      -0.001832       0.013255              1.595325       1.777357       0.002848       0.431430       1.305764       0.047727       1.702853           0.000070
          172              H      10.033107       4.572621      12.326195       0.133256       1.249341 0.99412480E+01  0.10135425E+03                                 1.827693                            1.774012      -0.849844       2.479839                    0.999105       3.321646       8.978546       0.506060       1.187144      -0.734398       0.010593      -0.023708       0.005776       0.026602       0.000908       0.002625      -0.002964      -0.002467      -0.016948      -0.007344       0.002442       0.004902              1.852536       1.657209      -0.150182       0.036613       2.401084      -0.138438       1.499316           0.001674
          173              H       9.276275       5.507930      11.318592       0.146621       1.048299 0.80752307E+01  0.77903234E+02                                 1.604031                            1.582384      -0.705016       2.558364                    0.999921       3.060529       7.961246       0.546016       1.162786      -0.740647      -0.014522       0.002778      -0.026965       0.030753       0.003532       0.008480      -0.003006       0.002779       0.004081      -0.010116       0.000587       0.009528              1.594624       1.565539       0.072111       0.227510       1.367424      -0.025040       1.850910          -0.000510
          174              H      10.780902       6.535866      10.211584       0.167923       0.975713 0.74310437E+01  0.70424610E+02                                 1.543063                            1.529649      -0.827230       2.514354                    0.999496       2.995215       7.798251       0.547351       1.180770      -0.735605      -0.017788      -0.000320      -0.022237       0.028478      -0.005669       0.000964      -0.000672       0.015134       0.024702      -0.013577       0.004951       0.008626              1.535200       1.562563       0.076386       0.219137       1.362683      -0.017853       1.680354          -0.000202
          175              H      12.111571       5.912326      10.767347       0.165916       1.007299 0.76742597E+01  0.73571582E+02                                 1.600072                            1.573281      -0.731419       2.557968                    0.999906       3.050934       8.079951       0.528233       1.209504      -0.728672       0.019705      -0.015927      -0.004165       0.025677      -0.005047      -0.005763      -0.002453       0.011978       0.019555      -0.012144       0.001400       0.010744              1.612927       1.665158      -0.316385      -0.122303       1.717788       0.076721       1.455836           0.002892
          176              H      12.197421       5.148717      12.931661       0.147546       0.945245 0.67806756E+01  0.62250701E+02                                 1.451709                            1.411420      -0.721015       2.545265                    0.999966       2.924644       7.280057       0.605570       1.101719      -0.755140       0.008937      -0.009880      -0.004374       0.014022      -0.003422       0.008095       0.002146       0.005145       0.016243      -0.009644      -0.001556       0.011201              1.471682       1.363051      -0.290189      -0.051379       1.791435       0.118269       1.260558           0.002632
          177              H      11.377331       5.835514      14.077075       0.162628       0.930738 0.66418677E+01  0.60918573E+02                                 1.465222                            1.420155      -0.760871       2.544023                    0.999896       2.890438       7.291383       0.586454       1.138709      -0.745776      -0.007839      -0.002026       0.022818       0.024212      -0.000393       0.001596      -0.003383       0.015893       0.025431      -0.012726       0.003244       0.009482              1.483359       1.374394       0.059922      -0.252980       1.266197      -0.155921       1.809485           0.000228
          178              H      12.493376       6.639789      13.322502       0.170807       0.937847 0.67285058E+01  0.62973555E+02                                 1.568823                            1.504420      -0.951817       2.460956                    0.998941       3.101894       8.355008       0.518818       1.261395      -0.714703       0.020271       0.015018       0.005769       0.025879       0.002716       0.011696      -0.001666       0.005584       0.000495      -0.011423      -0.001832       0.013255              1.595327       1.702855       0.431431       0.047727       1.777360       0.002847       1.305766           0.000070
          179              H       1.030195      21.329107      18.019379       0.133256       1.249345 0.99412841E+01  0.10135473E+03                                 1.827698                            1.774016      -0.849846       2.479838                    0.999105       3.321650       8.978567       0.506058       1.187146      -0.734398       0.005776       0.010593       0.023708       0.026602       0.002625       0.002964      -0.000908      -0.007240       0.012174      -0.007344       0.002442       0.004902              1.852541       1.499319       0.036613       0.138438       1.657213       0.150183       2.401091           0.001673
          180              H       0.022592      20.572275      17.084070       0.146622       1.048297 0.80752144E+01  0.77903035E+02                                 1.604029                            1.582382      -0.705016       2.558364                    0.999921       3.060527       7.961238       0.546017       1.162786      -0.740647      -0.026965      -0.014522      -0.002779       0.030753       0.008480       0.003006      -0.003532       0.000651      -0.006209      -0.010116       0.000587       0.009529              1.594622       1.850907       0.227509       0.025040       1.565537      -0.072111       1.367422          -0.000510
          181              H      21.507584      22.076902      16.056134       0.167924       0.975712 0.74310352E+01  0.70424504E+02                                 1.543061                            1.529648      -0.827230       2.514354                    0.999496       2.995214       7.798245       0.547352       1.180769      -0.735605      -0.022237      -0.017788       0.000320       0.028478       0.000964       0.000672       0.005669       0.004784      -0.035052      -0.013577       0.004951       0.008626              1.535198       1.680352       0.219137       0.017853       1.562561      -0.076386       1.362681          -0.000202
          182              H      22.063347       0.815571      16.679674       0.165916       1.007300 0.76742685E+01  0.73571698E+02                                 1.600074                            1.573283      -0.731419       2.557968                    0.999906       3.050935       8.079959       0.528232       1.209506      -0.728671      -0.004165       0.019705       0.015927       0.025677      -0.005763       0.002453       0.005047       0.003788      -0.027745      -0.012144       0.001400       0.010744              1.612929       1.455837      -0.122303      -0.076722       1.665160       0.316386       1.717790           0.002892
          183              H       1.635661       0.901421      17.443283       0.147546       0.945246 0.67806803E+01  0.62250758E+02                                 1.451710                            1.411420      -0.721014       2.545265                    0.999966       2.924645       7.280061       0.605569       1.101719      -0.755140      -0.004374       0.008937       0.009880       0.014022       0.008095      -0.002146       0.003422       0.005549      -0.015839      -0.009644      -0.001556       0.011201              1.471682       1.260559      -0.051379      -0.118269       1.363052       0.290189       1.791436           0.002631
          184              H       2.781075       0.081331      16.756486       0.162628       0.930737 0.66418615E+01  0.60918505E+02                                 1.465222                            1.420155      -0.760870       2.544023                    0.999896       2.890436       7.291379       0.586453       1.138710      -0.745775       0.022818      -0.007839       0.002026       0.024212       0.001596       0.003383       0.000393       0.004769      -0.036555      -0.012726       0.003244       0.009482              1.483359       1.809485      -0.252980       0.155921       1.374394      -0.059922       1.266197           0.000228
          185              H       2.026502       1.197376      15.952211       0.170807       0.937846 0.67285009E+01  0.62973496E+02                                 1.568823                            1.504420      -0.951816       2.460957                    0.998941       3.101893       8.355004       0.518819       1.261395      -0.714703       0.005769       0.020271      -0.015018       0.025880       0.011696       0.001666      -0.002716      -0.002544      -0.008623      -0.011423      -0.001832       0.013255              1.595326       1.305765       0.047727      -0.002847       1.702854      -0.431430       1.777359           0.000070
          186              H      15.868621       1.030195      12.558893       0.133256       1.249345 0.99412829E+01  0.10135470E+03                                 1.827697                            1.774015      -0.849850       2.479836                    0.999105       3.321651       8.978566       0.506059       1.187144      -0.734398      -0.023708       0.005776      -0.010593       0.026602      -0.002965      -0.000908      -0.002625       0.009707       0.004772      -0.007344       0.002441       0.004902              1.852540       2.401089      -0.138438       0.150182       1.499319      -0.036613       1.657212           0.001675
          187              H      16.803930       0.022592      13.315725       0.146622       1.048298 0.80752202E+01  0.77903107E+02                                 1.604030                            1.582382      -0.705017       2.558363                    0.999921       3.060528       7.961242       0.546017       1.162786      -0.740647       0.002779      -0.026965       0.014522       0.030753      -0.003006      -0.003532      -0.008480      -0.003430       0.002128      -0.010116       0.000587       0.009529              1.594623       1.367423      -0.025040      -0.072111       1.850908      -0.227509       1.565538          -0.000509
          188              H      17.831866      21.507584      11.811098       0.167923       0.975713 0.74310394E+01  0.70424548E+02                                 1.543061                            1.529648      -0.827230       2.514354                    0.999496       2.995215       7.798246       0.547352       1.180768      -0.735606      -0.000320      -0.022237       0.017788       0.028478      -0.000672       0.005669      -0.000964      -0.019918       0.010350      -0.013577       0.004951       0.008626              1.535198       1.362681      -0.017853      -0.076386       1.680353      -0.219137       1.562561          -0.000201
          189              H      17.208326      22.063347      10.480429       0.165917       1.007299 0.76742649E+01  0.73571647E+02                                 1.600072                            1.573281      -0.731418       2.557968                    0.999906       3.050935       8.079955       0.528233       1.209504      -0.728672      -0.015927      -0.004165      -0.019705       0.025676      -0.002453       0.005047       0.005763      -0.015767       0.008190      -0.012144       0.001400       0.010744              1.612927       1.717788       0.076721       0.316385       1.455836       0.122303       1.665158           0.002893
          190              H      16.444717       1.635661      10.394579       0.147547       0.945244 0.67806653E+01  0.62250574E+02                                 1.451707                            1.411418      -0.721014       2.545265                    0.999966       2.924643       7.280049       0.605571       1.101717      -0.755141      -0.009880      -0.004374      -0.008937       0.014022       0.002146       0.003422      -0.008095      -0.010694      -0.000404      -0.009644      -0.001556       0.011201              1.471679       1.791432       0.118268       0.290188       1.260556       0.051379       1.363049           0.002632
          191              H      17.131514       2.781075      11.214669       0.162628       0.930738 0.66418657E+01  0.60918556E+02                                 1.465222                            1.420156      -0.760870       2.544023                    0.999896       2.890437       7.291383       0.586453       1.138710      -0.745775      -0.002026       0.022818       0.007839       0.024212      -0.003383       0.000393      -0.001596      -0.020662       0.011124      -0.012726       0.003244       0.009482              1.483359       1.266198      -0.155922      -0.059922       1.809485       0.252980       1.374394           0.000230
          192              H      17.935789       2.026502      10.098624       0.170808       0.937846 0.67285010E+01  0.62973498E+02                                 1.568822                            1.504420      -0.951817       2.460956                    0.998941       3.101893       8.355004       0.518819       1.261394      -0.714703       0.015018       0.005769      -0.020271       0.025879      -0.001666      -0.002716      -0.011696      -0.003039       0.008128      -0.011423      -0.001832       0.013255              1.595326       1.777358       0.002847      -0.431430       1.305765      -0.047727       1.702854           0.000070
          193              H      21.329107      15.868621      10.265805       0.133256       1.249338 0.99412137E+01  0.10135381E+03                                 1.827689                            1.774008      -0.849838       2.479842                    0.999105       3.321641       8.978526       0.506060       1.187143      -0.734398       0.010593      -0.023708      -0.005776       0.026602       0.000909      -0.002625       0.002965      -0.002467      -0.016948      -0.007344       0.002442       0.004902              1.852532       1.657206      -0.150181      -0.036613       2.401078       0.138437       1.499313           0.001676
          194              H      20.572275      16.803930      11.273408       0.146621       1.048292 0.80751554E+01  0.77902282E+02                                 1.604019                            1.582372      -0.705014       2.558365                    0.999921       3.060521       7.961199       0.546021       1.162781      -0.740649      -0.014522       0.002778       0.026965       0.030753       0.003532      -0.008480       0.003006       0.002779       0.004081      -0.010116       0.000587       0.009529              1.594613       1.565528       0.072110      -0.227507       1.367415       0.025040       1.850895          -0.000508
          195              H      22.076902      17.831866      12.380416       0.167923       0.975713 0.74310399E+01  0.70424547E+02                                 1.543061                            1.529647      -0.827231       2.514354                    0.999496       2.995215       7.798243       0.547353       1.180767      -0.735606      -0.017788      -0.000320       0.022237       0.028478      -0.005669      -0.000964       0.000672       0.015134       0.024702      -0.013577       0.004951       0.008626              1.535198       1.562561       0.076386      -0.219137       1.362681       0.017853       1.680352          -0.000201
          196              H       0.815571      17.208326      11.824653       0.165916       1.007298 0.76742540E+01  0.73571512E+02                                 1.600071                            1.573280      -0.731419       2.557968                    0.999906       3.050933       8.079947       0.528233       1.209504      -0.728672       0.019705      -0.015927       0.004165       0.025677      -0.005047       0.005763       0.002453       0.011978       0.019555      -0.012144       0.001400       0.010744              1.612926       1.665157      -0.316385       0.122303       1.717787      -0.076721       1.455835           0.002893
          197              H       0.901421      16.444717       9.660339       0.147547       0.945245 0.67806675E+01  0.62250608E+02                                 1.451708                            1.411419      -0.721015       2.545265                    0.999966       2.924643       7.280053       0.605570       1.101718      -0.755140       0.008937      -0.009880       0.004374       0.014022      -0.003422      -0.008095      -0.002146       0.005145       0.016243      -0.009644      -0.001556       0.011201              1.471680       1.363050      -0.290188       0.051379       1.791433      -0.118269       1.260557           0.002633
          198              H       0.081331      17.131514       8.514925       0.162628       0.930738 0.66418686E+01  0.60918583E+02                                 1.465222                            1.420155      -0.760871       2.544023                    0.999896       2.890438       7.291383       0.586454       1.138709      -0.745776      -0.007839      -0.002026      -0.022818       0.024212      -0.000393      -0.001596       0.003383       0.015893       0.025431      -0.012726       0.003244       0.009482              1.483359       1.374394       0.059922       0.252980       1.266198       0.155921       1.809485           0.000230
          199              H       1.197376      17.935789       9.269498       0.170808       0.937846 0.67285000E+01  0.62973484E+02                                 1.568822                            1.504419      -0.951817       2.460956                    0.998941       3.101893       8.355003       0.518819       1.261394      -0.714703       0.020271       0.015018      -0.005769       0.025879       0.002716      -0.011696       0.001666       0.005584       0.000495      -0.011423      -0.001832       0.013255              1.595325       1.702853       0.431430      -0.047727       1.777358      -0.002847       1.305765           0.000070
          200              H      21.561805       1.262893       4.572621       0.133256       1.249336 0.99411899E+01  0.10135349E+03                                 1.827686                            1.774005      -0.849841       2.479840                    0.999105       3.321639       8.978514       0.506061       1.187142      -0.734399      -0.005776      -0.010593      -0.023708       0.026602       0.002625       0.002965      -0.000909      -0.007240       0.012175      -0.007344       0.002442       0.004902              1.852529       1.499311       0.036613       0.138437       1.657203       0.150181       2.401073           0.001673
          201              H      -0.022592       2.019725       5.507930       0.146622       1.048296 0.80751993E+01  0.77902836E+02                                 1.604026                            1.582379      -0.705015       2.558364                    0.999921       3.060526       7.961227       0.546018       1.162783      -0.740648       0.026965       0.014522       0.002778       0.030753       0.008480       0.003006      -0.003532       0.000651      -0.006209      -0.010116       0.000587       0.009528              1.594619       1.850903       0.227509       0.025040       1.565534      -0.072111       1.367420          -0.000509
          202              H       1.084416       0.515098       6.535866       0.167924       0.975714 0.74310535E+01  0.70424725E+02                                 1.543063                            1.529650      -0.827230       2.514354                    0.999496       2.995217       7.798257       0.547352       1.180769      -0.735605       0.022237       0.017788      -0.000320       0.028478       0.000964       0.000672       0.005669       0.004784      -0.035052      -0.013577       0.004951       0.008626              1.535201       1.680355       0.219137       0.017853       1.562563      -0.076386       1.362683          -0.000201
          203              H       0.528653      21.776429       5.912326       0.165917       1.007301 0.76742782E+01  0.73571818E+02                                 1.600075                            1.573284      -0.731419       2.557968                    0.999906       3.050937       8.079967       0.528232       1.209505      -0.728671       0.004165      -0.019705      -0.015927       0.025676      -0.005763       0.002453       0.005047       0.003788      -0.027745      -0.012144       0.001400       0.010744              1.612930       1.455838      -0.122303      -0.076722       1.665161       0.316386       1.717791           0.002892
          204              H      20.956339      21.690579       5.148717       0.147547       0.945245 0.67806702E+01  0.62250641E+02                                 1.451708                            1.411419      -0.721015       2.545265                    0.999966       2.924643       7.280054       0.605570       1.101718      -0.755140       0.004374      -0.008937      -0.009880       0.014022       0.008095      -0.002146       0.003422       0.005549      -0.015839      -0.009644      -0.001556       0.011201              1.471681       1.260558      -0.051379      -0.118269       1.363050       0.290188       1.791434           0.002631
          205              H      19.810925      22.510669       5.835514       0.162628       0.930738 0.66418682E+01  0.60918580E+02                                 1.465222                            1.420156      -0.760871       2.544023                    0.999896       2.890438       7.291384       0.586454       1.138709      -0.745775      -0.022818       0.007839      -0.002026       0.024212       0.001596       0.003383       0.000393       0.004769      -0.036555      -0.012726       0.003244       0.009482              1.483359       1.809485      -0.252980       0.155921       1.374394      -0.059922       1.266198           0.000228
          206              H      20.565498      21.394624       6.639789       0.170808       0.937846 0.67285041E+01  0.62973529E+02                                 1.568822                            1.504419      -0.951817       2.460956                    0.998941       3.101894       8.355005       0.518819       1.261394      -0.714703      -0.005769      -0.020271       0.015018       0.025879       0.011696       0.001666      -0.002716      -0.002544      -0.008623      -0.011423      -0.001832       0.013255              1.595325       1.305765       0.047727      -0.002847       1.702853      -0.431430       1.777358           0.000070
          207              H       6.723379      21.561805      10.033107       0.133256       1.249344 0.99412722E+01  0.10135456E+03                                 1.827695                            1.774014      -0.849848       2.479837                    0.999105       3.321650       8.978560       0.506059       1.187144      -0.734398       0.023708      -0.005776       0.010593       0.026602      -0.002965      -0.000908      -0.002625       0.009707       0.004773      -0.007344       0.002442       0.004902              1.852539       2.401087      -0.138438       0.150183       1.499318      -0.036613       1.657211           0.001674
          208              H       5.788070      -0.022592       9.276275       0.146621       1.048302 0.80752582E+01  0.77903581E+02                                 1.604035                            1.582388      -0.705017       2.558363                    0.999921       3.060532       7.961263       0.546015       1.162788      -0.740647      -0.002779       0.026965      -0.014522       0.030753      -0.003006      -0.003532      -0.008480      -0.003430       0.002127      -0.010116       0.000587       0.009528              1.594628       1.367427      -0.025040      -0.072112       1.850915      -0.227511       1.565543          -0.000510
          209              H       4.760134       1.084416      10.780902       0.167923       0.975715 0.74310620E+01  0.70424831E+02                                 1.543065                            1.529651      -0.827231       2.514354                    0.999496       2.995218       7.798263       0.547351       1.180770      -0.735605       0.000320       0.022237      -0.017788       0.028478      -0.000672       0.005669      -0.000964      -0.019918       0.010350      -0.013577       0.004951       0.008625              1.535202       1.362684      -0.017853      -0.076386       1.680357      -0.219138       1.562565          -0.000201
          210              H       5.383674       0.528653      12.111571       0.165916       1.007300 0.76742720E+01  0.73571738E+02                                 1.600074                            1.573283      -0.731419       2.557968                    0.999906       3.050936       8.079961       0.528232       1.209505      -0.728672       0.015927       0.004165       0.019705       0.025677      -0.002453       0.005047       0.005763      -0.015767       0.008190      -0.012144       0.001400       0.010744              1.612929       1.717790       0.076721       0.316386       1.455837       0.122303       1.665160           0.002892
          211              H       6.147283      20.956339      12.197421       0.147546       0.945246 0.67806771E+01  0.62250723E+02                                 1.451710                            1.411420      -0.721015       2.545265                    0.999966       2.924644       7.280059       0.605569       1.101719      -0.755140       0.009880       0.004374       0.008937       0.014022       0.002146       0.003422      -0.008095      -0.010694      -0.000404      -0.009644      -0.001557       0.011201              1.471682       1.791436       0.118269       0.290189       1.260559       0.051379       1.363052           0.002632
          212              H       5.460486      19.810925      11.377331       0.162629       0.930737 0.66418558E+01  0.60918431E+02                                 1.465220                            1.420153      -0.760870       2.544023                    0.999896       2.890436       7.291374       0.586455       1.138708      -0.745776       0.002026      -0.022818      -0.007839       0.024212      -0.003383       0.000393      -0.001596      -0.020662       0.011123      -0.012726       0.003244       0.009482              1.483357       1.266196      -0.155921      -0.059922       1.809482       0.252979       1.374392           0.000230
          213              H       4.656211      20.565498      12.493376       0.170807       0.937846 0.67285036E+01  0.62973526E+02                                 1.568822                            1.504420      -0.951817       2.460956                    0.998941       3.101894       8.355006       0.518819       1.261394      -0.714703      -0.015018      -0.005769       0.020271       0.025880      -0.001666      -0.002716      -0.011696      -0.003039       0.008128      -0.011423      -0.001832       0.013255              1.595326       1.777359       0.002848      -0.431430       1.305765      -0.047727       1.702854           0.000070
          214              H       1.262893       6.723379      12.326195       0.133256       1.249349 0.99413303E+01  0.10135532E+03                                 1.827702                            1.774020      -0.849853       2.479834                    0.999105       3.321657       8.978591       0.506058       1.187145      -0.734398      -0.010594       0.023708       0.005776       0.026602       0.000908      -0.002625       0.002965      -0.002467      -0.016947      -0.007343       0.002441       0.004902              1.852546       1.657217      -0.150183      -0.036613       2.401098       0.138439       1.499322           0.001676
          215              H       2.019725       5.788070      11.318592       0.146621       1.048300 0.80752447E+01  0.77903411E+02                                 1.604033                            1.582386      -0.705018       2.558363                    0.999921       3.060531       7.961256       0.546016       1.162787      -0.740647       0.014522      -0.002779      -0.026965       0.030753       0.003532      -0.008480       0.003006       0.002779       0.004082      -0.010116       0.000587       0.009529              1.594626       1.565541       0.072111      -0.227510       1.367426       0.025040       1.850912          -0.000508
          216              H       0.515098       4.760134      10.211584       0.167923       0.975713 0.74310457E+01  0.70424627E+02                                 1.543062                            1.529649      -0.827231       2.514354                    0.999496       2.995216       7.798251       0.547352       1.180769      -0.735605       0.017788       0.000320      -0.022237       0.028478      -0.005669      -0.000964       0.000672       0.015134       0.024702      -0.013577       0.004951       0.008626              1.535199       1.562562       0.076386      -0.219137       1.362682       0.017853       1.680354          -0.000201
          217              H      21.776429       5.383674      10.767347       0.165916       1.007299 0.76742648E+01  0.73571643E+02                                 1.600072                            1.573281      -0.731419       2.557968                    0.999906       3.050935       8.079954       0.528233       1.209504      -0.728672      -0.019704       0.015927      -0.004165       0.025676      -0.005047       0.005763       0.002453       0.011978       0.019555      -0.012144       0.001400       0.010744              1.612927       1.665159      -0.316385       0.122303       1.717788      -0.076721       1.455836           0.002893
          218              H      21.690579       6.147283      12.931661       0.147546       0.945245 0.67806764E+01  0.62250713E+02                                 1.451709                            1.411420      -0.721014       2.545265                    0.999966       2.924644       7.280058       0.605569       1.101719      -0.755140      -0.008937       0.009880      -0.004374       0.014022      -0.003422      -0.008095      -0.002146       0.005145       0.016243      -0.009644      -0.001556       0.011201              1.471682       1.363051      -0.290189       0.051379       1.791435      -0.118269       1.260558           0.002633
          219              H      22.510669       5.460486      14.077075       0.162628       0.930737 0.66418629E+01  0.60918518E+02                                 1.465221                            1.420155      -0.760870       2.544023                    0.999896       2.890437       7.291380       0.586454       1.138709      -0.745776       0.007839       0.002026       0.022818       0.024212      -0.000393      -0.001596       0.003383       0.015893       0.025431      -0.012726       0.003244       0.009482              1.483358       1.374394       0.059922       0.252980       1.266197       0.155921       1.809484           0.000229
          220              H      21.394624       4.656211      13.322502       0.170808       0.937846 0.67285013E+01  0.62973500E+02                                 1.568822                            1.504419      -0.951816       2.460956                    0.998941       3.101893       8.355003       0.518819       1.261394      -0.714703      -0.020271      -0.015018       0.005769       0.025879       0.002716      -0.011696       0.001666       0.005584       0.000495      -0.011423      -0.001832       0.013255              1.595326       1.702854       0.431430      -0.047727       1.777358      -0.002847       1.305765           0.000070
          221              C       0.899162      12.900032      16.767782      -0.291365      27.445111 0.42896354E+03  0.10073523E+05                                 7.920418                            6.856427      -0.094701       1.952361                    0.998066      30.195617      87.389950       0.634656       0.410967      -1.065346      -0.001431      -0.053101       0.040387       0.066730      -0.030533      -0.012281      -0.027648      -0.043361      -0.039270      -0.048539      -0.001790       0.050329              8.709274       7.021389       1.742420      -0.416092      10.425009      -2.328558       8.681424           0.019331
          222              C       1.967763      13.952819      17.068256       0.602187      23.176380 0.25522971E+03  0.52910435E+04                                 7.470294                            5.693446      -0.031269       2.055467                    0.999671      21.799401      60.275787       0.620363       0.476267      -1.021547       0.027339       0.027027       0.018928       0.042850      -0.044731      -0.038803       0.059509       0.037153      -0.138903      -0.086173      -0.015492       0.101665              8.787120       5.941916       2.344987       0.313990       9.652629      -3.776911      10.766815          -0.000182
          223              C      22.203418      11.137856      17.906419      -0.426321      30.303683 0.50602222E+03  0.12332786E+05                                 8.410424                            7.415025      -0.254204       1.895926                    0.997132      31.856996      92.658718       0.616776       0.407462      -1.072080       0.062944       0.049754      -0.064358       0.102856       0.015233      -0.023546       0.030419       0.071367      -0.269715      -0.102427       0.016880       0.085547              9.209887       9.271672       1.969732      -1.585714       7.929231      -1.909601      10.428759           0.008718
          224              C       1.933875      10.785421      17.269325      -0.370038      22.985991 0.37892190E+03  0.86239454E+04                                 6.948513                            6.414292       0.103788       2.016857                    0.998022      30.019051      85.440669       0.660953       0.407173      -1.068156      -0.045244       0.035668       0.018862       0.060622      -0.068978      -0.033117       0.009231       0.024260      -0.232275      -0.086142      -0.027765       0.113907              7.202585       7.016073      -0.742063      -0.996909       7.186574       0.218230       7.405107           0.001927
          225              C      16.767782      10.396838      20.987968      -0.291368      27.445198 0.42896517E+03  0.10073572E+05                                 7.920435                            6.856439      -0.094706       1.952358                    0.998066      30.195708      87.390311       0.634656       0.410967      -1.065346       0.040387       0.001433       0.053103       0.066732       0.012282       0.027647      -0.030534       0.002044       0.084678      -0.048539      -0.001789       0.050328              8.709293       8.681440       0.416094       2.328564       7.021408       1.742425      10.425032           0.019329
          226              C      17.068256       9.328237      19.935181       0.602188      23.176504 0.25523119E+03  0.52910829E+04                                 7.470321                            5.693464      -0.031269       2.055466                    0.999671      21.799484      60.276102       0.620361       0.476267      -1.021547       0.018926      -0.027340      -0.027029       0.042852       0.038806      -0.059511      -0.044735      -0.088029       0.013721      -0.086175      -0.015497       0.101671              8.787154      10.766856      -0.313990       3.776928       5.941939       2.345000       9.652666          -0.000182
          227              C      17.906419      11.684582       0.158144      -0.426321      30.303695 0.50602243E+03  0.12332794E+05                                 8.410428                            7.415027      -0.254205       1.895926                    0.997132      31.857010      92.658795       0.616776       0.407462      -1.072080      -0.064358      -0.062944      -0.049754       0.102856       0.023546      -0.030419       0.015233      -0.170541       0.027807      -0.102427       0.016880       0.085547              9.209893      10.428766       1.585715       1.909604       9.271676       1.969733       7.929237           0.008716
          228              C      17.269325       9.362125       0.510579      -0.370037      22.985989 0.37892182E+03  0.86239429E+04                                 6.948512                            6.414291       0.103789       2.016857                    0.998022      30.019048      85.440648       0.660954       0.407173      -1.068156       0.018862       0.045244      -0.035668       0.060622       0.033117      -0.009231      -0.068978      -0.128267       0.079747      -0.086142      -0.027765       0.113907              7.202584       7.405104       0.996908      -0.218228       7.016073      -0.742063       7.186574           0.001925
          229              C      20.987968      17.120218       0.899162      -0.291367      27.445191 0.42896499E+03  0.10073566E+05                                 7.920430                            6.856435      -0.094705       1.952358                    0.998066      30.195707      87.390295       0.634656       0.410966      -1.065346       0.053104      -0.040387      -0.001433       0.066732      -0.027646       0.030534       0.012282       0.041317      -0.045404      -0.048539      -0.001789       0.050328              8.709289      10.425027      -2.328562      -1.742421       8.681435       0.416093       7.021404           0.019329
          230              C      19.935181      16.819744       1.967763       0.602189      23.176511 0.25523126E+03  0.52910841E+04                                 7.470319                            5.693461      -0.031265       2.055467                    0.999671      21.799492      60.276106       0.620362       0.476267      -1.021547      -0.027029      -0.018927       0.027340       0.042852       0.059511       0.044735       0.038806       0.050875       0.125183      -0.086175      -0.015497       0.101671              8.787151       9.652664      -3.776928      -2.344999      10.766852      -0.313990       5.941937          -0.000181
          231              C       0.158144      15.981581      22.203418      -0.426320      30.303673 0.50602197E+03  0.12332779E+05                                 8.410422                            7.415023      -0.254203       1.895926                    0.997132      31.856990      92.658696       0.616776       0.407462      -1.072080      -0.049754       0.064358       0.062944       0.102856       0.030419      -0.015233       0.023546       0.099174       0.241908      -0.102427       0.016880       0.085547              9.209886       7.929232      -1.909602      -1.969732      10.428758       1.585714       9.271668           0.008717
          232              C       0.510579      16.618675       1.933875      -0.370037      22.985991 0.37892187E+03  0.86239444E+04                                 6.948513                            6.414292       0.103789       2.016857                    0.998022      30.019049      85.440656       0.660953       0.407173      -1.068156      -0.035668      -0.018862      -0.045244       0.060622       0.009231       0.068978       0.033117       0.104007       0.152527      -0.086142      -0.027765       0.113907              7.202585       7.186577       0.218228       0.742064       7.405105       0.996908       7.016073           0.001927
          233              C      21.692838       9.691968       5.824218      -0.291367      27.445135 0.42896407E+03  0.10073537E+05                                 7.920423                            6.856433      -0.094700       1.952361                    0.998066      30.195618      87.389936       0.634656       0.410967      -1.065346       0.001431       0.053101      -0.040387       0.066730      -0.030533      -0.012281      -0.027648      -0.043361      -0.039270      -0.048538      -0.001790       0.050329              8.709280       7.021392       1.742422      -0.416092      10.425018      -2.328564       8.681431           0.019334
          234              C      20.624237       8.639181       5.523744       0.602190      23.176284 0.25522849E+03  0.52910112E+04                                 7.470273                            5.693432      -0.031263       2.055470                    0.999671      21.799333      60.275529       0.620363       0.476267      -1.021547      -0.027339      -0.027027      -0.018928       0.042850      -0.044731      -0.038803       0.059509       0.037153      -0.138903      -0.086173      -0.015492       0.101665              8.787093       5.941900       2.344978       0.313991       9.652598      -3.776897      10.766783          -0.000179
          235              C       0.388582      11.454144       4.685581      -0.426321      30.303687 0.50602231E+03  0.12332790E+05                                 8.410427                            7.415027      -0.254205       1.895926                    0.997132      31.857004      92.658774       0.616776       0.407462      -1.072080      -0.062944      -0.049754       0.064358       0.102856       0.015233      -0.023547       0.030419       0.071367      -0.269716      -0.102427       0.016880       0.085547              9.209891       9.271675       1.969730      -1.585711       7.929233      -1.909600      10.428766           0.008720
          236              C      20.658125      11.806579       5.322675      -0.370038      22.985996 0.37892197E+03  0.86239473E+04                                 6.948514                            6.414293       0.103789       2.016857                    0.998022      30.019052      85.440668       0.660953       0.407173      -1.068156       0.045244      -0.035668      -0.018862       0.060622      -0.068978      -0.033117       0.009231       0.024260      -0.232275      -0.086142      -0.027765       0.113907              7.202586       7.016075      -0.742063      -0.996909       7.186574       0.218229       7.405109           0.001929
          237              C       5.824218      12.195162       1.604032      -0.291366      27.445108 0.42896357E+03  0.10073522E+05                                 7.920418                            6.856429      -0.094699       1.952362                    0.998066      30.195592      87.389824       0.634656       0.410967      -1.065346      -0.040387      -0.001431      -0.053101       0.066730       0.012281       0.027649      -0.030533       0.002047       0.084676      -0.048538      -0.001790       0.050329              8.709273       8.681419       0.416091       2.328563       7.021389       1.742420      10.425012           0.019330
          238              C       5.523744      13.263763       2.656819       0.602189      23.176268 0.25522827E+03  0.52910056E+04                                 7.470270                            5.693430      -0.031266       2.055470                    0.999671      21.799325      60.275506       0.620364       0.476267      -1.021547      -0.018928       0.027339       0.027027       0.042850       0.038802      -0.059509      -0.044730      -0.088027       0.013722      -0.086172      -0.015491       0.101663              8.787091      10.766780      -0.313990       3.776899       5.941898       2.344977       9.652595          -0.000180
          239              C       4.685581      10.907418      22.433856      -0.426320      30.303666 0.50602188E+03  0.12332776E+05                                 8.410420                            7.415022      -0.254203       1.895926                    0.997132      31.856986      92.658679       0.616776       0.407462      -1.072080       0.064358       0.062944       0.049754       0.102856       0.023546      -0.030419       0.015233      -0.170541       0.027806      -0.102427       0.016880       0.085547              9.209883      10.428754       1.585711       1.909599       9.271668       1.969728       7.929227           0.008716
          240              C       5.322675      13.229875      22.081421      -0.370037      22.985988 0.37892177E+03  0.86239415E+04                                 6.948511                            6.414290       0.103789       2.016857                    0.998022      30.019047      85.440644       0.660954       0.407173      -1.068156      -0.018862      -0.045244       0.035668       0.060622       0.033117      -0.009231      -0.068978      -0.128268       0.079747      -0.086142      -0.027765       0.113907              7.202583       7.405107       0.996909      -0.218231       7.016071      -0.742062       7.186572           0.001925
          241              C       1.604032       5.471782      21.692838      -0.291366      27.445092 0.42896326E+03  0.10073514E+05                                 7.920414                            6.856425      -0.094699       1.952362                    0.998066      30.195595      87.389857       0.634656       0.410967      -1.065346      -0.053101       0.040387       0.001431       0.066730      -0.027649       0.030533       0.012281       0.041315      -0.045408      -0.048539      -0.001790       0.050329              8.709269      10.425002      -2.328558      -1.742416       8.681418       0.416090       7.021387           0.019328
          242              C       2.656819       5.772256      20.624237       0.602187      23.176336 0.25522918E+03  0.52910293E+04                                 7.470284                            5.693440      -0.031267       2.055469                    0.999671      21.799370      60.275669       0.620363       0.476267      -1.021547       0.027027       0.018928      -0.027339       0.042850       0.059509       0.044729       0.038802       0.050875       0.125180      -0.086172      -0.015491       0.101663              8.787108       9.652613      -3.776906      -2.344982      10.766802      -0.313991       5.941909          -0.000182
          243              C      22.433856       6.610419       0.388582      -0.426321      30.303673 0.50602204E+03  0.12332781E+05                                 8.410422                            7.415024      -0.254205       1.895926                    0.997132      31.856988      92.658689       0.616776       0.407462      -1.072080       0.049754      -0.064358      -0.062944       0.102856       0.030419      -0.015233       0.023546       0.099174       0.241909      -0.102427       0.016880       0.085547              9.209886       7.929229      -1.909601      -1.969729      10.428758       1.585711       9.271670           0.008717
          244              C      22.081421       5.973325      20.658125      -0.370038      22.985989 0.37892181E+03  0.86239429E+04                                 6.948512                            6.414291       0.103789       2.016857                    0.998022      30.019048      85.440654       0.660953       0.407173      -1.068156       0.035668       0.018862       0.045244       0.060622       0.009231       0.068978       0.033117       0.104007       0.152527      -0.086142      -0.027765       0.113907              7.202584       7.186573       0.218229       0.742062       7.405106       0.996909       7.016073           0.001925
          245              C      10.396838      20.987968      16.767782      -0.291367      27.445175 0.42896469E+03  0.10073557E+05                                 7.920429                            6.856434      -0.094704       1.952359                    0.998066      30.195684      87.390207       0.634656       0.410966      -1.065346       0.001433       0.053103       0.040387       0.066732      -0.030534       0.012282       0.027647      -0.043361      -0.039273      -0.048539      -0.001789       0.050329              8.709287       7.021401       1.742424       0.416094      10.425026       2.328561       8.681435           0.019331
          246              C       9.328237      19.935181      17.068256       0.602188      23.176488 0.25523098E+03  0.52910773E+04                                 7.470318                            5.693461      -0.031269       2.055466                    0.999671      21.799475      60.276067       0.620361       0.476267      -1.021547      -0.027340      -0.027029       0.018927       0.042851      -0.044734       0.038805      -0.059511       0.037154      -0.138904      -0.086174      -0.015496       0.101670              8.787150       5.941935       2.344998      -0.313989       9.652663       3.776927      10.766852          -0.000181
          247              C      11.684582       0.158144      17.906419      -0.426321      30.303689 0.50602233E+03  0.12332790E+05                                 8.410425                            7.415026      -0.254204       1.895926                    0.997132      31.857000      92.658736       0.616776       0.407462      -1.072080      -0.062944      -0.049754      -0.064358       0.102856       0.015233       0.023546      -0.030419       0.071367      -0.269715      -0.102427       0.016880       0.085547              9.209890       9.271674       1.969734       1.585715       7.929234       1.909603      10.428762           0.008717
          248              C       9.362125       0.510579      17.269325      -0.370037      22.985985 0.37892174E+03  0.86239411E+04                                 6.948512                            6.414290       0.103789       2.016857                    0.998022      30.019044      85.440645       0.660953       0.407173      -1.068156       0.045244      -0.035668       0.018862       0.060622      -0.068978       0.033117      -0.009231       0.024260      -0.232275      -0.086142      -0.027765       0.113907              7.202584       7.016071      -0.742063       0.996907       7.186575      -0.218228       7.405105           0.001926
          249              C      17.120218       0.899162      20.987968      -0.291369      27.445263 0.42896634E+03  0.10073607E+05                                 7.920445                            6.856446      -0.094709       1.952356                    0.998066      30.195771      87.390546       0.634656       0.410966      -1.065346      -0.040387      -0.001434       0.053105       0.066733       0.012283      -0.027645       0.030535       0.002042       0.084678      -0.048539      -0.001789       0.050328              8.709306       8.681453       0.416096      -2.328568       7.021418      -1.742429      10.425048           0.019326
          250              C      16.819744       1.967763      19.935181       0.602190      23.176581 0.25523212E+03  0.52911071E+04                                 7.470334                            5.693472      -0.031266       2.055465                    0.999671      21.799538      60.276281       0.620361       0.476267      -1.021547      -0.018926       0.027341      -0.027030       0.042853       0.038808       0.059511       0.044737      -0.088030       0.013721      -0.086176      -0.015499       0.101675              8.787170      10.766875      -0.313989      -3.776936       5.941950      -2.345007       9.652685          -0.000181
          251              C      15.981581      22.203418       0.158144      -0.426321      30.303699 0.50602248E+03  0.12332796E+05                                 8.410429                            7.415028      -0.254205       1.895926                    0.997132      31.857015      92.658820       0.616776       0.407462      -1.072080       0.064358       0.062945      -0.049754       0.102856       0.023547       0.030419      -0.015233      -0.170541       0.027807      -0.102427       0.016880       0.085547              9.209895      10.428767       1.585716      -1.909606       9.271677      -1.969733       7.929240           0.008713
          252              C      16.618675       1.933875       0.510579      -0.370037      22.985993 0.37892193E+03  0.86239457E+04                                 6.948513                            6.414292       0.103789       2.016857                    0.998022      30.019049      85.440646       0.660953       0.407173      -1.068156      -0.018862      -0.045244      -0.035669       0.060622       0.033117       0.009231       0.068978      -0.128267       0.079747      -0.086142      -0.027765       0.113907              7.202585       7.405104       0.996908       0.218227       7.016073       0.742065       7.186577           0.001921
          253              C      12.900032      16.767782       0.899162      -0.291368      27.445230 0.42896568E+03  0.10073588E+05                                 7.920437                            6.856439      -0.094707       1.952357                    0.998066      30.195751      87.390471       0.634656       0.410966      -1.065346      -0.053105       0.040387      -0.001434       0.066733      -0.027645      -0.030535      -0.012283       0.041318      -0.045403      -0.048539      -0.001789       0.050328              8.709297      10.425036      -2.328563       1.742424       8.681443      -0.416094       7.021413           0.019327
          254              C      13.952819      17.068256       1.967763       0.602189      23.176585 0.25523216E+03  0.52911081E+04                                 7.470335                            5.693472      -0.031265       2.055466                    0.999671      21.799541      60.276295       0.620361       0.476267      -1.021547       0.027030       0.018926       0.027341       0.042853       0.059511      -0.044737      -0.038808       0.050876       0.125185      -0.086176      -0.015499       0.101675              8.787172       9.652688      -3.776938       2.345007      10.766877       0.313989       5.941951          -0.000181
          255              C      11.137856      17.906419      22.203418      -0.426320      30.303687 0.50602223E+03  0.12332787E+05                                 8.410425                            7.415025      -0.254203       1.895926                    0.997132      31.857005      92.658765       0.616776       0.407462      -1.072080       0.049754      -0.064358       0.062944       0.102856       0.030418       0.015233      -0.023547       0.099174       0.241908      -0.102427       0.016880       0.085547              9.209890       7.929237      -1.909604       1.969733      10.428761      -1.585714       9.271671           0.008715
          256              C      10.785421      17.269325       1.933875      -0.370036      22.985985 0.37892174E+03  0.86239402E+04                                 6.948510                            6.414290       0.103790       2.016857                    0.998022      30.019042      85.440617       0.660954       0.407173      -1.068156       0.035669       0.018861      -0.045244       0.060622       0.009231      -0.068978      -0.033117       0.104008       0.152527      -0.086142      -0.027765       0.113907              7.202582       7.186575       0.218226      -0.742064       7.405101      -0.996906       7.016070           0.001924
          257              C      12.195162       1.604032       5.824218      -0.291367      27.445193 0.42896509E+03  0.10073569E+05                                 7.920431                            6.856436      -0.094704       1.952359                    0.998066      30.195706      87.390285       0.634656       0.410966      -1.065346      -0.001433      -0.053104      -0.040387       0.066732      -0.030534       0.012282       0.027646      -0.043361      -0.039273      -0.048539      -0.001789       0.050328              8.709289       7.021406       1.742421       0.416093      10.425026       2.328562       8.681434           0.019328
          258              C      13.263763       2.656819       5.523744       0.602189      23.176494 0.25523109E+03  0.52910797E+04                                 7.470316                            5.693460      -0.031265       2.055467                    0.999671      21.799477      60.276054       0.620362       0.476267      -1.021547       0.027340       0.027029      -0.018927       0.042852      -0.044735       0.038806      -0.059511       0.037154      -0.138905      -0.086175      -0.015497       0.101671              8.787147       5.941936       2.344998      -0.313990       9.652658       3.776925      10.766847          -0.000182
          259              C      10.907418      22.433856       4.685581      -0.426321      30.303689 0.50602234E+03  0.12332792E+05                                 8.410427                            7.415027      -0.254205       1.895926                    0.997132      31.857013      92.658817       0.616776       0.407462      -1.072080       0.062944       0.049754       0.064358       0.102856       0.015233       0.023546      -0.030419       0.071367      -0.269715      -0.102427       0.016880       0.085547              9.209892       9.271674       1.969730       1.585713       7.929237       1.909604      10.428763           0.008714
          260              C      13.229875      22.081421       5.322675      -0.370037      22.986000 0.37892205E+03  0.86239494E+04                                 6.948514                            6.414293       0.103789       2.016857                    0.998022      30.019055      85.440674       0.660953       0.407173      -1.068156      -0.045244       0.035668      -0.018862       0.060622      -0.068978       0.033117      -0.009231       0.024260      -0.232275      -0.086142      -0.027765       0.113907              7.202587       7.016075      -0.742065       0.996908       7.186578      -0.218228       7.405107           0.001923
          261              C       5.471782      21.692838       1.604032      -0.291369      27.445278 0.42896655E+03  0.10073614E+05                                 7.920446                            6.856446      -0.094709       1.952356                    0.998066      30.195793      87.390627       0.634656       0.410966      -1.065346       0.040387       0.001435      -0.053106       0.066734       0.012283      -0.027645       0.030535       0.002041       0.084679      -0.048539      -0.001789       0.050328              8.709307       8.681456       0.416096      -2.328566       7.021417      -1.742429      10.425049           0.019329
          262              C       5.772256      20.624237       2.656819       0.602191      23.176627 0.25523265E+03  0.52911212E+04                                 7.470344                            5.693478      -0.031265       2.055465                    0.999671      21.799570      60.276405       0.620361       0.476267      -1.021547       0.018925      -0.027341       0.027031       0.042853       0.038810       0.059512       0.044739      -0.088031       0.013721      -0.086176      -0.015501       0.101678              8.787183      10.766891      -0.313990      -3.776943       5.941957      -2.345011       9.652702          -0.000180
          263              C       6.610419       0.388582      22.433856      -0.426320      30.303693 0.50602233E+03  0.12332790E+05                                 8.410425                            7.415025      -0.254203       1.895926                    0.997132      31.857004      92.658751       0.616776       0.407462      -1.072080      -0.064358      -0.062944       0.049754       0.102856       0.023546       0.030418      -0.015233      -0.170540       0.027806      -0.102426       0.016879       0.085547              9.209891      10.428763       1.585717      -1.909607       9.271672      -1.969734       7.929238           0.008714
          264              C       5.973325      20.658125      22.081421      -0.370037      22.985990 0.37892188E+03  0.86239446E+04                                 6.948513                            6.414292       0.103790       2.016857                    0.998022      30.019047      85.440647       0.660953       0.407173      -1.068156       0.018862       0.045244       0.035669       0.060622       0.033117       0.009230       0.068978      -0.128268       0.079748      -0.086142      -0.027765       0.113907              7.202585       7.405106       0.996906       0.218228       7.016070       0.742066       7.186579           0.001925
          265              C       9.691968       5.824218      21.692838      -0.291366      27.445129 0.42896398E+03  0.10073535E+05                                 7.920422                            6.856431      -0.094701       1.952360                    0.998066      30.195632      87.390006       0.634656       0.410967      -1.065346       0.053101      -0.040387       0.001431       0.066730      -0.027648      -0.030533      -0.012281       0.041315      -0.045408      -0.048539      -0.001790       0.050329              8.709278      10.425014      -2.328561       1.742418       8.681422      -0.416091       7.021397           0.019326
          266              C       8.639181       5.523744      20.624237       0.602187      23.176382 0.25522973E+03  0.52910440E+04                                 7.470295                            5.693446      -0.031268       2.055468                    0.999671      21.799401      60.275790       0.620362       0.476267      -1.021547      -0.027027      -0.018928      -0.027339       0.042850       0.059509      -0.044731      -0.038803       0.050875       0.125181      -0.086173      -0.015492       0.101665              8.787121       9.652627      -3.776913       2.344988      10.766818       0.313989       5.941919          -0.000184
          267              C      11.454144       4.685581       0.388582      -0.426321      30.303679 0.50602219E+03  0.12332786E+05                                 8.410425                            7.415026      -0.254205       1.895926                    0.997132      31.856998      92.658747       0.616776       0.407462      -1.072080      -0.049754       0.064358      -0.062944       0.102856       0.030419       0.015233      -0.023546       0.099174       0.241909      -0.102427       0.016880       0.085547              9.209889       7.929233      -1.909603       1.969729      10.428761      -1.585712       9.271674           0.008714
          268              C      11.806579       5.322675      20.658125      -0.370037      22.985992 0.37892184E+03  0.86239436E+04                                 6.948512                            6.414291       0.103788       2.016857                    0.998022      30.019049      85.440653       0.660954       0.407173      -1.068156      -0.035668      -0.018862       0.045244       0.060622       0.009231      -0.068978      -0.033117       0.104007       0.152528      -0.086142      -0.027765       0.113907              7.202585       7.186574       0.218230      -0.742063       7.405107      -0.996909       7.016073           0.001923
          269              C      10.396838      12.900032      17.120218      -0.291369      27.445329 0.42896741E+03  0.10073640E+05                                 7.920456                            6.856452      -0.094712       1.952355                    0.998066      30.195839      87.390811       0.634656       0.410966      -1.065346       0.001436      -0.053107      -0.040388       0.066735       0.030536      -0.012284       0.027644      -0.043360      -0.039280      -0.048540      -0.001788       0.050328              8.709321       7.021424      -1.742435      -0.416097      10.425067       2.328571       8.681471           0.019329
          270              C       9.328237      13.952819      16.819744       0.602191      23.176715 0.25523369E+03  0.52911488E+04                                 7.470364                            5.693491      -0.031267       2.055463                    0.999671      21.799630      60.276634       0.620360       0.476267      -1.021547      -0.027342       0.027032      -0.018925       0.042854       0.044741      -0.038811      -0.059513       0.037155      -0.138908      -0.086178      -0.015503       0.101681              8.787208       5.941972      -2.345019       0.313989       9.652732       3.776957      10.766922          -0.000178
          271              C      11.684582      11.137856      15.981581      -0.426320      30.303702 0.50602243E+03  0.12332792E+05                                 8.410426                            7.415025      -0.254202       1.895927                    0.997132      31.857002      92.658721       0.616776       0.407462      -1.072080      -0.062944       0.049754       0.064358       0.102857      -0.015232      -0.023547      -0.030418       0.071367      -0.269714      -0.102426       0.016880       0.085547              9.209892       9.271672      -1.969739      -1.585718       7.929239       1.909608      10.428766           0.008718
          272              C       9.362125      10.785421      16.618675      -0.370036      22.985988 0.37892187E+03  0.86239443E+04                                 6.948512                            6.414292       0.103790       2.016857                    0.998022      30.019046      85.440642       0.660953       0.407173      -1.068156       0.045244       0.035669      -0.018861       0.060623       0.068978      -0.033117      -0.009230       0.024260      -0.232276      -0.086142      -0.027765       0.113907              7.202584       7.016069       0.742066      -0.996905       7.186580      -0.218226       7.405103           0.001927
          273              C      17.120218      10.396838      12.900032      -0.291366      27.445124 0.42896382E+03  0.10073530E+05                                 7.920422                            6.856431      -0.094700       1.952361                    0.998066      30.195613      87.389927       0.634656       0.410967      -1.065346      -0.040387       0.001431      -0.053101       0.066730      -0.012281       0.027648       0.030533       0.002046       0.084677      -0.048539      -0.001790       0.050329              8.709279       8.681429      -0.416092       2.328562       7.021391      -1.742421      10.425016           0.019333
          274              C      16.819744       9.328237      13.952819       0.602188      23.176318 0.25522889E+03  0.52910222E+04                                 7.470282                            5.693438      -0.031268       2.055468                    0.999671      21.799359      60.275642       0.620363       0.476267      -1.021547      -0.018928      -0.027339       0.027027       0.042850      -0.038803      -0.059509       0.044730      -0.088028       0.013722      -0.086173      -0.015492       0.101664              8.787106      10.766799       0.313990       3.776905       5.941906      -2.344981       9.652612          -0.000180
          275              C      15.981581      11.684582      11.137856      -0.426321      30.303695 0.50602246E+03  0.12332793E+05                                 8.410427                            7.415027      -0.254204       1.895926                    0.997132      31.856996      92.658708       0.616776       0.407462      -1.072080       0.064358      -0.062944       0.049754       0.102856      -0.023546      -0.030419      -0.015233      -0.170542       0.027807      -0.102427       0.016880       0.085547              9.209891      10.428766      -1.585715       1.909603       9.271675      -1.969734       7.929233           0.008720
          276              C      16.618675       9.362125      10.785421      -0.370038      22.986000 0.37892207E+03  0.86239505E+04                                 6.948515                            6.414294       0.103788       2.016856                    0.998022      30.019057      85.440693       0.660953       0.407173      -1.068156      -0.018862       0.045244       0.035668       0.060622      -0.033117      -0.009231       0.068978      -0.128268       0.079747      -0.086142      -0.027765       0.113907              7.202588       7.405109      -0.996911      -0.218229       7.016077       0.742062       7.186576           0.001930
          277              C      12.900032      17.120218      10.396838      -0.291369      27.445246 0.42896609E+03  0.10073598E+05                                 7.920445                            6.856448      -0.094706       1.952358                    0.998066      30.195726      87.390360       0.634655       0.410967      -1.065346      -0.053103      -0.040388       0.001433       0.066732       0.027647       0.030534      -0.012282       0.041317      -0.045404      -0.048539      -0.001789       0.050329              8.709306      10.425051       2.328571      -1.742432       8.681455      -0.416095       7.021411           0.019331
          278              C      13.952819      16.819744       9.328237       0.602189      23.176475 0.25523081E+03  0.52910726E+04                                 7.470313                            5.693458      -0.031268       2.055466                    0.999671      21.799467      60.276028       0.620362       0.476267      -1.021547       0.027029      -0.018927      -0.027340       0.042852      -0.059510       0.044734      -0.038806       0.050876       0.125183      -0.086174      -0.015496       0.101671              8.787144       9.652657       3.776924      -2.344996      10.766845       0.313990       5.941931          -0.000181
          279              C      11.137856      15.981581      11.684582      -0.426321      30.303699 0.50602247E+03  0.12332794E+05                                 8.410427                            7.415027      -0.254204       1.895926                    0.997132      31.857004      92.658743       0.616776       0.407462      -1.072080       0.049754       0.064358      -0.062944       0.102857      -0.030419      -0.015233      -0.023546       0.099174       0.241908      -0.102427       0.016880       0.085547              9.209892       7.929235       1.909604      -1.969735      10.428765      -1.585715       9.271676           0.008718
          280              C      10.785421      16.618675       9.362125      -0.370038      22.986004 0.37892217E+03  0.86239531E+04                                 6.948516                            6.414295       0.103788       2.016856                    0.998022      30.019061      85.440702       0.660953       0.407173      -1.068156       0.035669      -0.018862       0.045244       0.060622      -0.009231       0.068978      -0.033117       0.104008       0.152527      -0.086142      -0.027765       0.113907              7.202588       7.186579      -0.218228       0.742064       7.405109      -0.996909       7.016076           0.001926
          281              C      12.195162       9.691968       5.471782      -0.291368      27.445203 0.42896529E+03  0.10073573E+05                                 7.920434                            6.856440      -0.094702       1.952359                    0.998066      30.195681      87.390161       0.634656       0.410967      -1.065346      -0.001432       0.053103       0.040387       0.066731       0.030534      -0.012282       0.027647      -0.043361      -0.039272      -0.048539      -0.001790       0.050329              8.709293       7.021402      -1.742427      -0.416093      10.425037       2.328569       8.681441           0.019330
          282              C      13.263763       8.639181       5.772256       0.602191      23.176384 0.25522967E+03  0.52910421E+04                                 7.470292                            5.693443      -0.031264       2.055469                    0.999671      21.799407      60.275792       0.620363       0.476267      -1.021547       0.027340      -0.027028       0.018927       0.042851       0.044732      -0.038804      -0.059510       0.037153      -0.138903      -0.086173      -0.015494       0.101668              8.787118       5.941914      -2.344986       0.313989       9.652626       3.776912      10.766813          -0.000179
          283              C      10.907418      11.454144       6.610419      -0.426321      30.303698 0.50602248E+03  0.12332794E+05                                 8.410427                            7.415028      -0.254205       1.895926                    0.997132      31.857000      92.658721       0.616776       0.407462      -1.072080       0.062944      -0.049754      -0.064358       0.102856      -0.015233      -0.023546      -0.030419       0.071367      -0.269715      -0.102427       0.016880       0.085547              9.209892       9.271676      -1.969735      -1.585716       7.929234       1.909605      10.428766           0.008717
          284              C      13.229875      11.806579       5.973325      -0.370038      22.986006 0.37892221E+03  0.86239545E+04                                 6.948517                            6.414295       0.103788       2.016856                    0.998022      30.019063      85.440715       0.660953       0.407173      -1.068156      -0.045244      -0.035668       0.018862       0.060622       0.068978      -0.033117      -0.009231       0.024260      -0.232275      -0.086142      -0.027765       0.113907              7.202589       7.016077       0.742064      -0.996911       7.186580      -0.218230       7.405111           0.001927
          285              C       5.471782      12.195162       9.691968      -0.291369      27.445330 0.42896745E+03  0.10073640E+05                                 7.920453                            6.856451      -0.094710       1.952355                    0.998066      30.195831      87.390743       0.634656       0.410966      -1.065346       0.040387      -0.001436       0.053108       0.066735      -0.012284       0.027644       0.030536       0.002040       0.084680      -0.048540      -0.001788       0.050328              8.709317       8.681472      -0.416097       2.328570       7.021418      -1.742435      10.425062           0.019334
          286              C       5.772256      13.263763       8.639181       0.602193      23.176661 0.25523304E+03  0.52911309E+04                                 7.470347                            5.693479      -0.031261       2.055466                    0.999671      21.799596      60.276469       0.620361       0.476266      -1.021547       0.018925       0.027342      -0.027032       0.042854      -0.038811      -0.059513       0.044741      -0.088032       0.013721      -0.086177      -0.015503       0.101681              8.787186      10.766894       0.313990       3.776944       5.941957      -2.345012       9.652707          -0.000177
          287              C       6.610419      10.907418      11.454144      -0.426320      30.303708 0.50602256E+03  0.12332796E+05                                 8.410428                            7.415027      -0.254203       1.895926                    0.997132      31.857004      92.658728       0.616776       0.407462      -1.072080      -0.064358       0.062944      -0.049754       0.102857      -0.023547      -0.030418      -0.015232      -0.170540       0.027807      -0.102426       0.016880       0.085547              9.209895      10.428770      -1.585719       1.909608       9.271675      -1.969740       7.929239           0.008718
          288              C       5.973325      13.229875      11.806579      -0.370037      22.986000 0.37892216E+03  0.86239528E+04                                 6.948515                            6.414295       0.103789       2.016857                    0.998022      30.019058      85.440689       0.660953       0.407173      -1.068156       0.018862      -0.045244      -0.035669       0.060623      -0.033117      -0.009230       0.068978      -0.128268       0.079748      -0.086142      -0.027765       0.113907              7.202587       7.405107      -0.996906      -0.218226       7.016072       0.742066       7.186582           0.001929
          289              C       9.691968       5.471782      12.195162      -0.291367      27.445181 0.42896484E+03  0.10073561E+05                                 7.920432                            6.856438      -0.094704       1.952359                    0.998066      30.195673      87.390165       0.634656       0.410967      -1.065346       0.053102       0.040387      -0.001432       0.066731       0.027647       0.030534      -0.012282       0.041316      -0.045406      -0.048539      -0.001790       0.050329              8.709291      10.425032       2.328566      -1.742425       8.681441      -0.416093       7.021401           0.019331
          290              C       8.639181       5.772256      13.263763       0.602188      23.176427 0.25523022E+03  0.52910572E+04                                 7.470304                            5.693452      -0.031268       2.055467                    0.999671      21.799433      60.275909       0.620362       0.476267      -1.021547      -0.027028       0.018927       0.027340       0.042851      -0.059510       0.044732      -0.038804       0.050875       0.125182      -0.086174      -0.015494       0.101668              8.787134       9.652644       3.776919      -2.344991      10.766833       0.313990       5.941924          -0.000181
          291              C      11.454144       6.610419      10.907418      -0.426321      30.303697 0.50602247E+03  0.12332793E+05                                 8.410426                            7.415027      -0.254204       1.895926                    0.997132      31.856999      92.658717       0.616776       0.407462      -1.072080      -0.049754      -0.064358       0.062944       0.102856      -0.030419      -0.015233      -0.023546       0.099174       0.241908      -0.102427       0.016880       0.085547              9.209891       7.929233       1.909603      -1.969735      10.428766      -1.585715       9.271674           0.008718
          292              C      11.806579       5.973325      13.229875      -0.370037      22.985989 0.37892182E+03  0.86239433E+04                                 6.948512                            6.414291       0.103789       2.016857                    0.998022      30.019049      85.440663       0.660953       0.407173      -1.068156      -0.035668       0.018862      -0.045244       0.060622      -0.009231       0.068978      -0.033117       0.104008       0.152528      -0.086142      -0.027765       0.113907              7.202585       7.186575      -0.218229       0.742062       7.405107      -0.996908       7.016072           0.001927
          293              C       0.899162      20.987968      17.120218      -0.291367      27.445201 0.42896521E+03  0.10073572E+05                                 7.920436                            6.856440      -0.094705       1.952359                    0.998066      30.195693      87.390244       0.634655       0.410967      -1.065346      -0.001433       0.053103      -0.040387       0.066732       0.030534       0.012282      -0.027647      -0.043361      -0.039273      -0.048539      -0.001790       0.050329              8.709295       7.021403      -1.742428       0.416094      10.425037      -2.328566       8.681446           0.019330
          294              C       1.967763      19.935181      16.819744       0.602188      23.176468 0.25523074E+03  0.52910709E+04                                 7.470313                            5.693458      -0.031268       2.055466                    0.999671      21.799461      60.276010       0.620362       0.476267      -1.021547       0.027340      -0.027028      -0.018927       0.042851       0.044733       0.038805       0.059510       0.037154      -0.138904      -0.086174      -0.015495       0.101669              8.787144       5.941930      -2.344995      -0.313990       9.652656      -3.776924      10.766844          -0.000181
          295              C      22.203418       0.158144      15.981581      -0.426321      30.303692 0.50602235E+03  0.12332790E+05                                 8.410426                            7.415026      -0.254203       1.895926                    0.997132      31.856995      92.658704       0.616776       0.407462      -1.072080       0.062944      -0.049754       0.064358       0.102856      -0.015233       0.023547       0.030419       0.071367      -0.269715      -0.102427       0.016880       0.085547              9.209891       9.271674      -1.969736       1.585715       7.929234      -1.909603      10.428765           0.008718
          296              C       1.933875       0.510579      16.618675      -0.370037      22.985980 0.37892164E+03  0.86239383E+04                                 6.948511                            6.414290       0.103790       2.016857                    0.998022      30.019041      85.440636       0.660953       0.407173      -1.068156      -0.045244      -0.035668      -0.018861       0.060622       0.068978       0.033117       0.009231       0.024260      -0.232276      -0.086142      -0.027765       0.113907              7.202582       7.016070       0.742062       0.996907       7.186573       0.218228       7.405104           0.001926
          297              C      16.767782       0.899162      12.900032      -0.291369      27.445238 0.42896591E+03  0.10073593E+05                                 7.920441                            6.856445      -0.094705       1.952358                    0.998066      30.195721      87.390328       0.634656       0.410967      -1.065346       0.040387      -0.001433      -0.053104       0.066732      -0.012283      -0.027647      -0.030534       0.002044       0.084678      -0.048539      -0.001789       0.050329              8.709302       8.681452      -0.416094      -2.328569       7.021407       1.742430      10.425046           0.019331
          298              C      17.068256       1.967763      13.952819       0.602190      23.176470 0.25523074E+03  0.52910708E+04                                 7.470312                            5.693457      -0.031266       2.055467                    0.999671      21.799464      60.276013       0.620362       0.476267      -1.021547       0.018926       0.027340       0.027029       0.042852      -0.038806       0.059511      -0.044735      -0.088029       0.013721      -0.086175      -0.015497       0.101671              8.787142      10.766842       0.313990      -3.776923       5.941929       2.344995       9.652655          -0.000180
          299              C      17.906419      22.203418      11.137856      -0.426321      30.303707 0.50602262E+03  0.12332798E+05                                 8.410430                            7.415029      -0.254204       1.895926                    0.997132      31.857003      92.658739       0.616776       0.407462      -1.072080      -0.064358       0.062944       0.049754       0.102856      -0.023546       0.030419       0.015233      -0.170541       0.027807      -0.102427       0.016880       0.085547              9.209896      10.428771      -1.585717      -1.909606       9.271678       1.969738       7.929238           0.008719
          300              C      17.269325       1.933875      10.785421      -0.370037      22.985997 0.37892203E+03  0.86239492E+04                                 6.948514                            6.414293       0.103788       2.016857                    0.998022      30.019055      85.440682       0.660953       0.407173      -1.068156       0.018862      -0.045244       0.035668       0.060622      -0.033117       0.009231      -0.068978      -0.128267       0.079748      -0.086142      -0.027765       0.113907              7.202586       7.405107      -0.996909       0.218228       7.016074      -0.742063       7.186578           0.001928
          301              C      20.987968      16.767782      10.396838      -0.291368      27.445167 0.42896466E+03  0.10073555E+05                                 7.920431                            6.856439      -0.094701       1.952360                    0.998066      30.195641      87.390029       0.634655       0.410967      -1.065346       0.053101       0.040387       0.001431       0.066730       0.027648      -0.030534       0.012281       0.041316      -0.045407      -0.048539      -0.001790       0.050329              8.709290      10.425032       2.328567       1.742427       8.681441       0.416093       7.021396           0.019333
          302              C      19.935181      17.068256       9.328237       0.602189      23.176338 0.25522916E+03  0.52910288E+04                                 7.470284                            5.693439      -0.031267       2.055469                    0.999671      21.799372      60.275674       0.620363       0.476267      -1.021547      -0.027027       0.018928      -0.027339       0.042850      -0.059509      -0.044731       0.038803       0.050875       0.125181      -0.086173      -0.015492       0.101665              8.787107       9.652616       3.776905       2.344982      10.766800      -0.313991       5.941907          -0.000180
          303              C       0.158144      17.906419      11.684582      -0.426321      30.303688 0.50602230E+03  0.12332788E+05                                 8.410425                            7.415026      -0.254204       1.895926                    0.997132      31.856989      92.658677       0.616776       0.407462      -1.072080      -0.049754      -0.064358      -0.062944       0.102856      -0.030419       0.015233       0.023546       0.099174       0.241909      -0.102427       0.016880       0.085547              9.209890       7.929231       1.909602       1.969734      10.428764       1.585715       9.271674           0.008719
          304              C       0.510579      17.269325       9.362125      -0.370038      22.986003 0.37892215E+03  0.86239525E+04                                 6.948516                            6.414295       0.103788       2.016856                    0.998022      30.019059      85.440700       0.660953       0.407173      -1.068156      -0.035668       0.018862       0.045244       0.060622      -0.009231      -0.068978       0.033117       0.104008       0.152528      -0.086142      -0.027765       0.113907              7.202588       7.186578      -0.218230      -0.742063       7.405110       0.996910       7.016076           0.001931
          305              C      21.692838       1.604032       5.471782      -0.291368      27.445196 0.42896523E+03  0.10073572E+05                                 7.920435                            6.856442      -0.094703       1.952359                    0.998066      30.195670      87.390132       0.634655       0.410967      -1.065346       0.001432      -0.053102       0.040387       0.066731       0.030534       0.012282      -0.027648      -0.043361      -0.039271      -0.048539      -0.001790       0.050329              8.709294       7.021403      -1.742428       0.416093      10.425037      -2.328569       8.681442           0.019331
          306              C      20.624237       2.656819       5.772256       0.602190      23.176369 0.25522953E+03  0.52910387E+04                                 7.470291                            5.693443      -0.031266       2.055468                    0.999671      21.799393      60.275754       0.620363       0.476267      -1.021547      -0.027339       0.027028       0.018927       0.042851       0.044732       0.038804       0.059510       0.037153      -0.138903      -0.086173      -0.015494       0.101667              8.787116       5.941914      -2.344986      -0.313990       9.652623      -3.776909      10.766811          -0.000179
          307              C       0.388582      22.433856       6.610419      -0.426321      30.303709 0.50602272E+03  0.12332802E+05                                 8.410431                            7.415030      -0.254205       1.895926                    0.997132      31.857011      92.658784       0.616776       0.407462      -1.072080      -0.062944       0.049754      -0.064358       0.102856      -0.015233       0.023546       0.030419       0.071367      -0.269715      -0.102427       0.016880       0.085547              9.209896       9.271680      -1.969736       1.585715       7.929237      -1.909603      10.428772           0.008718
          308              C      20.658125      22.081421       5.973325      -0.370038      22.986009 0.37892227E+03  0.86239561E+04                                 6.948517                            6.414296       0.103788       2.016856                    0.998022      30.019066      85.440727       0.660953       0.407173      -1.068156       0.045244       0.035668       0.018862       0.060622       0.068978       0.033117       0.009231       0.024260      -0.232275      -0.086142      -0.027765       0.113907              7.202590       7.016079       0.742063       0.996911       7.186578       0.218230       7.405112           0.001926
          309              C       5.824218      21.692838       9.691968      -0.291367      27.445189 0.42896496E+03  0.10073565E+05                                 7.920432                            6.856437      -0.094705       1.952359                    0.998066      30.195688      87.390220       0.634656       0.410967      -1.065346      -0.040387       0.001433       0.053103       0.066732      -0.012282      -0.027647      -0.030534       0.002044       0.084678      -0.048539      -0.001790       0.050329              8.709292       8.681439      -0.416094      -2.328565       7.021403       1.742426      10.425034           0.019331
          310              C       5.523744      20.624237       8.639181       0.602189      23.176459 0.25523060E+03  0.52910672E+04                                 7.470311                            5.693456      -0.031267       2.055467                    0.999671      21.799455      60.275992       0.620362       0.476267      -1.021547      -0.018927      -0.027340      -0.027029       0.042851      -0.038805       0.059510      -0.044734      -0.088029       0.013722      -0.086174      -0.015496       0.101670              8.787142      10.766841       0.313989      -3.776924       5.941930       2.344995       9.652655          -0.000180
          311              C       4.685581       0.388582      11.454144      -0.426320      30.303679 0.50602209E+03  0.12332782E+05                                 8.410422                            7.415023      -0.254203       1.895926                    0.997132      31.856991      92.658692       0.616776       0.407462      -1.072080       0.064358      -0.062944      -0.049754       0.102856      -0.023547       0.030419       0.015233      -0.170541       0.027807      -0.102427       0.016880       0.085547              9.209887      10.428759      -1.585714      -1.909602       9.271670       1.969733       7.929232           0.008719
          312              C       5.322675      20.658125      11.806579      -0.370037      22.985998 0.37892203E+03  0.86239493E+04                                 6.948514                            6.414293       0.103789       2.016857                    0.998022      30.019056      85.440687       0.660953       0.407173      -1.068156      -0.018862       0.045244      -0.035668       0.060622      -0.033117       0.009231      -0.068978      -0.128268       0.079748      -0.086142      -0.027765       0.113907              7.202587       7.405109      -0.996908       0.218229       7.016073      -0.742064       7.186578           0.001929
          313              C       1.604032       5.824218      12.195162      -0.291367      27.445211 0.42896534E+03  0.10073576E+05                                 7.920434                            6.856438      -0.094705       1.952358                    0.998066      30.195713      87.390301       0.634656       0.410966      -1.065346      -0.053104      -0.040387      -0.001434       0.066733       0.027646      -0.030535       0.012283       0.041317      -0.045404      -0.048539      -0.001789       0.050328              8.709293      10.425033       2.328564       1.742426       8.681445       0.416094       7.021402           0.019333
          314              C       2.656819       5.523744      13.263763       0.602189      23.176524 0.25523144E+03  0.52910890E+04                                 7.470323                            5.693464      -0.031266       2.055466                    0.999671      21.799499      60.276139       0.620362       0.476267      -1.021547       0.027030      -0.018926       0.027340       0.042852      -0.059511      -0.044736       0.038807       0.050876       0.125184      -0.086175      -0.015498       0.101673              8.787156       9.652670       3.776930       2.345000      10.766859      -0.313990       5.941938          -0.000180
          315              C      22.433856       4.685581      10.907418      -0.426320      30.303689 0.50602226E+03  0.12332787E+05                                 8.410425                            7.415025      -0.254204       1.895926                    0.997132      31.856993      92.658697       0.616776       0.407462      -1.072080       0.049754       0.064358       0.062944       0.102856      -0.030419       0.015233       0.023546       0.099174       0.241908      -0.102427       0.016880       0.085547              9.209890       7.929234       1.909605       1.969736      10.428764       1.585717       9.271673           0.008720
          316              C      22.081421       5.322675      13.229875      -0.370037      22.985985 0.37892177E+03  0.86239418E+04                                 6.948512                            6.414291       0.103789       2.016857                    0.998022      30.019046      85.440653       0.660953       0.407173      -1.068156       0.035669      -0.018862      -0.045244       0.060622      -0.009231      -0.068978       0.033117       0.104007       0.152527      -0.086142      -0.027765       0.113907              7.202584       7.186575      -0.218228      -0.742063       7.405105       0.996907       7.016071           0.001930
          317              N       0.946605      11.781728      17.725683       0.025613      28.606219 0.44057481E+03  0.10142680E+05                                 7.710101                            6.650900      -0.126715       2.015943                    0.997250      24.368452      64.028985       0.706644       0.376506      -1.118219      -0.057076      -0.081351      -0.168163       0.195332      -0.026247      -0.063079      -0.068716       0.010196      -0.351506      -0.162021       0.076122       0.085899              8.649978       8.077059       1.185160      -1.813765       9.484868      -2.329890       8.388007           0.066710
          318              N      17.725683      10.349395      22.106272       0.025615      28.606199 0.44057429E+03  0.10142663E+05                                 7.710088                            6.650888      -0.126707       2.015946                    0.997250      24.368431      64.028855       0.706646       0.376506      -1.118220      -0.168165       0.057077       0.081352       0.195334       0.063079       0.068717      -0.026247      -0.180851       0.160459      -0.162022       0.076123       0.085900              8.649964       8.387992       1.813760       2.329889       8.077046       1.185157       9.484856           0.066714
          319              N      22.106272      16.162317       0.946605       0.025614      28.606223 0.44057474E+03  0.10142675E+05                                 7.710092                            6.650891      -0.126707       2.015946                    0.997250      24.368444      64.028894       0.706646       0.376506      -1.118220       0.081352       0.168166      -0.057077       0.195335      -0.068718       0.026247       0.063079       0.170655       0.191048      -0.162023       0.076123       0.085900              8.649968       9.484863      -2.329892      -1.185156       8.387996       1.813760       8.077047           0.066713
          320              N      21.645395      10.810272       4.866317       0.025615      28.606175 0.44057396E+03  0.10142654E+05                                 7.710087                            6.650888      -0.126708       2.015946                    0.997250      24.368421      64.028837       0.706645       0.376506      -1.118220       0.057076       0.081351       0.168163       0.195332      -0.026247      -0.063079      -0.068716       0.010196      -0.351507      -0.162022       0.076122       0.085899              8.649961       8.077046       1.185156      -1.813759       9.484848      -2.329882       8.387988           0.066714
          321              N       4.866317      12.242605       0.485728       0.025613      28.606207 0.44057463E+03  0.10142675E+05                                 7.710098                            6.650898      -0.126714       2.015944                    0.997250      24.368445      64.028957       0.706644       0.376506      -1.118219       0.168163      -0.057076      -0.081351       0.195331       0.063079       0.068716      -0.026247      -0.180851       0.160460      -0.162021       0.076122       0.085899              8.649974       8.388000       1.813763       2.329885       8.077057       1.185158       9.484864           0.066711
          322              N       0.485728       6.429683      21.645395       0.025614      28.606177 0.44057405E+03  0.10142658E+05                                 7.710094                            6.650894      -0.126713       2.015944                    0.997250      24.368427      64.028898       0.706644       0.376506      -1.118219      -0.081350      -0.168162       0.057076       0.195330      -0.068715       0.026247       0.063079       0.170655       0.191045      -0.162021       0.076122       0.085899              8.649968       9.484858      -2.329885      -1.185155       8.387996       1.813761       8.077051           0.066713
          323              N      10.349395      22.106272      17.725683       0.025614      28.606219 0.44057468E+03  0.10142674E+05                                 7.710091                            6.650891      -0.126707       2.015946                    0.997250      24.368442      64.028888       0.706646       0.376506      -1.118220       0.057077       0.081352      -0.168166       0.195335      -0.026247       0.063079       0.068717       0.010196      -0.351508      -0.162023       0.076123       0.085900              8.649968       8.077047       1.185157       1.813761       9.484860       2.329890       8.387996           0.066712
          324              N      16.162317       0.946605      22.106272       0.025616      28.606200 0.44057419E+03  0.10142657E+05                                 7.710080                            6.650880      -0.126699       2.015949                    0.997250      24.368423      64.028770       0.706648       0.376505      -1.118221       0.168167      -0.057077       0.081353       0.195337       0.063080      -0.068719       0.026248      -0.180852       0.160459      -0.162024       0.076124       0.085901              8.649955       8.387982       1.813757      -2.329889       8.077036      -1.185155       9.484847           0.066717
          325              N      11.781728      17.725683       0.946605       0.025615      28.606232 0.44057483E+03  0.10142676E+05                                 7.710087                            6.650886      -0.126702       2.015948                    0.997250      24.368443      64.028848       0.706647       0.376505      -1.118221      -0.081353      -0.168167      -0.057077       0.195337      -0.068719      -0.026248      -0.063080       0.170656       0.191049      -0.162024       0.076123       0.085901              8.649963       9.484858      -2.329893       1.185156       8.387990      -1.813758       8.077042           0.066715
          326              N      12.242605       0.485728       4.866317       0.025616      28.606186 0.44057403E+03  0.10142654E+05                                 7.710081                            6.650882      -0.126701       2.015948                    0.997250      24.368419      64.028780       0.706647       0.376505      -1.118221      -0.057077      -0.081353       0.168166       0.195335      -0.026247       0.063080       0.068718       0.010196      -0.351507      -0.162023       0.076123       0.085900              8.649955       8.077038       1.185153       1.813756       9.484846       2.329886       8.387981           0.066716
          327              N       6.429683      21.645395       0.485728       0.025615      28.606237 0.44057485E+03  0.10142677E+05                                 7.710087                            6.650886      -0.126702       2.015948                    0.997250      24.368445      64.028855       0.706647       0.376505      -1.118221      -0.168168       0.057078      -0.081354       0.195338       0.063080      -0.068719       0.026248      -0.180852       0.160458      -0.162024       0.076123       0.085901              8.649965       8.387995       1.813760      -2.329895       8.077041      -1.185157       9.484859           0.066713
          328              N      10.810272       4.866317      21.645395       0.025615      28.606164 0.44057374E+03  0.10142648E+05                                 7.710085                            6.650887      -0.126708       2.015946                    0.997250      24.368414      64.028816       0.706645       0.376506      -1.118220       0.081351       0.168163       0.057076       0.195332      -0.068716      -0.026247      -0.063079       0.170655       0.191047      -0.162022       0.076122       0.085899              8.649959       9.484849      -2.329882       1.185153       8.387984      -1.813758       8.077043           0.066715
          329              N      10.349395      11.781728      16.162317       0.025613      28.606298 0.44057591E+03  0.10142707E+05                                 7.710094                            6.650890      -0.126701       2.015948                    0.997250      24.368477      64.028937       0.706648       0.376504      -1.118221       0.057078      -0.081355       0.168171       0.195340       0.026248      -0.063081       0.068720       0.010198      -0.351510      -0.162026       0.076124       0.085902              8.649974       8.077045      -1.185161      -1.813762       9.484871       2.329901       8.388005           0.066710
          330              N      16.162317      10.349395      11.781728       0.025614      28.606187 0.44057417E+03  0.10142661E+05                                 7.710091                            6.650891      -0.126710       2.015945                    0.997250      24.368429      64.028876       0.706645       0.376506      -1.118220       0.168163       0.057076      -0.081351       0.195332      -0.063079       0.068716       0.026247      -0.180851       0.160460      -0.162022       0.076122       0.085899              8.649966       8.387994      -1.813762       2.329886       8.077048      -1.185157       9.484855           0.066713
          331              N      11.781728      16.162317      10.349395       0.025616      28.606192 0.44057409E+03  0.10142655E+05                                 7.710081                            6.650882      -0.126702       2.015948                    0.997250      24.368422      64.028788       0.706647       0.376505      -1.118221      -0.081353       0.168166       0.057077       0.195335       0.068718       0.026247      -0.063080       0.170656       0.191049      -0.162024       0.076123       0.085900              8.649956       9.484847       2.329886      -1.185156       8.387984      -1.813759       8.077039           0.066717
          332              N      12.242605      10.810272       6.429683       0.025614      28.606216 0.44057464E+03  0.10142673E+05                                 7.710092                            6.650891      -0.126708       2.015946                    0.997250      24.368443      64.028899       0.706646       0.376506      -1.118220      -0.057077       0.081352      -0.168165       0.195334       0.026247      -0.063079       0.068717       0.010196      -0.351508      -0.162023       0.076123       0.085900              8.649968       8.077048      -1.185157      -1.813762       9.484860       2.329888       8.387996           0.066712
          333              N       6.429683      12.242605      10.810272       0.025614      28.606284 0.44057566E+03  0.10142699E+05                                 7.710091                            6.650888      -0.126700       2.015948                    0.997250      24.368469      64.028908       0.706648       0.376504      -1.118222      -0.168171      -0.057078       0.081355       0.195341      -0.063080       0.068720       0.026248      -0.180854       0.160458      -0.162026       0.076124       0.085902              8.649970       8.388003      -1.813762       2.329899       8.077042      -1.185161       9.484865           0.066714
          334              N      10.810272       6.429683      12.242605       0.025614      28.606207 0.44057446E+03  0.10142668E+05                                 7.710090                            6.650890      -0.126707       2.015946                    0.997250      24.368436      64.028873       0.706646       0.376506      -1.118220       0.081352      -0.168165      -0.057076       0.195334       0.068717       0.026247      -0.063079       0.170656       0.191048      -0.162023       0.076123       0.085900              8.649966       9.484857       2.329888      -1.185157       8.387995      -1.813761       8.077046           0.066714
          335              N       0.946605      22.106272      16.162317       0.025613      28.606233 0.44057494E+03  0.10142681E+05                                 7.710094                            6.650893      -0.126708       2.015946                    0.997250      24.368451      64.028921       0.706646       0.376506      -1.118220      -0.057077       0.081352       0.168166       0.195335       0.026247       0.063079      -0.068717       0.010196      -0.351508      -0.162023       0.076123       0.085900              8.649971       8.077050      -1.185160       1.813763       9.484863      -2.329891       8.388000           0.066711
          336              N      17.725683       0.946605      11.781728       0.025615      28.606208 0.44057442E+03  0.10142666E+05                                 7.710088                            6.650888      -0.126706       2.015947                    0.997250      24.368435      64.028858       0.706646       0.376505      -1.118220      -0.168166      -0.057077      -0.081352       0.195335      -0.063079      -0.068717      -0.026247      -0.180852       0.160459      -0.162023       0.076123       0.085900              8.649965       8.387993      -1.813761      -2.329889       8.077044       1.185158       9.484856           0.066713
          337              N      22.106272      17.725683      10.349395       0.025615      28.606170 0.44057382E+03  0.10142650E+05                                 7.710086                            6.650887      -0.126708       2.015946                    0.997250      24.368417      64.028821       0.706646       0.376506      -1.118220       0.081351      -0.168164       0.057076       0.195332       0.068716      -0.026247       0.063079       0.170656       0.191047      -0.162022       0.076122       0.085899              8.649960       9.484849       2.329883       1.185156       8.387988       1.813761       8.077043           0.066715
          338              N      21.645395       0.485728       6.429683       0.025615      28.606172 0.44057382E+03  0.10142650E+05                                 7.710086                            6.650887      -0.126708       2.015946                    0.997250      24.368419      64.028831       0.706646       0.376506      -1.118220       0.057076      -0.081351      -0.168164       0.195332       0.026247       0.063079      -0.068716       0.010196      -0.351506      -0.162022       0.076122       0.085899              8.649961       8.077045      -1.185156       1.813760       9.484850      -2.329883       8.387987           0.066713
          339              N       4.866317      21.645395      10.810272       0.025614      28.606216 0.44057461E+03  0.10142672E+05                                 7.710090                            6.650890      -0.126706       2.015946                    0.997250      24.368440      64.028878       0.706646       0.376505      -1.118220       0.168166       0.057077       0.081352       0.195335      -0.063079      -0.068717      -0.026247      -0.180852       0.160459      -0.162023       0.076123       0.085900              8.649967       8.387995      -1.813761      -2.329890       8.077046       1.185157       9.484860           0.066714
          340              N       0.485728       4.866317      12.242605       0.025614      28.606236 0.44057496E+03  0.10142682E+05                                 7.710095                            6.650893      -0.126708       2.015946                    0.997250      24.368452      64.028928       0.706646       0.376506      -1.118220      -0.081353       0.168166      -0.057077       0.195335       0.068718      -0.026247       0.063079       0.170655       0.191048      -0.162023       0.076123       0.085900              8.649973       9.484865       2.329893       1.185159       8.388003       1.813763       8.077050           0.066712
          341              O       2.546118      13.891821      18.157190      -0.486833      27.256013 0.39563671E+03  0.88129297E+04                                 7.095305                            6.082689       0.535028       2.246156                    0.997595      25.913412      65.664766       0.784073       0.350692      -1.145163      -0.003159       0.028184      -0.006614       0.029121      -0.069492       0.002760      -0.012892       0.024849       0.219938      -0.107616       0.031391       0.076225              7.839706       5.599395       0.590568       1.015603       6.009427      -2.035988      11.910298           0.062428
          342              O       2.125907      14.836166      16.193946      -0.384089      26.208204 0.33697977E+03  0.71956132E+04                                 6.926688                            5.559805       0.677760       2.287544                    0.999171      25.035410      61.677019       0.833865       0.343991      -1.153184       0.013380      -0.003686       0.051949       0.053771       0.025693       0.026540      -0.023060      -0.002354       0.016250      -0.050501       0.022617       0.027884              8.297131       4.956098       1.270334      -1.172743      10.192068      -5.152824       9.743225           0.328181
          343              O       1.161229      14.167443      20.594867      -0.719524      36.570380 0.58829174E+03  0.14395125E+05                                 8.563888                            7.366289       0.358832       2.147714                    0.997889      28.812268      75.223453       0.723681       0.345888      -1.155154       0.014556       0.011506      -0.064934       0.067533       0.009920      -0.019880       0.010988      -0.018344       0.020316      -0.030618       0.009849       0.020769              9.457984       5.693296      -0.831353      -2.250816       8.149535       3.037933      14.531121           0.034011
          344              O       3.140288      11.555808      20.337318      -0.738039      33.177805 0.60385288E+03  0.14916380E+05                                 8.048465                            7.528788       0.273399       2.120392                    0.996017      29.271887      77.525784       0.704407       0.352006      -1.146730       0.024594       0.020518      -0.067306       0.074538      -0.010294       0.003553      -0.021466      -0.019251       0.004773      -0.019000      -0.010580       0.029580              8.365198       7.263881      -0.580520       1.350947       6.995822      -2.615255      10.835890           0.019672
          345              O       0.115219      11.356998      20.479648      -0.787475      45.905192 0.89062522E+03  0.24324201E+05                                10.256213                            9.320084      -0.353002       1.884466                    0.995821      32.264686      90.817164       0.613178       0.365743      -1.132099      -0.007124       0.052801       0.038629       0.065809      -0.002339       0.006079       0.015776       0.001382      -0.097773      -0.038062       0.017658       0.020404             11.129860       9.045582       3.083963       0.407025      10.374613       2.203377      13.969385           0.031827
          346              O      18.157190       8.749882      19.996179      -0.486831      27.256026 0.39563680E+03  0.88129321E+04                                 7.095306                            6.082688       0.535022       2.246154                    0.997595      25.913420      65.664787       0.784073       0.350692      -1.145163      -0.006614       0.003159      -0.028184       0.029121      -0.002759       0.012890      -0.069493       0.097541      -0.147243      -0.107616       0.031394       0.076222              7.839708      11.910303      -1.015605       2.035989       5.599395       0.590567       6.009425           0.062429
          347              O      16.193946       9.170093      19.051834      -0.384092      26.208479 0.33698418E+03  0.71957276E+04                                 6.926708                            5.559819       0.677769       2.287544                    0.999171      25.035690      61.677709       0.833869       0.343988      -1.153187       0.051948      -0.013381       0.003684       0.053770      -0.026521       0.023071       0.025678       0.009308      -0.004573      -0.050484       0.022615       0.027869              8.297157       9.743257       1.172748       5.152844       4.956111       1.270341      10.192101           0.328174
          348              O      20.594867      10.134771      19.720557      -0.719525      36.570416 0.58829237E+03  0.14395145E+05                                 8.563895                            7.366295       0.358832       2.147713                    0.997889      28.812276      75.223492       0.723681       0.345889      -1.155154      -0.064935      -0.014556      -0.011506       0.067534       0.019880      -0.010988       0.009920       0.019330       0.017357      -0.030618       0.009849       0.020768              9.457993      14.531140       2.250818      -3.037936       5.693299      -0.831353       8.149539           0.034010
          349              O      20.337318       8.155712      22.332192      -0.738038      33.177786 0.60385242E+03  0.14916366E+05                                 8.048461                            7.528785       0.273398       2.120392                    0.996017      29.271878      77.525752       0.704407       0.352006      -1.146730      -0.067306      -0.024593      -0.020518       0.074538      -0.003554       0.021466      -0.010294       0.012012       0.026490      -0.019000      -0.010580       0.029580              8.365195      10.835888      -1.350947       2.615254       7.263879      -0.580521       6.995819           0.019672
          350              O      20.479648      11.180781      22.531002      -0.787473      45.905130 0.89062368E+03  0.24324147E+05                                10.256202                            9.320074      -0.353002       1.884466                    0.995821      32.264661      90.817058       0.613179       0.365743      -1.132099       0.038629       0.007124      -0.052801       0.065809      -0.006079      -0.015776      -0.002339      -0.049577       0.046814      -0.038062       0.017658       0.020404             11.129847      13.969371      -0.407026      -2.203373       9.045572       3.083959      10.374599           0.031829
          351              O      19.996179      15.730810       2.546118      -0.486831      27.256043 0.39563706E+03  0.88129393E+04                                 7.095308                            6.082690       0.535022       2.246154                    0.997595      25.913429      65.664815       0.784073       0.350692      -1.145163      -0.028184       0.006614      -0.003159       0.029122      -0.012889       0.069493      -0.002759      -0.122392      -0.072688      -0.107616       0.031394       0.076222              7.839712       6.009429      -2.035991      -0.590567      11.910309      -1.015605       5.599396           0.062431
          352              O      19.051834      17.694054       2.125907      -0.384092      26.208559 0.33698538E+03  0.71957599E+04                                 6.926721                            5.559828       0.677773       2.287544                    0.999171      25.035729      61.677834       0.833868       0.343988      -1.153187       0.003684      -0.051948       0.013381       0.053770      -0.023072      -0.025676      -0.026518      -0.006940      -0.011677      -0.050482       0.022614       0.027867              8.297174      10.192125      -5.152857      -1.270344       9.743277       1.172751       4.956120           0.328178
          353              O      19.720557      13.293133       1.161229      -0.719524      36.570377 0.58829162E+03  0.14395121E+05                                 8.563887                            7.366288       0.358832       2.147714                    0.997889      28.812263      75.223434       0.723681       0.345888      -1.155154      -0.011506       0.064934       0.014556       0.067533       0.010988      -0.009920       0.019881      -0.000986      -0.037675      -0.030618       0.009849       0.020769              9.457984       8.149533       3.037933       0.831353      14.531123       2.250817       5.693295           0.034009
          354              O      22.332192      13.550682       3.140288      -0.738037      33.177775 0.60385214E+03  0.14916357E+05                                 8.048458                            7.528782       0.273399       2.120393                    0.996017      29.271876      77.525732       0.704407       0.352006      -1.146730      -0.020518       0.067306       0.024593       0.074538      -0.021467       0.010294      -0.003554       0.007238      -0.031261      -0.019001      -0.010580       0.029580              8.365191       6.995817      -2.615253       0.580521      10.835882      -1.350947       7.263876           0.019674
          355              O      22.531002      13.408352       0.115219      -0.787473      45.905124 0.89062356E+03  0.24324142E+05                                10.256200                            9.320073      -0.353002       1.884467                    0.995821      32.264660      90.817050       0.613179       0.365743      -1.132099      -0.052801      -0.038629      -0.007124       0.065809       0.015776       0.002339      -0.006079       0.048195       0.050957      -0.038062       0.017657       0.020404             11.129846      10.374600       2.203371      -3.083958      13.969368      -0.407023       9.045570           0.031830
          356              O      20.045882       8.700179       4.434810      -0.486832      27.255895 0.39563468E+03  0.88128719E+04                                 7.095280                            6.082669       0.535030       2.246157                    0.997595      25.913377      65.664597       0.784075       0.350691      -1.145163       0.003159      -0.028184       0.006614       0.029121      -0.069492       0.002760      -0.012892       0.024850       0.219939      -0.107616       0.031391       0.076225              7.839677       5.599377       0.590564       1.015602       6.009405      -2.035977      11.910249           0.062429
          357              O      20.466093       7.755834       6.398054      -0.384095      26.208146 0.33697894E+03  0.71955911E+04                                 6.926682                            5.559802       0.677760       2.287545                    0.999171      25.035367      61.676900       0.833864       0.343991      -1.153184      -0.013381       0.003685      -0.051949       0.053771       0.025694       0.026541      -0.023059      -0.002353       0.016248      -0.050501       0.022618       0.027884              8.297121       4.956094       1.270332      -1.172740      10.192057      -5.152816       9.743214           0.328157
          358              O      21.430771       8.424557       1.997133      -0.719524      36.570362 0.58829146E+03  0.14395117E+05                                 8.563887                            7.366289       0.358833       2.147714                    0.997889      28.812260      75.223434       0.723681       0.345889      -1.155154      -0.014556      -0.011506       0.064934       0.067533       0.009920      -0.019881       0.010988      -0.018343       0.020315      -0.030618       0.009849       0.020768              9.457981       5.693294      -0.831352      -2.250814       8.149534       3.037931      14.531115           0.034012
          359              O      19.451712      11.036192       2.254682      -0.738038      33.177777 0.60385226E+03  0.14916361E+05                                 8.048459                            7.528784       0.273399       2.120393                    0.996017      29.271875      77.525738       0.704407       0.352006      -1.146730      -0.024594      -0.020518       0.067306       0.074538      -0.010294       0.003554      -0.021466      -0.019251       0.004773      -0.019000      -0.010580       0.029580              8.365193       7.263878      -0.580521       1.350947       6.995817      -2.615252      10.835883           0.019673
          360              O      22.476781      11.235002       2.112352      -0.787472      45.905101 0.89062298E+03  0.24324122E+05                                10.256196                            9.320070      -0.353001       1.884467                    0.995821      32.264651      90.817011       0.613179       0.365743      -1.132099       0.007124      -0.052801      -0.038629       0.065809      -0.002339       0.006079       0.015776       0.001380      -0.097771      -0.038061       0.017657       0.020404             11.129841       9.045566       3.083955       0.407027      10.374594       2.203374      13.969362           0.031831
          361              O       4.434810      13.842118       2.595821      -0.486833      27.255961 0.39563586E+03  0.88129055E+04                                 7.095294                            6.082680       0.535031       2.246157                    0.997595      25.913395      65.664687       0.784074       0.350692      -1.145163       0.006614      -0.003159       0.028184       0.029121      -0.002760       0.012893      -0.069492       0.097545      -0.147243      -0.107616       0.031390       0.076226              7.839694      11.910277      -1.015602       2.035985       5.599387       0.590566       6.009419           0.062429
          362              O       6.398054      13.421907       3.540166      -0.384093      26.208124 0.33697849E+03  0.71955800E+04                                 6.926686                            5.559804       0.677755       2.287544                    0.999171      25.035311      61.676784       0.833862       0.343992      -1.153183      -0.051950       0.013380      -0.003686       0.053771      -0.026547       0.023056       0.025698       0.009300      -0.004601      -0.050506       0.022618       0.027888              8.297127       9.743222       1.172742       5.152820       4.956096       1.270333      10.192064           0.328158
          363              O       1.997133      12.457229       2.871443      -0.719523      36.570367 0.58829154E+03  0.14395119E+05                                 8.563884                            7.366287       0.358833       2.147714                    0.997889      28.812269      75.223445       0.723682       0.345888      -1.155154       0.064934       0.014556       0.011506       0.067533       0.019881      -0.010988       0.009919       0.019331       0.017358      -0.030618       0.009849       0.020769              9.457979      14.531111       2.250813      -3.037930       5.693293      -0.831351       8.149532           0.034013
          364              O       2.254682      14.436288       0.259808      -0.738038      33.177777 0.60385227E+03  0.14916361E+05                                 8.048459                            7.528784       0.273399       2.120393                    0.996017      29.271877      77.525742       0.704407       0.352006      -1.146730       0.067306       0.024594       0.020518       0.074538      -0.003553       0.021466      -0.010294       0.012012       0.026489      -0.019000      -0.010580       0.029580              8.365193      10.835884      -1.350947       2.615252       7.263877      -0.580520       6.995817           0.019673
          365              O       2.112352      11.411219       0.060998      -0.787475      45.905171 0.89062467E+03  0.24324182E+05                                10.256210                            9.320081      -0.353003       1.884466                    0.995821      32.264676      90.817127       0.613178       0.365743      -1.132099      -0.038629      -0.007124       0.052801       0.065809      -0.006079      -0.015776      -0.002339      -0.049577       0.046814      -0.038062       0.017658       0.020404             11.129857      13.969381      -0.407026      -2.203376       9.045579       3.083963      10.374610           0.031828
          366              O       2.595821       6.861190      20.045882      -0.486832      27.255999 0.39563651E+03  0.88129240E+04                                 7.095303                            6.082687       0.535032       2.246157                    0.997595      25.913407      65.664746       0.784073       0.350692      -1.145163       0.028184      -0.006614       0.003159       0.029121      -0.012893       0.069492      -0.002759      -0.122394      -0.072697      -0.107616       0.031391       0.076226              7.839704       6.009425      -2.035987      -0.590567      11.910294      -1.015603       5.599393           0.062430
          367              O       3.540166       4.897946      20.466093      -0.384088      26.208091 0.33697797E+03  0.71955660E+04                                 6.926677                            5.559798       0.677758       2.287545                    0.999171      25.035309      61.676757       0.833863       0.343991      -1.153183      -0.003687       0.051950      -0.013380       0.053771      -0.023057      -0.025698      -0.026547      -0.006951      -0.011649      -0.050507       0.022618       0.027889              8.297116      10.192049      -5.152813      -1.270331       9.743210       1.172740       4.956090           0.328173
          368              O       2.871443       9.298867      21.430771      -0.719525      36.570428 0.58829266E+03  0.14395154E+05                                 8.563898                            7.366297       0.358830       2.147713                    0.997889      28.812280      75.223517       0.723680       0.345889      -1.155153       0.011506      -0.064935      -0.014556       0.067533       0.010988      -0.009920       0.019881      -0.000986      -0.037672      -0.030617       0.009849       0.020768              9.457996       8.149544       3.037936       0.831353      14.531142       2.250819       5.693301           0.034009
          369              O       0.259808       9.041318      19.451712      -0.738039      33.177822 0.60385328E+03  0.14916393E+05                                 8.048468                            7.528791       0.273399       2.120392                    0.996017      29.271892      77.525810       0.704406       0.352006      -1.146730       0.020518      -0.067306      -0.024594       0.074538      -0.021466       0.010294      -0.003553       0.007239      -0.031263      -0.019000      -0.010580       0.029580              8.365202       6.995825      -2.615256       0.580521      10.835897      -1.350948       7.263884           0.019671
          370              O       0.060998       9.183648      22.476781      -0.787473      45.905139 0.89062396E+03  0.24324157E+05                                10.256204                            9.320077      -0.353001       1.884467                    0.995821      32.264664      90.817080       0.613178       0.365743      -1.132099       0.052801       0.038629       0.007124       0.065809       0.015776       0.002339      -0.006079       0.048195       0.050960      -0.038062       0.017658       0.020404             11.129850      10.374604       2.203374      -3.083959      13.969373      -0.407025       9.045573           0.031830
          371              O       8.749882      19.996179      18.157190      -0.486832      27.256045 0.39563712E+03  0.88129411E+04                                 7.095309                            6.082691       0.535024       2.246155                    0.997595      25.913428      65.664815       0.784073       0.350692      -1.145163       0.003159      -0.028184      -0.006614       0.029121      -0.069493      -0.002759       0.012890       0.024851       0.219933      -0.107616       0.031394       0.076222              7.839713       5.599397       0.590567      -1.015605       6.009430       2.035992      11.910311           0.062428
          372              O       9.170093      19.051834      16.193946      -0.384091      26.208481 0.33698411E+03  0.71957269E+04                                 6.926716                            5.559824       0.677763       2.287542                    0.999171      25.035647      61.677634       0.833867       0.343989      -1.153186      -0.013381       0.003685       0.051949       0.053771       0.025681      -0.026525       0.023068      -0.002365       0.016249      -0.050488       0.022616       0.027872              8.297167       4.956116       1.270342       1.172750      10.192116       5.152852       9.743269           0.328180
          373              O      10.134771      19.720557      20.594867      -0.719524      36.570388 0.58829184E+03  0.14395128E+05                                 8.563889                            7.366290       0.358830       2.147713                    0.997889      28.812270      75.223456       0.723681       0.345888      -1.155154      -0.014556      -0.011506      -0.064934       0.067533       0.009920       0.019880      -0.010988      -0.018345       0.020317      -0.030618       0.009849       0.020769              9.457985       5.693296      -0.831353       2.250817       8.149535      -3.037933      14.531125           0.034008
          374              O       8.155712      22.332192      20.337318      -0.738038      33.177787 0.60385238E+03  0.14916365E+05                                 8.048463                            7.528786       0.273397       2.120392                    0.996017      29.271872      77.525740       0.704407       0.352006      -1.146730      -0.024594      -0.020518      -0.067306       0.074538      -0.010294      -0.003553       0.021466      -0.019251       0.004773      -0.019000      -0.010580       0.029579              8.365197       7.263880      -0.580521      -1.350949       6.995821       2.615255      10.835891           0.019672
          375              O      11.180781      22.531002      20.479648      -0.787473      45.905134 0.89062376E+03  0.24324149E+05                                10.256201                            9.320074      -0.353004       1.884466                    0.995821      32.264665      90.817065       0.613179       0.365743      -1.132099       0.007124      -0.052801       0.038629       0.065809      -0.002339      -0.006080      -0.015776       0.001380      -0.097770      -0.038061       0.017657       0.020405             11.129847       9.045571       3.083958      -0.407025      10.374600      -2.203373      13.969370           0.031829
          376              O      15.730810       2.546118      19.996179      -0.486830      27.256023 0.39563664E+03  0.88129275E+04                                 7.095303                            6.082685       0.535017       2.246153                    0.997595      25.913424      65.664788       0.784074       0.350692      -1.145163       0.006614      -0.003159      -0.028184       0.029122      -0.002759      -0.012887       0.069494       0.097538      -0.147244      -0.107616       0.031396       0.076220              7.839705      11.910300      -1.015606      -2.035988       5.599393      -0.590566       6.009423           0.062429
          377              O      17.694054       2.125907      19.051834      -0.384095      26.208692 0.33698756E+03  0.71958160E+04                                 6.926727                            5.559832       0.677778       2.287544                    0.999171      25.035890      61.678215       0.833872       0.343986      -1.153189      -0.051947       0.013382       0.003682       0.053769      -0.026507      -0.023078      -0.025667       0.009312      -0.004558      -0.050471       0.022613       0.027858              8.297181       9.743285       1.172753      -5.152863       4.956124      -1.270347      10.192134           0.328176
          378              O      13.293133       1.161229      19.720557      -0.719523      36.570337 0.58829087E+03  0.14395097E+05                                 8.563878                            7.366281       0.358832       2.147714                    0.997889      28.812258      75.223390       0.723682       0.345888      -1.155154       0.064935       0.014556      -0.011506       0.067534       0.019880       0.010988      -0.009919       0.019333       0.017359      -0.030618       0.009849       0.020769              9.457972      14.531105       2.250813       3.037928       5.693289       0.831351       8.149522           0.034010
          379              O      13.550682       3.140288      22.332192      -0.738037      33.177739 0.60385127E+03  0.14916330E+05                                 8.048451                            7.528776       0.273398       2.120393                    0.996017      29.271862      77.525673       0.704408       0.352006      -1.146730       0.067305       0.024593      -0.020518       0.074538      -0.003554      -0.021467       0.010294       0.012011       0.026487      -0.019001      -0.010579       0.029580              8.365184      10.835873      -1.350946      -2.615250       7.263869       0.580520       6.995810           0.019670
          380              O      13.408352       0.115219      22.531002      -0.787472      45.905086 0.89062259E+03  0.24324108E+05                                10.256191                            9.320065      -0.353003       1.884467                    0.995821      32.264648      90.816982       0.613179       0.365743      -1.132100      -0.038628      -0.007124      -0.052801       0.065809      -0.006080       0.015776       0.002339      -0.049574       0.046817      -0.038061       0.017656       0.020405             11.129836      13.969357      -0.407024       2.203369       9.045562      -3.083954      10.374589           0.031828
          381              O      13.891821      18.157190       2.546118      -0.486830      27.256046 0.39563703E+03  0.88129386E+04                                 7.095308                            6.082689       0.535016       2.246152                    0.997595      25.913431      65.664819       0.784073       0.350692      -1.145163       0.028184      -0.006614      -0.003159       0.029122      -0.012887      -0.069494       0.002759      -0.122391      -0.072684      -0.107616       0.031396       0.076220              7.839711       6.009428      -2.035991       0.590567      11.910309       1.015607       5.599396           0.062428
          382              O      14.836166      16.193946       2.125907      -0.384095      26.208710 0.33698783E+03  0.71958231E+04                                 6.926730                            5.559834       0.677779       2.287544                    0.999171      25.035894      61.678233       0.833871       0.343986      -1.153189      -0.003682       0.051947       0.013382       0.053769      -0.023078       0.025667       0.026507      -0.006935      -0.011689      -0.050471       0.022613       0.027858              8.297186      10.192140      -5.152867       1.270348       9.743291      -1.172754       4.956126           0.328176
          383              O      14.167443      20.594867       1.161229      -0.719523      36.570346 0.58829104E+03  0.14395102E+05                                 8.563877                            7.366281       0.358833       2.147714                    0.997889      28.812264      75.223400       0.723682       0.345888      -1.155154       0.011506      -0.064934       0.014556       0.067533       0.010988       0.009919      -0.019880      -0.000987      -0.037681      -0.030618       0.009848       0.020770              9.457972       8.149524       3.037929      -0.831352      14.531103      -2.250813       5.693289           0.034007
          384              O      11.555808      20.337318       3.140288      -0.738037      33.177752 0.60385156E+03  0.14916339E+05                                 8.048453                            7.528778       0.273398       2.120393                    0.996017      29.271867      77.525692       0.704408       0.352006      -1.146730       0.020518      -0.067305       0.024593       0.074537      -0.021467      -0.010294       0.003554       0.007238      -0.031260      -0.019001      -0.010579       0.029580              8.365187       6.995813      -2.615251      -0.580521      10.835877       1.350948       7.263872           0.019670
          385              O      11.356998      20.479648       0.115219      -0.787473      45.905103 0.89062299E+03  0.24324123E+05                                10.256196                            9.320070      -0.353003       1.884466                    0.995821      32.264651      90.817012       0.613179       0.365743      -1.132099       0.052801       0.038629      -0.007124       0.065809       0.015776      -0.002339       0.006080       0.048196       0.050956      -0.038062       0.017657       0.020404             11.129842      10.374596       2.203370       3.083957      13.969363       0.407024       9.045567           0.031828
          386              O      13.842118       2.595821       4.434810      -0.486831      27.255998 0.39563632E+03  0.88129184E+04                                 7.095299                            6.082683       0.535021       2.246154                    0.997595      25.913415      65.664755       0.784074       0.350692      -1.145163      -0.003159       0.028184       0.006614       0.029122      -0.069493      -0.002759       0.012889       0.024852       0.219932      -0.107616       0.031394       0.076222              7.839700       5.599391       0.590566      -1.015605       6.009421       2.035986      11.910290           0.062426
          387              O      13.421907       3.540166       6.398054      -0.384093      26.208463 0.33698396E+03  0.71957216E+04                                 6.926703                            5.559815       0.677770       2.287544                    0.999171      25.035695      61.677707       0.833870       0.343988      -1.153187       0.013381      -0.003684      -0.051948       0.053770       0.025677      -0.026520       0.023071      -0.002369       0.016248      -0.050483       0.022615       0.027868              8.297150       4.956108       1.270340       1.172747      10.192094       5.152839       9.743248           0.328178
          388              O      12.457229       2.871443       1.997133      -0.719523      36.570327 0.58829077E+03  0.14395094E+05                                 8.563876                            7.366280       0.358833       2.147715                    0.997889      28.812257      75.223383       0.723682       0.345888      -1.155154       0.014556       0.011506       0.064934       0.067533       0.009919       0.019881      -0.010988      -0.018346       0.020320      -0.030618       0.009848       0.020769              9.457969       5.693288      -0.831351       2.250811       8.149522      -3.037926      14.531097           0.034008
          389              O      14.436288       0.259808       2.254682      -0.738037      33.177747 0.60385147E+03  0.14916336E+05                                 8.048452                            7.528776       0.273398       2.120393                    0.996017      29.271867      77.525687       0.704408       0.352006      -1.146730       0.024593       0.020518       0.067305       0.074538      -0.010294      -0.003554       0.021467      -0.019248       0.004773      -0.019001      -0.010579       0.029580              8.365185       7.263871      -0.580521      -1.350948       6.995811       2.615250      10.835874           0.019669
          390              O      11.411219       0.060998       2.112352      -0.787472      45.905080 0.89062245E+03  0.24324103E+05                                10.256191                            9.320065      -0.353002       1.884467                    0.995821      32.264644      90.816973       0.613179       0.365743      -1.132099      -0.007124       0.052800      -0.038628       0.065809      -0.002339      -0.006080      -0.015776       0.001379      -0.097770      -0.038061       0.017657       0.020404             11.129836       9.045563       3.083954      -0.407025      10.374589      -2.203369      13.969356           0.031828
          391              O       6.861190      20.045882       2.595821      -0.486831      27.256074 0.39563748E+03  0.88129513E+04                                 7.095313                            6.082693       0.535013       2.246151                    0.997595      25.913442      65.664863       0.784073       0.350692      -1.145163      -0.006614       0.003159       0.028184       0.029122      -0.002758      -0.012886       0.069494       0.097536      -0.147243      -0.107616       0.031398       0.076219              7.839718      11.910321      -1.015608      -2.035994       5.599400      -0.590567       6.009432           0.062427
          392              O       4.897946      20.466093       3.540166      -0.384098      26.208821 0.33698963E+03  0.71958695E+04                                 6.926735                            5.559837       0.677783       2.287544                    0.999171      25.036028      61.678548       0.833874       0.343984      -1.153190       0.051947      -0.013382      -0.003682       0.053769      -0.026498      -0.023083      -0.025660       0.009316      -0.004549      -0.050464       0.022612       0.027852              8.297192       9.743298       1.172755      -5.152872       4.956128      -1.270349      10.192149           0.328174
          393              O       9.298867      21.430771       2.871443      -0.719523      36.570358 0.58829126E+03  0.14395109E+05                                 8.563881                            7.366283       0.358833       2.147714                    0.997889      28.812264      75.223411       0.723682       0.345888      -1.155154      -0.064934      -0.014556       0.011506       0.067533       0.019880       0.010988      -0.009919       0.019333       0.017360      -0.030618       0.009849       0.020769              9.457976      14.531110       2.250814       3.037930       5.693291       0.831352       8.149526           0.034009
          394              O       9.041318      19.451712       0.259808      -0.738037      33.177769 0.60385190E+03  0.14916350E+05                                 8.048458                            7.528781       0.273397       2.120392                    0.996017      29.271870      77.525715       0.704407       0.352006      -1.146730      -0.067306      -0.024593       0.020518       0.074538      -0.003553      -0.021467       0.010294       0.012012       0.026488      -0.019000      -0.010579       0.029580              8.365192      10.835884      -1.350949      -2.615254       7.263875       0.580522       6.995817           0.019671
          395              O       9.183648      22.476781       0.060998      -0.787473      45.905132 0.89062371E+03  0.24324148E+05                                10.256203                            9.320075      -0.353003       1.884466                    0.995821      32.264660      90.817063       0.613178       0.365743      -1.132099       0.038629       0.007124       0.052801       0.065809      -0.006080       0.015776       0.002340      -0.049577       0.046814      -0.038062       0.017658       0.020404             11.129850      13.969374      -0.407024       2.203371       9.045573      -3.083960      10.374603           0.031828
          396              O       8.700179       4.434810      20.045882      -0.486832      27.255998 0.39563644E+03  0.88129219E+04                                 7.095301                            6.082685       0.535030       2.246156                    0.997595      25.913409      65.664746       0.784073       0.350692      -1.145163      -0.028184       0.006614       0.003159       0.029121      -0.012892      -0.069493       0.002760      -0.122394      -0.072695      -0.107616       0.031391       0.076225              7.839703       6.009423      -2.035987       0.590567      11.910293       1.015603       5.599392           0.062429
          397              O       7.755834       6.398054      20.466093      -0.384088      26.208191 0.33697955E+03  0.71956075E+04                                 6.926688                            5.559805       0.677759       2.287544                    0.999171      25.035393      61.676979       0.833864       0.343991      -1.153184       0.003686      -0.051950      -0.013380       0.053772      -0.023059       0.025694       0.026541      -0.006948      -0.011655      -0.050502       0.022617       0.027884              8.297130      10.192066      -5.152823       1.270335       9.743227      -1.172743       4.956098           0.328176
          398              O       8.424557       1.997133      21.430771      -0.719524      36.570420 0.58829244E+03  0.14395148E+05                                 8.563898                            7.366297       0.358829       2.147713                    0.997889      28.812270      75.223491       0.723680       0.345889      -1.155153      -0.011506       0.064934      -0.014556       0.067533       0.010988       0.009920      -0.019880      -0.000986      -0.037672      -0.030618       0.009849       0.020768              9.457996       8.149544       3.037938      -0.831354      14.531142      -2.250820       5.693302           0.034007
          399              O      11.036192       2.254682      19.451712      -0.738037      33.177762 0.60385188E+03  0.14916349E+05                                 8.048456                            7.528781       0.273398       2.120393                    0.996017      29.271870      77.525713       0.704407       0.352006      -1.146730      -0.020519       0.067306      -0.024594       0.074538      -0.021467      -0.010294       0.003553       0.007238      -0.031261      -0.019001      -0.010579       0.029580              8.365189       6.995815      -2.615250      -0.580520      10.835879       1.350946       7.263874           0.019672
          400              O      11.235002       2.112352      22.476781      -0.787472      45.905097 0.89062291E+03  0.24324120E+05                                10.256195                            9.320069      -0.353003       1.884467                    0.995821      32.264650      90.817006       0.613179       0.365743      -1.132099      -0.052800      -0.038628       0.007124       0.065809       0.015776      -0.002338       0.006080       0.048195       0.050954      -0.038061       0.017657       0.020404             11.129840      10.374594       2.203372       3.083955      13.969360       0.407026       9.045565           0.031829
          401              O       8.749882      13.891821      15.730810      -0.486830      27.256105 0.39563791E+03  0.88129630E+04                                 7.095316                            6.082694       0.535012       2.246151                    0.997595      25.913465      65.664924       0.784073       0.350692      -1.145163       0.003159       0.028185       0.006614       0.029122       0.069495       0.002757       0.012885       0.024855       0.219922      -0.107617       0.031399       0.076217              7.839722       5.599401      -0.590567       1.015609       6.009434       2.035996      11.910330           0.062431
          402              O       9.170093      14.836166      17.694054      -0.384099      26.209028 0.33699286E+03  0.71959543E+04                                 6.926757                            5.559852       0.677781       2.287541                    0.999171      25.036198      61.678998       0.833876       0.343983      -1.153192      -0.013382      -0.003681      -0.051947       0.053769      -0.025653       0.026488       0.023088      -0.002391       0.016247      -0.050456       0.022611       0.027845              8.297221       4.956143      -1.270355      -1.172760      10.192187       5.152895       9.743334           0.328171
          403              O      10.134771      14.167443      13.293133      -0.719523      36.570357 0.58829120E+03  0.14395107E+05                                 8.563877                            7.366280       0.358834       2.147714                    0.997889      28.812277      75.223428       0.723683       0.345888      -1.155154      -0.014555       0.011506       0.064935       0.067534      -0.009919      -0.019880      -0.010988      -0.018347       0.020322      -0.030618       0.009848       0.020770              9.457972       5.693289       0.831351      -2.250812       8.149521      -3.037928      14.531108           0.034015
          404              O       8.155712      11.555808      13.550682      -0.738038      33.177792 0.60385242E+03  0.14916366E+05                                 8.048460                            7.528783       0.273395       2.120392                    0.996017      29.271886      77.525762       0.704407       0.352006      -1.146730      -0.024594       0.020519       0.067306       0.074538       0.010294       0.003553       0.021468      -0.019248       0.004773      -0.019001      -0.010579       0.029580              8.365195       7.263877       0.580522       1.350950       6.995819       2.615255      10.835890           0.019675
          405              O      11.180781      11.356998      13.408352      -0.787474      45.905182 0.89062484E+03  0.24324185E+05                                10.256206                            9.320077      -0.353003       1.884466                    0.995821      32.264689      90.817136       0.613179       0.365743      -1.132100       0.007124       0.052801      -0.038629       0.065810       0.002339       0.006080      -0.015776       0.001378      -0.097770      -0.038061       0.017656       0.020405             11.129853       9.045575      -3.083960       0.407023      10.374606      -2.203371      13.969380           0.031831
          406              O      15.730810       8.749882      13.891821      -0.486833      27.255981 0.39563617E+03  0.88129139E+04                                 7.095297                            6.082682       0.535031       2.246157                    0.997595      25.913408      65.664725       0.784074       0.350692      -1.145163       0.006614       0.003159       0.028184       0.029121       0.002760       0.012892       0.069492       0.097545      -0.147243      -0.107616       0.031391       0.076226              7.839698      11.910284       1.015602       2.035985       5.599389      -0.590566       6.009420           0.062430
          407              O      17.694054       9.170093      14.836166      -0.384092      26.208193 0.33697956E+03  0.71956083E+04                                 6.926694                            5.559810       0.677757       2.287544                    0.999171      25.035363      61.676926       0.833863       0.343991      -1.153183      -0.051950      -0.013380      -0.003686       0.053772       0.026544       0.023058      -0.025697       0.009300      -0.004597      -0.050504       0.022618       0.027886              8.297138       9.743235      -1.172744       5.152829       4.956102      -1.270335      10.192077           0.328162
          408              O      13.293133      10.134771      14.167443      -0.719525      36.570398 0.58829205E+03  0.14395134E+05                                 8.563889                            7.366289       0.358830       2.147713                    0.997889      28.812285      75.223492       0.723682       0.345888      -1.155154       0.064935      -0.014556       0.011506       0.067534      -0.019880      -0.010988      -0.009919       0.019332       0.017358      -0.030617       0.009848       0.020769              9.457985      14.531122      -2.250817      -3.037933       5.693297       0.831353       8.149536           0.034014
          409              O      13.550682       8.155712      11.555808      -0.738038      33.177792 0.60385261E+03  0.14916372E+05                                 8.048461                            7.528785       0.273398       2.120392                    0.996017      29.271885      77.525768       0.704407       0.352006      -1.146730       0.067306      -0.024594       0.020518       0.074538       0.003553       0.021467       0.010294       0.012011       0.026488      -0.019001      -0.010579       0.029580              8.365195      10.835886       1.350946       2.615253       7.263879       0.580520       6.995819           0.019675
          410              O      13.408352      11.180781      11.356998      -0.787474      45.905158 0.89062432E+03  0.24324168E+05                                10.256205                            9.320077      -0.353002       1.884466                    0.995821      32.264675      90.817103       0.613179       0.365743      -1.132099      -0.038629       0.007124       0.052801       0.065809       0.006079      -0.015776       0.002339      -0.049576       0.046816      -0.038061       0.017657       0.020404             11.129851      13.969374       0.407025      -2.203376       9.045574      -3.083960      10.374606           0.031831
          411              O      13.891821      15.730810       8.749882      -0.486831      27.256024 0.39563677E+03  0.88129309E+04                                 7.095303                            6.082686       0.535023       2.246154                    0.997595      25.913431      65.664801       0.784074       0.350692      -1.145163       0.028184       0.006614       0.003159       0.029122       0.012889       0.069493       0.002759      -0.122392      -0.072689      -0.107616       0.031394       0.076222              7.839705       6.009424       2.035988      -0.590567      11.910298       1.015604       5.599393           0.062432
          412              O      14.836166      17.694054       9.170093      -0.384095      26.208499 0.33698445E+03  0.71957351E+04                                 6.926714                            5.559823       0.677767       2.287543                    0.999171      25.035687      61.677718       0.833868       0.343988      -1.153187      -0.003684      -0.051948      -0.013381       0.053770       0.023070      -0.025679       0.026521      -0.006940      -0.011675      -0.050484       0.022615       0.027869              8.297165      10.192113       5.152850      -1.270342       9.743266      -1.172749       4.956115           0.328167
          413              O      14.167443      13.293133      10.134771      -0.719524      36.570380 0.58829171E+03  0.14395124E+05                                 8.563886                            7.366287       0.358831       2.147714                    0.997889      28.812275      75.223461       0.723682       0.345888      -1.155154       0.011506       0.064935      -0.014556       0.067533      -0.010988      -0.009919      -0.019880      -0.000987      -0.037677      -0.030618       0.009849       0.020769              9.457982       8.149531      -3.037931       0.831352      14.531120      -2.250815       5.693294           0.034014
          414              O      11.555808      13.550682       8.155712      -0.738037      33.177767 0.60385199E+03  0.14916352E+05                                 8.048455                            7.528780       0.273397       2.120392                    0.996017      29.271880      77.525734       0.704408       0.352006      -1.146730       0.020519       0.067306      -0.024594       0.074538       0.021467       0.010294       0.003554       0.007238      -0.031259      -0.019001      -0.010579       0.029580              8.365188       6.995814       2.615250       0.580520      10.835878       1.350946       7.263873           0.019676
          415              O      11.356998      13.408352      11.180781      -0.787473      45.905131 0.89062364E+03  0.24324144E+05                                10.256197                            9.320071      -0.353002       1.884467                    0.995821      32.264669      90.817055       0.613179       0.365743      -1.132100       0.052801      -0.038629       0.007124       0.065810      -0.015776       0.002339       0.006080       0.048196       0.050952      -0.038061       0.017656       0.020405             11.129843      10.374597      -2.203371      -3.083957      13.969363       0.407024       9.045569           0.031833
          416              O      13.842118       8.700179       6.861190      -0.486833      27.256028 0.39563691E+03  0.88129348E+04                                 7.095305                            6.082688       0.535027       2.246155                    0.997595      25.913430      65.664804       0.784074       0.350692      -1.145163      -0.003159      -0.028184      -0.006613       0.029121       0.069493       0.002759       0.012890       0.024851       0.219935      -0.107617       0.031393       0.076223              7.839707       5.599394      -0.590567       1.015603       6.009427       2.035990      11.910301           0.062430
          417              O      13.421907       7.755834       4.897946      -0.384095      26.208385 0.33698261E+03  0.71956875E+04                                 6.926708                            5.559819       0.677761       2.287543                    0.999171      25.035561      61.677413       0.833866       0.343989      -1.153185       0.013381       0.003685       0.051949       0.053771      -0.025686       0.026530       0.023065      -0.002362       0.016248      -0.050492       0.022617       0.027876              8.297157       4.956111      -1.270339      -1.172747      10.192102       5.152844       9.743257           0.328160
          418              O      12.457229       8.424557       9.298867      -0.719524      36.570391 0.58829192E+03  0.14395130E+05                                 8.563887                            7.366288       0.358832       2.147713                    0.997889      28.812282      75.223482       0.723682       0.345888      -1.155154       0.014556      -0.011506      -0.064935       0.067534      -0.009919      -0.019880      -0.010988      -0.018345       0.020318      -0.030618       0.009848       0.020769              9.457983       5.693295       0.831352      -2.250816       8.149533      -3.037932      14.531122           0.034013
          419              O      14.436288      11.036192       9.041318      -0.738038      33.177792 0.60385257E+03  0.14916371E+05                                 8.048461                            7.528785       0.273398       2.120392                    0.996017      29.271885      77.525768       0.704407       0.352006      -1.146730       0.024594      -0.020518      -0.067306       0.074538       0.010294       0.003554       0.021467      -0.019250       0.004773      -0.019001      -0.010579       0.029580              8.365195       7.263878       0.580520       1.350946       6.995819       2.615253      10.835887           0.019675
          420              O      11.411219      11.235002       9.183648      -0.787472      45.905124 0.89062350E+03  0.24324139E+05                                10.256196                            9.320070      -0.353001       1.884467                    0.995821      32.264667      90.817048       0.613179       0.365743      -1.132100      -0.007124      -0.052801       0.038629       0.065809       0.002338       0.006080      -0.015776       0.001379      -0.097769      -0.038061       0.017656       0.020405             11.129841       9.045566      -3.083956       0.407023      10.374595      -2.203371      13.969363           0.031834
          421              O       6.861190      13.842118       8.700179      -0.486831      27.256081 0.39563753E+03  0.88129523E+04                                 7.095312                            6.082691       0.535011       2.246151                    0.997595      25.913455      65.664887       0.784074       0.350692      -1.145163      -0.006613      -0.003158      -0.028185       0.029122       0.002758       0.012885       0.069495       0.097533      -0.147243      -0.107616       0.031399       0.076217              7.839717      11.910320       1.015608       2.035993       5.599398      -0.590567       6.009431           0.062430
          422              O       4.897946      13.421907       7.755834      -0.384104      26.208981 0.33699219E+03  0.71959361E+04                                 6.926749                            5.559846       0.677792       2.287545                    0.999171      25.036182      61.678933       0.833876       0.343983      -1.153192       0.051946       0.013382       0.003680       0.053768       0.026486       0.023089      -0.025651       0.009320      -0.004536      -0.050454       0.022610       0.027843              8.297210       9.743319      -1.172758       5.152886       4.956137      -1.270352      10.192173           0.328167
          423              O       9.298867      12.457229       8.424557      -0.719522      36.570325 0.58829062E+03  0.14395089E+05                                 8.563872                            7.366276       0.358834       2.147715                    0.997889      28.812268      75.223391       0.723683       0.345888      -1.155154      -0.064935       0.014556      -0.011506       0.067534      -0.019880      -0.010988      -0.009919       0.019334       0.017360      -0.030618       0.009848       0.020770              9.457965      14.531094      -2.250810      -3.037925       5.693286       0.831350       8.149516           0.034017
          424              O       9.041318      14.436288      11.036192      -0.738037      33.177779 0.60385217E+03  0.14916358E+05                                 8.048457                            7.528781       0.273396       2.120392                    0.996017      29.271883      77.525747       0.704407       0.352006      -1.146730      -0.067306       0.024593      -0.020519       0.074538       0.003554       0.021468       0.010294       0.012011       0.026486      -0.019001      -0.010579       0.029580              8.365192      10.835883       1.350948       2.615253       7.263875       0.580521       6.995817           0.019676
          425              O       9.183648      11.411219      11.235002      -0.787474      45.905165 0.89062442E+03  0.24324171E+05                                10.256203                            9.320075      -0.353003       1.884466                    0.995821      32.264683      90.817109       0.613179       0.365743      -1.132100       0.038629      -0.007124      -0.052801       0.065810       0.006080      -0.015776       0.002339      -0.049574       0.046818      -0.038061       0.017656       0.020405             11.129850      13.969373       0.407022      -2.203371       9.045572      -3.083958      10.374603           0.031831
          426              O       8.700179       6.861190      13.842118      -0.486832      27.256008 0.39563653E+03  0.88129242E+04                                 7.095301                            6.082684       0.535027       2.246156                    0.997595      25.913423      65.664773       0.784074       0.350692      -1.145163      -0.028184      -0.006614      -0.003159       0.029122       0.012891       0.069493       0.002759      -0.122393      -0.072692      -0.107616       0.031392       0.076224              7.839702       6.009422       2.035987      -0.590566      11.910294       1.015604       5.599391           0.062430
          427              O       7.755834       4.897946      13.421907      -0.384091      26.208381 0.33698251E+03  0.71956854E+04                                 6.926710                            5.559820       0.677760       2.287543                    0.999171      25.035542      61.677378       0.833865       0.343990      -1.153185       0.003685       0.051949       0.013381       0.053771       0.023064      -0.025687       0.026532      -0.006944      -0.011664      -0.050493       0.022616       0.027877              8.297159      10.192104       5.152845      -1.270340       9.743260      -1.172748       4.956112           0.328173
          428              O       8.424557       9.298867      12.457229      -0.719524      36.570390 0.58829188E+03  0.14395128E+05                                 8.563886                            7.366287       0.358831       2.147713                    0.997889      28.812284      75.223480       0.723682       0.345888      -1.155154      -0.011506      -0.064935       0.014556       0.067534      -0.010988      -0.009919      -0.019880      -0.000987      -0.037679      -0.030617       0.009848       0.020769              9.457983       8.149532      -3.037932       0.831352      14.531121      -2.250815       5.693295           0.034014
          429              O      11.036192       9.041318      14.436288      -0.738038      33.177799 0.60385268E+03  0.14916374E+05                                 8.048462                            7.528786       0.273397       2.120392                    0.996017      29.271888      77.525776       0.704407       0.352006      -1.146730      -0.020519      -0.067306       0.024594       0.074538       0.021467       0.010294       0.003553       0.007238      -0.031260      -0.019001      -0.010579       0.029580              8.365197       6.995819       2.615253       0.580521      10.835891       1.350949       7.263880           0.019674
          430              O      11.235002       9.183648      11.411219      -0.787474      45.905162 0.89062438E+03  0.24324170E+05                                10.256204                            9.320076      -0.353003       1.884466                    0.995821      32.264678      90.817107       0.613179       0.365743      -1.132099      -0.052801       0.038629      -0.007124       0.065809      -0.015776       0.002339       0.006080       0.048196       0.050955      -0.038061       0.017657       0.020405             11.129851      10.374604      -2.203375      -3.083960      13.969376       0.407026       9.045574           0.031831
          431              O       2.546118      19.996179      15.730810      -0.486832      27.256025 0.39563681E+03  0.88129321E+04                                 7.095305                            6.082687       0.535025       2.246155                    0.997595      25.913425      65.664793       0.784074       0.350692      -1.145163      -0.003159      -0.028184       0.006614       0.029122       0.069493      -0.002759      -0.012890       0.024851       0.219934      -0.107616       0.031394       0.076223              7.839707       5.599394      -0.590567      -1.015605       6.009426      -2.035989      11.910301           0.062431
          432              O       2.125907      19.051834      17.694054      -0.384091      26.208429 0.33698333E+03  0.71957061E+04                                 6.926709                            5.559819       0.677766       2.287543                    0.999171      25.035618      61.677547       0.833867       0.343989      -1.153186       0.013381       0.003685      -0.051949       0.053771      -0.025683      -0.026527      -0.023067      -0.002363       0.016248      -0.050489       0.022616       0.027873              8.297157       4.956111      -1.270340       1.172747      10.192103      -5.152845       9.743257           0.328177
          433              O       1.161229      19.720557      13.293133      -0.719525      36.570371 0.58829155E+03  0.14395119E+05                                 8.563885                            7.366287       0.358831       2.147714                    0.997889      28.812271      75.223447       0.723682       0.345888      -1.155154       0.014556      -0.011506       0.064935       0.067534      -0.009919       0.019880       0.010988      -0.018345       0.020318      -0.030618       0.009849       0.020769              9.457981       5.693293       0.831351       2.250814       8.149530       3.037930      14.531118           0.034013
          434              O       3.140288      22.332192      13.550682      -0.738038      33.177791 0.60385251E+03  0.14916369E+05                                 8.048462                            7.528786       0.273397       2.120392                    0.996017      29.271880      77.525756       0.704407       0.352006      -1.146730       0.024594      -0.020518       0.067306       0.074538       0.010294      -0.003553      -0.021467      -0.019250       0.004773      -0.019001      -0.010579       0.029580              8.365196       7.263879       0.580521      -1.350948       6.995820      -2.615254      10.835889           0.019674
          435              O       0.115219      22.531002      13.408352      -0.787474      45.905149 0.89062412E+03  0.24324161E+05                                10.256203                            9.320076      -0.353004       1.884466                    0.995821      32.264672      90.817087       0.613179       0.365743      -1.132099      -0.007124      -0.052801      -0.038629       0.065810       0.002339      -0.006080       0.015776       0.001379      -0.097771      -0.038061       0.017657       0.020405             11.129850       9.045573      -3.083959      -0.407025      10.374602       2.203373      13.969373           0.031831
          436              O      18.157190       2.546118      13.891821      -0.486832      27.256033 0.39563692E+03  0.88129356E+04                                 7.095307                            6.082689       0.535023       2.246154                    0.997595      25.913426      65.664802       0.784073       0.350692      -1.145163      -0.006613      -0.003159       0.028184       0.029121       0.002758      -0.012889      -0.069494       0.097540      -0.147243      -0.107616       0.031395       0.076222              7.839709      11.910305       1.015605      -2.035990       5.599395       0.590567       6.009428           0.062432
          437              O      16.193946       2.125907      14.836166      -0.384095      26.208507 0.33698462E+03  0.71957392E+04                                 6.926712                            5.559821       0.677767       2.287543                    0.999171      25.035710      61.677763       0.833869       0.343988      -1.153187       0.051948       0.013381      -0.003684       0.053770       0.026520      -0.023071       0.025677       0.009309      -0.004572      -0.050483       0.022615       0.027868              8.297162       9.743263      -1.172748      -5.152848       4.956113       1.270341      10.192110           0.328167
          438              O      20.594867       1.161229      14.167443      -0.719525      36.570361 0.58829132E+03  0.14395111E+05                                 8.563883                            7.366285       0.358830       2.147713                    0.997889      28.812269      75.223432       0.723682       0.345888      -1.155154      -0.064935       0.014556       0.011506       0.067534      -0.019880       0.010988       0.009919       0.019332       0.017358      -0.030617       0.009848       0.020769              9.457978      14.531114      -2.250814       3.037929       5.693292      -0.831352       8.149528           0.034012
          439              O      20.337318       3.140288      11.555808      -0.738038      33.177780 0.60385224E+03  0.14916361E+05                                 8.048461                            7.528785       0.273397       2.120392                    0.996017      29.271871      77.525732       0.704407       0.352006      -1.146730      -0.067306       0.024594       0.020518       0.074538       0.003554      -0.021466      -0.010294       0.012012       0.026490      -0.019000      -0.010580       0.029580              8.365195      10.835888       1.350948      -2.615254       7.263878      -0.580521       6.995819           0.019676
          440              O      20.479648       0.115219      11.356998      -0.787473      45.905112 0.89062320E+03  0.24324130E+05                                10.256198                            9.320071      -0.353003       1.884466                    0.995821      32.264655      90.817025       0.613179       0.365743      -1.132099       0.038629      -0.007124       0.052801       0.065809       0.006080       0.015776      -0.002339      -0.049576       0.046815      -0.038062       0.017657       0.020404             11.129844      13.969366       0.407024       2.203372       9.045567       3.083957      10.374597           0.031831
          441              O      19.996179      18.157190       8.749882      -0.486832      27.255967 0.39563593E+03  0.88129072E+04                                 7.095294                            6.082680       0.535030       2.246157                    0.997595      25.913405      65.664710       0.784074       0.350692      -1.145163      -0.028184      -0.006614       0.003159       0.029121       0.012892      -0.069492      -0.002760      -0.122394      -0.072695      -0.107616       0.031391       0.076225              7.839693       6.009417       2.035983       0.590566      11.910276      -1.015602       5.599386           0.062431
          442              O      19.051834      16.193946       9.170093      -0.384092      26.208200 0.33697973E+03  0.71956119E+04                                 6.926688                            5.559805       0.677759       2.287544                    0.999171      25.035407      61.677010       0.833864       0.343991      -1.153184       0.003686       0.051949      -0.013380       0.053771       0.023060       0.025693      -0.026540      -0.006948      -0.011655      -0.050501       0.022617       0.027883              8.297130      10.192069       5.152823       1.270333       9.743224       1.172742       4.956098           0.328165
          443              O      19.720557      20.594867      10.134771      -0.719524      36.570354 0.58829125E+03  0.14395110E+05                                 8.563884                            7.366286       0.358830       2.147713                    0.997889      28.812261      75.223423       0.723682       0.345888      -1.155154      -0.011506      -0.064934      -0.014556       0.067533      -0.010988       0.009919       0.019880      -0.000986      -0.037675      -0.030618       0.009849       0.020769              9.457979       8.149531      -3.037931      -0.831352      14.531111       2.250814       5.693293           0.034013
          444              O      22.332192      20.337318       8.155712      -0.738038      33.177788 0.60385252E+03  0.14916369E+05                                 8.048462                            7.528786       0.273398       2.120392                    0.996017      29.271878      77.525754       0.704407       0.352006      -1.146730      -0.020518      -0.067306      -0.024594       0.074538       0.021466      -0.010294      -0.003554       0.007239      -0.031263      -0.019000      -0.010580       0.029580              8.365195       6.995820       2.615253      -0.580520      10.835886      -1.350947       7.263880           0.019674
          445              O      22.531002      20.479648      11.180781      -0.787474      45.905127 0.89062359E+03  0.24324143E+05                                10.256200                            9.320073      -0.353003       1.884466                    0.995821      32.264662      90.817052       0.613179       0.365743      -1.132099      -0.052801       0.038629       0.007124       0.065809      -0.015776      -0.002339      -0.006079       0.048196       0.050956      -0.038061       0.017657       0.020404             11.129846      10.374601      -2.203374       3.083958      13.969366      -0.407024       9.045571           0.031831
          446              O      20.045882       2.595821       6.861190      -0.486832      27.255984 0.39563620E+03  0.88129149E+04                                 7.095297                            6.082682       0.535027       2.246156                    0.997595      25.913410      65.664735       0.784074       0.350692      -1.145163       0.003159       0.028184      -0.006613       0.029121       0.069493      -0.002759      -0.012891       0.024850       0.219936      -0.107616       0.031392       0.076224              7.839698       5.599389      -0.590567      -1.015603       6.009419      -2.035984      11.910284           0.062429
          447              O      20.466093       3.540166       4.897946      -0.384094      26.208266 0.33698082E+03  0.71956399E+04                                 6.926690                            5.559806       0.677764       2.287545                    0.999171      25.035495      61.677212       0.833866       0.343990      -1.153185      -0.013381      -0.003685       0.051949       0.053771      -0.025688      -0.026533      -0.023064      -0.002359       0.016249      -0.050495       0.022617       0.027878              8.297132       4.956099      -1.270335       1.172743      10.192070      -5.152825       9.743227           0.328161
          448              O      21.430771       2.871443       9.298867      -0.719524      36.570364 0.58829140E+03  0.14395115E+05                                 8.563887                            7.366288       0.358831       2.147714                    0.997889      28.812259      75.223428       0.723681       0.345889      -1.155154      -0.014556       0.011506      -0.064934       0.067533      -0.009920       0.019880       0.010988      -0.018343       0.020316      -0.030618       0.009849       0.020768              9.457983       5.693295       0.831352       2.250815       8.149533       3.037933      14.531120           0.034014
          449              O      19.451712       0.259808       9.041318      -0.738038      33.177767 0.60385200E+03  0.14916353E+05                                 8.048457                            7.528782       0.273398       2.120393                    0.996017      29.271872      77.525721       0.704407       0.352006      -1.146730      -0.024593       0.020518      -0.067306       0.074538       0.010294      -0.003553      -0.021467      -0.019250       0.004773      -0.019000      -0.010580       0.029580              8.365190       7.263876       0.580520      -1.350947       6.995814      -2.615250      10.835881           0.019674
          450              O      22.476781       0.060998       9.183648      -0.787473      45.905116 0.89062331E+03  0.24324134E+05                                10.256200                            9.320073      -0.353002       1.884467                    0.995821      32.264654      90.817035       0.613179       0.365743      -1.132099       0.007124       0.052801       0.038629       0.065809       0.002339      -0.006079       0.015776       0.001382      -0.097773      -0.038062       0.017658       0.020404             11.129846       9.045571      -3.083958      -0.407026      10.374599       2.203375      13.969369           0.031831
          451              O       4.434810      20.045882       8.700179      -0.486831      27.256002 0.39563639E+03  0.88129204E+04                                 7.095300                            6.082684       0.535024       2.246155                    0.997595      25.913414      65.664752       0.784074       0.350692      -1.145163       0.006614       0.003159      -0.028184       0.029122       0.002759      -0.012890      -0.069493       0.097541      -0.147244      -0.107616       0.031394       0.076223              7.839702      11.910293       1.015604      -2.035988       5.599391       0.590566       6.009423           0.062431
          452              O       6.398054      20.466093       7.755834      -0.384093      26.208496 0.33698436E+03  0.71957336E+04                                 6.926720                            5.559827       0.677765       2.287543                    0.999171      25.035650      61.677650       0.833867       0.343989      -1.153186      -0.051948      -0.013381       0.003684       0.053771       0.026524      -0.023068       0.025681       0.009306      -0.004577      -0.050487       0.022616       0.027871              8.297172       9.743274      -1.172750      -5.152855       4.956119       1.270343      10.192122           0.328170
          453              O       1.997133      21.430771       8.424557      -0.719524      36.570369 0.58829147E+03  0.14395117E+05                                 8.563887                            7.366288       0.358831       2.147714                    0.997889      28.812261      75.223429       0.723681       0.345888      -1.155154       0.064934      -0.014556      -0.011506       0.067533      -0.019880       0.010988       0.009920       0.019330       0.017357      -0.030618       0.009849       0.020768              9.457983      14.531121      -2.250815       3.037932       5.693294      -0.831352       8.149533           0.034013
          454              O       2.254682      19.451712      11.036192      -0.738038      33.177784 0.60385236E+03  0.14916364E+05                                 8.048460                            7.528784       0.273397       2.120392                    0.996017      29.271881      77.525752       0.704407       0.352006      -1.146730       0.067306      -0.024594      -0.020519       0.074538       0.003553      -0.021467      -0.010294       0.012011       0.026488      -0.019001      -0.010579       0.029580              8.365193      10.835885       1.350946      -2.615253       7.263877      -0.580520       6.995819           0.019675
          455              O       2.112352      22.476781      11.235002      -0.787474      45.905141 0.89062393E+03  0.24324155E+05                                10.256203                            9.320075      -0.353003       1.884466                    0.995821      32.264667      90.817075       0.613179       0.365743      -1.132099      -0.038629       0.007124      -0.052801       0.065810       0.006080       0.015776      -0.002339      -0.049576       0.046815      -0.038062       0.017657       0.020405             11.129849      13.969372       0.407024       2.203373       9.045572       3.083959      10.374603           0.031831
          456              O       2.595821       4.434810      13.842118      -0.486831      27.256039 0.39563699E+03  0.88129374E+04                                 7.095308                            6.082689       0.535021       2.246154                    0.997595      25.913426      65.664808       0.784073       0.350692      -1.145163       0.028184       0.006613      -0.003159       0.029122       0.012889      -0.069494      -0.002758      -0.122391      -0.072687      -0.107616       0.031395       0.076221              7.839711       6.009428       2.035990       0.590567      11.910308      -1.015605       5.599396           0.062432
          457              O       3.540166       6.398054      13.421907      -0.384094      26.208546 0.33698526E+03  0.71957555E+04                                 6.926711                            5.559821       0.677771       2.287543                    0.999171      25.035769      61.677896       0.833871       0.343987      -1.153188      -0.003684      -0.051948       0.013381       0.053770       0.023074       0.025674      -0.026516      -0.006939      -0.011682      -0.050480       0.022614       0.027865              8.297161      10.192108       5.152848       1.270341       9.743262       1.172748       4.956113           0.328179
          458              O       2.871443       1.997133      12.457229      -0.719525      36.570377 0.58829162E+03  0.14395121E+05                                 8.563887                            7.366288       0.358831       2.147713                    0.997889      28.812268      75.223444       0.723681       0.345888      -1.155154       0.011506       0.064935       0.014556       0.067534      -0.010988       0.009920       0.019880      -0.000987      -0.037675      -0.030618       0.009849       0.020769              9.457983       8.149532      -3.037932      -0.831352      14.531122       2.250816       5.693295           0.034013
          459              O       0.259808       2.254682      14.436288      -0.738038      33.177775 0.60385212E+03  0.14916356E+05                                 8.048458                            7.528782       0.273397       2.120392                    0.996017      29.271876      77.525731       0.704407       0.352006      -1.146730       0.020519       0.067306       0.024594       0.074538       0.021467      -0.010294      -0.003553       0.007238      -0.031260      -0.019001      -0.010579       0.029580              8.365192       6.995817       2.615252      -0.580521      10.835883      -1.350948       7.263876           0.019674
          460              O       0.060998       2.112352      11.411219      -0.787473      45.905117 0.89062334E+03  0.24324135E+05                                10.256200                            9.320073      -0.353002       1.884466                    0.995821      32.264656      90.817037       0.613179       0.365743      -1.132099       0.052801      -0.038629      -0.007124       0.065809      -0.015776      -0.002340      -0.006079       0.048196       0.050958      -0.038062       0.017658       0.020404             11.129845      10.374600      -2.203372       3.083957      13.969367      -0.407023       9.045569           0.031832

******************************************************
Auxiliary information for the entire system
The total spin magnetic moment of the unit cell is   15.348866
The total net atomic charge of the unit cell is   -0.000009
Accuracy of reproducing the electrostatic potential in the unit cell:
  The inner radius (bohr) =    5.0000
  The outer radius (bohr) =   12.0000
  Valid grid points have density less than (e/(bohr^3)) =    0.0001
  The number of valid grid points were=       953988
  The rms potential error without charges in kcal/mol is=     14.31820
  The rms potential error with partial charges in kcal/mol is=      0.59694
  The RRMSE value at monopole order=      0.04169
  The rms potential error with partial charges and cloud penetration in kcal/mol is=      0.59441
  The RRMSE value at monopole order with cloud penetration is=      0.04151
  The rms potential error with partial charges and atomic dipoles in kcal/mol is=      0.82519
  The RRMSE value at dipole order=      0.05763
  The rms potential error with partial charges, atomic dipoles and cloud penetration in kcal/mol is=      0.82002
  The RRMSE value at dipole order with cloud penetration=      0.05727

******************************************************
The electron densities and ab initio electrostatic potential were computed in VASP using the PBE functional and
projector augmented wave method. See the main text of the journal article for a description of computational details.
The atomic charges, dipoles, and quadrupoles were computed with the DDEC6 method as described in
(a) T. A. Manz and N. Gabaldon Limas, RSC Adv. 6 (2016) 47771-47801 DOI: 10.1039/c6ra04656h
(b) N. Gabaldon Limas and T. A. Manz, RSC Adv. 8 (2018) 2678-2707 DOI: 10.1039/c7ra11829e.
For each atom in the material, the electron cloud parameters were fit to the spherically averaged atom-in-material
electron density using radial positions for which this density was between 10^-4 and 10^-2 electrons per cubic bohr.
The polarizabilities, dispersion coefficients, and quantum Drude oscillator (QDO) parameters were fit using the MCLF method.
The magnetic structure of the system was optimized in VASP from the default ferromagnetic initial guess using spin polarization.
The atomic spin moments (ASMs) were computed on this optimized magnetic structure using the DDEC6 partition as inputs
to the method of T. A. Manz and D. S. Sholl, J. Chem. Theory Comput. 7 (2011) 4146-4164 DOI: 10.1021/ct200539n.
The RMSE and RRMSE were computed using a uniform grid with Ewald summation.
