# Supplementary material for: A collection of forcefield precursors for metal–organic frameworks
Source: RSC Adv. 2019 Nov 13;9(63):36492–507. doi: 10.1039/c9ra07327b (PMC9075174; doi:10.1039/c9ra07327b)
Supplement: RA-009-C9RA07327B-s4951 [file RA-009-C9RA07327B-s4951.xyz]

  224
jmolscript: load "" {1 1 1} spacegroup "x,y,z" unitcell [{     14.504900     0.000000     0.000000 }, {      0.000000    17.161600     0.000000 }, {      0.000000     0.000000    18.138900 }]
Zn     8.047173    16.102386     8.203318     1.125012
Zn     5.028849    16.236933     7.211301     0.945652
Zn     6.457727     7.521586     0.866132     1.125012
Zn     9.476051     7.656133     1.858149     0.945652
Zn     6.457727     1.059214     9.935582     1.125011
Zn     9.476051     0.924667    10.927599     0.945652
Zn     8.047173     9.640014    17.272768     1.125012
Zn     5.028849     9.505467    16.280751     0.945652
Zn    13.710177     1.059214    17.272768     1.125012
Zn     2.223601     0.924667    16.280751     0.945652
Zn     0.794723     9.640014     9.935582     1.125012
Zn    12.281299     9.505467    10.927599     0.945652
Zn     0.794723    16.102386     0.866132     1.125012
Zn    12.281299    16.236933     1.858149     0.945653
Zn    13.710177     7.521586     8.203318     1.125012
Zn     2.223601     7.656133     7.211301     0.945652
H      1.140085     1.069168     7.373463     0.110405
H      0.919611    15.294418    10.079787     0.107023
H      4.902656    12.541697     4.808622     0.122475
H      8.631866    12.411269     6.281501     0.120349
H      9.067013    10.538939     5.024475     0.123298
H      5.324749    10.665934     3.558852     0.119413
H      5.671416    16.097581     9.414089     0.466829
H     13.364815     9.649968     1.695987     0.110405
H     13.585289     6.713618    17.128563     0.107023
H      9.602244     3.960897     4.260828     0.122475
H      5.873034     3.830469     2.787949     0.120349
H      5.437887     1.958139     4.044975     0.123298
H      9.180151     2.085134     5.510598     0.119413
H      8.833484     7.516781    17.794261     0.466829
H     13.364815    16.092432    10.765437     0.110405
H     13.585289     1.867182     8.059113     0.107023
H      9.602244     4.619903    13.330278     0.122475
H      5.873034     4.750331    11.857399     0.120349
H      5.437887     6.622661    13.114425     0.123298
H      9.180151     6.495666    14.580048     0.119413
H      8.833484     1.064019     8.724811     0.466829
H      1.140085     7.511632    16.442913     0.110405
H      0.919611    10.447982     1.010337     0.107023
H      4.902656    13.200703    13.878072     0.122476
H      8.631866    13.331131    15.350951     0.120349
H      9.067013    15.203461    14.093925     0.123298
H      5.324749    15.076466    12.628302     0.119413
H      5.671416     9.644819     0.344639     0.466829
H      6.112365    16.092432    16.442913     0.110405
H      6.332839     1.867182     1.010337     0.107023
H      2.349794     4.619903    13.878072     0.122475
H     13.125484     4.750331    15.350951     0.120349
H     12.690337     6.622661    14.093925     0.123299
H      1.927701     6.495666    12.628302     0.119413
H      1.581034     1.064019     0.344639     0.466829
H      8.392535     7.511632    10.765437     0.110405
H      8.172061    10.447982     8.059113     0.107023
H     12.155106    13.200703    13.330278     0.122475
H      1.379416    13.331131    11.857399     0.120349
H      1.814563    15.203461    13.114425     0.123298
H     12.577199    15.076466    14.580048     0.119413
H     12.923866     9.644819     8.724811     0.466829
H      8.392535     1.069168     1.695987     0.110405
H      8.172061    15.294418    17.128563     0.107023
H     12.155106    12.541697     4.260828     0.122475
H      1.379416    12.411269     2.787949     0.120349
H      1.814563    10.538939     4.044975     0.123298
H     12.577199    10.665934     5.510598     0.119413
H     12.923866    16.097581    17.794261     0.466829
H      6.112365     9.649968     7.373463     0.110405
H      6.332839     6.713618    10.079787     0.107023
H      2.349794     3.960897     4.808622     0.122475
H     13.125484     3.830469     6.281501     0.120349
H     12.690337     1.958139     5.024475     0.123299
H      1.927701     2.085134     3.558852     0.119413
H      1.581034     7.516781     9.414089     0.466829
C      2.621035    16.207415     8.280408     0.580492
C      1.259025    16.696521     8.668580    -0.016244
C      0.687532     0.638412     8.060927    -0.115984
C      0.556988    16.047812     9.675289    -0.118024
C      6.492393    13.960962     6.441123     0.627321
C      6.723021    12.696152     5.657523    -0.016650
C      5.742490    12.143548     4.846714    -0.095220
C      7.971893    12.066321     5.726451    -0.099660
C      7.561404     9.253535     3.248677     0.620605
C      7.249549    10.403362     4.146553    -0.029170
C      8.230080    10.942236     4.977314    -0.091061
C      5.993425    11.019463     4.099391    -0.098926
C     11.883865     7.626615     0.789042     0.580492
C     13.245875     8.115721     0.400870    -0.016244
C     13.817368     9.219212     1.008523    -0.115984
C     13.947912     7.467012    17.533061    -0.118024
C      8.012507     5.380162     2.628327     0.627321
C      7.781879     4.115352     3.411927    -0.016650
C      8.762410     3.562748     4.222736    -0.095220
C      6.533007     3.485521     3.342999    -0.099660
C      6.943496     0.672735     5.820773     0.620605
C      7.255351     1.822562     4.922897    -0.029170
C      6.274820     2.361436     4.092136    -0.091061
C      8.511475     2.438663     4.970059    -0.098926
C     11.883865     0.954185     9.858492     0.580492
C     13.245875     0.465079     9.470320    -0.016244
C     13.817368    16.523188    10.077973    -0.115984
C     13.947912     1.113788     8.463611    -0.118025
C      8.012507     3.200638    11.697777     0.627321
C      7.781879     4.465448    12.481377    -0.016650
C      8.762410     5.018052    13.292186    -0.095220
C      6.533007     5.095279    12.412449    -0.099659
C      6.943496     7.908065    14.890223     0.620605
C      7.255351     6.758238    13.992347    -0.029170
C      6.274820     6.219364    13.161586    -0.091061
C      8.511475     6.142137    14.039509    -0.098926
C      2.621035     9.534985    17.349858     0.580492
C      1.259025     9.045879    17.738030    -0.016244
C      0.687532     7.942388    17.130377    -0.115984
C      0.556988     9.694588     0.605839    -0.118024
C      6.492393    11.781438    15.510573     0.627321
C      6.723021    13.046248    14.726973    -0.016650
C      5.742490    13.598852    13.916164    -0.095220
C      7.971893    13.676079    14.795901    -0.099660
C      7.561404    16.488865    12.318127     0.620605
C      7.249549    15.339038    13.216003    -0.029170
C      8.230080    14.800164    14.046764    -0.091061
C      5.993425    14.722937    13.168841    -0.098926
C      4.631415     0.954185    17.349858     0.580492
C      5.993425     0.465079    17.738030    -0.016244
C      6.564918    16.523188    17.130377    -0.115984
C      6.695462     1.113788     0.605839    -0.118025
C      0.760057     3.200638    15.510573     0.627321
C      0.529429     4.465448    14.726973    -0.016650
C      1.509960     5.018052    13.916164    -0.095220
C     13.785457     5.095279    14.795901    -0.099659
C     14.195946     7.908065    12.318127     0.620605
C      0.002901     6.758238    13.216003    -0.029170
C     13.527270     6.219364    14.046764    -0.091061
C      1.259025     6.142137    13.168841    -0.098926
C      9.873485     9.534985     9.858492     0.580492
C      8.511475     9.045879     9.470320    -0.016244
C      7.939982     7.942388    10.077973    -0.115984
C      7.809438     9.694588     8.463611    -0.118025
C     13.744843    11.781438    11.697777     0.627321
C     13.975471    13.046248    12.481377    -0.016650
C     12.994940    13.598852    13.292186    -0.095220
C      0.719443    13.676079    12.412449    -0.099659
C      0.308954    16.488865    14.890223     0.620605
C     -0.002901    15.339038    13.992347    -0.029170
C      0.977630    14.800164    13.161586    -0.091061
C     13.245875    14.722937    14.039509    -0.098926
C      9.873485    16.207415     0.789042     0.580492
C      8.511475    16.696521     0.400870    -0.016244
C      7.939982     0.638412     1.008523    -0.115984
C      7.809438    16.047812    17.533061    -0.118025
C     13.744843    13.960962     2.628327     0.627321
C     13.975471    12.696152     3.411927    -0.016650
C     12.994940    12.143548     4.222736    -0.095220
C      0.719443    12.066321     3.342999    -0.099659
C      0.308954     9.253535     5.820773     0.620605
C     -0.002901    10.403362     4.922897    -0.029170
C      0.977630    10.942236     4.092136    -0.091061
C     13.245875    11.019463     4.970059    -0.098926
C      4.631415     7.626615     8.280408     0.580492
C      5.993425     8.115721     8.668580    -0.016244
C      6.564918     9.219212     8.060927    -0.115984
C      6.695462     7.467012     9.675289    -0.118025
C      0.760057     5.380162     6.441123     0.627321
C      0.529429     4.115352     5.657523    -0.016650
C      1.509960     3.562748     4.846714    -0.095220
C     13.785457     3.485521     5.726451    -0.099659
C     14.195946     0.672735     3.248677     0.620605
C      0.002901     1.822562     4.146553    -0.029170
C     13.527270     2.361436     4.977314    -0.091061
C      1.259025     2.438663     4.099391    -0.098926
O      7.462771    14.436338     7.050590    -0.599387
O      5.318947    14.445605     6.412101    -0.532742
O      3.173672    16.809787     7.304535    -0.584028
O      3.144662    15.278972     8.873550    -0.582249
O      6.640343     8.799439     2.531465    -0.613793
O      8.747905     8.829643     3.266997    -0.538741
O      6.074652    16.489723     8.835458    -0.936996
O      7.042129     5.855538     2.018860    -0.599387
O      9.185953     5.864805     2.657349    -0.532742
O     11.331228     8.228987     1.764915    -0.584028
O     11.360238     6.698172     0.195900    -0.582249
O      7.864557     0.218639     6.537985    -0.613793
O      5.756995     0.248843     5.802453    -0.538741
O      8.430248     7.908923     0.233992    -0.936996
O      7.042129     2.725262    11.088310    -0.599387
O      9.185953     2.715995    11.726799    -0.532741
O     11.331228     0.351813    10.834365    -0.584028
O     11.360238     1.882628     9.265350    -0.582249
O      7.864557     8.362161    15.607435    -0.613793
O      5.756995     8.331957    14.871903    -0.538741
O      8.430248     0.671877     9.303442    -0.936996
O      7.462771    11.306062    16.120040    -0.599387
O      5.318947    11.296795    15.481551    -0.532742
O      3.173672     8.932613    16.373985    -0.584028
O      3.144662    10.463428    17.943000    -0.582249
O      6.640343    16.942961    11.600915    -0.613793
O      8.747905    16.912757    12.336447    -0.538741
O      6.074652     9.252677    17.904908    -0.936996
O     14.294579     2.725262    16.120040    -0.599387
O      1.933503     2.715995    15.481551    -0.532741
O      4.078778     0.351813    16.373985    -0.584028
O      4.107788     1.882628    17.943000    -0.582249
O      0.612107     8.362161    11.600915    -0.613793
O     13.009445     8.331957    12.336447    -0.538741
O      1.177798     0.671877    17.904908    -0.936996
O      0.210321    11.306062    11.088310    -0.599387
O     12.571397    11.296795    11.726799    -0.532741
O     10.426122     8.932613    10.834365    -0.584028
O     10.397112    10.463428     9.265350    -0.582249
O     13.892793    16.942961    15.607435    -0.613793
O      1.495455    16.912757    14.871903    -0.538741
O     13.327102     9.252677     9.303442    -0.936996
O      0.210321    14.436338     2.018860    -0.599387
O     12.571397    14.445605     2.657349    -0.532741
O     10.426122    16.809787     1.764915    -0.584028
O     10.397112    15.278972     0.195900    -0.582249
O     13.892793     8.799439     6.537985    -0.613793
O      1.495455     8.829643     5.802453    -0.538741
O     13.327102    16.489723     0.233992    -0.936996
O     14.294579     5.855538     7.050590    -0.599387
O      1.933503     5.864805     6.412101    -0.532741
O      4.078778     8.228987     7.304535    -0.584028
O      4.107788     6.698172     8.873550    -0.582249
O      0.612107     0.218639     2.531465    -0.613793
O     13.009445     0.248843     3.266997    -0.538741
O      1.177798     7.908923     8.835458    -0.936996

The following XYZ coordinates are in angstroms. Other properties are in atomic units.
The sperically averaged electron density of each atom fit to a function of the form exp(a - br)
eigen_1, eigen_2 and eigen_3 are the three eigenvalues of traceless quadrupole moment tensor
  atom number  atomic symbol              X              Y              Z     net charge C6 coefficient C8 coefficient C10 coefficient fluctuating dipole atomic polarizability isotropic forcefield polarizability              a              b squared Pearson coefficient          <r^3>          <r^4>         wp_QDO          m_QDO          q_QDO       dipole_x       dipole_y       dipole_z         dipole            Qxy            Qxz            Qyz     Q(x^2-y^2)  Q(3z^2 - R^2)        eigen_1        eigen_2        eigen_3 static polarizability      alpha(xx)      alpha(xy)      alpha(xz)      alpha(yy)      alpha(yz)      alpha(zz) atomic spin moment
            1             Zn       8.047173      16.102386       8.203318       1.125012      62.065001 0.12178388E+04  0.34846195E+05                                13.180481                           11.672487       0.415917       2.054595                    0.998710      40.035579     104.010708       0.510237       0.419535      -1.129115       0.076767      -0.038492       0.015961       0.087347      -0.080720      -0.051887      -0.041596       0.085501      -0.120028      -0.120878       0.005596       0.115282             14.763282      11.635681       1.846801       2.317178      16.444935       4.334183      16.209230          -0.000001
            2             Zn       5.028849      16.236933       7.211301       0.945652      87.839011 0.17702257E+04  0.55740207E+05                                16.561581                           14.037672      -0.013058       1.874501                    0.998494      45.345605     124.481634       0.465987       0.417439      -1.128021      -0.010257      -0.000354      -0.011829       0.015661       0.020952       0.084141      -0.000029      -0.004857       0.192639      -0.088409      -0.024753       0.113161             19.553977      25.064689      -0.325541      -4.644943      16.150904       1.368497      17.446339           0.000002
            3             Zn       6.457727       7.521586       0.866132       1.125012      62.065009 0.12178389E+04  0.34846202E+05                                13.180483                           11.672489       0.415917       2.054595                    0.998710      40.035579     104.010713       0.510237       0.419535      -1.129115      -0.076767      -0.038492      -0.015961       0.087347       0.080720      -0.051887       0.041596       0.085501      -0.120028      -0.120878       0.005596       0.115282             14.763284      11.635683      -1.846801       2.317179      16.444937      -4.334184      16.209232          -0.000001
            4             Zn       9.476051       7.656133       1.858149       0.945652      87.839007 0.17702257E+04  0.55740205E+05                                16.561581                           14.037672      -0.013058       1.874501                    0.998494      45.345604     124.481632       0.465986       0.417439      -1.128021       0.010257      -0.000354       0.011829       0.015661      -0.020952       0.084141       0.000029      -0.004856       0.192639      -0.088409      -0.024753       0.113161             19.553977      25.064688       0.325541      -4.644943      16.150903      -1.368496      17.446338           0.000002
            5             Zn       6.457727       1.059214       9.935582       1.125011      62.065033 0.12178395E+04  0.34846223E+05                                13.180488                           11.672493       0.415917       2.054594                    0.998710      40.035581     104.010731       0.510237       0.419535      -1.129115      -0.076767       0.038492      -0.015961       0.087348      -0.080720      -0.051887      -0.041596       0.085501      -0.120028      -0.120878       0.005596       0.115282             14.763290      11.635687       1.846802       2.317180      16.444943       4.334186      16.209239          -0.000001
            6             Zn       9.476051       0.924667      10.927599       0.945652      87.839012 0.17702258E+04  0.55740209E+05                                16.561581                           14.037672      -0.013059       1.874501                    0.998494      45.345606     124.481637       0.465987       0.417439      -1.128021       0.010257       0.000354       0.011829       0.015661       0.020952       0.084141      -0.000029      -0.004856       0.192639      -0.088409      -0.024753       0.113161             19.553977      25.064689      -0.325540      -4.644943      16.150903       1.368496      17.446338           0.000002
            7             Zn       8.047173       9.640014      17.272768       1.125012      62.065026 0.12178393E+04  0.34846217E+05                                13.180486                           11.672492       0.415917       2.054594                    0.998710      40.035580     104.010725       0.510237       0.419535      -1.129115       0.076767       0.038492       0.015961       0.087348       0.080720      -0.051887       0.041596       0.085501      -0.120028      -0.120878       0.005596       0.115282             14.763288      11.635686      -1.846802       2.317180      16.444942      -4.334185      16.209237          -0.000001
            8             Zn       5.028849       9.505467      16.280751       0.945652      87.839009 0.17702257E+04  0.55740208E+05                                16.561581                           14.037672      -0.013059       1.874501                    0.998494      45.345605     124.481634       0.465987       0.417439      -1.128021      -0.010257       0.000354      -0.011829       0.015661      -0.020952       0.084141       0.000029      -0.004857       0.192639      -0.088409      -0.024753       0.113161             19.553976      25.064688       0.325541      -4.644943      16.150903      -1.368496      17.446338           0.000002
            9             Zn      13.710177       1.059214      17.272768       1.125012      62.065002 0.12178388E+04  0.34846197E+05                                13.180482                           11.672488       0.415917       2.054595                    0.998710      40.035577     104.010706       0.510237       0.419535      -1.129115      -0.076767       0.038492       0.015961       0.087348      -0.080720       0.051887       0.041596       0.085501      -0.120028      -0.120878       0.005596       0.115282             14.763283      11.635682       1.846801      -2.317178      16.444935      -4.334183      16.209231          -0.000001
           10             Zn       2.223601       0.924667      16.280751       0.945652      87.839008 0.17702257E+04  0.55740206E+05                                16.561580                           14.037672      -0.013058       1.874501                    0.998494      45.345605     124.481632       0.465987       0.417439      -1.128021       0.010257       0.000354      -0.011829       0.015661       0.020952      -0.084141       0.000029      -0.004856       0.192639      -0.088409      -0.024753       0.113161             19.553976      25.064688      -0.325541       4.644943      16.150903      -1.368496      17.446338           0.000002
           11             Zn       0.794723       9.640014       9.935582       1.125012      62.064999 0.12178387E+04  0.34846194E+05                                13.180481                           11.672488       0.415917       2.054595                    0.998710      40.035576     104.010702       0.510237       0.419535      -1.129115       0.076767       0.038492      -0.015961       0.087347       0.080720       0.051887      -0.041596       0.085501      -0.120028      -0.120878       0.005596       0.115282             14.763282      11.635681      -1.846801      -2.317178      16.444935       4.334183      16.209230          -0.000001
           12             Zn      12.281299       9.505467      10.927599       0.945652      87.839004 0.17702256E+04  0.55740201E+05                                16.561580                           14.037672      -0.013058       1.874501                    0.998494      45.345603     124.481628       0.465987       0.417439      -1.128021      -0.010257       0.000354       0.011829       0.015661      -0.020952      -0.084141      -0.000029      -0.004857       0.192639      -0.088409      -0.024753       0.113161             19.553976      25.064688       0.325541       4.644943      16.150903       1.368496      17.446338           0.000002
           13             Zn       0.794723      16.102386       0.866132       1.125012      62.065003 0.12178388E+04  0.34846197E+05                                13.180482                           11.672488       0.415917       2.054595                    0.998710      40.035576     104.010704       0.510237       0.419535      -1.129115       0.076767      -0.038492      -0.015961       0.087348      -0.080720       0.051887       0.041596       0.085501      -0.120028      -0.120878       0.005596       0.115282             14.763283      11.635682       1.846801      -2.317179      16.444936      -4.334184      16.209232          -0.000001
           14             Zn      12.281299      16.236933       1.858149       0.945653      87.838997 0.17702255E+04  0.55740196E+05                                16.561579                           14.037671      -0.013058       1.874501                    0.998494      45.345602     124.481618       0.465987       0.417439      -1.128021      -0.010257      -0.000354       0.011829       0.015661       0.020952      -0.084141       0.000029      -0.004857       0.192639      -0.088409      -0.024753       0.113161             19.553974      25.064685      -0.325541       4.644942      16.150900      -1.368496      17.446335           0.000002
           15             Zn      13.710177       7.521586       8.203318       1.125012      62.065019 0.12178392E+04  0.34846211E+05                                13.180485                           11.672491       0.415917       2.054595                    0.998710      40.035578     104.010717       0.510237       0.419535      -1.129115      -0.076767      -0.038492       0.015961       0.087348       0.080720       0.051887      -0.041596       0.085501      -0.120028      -0.120878       0.005596       0.115282             14.763287      11.635685      -1.846802      -2.317179      16.444940       4.334185      16.209235          -0.000001
           16             Zn       2.223601       7.656133       7.211301       0.945652      87.839007 0.17702257E+04  0.55740206E+05                                16.561580                           14.037672      -0.013058       1.874501                    0.998494      45.345605     124.481632       0.465987       0.417439      -1.128021       0.010257      -0.000354      -0.011829       0.015661      -0.020952      -0.084141      -0.000029      -0.004857       0.192639      -0.088409      -0.024753       0.113161             19.553975      25.064687       0.325540       4.644942      16.150902       1.368495      17.446337           0.000002
           17              H       1.140085       1.069168       7.373463       0.110405       1.182463 0.87654192E+01  0.88345677E+02                                 1.862236                            1.741449      -1.252993       2.284775                    0.994055       3.728018      10.695100       0.468396       1.297419      -0.704059       0.017549       0.016196      -0.028830       0.037436      -0.001510      -0.006522      -0.010081      -0.006088       0.001129      -0.012470      -0.000026       0.012496              1.916991       1.851259       0.115450      -0.384475       1.761654      -0.456235       2.138059          -0.000000
           18              H       0.919611      15.294418      10.079787       0.107023       1.151068 0.84400038E+01  0.84082584E+02                                 1.806693                            1.690558      -1.290919       2.258932                    0.994552       3.725423      10.550713       0.484165       1.269840      -0.709387       0.014199      -0.029986       0.013169       0.035696      -0.004349      -0.001712      -0.008275      -0.007342      -0.011699      -0.010321      -0.000782       0.011103              1.854088       1.671693      -0.304039       0.075048       2.092663      -0.480545       1.797909           0.000000
           19              H       4.902656      12.541697       4.808622       0.122475       1.064896 0.75584088E+01  0.72087448E+02                                 1.631084                            1.538257      -0.885429       2.465051                    0.999171       3.199109       8.412913       0.547039       1.173975      -0.735126      -0.037249       0.014528      -0.002262       0.040046      -0.004094       0.008327       0.004923       0.017237      -0.022192      -0.014359      -0.001246       0.015606              1.666189       2.045644      -0.338961       0.040840       1.595688       0.089243       1.357237           0.000001
           20              H       8.631866      12.411269       6.281501       0.120349       1.125689 0.82009395E+01  0.80000651E+02                                 1.709333                            1.616150      -0.895952       2.456907                    0.998986       3.287260       8.805010       0.525709       1.194348      -0.730384       0.029491       0.011327       0.023104       0.039138      -0.001546       0.008718       0.006112       0.018338      -0.018293      -0.014345      -0.001393       0.015738              1.741216       1.809171       0.167583       0.317004       1.680824       0.241907       1.733654           0.000001
           21              H       9.067013      10.538939       5.024475       0.123298       1.030782 0.73277137E+01  0.69785372E+02                                 1.636992                            1.546532      -0.851103       2.481930                    0.999508       3.233271       8.672956       0.525448       1.223998      -0.722935       0.036403      -0.016013       0.005516       0.040150      -0.004178       0.007900       0.004346       0.017985      -0.026299      -0.014371      -0.001890       0.016261              1.675447       2.048045      -0.334365      -0.010419       1.553513       0.082995       1.424783          -0.000000
           22              H       5.324749      10.665934       3.558852       0.119413       1.041016 0.73370351E+01  0.69696838E+02                                 1.626010                            1.529805      -0.871272       2.466798                    0.999320       3.236406       8.589762       0.539052       1.196143      -0.729189      -0.031980      -0.013571      -0.018645       0.039428      -0.001893       0.009192       0.005509       0.016717      -0.021420      -0.014379      -0.001264       0.015643              1.667923       1.801312       0.182979       0.337530       1.519122       0.290664       1.683336           0.000000
           23              H       5.671416      16.097581       9.414089       0.466829       0.344137 0.20132044E+01  0.14585200E+02                                 0.962257                            0.956215      -1.430811       2.429811                    0.999912       2.043505       5.620050       0.496395       1.703156      -0.633479      -0.013207      -0.018913       0.018189       0.029377      -0.000627      -0.006560      -0.006227      -0.010119       0.000145      -0.010702       0.000672       0.010031              0.967846       0.952331       0.063545      -0.043950       0.905837      -0.044474       1.045371           0.000000
           24              H      13.364815       9.649968       1.695987       0.110405       1.182462 0.87654147E+01  0.88345622E+02                                 1.862235                            1.741449      -1.252993       2.284776                    0.994055       3.728017      10.695097       0.468396       1.297419      -0.704059      -0.017549       0.016196       0.028830       0.037436       0.001510      -0.006522       0.010081      -0.006088       0.001129      -0.012470      -0.000026       0.012496              1.916990       1.851259      -0.115450      -0.384475       1.761654       0.456235       2.138058          -0.000001
           25              H      13.585289       6.713618      17.128563       0.107023       1.151068 0.84400038E+01  0.84082584E+02                                 1.806693                            1.690558      -1.290919       2.258931                    0.994552       3.725423      10.550713       0.484165       1.269840      -0.709387      -0.014199      -0.029986      -0.013169       0.035696       0.004349      -0.001712       0.008275      -0.007342      -0.011699      -0.010321      -0.000782       0.011103              1.854088       1.671693       0.304038       0.075048       2.092663       0.480545       1.797909           0.000000
           26              H       9.602244       3.960897       4.260828       0.122475       1.064895 0.75584054E+01  0.72087412E+02                                 1.631085                            1.538257      -0.885429       2.465051                    0.999171       3.199108       8.412912       0.547038       1.173976      -0.735126       0.037249       0.014528       0.002262       0.040046       0.004094       0.008327      -0.004923       0.017237      -0.022192      -0.014359      -0.001246       0.015606              1.666190       2.045644       0.338961       0.040840       1.595688      -0.089243       1.357237           0.000001
           27              H       5.873034       3.830469       2.787949       0.120349       1.125689 0.82009447E+01  0.80000714E+02                                 1.709333                            1.616150      -0.895953       2.456907                    0.998986       3.287261       8.805013       0.525709       1.194348      -0.730385      -0.029491       0.011327      -0.023104       0.039138       0.001546       0.008718      -0.006112       0.018338      -0.018293      -0.014345      -0.001393       0.015738              1.741217       1.809172      -0.167583       0.317004       1.680824      -0.241907       1.733655           0.000001
           28              H       5.437887       1.958139       4.044975       0.123298       1.030782 0.73277148E+01  0.69785388E+02                                 1.636992                            1.546533      -0.851104       2.481930                    0.999508       3.233271       8.672957       0.525447       1.223999      -0.722935      -0.036403      -0.016013      -0.005516       0.040150       0.004178       0.007900      -0.004346       0.017985      -0.026299      -0.014371      -0.001890       0.016261              1.675447       2.048045       0.334365      -0.010419       1.553513      -0.082995       1.424783          -0.000000
           29              H       9.180151       2.085134       5.510598       0.119413       1.041016 0.73370351E+01  0.69696842E+02                                 1.626010                            1.529806      -0.871272       2.466798                    0.999320       3.236406       8.589764       0.539052       1.196143      -0.729189       0.031980      -0.013571       0.018645       0.039428       0.001893       0.009192      -0.005509       0.016717      -0.021420      -0.014379      -0.001264       0.015643              1.667924       1.801313      -0.182979       0.337530       1.519122      -0.290664       1.683337           0.000000
           30              H       8.833484       7.516781      17.794261       0.466829       0.344137 0.20132044E+01  0.14585200E+02                                 0.962257                            0.956215      -1.430811       2.429811                    0.999912       2.043505       5.620050       0.496395       1.703156      -0.633479       0.013207      -0.018913      -0.018189       0.029377       0.000627      -0.006560       0.006227      -0.010119       0.000145      -0.010702       0.000672       0.010031              0.967846       0.952331      -0.063545      -0.043950       0.905837       0.044474       1.045371           0.000000
           31              H      13.364815      16.092432      10.765437       0.110405       1.182462 0.87654161E+01  0.88345639E+02                                 1.862235                            1.741449      -1.252993       2.284776                    0.994055       3.728017      10.695097       0.468396       1.297419      -0.704059      -0.017549      -0.016196       0.028830       0.037436      -0.001510      -0.006522      -0.010081      -0.006088       0.001129      -0.012470      -0.000026       0.012496              1.916991       1.851259       0.115450      -0.384475       1.761654      -0.456235       2.138058          -0.000001
           32              H      13.585289       1.867182       8.059113       0.107023       1.151068 0.84400038E+01  0.84082584E+02                                 1.806693                            1.690558      -1.290918       2.258932                    0.994552       3.725423      10.550713       0.484165       1.269840      -0.709387      -0.014199       0.029986      -0.013169       0.035696      -0.004349      -0.001712      -0.008275      -0.007342      -0.011699      -0.010321      -0.000782       0.011103              1.854088       1.671693      -0.304038       0.075048       2.092663      -0.480545       1.797909           0.000000
           33              H       9.602244       4.619903      13.330278       0.122475       1.064895 0.75584010E+01  0.72087355E+02                                 1.631084                            1.538257      -0.885429       2.465052                    0.999171       3.199107       8.412907       0.547039       1.173975      -0.735126       0.037249      -0.014528       0.002262       0.040046      -0.004094       0.008327       0.004923       0.017237      -0.022192      -0.014359      -0.001246       0.015606              1.666189       2.045643      -0.338960       0.040840       1.595687       0.089243       1.357236           0.000001
           34              H       5.873034       4.750331      11.857399       0.120349       1.125689 0.82009437E+01  0.80000705E+02                                 1.709334                            1.616150      -0.895952       2.456907                    0.998986       3.287261       8.805014       0.525709       1.194348      -0.730384      -0.029491      -0.011327      -0.023104       0.039138      -0.001546       0.008718       0.006112       0.018338      -0.018293      -0.014345      -0.001393       0.015738              1.741217       1.809172       0.167583       0.317004       1.680824       0.241908       1.733655           0.000001
           35              H       5.437887       6.622661      13.114425       0.123298       1.030782 0.73277149E+01  0.69785386E+02                                 1.636992                            1.546532      -0.851104       2.481930                    0.999508       3.233271       8.672956       0.525448       1.223998      -0.722935      -0.036403       0.016013      -0.005516       0.040150      -0.004178       0.007900       0.004346       0.017985      -0.026299      -0.014371      -0.001890       0.016261              1.675447       2.048045      -0.334365      -0.010419       1.553513       0.082995       1.424783          -0.000000
           36              H       9.180151       6.495666      14.580048       0.119413       1.041016 0.73370363E+01  0.69696853E+02                                 1.626010                            1.529806      -0.871272       2.466798                    0.999320       3.236406       8.589763       0.539052       1.196143      -0.729189       0.031980       0.013571       0.018645       0.039428      -0.001893       0.009192       0.005509       0.016717      -0.021420      -0.014379      -0.001264       0.015643              1.667924       1.801313       0.182979       0.337530       1.519122       0.290664       1.683337           0.000000
           37              H       8.833484       1.064019       8.724811       0.466829       0.344136 0.20132039E+01  0.14585197E+02                                 0.962257                            0.956215      -1.430811       2.429811                    0.999912       2.043505       5.620051       0.496395       1.703156      -0.633479       0.013207       0.018913      -0.018189       0.029377      -0.000627      -0.006560      -0.006227      -0.010119       0.000145      -0.010702       0.000672       0.010031              0.967846       0.952331       0.063545      -0.043950       0.905837      -0.044474       1.045371           0.000000
           38              H       1.140085       7.511632      16.442913       0.110405       1.182462 0.87654147E+01  0.88345622E+02                                 1.862235                            1.741449      -1.252993       2.284776                    0.994055       3.728017      10.695097       0.468396       1.297419      -0.704059       0.017549      -0.016196      -0.028830       0.037436       0.001510      -0.006522       0.010081      -0.006088       0.001129      -0.012470      -0.000026       0.012496              1.916990       1.851259      -0.115450      -0.384475       1.761654       0.456235       2.138058          -0.000000
           39              H       0.919611      10.447982       1.010337       0.107023       1.151068 0.84399989E+01  0.84082525E+02                                 1.806693                            1.690558      -1.290918       2.258932                    0.994552       3.725422      10.550711       0.484165       1.269841      -0.709387       0.014199       0.029986       0.013169       0.035696       0.004349      -0.001712       0.008275      -0.007342      -0.011699      -0.010321      -0.000782       0.011103              1.854088       1.671693       0.304038       0.075048       2.092662       0.480545       1.797909           0.000000
           40              H       4.902656      13.200703      13.878072       0.122476       1.064894 0.75583954E+01  0.72087285E+02                                 1.631082                            1.538256      -0.885428       2.465052                    0.999171       3.199106       8.412902       0.547039       1.173974      -0.735126      -0.037249      -0.014528      -0.002262       0.040046       0.004094       0.008327      -0.004922       0.017237      -0.022192      -0.014359      -0.001246       0.015606              1.666187       2.045641       0.338960       0.040840       1.595686      -0.089243       1.357235           0.000001
           41              H       8.631866      13.331131      15.350951       0.120349       1.125689 0.82009400E+01  0.80000662E+02                                 1.709334                            1.616150      -0.895952       2.456907                    0.998986       3.287260       8.805012       0.525709       1.194349      -0.730384       0.029491      -0.011327       0.023104       0.039138       0.001546       0.008718      -0.006112       0.018338      -0.018293      -0.014345      -0.001393       0.015738              1.741217       1.809172      -0.167583       0.317004       1.680824      -0.241907       1.733655           0.000001
           42              H       9.067013      15.203461      14.093925       0.123298       1.030782 0.73277137E+01  0.69785373E+02                                 1.636992                            1.546532      -0.851104       2.481930                    0.999508       3.233271       8.672956       0.525448       1.223998      -0.722935       0.036403       0.016013       0.005516       0.040150       0.004178       0.007900      -0.004346       0.017985      -0.026299      -0.014371      -0.001890       0.016261              1.675447       2.048045       0.334365      -0.010419       1.553513      -0.082995       1.424783          -0.000000
           43              H       5.324749      15.076466      12.628302       0.119413       1.041016 0.73370351E+01  0.69696838E+02                                 1.626010                            1.529805      -0.871272       2.466798                    0.999320       3.236406       8.589762       0.539052       1.196143      -0.729189      -0.031980       0.013571      -0.018645       0.039428       0.001893       0.009192      -0.005509       0.016717      -0.021420      -0.014379      -0.001264       0.015643              1.667923       1.801313      -0.182979       0.337530       1.519121      -0.290664       1.683336           0.000000
           44              H       5.671416       9.644819       0.344639       0.466829       0.344136 0.20132039E+01  0.14585197E+02                                 0.962257                            0.956215      -1.430811       2.429811                    0.999912       2.043505       5.620051       0.496395       1.703156      -0.633479      -0.013207       0.018913       0.018189       0.029377       0.000627      -0.006560       0.006227      -0.010119       0.000145      -0.010702       0.000672       0.010031              0.967846       0.952331      -0.063545      -0.043950       0.905837       0.044474       1.045371           0.000000
           45              H       6.112365      16.092432      16.442913       0.110405       1.182463 0.87654196E+01  0.88345680E+02                                 1.862235                            1.741449      -1.252993       2.284776                    0.994055       3.728018      10.695099       0.468396       1.297419      -0.704059      -0.017549      -0.016196      -0.028830       0.037436      -0.001510       0.006522       0.010081      -0.006088       0.001129      -0.012470      -0.000026       0.012496              1.916991       1.851259       0.115450       0.384475       1.761654       0.456235       2.138058          -0.000000
           46              H       6.332839       1.867182       1.010337       0.107023       1.151068 0.84400038E+01  0.84082584E+02                                 1.806693                            1.690558      -1.290919       2.258931                    0.994552       3.725423      10.550713       0.484165       1.269840      -0.709387      -0.014199       0.029986       0.013169       0.035696      -0.004349       0.001712       0.008275      -0.007342      -0.011699      -0.010321      -0.000782       0.011103              1.854088       1.671693      -0.304038      -0.075048       2.092663       0.480545       1.797909           0.000000
           47              H       2.349794       4.619903      13.878072       0.122475       1.064895 0.75584038E+01  0.72087388E+02                                 1.631084                            1.538257      -0.885429       2.465052                    0.999171       3.199108       8.412910       0.547039       1.173975      -0.735126       0.037249      -0.014528      -0.002262       0.040046      -0.004094      -0.008327      -0.004923       0.017237      -0.022192      -0.014359      -0.001246       0.015606              1.666189       2.045643      -0.338961      -0.040840       1.595687      -0.089243       1.357237           0.000001
           48              H      13.125484       4.750331      15.350951       0.120349       1.125689 0.82009400E+01  0.80000663E+02                                 1.709334                            1.616150      -0.895952       2.456907                    0.998986       3.287260       8.805012       0.525709       1.194349      -0.730384      -0.029491      -0.011327       0.023104       0.039139      -0.001546      -0.008718      -0.006112       0.018338      -0.018293      -0.014345      -0.001393       0.015738              1.741217       1.809172       0.167583      -0.317004       1.680824      -0.241908       1.733655           0.000001
           49              H      12.690337       6.622661      14.093925       0.123299       1.030781 0.73277100E+01  0.69785327E+02                                 1.636991                            1.546532      -0.851103       2.481930                    0.999508       3.233270       8.672952       0.525448       1.223998      -0.722935      -0.036403       0.016013       0.005516       0.040150      -0.004178      -0.007900      -0.004346       0.017985      -0.026299      -0.014371      -0.001890       0.016261              1.675446       2.048044      -0.334365       0.010419       1.553512      -0.082995       1.424782          -0.000000
           50              H       1.927701       6.495666      12.628302       0.119413       1.041015 0.73370312E+01  0.69696794E+02                                 1.626010                            1.529805      -0.871271       2.466799                    0.999320       3.236405       8.589760       0.539052       1.196143      -0.729189       0.031980       0.013571      -0.018645       0.039428      -0.001893      -0.009192      -0.005509       0.016717      -0.021420      -0.014379      -0.001264       0.015643              1.667923       1.801312       0.182979      -0.337530       1.519121      -0.290664       1.683336           0.000000
           51              H       1.581034       1.064019       0.344639       0.466829       0.344137 0.20132044E+01  0.14585200E+02                                 0.962257                            0.956215      -1.430811       2.429811                    0.999912       2.043505       5.620050       0.496395       1.703156      -0.633479       0.013207       0.018913       0.018189       0.029377      -0.000627       0.006560       0.006227      -0.010119       0.000145      -0.010702       0.000672       0.010031              0.967846       0.952331       0.063545       0.043950       0.905837       0.044474       1.045371           0.000000
           52              H       8.392535       7.511632      10.765437       0.110405       1.182462 0.87654138E+01  0.88345615E+02                                 1.862236                            1.741449      -1.252993       2.284776                    0.994055       3.728017      10.695099       0.468396       1.297420      -0.704058       0.017549      -0.016196       0.028830       0.037436       0.001510       0.006522      -0.010081      -0.006088       0.001129      -0.012470      -0.000026       0.012496              1.916991       1.851259      -0.115450       0.384475       1.761654      -0.456235       2.138058          -0.000000
           53              H       8.172061      10.447982       8.059113       0.107023       1.151068 0.84400043E+01  0.84082588E+02                                 1.806693                            1.690558      -1.290919       2.258931                    0.994552       3.725423      10.550712       0.484165       1.269840      -0.709387       0.014199       0.029986      -0.013169       0.035696       0.004349       0.001712      -0.008275      -0.007342      -0.011699      -0.010321      -0.000782       0.011103              1.854088       1.671693       0.304038      -0.075048       2.092663      -0.480545       1.797909           0.000000
           54              H      12.155106      13.200703      13.330278       0.122475       1.064895 0.75583999E+01  0.72087342E+02                                 1.631084                            1.538257      -0.885428       2.465052                    0.999171       3.199107       8.412907       0.547039       1.173975      -0.735126      -0.037249      -0.014528       0.002262       0.040046       0.004094      -0.008327       0.004923       0.017237      -0.022192      -0.014359      -0.001246       0.015606              1.666189       2.045642       0.338960      -0.040840       1.595687       0.089243       1.357236           0.000001
           55              H       1.379416      13.331131      11.857399       0.120349       1.125689 0.82009398E+01  0.80000657E+02                                 1.709333                            1.616150      -0.895952       2.456907                    0.998986       3.287260       8.805011       0.525709       1.194348      -0.730384       0.029491      -0.011327      -0.023104       0.039138       0.001546      -0.008718       0.006112       0.018338      -0.018293      -0.014345      -0.001393       0.015738              1.741217       1.809172      -0.167583      -0.317004       1.680824       0.241907       1.733655           0.000001
           56              H       1.814563      15.203461      13.114425       0.123298       1.030781 0.73277098E+01  0.69785326E+02                                 1.636991                            1.546532      -0.851103       2.481930                    0.999508       3.233270       8.672953       0.525448       1.223998      -0.722935       0.036403       0.016013      -0.005516       0.040150       0.004178      -0.007900       0.004346       0.017985      -0.026299      -0.014371      -0.001890       0.016261              1.675447       2.048044       0.334365       0.010419       1.553513       0.082995       1.424783          -0.000000
           57              H      12.577199      15.076466      14.580048       0.119413       1.041015 0.73370312E+01  0.69696791E+02                                 1.626009                            1.529805      -0.871271       2.466799                    0.999320       3.236405       8.589759       0.539052       1.196143      -0.729189      -0.031980       0.013571       0.018645       0.039428       0.001893      -0.009192       0.005509       0.016717      -0.021420      -0.014379      -0.001264       0.015643              1.667923       1.801312      -0.182979      -0.337530       1.519121       0.290664       1.683336           0.000000
           58              H      12.923866       9.644819       8.724811       0.466829       0.344137 0.20132044E+01  0.14585200E+02                                 0.962257                            0.956215      -1.430811       2.429811                    0.999912       2.043505       5.620050       0.496395       1.703156      -0.633479      -0.013207       0.018913      -0.018189       0.029377       0.000627       0.006560      -0.006227      -0.010119       0.000145      -0.010702       0.000672       0.010031              0.967846       0.952331      -0.063545       0.043950       0.905837      -0.044474       1.045371           0.000000
           59              H       8.392535       1.069168       1.695987       0.110405       1.182462 0.87654147E+01  0.88345622E+02                                 1.862235                            1.741449      -1.252993       2.284776                    0.994055       3.728017      10.695097       0.468396       1.297419      -0.704059       0.017549       0.016196       0.028830       0.037436      -0.001510       0.006522       0.010081      -0.006088       0.001129      -0.012470      -0.000026       0.012496              1.916990       1.851259       0.115450       0.384475       1.761654       0.456235       2.138058          -0.000001
           60              H       8.172061      15.294418      17.128563       0.107023       1.151068 0.84400026E+01  0.84082569E+02                                 1.806693                            1.690558      -1.290918       2.258932                    0.994552       3.725423      10.550713       0.484165       1.269840      -0.709387       0.014199      -0.029986      -0.013169       0.035696      -0.004349       0.001712       0.008275      -0.007342      -0.011699      -0.010321      -0.000782       0.011103              1.854088       1.671693      -0.304038      -0.075048       2.092662       0.480545       1.797909           0.000000
           61              H      12.155106      12.541697       4.260828       0.122475       1.064895 0.75584044E+01  0.72087391E+02                                 1.631084                            1.538257      -0.885429       2.465051                    0.999171       3.199108       8.412908       0.547039       1.173975      -0.735126      -0.037249       0.014528       0.002262       0.040046      -0.004094      -0.008327      -0.004923       0.017237      -0.022192      -0.014359      -0.001246       0.015606              1.666189       2.045642      -0.338960      -0.040840       1.595687      -0.089243       1.357236           0.000001
           62              H       1.379416      12.411269       2.787949       0.120349       1.125689 0.82009455E+01  0.80000731E+02                                 1.709334                            1.616151      -0.895952       2.456907                    0.998986       3.287261       8.805016       0.525708       1.194349      -0.730384       0.029491       0.011327      -0.023104       0.039138      -0.001546      -0.008718      -0.006112       0.018338      -0.018293      -0.014345      -0.001393       0.015738              1.741218       1.809173       0.167583      -0.317004       1.680825      -0.241908       1.733656           0.000001
           63              H       1.814563      10.538939       4.044975       0.123298       1.030781 0.73277099E+01  0.69785323E+02                                 1.636991                            1.546532      -0.851103       2.481930                    0.999508       3.233270       8.672951       0.525448       1.223998      -0.722935       0.036403      -0.016013      -0.005516       0.040150      -0.004178      -0.007900      -0.004346       0.017985      -0.026299      -0.014371      -0.001890       0.016261              1.675446       2.048044      -0.334365       0.010419       1.553512      -0.082995       1.424782          -0.000000
           64              H      12.577199      10.665934       5.510598       0.119413       1.041016 0.73370351E+01  0.69696838E+02                                 1.626010                            1.529805      -0.871272       2.466798                    0.999320       3.236406       8.589762       0.539052       1.196143      -0.729189      -0.031980      -0.013571       0.018645       0.039428      -0.001893      -0.009192      -0.005509       0.016717      -0.021420      -0.014379      -0.001264       0.015643              1.667923       1.801312       0.182979      -0.337530       1.519122      -0.290664       1.683336           0.000000
           65              H      12.923866      16.097581      17.794261       0.466829       0.344137 0.20132043E+01  0.14585200E+02                                 0.962257                            0.956215      -1.430811       2.429811                    0.999912       2.043505       5.620050       0.496395       1.703156      -0.633479      -0.013207      -0.018913      -0.018189       0.029377      -0.000627       0.006560       0.006227      -0.010119       0.000145      -0.010702       0.000672       0.010031              0.967846       0.952331       0.063545       0.043950       0.905837       0.044474       1.045371           0.000000
           66              H       6.112365       9.649968       7.373463       0.110405       1.182462 0.87654107E+01  0.88345571E+02                                 1.862235                            1.741449      -1.252992       2.284776                    0.994055       3.728016      10.695093       0.468396       1.297419      -0.704059      -0.017549       0.016196      -0.028830       0.037436       0.001510       0.006522      -0.010081      -0.006088       0.001129      -0.012470      -0.000026       0.012496              1.916990       1.851259      -0.115450       0.384475       1.761653      -0.456235       2.138058          -0.000000
           67              H       6.332839       6.713618      10.079787       0.107023       1.151068 0.84400020E+01  0.84082564E+02                                 1.806693                            1.690559      -1.290919       2.258931                    0.994552       3.725423      10.550714       0.484165       1.269840      -0.709387      -0.014199      -0.029986       0.013169       0.035696       0.004349       0.001712      -0.008275      -0.007342      -0.011699      -0.010321      -0.000782       0.011103              1.854088       1.671693       0.304038      -0.075048       2.092663      -0.480545       1.797909           0.000000
           68              H       2.349794       3.960897       4.808622       0.122475       1.064894 0.75583955E+01  0.72087285E+02                                 1.631083                            1.538256      -0.885428       2.465052                    0.999171       3.199106       8.412902       0.547039       1.173975      -0.735126       0.037249       0.014528      -0.002262       0.040046       0.004094      -0.008327       0.004923       0.017237      -0.022192      -0.014359      -0.001246       0.015606              1.666188       2.045641       0.338960      -0.040840       1.595686       0.089243       1.357236           0.000001
           69              H      13.125484       3.830469       6.281501       0.120349       1.125689 0.82009422E+01  0.80000684E+02                                 1.709333                            1.616150      -0.895952       2.456907                    0.998986       3.287261       8.805013       0.525709       1.194348      -0.730385      -0.029491       0.011327       0.023104       0.039138       0.001546      -0.008718       0.006112       0.018338      -0.018293      -0.014345      -0.001393       0.015738              1.741217       1.809171      -0.167583      -0.317004       1.680824       0.241907       1.733654           0.000001
           70              H      12.690337       1.958139       5.024475       0.123299       1.030781 0.73277100E+01  0.69785329E+02                                 1.636991                            1.546532      -0.851103       2.481930                    0.999508       3.233270       8.672953       0.525448       1.223998      -0.722935      -0.036403      -0.016013       0.005516       0.040150       0.004178      -0.007900       0.004346       0.017985      -0.026299      -0.014371      -0.001890       0.016261              1.675446       2.048044       0.334365       0.010419       1.553512       0.082995       1.424783          -0.000000
           71              H       1.927701       2.085134       3.558852       0.119413       1.041015 0.73370311E+01  0.69696789E+02                                 1.626009                            1.529805      -0.871271       2.466799                    0.999320       3.236405       8.589758       0.539052       1.196143      -0.729189       0.031980      -0.013571      -0.018645       0.039428       0.001893      -0.009192       0.005509       0.016717      -0.021420      -0.014379      -0.001264       0.015643              1.667923       1.801312      -0.182979      -0.337530       1.519121       0.290664       1.683336           0.000000
           72              H       1.581034       7.516781       9.414089       0.466829       0.344136 0.20132039E+01  0.14585197E+02                                 0.962257                            0.956215      -1.430811       2.429811                    0.999912       2.043505       5.620051       0.496395       1.703156      -0.633479       0.013207      -0.018913       0.018189       0.029377       0.000627       0.006560      -0.006227      -0.010119       0.000145      -0.010702       0.000672       0.010031              0.967846       0.952331      -0.063545       0.043950       0.905837      -0.044474       1.045371           0.000000
           73              C       2.621035      16.207415       8.280408       0.580492      24.147706 0.25876847E+03  0.53915118E+04                                 7.709576                            5.685617      -0.073286       2.023729                    0.999629      22.577160      62.911389       0.627526       0.468463      -1.024137       0.037715      -0.018640      -0.042142       0.059547       0.050076       0.038727       0.058208      -0.075542       0.094783      -0.079557      -0.029676       0.109233              9.309199      13.993322      -2.456053      -3.156757       6.709680      -1.217911       7.224595           0.000003
           74              C       1.259025      16.696521       8.668580      -0.016244      37.753329 0.42919461E+03  0.99827157E+04                                 9.728256                            6.850752      -0.019245       2.000045                    0.999300      27.086429      75.576228       0.642182       0.410066      -1.076351      -0.040839       0.010167       0.005150       0.042399      -0.001286      -0.002790       0.002704      -0.010227       0.031784      -0.010858      -0.000789       0.011647             12.081649      17.679930      -3.564855      -4.160966       9.248907      -2.170517       9.316110           0.000000
           75              C       0.687532       0.638412       8.060927      -0.115984      34.265551 0.44446859E+03  0.10575984E+05                                 9.324967                            7.151617      -0.133985       1.926414                    0.999388      30.166603      89.123163       0.596524       0.431518      -1.047923      -0.019594      -0.014088       0.015191       0.028516       0.018007      -0.012009       0.000772      -0.014008       0.042533      -0.028947       0.008115       0.020832             10.632926      13.705797      -3.583482      -2.216576       9.479867      -2.509686       8.713115           0.000000
           76              C       0.556988      16.047812       9.675289      -0.118024      34.760520 0.44875196E+03  0.10695186E+05                                 9.411814                            7.183784      -0.132299       1.924187                    0.999461      30.199506      89.065136       0.595926       0.431252      -1.048902      -0.014086       0.020081      -0.011164       0.026950      -0.008009       0.016055       0.002631      -0.032525      -0.009184      -0.027424       0.007691       0.019733             10.805339      13.882603      -1.884228      -3.972834       8.771304      -2.604632       9.762110           0.000001
           77              C       6.492393      13.960962       6.441123       0.627321      23.809605 0.24821554E+03  0.51132007E+04                                 7.668851                            5.590225      -0.037177       2.050904                    0.999517      21.779750      60.157606       0.629769       0.472129      -1.023120       0.001414       0.055027       0.035769       0.065646       0.025959      -0.025225      -0.087618       0.013297       0.146338      -0.088450      -0.026119       0.114569              9.442625       8.174375      -1.714208       0.090408      12.979011       4.820980       7.174487           0.000004
           78              C       6.723021      12.696152       5.657523      -0.016650      37.530271 0.42835009E+03  0.99276541E+04                                 9.673175                            6.823183       0.141327       2.055112                    0.999343      26.700872      73.626123       0.648413       0.407574      -1.081306       0.006178      -0.038815      -0.022159       0.045120       0.000695       0.000392      -0.003406       0.006514      -0.013697      -0.006660       0.001047       0.005613             12.381618       9.696218      -2.503039       0.398819      17.429620       7.063150      10.019017           0.000001
           79              C       5.742490      12.143548       4.846714      -0.095220      32.142632 0.40456826E+03  0.93466226E+04                                 8.806546                            6.744900       0.071017       2.001427                    0.999691      28.637224      81.748389       0.628713       0.421687      -1.060317       0.016405      -0.019777       0.002471       0.025814      -0.005100       0.002208      -0.017104       0.032160      -0.036703      -0.028311       0.004505       0.023806             10.197326       9.094333      -1.078584       0.907060      12.420955       5.270184       9.076691           0.000004
           80              C       7.971893      12.066321       5.726451      -0.099660      31.994127 0.41133538E+03  0.95505727E+04                                 8.821653                            6.820962       0.107573       2.016698                    0.999715      28.708699      82.386033       0.621937       0.424157      -1.057870      -0.013476      -0.018923      -0.008907       0.024880       0.016587       0.010455      -0.014080       0.016786       0.007222      -0.029403       0.011689       0.017713             10.224982       9.241575      -2.782059       0.008339      12.826521       4.444742       8.606849           0.000004
           81              C       7.561404       9.253535       3.248677       0.620605      23.631917 0.24795682E+03  0.51095716E+04                                 7.600283                            5.576178       0.048448       2.075282                    0.999588      21.901247      60.620683       0.632076       0.470250      -1.023533       0.001258      -0.067435      -0.025542       0.072121       0.028723      -0.011786      -0.088706      -0.022307       0.048768      -0.082213      -0.022815       0.105028              9.200935       8.446491      -1.821503      -0.262800       9.901849       5.094240       9.254464           0.000002
           82              C       7.249549      10.403362       4.146553      -0.029170      37.625217 0.43645667E+03  0.10169288E+05                                 9.675348                            6.890113       0.069758       2.028662                    0.999287      26.995498      74.785557       0.644487       0.407890      -1.080435      -0.013747       0.026419       0.039036       0.049100       0.003837       0.003038       0.000405       0.000848      -0.033571      -0.011715       0.001948       0.009767             12.165160      10.057978      -2.693898      -0.367917      14.125573       7.566357      12.311929          -0.000001
           83              C       8.230080      10.942236       4.977314      -0.091061      32.198232 0.41321791E+03  0.96041337E+04                                 8.858040                            6.842105       0.078104       2.006778                    0.999743      28.664524      82.270506       0.620291       0.424846      -1.057563      -0.023582       0.007409       0.010285       0.026773      -0.003984      -0.000472      -0.016443       0.033675      -0.018403      -0.027081       0.006602       0.020479             10.237635       8.981412      -1.355191       0.616603      11.690917       5.231828      10.040575           0.000001
           84              C       5.993425      11.019463       4.099391      -0.098926      32.359706 0.41229481E+03  0.95641505E+04                                 8.832577                            6.796983       0.085920       2.004084                    0.999673      28.731877      82.014523       0.628365       0.420200      -1.061935       0.006722       0.004215       0.027504       0.028626       0.014587       0.015264      -0.006717       0.027728      -0.014855      -0.025819      -0.001286       0.027105             10.218757       9.769517      -2.396871      -0.004516      11.938478       4.937621       8.948277           0.000001
           85              C      11.883865       7.626615       0.789042       0.580492      24.147705 0.25876847E+03  0.53915115E+04                                 7.709575                            5.685617      -0.073285       2.023729                    0.999629      22.577160      62.911385       0.627526       0.468463      -1.024137      -0.037715      -0.018640       0.042142       0.059547      -0.050076       0.038727      -0.058208      -0.075542       0.094783      -0.079556      -0.029676       0.109233              9.309198      13.993320       2.456052      -3.156756       6.709679       1.217911       7.224594           0.000003
           86              C      13.245875       8.115721       0.400870      -0.016244      37.753326 0.42919458E+03  0.99827148E+04                                 9.728255                            6.850752      -0.019245       2.000045                    0.999300      27.086428      75.576223       0.642182       0.410066      -1.076351       0.040839       0.010167      -0.005150       0.042399       0.001286      -0.002790      -0.002704      -0.010227       0.031784      -0.010858      -0.000789       0.011647             12.081648      17.679929       3.564855      -4.160965       9.248906       2.170517       9.316110           0.000001
           87              C      13.817368       9.219212       1.008523      -0.115984      34.265544 0.44446849E+03  0.10575981E+05                                 9.324965                            7.151616      -0.133984       1.926414                    0.999388      30.166599      89.123142       0.596524       0.431518      -1.047923       0.019594      -0.014088      -0.015191       0.028516      -0.018007      -0.012009      -0.000772      -0.014008       0.042533      -0.028947       0.008115       0.020832             10.632924      13.705793       3.583481      -2.216575       9.479865       2.509685       8.713113           0.000000
           88              C      13.947912       7.467012      17.533061      -0.118024      34.760525 0.44875203E+03  0.10695188E+05                                 9.411815                            7.183784      -0.132300       1.924187                    0.999461      30.199509      89.065145       0.595926       0.431252      -1.048902       0.014086       0.020080       0.011164       0.026950       0.008009       0.016055      -0.002631      -0.032525      -0.009184      -0.027424       0.007691       0.019733             10.805340      13.882604       1.884228      -3.972835       8.771304       2.604632       9.762111           0.000001
           89              C       8.012507       5.380162       2.628327       0.627321      23.809602 0.24821550E+03  0.51131998E+04                                 7.668851                            5.590225      -0.037177       2.050904                    0.999517      21.779748      60.157599       0.629769       0.472129      -1.023120      -0.001414       0.055027      -0.035769       0.065646      -0.025959      -0.025225       0.087618       0.013297       0.146338      -0.088450      -0.026119       0.114569              9.442624       8.174375       1.714208       0.090408      12.979010      -4.820979       7.174487           0.000004
           90              C       7.781879       4.115352       3.411927      -0.016650      37.530267 0.42835004E+03  0.99276526E+04                                 9.673174                            6.823183       0.141327       2.055112                    0.999343      26.700870      73.626118       0.648413       0.407574      -1.081306      -0.006178      -0.038815       0.022159       0.045120      -0.000695       0.000391       0.003407       0.006514      -0.013697      -0.006660       0.001047       0.005613             12.381618       9.696218       2.503039       0.398819      17.429619      -7.063150      10.019016           0.000001
           91              C       8.762410       3.562748       4.222736      -0.095220      32.142638 0.40456835E+03  0.93466253E+04                                 8.806547                            6.744901       0.071017       2.001427                    0.999691      28.637227      81.748402       0.628713       0.421687      -1.060317      -0.016405      -0.019777      -0.002471       0.025814       0.005100       0.002208       0.017104       0.032160      -0.036703      -0.028311       0.004505       0.023806             10.197328       9.094334       1.078584       0.907060      12.420956      -5.270185       9.076693           0.000004
           92              C       6.533007       3.485521       3.342999      -0.099660      31.994128 0.41133539E+03  0.95505729E+04                                 8.821653                            6.820963       0.107572       2.016698                    0.999715      28.708700      82.386038       0.621937       0.424157      -1.057870       0.013476      -0.018923       0.008907       0.024880      -0.016587       0.010455       0.014080       0.016786       0.007222      -0.029403       0.011689       0.017713             10.224982       9.241575       2.782059       0.008340      12.826521      -4.444742       8.606850           0.000004
           93              C       6.943496       0.672735       5.820773       0.620605      23.631918 0.24795684E+03  0.51095721E+04                                 7.600283                            5.576178       0.048447       2.075281                    0.999588      21.901248      60.620685       0.632076       0.470250      -1.023533      -0.001258      -0.067435       0.025542       0.072121      -0.028723      -0.011786       0.088706      -0.022307       0.048768      -0.082213      -0.022815       0.105029              9.200935       8.446491       1.821503      -0.262800       9.901849      -5.094240       9.254464           0.000002
           94              C       7.255351       1.822562       4.922897      -0.029170      37.625221 0.43645672E+03  0.10169289E+05                                 9.675349                            6.890113       0.069758       2.028662                    0.999287      26.995500      74.785565       0.644487       0.407890      -1.080435       0.013747       0.026419      -0.039036       0.049100      -0.003837       0.003038      -0.000405       0.000848      -0.033571      -0.011715       0.001948       0.009767             12.165161      10.057979       2.693898      -0.367917      14.125574      -7.566358      12.311931          -0.000001
           95              C       6.274820       2.361436       4.092136      -0.091061      32.198235 0.41321796E+03  0.96041352E+04                                 8.858041                            6.842106       0.078104       2.006778                    0.999743      28.664526      82.270516       0.620291       0.424846      -1.057563       0.023582       0.007409      -0.010285       0.026773       0.003984      -0.000472       0.016443       0.033675      -0.018404      -0.027081       0.006602       0.020479             10.237636       8.981413       1.355191       0.616603      11.690918      -5.231829      10.040576           0.000001
           96              C       8.511475       2.438663       4.970059      -0.098926      32.359714 0.41229494E+03  0.95641542E+04                                 8.832578                            6.796984       0.085919       2.004084                    0.999673      28.731882      82.014543       0.628365       0.420200      -1.061935      -0.006722       0.004215      -0.027504       0.028626      -0.014587       0.015264       0.006717       0.027728      -0.014855      -0.025819      -0.001286       0.027105             10.218759       9.769519       2.396871      -0.004516      11.938480      -4.937622       8.948278           0.000001
           97              C      11.883865       0.954185       9.858492       0.580492      24.147705 0.25876847E+03  0.53915115E+04                                 7.709575                            5.685617      -0.073285       2.023729                    0.999629      22.577160      62.911384       0.627526       0.468463      -1.024137      -0.037715       0.018640       0.042142       0.059547       0.050076       0.038727       0.058208      -0.075542       0.094784      -0.079557      -0.029676       0.109233              9.309198      13.993320      -2.456052      -3.156756       6.709679      -1.217911       7.224594           0.000003
           98              C      13.245875       0.465079       9.470320      -0.016244      37.753327 0.42919459E+03  0.99827150E+04                                 9.728255                            6.850752      -0.019245       2.000045                    0.999300      27.086429      75.576222       0.642182       0.410066      -1.076351       0.040839      -0.010167      -0.005150       0.042399      -0.001286      -0.002790       0.002704      -0.010227       0.031784      -0.010858      -0.000789       0.011647             12.081648      17.679928      -3.564854      -4.160965       9.248906      -2.170517       9.316109           0.000001
           99              C      13.817368      16.523188      10.077973      -0.115984      34.265548 0.44446856E+03  0.10575983E+05                                 9.324966                            7.151616      -0.133984       1.926414                    0.999388      30.166602      89.123152       0.596524       0.431518      -1.047923       0.019594       0.014088      -0.015191       0.028516       0.018007      -0.012009       0.000772      -0.014008       0.042533      -0.028947       0.008115       0.020832             10.632925      13.705795      -3.583481      -2.216576       9.479866      -2.509686       8.713114           0.000000
          100              C      13.947912       1.113788       8.463611      -0.118025      34.760529 0.44875209E+03  0.10695190E+05                                 9.411816                            7.183785      -0.132300       1.924187                    0.999461      30.199511      89.065155       0.595926       0.431252      -1.048902       0.014086      -0.020080       0.011164       0.026950      -0.008009       0.016055       0.002631      -0.032525      -0.009184      -0.027424       0.007691       0.019733             10.805341      13.882607      -1.884228      -3.972835       8.771305      -2.604632       9.762112           0.000001
          101              C       8.012507       3.200638      11.697777       0.627321      23.809603 0.24821552E+03  0.51132002E+04                                 7.668851                            5.590225      -0.037176       2.050904                    0.999517      21.779749      60.157603       0.629769       0.472129      -1.023120      -0.001414      -0.055027      -0.035769       0.065646       0.025959      -0.025225      -0.087618       0.013297       0.146338      -0.088450      -0.026119       0.114569              9.442624       8.174375      -1.714208       0.090408      12.979010       4.820979       7.174487           0.000004
          102              C       7.781879       4.465448      12.481377      -0.016650      37.530267 0.42835004E+03  0.99276526E+04                                 9.673174                            6.823183       0.141327       2.055112                    0.999343      26.700870      73.626115       0.648413       0.407574      -1.081306      -0.006178       0.038815       0.022159       0.045120       0.000695       0.000391      -0.003407       0.006514      -0.013697      -0.006660       0.001047       0.005613             12.381617       9.696217      -2.503039       0.398819      17.429619       7.063149      10.019016           0.000001
          103              C       8.762410       5.018052      13.292186      -0.095220      32.142627 0.40456820E+03  0.93466207E+04                                 8.806544                            6.744899       0.071017       2.001428                    0.999691      28.637221      81.748372       0.628713       0.421687      -1.060317      -0.016405       0.019777      -0.002471       0.025814      -0.005100       0.002208      -0.017104       0.032160      -0.036703      -0.028311       0.004505       0.023806             10.197324       9.094331      -1.078584       0.907060      12.420952       5.270183       9.076690           0.000004
          104              C       6.533007       5.095279      12.412449      -0.099659      31.994120 0.41133526E+03  0.95505691E+04                                 8.821651                            6.820961       0.107573       2.016698                    0.999715      28.708695      82.386017       0.621937       0.424157      -1.057870       0.013476       0.018923       0.008907       0.024880       0.016587       0.010455      -0.014080       0.016786       0.007222      -0.029403       0.011689       0.017713             10.224980       9.241573      -2.782058       0.008340      12.826518       4.444741       8.606848           0.000004
          105              C       6.943496       7.908065      14.890223       0.620605      23.631918 0.24795683E+03  0.51095719E+04                                 7.600283                            5.576178       0.048447       2.075281                    0.999588      21.901248      60.620687       0.632076       0.470250      -1.023533      -0.001258       0.067435       0.025542       0.072121       0.028723      -0.011786      -0.088706      -0.022307       0.048767      -0.082213      -0.022815       0.105028              9.200935       8.446492      -1.821503      -0.262799       9.901849       5.094240       9.254464           0.000002
          106              C       7.255351       6.758238      13.992347      -0.029170      37.625220 0.43645670E+03  0.10169289E+05                                 9.675349                            6.890113       0.069758       2.028662                    0.999287      26.995499      74.785563       0.644487       0.407890      -1.080434       0.013747      -0.026419      -0.039036       0.049100       0.003837       0.003038       0.000405       0.000848      -0.033571      -0.011715       0.001948       0.009767             12.165161      10.057979      -2.693898      -0.367917      14.125574       7.566358      12.311931          -0.000001
          107              C       6.274820       6.219364      13.161586      -0.091061      32.198235 0.41321796E+03  0.96041351E+04                                 8.858040                            6.842105       0.078104       2.006778                    0.999743      28.664526      82.270513       0.620291       0.424846      -1.057563       0.023582      -0.007409      -0.010285       0.026773      -0.003984      -0.000472      -0.016443       0.033675      -0.018403      -0.027081       0.006602       0.020479             10.237636       8.981412      -1.355191       0.616603      11.690918       5.231829      10.040576           0.000001
          108              C       8.511475       6.142137      14.039509      -0.098926      32.359701 0.41229474E+03  0.95641483E+04                                 8.832575                            6.796982       0.085920       2.004084                    0.999673      28.731875      82.014512       0.628365       0.420200      -1.061935      -0.006722      -0.004215      -0.027504       0.028626       0.014587       0.015264      -0.006717       0.027728      -0.014855      -0.025819      -0.001286       0.027105             10.218755       9.769515      -2.396870      -0.004515      11.938476       4.937620       8.948275           0.000001
          109              C       2.621035       9.534985      17.349858       0.580492      24.147704 0.25876845E+03  0.53915111E+04                                 7.709575                            5.685617      -0.073285       2.023729                    0.999629      22.577159      62.911381       0.627526       0.468463      -1.024137       0.037715       0.018640      -0.042142       0.059547      -0.050076       0.038727      -0.058208      -0.075542       0.094783      -0.079557      -0.029676       0.109233              9.309197      13.993319       2.456052      -3.156756       6.709679       1.217911       7.224594           0.000003
          110              C       1.259025       9.045879      17.738030      -0.016244      37.753326 0.42919459E+03  0.99827150E+04                                 9.728254                            6.850752      -0.019245       2.000045                    0.999300      27.086429      75.576221       0.642182       0.410066      -1.076351      -0.040839      -0.010167       0.005150       0.042399       0.001286      -0.002790      -0.002704      -0.010227       0.031784      -0.010858      -0.000789       0.011647             12.081647      17.679927       3.564854      -4.160965       9.248906       2.170517       9.316109           0.000001
          111              C       0.687532       7.942388      17.130377      -0.115984      34.265550 0.44446860E+03  0.10575984E+05                                 9.324966                            7.151616      -0.133985       1.926414                    0.999388      30.166603      89.123157       0.596524       0.431518      -1.047923      -0.019594       0.014088       0.015191       0.028516      -0.018007      -0.012009      -0.000772      -0.014008       0.042533      -0.028947       0.008115       0.020832             10.632925      13.705796       3.583481      -2.216576       9.479866       2.509686       8.713114           0.000000
          112              C       0.556988       9.694588       0.605839      -0.118024      34.760523 0.44875201E+03  0.10695188E+05                                 9.411815                            7.183784      -0.132299       1.924187                    0.999461      30.199507      89.065139       0.595926       0.431252      -1.048902      -0.014086      -0.020080      -0.011164       0.026950       0.008009       0.016055      -0.002631      -0.032525      -0.009184      -0.027424       0.007691       0.019733             10.805339      13.882604       1.884228      -3.972834       8.771304       2.604632       9.762110           0.000001
          113              C       6.492393      11.781438      15.510573       0.627321      23.809604 0.24821552E+03  0.51132003E+04                                 7.668851                            5.590225      -0.037177       2.050904                    0.999517      21.779749      60.157602       0.629769       0.472129      -1.023120       0.001414      -0.055027       0.035769       0.065646      -0.025959      -0.025225       0.087618       0.013297       0.146338      -0.088450      -0.026119       0.114569              9.442624       8.174375       1.714208       0.090408      12.979010      -4.820979       7.174487           0.000004
          114              C       6.723021      13.046248      14.726973      -0.016650      37.530268 0.42835006E+03  0.99276532E+04                                 9.673174                            6.823183       0.141327       2.055112                    0.999343      26.700871      73.626118       0.648413       0.407574      -1.081306       0.006178       0.038815      -0.022159       0.045120      -0.000695       0.000391       0.003406       0.006514      -0.013697      -0.006660       0.001047       0.005613             12.381617       9.696217       2.503039       0.398819      17.429619      -7.063150      10.019016           0.000001
          115              C       5.742490      13.598852      13.916164      -0.095220      32.142626 0.40456820E+03  0.93466206E+04                                 8.806543                            6.744899       0.071018       2.001428                    0.999691      28.637221      81.748365       0.628714       0.421687      -1.060317       0.016405       0.019777       0.002471       0.025814       0.005100       0.002208       0.017104       0.032160      -0.036703      -0.028311       0.004505       0.023806             10.197323       9.094330       1.078583       0.907060      12.420951      -5.270183       9.076689           0.000004
          116              C       7.971893      13.676079      14.795901      -0.099660      31.994127 0.41133538E+03  0.95505726E+04                                 8.821653                            6.820962       0.107572       2.016698                    0.999715      28.708699      82.386034       0.621937       0.424157      -1.057870      -0.013476       0.018923      -0.008907       0.024880      -0.016587       0.010455       0.014080       0.016786       0.007222      -0.029403       0.011689       0.017713             10.224982       9.241574       2.782058       0.008339      12.826521      -4.444743       8.606850           0.000004
          117              C       7.561404      16.488865      12.318127       0.620605      23.631919 0.24795685E+03  0.51095724E+04                                 7.600283                            5.576178       0.048447       2.075281                    0.999588      21.901249      60.620691       0.632076       0.470250      -1.023533       0.001258       0.067435      -0.025542       0.072121      -0.028723      -0.011786       0.088706      -0.022307       0.048767      -0.082213      -0.022815       0.105028              9.200935       8.446492       1.821503      -0.262799       9.901849      -5.094240       9.254465           0.000002
          118              C       7.249549      15.339038      13.216003      -0.029170      37.625223 0.43645673E+03  0.10169290E+05                                 9.675349                            6.890114       0.069758       2.028662                    0.999287      26.995500      74.785568       0.644486       0.407890      -1.080434      -0.013747      -0.026419       0.039036       0.049100      -0.003837       0.003038      -0.000405       0.000848      -0.033572      -0.011715       0.001948       0.009767             12.165162      10.057979       2.693898      -0.367917      14.125575      -7.566359      12.311932          -0.000001
          119              C       8.230080      14.800164      14.046764      -0.091061      32.198236 0.41321797E+03  0.96041354E+04                                 8.858041                            6.842106       0.078104       2.006778                    0.999743      28.664526      82.270516       0.620291       0.424846      -1.057563      -0.023582      -0.007409       0.010285       0.026773       0.003984      -0.000472       0.016443       0.033675      -0.018404      -0.027081       0.006602       0.020479             10.237636       8.981413       1.355191       0.616603      11.690919      -5.231830      10.040577           0.000001
          120              C       5.993425      14.722937      13.168841      -0.098926      32.359702 0.41229477E+03  0.95641490E+04                                 8.832575                            6.796982       0.085920       2.004084                    0.999673      28.731876      82.014514       0.628365       0.420200      -1.061935       0.006722      -0.004215       0.027504       0.028626      -0.014587       0.015264       0.006717       0.027728      -0.014855      -0.025819      -0.001286       0.027105             10.218755       9.769515       2.396870      -0.004515      11.938476      -4.937620       8.948275           0.000001
          121              C       4.631415       0.954185      17.349858       0.580492      24.147704 0.25876846E+03  0.53915113E+04                                 7.709575                            5.685617      -0.073285       2.023729                    0.999629      22.577159      62.911379       0.627526       0.468463      -1.024137      -0.037715       0.018640      -0.042142       0.059547       0.050076      -0.038727      -0.058208      -0.075542       0.094783      -0.079557      -0.029676       0.109233              9.309197      13.993319      -2.456052       3.156756       6.709679       1.217911       7.224594           0.000003
          122              C       5.993425       0.465079      17.738030      -0.016244      37.753325 0.42919457E+03  0.99827145E+04                                 9.728255                            6.850752      -0.019245       2.000045                    0.999300      27.086428      75.576221       0.642182       0.410066      -1.076351       0.040839      -0.010167       0.005150       0.042399      -0.001286       0.002790      -0.002704      -0.010227       0.031784      -0.010858      -0.000789       0.011647             12.081648      17.679927      -3.564854       4.160965       9.248906       2.170517       9.316109           0.000001
          123              C       6.564918      16.523188      17.130377      -0.115984      34.265552 0.44446860E+03  0.10575984E+05                                 9.324967                            7.151617      -0.133984       1.926414                    0.999388      30.166604      89.123165       0.596524       0.431518      -1.047923       0.019594       0.014088       0.015191       0.028516       0.018007       0.012009      -0.000772      -0.014008       0.042533      -0.028947       0.008115       0.020832             10.632926      13.705797      -3.583481       2.216576       9.479867       2.509686       8.713115           0.000000
          124              C       6.695462       1.113788       0.605839      -0.118025      34.760524 0.44875202E+03  0.10695188E+05                                 9.411815                            7.183785      -0.132300       1.924187                    0.999461      30.199509      89.065145       0.595926       0.431252      -1.048902       0.014086      -0.020080      -0.011164       0.026950      -0.008009      -0.016055      -0.002631      -0.032525      -0.009184      -0.027424       0.007691       0.019734             10.805340      13.882604      -1.884228       3.972835       8.771304       2.604632       9.762111           0.000001
          125              C       0.760057       3.200638      15.510573       0.627321      23.809605 0.24821554E+03  0.51132008E+04                                 7.668851                            5.590225      -0.037177       2.050904                    0.999517      21.779750      60.157604       0.629769       0.472129      -1.023120      -0.001414      -0.055027       0.035769       0.065646       0.025959       0.025225       0.087618       0.013297       0.146338      -0.088450      -0.026119       0.114569              9.442624       8.174375      -1.714208      -0.090408      12.979010      -4.820979       7.174487           0.000004
          126              C       0.529429       4.465448      14.726973      -0.016650      37.530268 0.42835007E+03  0.99276533E+04                                 9.673174                            6.823183       0.141327       2.055112                    0.999343      26.700871      73.626118       0.648413       0.407574      -1.081306      -0.006178       0.038815      -0.022159       0.045120       0.000695      -0.000392       0.003406       0.006514      -0.013697      -0.006660       0.001047       0.005613             12.381617       9.696217      -2.503039      -0.398819      17.429618      -7.063149      10.019016           0.000001
          127              C       1.509960       5.018052      13.916164      -0.095220      32.142634 0.40456829E+03  0.93466235E+04                                 8.806546                            6.744901       0.071017       2.001427                    0.999691      28.637225      81.748390       0.628713       0.421687      -1.060317      -0.016405       0.019777       0.002471       0.025814      -0.005100      -0.002208       0.017104       0.032160      -0.036703      -0.028311       0.004505       0.023806             10.197326       9.094333      -1.078584      -0.907060      12.420955      -5.270184       9.076691           0.000004
          128              C      13.785457       5.095279      14.795901      -0.099659      31.994117 0.41133524E+03  0.95505685E+04                                 8.821650                            6.820961       0.107573       2.016698                    0.999715      28.708694      82.386011       0.621937       0.424157      -1.057870       0.013476       0.018923      -0.008907       0.024880       0.016587      -0.010455       0.014080       0.016786       0.007222      -0.029403       0.011689       0.017713             10.224978       9.241572      -2.782057      -0.008340      12.826516      -4.444740       8.606847           0.000004
          129              C      14.195946       7.908065      12.318127       0.620605      23.631919 0.24795685E+03  0.51095723E+04                                 7.600283                            5.576178       0.048448       2.075282                    0.999588      21.901249      60.620687       0.632076       0.470250      -1.023533      -0.001258       0.067435      -0.025542       0.072121       0.028723       0.011786       0.088706      -0.022307       0.048767      -0.082213      -0.022815       0.105028              9.200935       8.446492      -1.821503       0.262800       9.901849      -5.094239       9.254464           0.000002
          130              C       0.002901       6.758238      13.216003      -0.029170      37.625217 0.43645666E+03  0.10169288E+05                                 9.675348                            6.890113       0.069758       2.028662                    0.999287      26.995498      74.785558       0.644487       0.407890      -1.080435       0.013747      -0.026419       0.039036       0.049100       0.003837      -0.003038      -0.000405       0.000848      -0.033572      -0.011715       0.001948       0.009767             12.165160      10.057978      -2.693898       0.367917      14.125573      -7.566357      12.311930          -0.000001
          131              C      13.527270       6.219364      14.046764      -0.091061      32.198235 0.41321797E+03  0.96041352E+04                                 8.858040                            6.842106       0.078104       2.006778                    0.999743      28.664525      82.270508       0.620291       0.424846      -1.057563       0.023582      -0.007409       0.010285       0.026773      -0.003984       0.000472       0.016443       0.033675      -0.018404      -0.027081       0.006602       0.020479             10.237635       8.981412      -1.355190      -0.616603      11.690918      -5.231829      10.040576           0.000001
          132              C       1.259025       6.142137      13.168841      -0.098926      32.359711 0.41229490E+03  0.95641530E+04                                 8.832578                            6.796984       0.085920       2.004084                    0.999673      28.731880      82.014533       0.628365       0.420200      -1.061935      -0.006722      -0.004215       0.027504       0.028626       0.014587      -0.015264       0.006717       0.027728      -0.014855      -0.025819      -0.001285       0.027105             10.218758       9.769518      -2.396871       0.004516      11.938479      -4.937622       8.948277           0.000001
          133              C       9.873485       9.534985       9.858492       0.580492      24.147704 0.25876845E+03  0.53915111E+04                                 7.709575                            5.685617      -0.073285       2.023729                    0.999629      22.577159      62.911383       0.627526       0.468463      -1.024137       0.037716       0.018640       0.042142       0.059547      -0.050076      -0.038727       0.058208      -0.075542       0.094783      -0.079557      -0.029676       0.109233              9.309198      13.993320       2.456052       3.156756       6.709679      -1.217911       7.224594           0.000003
          134              C       8.511475       9.045879       9.470320      -0.016244      37.753329 0.42919461E+03  0.99827156E+04                                 9.728256                            6.850752      -0.019245       2.000045                    0.999300      27.086429      75.576228       0.642182       0.410066      -1.076351      -0.040839      -0.010167      -0.005150       0.042399       0.001286       0.002790       0.002704      -0.010227       0.031784      -0.010858      -0.000789       0.011647             12.081649      17.679930       3.564855       4.160965       9.248907      -2.170517       9.316110           0.000001
          135              C       7.939982       7.942388      10.077973      -0.115984      34.265553 0.44446863E+03  0.10575985E+05                                 9.324967                            7.151617      -0.133984       1.926414                    0.999388      30.166604      89.123167       0.596524       0.431518      -1.047923      -0.019594       0.014088      -0.015191       0.028516      -0.018007       0.012009       0.000772      -0.014008       0.042533      -0.028947       0.008115       0.020832             10.632927      13.705797       3.583482       2.216576       9.479867      -2.509686       8.713115           0.000000
          136              C       7.809438       9.694588       8.463611      -0.118025      34.760521 0.44875197E+03  0.10695187E+05                                 9.411814                            7.183784      -0.132299       1.924187                    0.999461      30.199507      89.065136       0.595926       0.431252      -1.048902      -0.014086      -0.020080       0.011164       0.026950       0.008009      -0.016055       0.002631      -0.032525      -0.009184      -0.027424       0.007691       0.019733             10.805339      13.882602       1.884227       3.972834       8.771304      -2.604632       9.762110           0.000001
          137              C      13.744843      11.781438      11.697777       0.627321      23.809605 0.24821554E+03  0.51132007E+04                                 7.668851                            5.590225      -0.037177       2.050904                    0.999517      21.779750      60.157605       0.629769       0.472129      -1.023120       0.001414      -0.055027      -0.035769       0.065646      -0.025959       0.025225      -0.087618       0.013297       0.146338      -0.088450      -0.026119       0.114569              9.442624       8.174375       1.714208      -0.090408      12.979010       4.820979       7.174487           0.000004
          138              C      13.975471      13.046248      12.481377      -0.016650      37.530268 0.42835006E+03  0.99276532E+04                                 9.673174                            6.823183       0.141327       2.055112                    0.999343      26.700871      73.626118       0.648413       0.407574      -1.081306       0.006178       0.038815       0.022159       0.045120      -0.000695      -0.000391      -0.003406       0.006514      -0.013697      -0.006660       0.001047       0.005613             12.381617       9.696217       2.503039      -0.398819      17.429619       7.063149      10.019016           0.000001
          139              C      12.994940      13.598852      13.292186      -0.095220      32.142629 0.40456824E+03  0.93466217E+04                                 8.806544                            6.744900       0.071017       2.001428                    0.999691      28.637223      81.748377       0.628713       0.421687      -1.060317       0.016405       0.019777      -0.002471       0.025814       0.005100      -0.002208      -0.017104       0.032160      -0.036703      -0.028311       0.004505       0.023806             10.197324       9.094331       1.078584      -0.907060      12.420952       5.270183       9.076690           0.000004
          140              C       0.719443      13.676079      12.412449      -0.099659      31.994122 0.41133532E+03  0.95505707E+04                                 8.821651                            6.820961       0.107572       2.016698                    0.999715      28.708697      82.386022       0.621937       0.424157      -1.057870      -0.013476       0.018923       0.008907       0.024880      -0.016587      -0.010455      -0.014080       0.016786       0.007222      -0.029403       0.011689       0.017713             10.224980       9.241573       2.782058      -0.008340      12.826518       4.444741       8.606848           0.000004
          141              C       0.308954      16.488865      14.890223       0.620605      23.631918 0.24795683E+03  0.51095719E+04                                 7.600282                            5.576178       0.048448       2.075282                    0.999588      21.901248      60.620684       0.632076       0.470250      -1.023533       0.001258       0.067435       0.025542       0.072121      -0.028723       0.011786      -0.088706      -0.022307       0.048767      -0.082213      -0.022815       0.105028              9.200934       8.446491       1.821503       0.262799       9.901848       5.094239       9.254464           0.000002
          142              C      -0.002901      15.339038      13.992347      -0.029170      37.625217 0.43645666E+03  0.10169288E+05                                 9.675348                            6.890113       0.069758       2.028662                    0.999287      26.995498      74.785558       0.644487       0.407890      -1.080435      -0.013747      -0.026419      -0.039036       0.049100      -0.003837      -0.003038       0.000405       0.000848      -0.033571      -0.011715       0.001948       0.009767             12.165160      10.057978       2.693898       0.367917      14.125573       7.566357      12.311930          -0.000001
          143              C       0.977630      14.800164      13.161586      -0.091061      32.198236 0.41321799E+03  0.96041358E+04                                 8.858041                            6.842106       0.078104       2.006778                    0.999743      28.664526      82.270513       0.620291       0.424846      -1.057563      -0.023582      -0.007409      -0.010285       0.026773       0.003984       0.000472      -0.016443       0.033675      -0.018403      -0.027081       0.006602       0.020479             10.237636       8.981412       1.355191      -0.616603      11.690918       5.231829      10.040576           0.000001
          144              C      13.245875      14.722937      14.039509      -0.098926      32.359710 0.41229490E+03  0.95641528E+04                                 8.832577                            6.796983       0.085920       2.004084                    0.999673      28.731880      82.014530       0.628365       0.420200      -1.061935       0.006722      -0.004215      -0.027504       0.028626      -0.014587      -0.015264      -0.006717       0.027728      -0.014855      -0.025819      -0.001286       0.027105             10.218757       9.769517       2.396871       0.004516      11.938478       4.937621       8.948277           0.000001
          145              C       9.873485      16.207415       0.789042       0.580492      24.147705 0.25876847E+03  0.53915115E+04                                 7.709575                            5.685617      -0.073285       2.023729                    0.999629      22.577160      62.911384       0.627526       0.468463      -1.024137       0.037716      -0.018640       0.042142       0.059547       0.050076      -0.038727      -0.058208      -0.075542       0.094783      -0.079557      -0.029676       0.109233              9.309197      13.993320      -2.456052       3.156756       6.709679       1.217911       7.224594           0.000003
          146              C       8.511475      16.696521       0.400870      -0.016244      37.753324 0.42919454E+03  0.99827136E+04                                 9.728255                            6.850752      -0.019245       2.000045                    0.999300      27.086427      75.576218       0.642182       0.410066      -1.076351      -0.040839       0.010167      -0.005150       0.042399      -0.001286       0.002790      -0.002704      -0.010227       0.031784      -0.010858      -0.000789       0.011647             12.081647      17.679927      -3.564854       4.160965       9.248906       2.170517       9.316109           0.000001
          147              C       7.939982       0.638412       1.008523      -0.115984      34.265551 0.44446860E+03  0.10575984E+05                                 9.324966                            7.151617      -0.133984       1.926414                    0.999388      30.166603      89.123159       0.596524       0.431518      -1.047923      -0.019594      -0.014088      -0.015191       0.028516       0.018007       0.012009      -0.000772      -0.014008       0.042533      -0.028947       0.008115       0.020832             10.632926      13.705795      -3.583481       2.216576       9.479867       2.509686       8.713115           0.000000
          148              C       7.809438      16.047812      17.533061      -0.118025      34.760532 0.44875213E+03  0.10695192E+05                                 9.411817                            7.183786      -0.132300       1.924187                    0.999461      30.199512      89.065163       0.595926       0.431252      -1.048902      -0.014086       0.020080       0.011164       0.026950      -0.008009      -0.016055      -0.002631      -0.032525      -0.009184      -0.027424       0.007691       0.019733             10.805342      13.882608      -1.884228       3.972836       8.771306       2.604632       9.762113           0.000001
          149              C      13.744843      13.960962       2.628327       0.627321      23.809605 0.24821555E+03  0.51132009E+04                                 7.668851                            5.590225      -0.037177       2.050904                    0.999517      21.779750      60.157603       0.629769       0.472129      -1.023120       0.001414       0.055027      -0.035769       0.065646       0.025959       0.025225       0.087618       0.013297       0.146338      -0.088450      -0.026119       0.114569              9.442624       8.174375      -1.714208      -0.090408      12.979010      -4.820979       7.174487           0.000004
          150              C      13.975471      12.696152       3.411927      -0.016650      37.530266 0.42835004E+03  0.99276526E+04                                 9.673174                            6.823183       0.141327       2.055112                    0.999343      26.700870      73.626117       0.648413       0.407574      -1.081306       0.006178      -0.038815       0.022159       0.045120       0.000695      -0.000391       0.003406       0.006514      -0.013697      -0.006660       0.001047       0.005613             12.381617       9.696217      -2.503039      -0.398819      17.429618      -7.063149      10.019016           0.000001
          151              C      12.994940      12.143548       4.222736      -0.095220      32.142636 0.40456833E+03  0.93466244E+04                                 8.806545                            6.744900       0.071017       2.001427                    0.999691      28.637227      81.748393       0.628713       0.421687      -1.060317       0.016405      -0.019777      -0.002471       0.025814      -0.005100      -0.002208       0.017104       0.032160      -0.036703      -0.028311       0.004505       0.023806             10.197326       9.094333      -1.078584      -0.907061      12.420954      -5.270184       9.076691           0.000004
          152              C       0.719443      12.066321       3.342999      -0.099659      31.994120 0.41133527E+03  0.95505695E+04                                 8.821651                            6.820961       0.107572       2.016698                    0.999715      28.708696      82.386021       0.621937       0.424157      -1.057870      -0.013476      -0.018923       0.008907       0.024880       0.016587      -0.010455       0.014080       0.016786       0.007222      -0.029403       0.011689       0.017713             10.224979       9.241573      -2.782057      -0.008340      12.826517      -4.444741       8.606848           0.000004
          153              C       0.308954       9.253535       5.820773       0.620605      23.631918 0.24795684E+03  0.51095720E+04                                 7.600283                            5.576178       0.048448       2.075282                    0.999588      21.901248      60.620684       0.632076       0.470250      -1.023533       0.001258      -0.067435       0.025542       0.072121       0.028723       0.011786       0.088706      -0.022307       0.048767      -0.082213      -0.022815       0.105029              9.200935       8.446491      -1.821503       0.262800       9.901848      -5.094239       9.254464           0.000002
          154              C      -0.002901      10.403362       4.922897      -0.029170      37.625215 0.43645663E+03  0.10169287E+05                                 9.675348                            6.890113       0.069758       2.028662                    0.999287      26.995497      74.785554       0.644487       0.407890      -1.080435      -0.013747       0.026419      -0.039036       0.049100       0.003837      -0.003038      -0.000405       0.000848      -0.033571      -0.011715       0.001948       0.009767             12.165160      10.057978      -2.693898       0.367917      14.125572      -7.566357      12.311929          -0.000001
          155              C       0.977630      10.942236       4.092136      -0.091061      32.198236 0.41321797E+03  0.96041355E+04                                 8.858041                            6.842106       0.078104       2.006778                    0.999743      28.664525      82.270511       0.620291       0.424846      -1.057563      -0.023582       0.007409      -0.010285       0.026773      -0.003984       0.000472       0.016443       0.033675      -0.018403      -0.027081       0.006602       0.020479             10.237636       8.981412      -1.355190      -0.616603      11.690919      -5.231830      10.040577           0.000001
          156              C      13.245875      11.019463       4.970059      -0.098926      32.359711 0.41229489E+03  0.95641529E+04                                 8.832578                            6.796984       0.085919       2.004084                    0.999673      28.731880      82.014535       0.628365       0.420200      -1.061935       0.006722       0.004215      -0.027504       0.028626       0.014587      -0.015263       0.006717       0.027728      -0.014855      -0.025819      -0.001286       0.027105             10.218758       9.769518      -2.396871       0.004516      11.938479      -4.937622       8.948278           0.000001
          157              C       4.631415       7.626615       8.280408       0.580492      24.147704 0.25876846E+03  0.53915111E+04                                 7.709575                            5.685617      -0.073285       2.023729                    0.999629      22.577159      62.911379       0.627526       0.468463      -1.024137      -0.037715      -0.018640      -0.042142       0.059547      -0.050076      -0.038727       0.058208      -0.075542       0.094783      -0.079557      -0.029676       0.109233              9.309197      13.993319       2.456052       3.156756       6.709679      -1.217911       7.224594           0.000003
          158              C       5.993425       8.115721       8.668580      -0.016244      37.753321 0.42919451E+03  0.99827128E+04                                 9.728254                            6.850751      -0.019245       2.000045                    0.999300      27.086426      75.576213       0.642182       0.410066      -1.076351       0.040839       0.010167       0.005150       0.042399       0.001286       0.002790       0.002704      -0.010227       0.031784      -0.010858      -0.000789       0.011647             12.081646      17.679926       3.564854       4.160965       9.248905      -2.170517       9.316108           0.000001
          159              C       6.564918       9.219212       8.060927      -0.115984      34.265544 0.44446850E+03  0.10575981E+05                                 9.324964                            7.151615      -0.133984       1.926414                    0.999388      30.166599      89.123137       0.596524       0.431518      -1.047923       0.019594      -0.014088       0.015191       0.028516      -0.018007       0.012009       0.000772      -0.014008       0.042533      -0.028947       0.008115       0.020832             10.632923      13.705792       3.583480       2.216575       9.479864      -2.509685       8.713113           0.000000
          160              C       6.695462       7.467012       9.675289      -0.118025      34.760531 0.44875211E+03  0.10695191E+05                                 9.411817                            7.183786      -0.132300       1.924187                    0.999461      30.199511      89.065161       0.595926       0.431252      -1.048902       0.014086       0.020080      -0.011164       0.026950       0.008009      -0.016055       0.002631      -0.032525      -0.009184      -0.027424       0.007691       0.019733             10.805342      13.882608       1.884228       3.972836       8.771306      -2.604632       9.762113           0.000001
          161              C       0.760057       5.380162       6.441123       0.627321      23.809604 0.24821553E+03  0.51132004E+04                                 7.668851                            5.590225      -0.037176       2.050904                    0.999517      21.779749      60.157601       0.629769       0.472129      -1.023120      -0.001414       0.055027       0.035769       0.065646      -0.025959       0.025225      -0.087618       0.013297       0.146338      -0.088450      -0.026119       0.114569              9.442624       8.174375       1.714208      -0.090408      12.979010       4.820979       7.174486           0.000004
          162              C       0.529429       4.115352       5.657523      -0.016650      37.530262 0.42835001E+03  0.99276514E+04                                 9.673173                            6.823182       0.141327       2.055112                    0.999343      26.700869      73.626108       0.648413       0.407574      -1.081306      -0.006178      -0.038815      -0.022159       0.045120      -0.000695      -0.000392      -0.003407       0.006514      -0.013697      -0.006660       0.001047       0.005613             12.381615       9.696216       2.503039      -0.398819      17.429616       7.063148      10.019014           0.000001
          163              C       1.509960       3.562748       4.846714      -0.095220      32.142620 0.40456812E+03  0.93466180E+04                                 8.806542                            6.744898       0.071018       2.001428                    0.999691      28.637218      81.748352       0.628714       0.421687      -1.060317      -0.016405      -0.019777       0.002471       0.025814       0.005100      -0.002208      -0.017104       0.032160      -0.036703      -0.028311       0.004505       0.023806             10.197321       9.094329       1.078583      -0.907060      12.420948       5.270181       9.076687           0.000004
          164              C      13.785457       3.485521       5.726451      -0.099659      31.994121 0.41133529E+03  0.95505701E+04                                 8.821651                            6.820961       0.107573       2.016698                    0.999715      28.708696      82.386020       0.621937       0.424157      -1.057870       0.013476      -0.018923      -0.008907       0.024880      -0.016587      -0.010455      -0.014080       0.016786       0.007222      -0.029403       0.011689       0.017713             10.224980       9.241573       2.782058      -0.008340      12.826518       4.444741       8.606848           0.000004
          165              C      14.195946       0.672735       3.248677       0.620605      23.631918 0.24795684E+03  0.51095721E+04                                 7.600283                            5.576178       0.048448       2.075282                    0.999588      21.901248      60.620685       0.632076       0.470250      -1.023533      -0.001258      -0.067435      -0.025542       0.072121      -0.028723       0.011786      -0.088706      -0.022307       0.048768      -0.082213      -0.022815       0.105029              9.200935       8.446491       1.821502       0.262799       9.901848       5.094239       9.254464           0.000002
          166              C       0.002901       1.822562       4.146553      -0.029170      37.625217 0.43645666E+03  0.10169288E+05                                 9.675348                            6.890113       0.069758       2.028662                    0.999287      26.995498      74.785559       0.644487       0.407890      -1.080435       0.013747       0.026419       0.039036       0.049100      -0.003837      -0.003038       0.000405       0.000848      -0.033572      -0.011715       0.001948       0.009767             12.165160      10.057978       2.693897       0.367916      14.125573       7.566357      12.311930          -0.000001
          167              C      13.527270       2.361436       4.977314      -0.091061      32.198240 0.41321804E+03  0.96041374E+04                                 8.858041                            6.842106       0.078104       2.006778                    0.999743      28.664528      82.270520       0.620291       0.424846      -1.057563       0.023582       0.007409       0.010285       0.026773       0.003984       0.000472      -0.016443       0.033675      -0.018403      -0.027081       0.006602       0.020479             10.237636       8.981413       1.355190      -0.616603      11.690919       5.231830      10.040577           0.000001
          168              C       1.259025       2.438663       4.099391      -0.098926      32.359703 0.41229481E+03  0.95641502E+04                                 8.832575                            6.796983       0.085920       2.004084                    0.999673      28.731877      82.014515       0.628365       0.420200      -1.061935      -0.006722       0.004215       0.027504       0.028626      -0.014587      -0.015264      -0.006717       0.027728      -0.014855      -0.025819      -0.001285       0.027105             10.218755       9.769516       2.396870       0.004515      11.938475       4.937620       8.948275           0.000001
          169              O       7.462771      14.436338       7.050590      -0.599387      33.448574 0.48082947E+03  0.11192291E+05                                 8.080672                            6.615448       0.675080       2.251248                    0.999428      27.529605      70.210185       0.770938       0.341318      -1.158453      -0.034402      -0.031891      -0.044390       0.064584       0.048079       0.005397      -0.032457       0.011084       0.082109      -0.070256       0.018253       0.052003              9.253878       7.751280       2.399082       2.333186      11.793473       4.377248       8.216881          -0.000000
          170              O       5.318947      14.445605       6.412101      -0.532742      30.488911 0.44576824E+03  0.10198670E+05                                 7.636893                            6.408747       0.506105       2.224921                    0.998207      26.498290      67.366809       0.774824       0.345516      -1.152986       0.001957      -0.014853      -0.007400       0.016709      -0.044220      -0.017267      -0.040443       0.040819      -0.043730      -0.073540       0.016546       0.056994              8.673174       9.575797      -3.887793      -1.257845      10.669276       2.440983       5.774449           0.000001
          171              O       3.173672      16.809787       7.304535      -0.584028      33.595682 0.48307805E+03  0.11288790E+05                                 8.179580                            6.667598       0.578766       2.228055                    0.998817      27.506501      70.923796       0.759492       0.345106      -1.152084      -0.040362      -0.034728      -0.000542       0.053249       0.031723      -0.048483      -0.006027       0.036766       0.069595      -0.055068      -0.015599       0.070667              9.518581      13.633363       0.217142      -4.307476       6.037322      -1.555035       8.885057          -0.000000
          172              O       3.144662      15.278972       8.873550      -0.582249      27.531853 0.42638671E+03  0.96598898E+04                                 7.024422                            6.239326       0.872489       2.307847                    0.999524      27.523795      69.925277       0.789650       0.342376      -1.154131      -0.038536      -0.001496      -0.025430       0.046194      -0.003236       0.071095       0.022171      -0.070460       0.004932      -0.092815       0.028003       0.064812              7.433356       8.454861      -2.161133       0.286099       7.680363      -1.782036       6.164845           0.000003
          173              O       6.640343       8.799439       2.531465      -0.613793      33.907738 0.50980658E+03  0.12072053E+05                                 8.218010                            6.900739       0.592474       2.229324                    0.998265      27.906054      72.376353       0.738437       0.350281      -1.148073       0.019296       0.009838       0.057474       0.061420       0.042746       0.022336      -0.038413      -0.010573       0.110470      -0.077332       0.019655       0.057677              9.186105       7.691966       1.391381       2.617260       8.439912       4.152617      11.426437          -0.000000
          174              O       8.747905       8.829643       3.266997      -0.538741      31.092060 0.45060663E+03  0.10346836E+05                                 7.761222                            6.469622       0.557374       2.245527                    0.998167      26.493019      67.680766       0.765781       0.348330      -1.149582      -0.008786      -0.005514       0.028191       0.030038      -0.031996      -0.028131      -0.039193       0.060845      -0.066591      -0.075414       0.018193       0.057221              8.810181      10.771602      -3.793895      -2.273359       8.351512       2.694845       7.307429          -0.000001
          175              O       6.074652      16.489723       8.835458      -0.936996      42.826840 0.84730274E+03  0.22900520E+05                                 9.770711                            8.991611      -0.340368       1.874988                    0.997079      33.470325      94.340344       0.633332       0.357823      -1.136016       0.010434      -0.015854      -0.041104       0.045274       0.027526      -0.017937      -0.044052      -0.070138      -0.008693      -0.043557      -0.031449       0.075006             10.579314      10.279758       1.852452       1.627244       8.304756       2.193270      13.153430           0.000002
          176              O       7.042129       5.855538       2.018860      -0.599387      33.448572 0.48082943E+03  0.11192290E+05                                 8.080672                            6.615448       0.675080       2.251248                    0.999428      27.529603      70.210180       0.770938       0.341318      -1.158453       0.034402      -0.031891       0.044390       0.064584      -0.048079       0.005397       0.032457       0.011084       0.082109      -0.070256       0.018253       0.052003              9.253878       7.751279      -2.399082       2.333186      11.793473      -4.377248       8.216881           0.000000
          177              O       9.185953       5.864805       2.657349      -0.532742      30.488906 0.44576815E+03  0.10198668E+05                                 7.636892                            6.408747       0.506105       2.224921                    0.998207      26.498288      67.366801       0.774824       0.345516      -1.152986      -0.001957      -0.014853       0.007400       0.016709       0.044220      -0.017267       0.040443       0.040819      -0.043730      -0.073540       0.016546       0.056994              8.673173       9.575795       3.887792      -1.257844      10.669274      -2.440983       5.774448           0.000001
          178              O      11.331228       8.228987       1.764915      -0.584028      33.595681 0.48307805E+03  0.11288790E+05                                 8.179580                            6.667598       0.578766       2.228055                    0.998817      27.506501      70.923796       0.759492       0.345106      -1.152084       0.040362      -0.034728       0.000542       0.053249      -0.031723      -0.048483       0.006027       0.036766       0.069595      -0.055068      -0.015599       0.070667              9.518581      13.633363      -0.217142      -4.307476       6.037322       1.555035       8.885057          -0.000000
          179              O      11.360238       6.698172       0.195900      -0.582249      27.531858 0.42638679E+03  0.96598921E+04                                 7.024423                            6.239326       0.872488       2.307847                    0.999524      27.523797      69.925284       0.789650       0.342376      -1.154131       0.038536      -0.001496       0.025429       0.046194       0.003236       0.071095      -0.022170      -0.070460       0.004932      -0.092815       0.028003       0.064812              7.433357       8.454861       2.161133       0.286099       7.680363       1.782036       6.164845           0.000003
          180              O       7.864557       0.218639       6.537985      -0.613793      33.907737 0.50980655E+03  0.12072053E+05                                 8.218010                            6.900739       0.592473       2.229324                    0.998265      27.906053      72.376351       0.738437       0.350281      -1.148073      -0.019296       0.009838      -0.057474       0.061419      -0.042746       0.022336       0.038413      -0.010573       0.110469      -0.077332       0.019655       0.057677              9.186105       7.691966      -1.391381       2.617260       8.439912      -4.152617      11.426438          -0.000000
          181              O       5.756995       0.248843       5.802453      -0.538741      31.092060 0.45060663E+03  0.10346836E+05                                 7.761222                            6.469622       0.557374       2.245527                    0.998167      26.493019      67.680766       0.765781       0.348330      -1.149582       0.008786      -0.005514      -0.028191       0.030038       0.031996      -0.028131       0.039193       0.060845      -0.066591      -0.075414       0.018193       0.057221              8.810181      10.771602       3.793895      -2.273359       8.351512      -2.694845       7.307429          -0.000001
          182              O       8.430248       7.908923       0.233992      -0.936996      42.826838 0.84730268E+03  0.22900518E+05                                 9.770711                            8.991611      -0.340368       1.874988                    0.997079      33.470324      94.340340       0.633332       0.357823      -1.136016      -0.010434      -0.015854       0.041104       0.045274      -0.027526      -0.017937       0.044052      -0.070138      -0.008693      -0.043557      -0.031449       0.075006             10.579314      10.279757      -1.852452       1.627244       8.304756      -2.193270      13.153429           0.000002
          183              O       7.042129       2.725262      11.088310      -0.599387      33.448574 0.48082947E+03  0.11192291E+05                                 8.080673                            6.615448       0.675080       2.251248                    0.999428      27.529601      70.210179       0.770938       0.341318      -1.158453       0.034402       0.031891       0.044390       0.064584       0.048079       0.005397      -0.032457       0.011084       0.082109      -0.070256       0.018253       0.052003              9.253879       7.751281       2.399082       2.333186      11.793475       4.377249       8.216882          -0.000000
          184              O       9.185953       2.715995      11.726799      -0.532741      30.488907 0.44576818E+03  0.10198669E+05                                 7.636892                            6.408747       0.506105       2.224921                    0.998207      26.498289      67.366805       0.774824       0.345516      -1.152986      -0.001956       0.014853       0.007400       0.016709      -0.044220      -0.017267      -0.040443       0.040819      -0.043730      -0.073540       0.016546       0.056994              8.673173       9.575796      -3.887792      -1.257844      10.669274       2.440983       5.774448           0.000001
          185              O      11.331228       0.351813      10.834365      -0.584028      33.595678 0.48307799E+03  0.11288788E+05                                 8.179580                            6.667598       0.578766       2.228055                    0.998817      27.506500      70.923792       0.759492       0.345106      -1.152084       0.040362       0.034728       0.000542       0.053249       0.031723      -0.048483      -0.006027       0.036766       0.069595      -0.055068      -0.015599       0.070667              9.518580      13.633362       0.217142      -4.307476       6.037321      -1.555035       8.885057          -0.000000
          186              O      11.360238       1.882628       9.265350      -0.582249      27.531859 0.42638681E+03  0.96598928E+04                                 7.024424                            6.239327       0.872489       2.307847                    0.999524      27.523796      69.925283       0.789650       0.342376      -1.154131       0.038536       0.001496       0.025430       0.046194      -0.003236       0.071095       0.022170      -0.070460       0.004932      -0.092815       0.028003       0.064812              7.433357       8.454862      -2.161133       0.286099       7.680364      -1.782037       6.164846           0.000003
          187              O       7.864557       8.362161      15.607435      -0.613793      33.907746 0.50980670E+03  0.12072057E+05                                 8.218012                            6.900740       0.592473       2.229324                    0.998265      27.906055      72.376361       0.738437       0.350281      -1.148073      -0.019296      -0.009838      -0.057474       0.061419       0.042746       0.022336      -0.038413      -0.010573       0.110470      -0.077332       0.019655       0.057677              9.186107       7.691968       1.391382       2.617261       8.439914       4.152618      11.426440          -0.000000
          188              O       5.756995       8.331957      14.871903      -0.538741      31.092063 0.45060669E+03  0.10346838E+05                                 7.761223                            6.469622       0.557374       2.245527                    0.998167      26.493022      67.680774       0.765781       0.348330      -1.149582       0.008786       0.005514      -0.028191       0.030038      -0.031996      -0.028131      -0.039193       0.060845      -0.066591      -0.075414       0.018193       0.057221              8.810181      10.771603      -3.793895      -2.273359       8.351512       2.694845       7.307429          -0.000001
          189              O       8.430248       0.671877       9.303442      -0.936996      42.826840 0.84730277E+03  0.22900520E+05                                 9.770711                            8.991611      -0.340368       1.874988                    0.997079      33.470325      94.340344       0.633332       0.357823      -1.136016      -0.010434       0.015854       0.041104       0.045274       0.027526      -0.017937      -0.044052      -0.070138      -0.008693      -0.043557      -0.031449       0.075006             10.579314      10.279758       1.852451       1.627243       8.304756       2.193269      13.153429           0.000002
          190              O       7.462771      11.306062      16.120040      -0.599387      33.448573 0.48082944E+03  0.11192290E+05                                 8.080673                            6.615448       0.675080       2.251248                    0.999428      27.529601      70.210178       0.770938       0.341318      -1.158453      -0.034402       0.031891      -0.044390       0.064584      -0.048079       0.005397       0.032457       0.011084       0.082109      -0.070256       0.018253       0.052003              9.253879       7.751280      -2.399082       2.333186      11.793475      -4.377248       8.216882           0.000000
          191              O       5.318947      11.296795      15.481551      -0.532742      30.488903 0.44576811E+03  0.10198666E+05                                 7.636891                            6.408746       0.506105       2.224921                    0.998207      26.498289      67.366802       0.774824       0.345516      -1.152986       0.001957       0.014853      -0.007400       0.016709       0.044220      -0.017267       0.040443       0.040819      -0.043730      -0.073540       0.016546       0.056994              8.673172       9.575795       3.887792      -1.257844      10.669273      -2.440982       5.774447           0.000001
          192              O       3.173672       8.932613      16.373985      -0.584028      33.595680 0.48307803E+03  0.11288789E+05                                 8.179580                            6.667598       0.578766       2.228055                    0.998817      27.506502      70.923797       0.759492       0.345106      -1.152085      -0.040362       0.034728      -0.000542       0.053249      -0.031723      -0.048483       0.006027       0.036766       0.069595      -0.055068      -0.015599       0.070667              9.518580      13.633362      -0.217142      -4.307476       6.037321       1.555035       8.885057          -0.000000
          193              O       3.144662      10.463428      17.943000      -0.582249      27.531855 0.42638674E+03  0.96598908E+04                                 7.024423                            6.239326       0.872488       2.307847                    0.999524      27.523796      69.925280       0.789650       0.342376      -1.154131      -0.038536       0.001496      -0.025429       0.046194       0.003236       0.071095      -0.022170      -0.070460       0.004932      -0.092815       0.028003       0.064812              7.433356       8.454861       2.161133       0.286099       7.680363       1.782036       6.164845           0.000003
          194              O       6.640343      16.942961      11.600915      -0.613793      33.907741 0.50980661E+03  0.12072055E+05                                 8.218011                            6.900739       0.592474       2.229324                    0.998265      27.906053      72.376353       0.738437       0.350281      -1.148073       0.019296      -0.009838       0.057474       0.061420      -0.042746       0.022336       0.038413      -0.010573       0.110470      -0.077332       0.019655       0.057677              9.186106       7.691967      -1.391381       2.617261       8.439913      -4.152617      11.426439          -0.000000
          195              O       8.747905      16.912757      12.336447      -0.538741      31.092068 0.45060677E+03  0.10346840E+05                                 7.761224                            6.469623       0.557374       2.245527                    0.998167      26.493022      67.680778       0.765781       0.348330      -1.149582      -0.008786       0.005514       0.028191       0.030038       0.031996      -0.028131       0.039193       0.060845      -0.066591      -0.075414       0.018193       0.057221              8.810183      10.771604       3.793896      -2.273359       8.351514      -2.694846       7.307430          -0.000001
          196              O       6.074652       9.252677      17.904908      -0.936996      42.826837 0.84730268E+03  0.22900517E+05                                 9.770710                            8.991610      -0.340368       1.874988                    0.997079      33.470324      94.340338       0.633332       0.357822      -1.136016       0.010434       0.015854      -0.041104       0.045274      -0.027526      -0.017937       0.044052      -0.070138      -0.008693      -0.043557      -0.031449       0.075006             10.579313      10.279757      -1.852451       1.627243       8.304755      -2.193269      13.153428           0.000002
          197              O      14.294579       2.725262      16.120040      -0.599387      33.448570 0.48082940E+03  0.11192289E+05                                 8.080672                            6.615447       0.675080       2.251248                    0.999428      27.529602      70.210177       0.770938       0.341318      -1.158453       0.034402       0.031891      -0.044390       0.064584       0.048079      -0.005397       0.032457       0.011084       0.082109      -0.070256       0.018253       0.052003              9.253877       7.751279       2.399082      -2.333186      11.793473      -4.377248       8.216881          -0.000000
          198              O       1.933503       2.715995      15.481551      -0.532741      30.488904 0.44576812E+03  0.10198667E+05                                 7.636891                            6.408746       0.506105       2.224921                    0.998207      26.498289      67.366802       0.774824       0.345516      -1.152986      -0.001957       0.014853      -0.007400       0.016709      -0.044220       0.017267       0.040443       0.040819      -0.043730      -0.073540       0.016546       0.056994              8.673172       9.575794      -3.887791       1.257844      10.669273      -2.440982       5.774448           0.000001
          199              O       4.078778       0.351813      16.373985      -0.584028      33.595683 0.48307808E+03  0.11288790E+05                                 8.179581                            6.667598       0.578766       2.228055                    0.998817      27.506502      70.923799       0.759492       0.345106      -1.152084       0.040362       0.034728      -0.000542       0.053249       0.031723       0.048483       0.006027       0.036766       0.069595      -0.055068      -0.015599       0.070667              9.518581      13.633364       0.217142       4.307476       6.037322       1.555035       8.885057          -0.000000
          200              O       4.107788       1.882628      17.943000      -0.582249      27.531846 0.42638656E+03  0.96598856E+04                                 7.024420                            6.239324       0.872489       2.307847                    0.999524      27.523795      69.925270       0.789650       0.342376      -1.154131       0.038536       0.001496      -0.025430       0.046194      -0.003236      -0.071095      -0.022170      -0.070460       0.004932      -0.092815       0.028003       0.064812              7.433354       8.454858      -2.161132      -0.286099       7.680360       1.782036       6.164843           0.000003
          201              O       0.612107       8.362161      11.600915      -0.613793      33.907742 0.50980665E+03  0.12072056E+05                                 8.218011                            6.900739       0.592473       2.229324                    0.998265      27.906056      72.376360       0.738437       0.350281      -1.148073      -0.019296      -0.009838       0.057474       0.061419       0.042746      -0.022336       0.038413      -0.010573       0.110470      -0.077332       0.019655       0.057677              9.186106       7.691967       1.391381      -2.617261       8.439912      -4.152617      11.426438          -0.000000
          202              O      13.009445       8.331957      12.336447      -0.538741      31.092066 0.45060673E+03  0.10346839E+05                                 7.761224                            6.469623       0.557374       2.245527                    0.998167      26.493021      67.680775       0.765781       0.348330      -1.149582       0.008786       0.005514       0.028191       0.030038      -0.031996       0.028131       0.039193       0.060845      -0.066591      -0.075414       0.018193       0.057221              8.810183      10.771604      -3.793896       2.273359       8.351513      -2.694846       7.307430          -0.000001
          203              O       1.177798       0.671877      17.904908      -0.936996      42.826844 0.84730285E+03  0.22900523E+05                                 9.770712                            8.991612      -0.340368       1.874988                    0.997079      33.470327      94.340352       0.633332       0.357823      -1.136016      -0.010434       0.015854      -0.041104       0.045274       0.027526       0.017937       0.044052      -0.070138      -0.008693      -0.043557      -0.031449       0.075006             10.579315      10.279758       1.852452      -1.627244       8.304757      -2.193270      13.153430           0.000002
          204              O       0.210321      11.306062      11.088310      -0.599387      33.448572 0.48082944E+03  0.11192290E+05                                 8.080672                            6.615448       0.675080       2.251248                    0.999428      27.529603      70.210181       0.770938       0.341318      -1.158453      -0.034402       0.031891       0.044390       0.064584      -0.048079      -0.005397      -0.032457       0.011084       0.082109      -0.070256       0.018253       0.052003              9.253878       7.751280      -2.399082      -2.333186      11.793473       4.377248       8.216881          -0.000000
          205              O      12.571397      11.296795      11.726799      -0.532741      30.488909 0.44576820E+03  0.10198669E+05                                 7.636892                            6.408747       0.506105       2.224921                    0.998207      26.498289      67.366806       0.774824       0.345516      -1.152986       0.001957       0.014853       0.007400       0.016709       0.044220       0.017267      -0.040443       0.040819      -0.043730      -0.073540       0.016546       0.056994              8.673173       9.575796       3.887792       1.257845      10.669275       2.440983       5.774448           0.000001
          206              O      10.426122       8.932613      10.834365      -0.584028      33.595685 0.48307810E+03  0.11288791E+05                                 8.179581                            6.667599       0.578766       2.228055                    0.998817      27.506500      70.923797       0.759492       0.345106      -1.152084      -0.040362       0.034728       0.000542       0.053249      -0.031723       0.048483      -0.006027       0.036766       0.069595      -0.055068      -0.015599       0.070667              9.518582      13.633365      -0.217141       4.307477       6.037322      -1.555035       8.885058          -0.000000
          207              O      10.397112      10.463428       9.265350      -0.582249      27.531853 0.42638669E+03  0.96598892E+04                                 7.024422                            6.239325       0.872489       2.307847                    0.999524      27.523796      69.925277       0.789650       0.342376      -1.154131      -0.038536       0.001496       0.025429       0.046194       0.003236      -0.071095       0.022170      -0.070460       0.004932      -0.092815       0.028003       0.064812              7.433355       8.454860       2.161132      -0.286099       7.680362      -1.782036       6.164844           0.000003
          208              O      13.892793      16.942961      15.607435      -0.613793      33.907738 0.50980656E+03  0.12072053E+05                                 8.218010                            6.900739       0.592474       2.229324                    0.998265      27.906053      72.376351       0.738437       0.350281      -1.148073       0.019296      -0.009838      -0.057474       0.061420      -0.042746      -0.022336      -0.038413      -0.010573       0.110470      -0.077332       0.019655       0.057677              9.186105       7.691967      -1.391381      -2.617261       8.439912       4.152617      11.426437          -0.000000
          209              O       1.495455      16.912757      14.871903      -0.538741      31.092065 0.45060672E+03  0.10346839E+05                                 7.761223                            6.469622       0.557374       2.245527                    0.998167      26.493021      67.680774       0.765781       0.348330      -1.149582      -0.008786       0.005514      -0.028191       0.030038       0.031996       0.028131      -0.039193       0.060845      -0.066591      -0.075414       0.018193       0.057221              8.810182      10.771604       3.793896       2.273359       8.351513       2.694846       7.307430          -0.000001
          210              O      13.327102       9.252677       9.303442      -0.936996      42.826840 0.84730273E+03  0.22900519E+05                                 9.770711                            8.991611      -0.340368       1.874988                    0.997079      33.470325      94.340343       0.633332       0.357823      -1.136016       0.010434       0.015854       0.041104       0.045274      -0.027526       0.017937      -0.044052      -0.070138      -0.008693      -0.043557      -0.031449       0.075006             10.579314      10.279757      -1.852452      -1.627244       8.304756       2.193269      13.153429           0.000002
          211              O       0.210321      14.436338       2.018860      -0.599387      33.448570 0.48082941E+03  0.11192289E+05                                 8.080672                            6.615448       0.675080       2.251248                    0.999428      27.529601      70.210176       0.770938       0.341318      -1.158453      -0.034402      -0.031891       0.044390       0.064584       0.048079      -0.005397       0.032457       0.011084       0.082109      -0.070256       0.018253       0.052003              9.253878       7.751280       2.399082      -2.333186      11.793473      -4.377248       8.216881           0.000000
          212              O      12.571397      14.445605       2.657349      -0.532741      30.488900 0.44576805E+03  0.10198665E+05                                 7.636890                            6.408745       0.506105       2.224921                    0.998207      26.498288      67.366797       0.774825       0.345516      -1.152986       0.001957      -0.014853       0.007400       0.016709      -0.044220       0.017267       0.040443       0.040819      -0.043729      -0.073540       0.016546       0.056994              8.673171       9.575793      -3.887791       1.257844      10.669271      -2.440982       5.774447           0.000001
          213              O      10.426122      16.809787       1.764915      -0.584028      33.595684 0.48307810E+03  0.11288791E+05                                 8.179581                            6.667598       0.578766       2.228055                    0.998817      27.506504      70.923804       0.759492       0.345106      -1.152085      -0.040362      -0.034728       0.000542       0.053249       0.031723       0.048483       0.006027       0.036766       0.069595      -0.055068      -0.015599       0.070667              9.518581      13.633363       0.217142       4.307476       6.037322       1.555035       8.885058          -0.000000
          214              O      10.397112      15.278972       0.195900      -0.582249      27.531858 0.42638680E+03  0.96598923E+04                                 7.024423                            6.239326       0.872488       2.307847                    0.999524      27.523798      69.925286       0.789650       0.342376      -1.154131      -0.038536      -0.001496       0.025429       0.046194      -0.003236      -0.071096      -0.022170      -0.070460       0.004932      -0.092815       0.028003       0.064812              7.433357       8.454861      -2.161133      -0.286099       7.680363       1.782036       6.164845           0.000003
          215              O      13.892793       8.799439       6.537985      -0.613793      33.907739 0.50980659E+03  0.12072054E+05                                 8.218010                            6.900739       0.592473       2.229324                    0.998265      27.906053      72.376352       0.738437       0.350281      -1.148073       0.019296       0.009838      -0.057474       0.061420       0.042746      -0.022336       0.038413      -0.010573       0.110469      -0.077332       0.019655       0.057677              9.186106       7.691967       1.391381      -2.617261       8.439912      -4.152617      11.426438          -0.000000
          216              O       1.495455       8.829643       5.802453      -0.538741      31.092061 0.45060664E+03  0.10346837E+05                                 7.761223                            6.469622       0.557374       2.245527                    0.998167      26.493020      67.680769       0.765781       0.348330      -1.149582      -0.008786      -0.005514      -0.028191       0.030038      -0.031996       0.028131       0.039193       0.060845      -0.066591      -0.075414       0.018193       0.057221              8.810181      10.771603      -3.793895       2.273359       8.351512      -2.694845       7.307429          -0.000001
          217              O      13.327102      16.489723       0.233992      -0.936996      42.826837 0.84730266E+03  0.22900517E+05                                 9.770710                            8.991610      -0.340368       1.874988                    0.997079      33.470324      94.340338       0.633332       0.357823      -1.136016       0.010434      -0.015854       0.041104       0.045274       0.027526       0.017937       0.044052      -0.070138      -0.008693      -0.043557      -0.031449       0.075006             10.579313      10.279757       1.852451      -1.627243       8.304755      -2.193269      13.153428           0.000002
          218              O      14.294579       5.855538       7.050590      -0.599387      33.448572 0.48082945E+03  0.11192290E+05                                 8.080672                            6.615448       0.675080       2.251248                    0.999428      27.529602      70.210179       0.770938       0.341318      -1.158453       0.034402      -0.031891      -0.044390       0.064584      -0.048079      -0.005397      -0.032457       0.011084       0.082109      -0.070256       0.018253       0.052003              9.253878       7.751280      -2.399082      -2.333186      11.793474       4.377248       8.216881          -0.000000
          219              O       1.933503       5.864805       6.412101      -0.532741      30.488897 0.44576800E+03  0.10198663E+05                                 7.636890                            6.408745       0.506105       2.224921                    0.998207      26.498286      67.366792       0.774824       0.345516      -1.152986      -0.001956      -0.014853      -0.007400       0.016709       0.044220       0.017267      -0.040443       0.040819      -0.043730      -0.073540       0.016546       0.056994              8.673170       9.575793       3.887791       1.257844      10.669270       2.440981       5.774447           0.000001
          220              O       4.078778       8.228987       7.304535      -0.584028      33.595676 0.48307797E+03  0.11288787E+05                                 8.179579                            6.667598       0.578766       2.228055                    0.998817      27.506500      70.923791       0.759492       0.345106      -1.152085       0.040362      -0.034728      -0.000542       0.053249      -0.031723       0.048483      -0.006027       0.036766       0.069595      -0.055068      -0.015599       0.070667              9.518579      13.633361      -0.217142       4.307475       6.037321      -1.555035       8.885056          -0.000000
          221              O       4.107788       6.698172       8.873550      -0.582249      27.531857 0.42638677E+03  0.96598916E+04                                 7.024423                            6.239326       0.872488       2.307847                    0.999524      27.523797      69.925283       0.789650       0.342376      -1.154131       0.038536      -0.001496      -0.025430       0.046194       0.003236      -0.071096       0.022170      -0.070460       0.004932      -0.092815       0.028003       0.064812              7.433356       8.454861       2.161133      -0.286099       7.680363      -1.782036       6.164845           0.000003
          222              O       0.612107       0.218639       2.531465      -0.613793      33.907740 0.50980659E+03  0.12072054E+05                                 8.218011                            6.900739       0.592473       2.229324                    0.998265      27.906053      72.376353       0.738437       0.350281      -1.148073      -0.019296       0.009838       0.057474       0.061420      -0.042746      -0.022336      -0.038413      -0.010573       0.110470      -0.077332       0.019655       0.057677              9.186106       7.691967      -1.391381      -2.617261       8.439912       4.152617      11.426439          -0.000000
          223              O      13.009445       0.248843       3.266997      -0.538741      31.092057 0.45060657E+03  0.10346835E+05                                 7.761221                            6.469621       0.557374       2.245527                    0.998167      26.493020      67.680765       0.765781       0.348330      -1.149582       0.008786      -0.005514       0.028191       0.030038       0.031996       0.028131      -0.039193       0.060845      -0.066591      -0.075414       0.018193       0.057221              8.810180      10.771601       3.793894       2.273358       8.351510       2.694844       7.307427          -0.000001
          224              O       1.177798       7.908923       8.835458      -0.936996      42.826842 0.84730281E+03  0.22900522E+05                                 9.770711                            8.991611      -0.340368       1.874988                    0.997079      33.470326      94.340348       0.633332       0.357823      -1.136016      -0.010434      -0.015854      -0.041104       0.045274      -0.027526       0.017937      -0.044052      -0.070138      -0.008693      -0.043557      -0.031449       0.075006             10.579314      10.279758      -1.852452      -1.627243       8.304756       2.193269      13.153429           0.000002

******************************************************
Auxiliary information for the entire system
The total spin magnetic moment of the unit cell is   0.000232
The total net atomic charge of the unit cell is   0.000000
Accuracy of reproducing the electrostatic potential in the unit cell:
  The inner radius (bohr) =    5.0000
  The outer radius (bohr) =   12.0000
  Valid grid points have density less than (e/(bohr^3)) =    0.0001
  The number of valid grid points were=       205240
  The rms potential error without charges in kcal/mol is=      7.36780
  The rms potential error with partial charges in kcal/mol is=      1.25017
  The RRMSE value at monopole order=      0.16968
  The rms potential error with partial charges and cloud penetration in kcal/mol is=      1.24561
  The RRMSE value at monopole order with cloud penetration is=      0.16906
  The rms potential error with partial charges and atomic dipoles in kcal/mol is=      0.44263
  The RRMSE value at dipole order=      0.06008
  The rms potential error with partial charges, atomic dipoles and cloud penetration in kcal/mol is=      0.42693
  The RRMSE value at dipole order with cloud penetration=      0.05795

******************************************************
The electron densities and ab initio electrostatic potential were computed in VASP using the PBE functional and
projector augmented wave method. See the main text of the journal article for a description of computational details.
The atomic charges, dipoles, and quadrupoles were computed with the DDEC6 method as described in
(a) T. A. Manz and N. Gabaldon Limas, RSC Adv. 6 (2016) 47771-47801 DOI: 10.1039/c6ra04656h
(b) N. Gabaldon Limas and T. A. Manz, RSC Adv. 8 (2018) 2678-2707 DOI: 10.1039/c7ra11829e.
For each atom in the material, the electron cloud parameters were fit to the spherically averaged atom-in-material
electron density using radial positions for which this density was between 10^-4 and 10^-2 electrons per cubic bohr.
The polarizabilities, dispersion coefficients, and quantum Drude oscillator (QDO) parameters were fit using the MCLF method.
The magnetic structure of the system was optimized in VASP from the default ferromagnetic initial guess using spin polarization.
The atomic spin moments (ASMs) were computed on this optimized magnetic structure using the DDEC6 partition as inputs
to the method of T. A. Manz and D. S. Sholl, J. Chem. Theory Comput. 7 (2011) 4146-4164 DOI: 10.1021/ct200539n.
The RMSE and RRMSE were computed using a uniform grid with Ewald summation.
