# Supplementary material for: A collection of forcefield precursors for metal–organic frameworks
Source: RSC Adv. 2019 Nov 13;9(63):36492–507. doi: 10.1039/c9ra07327b (PMC9075174; doi:10.1039/c9ra07327b)
Supplement: RA-009-C9RA07327B-s4952 [file RA-009-C9RA07327B-s4952.xyz]

  116
jmolscript: load "" {1 1 1} spacegroup "x,y,z" unitcell [{      9.773600     0.000000     0.000000 }, {      0.000000    18.353900     0.000000 }, {      0.000000    -9.176950    15.894944 }]
U      7.330200     7.753513     7.008876     2.224971
U      7.330200    11.370058     5.675767     2.224982
U      7.330200     8.407279     3.210302     2.224903
U      2.443400     1.423437     8.886068     2.224970
U      2.443400    -2.193108    10.219177     2.224987
U      2.443400     0.769671    12.684642     2.224899
H      0.405604    12.079619     8.193844     0.139779
H      0.405604    10.233217     1.336765     0.139779
H      0.405604     5.218014     6.364336     0.139779
H      5.292404    -2.902669     7.701100     0.139779
H      5.292404    -1.056267    14.558179     0.139780
H      5.292404     3.958936     9.530608     0.139779
H      9.367996    -2.902669     7.701100     0.139779
H      9.367996    -1.056267    14.558179     0.139780
H      9.367996     3.958936     9.530608     0.139779
H      4.481196    12.079619     8.193844     0.139779
H      4.481196    10.233217     1.336765     0.139779
H      4.481196     5.218014     6.364336     0.139779
H      2.443400     8.724526     7.364128     0.128562
H      2.443400    11.192208     4.657219     0.128559
H      2.443400     7.614115     3.873598     0.128555
H      7.330200     0.452424     8.530816     0.128561
H      7.330200    -2.015258    11.237725     0.128560
H      7.330200     1.562835    12.021346     0.128554
C      1.241247    10.299291     7.742427    -0.019243
C      1.214858    11.628113     8.117548    -0.085743
C      9.711049     9.622032     7.500824     0.610077
C      1.241247    10.732443     3.104283    -0.019244
C      1.214858    10.392896     1.765928    -0.085739
C      9.711049    10.861838     3.811608     0.610079
C      1.241247     6.499116     5.048234    -0.019248
C      1.214858     5.509841     6.011468    -0.085742
C      9.711049     7.046980     4.582512     0.610079
C      6.128047    -1.122341     8.152517    -0.019244
C      6.101658    -2.451163     7.777396    -0.085743
C      4.824249    -0.445082     8.394120     0.610079
C      6.128047    -1.555493    12.790661    -0.019245
C      6.101658    -1.215946    14.129016    -0.085739
C      4.824249    -1.684888    12.083336     0.610084
C      6.128047     2.677834    10.846710    -0.019250
C      6.101658     3.667109     9.883476    -0.085743
C      4.824249     2.129970    11.312432     0.610083
C      8.532353    -1.122341     8.152517    -0.019243
C      8.558742    -2.451163     7.777396    -0.085743
C      0.062551    -0.445082     8.394120     0.610077
C      8.532353    -1.555493    12.790661    -0.019244
C      8.558742    -1.215946    14.129016    -0.085738
C      0.062551    -1.684888    12.083336     0.610079
C      8.532353     2.677834    10.846710    -0.019249
C      8.558742     3.667109     9.883476    -0.085742
C      0.062551     2.129970    11.312432     0.610079
C      3.645553    10.299291     7.742427    -0.019243
C      3.671942    11.628113     8.117548    -0.085743
C      4.949351     9.622032     7.500824     0.610078
C      3.645553    10.732443     3.104283    -0.019245
C      3.671942    10.392896     1.765928    -0.085739
C      4.949351    10.861838     3.811608     0.610082
C      3.645553     6.499116     5.048234    -0.019249
C      3.671942     5.509841     6.011468    -0.085743
C      4.949351     7.046980     4.582512     0.610082
C      2.443400    12.295278     8.386172    -0.025068
C      2.443400     9.628456     7.581888    -0.097093
C      2.443400    -4.652714     8.872558     0.553784
C      2.443400    10.291949     1.053835    -0.025061
C      2.443400    10.928830     3.765512    -0.097071
C      2.443400     0.833267    15.488033     0.553778
C      2.443400     4.943623     6.454937    -0.025059
C      2.443400     6.973564     4.547543    -0.097085
C      2.443400     3.819447     7.429297     0.553778
C      7.330200    -3.118328     7.508772    -0.025068
C      7.330200    -0.451506     8.313056    -0.097094
C      7.330200    13.829664     7.022386     0.553783
C      7.330200    -1.114999    14.841109    -0.025059
C      7.330200    -1.751880    12.129432    -0.097070
C      7.330200     8.343683     0.406911     0.553776
C      7.330200     4.233327     9.440007    -0.025059
C      7.330200     2.203386    11.347401    -0.097085
C      7.330200     5.357503     8.465647     0.553778
O      9.688570     8.389568     7.340285    -0.580745
O      3.538043    -4.047035     9.076013    -0.586061
O      8.639862    10.327740     7.422939    -0.674220
O      9.688570    11.339039     4.959223    -0.580740
O      3.538043     0.706625    14.861773    -0.586057
O      8.639862    10.441534     3.239390    -0.674227
O      9.688570     7.802243     3.595436    -0.580744
O      3.538043     3.340410     7.852102    -0.586059
O      8.639862     6.761577     5.232616    -0.674200
O      4.801770     0.787382     8.554659    -0.580746
O      8.424843    13.223985     6.818931    -0.586061
O      3.753062    -1.150790     8.472005    -0.674223
O      4.801770    -2.162089    10.935721    -0.580739
O      8.424843     8.470325     1.033171    -0.586056
O      3.753062    -1.264584    12.655554    -0.674228
O      4.801770     1.374707    12.299508    -0.580744
O      8.424843     5.836540     8.042842    -0.586059
O      3.753062     2.415373    10.662328    -0.674196
O      0.085030     0.787382     8.554659    -0.580746
O      6.235557    13.223985     6.818931    -0.586061
O      1.133738    -1.150790     8.472005    -0.674221
O      0.085030    -2.162089    10.935721    -0.580739
O      6.235557     8.470325     1.033171    -0.586055
O      1.133738    -1.264584    12.655554    -0.674228
O      0.085030     1.374707    12.299508    -0.580743
O      6.235557     5.836540     8.042842    -0.586059
O      1.133738     2.415373    10.662328    -0.674199
O      4.971830     8.389568     7.340285    -0.580746
O      1.348757    -4.047035     9.076013    -0.586062
O      6.020538    10.327740     7.422939    -0.674221
O      4.971830    11.339039     4.959223    -0.580740
O      1.348757     0.706625    14.861773    -0.586058
O      6.020538    10.441534     3.239390    -0.674228
O      4.971830     7.802243     3.595436    -0.580744
O      1.348757     3.340410     7.852102    -0.586059
O      6.020538     6.761577     5.232616    -0.674197
O      7.330200     9.176950     5.298421    -1.178558
O      2.443400     0.000000    10.596523    -1.178558

The following XYZ coordinates are in angstroms. Other properties are in atomic units.
The sperically averaged electron density of each atom fit to a function of the form exp(a - br)
eigen_1, eigen_2 and eigen_3 are the three eigenvalues of traceless quadrupole moment tensor
  atom number  atomic symbol              X              Y              Z     net charge C6 coefficient C8 coefficient C10 coefficient fluctuating dipole atomic polarizability isotropic forcefield polarizability              a              b squared Pearson coefficient          <r^3>          <r^4>         wp_QDO          m_QDO          q_QDO       dipole_x       dipole_y       dipole_z         dipole            Qxy            Qxz            Qyz     Q(x^2-y^2)  Q(3z^2 - R^2)        eigen_1        eigen_2        eigen_3 static polarizability      alpha(xx)      alpha(xy)      alpha(xz)      alpha(yy)      alpha(yz)      alpha(zz) atomic spin moment
            1              U       7.330200       7.753513       7.008876       2.224971     220.093154 0.59814101E+04  0.23895080E+06                                22.585139                           19.617308       3.086292       2.493318                    0.999719     116.643218     290.364707       0.635469       0.241272      -1.382508      -0.000000      -0.060353      -0.209143       0.217677       0.000001       0.000003       0.058539      -0.065965       0.081327      -0.046537      -0.035396       0.081933             27.927342      28.209414      -0.000000      -0.000000      32.686746     -10.156720      22.885866           2.394284
            2              U       7.330200      11.370058       5.675767       2.224982     220.086837 0.59812712E+04  0.23894366E+06                                22.584674                           19.617062       3.086416       2.493364                    0.999719     116.642021     290.359948       0.635475       0.241271      -1.382510       0.000001      -0.150868       0.156792       0.217589      -0.000007       0.000010      -0.032745      -0.021075       0.216197      -0.046570      -0.035467       0.082037             27.926598      28.209096      -0.000003      -0.000003      34.131036       9.321027      21.439663           2.394382
            3              U       7.330200       8.407279       3.210302       2.224903     220.087423 0.59813459E+04  0.23894719E+06                                22.584730                           19.617207       3.086400       2.493372                    0.999719     116.642215     290.359963       0.635472       0.241272      -1.382510       0.000003       0.211147       0.052125       0.217486       0.000023       0.000003      -0.026038      -0.122565      -0.088241      -0.046575      -0.035495       0.082070             27.926614      28.209381      -0.000002       0.000010      16.540053       0.834289      39.030408           2.394479
            4              U       2.443400       1.423437       8.886068       2.224970     220.093391 0.59814169E+04  0.23895117E+06                                22.585175                           19.617337       3.086286       2.493316                    0.999719     116.643108     290.364591       0.635468       0.241272      -1.382507       0.000000       0.060346       0.209145       0.217677      -0.000001      -0.000003       0.058533      -0.065990       0.081247      -0.046536      -0.035389       0.081925             27.927393      28.209458       0.000001      -0.000001      32.686820     -10.156753      22.885899           2.394280
            5              U       2.443400      -2.193108      10.219177       2.224987     220.085801 0.59812341E+04  0.23894187E+06                                22.584653                           19.617044       3.086407       2.493363                    0.999719     116.641388     290.358408       0.635473       0.241272      -1.382508      -0.000002       0.150862      -0.156776       0.217573      -0.000014       0.000019      -0.032743      -0.021079       0.216266      -0.046584      -0.035472       0.082056             27.926572      28.209064      -0.000006      -0.000006      34.131007       9.321011      21.439643           2.394385
            6              U       2.443400       0.769671      12.684642       2.224899     220.085368 0.59812741E+04  0.23894379E+06                                22.584731                           19.617214       3.086377       2.493368                    0.999719     116.640660     290.356489       0.635465       0.241275      -1.382505      -0.000003      -0.211106      -0.052134       0.217448       0.000025       0.000004      -0.026074      -0.122650      -0.088280      -0.046612      -0.035521       0.082133             27.926607      28.209355      -0.000002       0.000011      16.540052       0.834292      39.030414           2.394462
            7              H       0.405604      12.079619       8.193844       0.139779       1.102704 0.79053991E+01  0.77618694E+02                                 1.780922                            1.657535      -1.310763       2.279020                    0.994572       3.496531       9.888799       0.478664       1.303266      -0.703523      -0.036637       0.021209       0.000951       0.042343      -0.004928      -0.007256       0.001214       0.009076      -0.013139      -0.008226      -0.003801       0.012027              1.862214       2.273285      -0.359698       0.010339       1.896925       0.172120       1.416432          -0.000188
            8              H       0.405604      10.233217       1.336765       0.139779       1.102690 0.79052820E+01  0.77617276E+02                                 1.780908                            1.657524      -1.310752       2.279026                    0.994572       3.496525       9.888773       0.478665       1.303267      -0.703523      -0.036637      -0.009781      -0.018843       0.042343      -0.003819       0.007895       0.000272       0.011650      -0.005413      -0.008225      -0.003801       0.012027              1.862199       2.273265       0.188801       0.306335       1.387487       0.121999       1.925845          -0.000188
            9              H       0.405604       5.218014       6.364336       0.139779       1.102684 0.79052088E+01  0.77616133E+02                                 1.780877                            1.657497      -1.310778       2.279013                    0.994572       3.496489       9.888542       0.478679       1.303237      -0.703529      -0.036636      -0.011428       0.017892       0.042343       0.008748      -0.000640      -0.001486       0.009548      -0.011723      -0.008226      -0.003802       0.012027              1.862165       2.273217       0.170890      -0.316666       1.685573      -0.294107       1.627703          -0.000188
           10              H       5.292404      -2.902669       7.701100       0.139779       1.102703 0.79053886E+01  0.77618537E+02                                 1.780918                            1.657532      -1.310763       2.279020                    0.994572       3.496529       9.888778       0.478666       1.303262      -0.703524      -0.036637      -0.021209      -0.000951       0.042343       0.004928       0.007256       0.001214       0.009076      -0.013139      -0.008226      -0.003801       0.012027              1.862209       2.273279       0.359697      -0.010338       1.896920       0.172119       1.416429          -0.000188
           11              H       5.292404      -1.056267      14.558179       0.139780       1.102691 0.79052928E+01  0.77617419E+02                                 1.780910                            1.657525      -1.310754       2.279025                    0.994572       3.496528       9.888788       0.478665       1.303267      -0.703523      -0.036637       0.009781       0.018843       0.042343       0.003819      -0.007896       0.000272       0.011650      -0.005412      -0.008225      -0.003801       0.012027              1.862201       2.273267      -0.188801      -0.306335       1.387488       0.121999       1.925847          -0.000188
           12              H       5.292404       3.958936       9.530608       0.139779       1.102687 0.79052332E+01  0.77616437E+02                                 1.780880                            1.657500      -1.310780       2.279011                    0.994572       3.496495       9.888565       0.478678       1.303237      -0.703529      -0.036636       0.011428      -0.017892       0.042343      -0.008748       0.000640      -0.001486       0.009547      -0.011723      -0.008226      -0.003802       0.012027              1.862168       2.273222      -0.170890       0.316667       1.685576      -0.294108       1.627706          -0.000188
           13              H       9.367996      -2.902669       7.701100       0.139779       1.102703 0.79053918E+01  0.77618579E+02                                 1.780919                            1.657532      -1.310764       2.279019                    0.994572       3.496529       9.888780       0.478665       1.303262      -0.703524       0.036637      -0.021209      -0.000951       0.042343      -0.004928      -0.007256       0.001214       0.009076      -0.013139      -0.008226      -0.003801       0.012027              1.862210       2.273281      -0.359697       0.010338       1.896921       0.172119       1.416429          -0.000188
           14              H       9.367996      -1.056267      14.558179       0.139780       1.102691 0.79052902E+01  0.77617392E+02                                 1.780910                            1.657525      -1.310753       2.279025                    0.994572       3.496526       9.888784       0.478664       1.303268      -0.703523       0.036637       0.009781       0.018843       0.042343      -0.003819       0.007895       0.000272       0.011650      -0.005413      -0.008225      -0.003801       0.012026              1.862201       2.273268       0.188801       0.306336       1.387488       0.121999       1.925848          -0.000188
           15              H       9.367996       3.958936       9.530608       0.139779       1.102686 0.79052239E+01  0.77616329E+02                                 1.780880                            1.657499      -1.310778       2.279013                    0.994572       3.496492       9.888558       0.478678       1.303238      -0.703529       0.036636       0.011428      -0.017892       0.042343       0.008748      -0.000640      -0.001486       0.009547      -0.011723      -0.008226      -0.003802       0.012027              1.862168       2.273221       0.170890      -0.316667       1.685576      -0.294108       1.627706          -0.000188
           16              H       4.481196      12.079619       8.193844       0.139779       1.102703 0.79053932E+01  0.77618625E+02                                 1.780922                            1.657535      -1.310762       2.279021                    0.994572       3.496530       9.888797       0.478664       1.303266      -0.703523       0.036637       0.021209       0.000951       0.042343       0.004928       0.007256       0.001214       0.009076      -0.013139      -0.008226      -0.003801       0.012027              1.862214       2.273285       0.359698      -0.010339       1.896924       0.172120       1.416432          -0.000188
           17              H       4.481196      10.233217       1.336765       0.139779       1.102689 0.79052738E+01  0.77617179E+02                                 1.780907                            1.657523      -1.310752       2.279026                    0.994572       3.496524       9.888770       0.478665       1.303267      -0.703523       0.036637      -0.009781      -0.018843       0.042343       0.003819      -0.007895       0.000272       0.011650      -0.005413      -0.008225      -0.003801       0.012027              1.862198       2.273263      -0.188801      -0.306335       1.387486       0.121999       1.925844          -0.000188
           18              H       4.481196       5.218014       6.364336       0.139779       1.102685 0.79052187E+01  0.77616252E+02                                 1.780878                            1.657498      -1.310780       2.279011                    0.994572       3.496492       9.888551       0.478679       1.303237      -0.703529       0.036636      -0.011428       0.017892       0.042343      -0.008748       0.000640      -0.001486       0.009547      -0.011723      -0.008226      -0.003802       0.012027              1.862165       2.273218      -0.170890       0.316666       1.685574      -0.294107       1.627704          -0.000188
           19              H       2.443400       8.724526       7.364128       0.128562       1.067618 0.78573954E+01  0.77099150E+02                                 1.748751                            1.657044      -1.260810       2.298391                    0.994686       3.530368      10.010677       0.476337       1.310451      -0.701927      -0.000000      -0.040698      -0.005243       0.041034      -0.000000       0.000000       0.000400      -0.018663      -0.020800      -0.006942      -0.005865       0.012807              1.814195       1.652125       0.000000       0.000000       2.382624       0.242674       1.407836          -0.000127
           20              H       2.443400      11.192208       4.657219       0.128559       1.067618 0.78573852E+01  0.77098913E+02                                 1.748741                            1.657035      -1.260723       2.298430                    0.994690       3.530358      10.010593       0.476343       1.310438      -0.701929      -0.000000       0.015810       0.037867       0.041035      -0.000000      -0.000000       0.008345      -0.003518       0.024635      -0.006942      -0.005865       0.012807              1.814184       1.652114      -0.000000      -0.000000       1.441364       0.300756       2.349076          -0.000126
           21              H       2.443400       7.614115       3.873598       0.128555       1.067656 0.78577215E+01  0.77103007E+02                                 1.748775                            1.657064      -1.260802       2.298390                    0.994686       3.530433      10.010844       0.476341       1.310429      -0.701931      -0.000000       0.024890      -0.032624       0.041035       0.000000       0.000000      -0.008745      -0.004209       0.022557      -0.006943      -0.005864       0.012807              1.814221       1.652144      -0.000000       0.000000       1.861724      -0.543448       1.928796          -0.000126
           22              H       7.330200       0.452424       8.530816       0.128561       1.067618 0.78573963E+01  0.77099166E+02                                 1.748752                            1.657045      -1.260812       2.298390                    0.994686       3.530369      10.010683       0.476337       1.310452      -0.701927       0.000000       0.040698       0.005243       0.041034      -0.000000      -0.000000       0.000400      -0.018663      -0.020801      -0.006942      -0.005865       0.012807              1.814196       1.652126       0.000000       0.000000       2.382626       0.242674       1.407837          -0.000127
           23              H       7.330200      -2.015258      11.237725       0.128560       1.067618 0.78573845E+01  0.77098912E+02                                 1.748741                            1.657035      -1.260724       2.298429                    0.994690       3.530358      10.010596       0.476343       1.310438      -0.701929       0.000000      -0.015810      -0.037867       0.041035      -0.000000      -0.000000       0.008345      -0.003518       0.024635      -0.006942      -0.005865       0.012807              1.814185       1.652114      -0.000000      -0.000000       1.441364       0.300756       2.349077          -0.000127
           24              H       7.330200       1.562835      12.021346       0.128554       1.067660 0.78577557E+01  0.77103410E+02                                 1.748778                            1.657067      -1.260807       2.298387                    0.994686       3.530439      10.010858       0.476341       1.310426      -0.701931       0.000000      -0.024890       0.032624       0.041035       0.000000       0.000000      -0.008745      -0.004210       0.022558      -0.006942      -0.005864       0.012807              1.814224       1.652146      -0.000000       0.000000       1.861727      -0.543449       1.928799          -0.000126
           25              C       1.241247      10.299291       7.742427      -0.019243      39.058123 0.41755263E+03  0.96431724E+04                                 9.945627                            6.763626       0.064578       2.036138                    0.999192      26.651745      74.043963       0.645533       0.410846      -1.076087       0.040514       0.019281      -0.004787       0.045122      -0.017462      -0.002571      -0.010118      -0.027929      -0.010464      -0.023078      -0.003246       0.026324             13.453419      19.536871       2.820726       1.597790      14.549759       3.188866       6.273628          -0.004131
           26              C       1.214858      11.628113       8.117548      -0.085743      37.110511 0.43931603E+03  0.10406654E+05                                 9.904659                            7.163192      -0.243797       1.906249                    0.998745      29.333372      86.026721       0.590343       0.437993      -1.045663       0.012001       0.003112      -0.024334       0.027311      -0.013173      -0.015147      -0.031642       0.012519       0.134628      -0.049886      -0.008031       0.057917             12.701218      13.808686       2.973055       1.848362      17.257567       4.828282       7.037402           0.003322
           27              C       9.711049       9.622032       7.500824       0.610077      24.354633 0.25208939E+03  0.52387730E+04                                 7.782611                            5.646742      -0.052793       2.035211                    0.999455      22.477118      63.363703       0.621382       0.474321      -1.016936      -0.054436      -0.015420      -0.007466       0.057068      -0.041647      -0.040333      -0.001600      -0.041986       0.332069      -0.107755      -0.011585       0.119340              9.860968      13.889555       2.304549       1.725241      10.971570       0.956977       4.721779           0.004593
           28              C       1.241247      10.732443       3.104283      -0.019244      39.058014 0.41755188E+03  0.96431529E+04                                 9.945623                            6.763627       0.064563       2.036136                    0.999192      26.651699      74.043879       0.645531       0.410847      -1.076087       0.040511      -0.013787      -0.014303       0.045120       0.006505       0.016412       0.013371      -0.022296       0.006436      -0.023082      -0.003244       0.026326             13.453403      19.536821      -0.026645      -3.241712       5.581021       1.989244      15.242367          -0.004128
           29              C       1.214858      10.392896       1.765928      -0.085739      37.110422 0.43931505E+03  0.10406629E+05                                 9.904669                            7.163203      -0.243823       1.906243                    0.998745      29.333273      86.026515       0.590340       0.437996      -1.045661       0.011999      -0.022632       0.009471       0.027311      -0.006531       0.018978      -0.016040      -0.070068      -0.113124      -0.049885      -0.008035       0.057920             12.701230      13.808686       0.114196      -3.498935       5.411037       2.011332      18.883966           0.003320
           30              C       9.711049      10.861838       3.811608       0.610079      24.354711 0.25208995E+03  0.52387914E+04                                 7.782652                            5.646766      -0.052857       2.035189                    0.999457      22.477151      63.363997       0.621377       0.474324      -1.016934      -0.054435       0.001242       0.017082       0.057065      -0.014106       0.056235      -0.062005      -0.152152       0.001585      -0.107756      -0.011584       0.119339              9.861019      13.889559       0.341810      -2.858420       5.455487       2.227786      10.238012           0.004591
           31              C       1.241247       6.499116       5.048234      -0.019248      39.058019 0.41755415E+03  0.96432155E+04                                 9.945603                            6.763642       0.064536       2.036125                    0.999192      26.651785      74.044085       0.645531       0.410847      -1.076087       0.040515      -0.005492       0.019094       0.045124       0.010958      -0.013838      -0.003254      -0.004768       0.059009      -0.023077      -0.003246       0.026323             13.453318      19.536608      -2.794028       1.643880      11.104272      -5.178094       9.719075          -0.004132
           32              C       1.214858       5.509841       6.011468      -0.085742      37.110287 0.43931440E+03  0.10406601E+05                                 9.904618                            7.163186      -0.243760       1.906261                    0.998746      29.333254      86.026178       0.590343       0.437994      -1.045663       0.012002       0.019518       0.014866       0.027313       0.019704      -0.003835       0.047679      -0.015264       0.051292      -0.049885      -0.008032       0.057917             12.701135      13.808507      -3.087214       1.650528      13.773821      -6.839579      10.521079           0.003324
           33              C       9.711049       7.046980       4.582512       0.610079      24.354480 0.25208831E+03  0.52387354E+04                                 7.782543                            5.646710      -0.052787       2.035211                    0.999455      22.476923      63.362688       0.621388       0.474318      -1.016940      -0.054437       0.014177      -0.009616       0.057069       0.055755      -0.015900       0.063603      -0.149380       0.009882      -0.107754      -0.011585       0.119339              9.860843      13.889292      -2.646298       1.133122       7.112917      -3.184701       8.580320           0.004592
           34              C       6.128047      -1.122341       8.152517      -0.019244      39.058146 0.41755284E+03  0.96431783E+04                                 9.945630                            6.763626       0.064576       2.036138                    0.999192      26.651754      74.043988       0.645533       0.410846      -1.076088       0.040514      -0.019281       0.004787       0.045122       0.017462       0.002571      -0.010118      -0.027928      -0.010464      -0.023078      -0.003246       0.026324             13.453424      19.536879      -2.820728      -1.597790      14.549763       3.188866       6.273629          -0.004131
           35              C       6.101658      -2.451163       7.777396      -0.085743      37.110511 0.43931607E+03  0.10406654E+05                                 9.904654                            7.163190      -0.243796       1.906249                    0.998745      29.333377      86.026699       0.590344       0.437993      -1.045663       0.012001      -0.003112       0.024334       0.027310       0.013173       0.015147      -0.031642       0.012519       0.134627      -0.049886      -0.008031       0.057917             12.701212      13.808675      -2.973054      -1.848361      17.257563       4.828281       7.037399           0.003323
           36              C       4.824249      -0.445082       8.394120       0.610079      24.354640 0.25208942E+03  0.52387744E+04                                 7.782616                            5.646745      -0.052805       2.035207                    0.999455      22.477125      63.363755       0.621381       0.474322      -1.016936      -0.054436       0.015420       0.007465       0.057068       0.041647       0.040333      -0.001600      -0.041986       0.332071      -0.107755      -0.011585       0.119341              9.860975      13.889567      -2.304550      -1.725241      10.971577       0.956977       4.721781           0.004592
           37              C       6.128047      -1.555493      12.790661      -0.019245      39.058072 0.41755259E+03  0.96431740E+04                                 9.945634                            6.763634       0.064556       2.036133                    0.999192      26.651725      74.043989       0.645531       0.410847      -1.076086       0.040511       0.013788       0.014303       0.045120      -0.006506      -0.016411       0.013370      -0.022295       0.006436      -0.023081      -0.003244       0.026325             13.453419      19.536836       0.026646       3.241714       5.581027       1.989249      15.242395          -0.004129
           38              C       6.101658      -1.215946      14.129016      -0.085739      37.110492 0.43931592E+03  0.10406655E+05                                 9.904685                            7.163212      -0.243823       1.906243                    0.998745      29.333304      86.026659       0.590340       0.437996      -1.045661       0.012000       0.022633      -0.009471       0.027312       0.006531      -0.018979      -0.016039      -0.070067      -0.113121      -0.049885      -0.008034       0.057919             12.701254      13.808701      -0.114196       3.498940       5.411045       2.011339      18.884015           0.003320
           39              C       4.824249      -1.684888      12.083336       0.610084      24.354634 0.25208896E+03  0.52387668E+04                                 7.782647                            5.646762      -0.052832       2.035199                    0.999457      22.477089      63.363837       0.621376       0.474326      -1.016933      -0.054435      -0.001241      -0.017083       0.057066       0.014108      -0.056234      -0.062005      -0.152152       0.001581      -0.107754      -0.011586       0.119340              9.861013      13.889546      -0.341809       2.858420       5.455483       2.227785      10.238010           0.004589
           40              C       6.128047       2.677834      10.846710      -0.019250      39.058027 0.41755462E+03  0.96432288E+04                                 9.945602                            6.763644       0.064531       2.036123                    0.999192      26.651801      74.044128       0.645531       0.410846      -1.076087       0.040515       0.005492      -0.019094       0.045125      -0.010957       0.013838      -0.003254      -0.004768       0.059009      -0.023077      -0.003246       0.026323             13.453309      19.536579       2.794017      -1.643871      11.104272      -5.178095       9.719076          -0.004132
           41              C       6.101658       3.667109       9.883476      -0.085743      37.110313 0.43931483E+03  0.10406614E+05                                 9.904622                            7.163190      -0.243761       1.906261                    0.998746      29.333274      86.026258       0.590343       0.437994      -1.045663       0.012003      -0.019518      -0.014866       0.027313      -0.019704       0.003836       0.047679      -0.015265       0.051292      -0.049886      -0.008032       0.057917             12.701139      13.808507       3.087209      -1.650523      13.773827      -6.839583      10.521085           0.003324
           42              C       4.824249       2.129970      11.312432       0.610083      24.354359 0.25208692E+03  0.52386994E+04                                 7.782527                            5.646702      -0.052739       2.035229                    0.999455      22.476823      63.362369       0.621387       0.474319      -1.016939      -0.054437      -0.014178       0.009617       0.057069      -0.055755       0.015898       0.063603      -0.149375       0.009882      -0.107752      -0.011586       0.119338              9.860818      13.889247       2.646288      -1.133115       7.112902      -3.184695       8.580305           0.004589
           43              C       8.532353      -1.122341       8.152517      -0.019243      39.058135 0.41755273E+03  0.96431750E+04                                 9.945627                            6.763625       0.064577       2.036138                    0.999192      26.651750      74.043969       0.645533       0.410846      -1.076088      -0.040514      -0.019281       0.004786       0.045122      -0.017462      -0.002571      -0.010118      -0.027929      -0.010463      -0.023078      -0.003245       0.026324             13.453420      19.536873       2.820726       1.597790      14.549758       3.188865       6.273627          -0.004131
           44              C       8.558742      -2.451163       7.777396      -0.085743      37.110493 0.43931585E+03  0.10406647E+05                                 9.904650                            7.163187      -0.243797       1.906249                    0.998745      29.333370      86.026666       0.590344       0.437993      -1.045663      -0.012001      -0.003112       0.024334       0.027310      -0.013173      -0.015148      -0.031642       0.012519       0.134628      -0.049886      -0.008031       0.057917             12.701206      13.808670       2.973052       1.848359      17.257553       4.828277       7.037396           0.003322
           45              C       0.062551      -0.445082       8.394120       0.610077      24.354656 0.25208965E+03  0.52387797E+04                                 7.782614                            5.646744      -0.052801       2.035208                    0.999455      22.477136      63.363761       0.621382       0.474321      -1.016936       0.054436       0.015420       0.007466       0.057068      -0.041648      -0.040333      -0.001600      -0.041986       0.332069      -0.107755      -0.011585       0.119340              9.860972      13.889564       2.304550       1.725241      10.971573       0.956977       4.721780           0.004593
           46              C       8.532353      -1.555493      12.790661      -0.019244      39.058046 0.41755225E+03  0.96431639E+04                                 9.945629                            6.763631       0.064560       2.036135                    0.999192      26.651713      74.043939       0.645531       0.410847      -1.076087      -0.040511       0.013788       0.014303       0.045120       0.006505       0.016412       0.013370      -0.022296       0.006436      -0.023082      -0.003243       0.026326             13.453411      19.536824      -0.026647      -3.241715       5.581024       1.989247      15.242386          -0.004129
           47              C       8.558742      -1.215946      14.129016      -0.085738      37.110442 0.43931523E+03  0.10406635E+05                                 9.904675                            7.163206      -0.243824       1.906243                    0.998745      29.333278      86.026558       0.590340       0.437996      -1.045661      -0.011999       0.022633      -0.009471       0.027312      -0.006531       0.018978      -0.016040      -0.070068      -0.113122      -0.049885      -0.008035       0.057920             12.701240      13.808689       0.114196      -3.498936       5.411040       2.011336      18.883991           0.003320
           48              C       0.062551      -1.684888      12.083336       0.610079      24.354711 0.25208996E+03  0.52387909E+04                                 7.782648                            5.646763      -0.052860       2.035188                    0.999456      22.477146      63.363945       0.621378       0.474324      -1.016934       0.054435      -0.001242      -0.017082       0.057066      -0.014107       0.056234      -0.062004      -0.152151       0.001585      -0.107755      -0.011584       0.119339              9.861013      13.889548       0.341809      -2.858420       5.455483       2.227784      10.238009           0.004592
           49              C       8.532353       2.677834      10.846710      -0.019249      39.058001 0.41755427E+03  0.96432184E+04                                 9.945598                            6.763642       0.064534       2.036124                    0.999192      26.651788      74.044083       0.645532       0.410846      -1.076087      -0.040515       0.005492      -0.019094       0.045124       0.010958      -0.013838      -0.003253      -0.004768       0.059009      -0.023078      -0.003246       0.026323             13.453304      19.536570      -2.794017       1.643872      11.104268      -5.178093       9.719073          -0.004132
           50              C       8.558742       3.667109       9.883476      -0.085742      37.110275 0.43931430E+03  0.10406598E+05                                 9.904616                            7.163186      -0.243761       1.906261                    0.998746      29.333252      86.026179       0.590343       0.437994      -1.045663      -0.012002      -0.019518      -0.014866       0.027313       0.019704      -0.003835       0.047679      -0.015264       0.051292      -0.049885      -0.008032       0.057918             12.701130      13.808498      -3.087207       1.650522      13.773816      -6.839577      10.521077           0.003324
           51              C       0.062551       2.129970      11.312432       0.610079      24.354427 0.25208779E+03  0.52387205E+04                                 7.782528                            5.646702      -0.052777       2.035215                    0.999455      22.476874      63.362470       0.621389       0.474318      -1.016940       0.054437      -0.014177       0.009617       0.057069       0.055755      -0.015898       0.063602      -0.149377       0.009881      -0.107752      -0.011585       0.119338              9.860820      13.889250      -2.646288       1.133115       7.112903      -3.184695       8.580305           0.004592
           52              C       3.645553      10.299291       7.742427      -0.019243      39.058125 0.41755263E+03  0.96431724E+04                                 9.945628                            6.763626       0.064578       2.036138                    0.999192      26.651745      74.043966       0.645533       0.410846      -1.076087      -0.040514       0.019281      -0.004787       0.045122       0.017462       0.002571      -0.010118      -0.027929      -0.010464      -0.023078      -0.003246       0.026324             13.453421      19.536871      -2.820727      -1.597790      14.549762       3.188866       6.273628          -0.004131
           53              C       3.671942      11.628113       8.117548      -0.085743      37.110523 0.43931620E+03  0.10406659E+05                                 9.904662                            7.163194      -0.243796       1.906249                    0.998745      29.333376      86.026743       0.590343       0.437993      -1.045663      -0.012001       0.003112      -0.024334       0.027311       0.013173       0.015147      -0.031642       0.012519       0.134627      -0.049886      -0.008031       0.057917             12.701223      13.808688      -2.973056      -1.848363      17.257577       4.828285       7.037405           0.003322
           54              C       4.949351       9.622032       7.500824       0.610078      24.354638 0.25208943E+03  0.52387741E+04                                 7.782612                            5.646743      -0.052801       2.035208                    0.999455      22.477122      63.363721       0.621382       0.474321      -1.016936       0.054436      -0.015420      -0.007466       0.057068       0.041647       0.040333      -0.001600      -0.041986       0.332070      -0.107755      -0.011585       0.119340              9.860970      13.889557      -2.304550      -1.725241      10.971572       0.956978       4.721779           0.004593
           55              C       3.645553      10.732443       3.104283      -0.019245      39.058030 0.41755208E+03  0.96431587E+04                                 9.945626                            6.763629       0.064560       2.036135                    0.999192      26.651706      74.043907       0.645531       0.410847      -1.076087      -0.040511      -0.013788      -0.014303       0.045120      -0.006506      -0.016412       0.013371      -0.022295       0.006435      -0.023081      -0.003244       0.026325             13.453407      19.536827       0.026645       3.241711       5.581022       1.989245      15.242372          -0.004128
           56              C       3.671942      10.392896       1.765928      -0.085739      37.110450 0.43931544E+03  0.10406640E+05                                 9.904675                            7.163207      -0.243822       1.906244                    0.998745      29.333286      86.026568       0.590340       0.437996      -1.045661      -0.011999      -0.022632       0.009471       0.027312       0.006531      -0.018979      -0.016040      -0.070067      -0.113123      -0.049885      -0.008035       0.057919             12.701238      13.808692      -0.114196       3.498936       5.411040       2.011334      18.883981           0.003321
           57              C       4.949351      10.861838       3.811608       0.610082      24.354662 0.25208930E+03  0.52387758E+04                                 7.782652                            5.646766      -0.052844       2.035194                    0.999457      22.477115      63.363931       0.621376       0.474325      -1.016933       0.054434       0.001242       0.017082       0.057065       0.014107      -0.056234      -0.062005      -0.152153       0.001583      -0.107755      -0.011585       0.119340              9.861019      13.889559      -0.341810       2.858420       5.455487       2.227786      10.238013           0.004589
           58              C       3.645553       6.499116       5.048234      -0.019249      39.058041 0.41755448E+03  0.96432248E+04                                 9.945606                            6.763643       0.064534       2.036124                    0.999192      26.651797      74.044124       0.645531       0.410846      -1.076087      -0.040515      -0.005492       0.019094       0.045124      -0.010957       0.013838      -0.003254      -0.004768       0.059008      -0.023076      -0.003247       0.026323             13.453322      19.536614       2.794027      -1.643878      11.104275      -5.178096       9.719078          -0.004132
           59              C       3.671942       5.509841       6.011468      -0.085743      37.110325 0.43931492E+03  0.10406616E+05                                 9.904624                            7.163190      -0.243760       1.906261                    0.998746      29.333276      86.026257       0.590343       0.437994      -1.045663      -0.012003       0.019518       0.014866       0.027313      -0.019704       0.003836       0.047679      -0.015264       0.051292      -0.049885      -0.008032       0.057917             12.701144      13.808515       3.087216      -1.650528      13.773831      -6.839584      10.521086           0.003324
           60              C       4.949351       7.046980       4.582512       0.610082      24.354417 0.25208752E+03  0.52387161E+04                                 7.782541                            5.646709      -0.052749       2.035225                    0.999455      22.476876      63.362589       0.621386       0.474319      -1.016939       0.054436       0.014178      -0.009616       0.057068      -0.055755       0.015899       0.063603      -0.149378       0.009882      -0.107754      -0.011585       0.119339              9.860841      13.889287       2.646297      -1.133122       7.112916      -3.184700       8.580319           0.004590
           61              C       2.443400      12.295278       8.386172      -0.025068      43.952325 0.43693179E+03  0.10170827E+05                                10.690349                            6.875211       0.183675       2.068800                    0.999232      26.790686      73.891130       0.648595       0.405686      -1.083207      -0.000000      -0.030265      -0.027305       0.040762       0.000000      -0.000000      -0.003479       0.028308      -0.064206      -0.022053      -0.002802       0.024855             15.556310      13.807745       0.000002       0.000001      24.004808       8.069875       8.856377          -0.003877
           62              C       2.443400       9.628456       7.581888      -0.097093      34.671516 0.42338389E+03  0.99280323E+04                                 9.382537                            6.975486      -0.018729       1.976149                    0.999519      29.105046      84.673659       0.606082       0.430969      -1.050852      -0.000000       0.018862       0.003066       0.019110       0.000000       0.000000      -0.023239      -0.060095       0.112264      -0.048758      -0.002270       0.051028             11.601185      18.385543       0.000000       0.000000      11.104128       1.574139       5.313885           0.004005
           63              C       2.443400      -4.652714       8.872558       0.553784      28.103508 0.26170191E+03  0.54531581E+04                                 8.397348                            5.633491       0.121689       2.081529                    0.999603      22.648638      62.555072       0.646376       0.454757      -1.034580       0.000000       0.048840      -0.024671       0.054717      -0.000000      -0.000000      -0.080248       0.081141       0.214543      -0.111513       0.004813       0.106699             11.679840       9.829562      -0.000000      -0.000000      18.318269       5.903216       6.891690           0.004505
           64              C       2.443400      10.291949       1.053835      -0.025061      43.951933 0.43692779E+03  0.10170714E+05                                10.690309                            6.875192       0.183640       2.068792                    0.999232      26.790539      73.890736       0.648594       0.405687      -1.083206       0.000000      -0.008513       0.039867       0.040765      -0.000000       0.000000       0.009508       0.038751      -0.032876      -0.022048      -0.002806       0.024855             15.556236      13.807686      -0.000000      -0.000003       5.654750       2.524518      27.206272          -0.003877
           65              C       2.443400      10.928830       3.765512      -0.097071      34.671040 0.42337734E+03  0.99278424E+04                                 9.382473                            6.975447      -0.018750       1.976148                    0.999519      29.104771      84.672756       0.606082       0.430971      -1.050851      -0.000000      -0.006776      -0.017867       0.019108      -0.000000      -0.000000       0.000325      -0.099800      -0.006836      -0.048761      -0.002281       0.051041             11.601091      18.385364      -0.000000      -0.000002       5.398167       1.720169      11.019743           0.003995
           66              C       2.443400       0.833267      15.488033       0.553778      28.103783 0.26170499E+03  0.54532419E+04                                 8.397418                            5.633534       0.121608       2.081502                    0.999604      22.648792      62.555736       0.646371       0.454759      -1.034578       0.000000      -0.045780      -0.029962       0.054713      -0.000000       0.000000      -0.023888      -0.099227      -0.326583      -0.111508       0.004817       0.106691             11.679936       9.829656       0.000000       0.000000       4.636032       1.996254      20.574120           0.004503
           67              C       2.443400       4.943623       6.454937      -0.025059      43.951132 0.43692079E+03  0.10170496E+05                                10.690129                            6.875106       0.183755       2.068829                    0.999232      26.790332      73.889617       0.648604       0.405683      -1.083210       0.000000       0.038780      -0.012558       0.040763      -0.000000      -0.000000      -0.006025       0.044776      -0.014784      -0.022045      -0.002808       0.024852             15.555939      13.807377      -0.000000       0.000000      19.631764     -10.594131      13.228677          -0.003877
           68              C       2.443400       6.973564       4.547543      -0.097085      34.671208 0.42338126E+03  0.99279480E+04                                 9.382429                            6.975430      -0.018740       1.976147                    0.999519      29.105072      84.673433       0.606089       0.430965      -1.050855      -0.000000      -0.012084       0.014806       0.019111      -0.000000       0.000000       0.022918      -0.059535       0.113954      -0.048760      -0.002272       0.051032             11.600994      18.385100      -0.000001       0.000001       8.124622      -3.294306       8.293262           0.004004
           69              C       2.443400       3.819447       7.429297       0.553778      28.103476 0.26170178E+03  0.54531505E+04                                 8.397327                            5.633481       0.121800       2.081566                    0.999603      22.648595      62.554759       0.646379       0.454756      -1.034581       0.000000      -0.003067       0.054619       0.054705       0.000000      -0.000000       0.104145       0.039759       0.090411      -0.111517       0.004811       0.106706             11.679809       9.829525       0.000000      -0.000000      14.860663      -7.899434      10.349238           0.004512
           70              C       7.330200      -3.118328       7.508772      -0.025068      43.952322 0.43693182E+03  0.10170828E+05                                10.690346                            6.875210       0.183672       2.068799                    0.999232      26.790688      73.891122       0.648595       0.405686      -1.083208      -0.000000       0.030265       0.027305       0.040762       0.000000      -0.000000      -0.003479       0.028308      -0.064206      -0.022053      -0.002802       0.024855             15.556306      13.807738       0.000001       0.000000      24.004804       8.069873       8.856375          -0.003877
           71              C       7.330200      -0.451506       8.313056      -0.097094      34.671541 0.42338420E+03  0.99280415E+04                                 9.382542                            6.975488      -0.018732       1.976148                    0.999519      29.105059      84.673708       0.606082       0.430969      -1.050852       0.000000      -0.018862      -0.003066       0.019110       0.000000       0.000000      -0.023239      -0.060095       0.112264      -0.048758      -0.002270       0.051028             11.601191      18.385556       0.000001       0.000000      11.104132       1.574139       5.313887           0.004005
           72              C       7.330200      13.829664       7.022386       0.553783      28.103505 0.26170190E+03  0.54531575E+04                                 8.397346                            5.633490       0.121694       2.081531                    0.999603      22.648636      62.555050       0.646376       0.454757      -1.034580      -0.000000      -0.048840       0.024670       0.054717      -0.000000      -0.000000      -0.080248       0.081141       0.214543      -0.111513       0.004813       0.106699             11.679837       9.829560      -0.000000      -0.000000      18.318262       5.903213       6.891688           0.004505
           73              C       7.330200      -1.114999      14.841109      -0.025059      43.951895 0.43692713E+03  0.10170696E+05                                10.690305                            6.875188       0.183645       2.068794                    0.999232      26.790516      73.890671       0.648594       0.405687      -1.083206      -0.000000       0.008513      -0.039866       0.040765      -0.000000       0.000000       0.009508       0.038751      -0.032877      -0.022048      -0.002806       0.024855             15.556237      13.807677      -0.000000      -0.000002       5.654749       2.524520      27.206284          -0.003878
           74              C       7.330200      -1.751880      12.129432      -0.097070      34.671061 0.42337766E+03  0.99278526E+04                                 9.382480                            6.975452      -0.018751       1.976148                    0.999519      29.104782      84.672823       0.606081       0.430971      -1.050850       0.000000       0.006776       0.017866       0.019108      -0.000000      -0.000000       0.000325      -0.099800      -0.006836      -0.048761      -0.002281       0.051041             11.601098      18.385369      -0.000001      -0.000003       5.398170       1.720171      11.019756           0.003995
           75              C       7.330200       8.343683       0.406911       0.553776      28.103839 0.26170552E+03  0.54532562E+04                                 8.397428                            5.633540       0.121611       2.081503                    0.999604      22.648829      62.555876       0.646371       0.454759      -1.034578      -0.000000       0.045781       0.029962       0.054714      -0.000000       0.000000      -0.023887      -0.099227      -0.326585      -0.111509       0.004817       0.106692             11.679956       9.829666       0.000000       0.000001       4.636038       1.996258      20.574163           0.004502
           76              C       7.330200       4.233327       9.440007      -0.025059      43.951100 0.43692051E+03  0.10170488E+05                                10.690124                            6.875104       0.183757       2.068830                    0.999232      26.790322      73.889585       0.648604       0.405684      -1.083210      -0.000000      -0.038780       0.012558       0.040763      -0.000000      -0.000000      -0.006025       0.044776      -0.014785      -0.022045      -0.002808       0.024852             15.555929      13.807368       0.000000      -0.000000      19.631751     -10.594124      13.228670          -0.003877
           77              C       7.330200       2.203386      11.347401      -0.097085      34.671181 0.42338105E+03  0.99279414E+04                                 9.382421                            6.975427      -0.018743       1.976146                    0.999519      29.105074      84.673420       0.606090       0.430964      -1.050855       0.000000       0.012084      -0.014806       0.019112      -0.000000       0.000000       0.022919      -0.059536       0.113956      -0.048761      -0.002273       0.051033             11.600978      18.385054      -0.000001       0.000001       8.124620      -3.294308       8.293261           0.004003
           78              C       7.330200       5.357503       8.465647       0.553778      28.103488 0.26170192E+03  0.54531541E+04                                 8.397330                            5.633483       0.121792       2.081563                    0.999603      22.648601      62.554787       0.646378       0.454756      -1.034581      -0.000000       0.003067      -0.054619       0.054705      -0.000000      -0.000000       0.104146       0.039760       0.090412      -0.111517       0.004812       0.106706             11.679813       9.829527       0.000000      -0.000000      14.860668      -7.899437      10.349243           0.004511
           79              O       9.688570       8.389568       7.340285      -0.580745      35.499615 0.54469915E+03  0.13167340E+05                                 8.661358                            7.306081       0.207005       2.116766                    0.995623      27.977499      74.301428       0.689479       0.367488      -1.129757       0.070582       0.007149      -0.011106       0.071808       0.000653      -0.007825       0.001682      -0.124745       0.151613      -0.088088       0.036916       0.051171             10.135474       8.908323       2.600129       0.496366      15.855576       0.986925       5.642522          -0.010679
           80              O       3.538043      -4.047035       9.076013      -0.586061      37.209446 0.51711264E+03  0.12293201E+05                                 8.865371                            7.014640       0.475150       2.200537                    0.997354      27.670343      71.992089       0.722054       0.356826      -1.142354       0.037503      -0.048221      -0.079325       0.100121       0.059456       0.023669      -0.019816       0.048475       0.021269      -0.078132       0.015944       0.062188             11.041522      12.057488       4.575040       1.474506      14.052284       4.061462       7.014794          -0.012559
           81              O       8.639862      10.327740       7.422939      -0.674220      43.299571 0.65942079E+03  0.16731251E+05                                 9.907640                            8.027454      -0.016282       2.002478                    0.997617      30.247591      82.467506       0.658743       0.366458      -1.129840       0.054201       0.019154       0.055708       0.080050      -0.069714      -0.016177       0.017771       0.065922       0.129802      -0.099038       0.025611       0.073427             11.980943      19.317596      -2.946935       2.144851       9.773285      -0.048768       6.851948          -0.004051
           82              O       9.688570      11.339039       4.959223      -0.580740      35.499372 0.54469227E+03  0.13167130E+05                                 8.661325                            7.306036       0.207062       2.116787                    0.995624      27.977308      74.300766       0.689481       0.367488      -1.129758       0.070585      -0.013193      -0.000629       0.071810      -0.007099       0.003346      -0.006658      -0.133362       0.125751      -0.088085       0.036915       0.051170             10.135453       8.908245      -0.870213      -2.499988       7.341055       3.928916      14.157059          -0.010682
           83              O       3.538043       0.706625      14.861773      -0.586057      37.209423 0.51711235E+03  0.12293196E+05                                 8.865382                            7.014649       0.475068       2.200512                    0.997354      27.670298      71.992066       0.722051       0.356827      -1.142352       0.037499      -0.044587       0.081422       0.100118      -0.009225      -0.063318      -0.005180       0.005179      -0.108664      -0.078118       0.015930       0.062188             11.041525      12.057527      -1.010574      -4.699366       5.256846       1.016588      15.810201          -0.012558
           84              O       8.639862      10.441534       3.239390      -0.674227      43.300059 0.65942950E+03  0.16731531E+05                                 9.907724                            8.027518      -0.016043       2.002550                    0.997620      30.247712      82.468036       0.658739       0.366459      -1.129839       0.054214       0.038669      -0.044450       0.080064       0.020847       0.068473      -0.051253       0.007910      -0.044227      -0.099042       0.025610       0.073432             11.981032      19.317712       3.330951       1.479867       7.624588       1.289444       9.000797          -0.004059
           85              O       9.688570       7.802243       3.595436      -0.580744      35.498778 0.54468251E+03  0.13166824E+05                                 8.661192                            7.305945       0.207053       2.116785                    0.995623      27.977204      74.300075       0.689490       0.367486      -1.129761       0.070583       0.006046       0.011744       0.071808       0.006447       0.004476       0.004973      -0.136263       0.117009      -0.088079       0.036916       0.051163             10.135268       8.908073      -1.729883       2.003600       9.050318      -4.915745      12.447414          -0.010685
           86              O       3.538043       3.340410       7.852102      -0.586059      37.209004 0.51710540E+03  0.12292977E+05                                 8.865265                            7.014563       0.475164       2.200538                    0.997354      27.670310      71.991687       0.722062       0.356823      -1.142357       0.037502       0.092806      -0.002099       0.100119      -0.050230       0.039654       0.025005       0.039500      -0.005677      -0.078135       0.015943       0.062192             11.041373      12.057322      -3.564406       3.224787      12.291356      -5.077954       8.775440          -0.012571
           87              O       8.639862       6.761577       5.232616      -0.674200      43.296626 0.65936887E+03  0.16729572E+05                                 9.907119                            8.027083      -0.016077       2.002552                    0.997619      30.246749      82.463790       0.658766       0.366453      -1.129846       0.054211      -0.057821      -0.011263       0.080056       0.048862      -0.052281       0.033486      -0.022861      -0.136539      -0.099028       0.025608       0.073419             11.980216      19.316258      -0.383898      -3.624422       7.539624      -1.240452       9.084766          -0.004074
           88              O       4.801770       0.787382       8.554659      -0.580746      35.499684 0.54470037E+03  0.13167378E+05                                 8.661372                            7.306092       0.206994       2.116762                    0.995623      27.977518      74.301520       0.689478       0.367489      -1.129757       0.070582      -0.007149       0.011106       0.071807      -0.000653       0.007824       0.001682      -0.124745       0.151609      -0.088087       0.036917       0.051170             10.135491       8.908340      -2.600133      -0.496366      15.855604       0.986924       5.642529          -0.010681
           89              O       8.424843      13.223985       6.818931      -0.586061      37.209316 0.51711055E+03  0.12293137E+05                                 8.865345                            7.014621       0.475194       2.200551                    0.997354      27.670312      71.991935       0.722055       0.356826      -1.142354       0.037503       0.048220       0.079323       0.100119      -0.059457      -0.023670      -0.019816       0.048475       0.021275      -0.078134       0.015946       0.062188             11.041486      12.057456      -4.575026      -1.474501      14.052230       4.061443       7.014772          -0.012558
           90              O       3.753062      -1.150790       8.472005      -0.674223      43.299685 0.65942282E+03  0.16731314E+05                                 9.907649                            8.027459      -0.016267       2.002482                    0.997617      30.247659      82.467689       0.658744       0.366457      -1.129841       0.054201      -0.019154      -0.055709       0.080051       0.069713       0.016177       0.017773       0.065920       0.129800      -0.099037       0.025609       0.073427             11.980955      19.317616       2.946941      -2.144854       9.773297      -0.048769       6.851953          -0.004050
           91              O       4.801770      -2.162089      10.935721      -0.580739      35.499243 0.54468979E+03  0.13167054E+05                                 8.661301                            7.306016       0.207082       2.116795                    0.995624      27.977250      74.300535       0.689483       0.367488      -1.129758       0.070583       0.013195       0.000630       0.071808       0.007099      -0.003348      -0.006659      -0.133360       0.125748      -0.088084       0.036914       0.051170             10.135425       8.908216       0.870212       2.499983       7.341036       3.928904      14.157023          -0.010683
           92              O       8.424843       8.470325       1.033171      -0.586056      37.209431 0.51711235E+03  0.12293197E+05                                 8.865385                            7.014650       0.475114       2.200527                    0.997354      27.670289      71.992050       0.722051       0.356828      -1.142352       0.037500       0.044589      -0.081420       0.100118       0.009224       0.063320      -0.005180       0.005177      -0.108663      -0.078120       0.015931       0.062189             11.041530      12.057534       1.010574       4.699372       5.256847       1.016587      15.810209          -0.012558
           93              O       3.753062      -1.264584      12.655554      -0.674228      43.299918 0.65942706E+03  0.16731452E+05                                 9.907700                            8.027500      -0.016013       2.002561                    0.997620      30.247664      82.467836       0.658740       0.366459      -1.129840       0.054213      -0.038671       0.044448       0.080063      -0.020842      -0.068471      -0.051249       0.007909      -0.044227      -0.099035       0.025604       0.073430             11.980999      19.317653      -3.330941      -1.479860       7.624568       1.289439       9.000776          -0.004057
           94              O       4.801770       1.374707      12.299508      -0.580744      35.498458 0.54467663E+03  0.13166641E+05                                 8.661126                            7.305894       0.207094       2.116800                    0.995623      27.977101      74.299593       0.689494       0.367485      -1.129762       0.070581      -0.006043      -0.011745       0.071806      -0.006450      -0.004475       0.004975      -0.136260       0.117004      -0.088077       0.036912       0.051164             10.135186       8.907991       1.729862      -2.003578       9.050251      -4.915703      12.447316          -0.010683
           95              O       8.424843       5.836540       8.042842      -0.586059      37.208987 0.51710517E+03  0.12292970E+05                                 8.865261                            7.014560       0.475162       2.200537                    0.997354      27.670310      71.991677       0.722063       0.356823      -1.142357       0.037502      -0.092807       0.002100       0.100119       0.050230      -0.039654       0.025005       0.039501      -0.005674      -0.078135       0.015943       0.062192             11.041366      12.057315       3.564403      -3.224785      12.291346      -5.077951       8.775436          -0.012570
           96              O       3.753062       2.415373      10.662328      -0.674196      43.296197 0.65936125E+03  0.16729331E+05                                 9.907065                            8.027045      -0.016081       2.002556                    0.997618      30.246551      82.463149       0.658767       0.366454      -1.129846       0.054208       0.057819       0.011267       0.080053      -0.048862       0.052275       0.033486      -0.022854      -0.136519      -0.099020       0.025605       0.073415             11.980141      19.316122       0.383893       3.624398       7.539585      -1.240442       9.084716          -0.004074
           97              O       0.085030       0.787382       8.554659      -0.580746      35.499675 0.54470023E+03  0.13167373E+05                                 8.661370                            7.306091       0.206995       2.116763                    0.995623      27.977518      74.301516       0.689478       0.367489      -1.129757      -0.070582      -0.007149       0.011106       0.071808       0.000653      -0.007824       0.001682      -0.124745       0.151611      -0.088087       0.036917       0.051170             10.135489       8.908338       2.600132       0.496366      15.855599       0.986924       5.642528          -0.010680
           98              O       6.235557      13.223985       6.818931      -0.586061      37.209380 0.51711158E+03  0.12293168E+05                                 8.865358                            7.014630       0.475172       2.200544                    0.997354      27.670328      71.992013       0.722054       0.356826      -1.142354      -0.037502       0.048221       0.079324       0.100120       0.059457       0.023670      -0.019816       0.048475       0.021272      -0.078133       0.015945       0.062188             11.041503      12.057472       4.575032       1.474503      14.052256       4.061452       7.014783          -0.012559
           99              O       1.133738      -1.150790       8.472005      -0.674221      43.299639 0.65942194E+03  0.16731287E+05                                 9.907646                            8.027457      -0.016287       2.002476                    0.997617      30.247629      82.467614       0.658743       0.366458      -1.129841      -0.054201      -0.019154      -0.055708       0.080050      -0.069714      -0.016177       0.017772       0.065923       0.129803      -0.099039       0.025611       0.073428             11.980952      19.317611      -2.946940       2.144852       9.773293      -0.048769       6.851951          -0.004051
          100              O       0.085030      -2.162089      10.935721      -0.580739      35.499340 0.54469161E+03  0.13167110E+05                                 8.661321                            7.306032       0.207053       2.116785                    0.995624      27.977290      74.300708       0.689481       0.367488      -1.129757      -0.070584       0.013194       0.000629       0.071809      -0.007099       0.003346      -0.006658      -0.133361       0.125753      -0.088085       0.036915       0.051170             10.135449       8.908241      -0.870214      -2.499991       7.341051       3.928913      14.157055          -0.010683
          101              O       6.235557       8.470325       1.033171      -0.586055      37.209555 0.51711433E+03  0.12293258E+05                                 8.865411                            7.014669       0.475066       2.200511                    0.997354      27.670316      71.992197       0.722049       0.356828      -1.142352      -0.037500       0.044589      -0.081421       0.100119      -0.009224      -0.063318      -0.005179       0.005180      -0.108660      -0.078117       0.015929       0.062188             11.041566      12.057566      -1.010577      -4.699385       5.256861       1.016592      15.810271          -0.012559
          102              O       1.133738      -1.264584      12.655554      -0.674228      43.299922 0.65942710E+03  0.16731451E+05                                 9.907694                            8.027495      -0.016024       2.002556                    0.997620      30.247691      82.467880       0.658741       0.366458      -1.129840      -0.054215      -0.038669       0.044450       0.080065       0.020846       0.068473      -0.051253       0.007910      -0.044226      -0.099041       0.025609       0.073432             11.980991      19.317640       3.330938       1.479862       7.624564       1.289438       9.000770          -0.004059
          103              O       0.085030       1.374707      12.299508      -0.580743      35.498540 0.54467816E+03  0.13166689E+05                                 8.661144                            7.305909       0.207060       2.116789                    0.995623      27.977131      74.299738       0.689493       0.367485      -1.129761      -0.070581      -0.006044      -0.011744       0.071806       0.006449       0.004477       0.004973      -0.136262       0.117005      -0.088078       0.036914       0.051164             10.135208       8.908013      -1.729868       2.003583       9.050269      -4.915714      12.447341          -0.010684
          104              O       6.235557       5.836540       8.042842      -0.586059      37.208986 0.51710516E+03  0.12292969E+05                                 8.865260                            7.014560       0.475164       2.200538                    0.997354      27.670311      71.991676       0.722063       0.356823      -1.142357      -0.037502      -0.092807       0.002100       0.100119      -0.050230       0.039654       0.025005       0.039501      -0.005675      -0.078135       0.015943       0.062192             11.041365      12.057314      -3.564403       3.224785      12.291346      -5.077950       8.775436          -0.012570
          105              O       1.133738       2.415373      10.662328      -0.674199      43.296267 0.65936256E+03  0.16729369E+05                                 9.907061                            8.027042      -0.016065       2.002558                    0.997619      30.246627      82.463310       0.658768       0.366453      -1.129847      -0.054210       0.057821       0.011266       0.080056       0.048861      -0.052279       0.033485      -0.022858      -0.136532      -0.099024       0.025607       0.073417             11.980136      19.316113      -0.383891      -3.624398       7.539582      -1.240442       9.084714          -0.004076
          106              O       4.971830       8.389568       7.340285      -0.580746      35.499648 0.54469975E+03  0.13167358E+05                                 8.661365                            7.306086       0.206998       2.116764                    0.995623      27.977510      74.301476       0.689479       0.367488      -1.129757      -0.070582       0.007149      -0.011106       0.071807      -0.000653       0.007825       0.001682      -0.124745       0.151611      -0.088087       0.036917       0.051171             10.135482       8.908331      -2.600131      -0.496366      15.855589       0.986926       5.642526          -0.010680
          107              O       1.348757      -4.047035       9.076013      -0.586062      37.209321 0.51711063E+03  0.12293139E+05                                 8.865345                            7.014621       0.475195       2.200551                    0.997354      27.670314      71.991938       0.722055       0.356826      -1.142354      -0.037503      -0.048220      -0.079324       0.100120      -0.059458      -0.023670      -0.019816       0.048476       0.021275      -0.078135       0.015946       0.062188             11.041486      12.057456      -4.575026      -1.474502      14.052230       4.061443       7.014772          -0.012558
          108              O       6.020538      10.327740       7.422939      -0.674221      43.299608 0.65942147E+03  0.16731272E+05                                 9.907641                            8.027454      -0.016271       2.002481                    0.997617      30.247618      82.467571       0.658744       0.366458      -1.129841      -0.054201       0.019154       0.055709       0.080050       0.069713       0.016177       0.017772       0.065921       0.129801      -0.099037       0.025610       0.073427             11.980944      19.317598       2.946936      -2.144852       9.773287      -0.048768       6.851948          -0.004051
          109              O       4.971830      11.339039       4.959223      -0.580740      35.499319 0.54469129E+03  0.13167100E+05                                 8.661315                            7.306027       0.207076       2.116792                    0.995624      27.977284      74.300669       0.689482       0.367488      -1.129758      -0.070584      -0.013194      -0.000630       0.071809       0.007099      -0.003347      -0.006658      -0.133361       0.125749      -0.088085       0.036914       0.051170             10.135441       8.908232       0.870211       2.499984       7.341047       3.928912      14.157043          -0.010682
          110              O       1.348757       0.706625      14.861773      -0.586058      37.209282 0.51711010E+03  0.12293127E+05                                 8.865352                            7.014628       0.475122       2.200530                    0.997354      27.670267      71.991899       0.722053       0.356827      -1.142353      -0.037500      -0.044586       0.081420       0.100117       0.009224       0.063319      -0.005181       0.005176      -0.108668      -0.078121       0.015933       0.062188             11.041484      12.057490       1.010571       4.699350       5.256831       1.016583      15.810131          -0.012557
          111              O       6.020538      10.441534       3.239390      -0.674228      43.300081 0.65942994E+03  0.16731545E+05                                 9.907727                            8.027520      -0.016026       2.002556                    0.997620      30.247716      82.468055       0.658739       0.366459      -1.129839      -0.054214       0.038670      -0.044450       0.080064      -0.020844      -0.068472      -0.051251       0.007910      -0.044226      -0.099038       0.025606       0.073431             11.981037      19.317720      -3.330953      -1.479865       7.624591       1.289444       9.000801          -0.004057
          112              O       4.971830       7.802243       3.595436      -0.580744      35.498692 0.54468092E+03  0.13166774E+05                                 8.661173                            7.305930       0.207085       2.116796                    0.995623      27.977174      74.299929       0.689491       0.367485      -1.129761      -0.070583       0.006045       0.011744       0.071808      -0.006448      -0.004475       0.004975      -0.136261       0.117009      -0.088078       0.036914       0.051164             10.135245       8.908049       1.729877      -2.003595       9.050298      -4.915734      12.447388          -0.010684
          113              O       1.348757       3.340410       7.852102      -0.586059      37.208972 0.51710488E+03  0.12292961E+05                                 8.865259                            7.014559       0.475172       2.200541                    0.997355      27.670301      71.991648       0.722063       0.356823      -1.142357      -0.037502       0.092806      -0.002099       0.100119       0.050231      -0.039654       0.025005       0.039500      -0.005676      -0.078135       0.015943       0.062192             11.041364      12.057315       3.564403      -3.224785      12.291345      -5.077948       8.775433          -0.012571
          114              O       6.020538       6.761577       5.232616      -0.674197      43.296552 0.65936747E+03  0.16729531E+05                                 9.907122                            8.027085      -0.016096       2.002549                    0.997618      30.246671      82.463623       0.658765       0.366454      -1.129845      -0.054209      -0.057820      -0.011265       0.080054      -0.048863       0.052278       0.033486      -0.022856      -0.136527      -0.099024       0.025607       0.073418             11.980220      19.316265       0.383901       3.624421       7.539627      -1.240452       9.084768          -0.004073
          115              O       7.330200       9.176950       5.298421      -1.178558      69.510298 0.15964715E+04  0.50445522E+05                                14.424190                           13.246965      -0.326319       1.781330                    0.999262      41.939218     126.928951       0.470264       0.412195      -1.098883      -0.000001      -0.000006      -0.000108       0.000108       0.000000       0.000000       0.000020       0.166417      -0.165916      -0.055558      -0.055304       0.110861             16.616720      14.599320       0.000000      -0.000000      17.625742      -0.000410      17.625099          -0.054340
          116              O       2.443400       0.000000      10.596523      -1.178558      69.510468 0.15964760E+04  0.50445678E+05                                14.424190                           13.246964      -0.326316       1.781332                    0.999262      41.939117     126.928508       0.470265       0.412194      -1.098884       0.000001       0.000006       0.000108       0.000108       0.000000       0.000001       0.000019       0.166413      -0.165913      -0.055556      -0.055303       0.110859             16.616720      14.599316       0.000000      -0.000000      17.625736      -0.000414      17.625107          -0.054340

******************************************************
Auxiliary information for the entire system
The total spin magnetic moment of the unit cell is   14.000089
The total net atomic charge of the unit cell is   0.000005
Accuracy of reproducing the electrostatic potential in the unit cell:
  The inner radius (bohr) =    5.0000
  The outer radius (bohr) =   12.0000
  Valid grid points have density less than (e/(bohr^3)) =    0.0001
  The number of valid grid points were=       328377
  The rms potential error without charges in kcal/mol is=      3.71198
  The rms potential error with partial charges in kcal/mol is=      1.49002
  The RRMSE value at monopole order=      0.40141
  The rms potential error with partial charges and cloud penetration in kcal/mol is=      1.48601
  The RRMSE value at monopole order with cloud penetration is=      0.40033
  The rms potential error with partial charges and atomic dipoles in kcal/mol is=      0.20896
  The RRMSE value at dipole order=      0.05629
  The rms potential error with partial charges, atomic dipoles and cloud penetration in kcal/mol is=      0.20400
  The RRMSE value at dipole order with cloud penetration=      0.05496

******************************************************
The electron densities and ab initio electrostatic potential were computed in VASP using the PBE functional and
projector augmented wave method. See the main text of the journal article for a description of computational details.
The atomic charges, dipoles, and quadrupoles were computed with the DDEC6 method as described in
(a) T. A. Manz and N. Gabaldon Limas, RSC Adv. 6 (2016) 47771-47801 DOI: 10.1039/c6ra04656h
(b) N. Gabaldon Limas and T. A. Manz, RSC Adv. 8 (2018) 2678-2707 DOI: 10.1039/c7ra11829e.
For each atom in the material, the electron cloud parameters were fit to the spherically averaged atom-in-material
electron density using radial positions for which this density was between 10^-4 and 10^-2 electrons per cubic bohr.
The polarizabilities, dispersion coefficients, and quantum Drude oscillator (QDO) parameters were fit using the MCLF method.
The magnetic structure of the system was optimized in VASP from the default ferromagnetic initial guess using spin polarization.
The atomic spin moments (ASMs) were computed on this optimized magnetic structure using the DDEC6 partition as inputs
to the method of T. A. Manz and D. S. Sholl, J. Chem. Theory Comput. 7 (2011) 4146-4164 DOI: 10.1021/ct200539n.
The RMSE and RRMSE were computed using a uniform grid with Ewald summation.
