# Supplementary material for: A collection of forcefield precursors for metal–organic frameworks
Source: RSC Adv. 2019 Nov 13;9(63):36492–507. doi: 10.1039/c9ra07327b (PMC9075174; doi:10.1039/c9ra07327b)
Supplement: RA-009-C9RA07327B-s4953 [file RA-009-C9RA07327B-s4953.xyz]

  328
jmolscript: load "" {1 1 1} spacegroup "x,y,z" unitcell [{     18.473200     0.000000     0.000000 }, {      9.236600    15.998260     0.000000 }, {      9.236600     5.332753    15.083305 }]
La    23.091500    13.331883     3.770826     1.700523
La     9.236600     5.332753     3.770826     1.700430
La    18.473200     5.332753     3.770826     1.700431
La    23.091500     7.999130    11.312479     1.700524
La    13.854900     7.999130    11.312479     1.700523
La    27.709800    15.998260    11.312479     1.700435
La    18.473200    15.998260    11.312479     1.700432
La    13.854900    13.331883     3.770826     1.700519
Mg     0.000000     0.000000     0.000000     1.394736
Mg    13.854900     7.999130     0.000000     1.394732
Mg    13.854900     2.666377     7.541652     1.394730
Mg     9.236600     0.000000     0.000000     1.394736
Mg     4.618300     2.666377     7.541652     1.394730
Mg    18.473200    10.665507     7.541652     1.394736
Mg     4.618300     7.999130     0.000000     1.394732
Mg     9.236600    10.665507     7.541652     1.394737
H     26.970872    13.291354     2.325846     0.121141
H     26.957941    14.640541     3.132802     0.125039
H     10.393022     8.280699     1.104098     0.121180
H     10.513098     6.993373     0.209658     0.125086
H     17.316778     3.801186     7.439086     0.121180
H     17.196702     2.528791     6.523529     0.125086
H     19.212128     6.623279    11.755928     0.121143
H     19.225059     7.833814    12.758968     0.125040
H     20.447985     2.857289     1.104098     0.121177
H     19.273090     3.396964     0.209658     0.125080
H      7.261815     1.993383     2.325846     0.121176
H      8.436710     1.329989     3.132802     0.125080
H     23.839665    12.046690    11.755928     0.121167
H     24.881553    11.430223    12.758968     0.125044
H     22.343335    15.099158     7.439086     0.121166
H     21.301447    15.839344     6.523529     0.125044
H     26.222707     5.327420    11.755928     0.121171
H     25.167888     4.733352    12.758968     0.125049
H     11.141187     5.097045     7.439086     0.121176
H     12.303151     5.629254     6.523529     0.125065
H     19.960293    12.859401     1.104098     0.121171
H     21.015112    13.607053     0.209658     0.125050
H     16.568613     8.712652     2.325846     0.121176
H     15.406649     8.026860     3.132802     0.125065
H      7.332013     1.952854     5.215807     0.121176
H      6.170049     2.638646     4.408850     0.125065
H     19.960293    13.804365     6.437555     0.121171
H     21.015112    13.056713     7.331995     0.125049
H     20.377787     5.568461     0.102566     0.121176
H     21.539751     5.036252     1.018123     0.125066
H     26.222707    10.670839    10.869030     0.121172
H     25.167888    11.264908     9.865990     0.125050
H     19.629622     2.384807     6.437555     0.121180
H     19.749698     3.672134     7.331995     0.125086
H     26.970872    13.372412     5.215807     0.121143
H     26.957941    12.023226     4.408850     0.125040
H     19.212128     9.374980    10.869030     0.121142
H     19.225059     8.164445     9.865990     0.125040
H      8.080178     6.864320     0.102566     0.121179
H      7.960102     8.136715     1.018123     0.125086
H     23.839665     3.951570    10.869030     0.121167
H     24.881553     4.568036     9.865990     0.125044
H     22.343335    11.564609     0.102566     0.121167
H     21.301447    10.824423     1.018123     0.125045
H     11.211385     7.808217     6.437555     0.121177
H     10.036490     7.268543     7.331995     0.125080
H     16.498415     8.672123     5.215807     0.121176
H     17.673310     9.335518     4.408850     0.125080
H      9.975528     8.039659    12.757459     0.121145
H      9.988459     6.690472    11.950503     0.125042
H     26.553378    13.050314    13.979207     0.121180
H     26.433302    14.337640    14.873647     0.125086
H     19.629622    17.529827     7.644219     0.121180
H     19.749698    18.802222     8.559776     0.125086
H     17.734272    14.707734     3.327377     0.121143
H     17.721341    13.497199     2.324337     0.125040
H     16.498415    18.473724    13.979207     0.121176
H     17.673310    17.934049    14.873647     0.125079
H     29.684585    19.337630    12.757459     0.121177
H     28.509690    20.001024    11.950503     0.125080
H     13.106735     9.284323     3.327377     0.121167
H     12.064847     9.900790     2.324337     0.125045
H     14.603065     6.231855     7.644219     0.121167
H     15.644953     5.491669     8.559776     0.125045
H     10.723693    16.003593     3.327377     0.121172
H     11.778512    16.597661     2.324337     0.125049
H     25.805213    16.233968     7.644219     0.121177
H     24.643249    15.701759     8.559776     0.125066
H     16.986107     8.471612    13.979207     0.121172
H     15.931288     7.723960    14.873647     0.125050
H     20.377787    12.618361    12.757459     0.121177
H     21.539751    13.304153    11.950503     0.125066
H     29.614387    19.378159     9.867498     0.121177
H     30.776351    18.692367    10.674455     0.125066
H     16.986107     7.526648     8.645750     0.121173
H     15.931288     8.274300     7.751310     0.125050
H     16.568613    15.762552    14.980739     0.121177
H     15.406649    16.294761    14.065182     0.125066
H     10.723693    10.660174     4.214275     0.121173
H     11.778512    10.066105     5.217315     0.125051
H     17.316778    18.946206     8.645750     0.121179
H     17.196702    17.658879     7.751310     0.125086
H      9.975528     7.958601     9.867498     0.121143
H      9.988459     9.307787    10.674455     0.125040
H     17.734272    11.956033     4.214275     0.121143
H     17.721341    13.166568     5.217315     0.125040
H     28.866222    14.466693    14.980739     0.121181
H     28.986298    13.194298    14.065182     0.125086
H     13.106735    17.379443     4.214275     0.121166
H     12.064847    16.762977     5.217315     0.125044
H     14.603065     9.766404    14.980739     0.121167
H     15.644953    10.506590    14.065182     0.125045
H     25.735015    13.522796     8.645750     0.121178
H     26.909910    14.062470     7.751310     0.125081
H     20.447985    12.658890     9.867498     0.121176
H     19.273090    11.995495    10.674455     0.125080
C     26.394508    13.950483     2.746670    -0.181919
C     25.493201    14.560443     1.712106     0.670554
C     10.429969     7.310138     1.123706    -0.181696
C     11.626847     6.870826     1.916937     0.670596
C     17.279831     3.496153     6.517496    -0.181696
C     16.082953     4.097581     5.838898     0.670596
C     19.788492     7.239746    12.237085    -0.181920
C     20.689799     6.467670    13.157016     0.670558
C     19.588981     3.310573     1.123706    -0.181818
C     18.610086     2.493702     1.916937     0.670546
C      8.120819     2.162965     2.746670    -0.181819
C      9.099714     2.638540     1.712106     0.670545
C     24.085358    11.239311    12.237085    -0.181830
C     22.966067    10.844794    13.157016     0.670552
C     22.097642    15.283671     6.517496    -0.181828
C     23.216933    16.019484     5.838898     0.670551
C     25.400650     5.518333    12.237085    -0.181828
C     25.618634     6.684926    13.157016     0.670571
C     11.423827     5.217566     6.517496    -0.181821
C     11.501414     3.880325     5.838898     0.670538
C     20.782350    13.376678     1.123706    -0.181828
C     20.564366    14.632862     1.916937     0.670567
C     16.285973     7.883942     2.746670    -0.181819
C     16.208386     6.798407     1.712106     0.670537
C      7.049373     2.781564     4.794983    -0.181821
C      6.971786     3.867099     5.829547     0.670535
C     20.782350    13.287088     6.417946    -0.181827
C     20.564366    12.030905     5.624715     0.670570
C     20.660427     5.447941     1.024156    -0.181820
C     20.738014     6.785182     1.702754     0.670538
C     25.400650    10.479927    10.387872    -0.181830
C     25.618634     9.313334     9.467941     0.670572
C     19.666569     3.355368     6.417946    -0.181696
C     20.863447     3.794680     5.624715     0.670592
C     26.394508    12.713284     4.794983    -0.181919
C     25.493201    12.103323     5.829547     0.670553
C     19.788492     8.758514    10.387872    -0.181921
C     20.689799     9.530590     9.467941     0.670555
C      8.043231     7.169354     1.024156    -0.181696
C      6.846353     6.567926     1.702754     0.670596
C     24.085358     4.758949    10.387872    -0.181829
C     22.966067     5.153466     9.467941     0.670550
C     22.097642    11.380096     1.024156    -0.181829
C     23.216933    10.644282     1.702754     0.670552
C     10.352381     7.354933     6.417946    -0.181819
C      9.373486     8.171804     5.624715     0.670547
C     17.357419     8.502542     4.794983    -0.181818
C     18.336314     8.026967     5.829547     0.670545
C     10.551892     7.380530    12.336635    -0.181919
C     11.453199     6.770570    13.371199     0.670553
C     26.516431    14.020875    13.959599    -0.181697
C     25.319553    14.460187    13.166368     0.670596
C     19.666569    17.834860     8.565809    -0.181696
C     20.863447    17.233432     9.244407     0.670594
C     17.157908    14.091267     2.846220    -0.181921
C     16.256601    14.863343     1.926289     0.670554
C     17.357419    18.020440    13.959599    -0.181819
C     18.336314    18.837311    13.166368     0.670548
C     28.825581    19.168048    12.336635    -0.181819
C     27.846686    18.692473    13.371199     0.670547
C     12.861042    10.091702     2.846220    -0.181831
C     13.980333    10.486219     1.926289     0.670550
C     14.848758     6.047342     8.565809    -0.181829
C     13.729467     5.311529     9.244407     0.670551
C     11.545750    15.812680     2.846220    -0.181829
C     11.327766    14.646087     1.926289     0.670571
C     25.522573    16.113447     8.565809    -0.181822
C     25.444986    17.450688     9.244407     0.670540
C     16.164050     7.954335    13.959599    -0.181830
C     16.382034     6.698151    13.166368     0.670570
C     20.660427    13.447071    12.336635    -0.181820
C     20.738014    14.532606    13.371199     0.670538
C     29.897027    18.549449    10.288322    -0.181821
C     29.974614    17.463914     9.253758     0.670537
C     16.164050     8.043925     8.665359    -0.181829
C     16.382034     9.300108     9.458590     0.670571
C     16.285973    15.883072    14.059149    -0.181821
C     16.208386    14.545831    13.380551     0.670538
C     11.545750    10.851086     4.695433    -0.181830
C     11.327766    12.017679     5.615364     0.670570
C     17.279831    17.975645     8.665359    -0.181696
C     16.082953    17.536333     9.458590     0.670592
C     10.551892     8.617729    10.288322    -0.181918
C     11.453199     9.227690     9.253758     0.670558
C     17.157908    12.572499     4.695433    -0.181920
C     16.256601    11.800423     5.615364     0.670555
C     28.903169    14.161659    14.059149    -0.181697
C     30.100047    14.763087    13.380551     0.670597
C     12.861042    16.572064     4.695433    -0.181829
C     13.980333    16.177547     5.615364     0.670548
C     14.848758     9.950917    14.059149    -0.181830
C     13.729467    10.686731    13.380551     0.670551
C     26.594019    13.976080     8.665359    -0.181820
C     27.572914    13.159209     9.458590     0.670548
C     19.588981    12.828471    10.288322    -0.181818
C     18.610086    13.304046     9.253758     0.670545
O     26.001029    15.115583     0.730183    -0.598760
O     24.257344    14.450162     1.855850    -0.547665
O     12.749094     7.256811     1.567910    -0.598821
O     11.445810     6.163063     2.930083    -0.547400
O     14.960706     3.897176     6.319151    -0.598821
O     16.263990     4.816863     4.833898    -0.547404
O     20.181971     5.726950    14.007715    -0.598768
O     21.925656     6.566432    13.005127    -0.547671
O     18.383236     1.328815     1.567910    -0.598772
O     18.087664     3.004367     2.930083    -0.547459
O      9.326564     1.921178     0.730183    -0.598769
O      9.622136     3.763964     1.855850    -0.547459
O     22.578499    11.654945    14.007715    -0.598823
O     22.433669     9.725129    13.005127    -0.547484
O     23.604501    17.091581     6.319151    -0.598821
O     23.749331    15.503060     4.833898    -0.547483
O     26.514030     6.615494    14.007715    -0.598743
O     24.915174     7.705828    13.005127    -0.547471
O     12.236093     3.008633     6.319151    -0.598625
O     10.787979     3.677467     4.833898    -0.547527
O     19.668970    15.411764     1.567910    -0.598740
O     21.267826    14.829960     2.930083    -0.547470
O     15.473707     6.960630     0.730183    -0.598624
O     16.921821     5.783264     1.855850    -0.547530
O      6.237107     3.704877     6.811470    -0.598621
O      7.685221     4.882242     5.685803    -0.547526
O     19.668970    11.252003     5.973743    -0.598743
O     21.267826    11.833806     4.611570    -0.547471
O     21.472693     7.656874     1.222502    -0.598627
O     20.024579     6.988040     2.707755    -0.547530
O     26.514030     9.382766     8.617243    -0.598744
O     24.915174     8.292431     9.619830    -0.547474
O     21.985694     3.408696     5.973743    -0.598816
O     20.682410     4.502444     4.611570    -0.547399
O     26.001029    11.548184     6.811470    -0.598764
O     24.257344    12.213605     5.685803    -0.547666
O     20.181971    10.271309     8.617243    -0.598763
O     21.925656     9.431827     9.619830    -0.547666
O      5.724106     6.768331     1.222502    -0.598822
O      7.027390     5.848644     2.707755    -0.547401
O     22.578499     4.343314     8.617243    -0.598821
O     22.433669     6.273131     9.619830    -0.547483
O     23.604501     9.572186     1.222502    -0.598822
O     23.749331    11.160706     2.707755    -0.547485
O      9.146636     9.336691     5.973743    -0.598770
O      8.851064     7.661140     4.611570    -0.547459
O     18.563164     8.744329     6.811470    -0.598767
O     18.858736     6.901543     5.685803    -0.547459
O     10.945371     6.215430    14.353122    -0.598767
O     12.689056     6.880851    13.227455    -0.547665
O     24.197306    14.074202    13.515395    -0.598821
O     25.500590    15.167950    12.153222    -0.547402
O     21.985694    17.433837     8.764154    -0.598817
O     20.682410    16.514150    10.249407    -0.547402
O     16.764429    15.604063     1.075590    -0.598764
O     15.020744    14.764581     2.078178    -0.547665
O     18.563164    20.002198    13.515395    -0.598768
O     18.858736    18.326646    12.153222    -0.547463
O     27.619836    19.409835    14.353122    -0.598771
O     27.324264    17.567049    13.227455    -0.547461
O     14.367901     9.676068     1.075590    -0.598820
O     14.512731    11.605884     2.078178    -0.547479
O     13.341899     4.239432     8.764154    -0.598820
O     13.197069     5.827953    10.249407    -0.547484
O     10.432370    14.715519     1.075590    -0.598739
O     12.031226    13.625185     2.078178    -0.547471
O     24.710307    18.322380     8.764154    -0.598627
O     26.158421    17.653546    10.249407    -0.547530
O     17.277430     5.919249    13.515395    -0.598743
O     15.678574     6.501053    12.153222    -0.547471
O     21.472693    14.370383    14.353122    -0.598626
O     20.024579    15.547749    13.227455    -0.547530
O     30.709293    17.626136     8.271835    -0.598624
O     29.261179    16.448771     9.397502    -0.547529
O     17.277430    10.079010     9.109562    -0.598739
O     15.678574     9.497207    10.471735    -0.547471
O     15.473707    13.674139    13.860803    -0.598626
O     16.921821    14.342973    12.375550    -0.547530
O     10.432370    11.948247     6.466062    -0.598742
O     12.031226    13.038582     5.463475    -0.547469
O     14.960706    17.922317     9.109562    -0.598816
O     16.263990    16.828569    10.471735    -0.547401
O     10.945371     9.782829     8.271835    -0.598767
O     12.689056     9.117408     9.397502    -0.547668
O     16.764429    11.059704     6.466062    -0.598764
O     15.020744    11.899186     5.463475    -0.547665
O     31.222294    14.562682    13.860803    -0.598822
O     29.919010    15.482369    12.375550    -0.547402
O     14.367901    16.987699     6.466062    -0.598816
O     14.512731    15.057882     5.463475    -0.547480
O     13.341899    11.758827    13.860803    -0.598820
O     13.197069    10.170307    12.375550    -0.547481
O     27.799764    11.994322     9.109562    -0.598771
O     28.095336    13.669873    10.471735    -0.547461
O     18.383236    12.586684     8.271835    -0.598769
O     18.087664    14.429470     9.397502    -0.547460
O     25.631565    13.331883     3.770826    -0.209153
O      9.236600     6.799260     1.696872    -0.209196
O     18.473200     3.866246     5.844781    -0.209195
O     20.551435     7.999130    11.312479    -0.209152
O     19.743233     4.599500     1.696872    -0.209165
O      7.966568     3.132992     3.770826    -0.209166
O     24.361532    10.198891    11.312479    -0.209140
O     21.821467    14.065137     5.844781    -0.209141
O     24.361532     5.799369    11.312479    -0.209140
O     10.506633     6.066007     5.844781    -0.209167
O     21.821468    12.598630     1.696872    -0.209141
O     17.203167     7.532514     3.770826    -0.209166
O     11.314835     7.999130    11.312479    -0.209152
O     27.709800    14.531753    13.386433    -0.209196
O     18.473200    17.464767     9.238524    -0.209195
O     16.394965    13.331883     3.770826    -0.209152
O     17.203168    16.731513    13.386433    -0.209166
O     28.979833    18.198021    11.312479    -0.209166
O     12.584867    11.132123     3.770826    -0.209140
O     15.124933     7.265876     9.238524    -0.209140
O     12.584868    15.531644     3.770826    -0.209140
O     26.439768    15.265006     9.238524    -0.209166
O     15.124933     8.732383    13.386433    -0.209140
O     19.743233    13.798499    11.312479    -0.209166

The following XYZ coordinates are in angstroms. Other properties are in atomic units.
The sperically averaged electron density of each atom fit to a function of the form exp(a - br)
eigen_1, eigen_2 and eigen_3 are the three eigenvalues of traceless quadrupole moment tensor
  atom number  atomic symbol              X              Y              Z     net charge C6 coefficient C8 coefficient C10 coefficient fluctuating dipole atomic polarizability isotropic forcefield polarizability              a              b squared Pearson coefficient          <r^3>          <r^4>         wp_QDO          m_QDO          q_QDO       dipole_x       dipole_y       dipole_z         dipole            Qxy            Qxz            Qyz     Q(x^2-y^2)  Q(3z^2 - R^2)        eigen_1        eigen_2        eigen_3 static polarizability      alpha(xx)      alpha(xy)      alpha(xz)      alpha(yy)      alpha(yz)      alpha(zz) atomic spin moment
            1             La      23.091500      13.331883       3.770826       1.700523     231.400393 0.67044626E+04  0.28471678E+06                                28.675787                           25.638254       1.370046       1.975675                    0.999504     113.148182     323.026290       0.392295       0.367658      -1.204423       0.000104      -0.000001       0.000000       0.000104      -0.000011      -0.000011      -0.116588      -0.329900      -0.247319      -0.123733      -0.123650       0.247382             31.354121      35.427487      -0.000007      -0.000005      24.564897       3.839603      34.069978           0.028711
            2             La       9.236600       5.332753       3.770826       1.700430     231.410438 0.67049283E+04  0.28474215E+06                                28.676824                           25.639320       1.370029       1.975644                    0.999505     113.152294     323.043585       0.392282       0.367663      -1.204416      -0.000002      -0.000022       0.000028       0.000035      -0.142917      -0.101056       0.058325       0.164914      -0.247398      -0.123783      -0.123708       0.247492             31.355045      27.281673       4.703585       3.325933      32.712891      -1.920040      34.070572           0.028970
            3             La      18.473200       5.332753       3.770826       1.700431     231.602551 0.67118720E+04  0.28510105E+06                                28.688900                           25.649897       1.370018       1.975640                    0.999505     113.152510     323.044408       0.392276       0.367586      -1.204521      -0.000000       0.000023      -0.000027       0.000035       0.142892       0.101040       0.058323       0.164921      -0.247401      -0.123757      -0.123707       0.247464             31.368495      27.293229      -4.705786      -3.327494      32.726975      -1.920923      34.085280           0.028984
            4             La      23.091500       7.999130      11.312479       1.700524     231.400413 0.67044637E+04  0.28471682E+06                                28.675779                           25.638248       1.370054       1.975677                    0.999504     113.148185     323.026231       0.392295       0.367658      -1.204424      -0.000105       0.000001      -0.000000       0.000105      -0.000013      -0.000012       0.000024      -0.000084       0.742150      -0.123736      -0.123648       0.247383             31.354110      35.427472      -0.000021      -0.000000      35.427191      -0.000800      23.207669           0.028715
            5             La      13.854900       7.999130      11.312479       1.700523     231.400575 0.67044702E+04  0.28471719E+06                                28.675799                           25.638266       1.370061       1.975678                    0.999504     113.148334     323.026805       0.392295       0.367658      -1.204423      -0.000101       0.000001      -0.000002       0.000101      -0.000018      -0.000004      -0.116580      -0.329911      -0.247325      -0.123736      -0.123647       0.247383             31.354132      35.427484      -0.000015       0.000002      24.564921       3.839635      34.069991           0.028739
            6             La      27.709800      15.998260      11.312479       1.700435     231.410427 0.67049261E+04  0.28474196E+06                                28.676790                           25.639289       1.370050       1.975650                    0.999505     113.152209     323.043031       0.392283       0.367662      -1.204417       0.000001       0.000020      -0.000029       0.000035      -0.142915      -0.101059       0.058323       0.164917      -0.247398      -0.123785      -0.123707       0.247491             31.355009      27.281642       4.703577       3.325926      32.712851      -1.920041      34.070532           0.028969
            7             La      18.473200      15.998260      11.312479       1.700432     231.602409 0.67118665E+04  0.28510074E+06                                28.688884                           25.649882       1.370012       1.975639                    0.999505     113.152376     323.043903       0.392277       0.367586      -1.204521       0.000000      -0.000021       0.000026       0.000034       0.142892       0.101040       0.058326       0.164914      -0.247402      -0.123755      -0.123709       0.247464             31.368476      27.293213      -4.705783      -3.327495      32.726957      -1.920911      34.085258           0.028969
            8             La      13.854900      13.331883       3.770826       1.700519     231.400392 0.67044650E+04  0.28471697E+06                                28.675818                           25.638284       1.370025       1.975670                    0.999504     113.148256     323.026794       0.392294       0.367659      -1.204422       0.000104       0.000001       0.000000       0.000104      -0.000014      -0.000007       0.000025      -0.000083       0.742145      -0.123735      -0.123647       0.247382             31.354153      35.427524      -0.000020       0.000005      35.427242      -0.000792      23.207694           0.028713
            9             Mg       0.000000       0.000000       0.000000       1.394736      27.184119 0.34595368E+03  0.78608313E+04                                10.577182                            8.343054      -1.068919       1.758429                    0.999382      20.191187      61.525278       0.357266       0.754507      -0.896368      -0.000000      -0.000000       0.000001       0.000001      -0.023666      -0.016712       0.009723       0.027373      -0.041081      -0.020578      -0.020440       0.041018             12.675907      11.736566       1.084877       0.766815      12.988991      -0.442906      13.302165           0.003809
           10             Mg      13.854900       7.999130       0.000000       1.394732      27.184360 0.34596238E+03  0.78610717E+04                                10.577210                            8.343139      -1.068912       1.758428                    0.999382      20.191313      61.525652       0.357266       0.754504      -0.896370       0.000000       0.000000       0.000000       0.000000      -0.000006       0.000014      -0.019315      -0.054661      -0.040916      -0.020514      -0.020467       0.040981             12.675844      13.615086       0.000051      -0.000057      11.110232       0.885731      13.302213           0.003897
           11             Mg      13.854900       2.666377       7.541652       1.394730      27.184396 0.34596278E+03  0.78610831E+04                                10.577219                            8.343144      -1.068912       1.758428                    0.999382      20.191325      61.525699       0.357266       0.754504      -0.896370      -0.000000       0.000000       0.000000       0.000000      -0.000017       0.000006      -0.000005      -0.000041       0.122941      -0.020517      -0.020464       0.040980             12.675857      13.615099       0.000124      -0.000177      13.615394       0.000021      10.797077           0.003879
           12             Mg       9.236600       0.000000       0.000000       1.394736      27.183661 0.34594604E+03  0.78606171E+04                                10.577131                            8.343013      -1.068919       1.758429                    0.999382      20.191167      61.525131       0.357264       0.754516      -0.896365      -0.000000       0.000000       0.000000       0.000000       0.023638       0.016737       0.009715       0.027353      -0.041136      -0.020577      -0.020433       0.041010             12.675842      11.736552      -1.084576      -0.767220      12.988860      -0.442969      13.302113           0.003807
           13             Mg       4.618300       2.666377       7.541652       1.394730      27.184438 0.34596359E+03  0.78611059E+04                                10.577227                            8.343152      -1.068911       1.758428                    0.999382      20.191344      61.525768       0.357266       0.754503      -0.896370       0.000000      -0.000000      -0.000000       0.000000      -0.000000      -0.000018      -0.019316      -0.054660      -0.040917      -0.020517      -0.020464       0.040980             12.675865      13.615110      -0.000124       0.000176      11.110245       0.885729      13.302240           0.003889
           14             Mg      18.473200      10.665507       7.541652       1.394736      27.184069 0.34595279E+03  0.78608061E+04                                10.577171                            8.343045      -1.068919       1.758430                    0.999382      20.191162      61.525182       0.357266       0.754508      -0.896368       0.000001       0.000001      -0.000000       0.000001      -0.023646      -0.016740       0.009716       0.027354      -0.041134      -0.020577      -0.020440       0.041017             12.675895      11.736554       1.084586       0.767229      12.988974      -0.442903      13.302158           0.003789
           15             Mg       4.618300       7.999130       0.000000       1.394732      27.184247 0.34596073E+03  0.78610251E+04                                10.577187                            8.343123      -1.068914       1.758428                    0.999382      20.191267      61.525485       0.357266       0.754504      -0.896370       0.000000      -0.000001      -0.000000       0.000001       0.000011      -0.000010      -0.000005      -0.000042       0.122940      -0.020514      -0.020466       0.040980             12.675814      13.615058      -0.000040       0.000072      13.615338       0.000025      10.797045           0.003886
           16             Mg       9.236600      10.665507       7.541652       1.394737      27.183733 0.34594698E+03  0.78606437E+04                                10.577146                            8.343022      -1.068918       1.758429                    0.999382      20.191194      61.525231       0.357264       0.754516      -0.896365       0.000000       0.000000      -0.000001       0.000001       0.023660       0.016708       0.009722       0.027373      -0.041080      -0.020578      -0.020433       0.041010             12.675862      11.736570      -1.084870      -0.766813      12.988904      -0.442974      13.302112           0.003810
           17              H      26.970872      13.291354       2.325846       0.121141       1.075456 0.86449730E+01  0.86637962E+02                                 1.751582                            1.731707      -0.972976       2.416397                    0.997811       3.556578      10.100678       0.469835       1.300818      -0.705165       0.019032      -0.025660      -0.010994       0.033787      -0.003521      -0.005245       0.001337      -0.015507      -0.011056      -0.010349      -0.000453       0.010802              1.746963       1.708291      -0.246846      -0.221165       1.760647       0.206334       1.771953           0.000224
           18              H      26.957941      14.640541       3.132802       0.125039       1.055541 0.82677246E+01  0.82172064E+02                                 1.750759                            1.709365      -0.970297       2.424827                    0.997007       3.541846      10.110872       0.465000       1.325302      -0.699887       0.014652       0.025684       0.017053       0.034135       0.003356      -0.000481       0.005979      -0.007253       0.013480      -0.007903      -0.001405       0.009308              1.763887       1.787972       0.430979       0.136061       1.910403       0.131450       1.593285          -0.000009
           19              H      10.393022       8.280699       1.104098       0.121180       1.075327 0.86436017E+01  0.86620869E+02                                 1.751462                            1.731588      -0.973012       2.416418                    0.997812       3.556235      10.099541       0.469843       1.300845      -0.705160      -0.005846       0.033298       0.000219       0.033808      -0.003454      -0.005189       0.003853      -0.008409      -0.022087      -0.010345      -0.000463       0.010809              1.746843       1.573534       0.082475       0.011708       2.185662       0.008415       1.481332           0.000232
           20              H      10.513098       6.993373       0.209658       0.125086       1.055390 0.82661855E+01  0.82153007E+02                                 1.750611                            1.709223      -0.970307       2.424867                    0.997009       3.541450      10.109536       0.465012       1.325328      -0.699883       0.000896      -0.016707      -0.029779       0.034158       0.004164       0.000102       0.007394      -0.003276       0.003292      -0.007901      -0.001416       0.009316              1.763735       1.574917      -0.006763      -0.173443       1.475797       0.209775       2.240491          -0.000003
           21              H      17.316778       3.801186       7.439086       0.121180       1.075326 0.86435919E+01  0.86620810E+02                                 1.751465                            1.731591      -0.973021       2.416413                    0.997812       3.556245      10.099596       0.469841       1.300851      -0.705159       0.005846       0.011305       0.031320       0.033807       0.006042       0.001526       0.007789       0.002724       0.011310      -0.010345      -0.000462       0.010807              1.746846       1.573537      -0.038530      -0.073856       1.564882       0.227894       2.102119           0.000233
           22              H      17.196702       2.528791       6.523529       0.125086       1.055388 0.82661587E+01  0.82152682E+02                                 1.750610                            1.709221      -0.970299       2.424871                    0.997009       3.541441      10.109510       0.465012       1.325330      -0.699883      -0.000896      -0.033645      -0.005825       0.034158      -0.001487      -0.003893       0.005749      -0.007931      -0.010671      -0.007901      -0.001417       0.009318              1.763734       1.574916       0.165779      -0.051439       2.287374      -0.077161       1.428910          -0.000004
           23              H      19.212128       6.623279      11.755928       0.121143       1.075456 0.86449614E+01  0.86637726E+02                                 1.751574                            1.731699      -0.972961       2.416404                    0.997811       3.556568      10.100608       0.469839       1.300807      -0.705167      -0.019032      -0.018919      -0.020527       0.033786       0.006117       0.001571       0.005213      -0.004541       0.021838      -0.010347      -0.000454       0.010801              1.746955       1.708283       0.290797       0.159006       1.900376       0.156927       1.632206           0.000224
           24              H      19.225059       7.833814      12.758968       0.125040       1.055550 0.82677979E+01  0.82172828E+02                                 1.750756                            1.709362      -0.970286       2.424833                    0.997007       3.541835      10.110784       0.465006       1.325285      -0.699890      -0.014652       0.024639       0.018532       0.034135      -0.000667      -0.003325       0.003673      -0.013780      -0.006098      -0.007905      -0.001405       0.009309              1.763883       1.787968      -0.271939      -0.360976       1.711138       0.201898       1.792542          -0.000010
           25              H      20.447985       2.857289       1.104098       0.121177       1.075369 0.86440876E+01  0.86627189E+02                                 1.751521                            1.731646      -0.973096       2.416368                    0.997811       3.556381      10.100129       0.469830       1.300860      -0.705156       0.031747      -0.011587       0.000214       0.033796      -0.001912       0.005931       0.002570       0.010175      -0.022087      -0.010346      -0.000456       0.010802              1.746902       1.961266      -0.306306       0.001431       1.798058      -0.014344       1.481383           0.000234
           26              H      19.273090       3.396964       0.209658       0.125080       1.055391 0.82662040E+01  0.82153250E+02                                 1.750611                            1.709224      -0.970269       2.424878                    0.997008       3.541481      10.109633       0.465012       1.325328      -0.699883      -0.014916       0.007568      -0.029771       0.034147      -0.003501       0.006352      -0.003783      -0.005588       0.003283      -0.007905      -0.001409       0.009315              1.763736       1.506437       0.046303       0.268390       1.544285       0.045323       2.240486          -0.000009
           27              H       7.261815       1.993383       2.325846       0.121176       1.075366 0.86440398E+01  0.86626490E+02                                 1.751508                            1.731634      -0.973078       2.416377                    0.997811       3.556369      10.100044       0.469835       1.300849      -0.705159      -0.031747      -0.003661      -0.010995       0.033796      -0.004956       0.003778       0.003870       0.013854      -0.011051      -0.010346      -0.000457       0.010803              1.746889       1.961251       0.100751       0.289262       1.507543       0.088364       1.771874           0.000235
           28              H       8.436710       1.329989       3.132802       0.125080       1.055390 0.82661944E+01  0.82153064E+02                                 1.750605                            1.709218      -0.970261       2.424882                    0.997008       3.541474      10.109581       0.465015       1.325320      -0.699884       0.014916      -0.025546       0.017058       0.034147      -0.004824       0.005417      -0.002580      -0.002186       0.013489      -0.007906      -0.001408       0.009315              1.763729       1.506432      -0.268473       0.045808       2.191608      -0.183542       1.593147          -0.000011
           29              H      23.839665      12.046690      11.755928       0.121167       1.075376 0.86441239E+01  0.86627388E+02                                 1.751504                            1.731630      -0.973016       2.416395                    0.997812       3.556393      10.100056       0.469841       1.300830      -0.705162      -0.006867       0.025944      -0.020536       0.033793      -0.005027       0.003730      -0.003970      -0.008321       0.021845      -0.010348      -0.000457       0.010805              1.746885       1.600453      -0.228568       0.056400       2.008061      -0.216160       1.632141           0.000238
           30              H      24.881553      11.430223      12.758968       0.125044       1.055510 0.82673879E+01  0.82167748E+02                                 1.750717                            1.709324      -0.970250       2.424856                    0.997008       3.541737      10.110448       0.465009       1.325293      -0.699889       0.028672       0.000367       0.018532       0.034142      -0.005636       0.004844       0.001039       0.008058      -0.006088      -0.007905      -0.001410       0.009315              1.763843       1.965810       0.169231       0.355331       1.533218       0.211657       1.792501          -0.000011
           31              H      22.343335      15.099158       7.439086       0.121166       1.075383 0.86441980E+01  0.86628286E+02                                 1.751511                            1.731637      -0.973017       2.416395                    0.997812       3.556389      10.100042       0.469841       1.300829      -0.705163       0.006868      -0.010714       0.031306       0.033794      -0.001843       0.005981      -0.005213      -0.011836       0.011299      -0.010347      -0.000458       0.010805              1.746892       1.600458       0.023015       0.234297       1.538050      -0.049985       2.102167           0.000236
           32              H      21.301447      15.839344       6.523529       0.125044       1.055525 0.82675263E+01  0.82169391E+02                                 1.750726                            1.709333      -0.970261       2.424850                    0.997008       3.541748      10.110465       0.465010       1.325284      -0.699891      -0.028672       0.017595      -0.005832       0.034142      -0.002690       0.006927       0.000499       0.006529      -0.010673      -0.007905      -0.001410       0.009315              1.763853       1.965822      -0.391424      -0.041110       1.896737       0.083139       1.428999          -0.000014
           33              H      26.222707       5.327420      11.755928       0.121171       1.075424 0.86446303E+01  0.86633812E+02                                 1.751560                            1.731684      -0.973113       2.416347                    0.997811       3.556477      10.100404       0.469833       1.300834      -0.705161       0.025902      -0.007025      -0.020530       0.033790      -0.001089      -0.005301      -0.001244       0.012864       0.021848      -0.010347      -0.000457       0.010803              1.746942       2.104181      -0.062219      -0.215410       1.504454       0.059239       1.632191           0.000239
           34              H      25.167888       4.733352      12.758968       0.125049       1.055510 0.82674025E+01  0.82168102E+02                                 1.750732                            1.709338      -0.970299       2.424839                    0.997008       3.541755      10.110581       0.465001       1.325311      -0.699885      -0.014016      -0.025014       0.018536       0.034143       0.006305      -0.001518      -0.004716       0.005729      -0.006092      -0.007906      -0.001406       0.009312              1.763859       1.494820       0.102703       0.005634       2.004240      -0.413561       1.792518          -0.000020
           35              H      11.141187       5.097045       7.439086       0.121176       1.075313 0.86434615E+01  0.86619004E+02                                 1.751434                            1.731564      -0.972957       2.416435                    0.997812       3.556241      10.099490       0.469851       1.300830      -0.705163      -0.012709      -0.000586       0.031313       0.033799      -0.004203      -0.007507      -0.002572       0.009105       0.011303      -0.010346      -0.000460       0.010806              1.746814       1.533659       0.015516      -0.160427       1.604719      -0.177900       2.102065           0.000232
           36              H      12.303151       5.629254       6.523529       0.125065       1.055457 0.82668862E+01  0.82161787E+02                                 1.750684                            1.709293      -0.970301       2.424847                    0.997008       3.541656      10.110266       0.465003       1.325325      -0.699883       0.029574       0.016041      -0.005822       0.034144       0.004172      -0.003027      -0.006247       0.001385      -0.010680      -0.007902      -0.001409       0.009312              1.763809       2.252926       0.225617       0.092554       1.609530      -0.005965       1.428969          -0.000013
           37              H      19.960293      12.859401       1.104098       0.121171       1.075416 0.86445443E+01  0.86632693E+02                                 1.751547                            1.731671      -0.973102       2.416353                    0.997812       3.556471      10.100356       0.469836       1.300828      -0.705162      -0.025902      -0.021697       0.000220       0.033789       0.005359      -0.000741      -0.006421      -0.001781      -0.022091      -0.010346      -0.000456       0.010802              1.746929       2.104164       0.223828      -0.013144       1.655220       0.005931       1.481403           0.000239
           38              H      21.015112      13.607053       0.209658       0.125050       1.055504 0.82673339E+01  0.82167191E+02                                 1.750720                            1.709327      -0.970280       2.424849                    0.997008       3.541733      10.110481       0.465004       1.325306      -0.699887       0.014016       0.009138      -0.029762       0.034143      -0.000672      -0.006452      -0.003611       0.008856       0.003284      -0.007907      -0.001406       0.009313              1.763847       1.494810      -0.039546      -0.094951       1.556094      -0.255118       2.240638          -0.000019
           39              H      16.568613       8.712652       2.325846       0.121176       1.075316 0.86434959E+01  0.86619459E+02                                 1.751440                            1.731569      -0.972962       2.416432                    0.997812       3.556242      10.099508       0.469849       1.300833      -0.705162       0.012709       0.029327      -0.010991       0.033799       0.008477       0.001459      -0.005208       0.001651      -0.011057      -0.010344      -0.000461       0.010805              1.746821       1.533663       0.146081      -0.068104       1.934996      -0.294670       1.771802           0.000233
           40              H      15.406649       8.026860       3.132802       0.125065       1.055468 0.82669916E+01  0.82163036E+02                                 1.750691                            1.709300      -0.970303       2.424846                    0.997008       3.541657      10.110257       0.465004       1.325319      -0.699884      -0.029574      -0.000142       0.017065       0.034145       0.001461      -0.004944      -0.003399       0.009442       0.013493      -0.007903      -0.001410       0.009313              1.763816       2.252938      -0.162469      -0.181864       1.445288       0.052106       1.593223          -0.000012
           41              H       7.332013       1.952854       5.215807       0.121176       1.075312 0.86434511E+01  0.86618877E+02                                 1.751433                            1.731563      -0.972957       2.416436                    0.997812       3.556240      10.099487       0.469851       1.300830      -0.705163       0.012709      -0.029327       0.010991       0.033799      -0.008479      -0.001460      -0.005208       0.001651      -0.011057      -0.010346      -0.000460       0.010806              1.746813       1.533658      -0.146080       0.068104       1.934986      -0.294667       1.771795           0.000232
           42              H       6.170049       2.638646       4.408850       0.125065       1.055458 0.82668967E+01  0.82161925E+02                                 1.750685                            1.709295      -0.970302       2.424847                    0.997008       3.541658      10.110277       0.465002       1.325326      -0.699882      -0.029574       0.000142      -0.017064       0.034144      -0.001463       0.004942      -0.003398       0.009442       0.013492      -0.007902      -0.001410       0.009312              1.763810       2.252928       0.162467       0.181863       1.445284       0.052106       1.593219          -0.000013
           43              H      19.960293      13.804365       6.437555       0.121171       1.075425 0.86446411E+01  0.86633947E+02                                 1.751561                            1.731684      -0.973114       2.416347                    0.997811       3.556480      10.100414       0.469833       1.300834      -0.705161      -0.025902       0.021697      -0.000220       0.033790      -0.005361       0.000741      -0.006422      -0.001782      -0.022090      -0.010347      -0.000457       0.010803              1.746943       2.104183      -0.223830       0.013143       1.655233       0.005931       1.481414           0.000237
           44              H      21.015112      13.056713       7.331995       0.125049       1.055513 0.82674259E+01  0.82168385E+02                                 1.750734                            1.709339      -0.970301       2.424838                    0.997008       3.541759      10.110593       0.465001       1.325310      -0.699886       0.014016      -0.009138       0.029762       0.034143       0.000670       0.006450      -0.003611       0.008855       0.003285      -0.007906      -0.001406       0.009312              1.763861       1.494821       0.039546       0.094951       1.556105      -0.255121       2.240658          -0.000020
           45              H      20.377787       5.568461       0.102566       0.121176       1.075317 0.86435039E+01  0.86619552E+02                                 1.751440                            1.731570      -0.972963       2.416432                    0.997812       3.556243      10.099509       0.469849       1.300832      -0.705163      -0.012709       0.000587      -0.031313       0.033799       0.004201       0.007506      -0.002573       0.009105       0.011305      -0.010344      -0.000460       0.010805              1.746821       1.533663      -0.015516       0.160428       1.604724      -0.177901       2.102075           0.000234
           46              H      21.539751       5.036252       1.018123       0.125066       1.055468 0.82669909E+01  0.82163017E+02                                 1.750690                            1.709299      -0.970302       2.424847                    0.997008       3.541656      10.110249       0.465005       1.325317      -0.699884       0.029574      -0.016041       0.005822       0.034145      -0.004174       0.003026      -0.006247       0.001385      -0.010679      -0.007903      -0.001410       0.009313              1.763815       2.252935      -0.225619      -0.092556       1.609536      -0.005965       1.428974          -0.000012
           47              H      26.222707      10.670839      10.869030       0.121172       1.075417 0.86445487E+01  0.86632739E+02                                 1.751546                            1.731671      -0.973101       2.416353                    0.997812       3.556471      10.100353       0.469837       1.300827      -0.705163       0.025902       0.007025       0.020529       0.033789       0.001087       0.005300      -0.001243       0.012864       0.021846      -0.010346      -0.000456       0.010802              1.746928       2.104162       0.062217       0.215408       1.504443       0.059238       1.632179           0.000241
           48              H      25.167888      11.264908       9.865990       0.125050       1.055504 0.82673374E+01  0.82167238E+02                                 1.750721                            1.709327      -0.970281       2.424848                    0.997008       3.541735      10.110489       0.465004       1.325306      -0.699887      -0.014017       0.025014      -0.018536       0.034143      -0.006307       0.001517      -0.004716       0.005730      -0.006092      -0.007907      -0.001406       0.009313              1.763848       1.494811      -0.102702      -0.005634       2.004226      -0.413556       1.792506          -0.000019
           49              H      19.629622       2.384807       6.437555       0.121180       1.075326 0.86435921E+01  0.86620810E+02                                 1.751465                            1.731590      -0.973022       2.416413                    0.997812       3.556246      10.099598       0.469841       1.300850      -0.705159      -0.005846      -0.033297      -0.000219       0.033807       0.003452       0.005188       0.003853      -0.008409      -0.022088      -0.010345      -0.000462       0.010807              1.746846       1.573537      -0.082475      -0.011708       2.185666       0.008414       1.481334           0.000233
           50              H      19.749698       3.672134       7.331995       0.125086       1.055388 0.82661649E+01  0.82152766E+02                                 1.750611                            1.709223      -0.970301       2.424870                    0.997009       3.541442      10.109517       0.465011       1.325331      -0.699882       0.000896       0.016707       0.029779       0.034158      -0.004166      -0.000104       0.007394      -0.003277       0.003292      -0.007901      -0.001417       0.009318              1.763735       1.574917       0.006763       0.173444       1.475797       0.209775       2.240490          -0.000002
           51              H      26.970872      13.372412       5.215807       0.121143       1.075455 0.86449468E+01  0.86637549E+02                                 1.751573                            1.731698      -0.972961       2.416404                    0.997811       3.556566      10.100603       0.469839       1.300808      -0.705167       0.019033       0.025660       0.010994       0.033787       0.003520       0.005244       0.001337      -0.015505      -0.011056      -0.010347      -0.000454       0.010801              1.746954       1.708282       0.246844       0.221163       1.760637       0.206332       1.771943           0.000224
           52              H      26.957941      12.023226       4.408850       0.125040       1.055549 0.82677907E+01  0.82172740E+02                                 1.750755                            1.709361      -0.970286       2.424833                    0.997007       3.541833      10.110778       0.465006       1.325286      -0.699890       0.014652      -0.025685      -0.017053       0.034135      -0.003357       0.000480       0.005980      -0.007254       0.013481      -0.007905      -0.001405       0.009310              1.763882       1.787967      -0.430977      -0.136061       1.910397       0.131450       1.593283          -0.000009
           53              H      19.212128       9.374980      10.869030       0.121142       1.075456 0.86449704E+01  0.86637926E+02                                 1.751581                            1.731706      -0.972974       2.416398                    0.997811       3.556578      10.100676       0.469835       1.300817      -0.705165      -0.019032       0.018919       0.020528       0.033786      -0.006119      -0.001571       0.005213      -0.004541       0.021840      -0.010349      -0.000453       0.010802              1.746962       1.708290      -0.290798      -0.159007       1.900384       0.156928       1.632213           0.000223
           54              H      19.225059       8.164445       9.865990       0.125040       1.055542 0.82677351E+01  0.82172184E+02                                 1.750759                            1.709365      -0.970295       2.424828                    0.997007       3.541848      10.110875       0.465001       1.325300      -0.699887      -0.014652      -0.024639      -0.018531       0.034135       0.000665       0.003324       0.003672      -0.013779      -0.006097      -0.007903      -0.001405       0.009308              1.763886       1.787971       0.271939       0.360977       1.711142       0.201899       1.792545          -0.000011
           55              H       8.080178       6.864320       0.102566       0.121179       1.075328 0.86436033E+01  0.86620890E+02                                 1.751462                            1.731588      -0.973011       2.416418                    0.997812       3.556234      10.099539       0.469843       1.300845      -0.705160       0.005846      -0.011306      -0.031320       0.033808      -0.006044      -0.001527       0.007789       0.002723       0.011309      -0.010345      -0.000463       0.010809              1.746843       1.573535       0.038530       0.073855       1.564881       0.227895       2.102115           0.000233
           56              H       7.960102       8.136715       1.018123       0.125086       1.055392 0.82661966E+01  0.82153135E+02                                 1.750611                            1.709223      -0.970307       2.424867                    0.997009       3.541452      10.109539       0.465013       1.325327      -0.699883      -0.000897       0.033645       0.005825       0.034157       0.001485       0.003892       0.005748      -0.007931      -0.010672      -0.007901      -0.001416       0.009316              1.763735       1.574918      -0.165778       0.051439       2.287377      -0.077161       1.428911          -0.000004
           57              H      23.839665       3.951570      10.869030       0.121167       1.075383 0.86441964E+01  0.86628265E+02                                 1.751510                            1.731637      -0.973016       2.416395                    0.997812       3.556388      10.100039       0.469841       1.300829      -0.705163      -0.006868      -0.025944       0.020536       0.033794       0.005025      -0.003731      -0.003970      -0.008321       0.021845      -0.010347      -0.000458       0.010805              1.746891       1.600458       0.228569      -0.056401       2.008068      -0.216162       1.632148           0.000237
           58              H      24.881553       4.568036       9.865990       0.125044       1.055525 0.82675241E+01  0.82169369E+02                                 1.750726                            1.709333      -0.970261       2.424850                    0.997008       3.541748      10.110467       0.465010       1.325284      -0.699891       0.028672      -0.000367      -0.018533       0.034142       0.005634      -0.004845       0.001039       0.008057      -0.006088      -0.007905      -0.001411       0.009315              1.763853       1.965822      -0.169234      -0.355334       1.533226       0.211660       1.792510          -0.000012
           59              H      22.343335      11.564609       0.102566       0.121167       1.075376 0.86441272E+01  0.86627430E+02                                 1.751504                            1.731631      -0.973017       2.416395                    0.997812       3.556393      10.100057       0.469841       1.300831      -0.705162       0.006867       0.010714      -0.031306       0.033793       0.001841      -0.005983      -0.005213      -0.011836       0.011298      -0.010348      -0.000457       0.010805              1.746885       1.600453      -0.023015      -0.234296       1.538045      -0.049985       2.102158           0.000237
           60              H      21.301447      10.824423       1.018123       0.125045       1.055508 0.82673680E+01  0.82167506E+02                                 1.750715                            1.709323      -0.970250       2.424856                    0.997008       3.541733      10.110436       0.465009       1.325294      -0.699889      -0.028672      -0.017595       0.005832       0.034142       0.002688      -0.006928       0.000499       0.006529      -0.010673      -0.007905      -0.001410       0.009315              1.763842       1.965809       0.391420       0.041109       1.896725       0.083138       1.428991          -0.000013
           61              H      11.211385       7.808217       6.437555       0.121177       1.075363 0.86440125E+01  0.86626151E+02                                 1.751505                            1.731632      -0.973076       2.416379                    0.997811       3.556364      10.100027       0.469835       1.300849      -0.705159       0.031747       0.011587      -0.000214       0.033796       0.001910      -0.005932       0.002570       0.010176      -0.022087      -0.010346      -0.000457       0.010803              1.746887       1.961248       0.306301      -0.001431       1.798041      -0.014344       1.481371           0.000236
           62              H      10.036490       7.268543       7.331995       0.125080       1.055389 0.82661803E+01  0.82152891E+02                                 1.750604                            1.709217      -0.970260       2.424883                    0.997008       3.541470      10.109568       0.465015       1.325321      -0.699884      -0.014916      -0.007567       0.029771       0.034147       0.003500      -0.006354      -0.003783      -0.005588       0.003283      -0.007906      -0.001408       0.009315              1.763728       1.506431      -0.046303      -0.268388       1.544279       0.045323       2.240474          -0.000009
           63              H      16.498415       8.672123       5.215807       0.121176       1.075372 0.86441161E+01  0.86627542E+02                                 1.751523                            1.731649      -0.973099       2.416367                    0.997811       3.556386      10.100146       0.469830       1.300859      -0.705156      -0.031747       0.003661       0.010995       0.033796       0.004955      -0.003779       0.003871       0.013854      -0.011050      -0.010346      -0.000456       0.010802              1.746905       1.961269      -0.100753      -0.289265       1.507555       0.088365       1.771890           0.000234
           64              H      17.673310       9.335518       4.408850       0.125080       1.055390 0.82661958E+01  0.82153150E+02                                 1.750611                            1.709224      -0.970269       2.424878                    0.997008       3.541479      10.109627       0.465012       1.325328      -0.699883       0.014916       0.025546      -0.017058       0.034147       0.004822      -0.005418      -0.002580      -0.002186       0.013490      -0.007905      -0.001409       0.009315              1.763736       1.506437       0.268475      -0.045808       2.191617      -0.183543       1.593153          -0.000012
           65              H       9.975528       8.039659      12.757459       0.121145       1.075452 0.86449266E+01  0.86637372E+02                                 1.751576                            1.731701      -0.972971       2.416400                    0.997811       3.556568      10.100639       0.469836       1.300816      -0.705165      -0.019032       0.025660       0.010994       0.033787      -0.003521      -0.005245       0.001337      -0.015507      -0.011056      -0.010349      -0.000453       0.010802              1.746957       1.708285      -0.246845      -0.221164       1.760640       0.206332       1.771947           0.000226
           66              H       9.988459       6.690472      11.950503       0.125042       1.055534 0.82676551E+01  0.82171195E+02                                 1.750751                            1.709357      -0.970292       2.424831                    0.997007       3.541831      10.110816       0.465002       1.325301      -0.699887      -0.014652      -0.025684      -0.017053       0.034135       0.003356      -0.000480       0.005979      -0.007253       0.013480      -0.007903      -0.001405       0.009308              1.763878       1.787963       0.430976       0.136061       1.910393       0.131449       1.593278          -0.000009
           67              H      26.553378      13.050314      13.979207       0.121180       1.075326 0.86435913E+01  0.86620741E+02                                 1.751461                            1.731587      -0.973011       2.416419                    0.997812       3.556233      10.099535       0.469843       1.300845      -0.705160       0.005846      -0.033298      -0.000219       0.033808      -0.003454      -0.005189       0.003853      -0.008409      -0.022087      -0.010345      -0.000463       0.010809              1.746842       1.573534       0.082475       0.011708       2.185661       0.008415       1.481332           0.000234
           68              H      26.433302      14.337640      14.873647       0.125086       1.055391 0.82661879E+01  0.82153039E+02                                 1.750611                            1.709223      -0.970307       2.424867                    0.997009       3.541451      10.109540       0.465012       1.325328      -0.699883      -0.000896       0.016707       0.029779       0.034157       0.004165       0.000102       0.007394      -0.003276       0.003292      -0.007901      -0.001416       0.009316              1.763735       1.574918      -0.006763      -0.173444       1.475797       0.209775       2.240491          -0.000003
           69              H      19.629622      17.529827       7.644219       0.121180       1.075326 0.86435960E+01  0.86620854E+02                                 1.751465                            1.731590      -0.973020       2.416414                    0.997812       3.556246      10.099596       0.469841       1.300850      -0.705159      -0.005846      -0.011305      -0.031320       0.033807       0.006042       0.001526       0.007789       0.002724       0.011310      -0.010345      -0.000462       0.010807              1.746846       1.573537      -0.038530      -0.073856       1.564882       0.227894       2.102118           0.000230
           70              H      19.749698      18.802222       8.559776       0.125086       1.055389 0.82661720E+01  0.82152851E+02                                 1.750611                            1.709223      -0.970300       2.424870                    0.997009       3.541444      10.109522       0.465011       1.325331      -0.699882       0.000896       0.033645       0.005825       0.034158      -0.001487      -0.003893       0.005749      -0.007931      -0.010671      -0.007901      -0.001417       0.009318              1.763735       1.574918       0.165779      -0.051439       2.287377      -0.077161       1.428911          -0.000004
           71              H      17.734272      14.707734       3.327377       0.121143       1.075456 0.86449585E+01  0.86637699E+02                                 1.751574                            1.731699      -0.972963       2.416403                    0.997811       3.556568      10.100612       0.469839       1.300809      -0.705166       0.019032       0.018919       0.020528       0.033787       0.006117       0.001571       0.005213      -0.004540       0.021838      -0.010347      -0.000454       0.010801              1.746955       1.708283       0.290797       0.159006       1.900377       0.156927       1.632206           0.000224
           72              H      17.721341      13.497199       2.324337       0.125040       1.055550 0.82677970E+01  0.82172828E+02                                 1.750756                            1.709362      -0.970287       2.424832                    0.997007       3.541835      10.110789       0.465005       1.325287      -0.699890       0.014652      -0.024639      -0.018531       0.034135      -0.000667      -0.003325       0.003673      -0.013780      -0.006098      -0.007905      -0.001405       0.009310              1.763884       1.787969      -0.271939      -0.360976       1.711139       0.201898       1.792543          -0.000009
           73              H      16.498415      18.473724      13.979207       0.121176       1.075372 0.86441129E+01  0.86627504E+02                                 1.751523                            1.731648      -0.973099       2.416367                    0.997811       3.556386      10.100146       0.469830       1.300859      -0.705156      -0.031747       0.011587      -0.000214       0.033795      -0.001912       0.005931       0.002570       0.010175      -0.022087      -0.010346      -0.000456       0.010802              1.746905       1.961269      -0.306306       0.001431       1.798061      -0.014344       1.481385           0.000233
           74              H      17.673310      17.934049      14.873647       0.125079       1.055391 0.82662074E+01  0.82153293E+02                                 1.750612                            1.709225      -0.970270       2.424878                    0.997008       3.541482      10.109637       0.465012       1.325328      -0.699883       0.014916      -0.007567       0.029771       0.034147      -0.003501       0.006352      -0.003783      -0.005588       0.003283      -0.007905      -0.001409       0.009315              1.763737       1.506438       0.046303       0.268390       1.544286       0.045323       2.240487          -0.000011
           75              H      29.684585      19.337630      12.757459       0.121177       1.075364 0.86440208E+01  0.86626248E+02                                 1.751506                            1.731632      -0.973076       2.416378                    0.997811       3.556365      10.100028       0.469836       1.300848      -0.705159       0.031747       0.003661       0.010995       0.033796      -0.004956       0.003778       0.003870       0.013854      -0.011051      -0.010346      -0.000457       0.010803              1.746887       1.961248       0.100751       0.289261       1.507541       0.088364       1.771872           0.000235
           76              H      28.509690      20.001024      11.950503       0.125080       1.055386 0.82661559E+01  0.82152589E+02                                 1.750601                            1.709215      -0.970259       2.424884                    0.997008       3.541466      10.109554       0.465015       1.325321      -0.699884      -0.014916       0.025546      -0.017058       0.034147      -0.004824       0.005417      -0.002580      -0.002186       0.013489      -0.007906      -0.001408       0.009315              1.763726       1.506430      -0.268472       0.045808       2.191603      -0.183542       1.593144          -0.000009
           77              H      13.106735       9.284323       3.327377       0.121167       1.075376 0.86441325E+01  0.86627493E+02                                 1.751504                            1.731631      -0.973017       2.416395                    0.997812       3.556395      10.100062       0.469841       1.300830      -0.705162       0.006867      -0.025944       0.020536       0.033793      -0.005027       0.003730      -0.003970      -0.008321       0.021845      -0.010348      -0.000457       0.010805              1.746885       1.600453      -0.228568       0.056400       2.008061      -0.216160       1.632142           0.000239
           78              H      12.064847       9.900790       2.324337       0.125045       1.055510 0.82673912E+01  0.82167789E+02                                 1.750717                            1.709324      -0.970249       2.424856                    0.997008       3.541738      10.110451       0.465009       1.325293      -0.699889      -0.028672      -0.000367      -0.018532       0.034142      -0.005636       0.004844       0.001039       0.008058      -0.006088      -0.007905      -0.001410       0.009315              1.763843       1.965810       0.169231       0.355331       1.533219       0.211657       1.792501          -0.000013
           79              H      14.603065       6.231855       7.644219       0.121167       1.075381 0.86441715E+01  0.86627945E+02                                 1.751507                            1.731634      -0.973011       2.416397                    0.997812       3.556384      10.100020       0.469842       1.300828      -0.705163      -0.006868       0.010714      -0.031306       0.033793      -0.001843       0.005981      -0.005213      -0.011837       0.011299      -0.010347      -0.000458       0.010805              1.746888       1.600455       0.023015       0.234296       1.538048      -0.049985       2.102162           0.000238
           80              H      15.644953       5.491669       8.559776       0.125045       1.055525 0.82675310E+01  0.82169449E+02                                 1.750726                            1.709333      -0.970259       2.424851                    0.997008       3.541749      10.110468       0.465011       1.325283      -0.699891       0.028672      -0.017595       0.005832       0.034142      -0.002690       0.006927       0.000499       0.006529      -0.010673      -0.007905      -0.001410       0.009315              1.763853       1.965822      -0.391423      -0.041110       1.896737       0.083139       1.428999          -0.000012
           81              H      10.723693      16.003593       3.327377       0.121172       1.075425 0.86446457E+01  0.86634002E+02                                 1.751561                            1.731684      -0.973114       2.416347                    0.997811       3.556481      10.100416       0.469833       1.300833      -0.705161      -0.025902       0.007025       0.020530       0.033790      -0.001089      -0.005301      -0.001244       0.012864       0.021848      -0.010347      -0.000457       0.010803              1.746943       2.104182      -0.062218      -0.215411       1.504455       0.059239       1.632192           0.000238
           82              H      11.778512      16.597661       2.324337       0.125049       1.055513 0.82674344E+01  0.82168498E+02                                 1.750735                            1.709341      -0.970301       2.424838                    0.997008       3.541762      10.110606       0.465001       1.325311      -0.699885       0.014016       0.025014      -0.018536       0.034143       0.006305      -0.001518      -0.004716       0.005729      -0.006093      -0.007906      -0.001406       0.009312              1.763862       1.494822       0.102703       0.005634       2.004243      -0.413562       1.792522          -0.000020
           83              H      25.805213      16.233968       7.644219       0.121177       1.075310 0.86434336E+01  0.86618653E+02                                 1.751431                            1.731561      -0.972954       2.416437                    0.997812       3.556235      10.099468       0.469851       1.300830      -0.705163       0.012709       0.000586      -0.031313       0.033799      -0.004203      -0.007507      -0.002572       0.009105       0.011304      -0.010346      -0.000460       0.010806              1.746811       1.533657       0.015516      -0.160426       1.604716      -0.177900       2.102061           0.000233
           84              H      24.643249      15.701759       8.559776       0.125066       1.055454 0.82668611E+01  0.82161485E+02                                 1.750682                            1.709291      -0.970300       2.424848                    0.997008       3.541651      10.110252       0.465003       1.325326      -0.699882      -0.029574      -0.016041       0.005822       0.034144       0.004172      -0.003027      -0.006247       0.001385      -0.010680      -0.007902      -0.001409       0.009312              1.763806       2.252923       0.225617       0.092554       1.609528      -0.005965       1.428968          -0.000014
           85              H      16.986107       8.471612      13.979207       0.121172       1.075417 0.86445519E+01  0.86632779E+02                                 1.751547                            1.731671      -0.973102       2.416353                    0.997812       3.556473      10.100359       0.469837       1.300827      -0.705163       0.025902       0.021697      -0.000220       0.033789       0.005359      -0.000741      -0.006421      -0.001781      -0.022091      -0.010346      -0.000456       0.010802              1.746929       2.104163       0.223828      -0.013144       1.655220       0.005931       1.481403           0.000239
           86              H      15.931288       7.723960      14.873647       0.125050       1.055505 0.82673404E+01  0.82167275E+02                                 1.750721                            1.709328      -0.970281       2.424848                    0.997008       3.541735      10.110489       0.465004       1.325306      -0.699887      -0.014016      -0.009138       0.029762       0.034143      -0.000672      -0.006452      -0.003611       0.008856       0.003284      -0.007907      -0.001406       0.009313              1.763848       1.494811      -0.039546      -0.094950       1.556094      -0.255118       2.240639          -0.000019
           87              H      20.377787      12.618361      12.757459       0.121177       1.075314 0.86434756E+01  0.86619201E+02                                 1.751437                            1.731567      -0.972960       2.416434                    0.997812       3.556238      10.099492       0.469850       1.300833      -0.705163      -0.012709      -0.029327       0.010991       0.033799       0.008477       0.001459      -0.005208       0.001651      -0.011057      -0.010344      -0.000461       0.010804              1.746818       1.533661       0.146080      -0.068104       1.934993      -0.294669       1.771800           0.000232
           88              H      21.539751      13.304153      11.950503       0.125066       1.055467 0.82669808E+01  0.82162896E+02                                 1.750689                            1.709298      -0.970302       2.424847                    0.997008       3.541655      10.110247       0.465005       1.325318      -0.699884       0.029574       0.000142      -0.017065       0.034145       0.001461      -0.004944      -0.003399       0.009442       0.013493      -0.007903      -0.001410       0.009313              1.763814       2.252935      -0.162469      -0.181863       1.445287       0.052106       1.593221          -0.000013
           89              H      29.614387      19.378159       9.867498       0.121177       1.075310 0.86434332E+01  0.86618644E+02                                 1.751430                            1.731560      -0.972953       2.416437                    0.997812       3.556236      10.099469       0.469852       1.300829      -0.705163      -0.012709       0.029327      -0.010990       0.033799      -0.008478      -0.001460      -0.005208       0.001651      -0.011057      -0.010346      -0.000460       0.010806              1.746811       1.533656      -0.146079       0.068104       1.934983      -0.294666       1.771793           0.000234
           90              H      30.776351      18.692367      10.674455       0.125066       1.055456 0.82668791E+01  0.82161708E+02                                 1.750683                            1.709293      -0.970300       2.424848                    0.997008       3.541654      10.110263       0.465003       1.325326      -0.699882       0.029574      -0.000142       0.017064       0.034144      -0.001463       0.004942      -0.003398       0.009442       0.013492      -0.007902      -0.001410       0.009312              1.763808       2.252925       0.162467       0.181863       1.445282       0.052105       1.593217          -0.000013
           91              H      16.986107       7.526648       8.645750       0.121173       1.075424 0.86446298E+01  0.86633810E+02                                 1.751560                            1.731683      -0.973115       2.416346                    0.997811       3.556478      10.100409       0.469833       1.300834      -0.705161       0.025902      -0.021697       0.000220       0.033790      -0.005361       0.000741      -0.006422      -0.001782      -0.022090      -0.010347      -0.000457       0.010803              1.746942       2.104181      -0.223830       0.013143       1.655232       0.005931       1.481413           0.000238
           92              H      15.931288       8.274300       7.751310       0.125050       1.055508 0.82673857E+01  0.82167894E+02                                 1.750730                            1.709336      -0.970299       2.424839                    0.997008       3.541751      10.110568       0.465001       1.325312      -0.699885      -0.014016       0.009138      -0.029762       0.034143       0.000670       0.006450      -0.003611       0.008855       0.003285      -0.007906      -0.001406       0.009312              1.763857       1.494818       0.039546       0.094951       1.556102      -0.255120       2.240652          -0.000020
           93              H      16.568613      15.762552      14.980739       0.121177       1.075314 0.86434783E+01  0.86619233E+02                                 1.751438                            1.731567      -0.972959       2.416434                    0.997812       3.556238      10.099492       0.469850       1.300833      -0.705163       0.012709      -0.000587       0.031313       0.033799       0.004201       0.007505      -0.002572       0.009105       0.011305      -0.010344      -0.000461       0.010804              1.746818       1.533662      -0.015516       0.160427       1.604722      -0.177900       2.102071           0.000232
           94              H      15.406649      16.294761      14.065182       0.125066       1.055467 0.82669794E+01  0.82162875E+02                                 1.750689                            1.709298      -0.970300       2.424848                    0.997008       3.541654      10.110242       0.465005       1.325318      -0.699884      -0.029574       0.016041      -0.005822       0.034145      -0.004174       0.003026      -0.006247       0.001385      -0.010679      -0.007903      -0.001410       0.009313              1.763814       2.252933      -0.225619      -0.092556       1.609535      -0.005965       1.428973          -0.000014
           95              H      10.723693      10.660174       4.214275       0.121173       1.075416 0.86445472E+01  0.86632716E+02                                 1.751546                            1.731670      -0.973101       2.416353                    0.997812       3.556471      10.100351       0.469837       1.300826      -0.705163      -0.025902      -0.007025      -0.020529       0.033789       0.001087       0.005300      -0.001243       0.012864       0.021846      -0.010346      -0.000456       0.010802              1.746928       2.104161       0.062217       0.215408       1.504443       0.059238       1.632179           0.000238
           96              H      11.778512      10.066105       5.217315       0.125051       1.055504 0.82673396E+01  0.82167265E+02                                 1.750721                            1.709327      -0.970281       2.424848                    0.997008       3.541735      10.110489       0.465004       1.325305      -0.699887       0.014016      -0.025014       0.018536       0.034143      -0.006307       0.001517      -0.004716       0.005730      -0.006092      -0.007907      -0.001406       0.009313              1.763848       1.494811      -0.102702      -0.005634       2.004226      -0.413556       1.792506          -0.000019
           97              H      17.316778      18.946206       8.645750       0.121179       1.075327 0.86436029E+01  0.86620946E+02                                 1.751466                            1.731591      -0.973022       2.416412                    0.997812       3.556248      10.099605       0.469841       1.300850      -0.705159       0.005846       0.033297       0.000219       0.033807       0.003452       0.005188       0.003853      -0.008409      -0.022088      -0.010345      -0.000462       0.010807              1.746847       1.573538      -0.082475      -0.011708       2.185668       0.008414       1.481335           0.000232
           98              H      17.196702      17.658879       7.751310       0.125086       1.055389 0.82661733E+01  0.82152871E+02                                 1.750612                            1.709223      -0.970301       2.424870                    0.997009       3.541444      10.109524       0.465011       1.325331      -0.699882      -0.000896      -0.016707      -0.029779       0.034158      -0.004166      -0.000104       0.007394      -0.003277       0.003292      -0.007901      -0.001417       0.009318              1.763736       1.574918       0.006763       0.173444       1.475797       0.209775       2.240491          -0.000004
           99              H       9.975528       7.958601       9.867498       0.121143       1.075452 0.86449160E+01  0.86637169E+02                                 1.751570                            1.731696      -0.972959       2.416405                    0.997811       3.556559      10.100581       0.469839       1.300810      -0.705166      -0.019033      -0.025660      -0.010994       0.033787       0.003520       0.005244       0.001337      -0.015505      -0.011056      -0.010347      -0.000454       0.010801              1.746952       1.708280       0.246844       0.221163       1.760635       0.206332       1.771941           0.000226
          100              H       9.988459       9.307787      10.674455       0.125040       1.055547 0.82677676E+01  0.82172457E+02                                 1.750753                            1.709359      -0.970287       2.424833                    0.997007       3.541828      10.110762       0.465006       1.325286      -0.699890      -0.014652       0.025685       0.017053       0.034135      -0.003357       0.000480       0.005980      -0.007254       0.013481      -0.007905      -0.001405       0.009310              1.763880       1.787965      -0.430977      -0.136061       1.910395       0.131450       1.593281          -0.000006
          101              H      17.734272      11.956033       4.214275       0.121143       1.075456 0.86449703E+01  0.86637920E+02                                 1.751580                            1.731706      -0.972974       2.416398                    0.997811       3.556578      10.100674       0.469835       1.300816      -0.705165       0.019032      -0.018919      -0.020528       0.033786      -0.006119      -0.001572       0.005213      -0.004541       0.021841      -0.010349      -0.000453       0.010802              1.746962       1.708289      -0.290798      -0.159007       1.900384       0.156928       1.632213           0.000223
          102              H      17.721341      13.166568       5.217315       0.125040       1.055540 0.82677199E+01  0.82171996E+02                                 1.750757                            1.709363      -0.970295       2.424829                    0.997007       3.541845      10.110864       0.465001       1.325300      -0.699887       0.014652       0.024639       0.018531       0.034135       0.000666       0.003324       0.003672      -0.013779      -0.006097      -0.007903      -0.001405       0.009308              1.763885       1.787969       0.271939       0.360976       1.711141       0.201899       1.792544          -0.000011
          103              H      28.866222      14.466693      14.980739       0.121181       1.075326 0.86435872E+01  0.86620680E+02                                 1.751459                            1.731585      -0.973009       2.416420                    0.997812       3.556231      10.099524       0.469844       1.300844      -0.705160      -0.005846       0.011306       0.031320       0.033808      -0.006044      -0.001527       0.007789       0.002723       0.011309      -0.010345      -0.000463       0.010809              1.746840       1.573532       0.038529       0.073855       1.564878       0.227894       2.102111           0.000232
          104              H      28.986298      13.194298      14.065182       0.125086       1.055389 0.82661735E+01  0.82152852E+02                                 1.750609                            1.709221      -0.970306       2.424868                    0.997009       3.541448      10.109526       0.465013       1.325328      -0.699883       0.000897      -0.033645      -0.005825       0.034157       0.001485       0.003892       0.005748      -0.007931      -0.010672      -0.007901      -0.001416       0.009316              1.763733       1.574916      -0.165778       0.051439       2.287374      -0.077161       1.428910          -0.000002
          105              H      13.106735      17.379443       4.214275       0.121166       1.075384 0.86442074E+01  0.86628393E+02                                 1.751511                            1.731637      -0.973015       2.416395                    0.997812       3.556391      10.100045       0.469841       1.300828      -0.705163       0.006868       0.025944      -0.020536       0.033793       0.005025      -0.003731      -0.003970      -0.008321       0.021845      -0.010347      -0.000458       0.010805              1.746892       1.600459       0.228569      -0.056401       2.008069      -0.216162       1.632148           0.000237
          106              H      12.064847      16.762977       5.217315       0.125044       1.055528 0.82675564E+01  0.82169762E+02                                 1.750729                            1.709335      -0.970261       2.424850                    0.997008       3.541755      10.110488       0.465010       1.325283      -0.699891      -0.028672       0.000367       0.018533       0.034142       0.005634      -0.004846       0.001039       0.008057      -0.006088      -0.007905      -0.001410       0.009315              1.763855       1.965825      -0.169234      -0.355335       1.533228       0.211660       1.792512          -0.000013
          107              H      14.603065       9.766404      14.980739       0.121167       1.075375 0.86441237E+01  0.86627381E+02                                 1.751503                            1.731630      -0.973016       2.416395                    0.997812       3.556393      10.100054       0.469842       1.300830      -0.705162      -0.006867      -0.010713       0.031306       0.033793       0.001841      -0.005983      -0.005213      -0.011837       0.011298      -0.010348      -0.000457       0.010805              1.746884       1.600453      -0.023015      -0.234296       1.538045      -0.049985       2.102156           0.000238
          108              H      15.644953      10.506590      14.065182       0.125045       1.055509 0.82673755E+01  0.82167596E+02                                 1.750716                            1.709323      -0.970249       2.424857                    0.997008       3.541735      10.110441       0.465009       1.325293      -0.699889       0.028672       0.017595      -0.005831       0.034142       0.002688      -0.006928       0.000499       0.006529      -0.010673      -0.007905      -0.001410       0.009315              1.763842       1.965808       0.391419       0.041109       1.896725       0.083138       1.428992          -0.000012
          109              H      25.735015      13.522796       8.645750       0.121178       1.075364 0.86440208E+01  0.86626251E+02                                 1.751506                            1.731632      -0.973077       2.416378                    0.997811       3.556366      10.100032       0.469836       1.300848      -0.705159      -0.031747      -0.011587       0.000214       0.033796       0.001910      -0.005932       0.002570       0.010176      -0.022087      -0.010346      -0.000457       0.010803              1.746887       1.961248       0.306301      -0.001431       1.798041      -0.014344       1.481371           0.000235
          110              H      26.909910      14.062470       7.751310       0.125081       1.055388 0.82661751E+01  0.82152826E+02                                 1.750603                            1.709217      -0.970259       2.424883                    0.997008       3.541469      10.109565       0.465015       1.325321      -0.699884       0.014916       0.007567      -0.029771       0.034147       0.003500      -0.006354      -0.003783      -0.005588       0.003283      -0.007906      -0.001408       0.009315              1.763727       1.506431      -0.046303      -0.268387       1.544278       0.045323       2.240473          -0.000010
          111              H      20.447985      12.658890       9.867498       0.121176       1.075372 0.86441128E+01  0.86627504E+02                                 1.751523                            1.731649      -0.973099       2.416367                    0.997811       3.556386      10.100147       0.469830       1.300860      -0.705156       0.031747      -0.003661      -0.010995       0.033796       0.004955      -0.003779       0.003871       0.013854      -0.011050      -0.010346      -0.000456       0.010802              1.746905       1.961269      -0.100753      -0.289265       1.507555       0.088365       1.771890           0.000233
          112              H      19.273090      11.995495      10.674455       0.125080       1.055392 0.82662211E+01  0.82153455E+02                                 1.750612                            1.709226      -0.970270       2.424878                    0.997008       3.541484      10.109641       0.465012       1.325327      -0.699883      -0.014916      -0.025546       0.017058       0.034147       0.004822      -0.005419      -0.002580      -0.002186       0.013490      -0.007906      -0.001409       0.009315              1.763737       1.506438       0.268475      -0.045808       2.191619      -0.183544       1.593154          -0.000012
          113              C      26.394508      13.950483       2.746670      -0.181919      26.537432 0.39632211E+03  0.91362320E+04                                 7.712313                            6.566086       0.014483       2.003210                    0.998351      28.841610      83.045362       0.651315       0.407940      -1.065964      -0.041722      -0.043528       0.085950       0.104990       0.012755      -0.037940      -0.011039      -0.039853       0.034654      -0.049750       0.005775       0.043975              8.448513       7.431047       0.412375      -0.198777       7.331306      -2.617187      10.583186           0.002529
          114              C      25.493201      14.560443       1.712106       0.670554      21.679029 0.22584576E+03  0.45676222E+04                                 7.247588                            5.410744      -0.117331       2.044162                    0.999525      21.124369      58.808343       0.623009       0.486109      -1.010392      -0.035404       0.045564      -0.031480       0.065730      -0.018082       0.013979       0.067386      -0.136188      -0.040799      -0.077563      -0.034204       0.111767              8.353701       9.781098       1.106909      -1.397143       5.743378      -3.070509       9.536626          -0.001604
          115              C      10.429969       7.310138       1.123706      -0.181696      26.533288 0.39625047E+03  0.91341339E+04                                 7.711513                            6.565512       0.014685       2.003321                    0.998350      28.837978      83.031869       0.651343       0.407942      -1.065966      -0.095257      -0.035591       0.025958       0.104950       0.018083      -0.034064       0.009630       0.018692      -0.080956      -0.049657       0.005744       0.043913              8.447528      11.965012       0.770421       0.054405       6.232427      -0.625106       7.145144           0.002881
          116              C      11.626847       6.870826       1.916937       0.670596      21.677167 0.22582665E+03  0.45671207E+04                                 7.247196                            5.410538      -0.116883       2.044341                    0.999526      21.122710      58.802209       0.623020       0.486113      -1.010393       0.051988      -0.035963       0.017910       0.065702      -0.028386       0.006804       0.077960      -0.106016      -0.032586      -0.077610      -0.034069       0.111679              8.353174      11.166307       1.651830      -1.011722       5.910400      -2.639463       7.982816          -0.001563
          117              C      17.279831       3.496153       6.517496      -0.181696      26.533284 0.39625039E+03  0.91341335E+04                                 7.711520                            6.565515       0.014684       2.003321                    0.998350      28.837970      83.031902       0.651342       0.407943      -1.065966       0.095257       0.012610      -0.042208       0.104949       0.026076      -0.028413       0.017273       0.040312      -0.016097      -0.049653       0.005739       0.043915              8.447541      11.965023      -0.308083      -0.708243       6.650830      -0.773049       6.726769           0.002878
          118              C      16.082953       4.097581       5.838898       0.670596      21.677203 0.22582631E+03  0.45671167E+04                                 7.247224                            5.410547      -0.116893       2.044338                    0.999526      21.122766      58.802572       0.623016       0.486115      -1.010391      -0.051988       0.004899      -0.039875       0.065702       0.003041       0.029026       0.082413      -0.093417       0.005210      -0.077609      -0.034067       0.111676              8.353223      11.166371       0.403290      -1.894659       6.093566      -2.704238       7.799732          -0.001566
          119              C      19.788492       7.239746      12.237085      -0.181920      26.537522 0.39632351E+03  0.91362647E+04                                 7.712301                            6.566075       0.014490       2.003212                    0.998351      28.841652      83.045255       0.651320       0.407937      -1.065967       0.041722       0.066525      -0.069688       0.104989       0.031507      -0.024680      -0.007768      -0.030606       0.062398      -0.049745       0.005771       0.043974              8.448501       7.431034       0.049951      -0.455046       8.576852      -3.057563       9.337619           0.002527
          120              C      20.689799       6.467670      13.157016       0.670558      21.679002 0.22584534E+03  0.45676143E+04                                 7.247598                            5.410749      -0.117334       2.044162                    0.999525      21.124375      58.808475       0.623007       0.486110      -1.010390       0.035404      -0.014491       0.053450       0.065730      -0.007159       0.021702       0.080222      -0.099883       0.068114      -0.077563      -0.034202       0.111765              8.353714       9.781115       0.948269      -1.509320       7.185228      -3.580284       8.094800          -0.001606
          121              C      19.588981       3.310573       1.123706      -0.181818      26.535053 0.39628185E+03  0.91350467E+04                                 7.711851                            6.565764       0.014663       2.003300                    0.998350      28.839420      83.037136       0.651331       0.407941      -1.065966       0.016830       0.100310       0.025931       0.104965      -0.000966       0.025383       0.024733      -0.040757      -0.080969      -0.049702       0.005723       0.043979              8.447942       6.998671       2.097238      -0.568625      11.199720       0.265527       7.145437           0.002671
          122              C      18.610086       2.493702       1.916937       0.670546      21.678313 0.22583924E+03  0.45674350E+04                                 7.247373                            5.410636      -0.116984       2.044292                    0.999526      21.123498      58.804622       0.623024       0.486103      -1.010399      -0.057150      -0.027044       0.017920       0.065716      -0.031752       0.064132      -0.044835       0.102165      -0.032569      -0.077567      -0.034132       0.111699              8.353417       5.793997       1.450011      -1.780032      11.283232       2.196018       7.983022          -0.001624
          123              C       8.120819       2.162965       2.746670      -0.181819      26.535138 0.39628292E+03  0.91350707E+04                                 7.711840                            6.565753       0.014659       2.003299                    0.998350      28.839447      83.037003       0.651335       0.407939      -1.065968      -0.016829       0.057884       0.085929       0.104964      -0.023620       0.009364       0.038365      -0.002202       0.034698      -0.049706       0.005721       0.043985              8.447927       6.998664      -0.162989      -2.166850       7.762759       1.480644      10.582359           0.002672
          124              C       9.099714       2.638540       1.712106       0.670545      21.678275 0.22583928E+03  0.45674360E+04                                 7.247371                            5.410641      -0.116991       2.044290                    0.999526      21.123473      58.804550       0.623023       0.486104      -1.010399       0.057149       0.007880      -0.031470       0.065715      -0.049885       0.051309      -0.045808       0.099414      -0.040821      -0.077568      -0.034130       0.111698              8.353402       5.794003       1.194893      -1.960440       9.729958       2.745129       9.536244          -0.001624
          125              C      24.085358      11.239311      12.237085      -0.181830      26.535723 0.39629387E+03  0.91353966E+04                                 7.711961                            6.565848       0.014651       2.003280                    0.998351      28.840102      83.039531       0.651329       0.407939      -1.065967       0.036733      -0.069398      -0.069674       0.104976      -0.028995       0.005592       0.025237      -0.039234       0.062428      -0.049718       0.005766       0.043952              8.448066       8.246701      -0.521115      -2.420117       7.760396       1.922736       9.337100           0.002671
          126              C      22.966067      10.844794      13.157016       0.670552      21.678138 0.22583776E+03  0.45673898E+04                                 7.247293                            5.410590      -0.116942       2.044303                    0.999526      21.123363      58.803814       0.623032       0.486098      -1.010404      -0.030252      -0.023398       0.053438       0.065713      -0.039639       0.058574      -0.058915       0.062349       0.068145      -0.077574      -0.034142       0.111716              8.353305       7.012631       0.649912      -2.345785       9.952908       3.097065       8.094376          -0.001614
          127              C      22.097642      15.283671       6.517496      -0.181828      26.535662 0.39629268E+03  0.91353599E+04                                 7.711937                            6.565828       0.014660       2.003283                    0.998352      28.840073      83.039334       0.651332       0.407938      -1.065968      -0.036733      -0.088822      -0.042204       0.104975       0.004380       0.029193       0.015984      -0.065404      -0.016083      -0.049712       0.005767       0.043945              8.448039       8.246683       2.455399      -0.315402      10.370375       0.999944       6.727059           0.002668
          128              C      23.216933      16.019484       5.838898       0.670551      21.678165 0.22583806E+03  0.45673954E+04                                 7.247287                            5.410586      -0.116931       2.044306                    0.999526      21.123366      58.803739       0.623034       0.486097      -1.010405       0.030251       0.042583      -0.039873       0.065714      -0.042016       0.056893      -0.066328       0.041382       0.005243      -0.077573      -0.034143       0.111717              8.353299       7.012631       1.994988      -1.394679      10.247488       2.992904       7.799778          -0.001616
          129              C      25.400650       5.518333      12.237085      -0.181828      26.535531 0.39629008E+03  0.91353102E+04                                 7.712000                            6.565872       0.014549       2.003257                    0.998350      28.840090      83.040185       0.651318       0.407946      -1.065960      -0.078470       0.002880      -0.069667       0.104973      -0.002500       0.019074      -0.017464       0.069856       0.062399      -0.049724       0.005754       0.043971              8.448118       8.333372       0.471115       2.875197       7.673862       1.134517       9.337121           0.002665
          130              C      25.618634       6.684926      13.157016       0.670571      21.677963 0.22583511E+03  0.45673427E+04                                 7.247408                            5.410665      -0.117140       2.044257                    0.999525      21.123242      58.804362       0.623007       0.486117      -1.010389      -0.005136       0.037904       0.053440       0.065718       0.046808      -0.080326      -0.021276       0.037495       0.068147      -0.077574      -0.034158       0.111732              8.353456       8.655208      -1.598152       3.855122       8.310651       0.482992       8.094508          -0.001597
          131              C      11.423827       5.217566       6.517496      -0.181821      26.535644 0.39629348E+03  0.91353903E+04                                 7.711989                            6.565884       0.014623       2.003277                    0.998351      28.839953      83.039267       0.651321       0.407944      -1.065963      -0.058561       0.076231      -0.042195       0.104981      -0.030513      -0.000738      -0.033260       0.025049      -0.016074      -0.049681       0.005734       0.043947              8.448082       7.713042      -2.147290       1.023699      10.904112      -0.226795       6.727092           0.002694
          132              C      11.501414       3.880325       5.838898       0.670538      21.678606 0.22584350E+03  0.45675405E+04                                 7.247441                            5.410692      -0.117020       2.044275                    0.999526      21.123585      58.804897       0.623020       0.486104      -1.010399       0.021751      -0.047489      -0.039884       0.065719       0.038921      -0.085884      -0.016102       0.052050       0.005239      -0.077575      -0.034125       0.111701              8.353478       7.711220      -2.398318       3.289342       9.549302      -0.288669       7.799911          -0.001634
          133              C      20.782350      13.376678       1.123706      -0.181828      26.535589 0.39629115E+03  0.91353356E+04                                 7.711992                            6.565866       0.014546       2.003257                    0.998350      28.840099      83.040047       0.651321       0.407944      -1.065961       0.078469      -0.064722       0.025938       0.104972      -0.017163       0.008707      -0.034365       0.022054      -0.081015      -0.049726       0.005748       0.043978              8.448110       8.333362      -2.867806       0.514221       9.865402       0.359688       7.145566           0.002667
          134              C      20.564366      14.632862       1.916937       0.670567      21.678004 0.22583549E+03  0.45673568E+04                                 7.247442                            5.410686      -0.117162       2.044251                    0.999525      21.123300      58.804746       0.623002       0.486120      -1.010387       0.005135       0.063017       0.017923       0.065717       0.060122      -0.070909      -0.033146       0.003915      -0.032587      -0.077575      -0.034154       0.111728              8.353498       8.655261      -3.101951       2.791813       8.422139       0.443576       7.983095          -0.001596
          135              C      16.285973       7.883942       2.746670      -0.181819      26.535540 0.39629167E+03  0.91353370E+04                                 7.711963                            6.565862       0.014635       2.003281                    0.998351      28.839899      83.039023       0.651323       0.407943      -1.065964       0.058562      -0.014371       0.085937       0.104982       0.010854       0.028513      -0.027280       0.041964       0.034673      -0.049671       0.005731       0.043940              8.448056       7.713027      -0.249415       2.365711       7.048658       1.136294      10.582483           0.002696
          136              C      16.208386       6.798407       1.712106       0.670537      21.678639 0.22584320E+03  0.45675354E+04                                 7.247457                            5.410693      -0.117022       2.044275                    0.999526      21.123625      58.805118       0.623019       0.486105      -1.010398      -0.021751      -0.053432      -0.031478       0.065719       0.067992      -0.065326      -0.021525       0.036710      -0.040781      -0.077573      -0.034124       0.111698              8.353511       7.711264      -2.301809       3.357645       7.812869       0.325226       9.536400          -0.001630
          137              C       7.049373       2.781564       4.794983      -0.181821      26.535653 0.39629383E+03  0.91354002E+04                                 7.711991                            6.565887       0.014623       2.003277                    0.998351      28.839952      83.039267       0.651321       0.407944      -1.065963       0.058562       0.014371      -0.085936       0.104981      -0.010866      -0.028522      -0.027279       0.041965       0.034675      -0.049681       0.005734       0.043947              8.448084       7.713042       0.249390      -2.365714       7.048660       1.136320      10.582549           0.002693
          138              C       6.971786       3.867099       5.829547       0.670535      21.678635 0.22584388E+03  0.45675500E+04                                 7.247446                            5.410696      -0.117025       2.044274                    0.999526      21.123603      58.804956       0.623020       0.486104      -1.010399      -0.021751       0.053432       0.031478       0.065719      -0.067999       0.065322      -0.021525       0.036708      -0.040784      -0.077575      -0.034124       0.111699              8.353484       7.711226       2.301781      -3.357608       7.812851       0.325261       9.536375          -0.001634
          139              C      20.782350      13.287088       6.417946      -0.181827      26.535522 0.39628975E+03  0.91353013E+04                                 7.712000                            6.565870       0.014548       2.003257                    0.998350      28.840078      83.040156       0.651318       0.407946      -1.065959       0.078470       0.064722      -0.025937       0.104972       0.017151      -0.008716      -0.034365       0.022053      -0.081011      -0.049724       0.005752       0.043972              8.448120       8.333371       2.867803      -0.514227       9.865406       0.359692       7.145582           0.002665
          140              C      20.564366      12.030905       5.624715       0.670570      21.677854 0.22583375E+03  0.45673088E+04                                 7.247388                            5.410651      -0.117151       2.044255                    0.999525      21.123176      58.804154       0.623007       0.486118      -1.010389       0.005136      -0.063017      -0.017923       0.065718      -0.060128       0.070904      -0.033146       0.003913      -0.032592      -0.077573      -0.034155       0.111728              8.353432       8.655183       3.101912      -2.791785       8.422076       0.443590       7.983037          -0.001598
          141              C      20.660427       5.447941       1.024156      -0.181820      26.535562 0.39629220E+03  0.91353522E+04                                 7.711969                            6.565868       0.014633       2.003280                    0.998351      28.839909      83.039066       0.651323       0.407944      -1.065964      -0.058562      -0.076231       0.042194       0.104981       0.030500       0.000729      -0.033261       0.025050      -0.016072      -0.049672       0.005730       0.043941              8.448062       7.713030       2.147275      -1.023723      10.904049      -0.226791       6.727107           0.002694
          142              C      20.738014       6.785182       1.702754       0.670538      21.678575 0.22584250E+03  0.45675174E+04                                 7.247443                            5.410684      -0.117021       2.044276                    0.999526      21.123584      58.804971       0.623019       0.486105      -1.010398       0.021751       0.047489       0.039883       0.065719      -0.038926       0.085878      -0.016101       0.052048       0.005235      -0.077573      -0.034123       0.111696              8.353494       7.711247       2.398343      -3.289370       9.549297      -0.288695       7.799937          -0.001634
          143              C      25.400650      10.479927      10.387872      -0.181830      26.535646 0.39629211E+03  0.91353634E+04                                 7.712004                            6.565875       0.014546       2.003256                    0.998350      28.840138      83.040193       0.651320       0.407944      -1.065961      -0.078470      -0.002880       0.069667       0.104973       0.002488      -0.019083      -0.017463       0.069858       0.062397      -0.049725       0.005748       0.043977              8.448124       8.333372      -0.471129      -2.875210       7.673859       1.134526       9.337142           0.002668
          144              C      25.618634       9.313334       9.467941       0.670572      21.677987 0.22583525E+03  0.45673508E+04                                 7.247439                            5.410684      -0.117155       2.044253                    0.999525      21.123292      58.804723       0.623002       0.486120      -1.010387      -0.005135      -0.037904      -0.053439       0.065718      -0.046814       0.080321      -0.021276       0.037493       0.068142      -0.077575      -0.034155       0.111730              8.353494       8.655254       1.598162      -3.855147       8.310682       0.482985       8.094546          -0.001594
          145              C      19.666569       3.355368       6.417946      -0.181696      26.533286 0.39625042E+03  0.91341348E+04                                 7.711522                            6.565517       0.014680       2.003320                    0.998350      28.837973      83.031931       0.651342       0.407943      -1.065966      -0.095257       0.035591      -0.025958       0.104949      -0.018096       0.034055       0.009629       0.018693      -0.080955      -0.049653       0.005739       0.043915              8.447544      11.965028      -0.770433      -0.054384       6.232441      -0.625126       7.145161           0.002879
          146              C      20.863447       3.794680       5.624715       0.670592      21.677272 0.22582717E+03  0.45671386E+04                                 7.247240                            5.410558      -0.116900       2.044334                    0.999526      21.122809      58.802732       0.623016       0.486115      -1.010391       0.051987       0.035962      -0.017910       0.065702       0.028380      -0.006809       0.077959      -0.106014      -0.032582      -0.077609      -0.034067       0.111676              8.353242      11.166403      -1.651875       1.011780       5.910451      -2.639498       7.982872          -0.001566
          147              C      26.394508      12.713284       4.794983      -0.181919      26.537502 0.39632326E+03  0.91362576E+04                                 7.712297                            6.566073       0.014489       2.003212                    0.998351      28.841639      83.045212       0.651320       0.407937      -1.065967      -0.041722       0.043528      -0.085950       0.104989      -0.012766       0.037932      -0.011038      -0.039853       0.034655      -0.049745       0.005771       0.043974              8.448497       7.431030      -0.412367       0.198770       7.331285      -2.617186      10.583176           0.002528
          148              C      25.493201      12.103323       5.829547       0.670553      21.679044 0.22584574E+03  0.45676248E+04                                 7.247607                            5.410754      -0.117341       2.044160                    0.999525      21.124409      58.808600       0.623007       0.486110      -1.010390      -0.035404      -0.045563       0.031479       0.065729       0.018075      -0.013984       0.067385      -0.136185      -0.040795      -0.077562      -0.034201       0.111763              8.353726       9.781129      -1.106917       1.397153       5.743394      -3.070521       9.536655          -0.001606
          149              C      19.788492       8.758514      10.387872      -0.181921      26.537501 0.39632342E+03  0.91362705E+04                                 7.712329                            6.566099       0.014483       2.003209                    0.998351      28.841662      83.045570       0.651314       0.407940      -1.065964       0.041722      -0.066525       0.069688       0.104990      -0.031518       0.024672      -0.007769      -0.030604       0.062401      -0.049750       0.005775       0.043975              8.448532       7.431060      -0.049949       0.455047       8.576883      -3.057572       9.337654           0.002525
          150              C      20.689799       9.530590       9.467941       0.670555      21.679012 0.22584548E+03  0.45676154E+04                                 7.247585                            5.410740      -0.117334       2.044162                    0.999525      21.124367      58.808343       0.623010       0.486109      -1.010391       0.035404       0.014491      -0.053451       0.065730       0.007152      -0.021707       0.080222      -0.099882       0.068119      -0.077563      -0.034203       0.111766              8.353697       9.781092      -0.948271       1.509318       7.185216      -3.580275       8.094782          -0.001610
          151              C       8.043231       7.169354       1.024156      -0.181696      26.533284 0.39625048E+03  0.91341340E+04                                 7.711511                            6.565512       0.014685       2.003321                    0.998350      28.837970      83.031834       0.651343       0.407942      -1.065966       0.095256      -0.012609       0.042208       0.104949      -0.026088       0.028404       0.017273       0.040312      -0.016097      -0.049657       0.005743       0.043914              8.447526      11.965007       0.308097       0.708225       6.650827      -0.773031       6.726744           0.002879
          152              C       6.846353       6.567926       1.702754       0.670596      21.677127 0.22582621E+03  0.45671093E+04                                 7.247186                            5.410532      -0.116883       2.044342                    0.999526      21.122681      58.802098       0.623020       0.486113      -1.010394      -0.051987      -0.004898       0.039876       0.065702      -0.003047      -0.029031       0.082413      -0.093414       0.005214      -0.077609      -0.034068       0.111677              8.353163      11.166290      -0.403253       1.894596       6.093533      -2.704210       7.799664          -0.001568
          153              C      24.085358       4.758949      10.387872      -0.181829      26.535679 0.39629307E+03  0.91353706E+04                                 7.711940                            6.565831       0.014661       2.003283                    0.998352      28.840080      83.039354       0.651332       0.407938      -1.065968       0.036733       0.069398       0.069674       0.104976       0.028983      -0.005602       0.025236      -0.039234       0.062426      -0.049712       0.005768       0.043944              8.448041       8.246684       0.521099       2.420106       7.760378       1.922719       9.337063           0.002669
          154              C      22.966067       5.153466       9.467941       0.670550      21.678186 0.22583832E+03  0.45674018E+04                                 7.247290                            5.410588      -0.116929       2.044307                    0.999526      21.123380      58.803779       0.623034       0.486097      -1.010405      -0.030251       0.023398      -0.053438       0.065714       0.039635      -0.058579      -0.058915       0.062349       0.068144      -0.077574      -0.034144       0.111717              8.353302       7.012631      -0.649917       2.345788       9.952908       3.097058       8.094367          -0.001614
          155              C      22.097642      11.380096       1.024156      -0.181829      26.535708 0.39629377E+03  0.91353931E+04                                 7.711957                            6.565846       0.014652       2.003280                    0.998351      28.840086      83.039463       0.651329       0.407939      -1.065967      -0.036733       0.088822       0.042204       0.104975      -0.004392      -0.029201       0.015984      -0.065406      -0.016086      -0.049719       0.005766       0.043952              8.448060       8.246697      -2.455410       0.315394      10.370415       0.999950       6.727069           0.002670
          156              C      23.216933      10.644282       1.702754       0.670552      21.678141 0.22583781E+03  0.45673908E+04                                 7.247292                            5.410590      -0.116939       2.044304                    0.999526      21.123364      58.803803       0.623033       0.486098      -1.010404       0.030251      -0.042583       0.039873       0.065714       0.042011      -0.056897      -0.066328       0.041382       0.005243      -0.077574      -0.034142       0.111716              8.353303       7.012627      -1.994989       1.394668      10.247504       2.992911       7.799779          -0.001614
          157              C      10.352381       7.354933       6.417946      -0.181819      26.535182 0.39628366E+03  0.91350914E+04                                 7.711848                            6.565760       0.014659       2.003299                    0.998350      28.839458      83.037041       0.651335       0.407939      -1.065968       0.016830      -0.100309      -0.025931       0.104965       0.000955      -0.025391       0.024733      -0.040758      -0.080973      -0.049706       0.005722       0.043985              8.447938       6.998673      -2.097266       0.568617      11.199730       0.265498       7.145411           0.002675
          158              C       9.373486       8.171804       5.624715       0.670547      21.678314 0.22583973E+03  0.45674472E+04                                 7.247378                            5.410646      -0.116985       2.044291                    0.999526      21.123498      58.804627       0.623023       0.486104      -1.010399      -0.057149       0.027044      -0.017919       0.065716       0.031747      -0.064136      -0.044836       0.102165      -0.032568      -0.077568      -0.034132       0.111700              8.353410       5.794010      -1.450026       1.780038      11.283200       2.195981       7.983021          -0.001621
          159              C      17.357419       8.502542       4.794983      -0.181818      26.535036 0.39628150E+03  0.91350367E+04                                 7.711848                            6.565761       0.014661       2.003299                    0.998350      28.839405      83.037084       0.651331       0.407941      -1.065966      -0.016830      -0.057884      -0.085929       0.104965       0.023609      -0.009372       0.038365      -0.002203       0.034695      -0.049702       0.005722       0.043980              8.447939       6.998669       0.162975       2.166836       7.762804       1.480658      10.582345           0.002670
          160              C      18.336314       8.026967       5.829547       0.670545      21.678295 0.22583898E+03  0.45674285E+04                                 7.247370                            5.410633      -0.116985       2.044291                    0.999526      21.123487      58.804579       0.623024       0.486103      -1.010399       0.057150      -0.007880       0.031470       0.065716       0.049880      -0.051313      -0.045808       0.099413      -0.040821      -0.077566      -0.034132       0.111698              8.353412       5.793994      -1.194893       1.960426       9.729993       2.745169       9.536249          -0.001626
          161              C      10.551892       7.380530      12.336635      -0.181919      26.537451 0.39632240E+03  0.91362401E+04                                 7.712317                            6.566089       0.014480       2.003209                    0.998351      28.841609      83.045353       0.651315       0.407940      -1.065964       0.041722       0.043528      -0.085951       0.104990       0.012755      -0.037939      -0.011037      -0.039857       0.034653      -0.049751       0.005777       0.043974              8.448518       7.431046       0.412372      -0.198776       7.331309      -2.617196      10.583200           0.002529
          162              C      11.453199       6.770570      13.371199       0.670553      21.679219 0.22584799E+03  0.45676801E+04                                 7.247637                            5.410776      -0.117330       2.044159                    0.999525      21.124501      58.808861       0.623006       0.486110      -1.010391       0.035405      -0.045564       0.031479       0.065731      -0.018081       0.013978       0.067393      -0.136199      -0.040802      -0.077566      -0.034210       0.111776              8.353759       9.781163       1.106919      -1.397158       5.743415      -3.070534       9.536697          -0.001606
          163              C      26.516431      14.020875      13.959599      -0.181697      26.533314 0.39625092E+03  0.91341473E+04                                 7.711518                            6.565516       0.014683       2.003320                    0.998350      28.837997      83.031946       0.651343       0.407942      -1.065966       0.095257       0.035591      -0.025958       0.104950       0.018084      -0.034064       0.009630       0.018692      -0.080956      -0.049657       0.005744       0.043913              8.447535      11.965024       0.770422       0.054405       6.232431      -0.625107       7.145150           0.002882
          164              C      25.319553      14.460187      13.166368       0.670596      21.677158 0.22582653E+03  0.45671180E+04                                 7.247195                            5.410537      -0.116884       2.044341                    0.999526      21.122707      58.802206       0.623020       0.486113      -1.010393      -0.051987       0.035963      -0.017910       0.065702      -0.028386       0.006805       0.077959      -0.106015      -0.032586      -0.077610      -0.034068       0.111678              8.353173      11.166305       1.651829      -1.011722       5.910399      -2.639463       7.982815          -0.001564
          165              C      19.666569      17.834860       8.565809      -0.181696      26.533283 0.39625040E+03  0.91341342E+04                                 7.711521                            6.565517       0.014684       2.003320                    0.998350      28.837973      83.031925       0.651342       0.407943      -1.065966      -0.095256      -0.012610       0.042208       0.104949       0.026076      -0.028413       0.017273       0.040313      -0.016097      -0.049653       0.005738       0.043915              8.447542      11.965024      -0.308083      -0.708243       6.650832      -0.773050       6.726770           0.002877
          166              C      20.863447      17.233432       9.244407       0.670594      21.677196 0.22582627E+03  0.45671154E+04                                 7.247220                            5.410544      -0.116898       2.044337                    0.999526      21.122761      58.802541       0.623017       0.486115      -1.010392       0.051987      -0.004899       0.039875       0.065702       0.003040       0.029026       0.082411      -0.093414       0.005210      -0.077608      -0.034065       0.111673              8.353218      11.166362       0.403289      -1.894657       6.093563      -2.704237       7.799728          -0.001570
          167              C      17.157908      14.091267       2.846220      -0.181921      26.537537 0.39632379E+03  0.91362733E+04                                 7.712305                            6.566078       0.014488       2.003211                    0.998351      28.841667      83.045323       0.651319       0.407937      -1.065967      -0.041722      -0.066525       0.069688       0.104989       0.031507      -0.024680      -0.007768      -0.030606       0.062398      -0.049744       0.005771       0.043973              8.448505       7.431037       0.049950      -0.455046       8.576856      -3.057564       9.337623           0.002528
          168              C      16.256601      14.863343       1.926289       0.670554      21.679071 0.22584620E+03  0.45676359E+04                                 7.247611                            5.410758      -0.117337       2.044161                    0.999525      21.124416      58.808608       0.623007       0.486110      -1.010390      -0.035404       0.014491      -0.053450       0.065729      -0.007159       0.021703       0.080222      -0.099883       0.068115      -0.077563      -0.034202       0.111765              8.353730       9.781133       0.948271      -1.509324       7.185242      -3.580293       8.094816          -0.001606
          169              C      17.357419      18.020440      13.959599      -0.181819      26.535050 0.39628185E+03  0.91350469E+04                                 7.711851                            6.565764       0.014662       2.003299                    0.998350      28.839424      83.037151       0.651331       0.407941      -1.065966      -0.016830      -0.100310      -0.025930       0.104965      -0.000966       0.025383       0.024734      -0.040758      -0.080970      -0.049702       0.005722       0.043980              8.447941       6.998669       2.097233      -0.568626      11.199715       0.265529       7.145439           0.002670
          170              C      18.336314      18.837311      13.166368       0.670548      21.678255 0.22583855E+03  0.45674168E+04                                 7.247358                            5.410626      -0.116984       2.044293                    0.999526      21.123454      58.804442       0.623025       0.486103      -1.010400       0.057150       0.027045      -0.017919       0.065716      -0.031751       0.064131      -0.044835       0.102164      -0.032568      -0.077566      -0.034132       0.111697              8.353398       5.793985       1.450007      -1.780027      11.283206       2.196012       7.983004          -0.001622
          171              C      28.825581      19.168048      12.336635      -0.181819      26.535161 0.39628331E+03  0.91350813E+04                                 7.711842                            6.565755       0.014660       2.003299                    0.998350      28.839452      83.037004       0.651335       0.407939      -1.065968       0.016829      -0.057884      -0.085929       0.104965      -0.023621       0.009364       0.038365      -0.002201       0.034697      -0.049707       0.005722       0.043984              8.447931       6.998668      -0.162991      -2.166855       7.762761       1.480647      10.582364           0.002673
          172              C      27.846686      18.692473      13.371199       0.670547      21.678303 0.22583959E+03  0.45674436E+04                                 7.247376                            5.410644      -0.116983       2.044292                    0.999526      21.123490      58.804599       0.623023       0.486104      -1.010399      -0.057150      -0.007880       0.031470       0.065716      -0.049886       0.051311      -0.045809       0.099414      -0.040822      -0.077569      -0.034132       0.111701              8.353407       5.794007       1.194893      -1.960442       9.729966       2.745132       9.536250          -0.001621
          173              C      12.861042      10.091702       2.846220      -0.181831      26.535751 0.39629449E+03  0.91354149E+04                                 7.711970                            6.565855       0.014649       2.003279                    0.998351      28.840122      83.039625       0.651328       0.407940      -1.065967      -0.036732       0.069398       0.069674       0.104975      -0.028994       0.005592       0.025237      -0.039234       0.062427      -0.049718       0.005766       0.043952              8.448076       8.246713      -0.521117      -2.420124       7.760406       1.922738       9.337109           0.002670
          174              C      13.980333      10.486219       1.926289       0.670550      21.678134 0.22583774E+03  0.45673891E+04                                 7.247291                            5.410589      -0.116948       2.044302                    0.999526      21.123358      58.803788       0.623033       0.486098      -1.010404       0.030251       0.023397      -0.053438       0.065713      -0.039638       0.058572      -0.058914       0.062348       0.068145      -0.077574      -0.034140       0.111714              8.353303       7.012630       0.649911      -2.345784       9.952905       3.097064       8.094373          -0.001617
          175              C      14.848758       6.047342       8.565809      -0.181829      26.535694 0.39629324E+03  0.91353764E+04                                 7.711946                            6.565835       0.014661       2.003282                    0.998352      28.840092      83.039415       0.651331       0.407938      -1.065968       0.036733       0.088822       0.042204       0.104975       0.004380       0.029192       0.015985      -0.065405      -0.016083      -0.049712       0.005766       0.043946              8.448050       8.246694       2.455405      -0.315404      10.370389       0.999947       6.727066           0.002670
          176              C      13.729467       5.311529       9.244407       0.670551      21.678090 0.22583714E+03  0.45673722E+04                                 7.247270                            5.410574      -0.116939       2.044305                    0.999526      21.123322      58.803583       0.623035       0.486097      -1.010405      -0.030251      -0.042584       0.039871       0.065713      -0.042014       0.056890      -0.066326       0.041381       0.005243      -0.077572      -0.034140       0.111712              8.353279       7.012615       1.994983      -1.394675      10.247461       2.992896       7.799761          -0.001618
          177              C      11.545750      15.812680       2.846220      -0.181829      26.535554 0.39629054E+03  0.91353239E+04                                 7.712005                            6.565876       0.014551       2.003257                    0.998350      28.840116      83.040289       0.651318       0.407946      -1.065960       0.078470      -0.002880       0.069667       0.104973      -0.002500       0.019074      -0.017464       0.069856       0.062397      -0.049724       0.005753       0.043971              8.448125       8.333378       0.471114       2.875201       7.673868       1.134516       9.337128           0.002664
          178              C      11.327766      14.646087       1.926289       0.670571      21.677902 0.22583441E+03  0.45673246E+04                                 7.247393                            5.410656      -0.117143       2.044257                    0.999525      21.123200      58.804205       0.623008       0.486117      -1.010389       0.005135      -0.037904      -0.053439       0.065718       0.046806      -0.080324      -0.021274       0.037493       0.068146      -0.077573      -0.034156       0.111729              8.353438       8.655189      -1.598148       3.855111       8.310637       0.482991       8.094490          -0.001597
          179              C      25.522573      16.113447       8.565809      -0.181822      26.535654 0.39629377E+03  0.91353982E+04                                 7.711990                            6.565886       0.014624       2.003277                    0.998351      28.839950      83.039245       0.651321       0.407944      -1.065963       0.058562      -0.076232       0.042195       0.104982      -0.030513      -0.000738      -0.033260       0.025049      -0.016074      -0.049681       0.005735       0.043946              8.448083       7.713044      -2.147291       1.023698      10.904114      -0.226793       6.727091           0.002693
          180              C      25.444986      17.450688       9.244407       0.670540      21.678631 0.22584380E+03  0.45675482E+04                                 7.247446                            5.410695      -0.117016       2.044276                    0.999526      21.123604      58.804964       0.623020       0.486104      -1.010399      -0.021751       0.047489       0.039884       0.065720       0.038921      -0.085885      -0.016103       0.052052       0.005239      -0.077576      -0.034126       0.111702              8.353484       7.711225      -2.398321       3.289344       9.549309      -0.288670       7.799917          -0.001633
          181              C      16.164050       7.954335      13.959599      -0.181830      26.535639 0.39629193E+03  0.91353589E+04                                 7.712004                            6.565873       0.014546       2.003256                    0.998350      28.840144      83.040222       0.651320       0.407944      -1.065961      -0.078469       0.064722      -0.025937       0.104972      -0.017163       0.008707      -0.034365       0.022054      -0.081014      -0.049726       0.005748       0.043978              8.448124       8.333375      -2.867817       0.514223       9.865422       0.359687       7.145574           0.002667
          182              C      16.382034       6.698151      13.166368       0.670570      21.677979 0.22583516E+03  0.45673487E+04                                 7.247438                            5.410683      -0.117160       2.044251                    0.999525      21.123287      58.804714       0.623002       0.486120      -1.010387      -0.005135      -0.063017      -0.017924       0.065717       0.060122      -0.070909      -0.033146       0.003915      -0.032587      -0.077574      -0.034154       0.111728              8.353494       8.655255      -3.101949       2.791810       8.422136       0.443578       7.983090          -0.001594
          183              C      20.660427      13.447071      12.336635      -0.181820      26.535561 0.39629208E+03  0.91353489E+04                                 7.711969                            6.565867       0.014634       2.003280                    0.998351      28.839911      83.039071       0.651323       0.407943      -1.065964      -0.058562       0.014371      -0.085937       0.104982       0.010854       0.028512      -0.027280       0.041964       0.034673      -0.049671       0.005731       0.043940              8.448062       7.713033      -0.249416       2.365715       7.048661       1.136296      10.582493           0.002694
          184              C      20.738014      14.532606      13.371199       0.670538      21.678634 0.22584313E+03  0.45675338E+04                                 7.247457                            5.410693      -0.117021       2.044275                    0.999526      21.123619      58.805105       0.623019       0.486105      -1.010398       0.021751       0.053432       0.031479       0.065719       0.067992      -0.065327      -0.021526       0.036710      -0.040782      -0.077574      -0.034125       0.111699              8.353512       7.711265      -2.301809       3.357645       7.812869       0.325226       9.536401          -0.001631
          185              C      29.897027      18.549449      10.288322      -0.181821      26.535657 0.39629377E+03  0.91353983E+04                                 7.711991                            6.565886       0.014625       2.003277                    0.998351      28.839949      83.039243       0.651321       0.407944      -1.065963      -0.058562      -0.014371       0.085937       0.104982      -0.010866      -0.028522      -0.027279       0.041965       0.034674      -0.049681       0.005735       0.043946              8.448084       7.713040       0.249390      -2.365715       7.048659       1.136320      10.582552           0.002695
          186              C      29.974614      17.463914       9.253758       0.670537      21.678629 0.22584377E+03  0.45675473E+04                                 7.247445                            5.410694      -0.117019       2.044275                    0.999526      21.123601      58.804948       0.623020       0.486104      -1.010399       0.021752      -0.053432      -0.031479       0.065720      -0.067999       0.065323      -0.021526       0.036709      -0.040785      -0.077576      -0.034125       0.111701              8.353482       7.711224       2.301780      -3.357607       7.812849       0.325261       9.536374          -0.001632
          187              C      16.164050       8.043925       8.665359      -0.181829      26.535577 0.39629076E+03  0.91353300E+04                                 7.712009                            6.565877       0.014548       2.003256                    0.998350      28.840118      83.040290       0.651318       0.407946      -1.065960      -0.078470      -0.064723       0.025937       0.104973       0.017150      -0.008714      -0.034366       0.022053      -0.081013      -0.049725       0.005755       0.043971              8.448130       8.333381       2.867810      -0.514227       9.865422       0.359693       7.145587           0.002666
          188              C      16.382034       9.300108       9.458590       0.670571      21.678053 0.22583615E+03  0.45673693E+04                                 7.247429                            5.410680      -0.117134       2.044257                    0.999525      21.123299      58.804572       0.623006       0.486118      -1.010389      -0.005136       0.063019       0.017924       0.065719      -0.060132       0.070908      -0.033150       0.003918      -0.032590      -0.077576      -0.034162       0.111737              8.353481       8.655235       3.101937      -2.791802       8.422128       0.443591       7.983080          -0.001595
          189              C      16.285973      15.883072      14.059149      -0.181821      26.535586 0.39629277E+03  0.91353687E+04                                 7.711975                            6.565874       0.014635       2.003280                    0.998351      28.839922      83.039116       0.651322       0.407944      -1.065964       0.058562       0.076232      -0.042194       0.104981       0.030500       0.000729      -0.033260       0.025049      -0.016071      -0.049671       0.005730       0.043941              8.448068       7.713036       2.147277      -1.023724      10.904057      -0.226789       6.727111           0.002691
          190              C      16.208386      14.545831      13.380551       0.670538      21.678603 0.22584285E+03  0.45675261E+04                                 7.247447                            5.410687      -0.117020       2.044276                    0.999526      21.123601      58.805021       0.623019       0.486105      -1.010399      -0.021751      -0.047489      -0.039883       0.065719      -0.038926       0.085878      -0.016102       0.052048       0.005236      -0.077573      -0.034124       0.111697              8.353499       7.711253       2.398345      -3.289373       9.549303      -0.288696       7.799942          -0.001634
          191              C      11.545750      10.851086       4.695433      -0.181830      26.535647 0.39629210E+03  0.91353636E+04                                 7.712005                            6.565875       0.014546       2.003256                    0.998350      28.840144      83.040222       0.651320       0.407945      -1.065961       0.078470       0.002880      -0.069666       0.104972       0.002488      -0.019083      -0.017463       0.069858       0.062396      -0.049725       0.005748       0.043977              8.448126       8.333373      -0.471127      -2.875212       7.673859       1.134524       9.337146           0.002665
          192              C      11.327766      12.017679       5.615364       0.670570      21.677993 0.22583534E+03  0.45673530E+04                                 7.247440                            5.410685      -0.117161       2.044251                    0.999525      21.123292      58.804723       0.623002       0.486120      -1.010387       0.005135       0.037904       0.053438       0.065717      -0.046813       0.080320      -0.021275       0.037492       0.068143      -0.077574      -0.034154       0.111728              8.353497       8.655258       1.598161      -3.855150       8.310682       0.482986       8.094549          -0.001598
          193              C      17.279831      17.975645       8.665359      -0.181696      26.533282 0.39625037E+03  0.91341333E+04                                 7.711521                            6.565516       0.014682       2.003320                    0.998350      28.837971      83.031920       0.651342       0.407943      -1.065966       0.095256      -0.035591       0.025958       0.104949      -0.018096       0.034055       0.009629       0.018693      -0.080955      -0.049653       0.005739       0.043915              8.447542      11.965024      -0.770432      -0.054383       6.232441      -0.625126       7.145160           0.002878
          194              C      16.082953      17.536333       9.458590       0.670592      21.677224 0.22582662E+03  0.45671244E+04                                 7.247228                            5.410550      -0.116899       2.044336                    0.999526      21.122779      58.802614       0.623016       0.486115      -1.010391      -0.051987      -0.035962       0.017910       0.065702       0.028380      -0.006809       0.077958      -0.106012      -0.032581      -0.077609      -0.034065       0.111674              8.353227      11.166381      -1.651871       1.011777       5.910442      -2.639493       7.982859          -0.001568
          195              C      10.551892       8.617729      10.288322      -0.181918      26.537488 0.39632294E+03  0.91362471E+04                                 7.712290                            6.566067       0.014491       2.003213                    0.998351      28.841614      83.045083       0.651321       0.407937      -1.065967       0.041721      -0.043528       0.085951       0.104990      -0.012766       0.037932      -0.011037      -0.039854       0.034654      -0.049746       0.005772       0.043974              8.448488       7.431021      -0.412367       0.198771       7.331279      -2.617183      10.583165           0.002532
          196              C      11.453199       9.227690       9.253758       0.670558      21.679114 0.22584660E+03  0.45676459E+04                                 7.247618                            5.410761      -0.117325       2.044163                    0.999525      21.124450      58.808715       0.623007       0.486110      -1.010390       0.035405       0.045563      -0.031480       0.065731       0.018074      -0.013983       0.067389      -0.136190      -0.040797      -0.077564      -0.034205       0.111769              8.353739       9.781143      -1.106920       1.397157       5.743403      -3.070527       9.536671          -0.001601
          197              C      17.157908      12.572499       4.695433      -0.181920      26.537472 0.39632290E+03  0.91362553E+04                                 7.712324                            6.566096       0.014481       2.003209                    0.998351      28.841635      83.045473       0.651314       0.407940      -1.065964      -0.041722       0.066525      -0.069688       0.104990      -0.031518       0.024672      -0.007769      -0.030604       0.062401      -0.049750       0.005774       0.043975              8.448527       7.431055      -0.049951       0.455048       8.576877      -3.057569       9.337648           0.002525
          198              C      16.256601      11.800423       5.615364       0.670555      21.678962 0.22584489E+03  0.45676006E+04                                 7.247576                            5.410735      -0.117337       2.044161                    0.999525      21.124331      58.808227       0.623010       0.486109      -1.010391      -0.035404      -0.014491       0.053451       0.065730       0.007152      -0.021707       0.080221      -0.099882       0.068119      -0.077562      -0.034203       0.111765              8.353687       9.781083      -0.948270       1.509316       7.185206      -3.580269       8.094771          -0.001611
          199              C      28.903169      14.161659      14.059149      -0.181697      26.533313 0.39625100E+03  0.91341488E+04                                 7.711517                            6.565517       0.014685       2.003321                    0.998350      28.837986      83.031890       0.651343       0.407942      -1.065966      -0.095257       0.012609      -0.042208       0.104949      -0.026088       0.028404       0.017274       0.040312      -0.016097      -0.049657       0.005743       0.043914              8.447533      11.965022       0.308097       0.708226       6.650830      -0.773033       6.726748           0.002880
          200              C      30.100047      14.763087      13.380551       0.670597      21.677142 0.22582636E+03  0.45671133E+04                                 7.247190                            5.410535      -0.116879       2.044342                    0.999526      21.122693      58.802145       0.623020       0.486113      -1.010394       0.051987       0.004898      -0.039876       0.065702      -0.003047      -0.029031       0.082414      -0.093416       0.005213      -0.077610      -0.034068       0.111678              8.353167      11.166297      -0.403254       1.894598       6.093536      -2.704211       7.799668          -0.001566
          201              C      12.861042      16.572064       4.695433      -0.181829      26.535704 0.39629355E+03  0.91353856E+04                                 7.711948                            6.565838       0.014660       2.003282                    0.998352      28.840108      83.039480       0.651331       0.407938      -1.065968      -0.036733      -0.069398      -0.069674       0.104975       0.028982      -0.005601       0.025236      -0.039235       0.062426      -0.049711       0.005767       0.043945              8.448051       8.246693       0.521100       2.420110       7.760386       1.922723       9.337074           0.002668
          202              C      13.980333      16.177547       5.615364       0.670548      21.678126 0.22583763E+03  0.45673842E+04                                 7.247276                            5.410579      -0.116939       2.044305                    0.999526      21.123340      58.803635       0.623035       0.486096      -1.010405       0.030251      -0.023398       0.053438       0.065713       0.039632      -0.058574      -0.058914       0.062348       0.068144      -0.077572      -0.034140       0.111712              8.353286       7.012620      -0.649916       2.345783       9.952887       3.097049       8.094351          -0.001618
          203              C      14.848758       9.950917      14.059149      -0.181830      26.535760 0.39629466E+03  0.91354197E+04                                 7.711972                            6.565857       0.014650       2.003279                    0.998351      28.840124      83.039632       0.651328       0.407940      -1.065967       0.036732      -0.088822      -0.042204       0.104975      -0.004394      -0.029200       0.015985      -0.065406      -0.016086      -0.049718       0.005764       0.043954              8.448078       8.246716      -2.455424       0.315394      10.370440       0.999953       6.727078           0.002669
          204              C      13.729467      10.686731      13.380551       0.670551      21.678061 0.22583685E+03  0.45673663E+04                                 7.247274                            5.410578      -0.116950       2.044302                    0.999526      21.123314      58.803632       0.623033       0.486098      -1.010404      -0.030251       0.042583      -0.039872       0.065713       0.042008      -0.056893      -0.066326       0.041381       0.005244      -0.077573      -0.034138       0.111711              8.353283       7.012613      -1.994984       1.394665      10.247476       2.992901       7.799760          -0.001615
          205              C      26.594019      13.976080       8.665359      -0.181820      26.535199 0.39628399E+03  0.91351013E+04                                 7.711852                            6.565763       0.014658       2.003298                    0.998350      28.839473      83.037098       0.651335       0.407939      -1.065968      -0.016829       0.100309       0.025931       0.104965       0.000955      -0.025391       0.024733      -0.040758      -0.080973      -0.049706       0.005722       0.043984              8.447942       6.998674      -2.097264       0.568619      11.199737       0.265500       7.145415           0.002673
          206              C      27.572914      13.159209       9.458590       0.670548      21.678286 0.22583940E+03  0.45674390E+04                                 7.247371                            5.410641      -0.116986       2.044292                    0.999526      21.123485      58.804581       0.623023       0.486104      -1.010399       0.057149      -0.027043       0.017920       0.065716       0.031747      -0.064136      -0.044836       0.102165      -0.032569      -0.077568      -0.034131       0.111699              8.353401       5.794004      -1.450023       1.780037      11.283186       2.195979       7.983014          -0.001621
          207              C      19.588981      12.828471      10.288322      -0.181818      26.535048 0.39628174E+03  0.91350440E+04                                 7.711852                            6.565764       0.014661       2.003299                    0.998350      28.839416      83.037133       0.651331       0.407941      -1.065966       0.016829       0.057884       0.085929       0.104965       0.023609      -0.009372       0.038365      -0.002204       0.034696      -0.049701       0.005721       0.043980              8.447944       6.998672       0.162975       2.166837       7.762809       1.480660      10.582352           0.002669
          208              C      18.610086      13.304046       9.253758       0.670545      21.678203 0.22583787E+03  0.45674001E+04                                 7.247350                            5.410620      -0.116993       2.044291                    0.999526      21.123428      58.804373       0.623025       0.486103      -1.010399      -0.057149       0.007880      -0.031470       0.065715       0.049878      -0.051311      -0.045807       0.099413      -0.040821      -0.077565      -0.034130       0.111695              8.353389       5.793980      -1.194891       1.960419       9.729966       2.745159       9.536222          -0.001629
          209              O      26.001029      15.115583       0.730183      -0.598760      42.938895 0.57983233E+03  0.14194300E+05                                 9.774513                            7.469037       0.119373       2.083768                    0.995399      28.086788      74.323470       0.693484       0.360793      -1.138408      -0.080934      -0.000064       0.035913       0.088544      -0.011600      -0.030279       0.021821      -0.094170       0.019879      -0.063516       0.004340       0.059176             11.519744      10.397767       3.680516      -4.969729       9.695097      -4.881017      14.466369           0.063721
          210              O      24.257344      14.450162       1.855850      -0.547665      32.594387 0.47244274E+03  0.10974052E+05                                 8.022048                            6.662742       0.483495       2.216409                    0.997686      26.774689      68.728577       0.748342       0.352361      -1.146623       0.020938       0.052073      -0.029640       0.063471       0.016408      -0.033706       0.034226       0.011415      -0.117811      -0.070656       0.030675       0.039981              8.858976      14.355514       1.673265      -2.037749       5.509006      -0.794854       6.712408           0.066294
          211              O      12.749094       7.256811       1.567910      -0.598821      42.935570 0.57979463E+03  0.14193140E+05                                 9.774046                            7.468837       0.119286       2.083786                    0.995394      28.085799      74.320140       0.693488       0.360797      -1.138405      -0.029276      -0.063638       0.054188       0.088562       0.001976      -0.020585       0.039285      -0.044795      -0.125420      -0.063569       0.004349       0.059220             11.519014      17.476513       4.077219      -4.688480       7.793226      -1.705352       9.287304           0.064773
          212              O      11.445810       6.163063       2.930083      -0.547400      32.583992 0.47226246E+03  0.10968802E+05                                 8.020465                            6.661562       0.483492       2.216526                    0.997682      26.769540      68.711703       0.748394       0.352371      -1.146617       0.054456      -0.008644      -0.031707       0.063604       0.010085      -0.037917      -0.000588      -0.086612       0.061898      -0.070360       0.030533       0.039827              8.857124       7.059160       1.764740      -1.972194       8.045213      -4.270140      11.466999           0.067892
          213              O      14.960706       3.897176       6.319151      -0.598821      42.936114 0.57979960E+03  0.14193299E+05                                 9.774150                            7.468883       0.119286       2.083785                    0.995394      28.085848      74.320477       0.693483       0.360799      -1.138403       0.029276       0.029876      -0.078060       0.088561       0.018741      -0.008730       0.057300       0.006164       0.027457      -0.063566       0.004349       0.059217             11.519182      17.476765       3.061375      -5.407028       8.049512      -1.795994       9.031270           0.064768
          214              O      16.263990       4.816863       4.833898      -0.547404      32.585312 0.47228370E+03  0.10969423E+05                                 8.020708                            6.661740       0.483463       2.216516                    0.997682      26.769711      68.712635       0.748379       0.352374      -1.146614      -0.054455      -0.032774       0.002422       0.063603       0.032379      -0.022154       0.003423      -0.075260       0.095953      -0.070357       0.030526       0.039830              8.857418       7.059397       1.271222      -2.321329       8.403112      -4.396753      11.109745           0.067882
          215              O      20.181971       5.726950      14.007715      -0.598768      42.939576 0.57984286E+03  0.14194631E+05                                 9.774648                            7.469128       0.119350       2.083759                    0.995399      28.086921      74.324169       0.693476       0.360795      -1.138405       0.080935       0.033837      -0.012031       0.088544       0.032404       0.000840       0.028644      -0.074864       0.077776      -0.063507       0.004338       0.059169             11.519915      10.397934       3.458728      -5.126692      10.868462      -5.295911      13.293350           0.063695
          216              O      21.925656       6.566432      13.005127      -0.547671      32.594715 0.47244825E+03  0.10974212E+05                                 8.022103                            6.662781       0.483500       2.216410                    0.997686      26.774758      68.728837       0.748340       0.352361      -1.146623      -0.020938      -0.010588       0.058974       0.063470       0.026302      -0.026709       0.043339       0.037189      -0.040500      -0.070656       0.030674       0.039982              8.859041      14.355624       1.363467      -2.256848       6.079140      -0.996426       6.142360           0.066273
          217              O      18.383236       1.328815       1.567910      -0.598772      42.935165 0.57977999E+03  0.14192697E+05                                 9.774006                            7.468760       0.119116       2.083731                    0.995395      28.085421      74.319003       0.693489       0.360799      -1.138403      -0.040430       0.057200       0.054114       0.088514      -0.020421       0.044259      -0.001762       0.019023      -0.125386      -0.063525       0.004322       0.059203             11.519040       6.683064       2.154426       0.867349      18.586792       4.913069       9.287264           0.064731
          218              O      18.087664       3.004367       2.930083      -0.547459      32.586413 0.47230306E+03  0.10969960E+05                                 8.020738                            6.661756       0.483657       2.216535                    0.997686      26.770849      68.715312       0.748400       0.352361      -1.146627      -0.034659      -0.042772      -0.031769       0.063560      -0.042532       0.018488       0.033216       0.025812       0.061790      -0.070399       0.030529       0.039870              8.857462       6.270612      -1.309413      -2.712092       8.834336       3.843238      11.467438           0.067897
          219              O       9.326564       1.921178       0.730183      -0.598769      42.934793 0.57977658E+03  0.14192595E+05                                 9.773960                            7.468743       0.119104       2.083728                    0.995395      28.085356      74.318816       0.693489       0.360799      -1.138403       0.040429       0.070087       0.035892       0.088515      -0.034919       0.033997       0.015340       0.067401       0.019742      -0.063517       0.004322       0.059195             11.518954       6.683049      -1.535881      -1.742094      13.408464       6.743731      14.465350           0.064732
          220              O       9.622136       3.763964       1.855850      -0.547459      32.585471 0.47228788E+03  0.10969523E+05                                 8.020588                            6.661646       0.483664       2.216538                    0.997686      26.770705      68.714749       0.748407       0.352361      -1.146627       0.034658      -0.044210      -0.029736       0.063560      -0.003261       0.046254       0.012071      -0.033995      -0.117638      -0.070390       0.030528       0.039863              8.857277       6.270497       2.993387       0.330480      13.590197       2.161605       6.711138           0.067897
          221              O      22.578499      11.654945      14.007715      -0.598823      42.935724 0.57979452E+03  0.14193115E+05                                 9.773966                            7.468759       0.119291       2.083762                    0.995397      28.086190      74.320739       0.693503       0.360790      -1.138413      -0.011169      -0.087016      -0.012021       0.088549      -0.048614       0.024331      -0.015122      -0.018756       0.077874      -0.063506       0.004321       0.059185             11.518946       7.754959      -1.932917      -2.022819      13.509636       7.086982      13.292243           0.064890
          222              O      22.433669       9.725129      13.005127      -0.547484      32.584732 0.47227471E+03  0.10969129E+05                                 8.020434                            6.661528       0.483717       2.216564                    0.997686      26.770536      68.713813       0.748418       0.352358      -1.146630       0.001233       0.023434       0.059024       0.063518       0.003008       0.050750       0.001420      -0.064099      -0.040166      -0.070489       0.030584       0.039905              8.857104       6.966074       2.901454       0.265490      13.464182       2.451930       6.141056           0.067410
          223              O      23.604501      17.091581       6.319151      -0.598821      42.935733 0.57979481E+03  0.14193121E+05                                 9.773962                            7.468758       0.119295       2.083764                    0.995397      28.086156      74.320593       0.693504       0.360789      -1.138413       0.011168      -0.040339      -0.078032       0.088549      -0.006742       0.053941      -0.021049      -0.035527       0.027554      -0.063503       0.004318       0.059184             11.518939       7.754959       2.551455       1.148086      17.770834       5.580407       9.031025           0.064879
          224              O      23.749331      15.503060       4.833898      -0.547483      32.584634 0.47227280E+03  0.10969069E+05                                 8.020403                            6.661503       0.483731       2.216569                    0.997686      26.770510      68.713600       0.748422       0.352357      -1.146632      -0.001233       0.063461       0.002419       0.063519      -0.048858       0.014078       0.017487      -0.018652       0.096179      -0.070495       0.030588       0.039907              8.857068       6.966052      -1.217450      -2.647013       8.495832       4.208470      11.109322           0.067407
          225              O      26.514030       6.615494      14.007715      -0.598743      42.934424 0.57977286E+03  0.14192452E+05                                 9.773794                            7.468627       0.119492       2.083839                    0.995397      28.085501      74.318558       0.693508       0.360790      -1.138412      -0.069767       0.053143      -0.012025       0.088523       0.016189      -0.025261      -0.013535       0.093563       0.077892      -0.063507       0.004320       0.059187             11.518764      13.744763      -1.525290       7.148769       7.519540      -1.791611      13.291989           0.064229
          226              O      24.915174       7.705828      13.005127      -0.547471      32.585353 0.47228582E+03  0.10969451E+05                                 8.020520                            6.661588       0.483780       2.216576                    0.997686      26.770817      68.714713       0.748418       0.352356      -1.146632       0.019682      -0.012802       0.059018       0.063517      -0.029335      -0.024181      -0.044679       0.026812      -0.039596      -0.070525       0.030633       0.039892              8.857213       9.327128      -4.264516       1.990744      11.103394      -1.455891       6.141118           0.066564
          227              O      12.236093       3.008633       6.319151      -0.598625      42.928784 0.57968033E+03  0.14189619E+05                                 9.773011                            7.468078       0.119297       2.083809                    0.995397      28.083351      74.311347       0.693527       0.360795      -1.138409      -0.040521       0.010479      -0.078055       0.088569      -0.011989      -0.045186      -0.036125       0.029369       0.027498      -0.063425       0.004288       0.059137             11.517768      13.055824      -5.612090       4.258217      12.467357      -3.784091       9.030123           0.065335
          228              O      10.787979       3.677467       4.833898      -0.547527      32.586308 0.47230539E+03  0.10970032E+05                                 8.020695                            6.661752       0.483643       2.216527                    0.997685      26.771349      68.716736       0.748404       0.352359      -1.146628       0.055577      -0.030675       0.002427       0.063526       0.016418       0.008098      -0.020983       0.093943       0.096197      -0.070535       0.030634       0.039901              8.857370       9.168012      -0.053696       4.968300       6.294423       0.188153      11.109676           0.067696
          229              O      19.668970      15.411764       1.567910      -0.598740      42.934646 0.57977545E+03  0.14192542E+05                                 9.773866                            7.468669       0.119477       2.083834                    0.995397      28.085502      74.318821       0.693502       0.360793      -1.138409       0.069767       0.006376       0.054112       0.088523       0.018415      -0.023683      -0.037460       0.025865      -0.125186      -0.063499       0.004321       0.059178             11.518861      13.744894      -6.231551       3.821036      11.524579      -3.207629       9.287110           0.064220
          230              O      21.267826      14.829960       2.930083      -0.547470      32.585730 0.47229218E+03  0.10969644E+05                                 8.020618                            6.661660       0.483765       2.216571                    0.997686      26.770822      68.715035       0.748409       0.352359      -1.146629      -0.019684       0.051375      -0.031742       0.063517       0.032564       0.019591      -0.032738       0.060571       0.061688      -0.070511       0.030627       0.039885              8.857326       9.327253      -0.455403       4.684280       5.777460       0.427127      11.467266           0.066549
          231              O      15.473707       6.960630       0.730183      -0.598624      42.929371 0.57968640E+03  0.14189809E+05                                 9.773117                            7.468131       0.119300       2.083810                    0.995397      28.083393      74.311652       0.693523       0.360796      -1.138407       0.040521      -0.070098       0.035898       0.088568       0.046589      -0.003764      -0.037032       0.026802       0.019794      -0.063416       0.004283       0.059132             11.517934      13.056030      -2.144070       6.710699       7.033677      -1.863032      14.464095           0.065347
          232              O      16.921821       5.783264       1.855850      -0.547530      32.587487 0.47232439E+03  0.10970583E+05                                 8.020904                            6.661905       0.483632       2.216523                    0.997685      26.771461      68.717360       0.748392       0.352361      -1.146627      -0.055576      -0.007935      -0.029730       0.063526      -0.013116      -0.012783      -0.046196       0.022626      -0.117745      -0.070534       0.030629       0.039905              8.857623       9.168278      -4.666418       1.706805      10.693211      -1.367013       6.711381           0.067704
          233              O       6.237107       3.704877       6.811470      -0.598621      42.928646 0.57967805E+03  0.14189549E+05                                 9.772993                            7.468066       0.119300       2.083810                    0.995397      28.083301      74.311192       0.693527       0.360795      -1.138408       0.040521       0.070099      -0.035899       0.088569      -0.046596       0.003758      -0.037031       0.026793       0.019784      -0.063420       0.004286       0.059134             11.517745      13.055799       2.143981      -6.710522       7.033573      -1.862956      14.463864           0.065349
          234              O       7.685221       4.882242       5.685803      -0.547526      32.586288 0.47230514E+03  0.10970026E+05                                 8.020701                            6.661757       0.483642       2.216526                    0.997685      26.771311      68.716674       0.748402       0.352360      -1.146628      -0.055577       0.007936       0.029730       0.063527       0.013105       0.012776      -0.046196       0.022626      -0.117749      -0.070531       0.030632       0.039899              8.857376       9.168018       4.666262      -1.706728      10.692915      -1.366948       6.711195           0.067703
          235              O      19.668970      11.252003       5.973743      -0.598743      42.934304 0.57977046E+03  0.14192388E+05                                 9.773816                            7.468643       0.119480       2.083836                    0.995397      28.085356      74.318330       0.693503       0.360793      -1.138409       0.069768      -0.006376      -0.054113       0.088523      -0.018426       0.023676      -0.037457       0.025862      -0.125186      -0.063494       0.004312       0.059182             11.518792      13.744798       6.231508      -3.820995      11.524530      -3.207591       9.287049           0.064211
          236              O      21.267826      11.833806       4.611570      -0.547471      32.585358 0.47228583E+03  0.10969455E+05                                 8.020541                            6.661603       0.483772       2.216574                    0.997686      26.770750      68.714632       0.748414       0.352358      -1.146630      -0.019684      -0.051375       0.031744       0.063518      -0.032569      -0.019598      -0.032741       0.060566       0.061680      -0.070517       0.030627       0.039889              8.857237       9.327154       0.455386      -4.684220       5.777411       0.427136      11.467146           0.066559
          237              O      21.472693       7.656874       1.222502      -0.598627      42.929344 0.57968609E+03  0.14189803E+05                                 9.773127                            7.468140       0.119293       2.083808                    0.995397      28.083356      74.311613       0.693521       0.360797      -1.138406      -0.040521      -0.010479       0.078055       0.088569       0.011979       0.045178      -0.036121       0.029366       0.027499      -0.063411       0.004281       0.059130             11.517944      13.056042       5.612222      -4.258347      12.467518      -3.784179       9.030271           0.065330
          238              O      20.024579       6.988040       2.707755      -0.547530      32.587467 0.47232422E+03  0.10970578E+05                                 8.020902                            6.661905       0.483632       2.216523                    0.997685      26.771448      68.717326       0.748392       0.352361      -1.146627       0.055576       0.030675      -0.002429       0.063526      -0.016422      -0.008106      -0.020984       0.093935       0.096186      -0.070533       0.030627       0.039905              8.857621       9.168275       0.053720      -4.968472       6.294586       0.188136      11.110001           0.067690
          239              O      26.514030       9.382766       8.617243      -0.598744      42.934798 0.57977794E+03  0.14192616E+05                                 9.773878                            7.468677       0.119476       2.083833                    0.995397      28.085583      74.319031       0.693503       0.360792      -1.138410      -0.069766      -0.053144       0.012026       0.088522      -0.016194       0.025255      -0.013532       0.093556       0.077881      -0.063503       0.004323       0.059180             11.518876      13.744912       1.525326      -7.148852       7.519607      -1.791656      13.292108           0.064226
          240              O      24.915174       8.292431       9.619830      -0.547474      32.585800 0.47229351E+03  0.10969680E+05                                 8.020619                            6.661662       0.483763       2.216570                    0.997685      26.770887      68.715175       0.748410       0.352358      -1.146630       0.019683       0.012802      -0.059017       0.063516       0.029327       0.024174      -0.044677       0.026811      -0.039606      -0.070517       0.030629       0.039888              8.857328       9.327253       4.264581      -1.990782      11.103537      -1.455921       6.141194           0.066554
          241              O      21.985694       3.408696       5.973743      -0.598816      42.935986 0.57979749E+03  0.14193235E+05                                 9.774131                            7.468870       0.119288       2.083786                    0.995394      28.085806      74.320340       0.693484       0.360799      -1.138403      -0.029276       0.063637      -0.054187       0.088561      -0.001982       0.020578       0.039281      -0.044795      -0.125416      -0.063563       0.004347       0.059216             11.519159      17.476735      -4.077324       4.688623       7.793314      -1.705414       9.287428           0.064786
          242              O      20.682410       4.502444       4.611570      -0.547399      32.585223 0.47228226E+03  0.10969380E+05                                 8.020690                            6.661727       0.483470       2.216518                    0.997682      26.769685      68.712521       0.748380       0.352374      -1.146614       0.054455       0.008641       0.031707       0.063603      -0.010095       0.037912      -0.000590      -0.086606       0.061905      -0.070356       0.030525       0.039830              8.857396       7.059380      -1.764824       1.972289       8.045462      -4.270299      11.467348           0.067897
          243              O      26.001029      11.548184       6.811470      -0.598764      42.939525 0.57984151E+03  0.14194592E+05                                 9.774645                            7.469123       0.119352       2.083760                    0.995399      28.086891      74.324107       0.693476       0.360796      -1.138405      -0.080934       0.000064      -0.035913       0.088544       0.011594       0.030270       0.021820      -0.094157       0.019875      -0.063504       0.004337       0.059167             11.519913      10.397936      -3.680583       4.969822       9.695222      -4.881109      14.466580           0.063698
          244              O      24.257344      12.213605       5.685803      -0.547666      32.594702 0.47244780E+03  0.10974201E+05                                 8.022112                            6.662788       0.483497       2.216410                    0.997686      26.774705      68.728751       0.748338       0.352362      -1.146622       0.020939      -0.052072       0.029642       0.063471      -0.016414       0.033700       0.034223       0.011417      -0.117798      -0.070651       0.030671       0.039980              8.859053      14.355645      -1.673292       2.037780       5.509048      -0.794869       6.712467           0.066272
          245              O      20.181971      10.271309       8.617243      -0.598763      42.939018 0.57983406E+03  0.14194354E+05                                 9.774537                            7.469052       0.119370       2.083766                    0.995399      28.086821      74.323623       0.693483       0.360793      -1.138407       0.080934      -0.033838       0.012031       0.088545      -0.032416      -0.000845       0.028647      -0.074869       0.077788      -0.063518       0.004340       0.059179             11.519775      10.397792      -3.458680       5.126615      10.868349      -5.295833      13.293185           0.063695
          246              O      21.925656       9.431827       9.619830      -0.547666      32.594441 0.47244358E+03  0.10974078E+05                                 8.022061                            6.662752       0.483494       2.216409                    0.997686      26.774692      68.728625       0.748341       0.352362      -1.146623      -0.020938       0.010588      -0.058976       0.063471      -0.026308       0.026704       0.043339       0.037188      -0.040482      -0.070655       0.030676       0.039980              8.858992      14.355540      -1.363459       2.256826       6.079110      -0.996416       6.142326           0.066286
          247              O       5.724106       6.768331       1.222502      -0.598822      42.935485 0.57979313E+03  0.14193098E+05                                 9.774049                            7.468840       0.119282       2.083786                    0.995394      28.085731      74.320006       0.693486       0.360798      -1.138404       0.029276      -0.029876       0.078061       0.088562      -0.018748       0.008721       0.057298       0.006164       0.027469      -0.063563       0.004345       0.059218             11.519018      17.476520      -3.061273       5.406865       8.049417      -1.795930       9.031116           0.064767
          248              O       7.027390       5.848644       2.707755      -0.547401      32.583967 0.47226213E+03  0.10968792E+05                                 8.020462                            6.661560       0.483492       2.216526                    0.997682      26.769529      68.711667       0.748394       0.352371      -1.146617      -0.054456       0.032776      -0.002421       0.063604      -0.032389       0.022148       0.003425      -0.075256       0.095956      -0.070360       0.030531       0.039828              8.857120       7.059159      -1.271155       2.321209       8.402844      -4.396580      11.109357           0.067885
          249              O      22.578499       4.343314       8.617243      -0.598821      42.935749 0.57979508E+03  0.14193127E+05                                 9.773954                            7.468752       0.119300       2.083766                    0.995397      28.086193      74.320656       0.693505       0.360789      -1.138414      -0.011168       0.087015       0.012022       0.088548       0.048613      -0.024339      -0.015117      -0.018753       0.077879      -0.063507       0.004320       0.059187             11.518929       7.754953       1.932910       2.022838      13.509608       7.086966      13.292226           0.064887
          250              O      22.433669       6.273131       9.619830      -0.547483      32.584608 0.47227244E+03  0.10969058E+05                                 8.020396                            6.661499       0.483731       2.216570                    0.997686      26.770505      68.713563       0.748422       0.352357      -1.146632       0.001233      -0.023434      -0.059025       0.063518      -0.003013      -0.050757       0.001418      -0.064100      -0.040167      -0.070497       0.030589       0.039908              8.857061       6.966045      -2.901441      -0.265485      13.464113       2.451910       6.141026           0.067409
          251              O      23.604501       9.572186       1.222502      -0.598822      42.935584 0.57979230E+03  0.14193045E+05                                 9.773937                            7.468738       0.119295       2.083764                    0.995397      28.086166      74.320593       0.693505       0.360789      -1.138413       0.011168       0.040339       0.078032       0.088549       0.006735      -0.053947      -0.021051      -0.035528       0.027559      -0.063509       0.004323       0.059187             11.518910       7.754938      -2.551430      -1.148098      17.770781       5.580400       9.031011           0.064876
          252              O      23.749331      11.160706       2.707755      -0.547485      32.584751 0.47227511E+03  0.10969141E+05                                 8.020438                            6.661532       0.483714       2.216563                    0.997686      26.770541      68.713838       0.748418       0.352358      -1.146630      -0.001232      -0.063461      -0.002419       0.063519       0.048851      -0.014082       0.017487      -0.018650       0.096176      -0.070490       0.030587       0.039904              8.857109       6.966077       1.217457       2.647021       8.495874       4.208495      11.109375           0.067400
          253              O       9.146636       9.336691       5.973743      -0.598770      42.934924 0.57977889E+03  0.14192660E+05                                 9.773956                            7.468740       0.119111       2.083730                    0.995395      28.085457      74.319002       0.693492       0.360797      -1.138405      -0.040429      -0.057201      -0.054114       0.088515       0.020413      -0.044263      -0.001762       0.019020      -0.125384      -0.063528       0.004328       0.059200             11.518950       6.683046      -2.154423      -0.867345      18.586613       4.912977       9.287192           0.064733
          254              O       8.851064       7.661140       4.611570      -0.547459      32.585466 0.47228773E+03  0.10969517E+05                                 8.020580                            6.661638       0.483666       2.216538                    0.997686      26.770733      68.714784       0.748408       0.352360      -1.146628      -0.034659       0.042772       0.031768       0.063560       0.042525      -0.018493       0.033214       0.025815       0.061783      -0.070394       0.030532       0.039863              8.857267       6.270492       1.309373       2.712030       8.834118       3.843121      11.467190           0.067895
          255              O      18.563164       8.744329       6.811470      -0.598767      42.934959 0.57977663E+03  0.14192593E+05                                 9.773970                            7.468734       0.119125       2.083734                    0.995395      28.085360      74.318748       0.693490       0.360798      -1.138404       0.040430      -0.070088      -0.035892       0.088516       0.034918      -0.034003       0.015340       0.067399       0.019749      -0.063519       0.004320       0.059199             11.518997       6.683041       1.535883       1.742090      13.408556       6.743808      14.465393           0.064734
          256              O      18.858736       6.901543       5.685803      -0.547459      32.586384 0.47230249E+03  0.10969944E+05                                 8.020737                            6.661755       0.483654       2.216534                    0.997686      26.770833      68.715282       0.748400       0.352361      -1.146627       0.034658       0.044210       0.029736       0.063560       0.003254      -0.046261       0.012070      -0.034001      -0.117639      -0.070397       0.030527       0.039870              8.857459       6.270612      -2.993456      -0.330494      13.590493       2.161677       6.711273           0.067898
          257              O      10.945371       6.215430      14.353122      -0.598767      42.939257 0.57983830E+03  0.14194476E+05                                 9.774536                            7.469052       0.119369       2.083765                    0.995399      28.086998      74.324001       0.693487       0.360791      -1.138410       0.080933       0.000062      -0.035911       0.088542      -0.011594      -0.030285       0.021825      -0.094201       0.019906      -0.063536       0.004348       0.059187             11.519771      10.397788       3.680524      -4.969743       9.695116      -4.881031      14.466410           0.063714
          258              O      12.689056       6.880851      13.227455      -0.547665      32.594436 0.47244371E+03  0.10974069E+05                                 8.021998                            6.662702       0.483518       2.216416                    0.997686      26.774907      68.728881       0.748353       0.352356      -1.146628      -0.020935      -0.052072       0.029637       0.063467       0.016410      -0.033710       0.034247       0.011429      -0.117863      -0.070684       0.030689       0.039995              8.858920      14.355422       1.673251      -2.037735       5.508973      -0.794845       6.712364           0.066306
          259              O      24.197306      14.074202      13.515395      -0.598821      42.935567 0.57979445E+03  0.14193136E+05                                 9.774052                            7.468841       0.119285       2.083786                    0.995394      28.085782      74.320123       0.693487       0.360798      -1.138404       0.029276       0.063638      -0.054188       0.088562       0.001975      -0.020583       0.039283      -0.044796      -0.125416      -0.063565       0.004347       0.059219             11.519021      17.476524       4.077223      -4.688484       7.793231      -1.705354       9.287309           0.064773
          260              O      25.500590      15.167950      12.153222      -0.547402      32.584049 0.47226347E+03  0.10968832E+05                                 8.020475                            6.661569       0.483492       2.216525                    0.997682      26.769566      68.711793       0.748394       0.352371      -1.146617      -0.054456       0.008643       0.031708       0.063604       0.010086      -0.037918      -0.000589      -0.086611       0.061898      -0.070360       0.030532       0.039828              8.857135       7.059169       1.764743      -1.972197       8.045222      -4.270147      11.467013           0.067892
          261              O      21.985694      17.433837       8.764154      -0.598817      42.936003 0.57979783E+03  0.14193248E+05                                 9.774146                            7.468882       0.119283       2.083785                    0.995394      28.085779      74.320327       0.693482       0.360799      -1.138402      -0.029276      -0.029876       0.078061       0.088562       0.018739      -0.008726       0.057294       0.006163       0.027466      -0.063557       0.004345       0.059212             11.519177      17.476755       3.061372      -5.407023       8.049510      -1.795992       9.031265           0.064773
          262              O      20.682410      16.514150      10.249407      -0.547402      32.585267 0.47228290E+03  0.10969402E+05                                 8.020710                            6.661742       0.483464       2.216516                    0.997682      26.769662      68.712538       0.748377       0.352375      -1.146613       0.054456       0.032774      -0.002422       0.063604       0.032378      -0.022155       0.003423      -0.075250       0.095943      -0.070351       0.030523       0.039828              8.857420       7.059399       1.271221      -2.321329       8.403113      -4.396754      11.109747           0.067883
          263              O      16.764429      15.604063       1.075590      -0.598764      42.939475 0.57984122E+03  0.14194580E+05                                 9.774631                            7.469115       0.119353       2.083761                    0.995399      28.086890      74.324047       0.693477       0.360795      -1.138405      -0.080934      -0.033836       0.012031       0.088544       0.032405       0.000839       0.028645      -0.074867       0.077778      -0.063510       0.004339       0.059171             11.519894      10.397910       3.458721      -5.126680      10.868445      -5.295903      13.293327           0.063692
          264              O      15.020744      14.764581       2.078178      -0.547665      32.594585 0.47244597E+03  0.10974145E+05                                 8.022080                            6.662764       0.483502       2.216412                    0.997686      26.774705      68.728649       0.748341       0.352361      -1.146623       0.020938       0.010588      -0.058974       0.063470       0.026302      -0.026709       0.043339       0.037190      -0.040497      -0.070656       0.030674       0.039982              8.859015      14.355582       1.363461      -2.256838       6.079123      -0.996421       6.142341           0.066282
          265              O      18.563164      20.002198      13.515395      -0.598768      42.934983 0.57977718E+03  0.14192608E+05                                 9.773970                            7.468735       0.119127       2.083735                    0.995395      28.085375      74.318772       0.693491       0.360798      -1.138404       0.040429      -0.057202      -0.054114       0.088515      -0.020420       0.044257      -0.001762       0.019021      -0.125377      -0.063522       0.004322       0.059200             11.518996       6.683041       2.154418       0.867346      18.586721       4.913048       9.287228           0.064742
          266              O      18.858736      18.326646      12.153222      -0.547463      32.586427 0.47230339E+03  0.10969973E+05                                 8.020756                            6.661771       0.483644       2.216531                    0.997686      26.770808      68.715287       0.748397       0.352362      -1.146626       0.034659       0.042772       0.031769       0.063561      -0.042528       0.018488       0.033214       0.025808       0.061780      -0.070393       0.030527       0.039867              8.857481       6.270625      -1.309414      -2.712098       8.834356       3.843245      11.467462           0.067893
          267              O      27.619836      19.409835      14.353122      -0.598771      42.934864 0.57977789E+03  0.14192630E+05                                 9.773949                            7.468736       0.119111       2.083730                    0.995395      28.085434      74.318940       0.693491       0.360798      -1.138404      -0.040429      -0.070087      -0.035891       0.088515      -0.034927       0.033999       0.015341       0.067400       0.019756      -0.063526       0.004326       0.059199             11.518942       6.683042      -1.535880      -1.742093      13.408451       6.743722      14.465332           0.064725
          268              O      27.324264      17.567049      13.227455      -0.547461      32.585522 0.47228884E+03  0.10969548E+05                                 8.020581                            6.661640       0.483668       2.216539                    0.997686      26.770783      68.714894       0.748409       0.352359      -1.146628      -0.034659       0.044208       0.029735       0.063559      -0.003259       0.046262       0.012068      -0.033998      -0.117653      -0.070400       0.030534       0.039866              8.857269       6.270492       2.993384       0.330480      13.590185       2.161602       6.711131           0.067886
          269              O      14.367901       9.676068       1.075590      -0.598820      42.935630 0.57979298E+03  0.14193070E+05                                 9.773960                            7.468755       0.119290       2.083762                    0.995397      28.086139      74.320614       0.693502       0.360790      -1.138412       0.011168       0.087016       0.012022       0.088550      -0.048611       0.024329      -0.015123      -0.018760       0.077869      -0.063503       0.004319       0.059183             11.518939       7.754956      -1.932917      -2.022819      13.509627       7.086977      13.292235           0.064891
          270              O      14.512731      11.605884       2.078178      -0.547479      32.584616 0.47227257E+03  0.10969070E+05                                 8.020431                            6.661526       0.483712       2.216564                    0.997686      26.770428      68.713571       0.748416       0.352360      -1.146629      -0.001233      -0.023436      -0.059025       0.063519       0.003006       0.050743       0.001423      -0.064094      -0.040152      -0.070480       0.030580       0.039900              8.857101       6.966073       2.901453       0.265489      13.464178       2.451929       6.141053           0.067417
          271              O      13.341899       4.239432       8.764154      -0.598820      42.935718 0.57979441E+03  0.14193111E+05                                 9.773972                            7.468764       0.119294       2.083764                    0.995397      28.086117      74.320539       0.693502       0.360790      -1.138412      -0.011167       0.040341       0.078032       0.088549      -0.006742       0.053936      -0.021047      -0.035527       0.027569      -0.063497       0.004317       0.059180             11.518954       7.754967       2.551456       1.148087      17.770854       5.580419       9.031041           0.064884
          272              O      13.197069       5.827953      10.249407      -0.547484      32.584698 0.47227375E+03  0.10969104E+05                                 8.020448                            6.661538       0.483714       2.216564                    0.997686      26.770416      68.713550       0.748415       0.352360      -1.146629       0.001232      -0.063463      -0.002420       0.063521      -0.048846       0.014077       0.017485      -0.018661       0.096150      -0.070480       0.030581       0.039899              8.857121       6.966090      -1.217456      -2.647030       8.495884       4.208500      11.109388           0.067408
          273              O      10.432370      14.715519       1.075590      -0.598739      42.934229 0.57976961E+03  0.14192357E+05                                 9.773786                            7.468622       0.119489       2.083839                    0.995397      28.085380      74.318274       0.693506       0.360792      -1.138410       0.069767      -0.053144       0.012026       0.088523       0.016183      -0.025263      -0.013530       0.093557       0.077882      -0.063500       0.004316       0.059184             11.518754      13.744746      -1.525290       7.148759       7.519537      -1.791611      13.291978           0.064236
          274              O      12.031226      13.625185       2.078178      -0.547471      32.585331 0.47228542E+03  0.10969442E+05                                 8.020533                            6.661598       0.483771       2.216574                    0.997686      26.770752      68.714616       0.748415       0.352358      -1.146631      -0.019683       0.012803      -0.059018       0.063517      -0.029334      -0.024176      -0.044675       0.026813      -0.039579      -0.070518       0.030629       0.039889              8.857227       9.327141      -4.264523       1.990747      11.103414      -1.455894       6.141128           0.066565
          275              O      24.710307      18.322380       8.764154      -0.598627      42.928867 0.57968183E+03  0.14189660E+05                                 9.773006                            7.468074       0.119303       2.083810                    0.995397      28.083425      74.311482       0.693530       0.360794      -1.138410       0.040520      -0.010478       0.078056       0.088569      -0.011990      -0.045188      -0.036129       0.029372       0.027487      -0.063431       0.004291       0.059140             11.517762      13.055813      -5.612089       4.258213      12.467354      -3.784090       9.030118           0.065333
          276              O      26.158421      17.653546      10.249407      -0.547530      32.586365 0.47230644E+03  0.10970061E+05                                 8.020698                            6.661754       0.483645       2.216527                    0.997685      26.771401      68.716859       0.748404       0.352358      -1.146629      -0.055576       0.030675      -0.002427       0.063526       0.016421       0.008097      -0.020984       0.093946       0.096203      -0.070539       0.030637       0.039902              8.857372       9.168013      -0.053697       4.968300       6.294426       0.188152      11.109678           0.067697
          277              O      17.277430       5.919249      13.515395      -0.598743      42.934713 0.57977628E+03  0.14192572E+05                                 9.773893                            7.468688       0.119466       2.083830                    0.995397      28.085480      74.318870       0.693499       0.360794      -1.138408      -0.069767      -0.006376      -0.054113       0.088523       0.018417      -0.023682      -0.037455       0.025861      -0.125182      -0.063494       0.004316       0.059177             11.518895      13.744936      -6.231572       3.821049      11.524613      -3.207638       9.287135           0.064234
          278              O      15.678574       6.501053      12.153222      -0.547471      32.585798 0.47229347E+03  0.10969679E+05                                 8.020617                            6.661660       0.483769       2.216572                    0.997686      26.770891      68.715181       0.748411       0.352358      -1.146630       0.019684      -0.051373       0.031742       0.063516       0.032566       0.019595      -0.032741       0.060577       0.061697      -0.070518       0.030628       0.039890              8.857326       9.327252      -0.455402       4.684280       5.777460       0.427128      11.467267           0.066567
          279              O      21.472693      14.370383      14.353122      -0.598626      42.929381 0.57968673E+03  0.14189817E+05                                 9.773110                            7.468126       0.119301       2.083810                    0.995397      28.083422      74.311687       0.693524       0.360796      -1.138408      -0.040521       0.070098      -0.035898       0.088568       0.046589      -0.003764      -0.037033       0.026807       0.019799      -0.063419       0.004286       0.059133             11.517924      13.056019      -2.144067       6.710692       7.033671      -1.863030      14.464083           0.065342
          280              O      20.024579      15.547749      13.227455      -0.547530      32.587427 0.47232334E+03  0.10970552E+05                                 8.020890                            6.661894       0.483635       2.216524                    0.997685      26.771448      68.717284       0.748393       0.352361      -1.146627       0.055575       0.007935       0.029731       0.063526      -0.013116      -0.012784      -0.046196       0.022624      -0.117745      -0.070534       0.030629       0.039905              8.857607       9.168262      -4.666408       1.706800      10.693191      -1.367009       6.711369           0.067696
          281              O      30.709293      17.626136       8.271835      -0.598624      42.928768 0.57968017E+03  0.14189611E+05                                 9.772996                            7.468068       0.119305       2.083811                    0.995397      28.083382      74.311368       0.693529       0.360794      -1.138410      -0.040521      -0.070099       0.035898       0.088569      -0.046599       0.003758      -0.037034       0.026804       0.019793      -0.063427       0.004289       0.059138             11.517749      13.055801       2.143982      -6.710524       7.033576      -1.862958      14.463871           0.065346
          282              O      29.261179      16.448771       9.397502      -0.547529      32.586358 0.47230636E+03  0.10970061E+05                                 8.020709                            6.661763       0.483640       2.216525                    0.997685      26.771353      68.716790       0.748402       0.352359      -1.146628       0.055577      -0.007937      -0.029730       0.063527       0.013106       0.012779      -0.046197       0.022625      -0.117753      -0.070533       0.030634       0.039899              8.857385       9.168028       4.666267      -1.706730      10.692926      -1.366950       6.711202           0.067703
          283              O      17.277430      10.079010       9.109562      -0.598739      42.934253 0.57977012E+03  0.14192363E+05                                 9.773752                            7.468597       0.119500       2.083842                    0.995397      28.085482      74.318373       0.693512       0.360789      -1.138413      -0.069766       0.006377       0.054113       0.088522      -0.018419       0.023688      -0.037473       0.025869      -0.125208      -0.063516       0.004322       0.059193             11.518712      13.744699       6.231463      -3.820957      11.524459      -3.207565       9.286978           0.064229
          284              O      15.678574       9.497207      10.471735      -0.547471      32.585354 0.47228603E+03  0.10969450E+05                                 8.020486                            6.661561       0.483794       2.216581                    0.997685      26.770942      68.714872       0.748425       0.352353      -1.146635       0.019680       0.051374      -0.031741       0.063514      -0.032591      -0.019599      -0.032747       0.060593       0.061725      -0.070546       0.030646       0.039901              8.857172       9.327080       0.455376      -4.684178       5.777372       0.427137      11.467063           0.066563
          285              O      15.473707      13.674139      13.860803      -0.598626      42.929330 0.57968603E+03  0.14189797E+05                                 9.773110                            7.468128       0.119301       2.083810                    0.995397      28.083388      74.311620       0.693523       0.360796      -1.138407       0.040521       0.010479      -0.078055       0.088568       0.011981       0.045179      -0.036126       0.029369       0.027494      -0.063418       0.004285       0.059133             11.517924      13.056019       5.612213      -4.258338      12.467499      -3.784173       9.030255           0.065336
          286              O      16.921821      14.342973      12.375550      -0.547530      32.587424 0.47232343E+03  0.10970556E+05                                 8.020898                            6.661902       0.483629       2.216522                    0.997685      26.771419      68.717250       0.748391       0.352361      -1.146626      -0.055576      -0.030676       0.002429       0.063526      -0.016423      -0.008104      -0.020983       0.093933       0.096184      -0.070531       0.030628       0.039903              8.857616       9.168270       0.053720      -4.968469       6.294583       0.188136      11.109996           0.067692
          287              O      10.432370      11.948247       6.466062      -0.598742      42.934718 0.57977642E+03  0.14192574E+05                                 9.773883                            7.468680       0.119472       2.083832                    0.995397      28.085511      74.318900       0.693501       0.360793      -1.138409       0.069767       0.053143      -0.012026       0.088522      -0.016189       0.025257      -0.013528       0.093552       0.077876      -0.063498       0.004319       0.059179             11.518883      13.744923       1.525327      -7.148859       7.519608      -1.791656      13.292116           0.064227
          288              O      12.031226      13.038582       5.463475      -0.547469      32.585676 0.47229134E+03  0.10969617E+05                                 8.020601                            6.661647       0.483767       2.216572                    0.997686      26.770825      68.714977       0.748411       0.352358      -1.146630      -0.019684      -0.012802       0.059016       0.063516       0.029328       0.024172      -0.044676       0.026810      -0.039595      -0.070515       0.030627       0.039887              8.857307       9.327231       4.264570      -1.990776      11.103510      -1.455917       6.141180           0.066558
          289              O      14.960706      17.922317       9.109562      -0.598816      42.935950 0.57979693E+03  0.14193221E+05                                 9.774138                            7.468876       0.119284       2.083785                    0.995394      28.085766      74.320280       0.693482       0.360799      -1.138402       0.029276      -0.063639       0.054188       0.088563      -0.001980       0.020575       0.039278      -0.044795      -0.125406      -0.063557       0.004344       0.059212             11.519166      17.476744      -4.077326       4.688624       7.793319      -1.705415       9.287433           0.064785
          290              O      16.263990      16.828569      10.471735      -0.547401      32.585245 0.47228267E+03  0.10969394E+05                                 8.020700                            6.661735       0.483467       2.216517                    0.997682      26.769675      68.712532       0.748379       0.352374      -1.146614      -0.054456      -0.008641      -0.031708       0.063604      -0.010096       0.037911      -0.000590      -0.086602       0.061901      -0.070353       0.030523       0.039830              8.857408       7.059390      -1.764827       1.972292       8.045471      -4.270305      11.467361           0.067888
          291              O      10.945371       9.782829       8.271835      -0.598767      42.939637 0.57984373E+03  0.14194650E+05                                 9.774622                            7.469107       0.119360       2.083762                    0.995399      28.087030      74.324319       0.693481       0.360793      -1.138408       0.080933      -0.000064       0.035911       0.088543       0.011586       0.030277       0.021824      -0.094184       0.019901      -0.063522       0.004346       0.059176             11.519884      10.397905      -3.680572       4.969806       9.695202      -4.881097      14.466546           0.063703
          292              O      12.689056       9.117408       9.397502      -0.547668      32.594695 0.47244782E+03  0.10974195E+05                                 8.022080                            6.662763       0.483506       2.216412                    0.997686      26.774811      68.728875       0.748344       0.352360      -1.146625      -0.020936       0.052071      -0.029640       0.063469      -0.016415       0.033702       0.034238       0.011423      -0.117825      -0.070667       0.030682       0.039985              8.859016      14.355581      -1.673283       2.037768       5.509028      -0.794863       6.712440           0.066289
          293              O      16.764429      11.059704       6.466062      -0.598764      42.938989 0.57983367E+03  0.14194345E+05                                 9.774541                            7.469057       0.119367       2.083765                    0.995399      28.086795      74.323591       0.693481       0.360794      -1.138407      -0.080935       0.033838      -0.012031       0.088545      -0.032413      -0.000846       0.028646      -0.074862       0.077780      -0.063512       0.004337       0.059175             11.519779      10.397803      -3.458679       5.126618      10.868349      -5.295829      13.293184           0.063688
          294              O      15.020744      11.899186       5.463475      -0.547665      32.594365 0.47244227E+03  0.10974040E+05                                 8.022051                            6.662744       0.483493       2.216409                    0.997686      26.774652      68.728502       0.748341       0.352362      -1.146623       0.020939      -0.010587       0.058975       0.063471      -0.026308       0.026704       0.043334       0.037187      -0.040480      -0.070651       0.030671       0.039980              8.858981      14.355523      -1.363457       2.256822       6.079103      -0.996414       6.142318           0.066285
          295              O      31.222294      14.562682      13.860803      -0.598822      42.935544 0.57979406E+03  0.14193125E+05                                 9.774051                            7.468840       0.119283       2.083785                    0.995394      28.085769      74.320090       0.693487       0.360798      -1.138404      -0.029275       0.029876      -0.078062       0.088562      -0.018748       0.008722       0.057300       0.006162       0.027458      -0.063565       0.004346       0.059219             11.519020      17.476523      -3.061275       5.406867       8.049420      -1.795932       9.031118           0.064762
          296              O      29.919010      15.482369      12.375550      -0.547402      32.584033 0.47226328E+03  0.10968825E+05                                 8.020466                            6.661563       0.483494       2.216526                    0.997682      26.769579      68.711790       0.748395       0.352370      -1.146617       0.054456      -0.032775       0.002420       0.063604      -0.032388       0.022149       0.003425      -0.075263       0.095964      -0.070363       0.030533       0.039830              8.857125       7.059163      -1.271156       2.321211       8.402849      -4.396584      11.109364           0.067886
          297              O      14.367901      16.987699       6.466062      -0.598816      42.935569 0.57979198E+03  0.14193040E+05                                 9.773958                            7.468755       0.119294       2.083765                    0.995397      28.086053      74.320377       0.693501       0.360791      -1.138411       0.011168      -0.087016      -0.012022       0.088550       0.048602      -0.024334      -0.015123      -0.018761       0.077864      -0.063494       0.004313       0.059181             11.518934       7.754957       1.932910       2.022839      13.509615       7.086968      13.292229           0.064896
          298              O      14.512731      15.057882       5.463475      -0.547480      32.584536 0.47227110E+03  0.10969024E+05                                 8.020410                            6.661510       0.483721       2.216567                    0.997686      26.770383      68.713347       0.748418       0.352359      -1.146630      -0.001233       0.023436       0.059026       0.063520      -0.003012      -0.050747       0.001423      -0.064095      -0.040144      -0.070483       0.030581       0.039903              8.857077       6.966058      -2.901447      -0.265485      13.464136       2.451915       6.141036           0.067413
          299              O      13.341899      11.758827      13.860803      -0.598820      42.935513 0.57979079E+03  0.14193007E+05                                 9.773961                            7.468755       0.119284       2.083761                    0.995397      28.086051      74.320434       0.693500       0.360792      -1.138410      -0.011167      -0.040340      -0.078033       0.088550       0.006733      -0.053933      -0.021051      -0.035521       0.027586      -0.063494       0.004315       0.059179             11.518941       7.754957      -2.551438      -1.148101      17.770830       5.580417       9.031034           0.064888
          300              O      13.197069      10.170307      12.375550      -0.547481      32.584714 0.47227434E+03  0.10969125E+05                                 8.020462                            6.661551       0.483707       2.216562                    0.997686      26.770419      68.713653       0.748412       0.352361      -1.146627       0.001233       0.063462       0.002420       0.063520       0.048839      -0.014080       0.017488      -0.018662       0.096149      -0.070475       0.030576       0.039898              8.857136       6.966097       1.217460       2.647029       8.495903       4.208511      11.109409           0.067416
          301              O      27.799764      11.994322       9.109562      -0.598771      42.934973 0.57977957E+03  0.14192685E+05                                 9.773977                            7.468756       0.119107       2.083728                    0.995395      28.085439      74.319045       0.693489       0.360799      -1.138403       0.040430       0.057201       0.054115       0.088515       0.020412      -0.044259      -0.001763       0.019024      -0.125375      -0.063522       0.004324       0.059197             11.518976       6.683060      -2.154426      -0.867346      18.586651       4.912991       9.287218           0.064725
          302              O      28.095336      13.669873      10.471735      -0.547461      32.585538 0.47228903E+03  0.10969554E+05                                 8.020589                            6.661646       0.483667       2.216538                    0.997686      26.770773      68.714901       0.748408       0.352360      -1.146628       0.034659      -0.042772      -0.031769       0.063560       0.042527      -0.018493       0.033215       0.025814       0.061787      -0.070397       0.030532       0.039865              8.857278       6.270499       1.309375       2.712034       8.834130       3.843128      11.467206           0.067890
          303              O      18.383236      12.586684       8.271835      -0.598769      42.934939 0.57977600E+03  0.14192580E+05                                 9.773995                            7.468752       0.119115       2.083732                    0.995395      28.085281      74.318664       0.693486       0.360800      -1.138401      -0.040430       0.070087       0.035892       0.088516       0.034909      -0.034001       0.015339       0.067403       0.019734      -0.063512       0.004315       0.059197             11.519028       6.683056       1.535883       1.742093      13.408594       6.743833      14.465435           0.064720
          304              O      18.087664      14.429470       9.397502      -0.547460      32.586378 0.47230230E+03  0.10969943E+05                                 8.020755                            6.661769       0.483646       2.216532                    0.997686      26.770762      68.715184       0.748396       0.352363      -1.146625      -0.034658      -0.044211      -0.029737       0.063562       0.003256      -0.046253       0.012073      -0.033997      -0.117628      -0.070388       0.030522       0.039866              8.857481       6.270625      -2.993464      -0.330496      13.590528       2.161686       6.711290           0.067886
          305              O      25.631565      13.331883       3.770826      -0.209153      31.872348 0.43015371E+03  0.97773641E+04                                 8.100553                            6.435211      -0.098342       2.063860                    0.999088      23.632958      60.354411       0.746405       0.361022      -1.137687       0.222590      -0.000000       0.000000       0.222590      -0.000002      -0.000002      -0.145296       0.028154       0.236101      -0.146973      -0.025273       0.172246              9.315420       7.582072       0.000005      -0.000006       7.340217      -4.839094      13.023970           0.003950
          306              O       9.236600       6.799260       1.696872      -0.209196      31.872241 0.43016258E+03  0.97775950E+04                                 8.100461                            6.435241      -0.098205       2.063898                    0.999088      23.633206      60.354713       0.746412       0.361018      -1.137693      -0.000000       0.128488      -0.181710       0.222548       0.011313       0.007999      -0.057098       0.277585      -0.196837      -0.146963      -0.025238       0.172201              9.315202      15.691087       0.870621       0.615622       5.642325      -1.371604       6.612194           0.004011
          307              O      18.473200       3.866246       5.844781      -0.209195      31.872268 0.43016220E+03  0.97775834E+04                                 8.100464                            6.435234      -0.098203       2.063899                    0.999088      23.633204      60.354678       0.746413       0.361017      -1.137693      -0.000000      -0.128488       0.181709       0.222547      -0.011317      -0.008003      -0.057098       0.277586      -0.196837      -0.146964      -0.025238       0.172202              9.315220      15.691144      -0.870623      -0.615622       5.642325      -1.371596       6.612190           0.004012
          308              O      20.551435       7.999130      11.312479      -0.209152      31.872339 0.43015349E+03  0.97773578E+04                                 8.100551                            6.435209      -0.098343       2.063860                    0.999088      23.632956      60.354403       0.746406       0.361022      -1.137687      -0.222590       0.000000       0.000000       0.222590      -0.000003      -0.000002      -0.154532       0.002031       0.157733      -0.146973      -0.025273       0.172246              9.315418       7.582070      -0.000002       0.000004       9.350879      -5.549970      11.013305           0.003947
          309              O      19.743233       4.599500       1.696872      -0.209165      31.871918 0.43015307E+03  0.97773307E+04                                 8.100425                            6.435175      -0.098218       2.063898                    0.999088      23.632974      60.354090       0.746414       0.361018      -1.137691       0.111279      -0.064252      -0.181734       0.222573       0.114551      -0.053459       0.021615      -0.158422      -0.196867      -0.146982      -0.025242       0.172224              9.315201       7.400535       3.915965      -1.495635      13.932924       0.152696       6.612143           0.004044
          310              O       7.966568       3.132992       3.770826      -0.209166      31.871938 0.43015348E+03  0.97773449E+04                                 8.100434                            6.435185      -0.098220       2.063897                    0.999088      23.632987      60.354187       0.746412       0.361019      -1.137691      -0.111279      -0.192758      -0.000000       0.222573       0.012214      -0.125824       0.072639      -0.014102       0.236093      -0.146983      -0.025246       0.172228              9.315202       7.400533       0.104775      -4.190554       7.521533       2.419467      13.023539           0.004043
          311              O      24.361532      10.198891      11.312479      -0.209140      31.871622 0.43014703E+03  0.97771708E+04                                 8.100434                            6.435174      -0.098308       2.063879                    0.999088      23.632694      60.353538       0.746406       0.361023      -1.137686       0.111269       0.192759      -0.000020       0.222569       0.000889      -0.133816       0.077268      -0.001009       0.157690      -0.146969      -0.025260       0.172229              9.315221       8.908527      -0.765799      -4.806189       8.024164       2.774847      11.012972           0.004051
          312              O      21.821467      14.065137       5.844781      -0.209141      31.871594 0.43014664E+03  0.97771592E+04                                 8.100428                            6.435170      -0.098309       2.063878                    0.999088      23.632685      60.353499       0.746406       0.361023      -1.137686      -0.111269       0.064234       0.181742       0.222569       0.125861      -0.045446       0.035477      -0.119212      -0.196917      -0.146968      -0.025256       0.172224              9.315213       8.908525       4.786576      -0.880069      12.424958       1.218916       6.612156           0.004051
          313              O      24.361532       5.799369      11.312479      -0.209140      31.871556 0.43014619E+03  0.97771456E+04                                 8.100418                            6.435165      -0.098306       2.063879                    0.999088      23.632672      60.353436       0.746407       0.361023      -1.137687       0.111269      -0.192759       0.000020       0.222569      -0.000893       0.133812       0.077268      -0.001009       0.157692      -0.146968      -0.025256       0.172224              9.315201       8.908513       0.765783       4.806172       8.024154       2.774829      11.012936           0.004051
          314              O      10.506633       6.066007       5.844781      -0.209167      31.871971 0.43015378E+03  0.97773535E+04                                 8.100439                            6.435186      -0.098219       2.063897                    0.999088      23.633003      60.354237       0.746412       0.361019      -1.137691       0.111279       0.064253       0.181734       0.222573      -0.114556       0.053456       0.021615      -0.158421      -0.196866      -0.146982      -0.025246       0.172228              9.315209       7.400540      -3.915977       1.495635      13.932947       0.152690       6.612140           0.004043
          315              O      21.821468      12.598630       1.696872      -0.209141      31.871618 0.43014717E+03  0.97771746E+04                                 8.100433                            6.435175      -0.098308       2.063878                    0.999088      23.632697      60.353547       0.746405       0.361023      -1.137686      -0.111269      -0.064235      -0.181742       0.222569      -0.125867       0.045443       0.035477      -0.119212      -0.196918      -0.146969      -0.025260       0.172229              9.315219       8.908529      -4.786580       0.880064      12.424970       1.218922       6.612157           0.004052
          316              O      17.203167       7.532514       3.770826      -0.209166      31.871912 0.43015283E+03  0.97773240E+04                                 8.100424                            6.435173      -0.098217       2.063899                    0.999088      23.632971      60.354076       0.746414       0.361018      -1.137692      -0.111279       0.192758       0.000000       0.222573      -0.012218       0.125820       0.072639      -0.014101       0.236092      -0.146982      -0.025242       0.172224              9.315200       7.400535      -0.104774       4.190554       7.521535       2.419464      13.023530           0.004044
          317              O      11.314835       7.999130      11.312479      -0.209152      31.872355 0.43015376E+03  0.97773641E+04                                 8.100548                            6.435207      -0.098336       2.063861                    0.999088      23.632968      60.354404       0.746407       0.361021      -1.137688      -0.222590       0.000000      -0.000000       0.222590      -0.000002      -0.000002      -0.145295       0.028153       0.236098      -0.146973      -0.025273       0.172246              9.315415       7.582064       0.000004      -0.000005       7.340214      -4.839092      13.023965           0.003952
          318              O      27.709800      14.531753      13.386433      -0.209196      31.872251 0.43016270E+03  0.97775985E+04                                 8.100463                            6.435242      -0.098204       2.063898                    0.999088      23.633210      60.354727       0.746411       0.361018      -1.137693      -0.000000      -0.128488       0.181710       0.222548       0.011313       0.007999      -0.057098       0.277585      -0.196837      -0.146963      -0.025238       0.172201              9.315204      15.691093       0.870621       0.615621       5.642325      -1.371604       6.612195           0.004012
          319              O      18.473200      17.464767       9.238524      -0.209195      31.872240 0.43016180E+03  0.97775718E+04                                 8.100459                            6.435231      -0.098204       2.063899                    0.999088      23.633192      60.354636       0.746413       0.361017      -1.137693       0.000000       0.128488      -0.181709       0.222547      -0.011318      -0.008003      -0.057098       0.277586      -0.196837      -0.146964      -0.025238       0.172202              9.315213      15.691131      -0.870622      -0.615622       5.642323      -1.371596       6.612186           0.004011
          320              O      16.394965      13.331883       3.770826      -0.209152      31.872323 0.43015322E+03  0.97773505E+04                                 8.100549                            6.435208      -0.098345       2.063859                    0.999088      23.632947      60.354381       0.746406       0.361022      -1.137687       0.222590      -0.000000       0.000000       0.222590      -0.000002      -0.000002      -0.154532       0.002031       0.157733      -0.146973      -0.025273       0.172247              9.315416       7.582069      -0.000002       0.000004       9.350877      -5.549968      11.013302           0.003946
          321              O      17.203168      16.731513      13.386433      -0.209166      31.871910 0.43015309E+03  0.97773314E+04                                 8.100424                            6.435176      -0.098219       2.063898                    0.999088      23.632972      60.354084       0.746414       0.361018      -1.137691      -0.111279       0.064253       0.181734       0.222573       0.114551      -0.053459       0.021614      -0.158421      -0.196867      -0.146982      -0.025242       0.172225              9.315198       7.400533       3.915959      -1.495635      13.932918       0.152700       6.612144           0.004042
          322              O      28.979833      18.198021      11.312479      -0.209166      31.871956 0.43015362E+03  0.97773486E+04                                 8.100435                            6.435185      -0.098217       2.063898                    0.999088      23.632997      60.354211       0.746412       0.361019      -1.137691       0.111279       0.192758       0.000000       0.222573       0.012214      -0.125823       0.072639      -0.014102       0.236092      -0.146983      -0.025246       0.172228              9.315204       7.400535       0.104773      -4.190559       7.521532       2.419467      13.023546           0.004044
          323              O      12.584867      11.132123       3.770826      -0.209140      31.871605 0.43014681E+03  0.97771648E+04                                 8.100433                            6.435174      -0.098312       2.063878                    0.999088      23.632683      60.353516       0.746405       0.361023      -1.137686      -0.111269      -0.192759       0.000020       0.222569       0.000889      -0.133817       0.077268      -0.001009       0.157690      -0.146969      -0.025260       0.172229              9.315221       8.908529      -0.765797      -4.806190       8.024164       2.774841      11.012969           0.004049
          324              O      15.124933       7.265876       9.238524      -0.209140      31.871604 0.43014671E+03  0.97771612E+04                                 8.100428                            6.435170      -0.098309       2.063878                    0.999088      23.632689      60.353511       0.746406       0.361023      -1.137686       0.111268      -0.064235      -0.181742       0.222569       0.125862      -0.045447       0.035476      -0.119210      -0.196916      -0.146968      -0.025256       0.172224              9.315215       8.908528       4.786580      -0.880070      12.424960       1.218914       6.612156           0.004054
          325              O      12.584868      15.531644       3.770826      -0.209140      31.871547 0.43014604E+03  0.97771425E+04                                 8.100422                            6.435168      -0.098314       2.063877                    0.999088      23.632662      60.353437       0.746406       0.361023      -1.137686      -0.111268       0.192759      -0.000020       0.222568      -0.000893       0.133813       0.077268      -0.001009       0.157690      -0.146968      -0.025256       0.172224              9.315205       8.908516       0.765782       4.806174       8.024157       2.774830      11.012940           0.004050
          326              O      26.439768      15.265006       9.238524      -0.209166      31.871962 0.43015374E+03  0.97773522E+04                                 8.100436                            6.435185      -0.098218       2.063897                    0.999088      23.633000      60.354222       0.746412       0.361019      -1.137691      -0.111279      -0.064253      -0.181734       0.222573      -0.114556       0.053456       0.021614      -0.158421      -0.196866      -0.146982      -0.025246       0.172228              9.315206       7.400537      -3.915971       1.495634      13.932942       0.152694       6.612138           0.004044
          327              O      15.124933       8.732383      13.386433      -0.209140      31.871644 0.43014738E+03  0.97771819E+04                                 8.100442                            6.435180      -0.098310       2.063878                    0.999088      23.632702      60.353595       0.746405       0.361023      -1.137686       0.111269       0.064235       0.181742       0.222569      -0.125867       0.045444       0.035477      -0.119211      -0.196916      -0.146970      -0.025260       0.172229              9.315230       8.908542      -4.786593       0.880065      12.424988       1.218920       6.612162           0.004053
          328              O      19.743233      13.798499      11.312479      -0.209166      31.871897 0.43015260E+03  0.97773177E+04                                 8.100422                            6.435172      -0.098219       2.063898                    0.999088      23.632964      60.354059       0.746414       0.361018      -1.137691       0.111279      -0.192758      -0.000001       0.222573      -0.012218       0.125820       0.072639      -0.014101       0.236093      -0.146982      -0.025242       0.172224              9.315198       7.400534      -0.104774       4.190552       7.521534       2.419464      13.023527           0.004042

******************************************************
Auxiliary information for the entire system
The total spin magnetic moment of the unit cell is   6.751657
The total net atomic charge of the unit cell is   0.000011
Accuracy of reproducing the electrostatic potential in the unit cell:
  The inner radius (bohr) =    5.0000
  The outer radius (bohr) =   12.0000
  Valid grid points have density less than (e/(bohr^3)) =    0.0001
  The number of valid grid points were=        74488
  The rms potential error without charges in kcal/mol is=      3.97125
  The rms potential error with partial charges in kcal/mol is=      0.68431
  The RRMSE value at monopole order=      0.17232
  The rms potential error with partial charges and cloud penetration in kcal/mol is=      0.68589
  The RRMSE value at monopole order with cloud penetration is=      0.17271
  The rms potential error with partial charges and atomic dipoles in kcal/mol is=      0.58464
  The RRMSE value at dipole order=      0.14722
  The rms potential error with partial charges, atomic dipoles and cloud penetration in kcal/mol is=      0.58616
  The RRMSE value at dipole order with cloud penetration=      0.14760

******************************************************
The electron densities and ab initio electrostatic potential were computed in VASP using the PBE functional and
projector augmented wave method. See the main text of the journal article for a description of computational details.
The atomic charges, dipoles, and quadrupoles were computed with the DDEC6 method as described in
(a) T. A. Manz and N. Gabaldon Limas, RSC Adv. 6 (2016) 47771-47801 DOI: 10.1039/c6ra04656h
(b) N. Gabaldon Limas and T. A. Manz, RSC Adv. 8 (2018) 2678-2707 DOI: 10.1039/c7ra11829e.
For each atom in the material, the electron cloud parameters were fit to the spherically averaged atom-in-material
electron density using radial positions for which this density was between 10^-4 and 10^-2 electrons per cubic bohr.
The polarizabilities, dispersion coefficients, and quantum Drude oscillator (QDO) parameters were fit using the MCLF method.
The magnetic structure of the system was optimized in VASP from the default ferromagnetic initial guess using spin polarization.
The atomic spin moments (ASMs) were computed on this optimized magnetic structure using the DDEC6 partition as inputs
to the method of T. A. Manz and D. S. Sholl, J. Chem. Theory Comput. 7 (2011) 4146-4164 DOI: 10.1021/ct200539n.
The RMSE and RRMSE were computed using a uniform grid with Ewald summation.
