# Supplementary material for: A collection of forcefield precursors for metal–organic frameworks
Source: RSC Adv. 2019 Nov 13;9(63):36492–507. doi: 10.1039/c9ra07327b (PMC9075174; doi:10.1039/c9ra07327b)
Supplement: RA-009-C9RA07327B-s4954 [file RA-009-C9RA07327B-s4954.xyz]

  190
jmolscript: load "" {1 1 1} spacegroup "x,y,z" unitcell [{     15.100000     0.000000     0.000000 }, {      0.000000    15.677000     0.000000 }, {      0.000000    -7.838500    13.576680 }]
La    11.325000     0.000000     9.051029     1.678363
La    11.325000     7.838500     4.525651     1.678363
La     3.775000     7.838500     4.525651     1.678362
La     3.775000     0.000000     9.051029     1.678364
Mg     0.000000     7.838500     0.000000     1.457733
Mg     0.000000     3.919250     6.788340     1.457734
Mg     0.000000    -3.919250     6.788340     1.457735
Mg     7.550000     7.838500     0.000000     1.457734
Mg     7.550000    -3.919250     6.788340     1.457733
Mg     7.550000     3.919250     6.788340     1.457734
H     12.744400    -3.735829    12.851685     0.126105
H     12.744400     5.159301    10.386160     0.126108
H     12.744400    -1.423472     3.915515     0.126117
H     12.744400    11.574329     0.724995     0.126105
H     12.744400     2.679199     3.190520     0.126108
H     12.744400     9.261972     9.661165     0.126117
H      9.905600     4.102671     0.724995     0.126105
H      9.905600    12.997801     3.190520     0.126108
H      9.905600     6.415028     9.661165     0.126116
H      9.905600     3.735829    12.851685     0.126105
H      9.905600    -5.159301    10.386160     0.126108
H      9.905600     1.423472     3.915515     0.126117
H      2.355600    11.574329     0.724995     0.126105
H      2.355600     2.679199     3.190520     0.126109
H      2.355600     9.261972     9.661165     0.126117
H      2.355600    -3.735829    12.851685     0.126105
H      2.355600     5.159301    10.386160     0.126109
H      2.355600    -1.423472     3.915515     0.126117
H      5.194400     3.735829    12.851685     0.126105
H      5.194400    -5.159301    10.386160     0.126109
H      5.194400     1.423472     3.915515     0.126117
H      5.194400     4.102671     0.724995     0.126105
H      5.194400    12.997801     3.190520     0.126109
H      5.194400     6.415028     9.661165     0.126117
H     11.325000    -5.463434    12.205435     0.099370
H     11.325000     5.463434    12.205435     0.099371
H     11.325000     0.000000     2.742489     0.099374
H     11.325000    13.301934     1.371245     0.099372
H     11.325000     2.375065     1.371245     0.099372
H     11.325000     7.838500    10.834191     0.099376
H      3.775000    13.301934     1.371245     0.099371
H      3.775000     2.375065     1.371245     0.099371
H      3.775000     7.838500    10.834191     0.099374
H      3.775000    -5.463434    12.205435     0.099372
H      3.775000     5.463434    12.205435     0.099372
H      3.775000     0.000000     2.742489     0.099376
C     12.166674    -3.631264    12.130492    -0.136023
C     12.126206    -2.443260    11.419074     0.134649
C     13.000194    -1.260901    11.757133     0.595573
C     12.166674     4.482446    10.656200    -0.136043
C     12.126206     3.272339     9.983069     0.134698
C     13.000194     2.973927     8.790086     0.595556
C     12.166674    -0.851183     4.366668    -0.136039
C     12.126206    -0.829078     5.751217     0.134664
C     13.000194    -1.713026     6.606141     0.595548
C     12.166674    11.469764     1.446188    -0.136022
C     12.126206    10.281760     2.157606     0.134649
C     13.000194     9.099401     1.819547     0.595573
C     12.166674     3.356054     2.920480    -0.136043
C     12.126206     4.566161     3.593611     0.134698
C     13.000194     4.864573     4.786594     0.595556
C     12.166674     8.689683     9.210012    -0.136039
C     12.126206     8.667578     7.825463     0.134664
C     13.000194     9.551526     6.970539     0.595548
C     10.483326     4.207236     1.446188    -0.136022
C     10.523794     5.395240     2.157606     0.134649
C      9.649806     6.577599     1.819547     0.595572
C     10.483326    12.320946     2.920480    -0.136043
C     10.523794    11.110839     3.593611     0.134699
C      9.649806    10.812427     4.786594     0.595557
C     10.483326     6.987317     9.210012    -0.136039
C     10.523794     7.009422     7.825463     0.134664
C      9.649806     6.125474     6.970539     0.595547
C     10.483326     3.631264    12.130492    -0.136023
C     10.523794     2.443260    11.419074     0.134649
C      9.649806     1.260901    11.757133     0.595572
C     10.483326    -4.482446    10.656200    -0.136043
C     10.523794    -3.272339     9.983069     0.134699
C      9.649806    -2.973927     8.790086     0.595557
C     10.483326     0.851183     4.366668    -0.136039
C     10.523794     0.829078     5.751217     0.134664
C      9.649806     1.713026     6.606141     0.595547
C      2.933326    11.469764     1.446188    -0.136023
C      2.973794    10.281760     2.157606     0.134649
C      2.099806     9.099401     1.819547     0.595573
C      2.933326     3.356054     2.920480    -0.136043
C      2.973794     4.566161     3.593611     0.134698
C      2.099806     4.864573     4.786594     0.595556
C      2.933326     8.689683     9.210012    -0.136039
C      2.973794     8.667578     7.825463     0.134664
C      2.099806     9.551526     6.970539     0.595548
C      2.933326    -3.631264    12.130492    -0.136022
C      2.973794    -2.443260    11.419074     0.134649
C      2.099806    -1.260901    11.757133     0.595573
C      2.933326     4.482446    10.656200    -0.136043
C      2.973794     3.272339     9.983069     0.134698
C      2.099806     2.973927     8.790086     0.595556
C      2.933326    -0.851183     4.366668    -0.136039
C      2.973794    -0.829078     5.751217     0.134664
C      2.099806    -1.713026     6.606141     0.595548
C      4.616674     3.631264    12.130492    -0.136022
C      4.576206     2.443260    11.419074     0.134649
C      5.450194     1.260901    11.757133     0.595573
C      4.616674    -4.482446    10.656200    -0.136043
C      4.576206    -3.272339     9.983069     0.134699
C      5.450194    -2.973927     8.790086     0.595557
C      4.616674     0.851183     4.366668    -0.136039
C      4.576206     0.829078     5.751217     0.134664
C      5.450194     1.713026     6.606141     0.595547
C      4.616674     4.207236     1.446188    -0.136023
C      4.576206     5.395240     2.157606     0.134649
C      5.450194     6.577599     1.819547     0.595573
C      4.616674    12.320946     2.920480    -0.136043
C      4.576206    11.110839     3.593611     0.134699
C      5.450194    10.812427     4.786594     0.595557
C      4.616674     6.987317     9.210012    -0.136039
C      4.576206     7.009422     7.825463     0.134664
C      5.450194     6.125474     6.970539     0.595547
C     11.325000    -4.658029    11.740434    -0.053296
C     11.325000     4.658029    11.740434    -0.053296
C     11.325000     0.000000     3.672492    -0.053274
C     11.325000    12.496529     1.836246    -0.053297
C     11.325000     3.180471     1.836246    -0.053297
C     11.325000     7.838500     9.904188    -0.053274
C      3.775000    12.496529     1.836246    -0.053296
C      3.775000     3.180471     1.836246    -0.053296
C      3.775000     7.838500     9.904188    -0.053274
C      3.775000    -4.658029    11.740434    -0.053297
C      3.775000     4.658029    11.740434    -0.053297
C      3.775000     0.000000     3.672492    -0.053274
N     11.325000    -2.276457    10.365524    -0.293247
N     11.325000     2.276457    10.365524    -0.293247
N     11.325000     0.000000     6.422584    -0.293185
N     11.325000    10.114957     3.211156    -0.293247
N     11.325000     5.562043     3.211156    -0.293247
N     11.325000     7.838500     7.154096    -0.293185
N      3.775000    10.114957     3.211156    -0.293247
N      3.775000     5.562043     3.211156    -0.293247
N      3.775000     7.838500     7.154096    -0.293185
N      3.775000    -2.276457    10.365524    -0.293247
N      3.775000     2.276457    10.365524    -0.293247
N      3.775000     0.000000     6.422584    -0.293185
O     13.671389    -1.299231    12.797514    -0.645874
O     12.976638    -0.298255    10.928277    -0.595049
O     13.671389     3.894088     8.303090    -0.645869
O     12.976638     1.774793     8.370838    -0.595022
O     13.671389    -2.594857     6.052755    -0.645866
O     12.976638    -1.476538     7.854245    -0.595002
O     13.671389     9.137731     0.779166    -0.645874
O     12.976638     8.136755     2.648403    -0.595049
O     13.671389     3.944412     5.273590    -0.645869
O     12.976638     6.063707     5.205842    -0.595022
O     13.671389    10.433357     7.523925    -0.645866
O     12.976638     9.315038     5.722435    -0.595002
O      8.978611     6.539269     0.779166    -0.645874
O      9.673362     7.540245     2.648403    -0.595049
O      8.978611    11.732588     5.273590    -0.645870
O      9.673362     9.613293     5.205842    -0.595022
O      8.978611     5.243643     7.523925    -0.645864
O      9.673362     6.361962     5.722435    -0.595003
O      8.978611     1.299231    12.797514    -0.645874
O      9.673362     0.298255    10.928277    -0.595049
O      8.978611    -3.894088     8.303090    -0.645870
O      9.673362    -1.774793     8.370838    -0.595022
O      8.978611     2.594857     6.052755    -0.645864
O      9.673362     1.476538     7.854245    -0.595003
O      1.428611     9.137731     0.779166    -0.645874
O      2.123362     8.136755     2.648403    -0.595049
O      1.428611     3.944412     5.273590    -0.645869
O      2.123362     6.063707     5.205842    -0.595022
O      1.428611    10.433357     7.523925    -0.645866
O      2.123362     9.315038     5.722435    -0.595002
O      1.428611    -1.299231    12.797514    -0.645874
O      2.123362    -0.298255    10.928277    -0.595050
O      1.428611     3.894088     8.303090    -0.645869
O      2.123362     1.774793     8.370838    -0.595022
O      1.428611    -2.594857     6.052755    -0.645866
O      2.123362    -1.476538     7.854245    -0.595002
O      6.121389     1.299231    12.797514    -0.645874
O      5.426638     0.298255    10.928277    -0.595049
O      6.121389    -3.894088     8.303090    -0.645870
O      5.426638    -1.774793     8.370838    -0.595022
O      6.121389     2.594857     6.052755    -0.645864
O      5.426638     1.476538     7.854245    -0.595003
O      6.121389     6.539269     0.779166    -0.645874
O      5.426638     7.540245     2.648403    -0.595049
O      6.121389    11.732588     5.273590    -0.645870
O      5.426638     9.613293     5.205842    -0.595022
O      6.121389     5.243643     7.523925    -0.645864
O      5.426638     6.361962     5.722435    -0.595003

The following XYZ coordinates are in angstroms. Other properties are in atomic units.
The sperically averaged electron density of each atom fit to a function of the form exp(a - br)
eigen_1, eigen_2 and eigen_3 are the three eigenvalues of traceless quadrupole moment tensor
  atom number  atomic symbol              X              Y              Z     net charge C6 coefficient C8 coefficient C10 coefficient fluctuating dipole atomic polarizability isotropic forcefield polarizability              a              b squared Pearson coefficient          <r^3>          <r^4>         wp_QDO          m_QDO          q_QDO       dipole_x       dipole_y       dipole_z         dipole            Qxy            Qxz            Qyz     Q(x^2-y^2)  Q(3z^2 - R^2)        eigen_1        eigen_2        eigen_3 static polarizability      alpha(xx)      alpha(xy)      alpha(xz)      alpha(yy)      alpha(yz)      alpha(zz) atomic spin moment
            1             La      11.325000       0.000000       9.051029       1.678363     237.522489 0.67873376E+04  0.28980813E+06                                29.450934                           26.037192       1.391791       1.980412                    0.998719     114.451720     330.180962       0.382979       0.374559      -1.196002       0.000000       0.000001       0.000148       0.000148      -0.000004      -0.000001      -0.000000       0.475237      -0.475664      -0.158555      -0.158341       0.316896             31.873211      22.893378      -0.000074       0.000024      36.362021      -0.000005      36.364234           0.000097
            2             La      11.325000       7.838500       4.525651       1.678363     237.522477 0.67873374E+04  0.28980812E+06                                29.450936                           26.037194       1.391791       1.980412                    0.998719     114.451721     330.180990       0.382979       0.374559      -1.196002      -0.000000       0.000000      -0.000149       0.000149       0.000004       0.000000      -0.000000       0.475236      -0.475664      -0.158555      -0.158341       0.316896             31.873213      22.893379       0.000075      -0.000025      36.362023      -0.000006      36.364236           0.000102
            3             La       3.775000       7.838500       4.525651       1.678362     237.522544 0.67873399E+04  0.28980825E+06                                29.450941                           26.037198       1.391791       1.980412                    0.998719     114.451755     330.181107       0.382979       0.374559      -1.196002      -0.000000      -0.000001      -0.000148       0.000148      -0.000004      -0.000001      -0.000001       0.475236      -0.475663      -0.158554      -0.158341       0.316895             31.873218      22.893383      -0.000075       0.000025      36.362028      -0.000005      36.364242           0.000101
            4             La       3.775000       0.000000       9.051029       1.678364     237.522457 0.67873366E+04  0.28980807E+06                                29.450930                           26.037190       1.391791       1.980412                    0.998719     114.451703     330.180897       0.382979       0.374559      -1.196002      -0.000000      -0.000000       0.000149       0.000149       0.000004       0.000000      -0.000000       0.475237      -0.475664      -0.158555      -0.158341       0.316896             31.873207      22.893376       0.000074      -0.000025      36.362016      -0.000005      36.364229           0.000105
            5             Mg       0.000000       7.838500       0.000000       1.457733      29.568324 0.40416091E+03  0.94189760E+04                                11.116916                            8.935970      -1.167026       1.775295                    0.999551      18.068015      53.343029       0.354729       0.740901      -0.912741       0.000000      -0.000000       0.000000       0.000000      -0.000000      -0.000000      -0.161792      -0.170209       0.180613      -0.115207      -0.104209       0.219416             13.669326      18.086298      -0.000000      -0.000000      10.005552       5.345693      12.916127          -0.000001
            6             Mg       0.000000       3.919250       6.788340       1.457734      29.568351 0.40415997E+03  0.94189531E+04                                11.116941                            8.935971      -1.167027       1.775295                    0.999551      18.068024      53.343135       0.354728       0.740903      -0.912740       0.000000       0.000000       0.000000       0.000000       0.000000      -0.000000       0.078618      -0.314229      -0.251433      -0.115209      -0.104195       0.219404             13.669370      18.086382      -0.000000       0.000000       7.558991      -3.933177      15.362737          -0.000001
            7             Mg       0.000000      -3.919250       6.788340       1.457735      29.567549 0.40415097E+03  0.94186799E+04                                11.116696                            8.935837      -1.167012       1.775302                    0.999551      18.067856      53.342254       0.354733       0.740897      -0.912742       0.000000       0.000000       0.000000       0.000000       0.000000      -0.000000       0.083132      -0.034017       0.589195      -0.115208      -0.104182       0.219390             13.668946      18.085740       0.000000       0.000000      16.817536      -1.412500       6.103560          -0.000001
            8             Mg       7.550000       7.838500       0.000000       1.457734      29.567911 0.40415446E+03  0.94187807E+04                                11.116783                            8.935875      -1.167018       1.775299                    0.999551      18.067893      53.342402       0.354732       0.740897      -0.912743      -0.000000      -0.000000       0.000000       0.000000       0.000000       0.000000       0.161763      -0.170205       0.180610      -0.115204      -0.104182       0.219386             13.669150      18.086051       0.000000      -0.000000      10.005439      -5.345617      12.915960          -0.000001
            9             Mg       7.550000      -3.919250       6.788340       1.457733      29.568560 0.40416318E+03  0.94190493E+04                                11.117003                            8.936014      -1.167035       1.775292                    0.999551      18.068087      53.343435       0.354726       0.740904      -0.912739      -0.000000       0.000000       0.000000       0.000000       0.000000      -0.000000      -0.078646      -0.314229      -0.251428      -0.115210      -0.104207       0.219417             13.669450      18.086494       0.000000       0.000000       7.559028       3.933201      15.362829          -0.000001
           10             Mg       7.550000       3.919250       6.788340       1.457734      29.567761 0.40415434E+03  0.94187826E+04                                11.116769                            8.935890      -1.167013       1.775301                    0.999551      18.067917      53.342589       0.354731       0.740900      -0.912741      -0.000000       0.000000      -0.000000       0.000000      -0.000000       0.000000      -0.083161      -0.034018       0.589203      -0.115209      -0.104198       0.219407             13.669044      18.085879      -0.000000      -0.000000      16.817660       1.412503       6.103593          -0.000001
           11              H      12.744400      -3.735829      12.851685       0.126105       1.186083 0.87917237E+01  0.87441954E+02                                 1.778781                            1.679937      -1.126720       2.350381                    0.996867       3.402259       9.261708       0.511584       1.203769      -0.727504       0.024714      -0.003634       0.027693       0.037294      -0.001848       0.012943      -0.006227      -0.001151      -0.003231      -0.014238      -0.000553       0.014791              1.816481       1.786672       0.012145       0.443838       1.494506      -0.076980       2.168264          -0.000002
           12              H      12.744400       5.159301      10.386160       0.126108       1.186057 0.87915045E+01  0.87439180E+02                                 1.778751                            1.679912      -1.126722       2.350384                    0.996867       3.402228       9.261575       0.511590       1.203764      -0.727505       0.024715       0.025799      -0.010697       0.037294       0.012132      -0.004870       0.004063      -0.004896      -0.014477      -0.014238      -0.000552       0.014790              1.816448       1.786640       0.378288      -0.232431       2.066448      -0.253251       1.596255          -0.000002
           13              H      12.744400      -1.423472       3.915515       0.126117       1.186028 0.87912649E+01  0.87436362E+02                                 1.778738                            1.679902      -1.126722       2.350391                    0.996868       3.402181       9.261480       0.511585       1.203782      -0.727501       0.024714      -0.022165      -0.016995       0.037295      -0.010284      -0.008072       0.002163       0.005887       0.017875      -0.014238      -0.000552       0.014790              1.816434       1.786625      -0.390428      -0.211385       1.933106       0.330217       1.729570          -0.000002
           14              H      12.744400      11.574329       0.724995       0.126105       1.186083 0.87917276E+01  0.87441999E+02                                 1.778781                            1.679937      -1.126721       2.350381                    0.996867       3.402260       9.261710       0.511584       1.203769      -0.727504       0.024714       0.003634      -0.027693       0.037294       0.001848      -0.012943      -0.006227      -0.001151      -0.003231      -0.014238      -0.000553       0.014791              1.816481       1.786672      -0.012145      -0.443838       1.494506      -0.076980       2.168265          -0.000002
           15              H      12.744400       2.679199       3.190520       0.126108       1.186057 0.87915046E+01  0.87439181E+02                                 1.778751                            1.679912      -1.126722       2.350384                    0.996867       3.402228       9.261575       0.511590       1.203764      -0.727505       0.024715      -0.025799       0.010697       0.037294      -0.012132       0.004870       0.004063      -0.004896      -0.014477      -0.014238      -0.000552       0.014790              1.816448       1.786640      -0.378288       0.232431       2.066448      -0.253251       1.596255          -0.000002
           16              H      12.744400       9.261972       9.661165       0.126117       1.186028 0.87912667E+01  0.87436389E+02                                 1.778739                            1.679903      -1.126722       2.350391                    0.996868       3.402181       9.261482       0.511584       1.203783      -0.727501       0.024714       0.022165       0.016995       0.037295       0.010284       0.008072       0.002163       0.005887       0.017875      -0.014238      -0.000552       0.014790              1.816434       1.786626       0.390428       0.211385       1.933107       0.330217       1.729571          -0.000002
           17              H       9.905600       4.102671       0.724995       0.126105       1.186080 0.87916918E+01  0.87441511E+02                                 1.778773                            1.679930      -1.126722       2.350380                    0.996868       3.402256       9.261677       0.511587       1.203764      -0.727505      -0.024714      -0.003634      -0.027693       0.037294       0.001848       0.012943       0.006226      -0.001151      -0.003232      -0.014238      -0.000553       0.014791              1.816473       1.786664      -0.012145       0.443835       1.494500       0.076980       2.168254          -0.000002
           18              H       9.905600      12.997801       3.190520       0.126108       1.186062 0.87915585E+01  0.87439951E+02                                 1.778766                            1.679926      -1.126716       2.350387                    0.996867       3.402231       9.261630       0.511583       1.203776      -0.727502      -0.024715       0.025799       0.010697       0.037294      -0.012132      -0.004871      -0.004062      -0.004897      -0.014476      -0.014237      -0.000552       0.014789              1.816464       1.786656      -0.378294      -0.232435       2.066467       0.253254       1.596269          -0.000002
           19              H       9.905600       6.415028       9.661165       0.126116       1.186026 0.87912450E+01  0.87436055E+02                                 1.778730                            1.679896      -1.126725       2.350389                    0.996867       3.402182       9.261456       0.511588       1.203775      -0.727502      -0.024715      -0.022165       0.016996       0.037295       0.010284      -0.008072      -0.002163       0.005888       0.017875      -0.014238      -0.000552       0.014790              1.816426       1.786617       0.390425      -0.211384       1.933097      -0.330214       1.729562          -0.000002
           20              H       9.905600       3.735829      12.851685       0.126105       1.186080 0.87916973E+01  0.87441581E+02                                 1.778774                            1.679931      -1.126723       2.350380                    0.996868       3.402257       9.261681       0.511587       1.203764      -0.727505      -0.024714       0.003634       0.027693       0.037294      -0.001848      -0.012943       0.006226      -0.001151      -0.003232      -0.014238      -0.000553       0.014791              1.816473       1.786664       0.012145      -0.443835       1.494501       0.076980       2.168255          -0.000002
           21              H       9.905600      -5.159301      10.386160       0.126108       1.186061 0.87915560E+01  0.87439922E+02                                 1.778766                            1.679926      -1.126717       2.350387                    0.996867       3.402230       9.261628       0.511583       1.203776      -0.727502      -0.024715      -0.025799      -0.010697       0.037294       0.012132       0.004871      -0.004062      -0.004897      -0.014476      -0.014237      -0.000552       0.014789              1.816464       1.786656       0.378294       0.232435       2.066467       0.253254       1.596269          -0.000002
           22              H       9.905600       1.423472       3.915515       0.126117       1.186026 0.87912438E+01  0.87436043E+02                                 1.778730                            1.679895      -1.126725       2.350389                    0.996867       3.402182       9.261457       0.511588       1.203775      -0.727502      -0.024715       0.022165      -0.016996       0.037295      -0.010284       0.008072      -0.002163       0.005888       0.017875      -0.014238      -0.000552       0.014790              1.816425       1.786617      -0.390425       0.211383       1.933097      -0.330214       1.729562          -0.000002
           23              H       2.355600      11.574329       0.724995       0.126105       1.186082 0.87917168E+01  0.87441867E+02                                 1.778780                            1.679936      -1.126720       2.350381                    0.996867       3.402258       9.261704       0.511584       1.203769      -0.727504      -0.024714       0.003634      -0.027693       0.037294      -0.001848       0.012943      -0.006227      -0.001151      -0.003231      -0.014238      -0.000553       0.014791              1.816480       1.786671       0.012145       0.443838       1.494505      -0.076980       2.168263          -0.000002
           24              H       2.355600       2.679199       3.190520       0.126109       1.186056 0.87914973E+01  0.87439087E+02                                 1.778749                            1.679911      -1.126721       2.350384                    0.996867       3.402227       9.261570       0.511590       1.203763      -0.727505      -0.024715      -0.025799       0.010697       0.037294       0.012132      -0.004870       0.004063      -0.004896      -0.014477      -0.014238      -0.000552       0.014790              1.816446       1.786639       0.378288      -0.232431       2.066446      -0.253250       1.596254          -0.000002
           25              H       2.355600       9.261972       9.661165       0.126117       1.186027 0.87912582E+01  0.87436281E+02                                 1.778738                            1.679902      -1.126721       2.350392                    0.996868       3.402180       9.261477       0.511585       1.203783      -0.727501      -0.024714       0.022165       0.016995       0.037295      -0.010284      -0.008072       0.002163       0.005887       0.017875      -0.014238      -0.000552       0.014790              1.816433       1.786624      -0.390427      -0.211385       1.933105       0.330216       1.729570          -0.000002
           26              H       2.355600      -3.735829      12.851685       0.126105       1.186082 0.87917163E+01  0.87441857E+02                                 1.778780                            1.679936      -1.126719       2.350382                    0.996867       3.402258       9.261702       0.511585       1.203768      -0.727504      -0.024714      -0.003634       0.027693       0.037294       0.001848      -0.012943      -0.006227      -0.001151      -0.003231      -0.014238      -0.000553       0.014791              1.816479       1.786671      -0.012145      -0.443838       1.494505      -0.076980       2.168263          -0.000002
           27              H       2.355600       5.159301      10.386160       0.126109       1.186056 0.87914989E+01  0.87439109E+02                                 1.778750                            1.679911      -1.126721       2.350384                    0.996867       3.402227       9.261571       0.511590       1.203763      -0.727505      -0.024715       0.025799      -0.010697       0.037294      -0.012132       0.004870       0.004063      -0.004896      -0.014477      -0.014238      -0.000552       0.014790              1.816447       1.786639      -0.378288       0.232431       2.066446      -0.253250       1.596255          -0.000002
           28              H       2.355600      -1.423472       3.915515       0.126117       1.186027 0.87912578E+01  0.87436270E+02                                 1.778737                            1.679901      -1.126721       2.350391                    0.996868       3.402180       9.261475       0.511585       1.203782      -0.727501      -0.024714      -0.022165      -0.016995       0.037295       0.010284       0.008072       0.002163       0.005887       0.017875      -0.014238      -0.000552       0.014790              1.816433       1.786624       0.390427       0.211385       1.933105       0.330216       1.729569          -0.000002
           29              H       5.194400       3.735829      12.851685       0.126105       1.186079 0.87916879E+01  0.87441466E+02                                 1.778773                            1.679930      -1.126722       2.350380                    0.996868       3.402255       9.261675       0.511587       1.203764      -0.727505       0.024714       0.003634       0.027693       0.037294       0.001848       0.012943       0.006226      -0.001151      -0.003232      -0.014238      -0.000553       0.014791              1.816473       1.786664      -0.012145       0.443835       1.494500       0.076980       2.168254          -0.000002
           30              H       5.194400      -5.159301      10.386160       0.126109       1.186061 0.87915506E+01  0.87439856E+02                                 1.778765                            1.679925      -1.126716       2.350387                    0.996867       3.402229       9.261625       0.511583       1.203776      -0.727502       0.024715      -0.025799      -0.010697       0.037294      -0.012132      -0.004871      -0.004062      -0.004897      -0.014476      -0.014237      -0.000552       0.014789              1.816463       1.786655      -0.378293      -0.232435       2.066466       0.253254       1.596268          -0.000002
           31              H       5.194400       1.423472       3.915515       0.126117       1.186026 0.87912380E+01  0.87435967E+02                                 1.778729                            1.679895      -1.126725       2.350390                    0.996867       3.402181       9.261452       0.511588       1.203775      -0.727502       0.024715       0.022165      -0.016996       0.037295       0.010284      -0.008072      -0.002163       0.005888       0.017875      -0.014238      -0.000552       0.014790              1.816424       1.786616       0.390424      -0.211383       1.933096      -0.330214       1.729561          -0.000002
           32              H       5.194400       4.102671       0.724995       0.126105       1.186079 0.87916863E+01  0.87441444E+02                                 1.778773                            1.679930      -1.126722       2.350380                    0.996868       3.402255       9.261674       0.511587       1.203764      -0.727505       0.024714      -0.003634      -0.027693       0.037294      -0.001848      -0.012943       0.006226      -0.001151      -0.003232      -0.014238      -0.000553       0.014791              1.816472       1.786663       0.012145      -0.443835       1.494500       0.076980       2.168253          -0.000002
           33              H       5.194400      12.997801       3.190520       0.126109       1.186061 0.87915495E+01  0.87439845E+02                                 1.778765                            1.679925      -1.126716       2.350387                    0.996867       3.402229       9.261626       0.511583       1.203776      -0.727502       0.024715       0.025799       0.010697       0.037294       0.012132       0.004871      -0.004062      -0.004897      -0.014476      -0.014237      -0.000552       0.014789              1.816463       1.786655       0.378293       0.232435       2.066466       0.253254       1.596268          -0.000002
           34              H       5.194400       6.415028       9.661165       0.126117       1.186025 0.87912342E+01  0.87435922E+02                                 1.778729                            1.679895      -1.126724       2.350390                    0.996867       3.402180       9.261450       0.511588       1.203775      -0.727502       0.024715      -0.022165       0.016996       0.037295      -0.010284       0.008072      -0.002163       0.005888       0.017875      -0.014238      -0.000552       0.014790              1.816424       1.786616      -0.390424       0.211383       1.933096      -0.330214       1.729561          -0.000002
           35              H      11.325000      -5.463434      12.205435       0.099370       1.089095 0.76766282E+01  0.73142262E+02                                 1.619806                            1.521303      -0.711075       2.527817                    0.999855       3.237654       8.375657       0.568612       1.130556      -0.745710      -0.000000      -0.030045       0.017347       0.034693       0.004600       0.007968      -0.006840      -0.007639      -0.008157      -0.014003       0.004874       0.009128              1.656995       1.256817       0.010093       0.017481       2.025252      -0.291274       1.688917          -0.000003
           36              H      11.325000       5.463434      12.205435       0.099371       1.089092 0.76765951E+01  0.73141803E+02                                 1.619796                            1.521294      -0.711077       2.527816                    0.999855       3.237652       8.375619       0.568618       1.130547      -0.745712       0.000001       0.030045       0.017347       0.034693       0.004600      -0.007968       0.006840      -0.007638      -0.008158      -0.014002       0.004874       0.009128              1.656984       1.256810       0.010093      -0.017481       2.025237       0.291271       1.688906          -0.000003
           37              H      11.325000       0.000000       2.742489       0.099374       1.089067 0.76763653E+01  0.73139071E+02                                 1.619773                            1.521273      -0.711069       2.527825                    0.999855       3.237603       8.375463       0.568620       1.130550      -0.745712      -0.000000      -0.000000      -0.034695       0.034695      -0.009200       0.000000       0.000000       0.004210       0.027384      -0.014002       0.004874       0.009128              1.656961       1.256796      -0.020186       0.000000       1.520721      -0.000000       2.193365          -0.000003
           38              H      11.325000      13.301934       1.371245       0.099372       1.089093 0.76766115E+01  0.73142064E+02                                 1.619804                            1.521301      -0.711074       2.527818                    0.999855       3.237651       8.375647       0.568613       1.130556      -0.745710      -0.000000       0.030045      -0.017347       0.034693      -0.004600      -0.007968      -0.006840      -0.007639      -0.008158      -0.014003       0.004874       0.009128              1.656993       1.256816      -0.010093      -0.017481       2.025248      -0.291273       1.688914          -0.000003
           39              H      11.325000       2.375065       1.371245       0.099372       1.089091 0.76765870E+01  0.73141697E+02                                 1.619794                            1.521292      -0.711077       2.527816                    0.999855       3.237650       8.375609       0.568619       1.130546      -0.745712       0.000000      -0.030045      -0.017347       0.034693      -0.004600       0.007968       0.006840      -0.007638      -0.008158      -0.014002       0.004874       0.009128              1.656982       1.256809      -0.010093       0.017481       2.025235       0.291270       1.688903          -0.000003
           40              H      11.325000       7.838500      10.834191       0.099376       1.089064 0.76763465E+01  0.73138841E+02                                 1.619770                            1.521270      -0.711069       2.527825                    0.999855       3.237600       8.375450       0.568621       1.130549      -0.745712      -0.000000       0.000000       0.034695       0.034695       0.009200      -0.000000       0.000000       0.004210       0.027383      -0.014002       0.004874       0.009128              1.656958       1.256794       0.020186      -0.000000       1.520719       0.000000       2.193360          -0.000003
           41              H       3.775000      13.301934       1.371245       0.099371       1.089095 0.76766281E+01  0.73142262E+02                                 1.619806                            1.521303      -0.711074       2.527817                    0.999855       3.237654       8.375657       0.568612       1.130556      -0.745710       0.000000       0.030045      -0.017347       0.034693       0.004600       0.007968      -0.006840      -0.007639      -0.008157      -0.014003       0.004874       0.009128              1.656995       1.256817       0.010093       0.017481       2.025251      -0.291274       1.688917          -0.000003
           42              H       3.775000       2.375065       1.371245       0.099371       1.089093 0.76766036E+01  0.73141895E+02                                 1.619796                            1.521294      -0.711077       2.527816                    0.999855       3.237653       8.375619       0.568618       1.130546      -0.745712      -0.000000      -0.030045      -0.017347       0.034693       0.004600      -0.007968       0.006840      -0.007638      -0.008158      -0.014002       0.004874       0.009128              1.656984       1.256810       0.010093      -0.017481       2.025238       0.291271       1.688905          -0.000003
           43              H       3.775000       7.838500      10.834191       0.099374       1.089066 0.76763636E+01  0.73139046E+02                                 1.619772                            1.521272      -0.711069       2.527825                    0.999855       3.237603       8.375461       0.568621       1.130550      -0.745712       0.000000       0.000000       0.034695       0.034695      -0.009200       0.000000       0.000000       0.004210       0.027384      -0.014002       0.004874       0.009128              1.656960       1.256796      -0.020186       0.000000       1.520721       0.000000       2.193364          -0.000003
           44              H       3.775000      -5.463434      12.205435       0.099372       1.089093 0.76766111E+01  0.73142057E+02                                 1.619804                            1.521301      -0.711074       2.527818                    0.999855       3.237651       8.375646       0.568613       1.130556      -0.745710       0.000000      -0.030045       0.017347       0.034693      -0.004600      -0.007968      -0.006840      -0.007639      -0.008157      -0.014003       0.004874       0.009128              1.656993       1.256816      -0.010093      -0.017481       2.025248      -0.291273       1.688914          -0.000003
           45              H       3.775000       5.463434      12.205435       0.099372       1.089090 0.76765778E+01  0.73141592E+02                                 1.619793                            1.521291      -0.711076       2.527816                    0.999855       3.237649       8.375607       0.568618       1.130546      -0.745712      -0.000001       0.030045       0.017347       0.034693      -0.004600       0.007968       0.006840      -0.007638      -0.008158      -0.014002       0.004874       0.009128              1.656982       1.256808      -0.010093       0.017481       2.025233       0.291270       1.688903          -0.000003
           46              H       3.775000       0.000000       2.742489       0.099376       1.089065 0.76763476E+01  0.73138853E+02                                 1.619770                            1.521270      -0.711069       2.527825                    0.999855       3.237600       8.375450       0.568621       1.130549      -0.745712       0.000000      -0.000000      -0.034695       0.034695       0.009200      -0.000000       0.000000       0.004210       0.027384      -0.014002       0.004874       0.009128              1.656958       1.256794       0.020186      -0.000000       1.520719      -0.000000       2.193360          -0.000003
           47              C      12.166674      -3.631264      12.130492      -0.136023      29.818463 0.41792205E+03  0.97419579E+04                                 8.365716                            6.851552       0.093526       2.009309                    0.999652      29.053857      83.537065       0.623794       0.421225      -1.059724      -0.015151      -0.004533      -0.010405       0.018931      -0.017739      -0.004942       0.011099       0.039325       0.010434      -0.030481       0.002546       0.027935              9.007159       7.280842       2.226964       2.508551      10.458546      -0.699204       9.282088          -0.000005
           48              C      12.126206      -2.443260      11.419074       0.134649      31.316733 0.37858006E+03  0.85860230E+04                                 8.801795                            6.618957       0.051913       2.048288                    0.999388      25.580364      71.905473       0.622328       0.433963      -1.054727      -0.049548      -0.030793      -0.037580       0.069393      -0.027932      -0.035535       0.024918       0.061899       0.058265      -0.053515      -0.015156       0.068671             10.211447       9.198236       3.586470       3.768268      11.823561       0.007459       9.612544          -0.000001
           49              C      13.000194      -1.260901      11.757133       0.595573      23.005157 0.24984448E+03  0.51670098E+04                                 7.442973                            5.602512      -0.003103       2.058816                    0.999267      22.190025      61.872812       0.628651       0.471115      -1.021326       0.052653       0.054761       0.027169       0.080680      -0.072726      -0.082496       0.027944       0.073930      -0.011339      -0.088434      -0.047365       0.135799              8.599485       8.105340       2.439911       3.650882       8.393890       0.185399       9.299226          -0.000002
           50              C      12.166674       4.482446      10.656200      -0.136043      29.818768 0.41793179E+03  0.97422307E+04                                 8.365707                            6.851581       0.093529       2.009304                    0.999652      29.054341      83.538340       0.623800       0.421218      -1.059729      -0.015146      -0.006728       0.009149       0.018931       0.004594       0.017837      -0.016328       0.030296      -0.016702      -0.030493       0.002548       0.027945              9.007129       7.280865       1.058914      -3.182939      10.181585       0.858955       9.558937          -0.000005
           51              C      12.126206       3.272339       9.983069       0.134698      31.319004 0.37861692E+03  0.85870458E+04                                 8.802211                            6.619269       0.052106       2.048338                    0.999389      25.580692      71.906576       0.622316       0.433962      -1.054731      -0.049580      -0.017197       0.045476       0.069440      -0.016776       0.041913      -0.038456       0.038392      -0.012300      -0.053498      -0.015103       0.068601             10.211982       9.198598       1.470079      -4.990617      10.159094       0.953567      11.278253          -0.000002
           52              C      13.000194       2.973927       8.790086       0.595556      23.005561 0.24984974E+03  0.51671416E+04                                 7.443007                            5.602537      -0.003159       2.058793                    0.999267      22.190324      61.873620       0.628656       0.471110      -1.021330       0.052663      -0.003851      -0.061007       0.080685      -0.035078       0.104235      -0.027528       0.074642      -0.009176      -0.088445      -0.047354       0.135799              8.599509       8.105268       1.941790      -3.938385       8.912453      -0.484634       8.780807          -0.000001
           53              C      12.166674      -0.851183       4.366668      -0.136039      29.819033 0.41793041E+03  0.97422022E+04                                 8.365809                            6.851618       0.093513       2.009304                    0.999652      29.054201      83.538282       0.623791       0.421224      -1.059724      -0.015146       0.011274       0.001258       0.018923       0.013150      -0.012893       0.005211       0.011060      -0.074393      -0.030479       0.002538       0.027941              9.007254       7.280938      -3.285983       0.674564       8.970794      -0.160034      10.770031          -0.000005
           54              C      12.126206      -0.829078       5.751217       0.134664      31.319192 0.37863653E+03  0.85875833E+04                                 8.802192                            6.619405       0.052169       2.048349                    0.999389      25.581160      71.907778       0.622316       0.433957      -1.054736      -0.049596       0.047958      -0.007868       0.069438       0.044672      -0.006437       0.013581      -0.004697      -0.141659      -0.053525      -0.015077       0.068602             10.211769       9.198132      -5.056451       1.221850      10.171873      -0.961048      11.265302          -0.000002
           55              C      13.000194      -1.713026       6.606141       0.595548      23.005339 0.24985210E+03  0.51671996E+04                                 7.442937                            5.602551      -0.003045       2.058825                    0.999267      22.190418      61.873822       0.628657       0.471107      -1.021332       0.052660      -0.050912       0.033838       0.080685       0.107809      -0.021740      -0.000411       0.026257      -0.154336      -0.088446      -0.047352       0.135798              8.599351       8.105123      -4.381527       0.287451       9.233265       0.299466       8.459665          -0.000002
           56              C      12.166674      11.469764       1.446188      -0.136022      29.818462 0.41792203E+03  0.97419574E+04                                 8.365716                            6.851552       0.093526       2.009309                    0.999652      29.053857      83.537069       0.623794       0.421225      -1.059724      -0.015152       0.004533       0.010405       0.018931       0.017739       0.004943       0.011099       0.039325       0.010434      -0.030481       0.002546       0.027935              9.007159       7.280843      -2.226964      -2.508551      10.458545      -0.699204       9.282088          -0.000005
           57              C      12.126206      10.281760       2.157606       0.134649      31.316733 0.37858007E+03  0.85860230E+04                                 8.801795                            6.618957       0.051914       2.048288                    0.999388      25.580364      71.905474       0.622328       0.433963      -1.054727      -0.049548       0.030793       0.037580       0.069393       0.027932       0.035535       0.024918       0.061899       0.058265      -0.053515      -0.015156       0.068671             10.211447       9.198236      -3.586470      -3.768268      11.823562       0.007459       9.612544          -0.000001
           58              C      13.000194       9.099401       1.819547       0.595573      23.005160 0.24984453E+03  0.51670110E+04                                 7.442974                            5.602513      -0.003104       2.058816                    0.999267      22.190028      61.872826       0.628651       0.471115      -1.021326       0.052653      -0.054761      -0.027169       0.080680       0.072726       0.082496       0.027944       0.073930      -0.011338      -0.088434      -0.047365       0.135799              8.599487       8.105341      -2.439912      -3.650883       8.393891       0.185400       9.299228          -0.000001
           59              C      12.166674       3.356054       2.920480      -0.136043      29.818765 0.41793176E+03  0.97422300E+04                                 8.365708                            6.851581       0.093528       2.009304                    0.999652      29.054340      83.538344       0.623800       0.421219      -1.059729      -0.015146       0.006728      -0.009149       0.018931      -0.004594      -0.017837      -0.016328       0.030296      -0.016702      -0.030493       0.002548       0.027945              9.007129       7.280866      -1.058914       3.182938      10.181586       0.858955       9.558936          -0.000005
           60              C      12.126206       4.566161       3.593611       0.134698      31.319002 0.37861690E+03  0.85870451E+04                                 8.802211                            6.619269       0.052106       2.048338                    0.999389      25.580691      71.906573       0.622316       0.433962      -1.054731      -0.049580       0.017197      -0.045476       0.069440       0.016776      -0.041913      -0.038456       0.038392      -0.012300      -0.053498      -0.015103       0.068601             10.211981       9.198598      -1.470079       4.990617      10.159094       0.953567      11.278253          -0.000001
           61              C      13.000194       4.864573       4.786594       0.595556      23.005563 0.24984978E+03  0.51671424E+04                                 7.443007                            5.602537      -0.003159       2.058792                    0.999267      22.190326      61.873625       0.628656       0.471109      -1.021330       0.052663       0.003851       0.061007       0.080685       0.035078      -0.104235      -0.027528       0.074642      -0.009176      -0.088445      -0.047354       0.135799              8.599509       8.105268      -1.941790       3.938385       8.912453      -0.484634       8.780807          -0.000001
           62              C      12.166674       8.689683       9.210012      -0.136039      29.819029 0.41793035E+03  0.97422005E+04                                 8.365808                            6.851618       0.093512       2.009304                    0.999652      29.054199      83.538281       0.623791       0.421224      -1.059724      -0.015146      -0.011274      -0.001257       0.018923      -0.013150       0.012893       0.005211       0.011060      -0.074393      -0.030479       0.002538       0.027941              9.007254       7.280938       3.285984      -0.674563       8.970795      -0.160033      10.770030          -0.000005
           63              C      12.126206       8.667578       7.825463       0.134664      31.319192 0.37863653E+03  0.85875834E+04                                 8.802192                            6.619405       0.052169       2.048349                    0.999389      25.581160      71.907778       0.622316       0.433957      -1.054736      -0.049596      -0.047958       0.007868       0.069438      -0.044672       0.006437       0.013581      -0.004697      -0.141659      -0.053525      -0.015077       0.068602             10.211769       9.198132       5.056451      -1.221850      10.171873      -0.961048      11.265302          -0.000001
           64              C      13.000194       9.551526       6.970539       0.595548      23.005337 0.24985207E+03  0.51671989E+04                                 7.442937                            5.602551      -0.003045       2.058825                    0.999267      22.190417      61.873821       0.628657       0.471107      -1.021332       0.052660       0.050912      -0.033838       0.080685      -0.107809       0.021740      -0.000410       0.026257      -0.154336      -0.088446      -0.047352       0.135798              8.599351       8.105123       4.381527      -0.287451       9.233265       0.299466       8.459664          -0.000001
           65              C      10.483326       4.207236       1.446188      -0.136022      29.818530 0.41792336E+03  0.97419939E+04                                 8.365717                            6.851555       0.093527       2.009309                    0.999652      29.053916      83.537199       0.623795       0.421224      -1.059725       0.015151      -0.004533       0.010405       0.018931       0.017739      -0.004942      -0.011100       0.039324       0.010432      -0.030481       0.002545       0.027936              9.007157       7.280839      -2.226957       2.508547      10.458543       0.699211       9.282091          -0.000005
           66              C      10.523794       5.395240       2.157606       0.134649      31.316846 0.37858156E+03  0.85860686E+04                                 8.801825                            6.618976       0.051915       2.048289                    0.999388      25.580428      71.905790       0.622326       0.433964      -1.054727       0.049548      -0.030793       0.037580       0.069393       0.027932      -0.035534      -0.024918       0.061898       0.058265      -0.053515      -0.015155       0.068670             10.211484       9.198272      -3.586487       3.768286      11.823599      -0.007465       9.612580          -0.000002
           67              C       9.649806       6.577599       1.819547       0.595572      23.005272 0.24984589E+03  0.51670482E+04                                 7.443010                            5.602537      -0.003120       2.058810                    0.999267      22.190092      61.873139       0.628648       0.471117      -1.021325      -0.052653       0.054761      -0.027169       0.080680       0.072725      -0.082496      -0.027943       0.073929      -0.011339      -0.088434      -0.047364       0.135798              8.599529       8.105384      -2.439929       3.650905       8.393930      -0.185406       9.299274          -0.000001
           68              C      10.483326      12.320946       2.920480      -0.136043      29.818574 0.41792820E+03  0.97421330E+04                                 8.365706                            6.851576       0.093529       2.009305                    0.999652      29.054176      83.538005       0.623797       0.421222      -1.059726       0.015146      -0.006728      -0.009149       0.018931      -0.004593       0.017837       0.016329       0.030296      -0.016702      -0.030493       0.002548       0.027945              9.007130       7.280871      -1.058921      -3.182945      10.181583      -0.858948       9.558937          -0.000005
           69              C      10.523794      11.110839       3.593611       0.134699      31.318858 0.37861503E+03  0.85869882E+04                                 8.802172                            6.619244       0.052108       2.048338                    0.999388      25.580610      71.906176       0.622319       0.433960      -1.054732       0.049580      -0.017197      -0.045476       0.069440       0.016776       0.041914       0.038456       0.038393      -0.012300      -0.053498      -0.015104       0.068602             10.211934       9.198552      -1.470075      -4.990584      10.159058      -0.953564      11.278192          -0.000001
           70              C       9.649806      10.812427       4.786594       0.595557      23.005458 0.24984853E+03  0.51671076E+04                                 7.442971                            5.602514      -0.003141       2.058799                    0.999267      22.190256      61.873277       0.628659       0.471108      -1.021331      -0.052663      -0.003852       0.061007       0.080686       0.035078       0.104236       0.027529       0.074643      -0.009177      -0.088445      -0.047355       0.135800              8.599465       8.105223      -1.941778      -3.938358       8.912415       0.484627       8.780758          -0.000001
           71              C      10.483326       6.987317       9.210012      -0.136039      29.819153 0.41793257E+03  0.97422603E+04                                 8.365808                            6.851618       0.093510       2.009303                    0.999652      29.054304      83.538480       0.623794       0.421222      -1.059726       0.015146       0.011274      -0.001257       0.018923      -0.013149      -0.012894      -0.005211       0.011061      -0.074391      -0.030479       0.002538       0.027941              9.007253       7.280936       3.285982       0.674568       8.970793       0.160041      10.770031          -0.000005
           72              C      10.523794       7.009422       7.825463       0.134664      31.319223 0.37863691E+03  0.85875949E+04                                 8.802201                            6.619410       0.052166       2.048347                    0.999389      25.581177      71.907858       0.622315       0.433957      -1.054736       0.049597       0.047958       0.007867       0.069438      -0.044672      -0.006437      -0.013581      -0.004697      -0.141659      -0.053525      -0.015077       0.068602             10.211780       9.198141       5.056457       1.221858      10.171884       0.961057      11.265314          -0.000001
           73              C       9.649806       6.125474       6.970539       0.595547      23.005329 0.24985195E+03  0.51671960E+04                                 7.442936                            5.602549      -0.003046       2.058824                    0.999267      22.190421      61.873841       0.628657       0.471107      -1.021332      -0.052660      -0.050912      -0.033838       0.080685      -0.107809      -0.021740       0.000410       0.026257      -0.154335      -0.088446      -0.047352       0.135798              8.599351       8.105124       4.381529       0.287451       9.233266      -0.299465       8.459662          -0.000001
           74              C      10.483326       3.631264      12.130492      -0.136023      29.818534 0.41792342E+03  0.97419959E+04                                 8.365718                            6.851556       0.093527       2.009309                    0.999652      29.053918      83.537209       0.623795       0.421224      -1.059725       0.015151       0.004533      -0.010405       0.018931      -0.017739       0.004942      -0.011100       0.039324       0.010432      -0.030481       0.002545       0.027936              9.007159       7.280840       2.226958      -2.508547      10.458546       0.699212       9.282092          -0.000005
           75              C      10.523794       2.443260      11.419074       0.134649      31.316845 0.37858153E+03  0.85860678E+04                                 8.801825                            6.618976       0.051915       2.048289                    0.999388      25.580427      71.905787       0.622326       0.433964      -1.054727       0.049548       0.030793      -0.037580       0.069394      -0.027932       0.035534      -0.024918       0.061898       0.058265      -0.053515      -0.015156       0.068670             10.211483       9.198272       3.586487      -3.768286      11.823599      -0.007464       9.612580          -0.000001
           76              C       9.649806       1.260901      11.757133       0.595572      23.005272 0.24984589E+03  0.51670484E+04                                 7.443010                            5.602537      -0.003120       2.058810                    0.999267      22.190093      61.873144       0.628648       0.471117      -1.021325      -0.052653      -0.054761       0.027169       0.080680      -0.072725       0.082496      -0.027943       0.073929      -0.011339      -0.088434      -0.047364       0.135798              8.599530       8.105384       2.439929      -3.650905       8.393931      -0.185405       9.299274          -0.000002
           77              C      10.483326      -4.482446      10.656200      -0.136043      29.818579 0.41792830E+03  0.97421359E+04                                 8.365707                            6.851577       0.093529       2.009305                    0.999652      29.054179      83.538016       0.623797       0.421222      -1.059726       0.015146       0.006728       0.009149       0.018931       0.004593      -0.017837       0.016329       0.030296      -0.016702      -0.030493       0.002548       0.027945              9.007131       7.280871       1.058920       3.182946      10.181584      -0.858949       9.558939          -0.000005
           78              C      10.523794      -3.272339       9.983069       0.134699      31.318862 0.37861507E+03  0.85869895E+04                                 8.802174                            6.619245       0.052108       2.048338                    0.999388      25.580612      71.906186       0.622319       0.433961      -1.054732       0.049580       0.017197       0.045476       0.069440      -0.016776      -0.041914       0.038456       0.038393      -0.012300      -0.053498      -0.015104       0.068602             10.211935       9.198553       1.470075       4.990585      10.159059      -0.953565      11.278194          -0.000002
           79              C       9.649806      -2.973927       8.790086       0.595557      23.005458 0.24984852E+03  0.51671077E+04                                 7.442972                            5.602515      -0.003141       2.058799                    0.999267      22.190257      61.873286       0.628659       0.471108      -1.021331      -0.052663       0.003852      -0.061007       0.080686      -0.035078      -0.104236       0.027529       0.074643      -0.009177      -0.088445      -0.047355       0.135800              8.599466       8.105224       1.941778       3.938358       8.912416       0.484627       8.780759          -0.000002
           80              C      10.483326       0.851183       4.366668      -0.136039      29.819156 0.41793262E+03  0.97422617E+04                                 8.365809                            6.851618       0.093511       2.009303                    0.999652      29.054305      83.538482       0.623794       0.421222      -1.059726       0.015146      -0.011274       0.001257       0.018923       0.013149       0.012894      -0.005211       0.011061      -0.074391      -0.030479       0.002538       0.027941              9.007254       7.280936      -3.285981      -0.674569       8.970793       0.160041      10.770032          -0.000005
           81              C      10.523794       0.829078       5.751217       0.134664      31.319224 0.37863691E+03  0.85875948E+04                                 8.802201                            6.619410       0.052166       2.048347                    0.999389      25.581177      71.907859       0.622315       0.433957      -1.054736       0.049597      -0.047958      -0.007868       0.069438       0.044672       0.006437      -0.013581      -0.004697      -0.141659      -0.053525      -0.015077       0.068602             10.211780       9.198141      -5.056458      -1.221858      10.171884       0.961057      11.265314          -0.000001
           82              C       9.649806       1.713026       6.606141       0.595547      23.005329 0.24985194E+03  0.51671960E+04                                 7.442936                            5.602550      -0.003047       2.058824                    0.999267      22.190421      61.873846       0.628657       0.471107      -1.021332      -0.052660       0.050912       0.033838       0.080685       0.107809       0.021740       0.000410       0.026256      -0.154335      -0.088446      -0.047352       0.135798              8.599352       8.105125      -4.381529      -0.287451       9.233267      -0.299465       8.459663          -0.000002
           83              C       2.933326      11.469764       1.446188      -0.136023      29.818468 0.41792215E+03  0.97419608E+04                                 8.365717                            6.851552       0.093526       2.009309                    0.999652      29.053860      83.537075       0.623794       0.421225      -1.059724       0.015151       0.004533       0.010405       0.018931      -0.017739      -0.004942       0.011099       0.039325       0.010434      -0.030481       0.002546       0.027935              9.007159       7.280843       2.226965       2.508551      10.458547      -0.699204       9.282088          -0.000005
           84              C       2.973794      10.281760       2.157606       0.134649      31.316735 0.37858009E+03  0.85860236E+04                                 8.801795                            6.618957       0.051914       2.048288                    0.999388      25.580365      71.905476       0.622328       0.433963      -1.054727       0.049548       0.030793       0.037580       0.069393      -0.027932      -0.035535       0.024918       0.061899       0.058265      -0.053515      -0.015156       0.068671             10.211447       9.198236       3.586470       3.768268      11.823561       0.007459       9.612544          -0.000001
           85              C       2.099806       9.099401       1.819547       0.595573      23.005158 0.24984450E+03  0.51670102E+04                                 7.442973                            5.602512      -0.003103       2.058816                    0.999267      22.190026      61.872817       0.628651       0.471115      -1.021326      -0.052653      -0.054761      -0.027169       0.080680      -0.072726      -0.082496       0.027944       0.073930      -0.011338      -0.088434      -0.047365       0.135799              8.599486       8.105340       2.439912       3.650883       8.393890       0.185399       9.299227          -0.000002
           86              C       2.933326       3.356054       2.920480      -0.136043      29.818770 0.41793185E+03  0.97422324E+04                                 8.365708                            6.851582       0.093528       2.009304                    0.999652      29.054342      83.538347       0.623800       0.421219      -1.059729       0.015146       0.006728      -0.009149       0.018931       0.004594       0.017837      -0.016328       0.030296      -0.016702      -0.030493       0.002548       0.027945              9.007130       7.280866       1.058913      -3.182939      10.181586       0.858956       9.558937          -0.000005
           87              C       2.973794       4.566161       3.593611       0.134698      31.319004 0.37861692E+03  0.85870458E+04                                 8.802211                            6.619269       0.052106       2.048338                    0.999389      25.580692      71.906577       0.622316       0.433962      -1.054731       0.049580       0.017197      -0.045476       0.069440      -0.016776       0.041913      -0.038456       0.038392      -0.012300      -0.053498      -0.015103       0.068601             10.211982       9.198599       1.470079      -4.990617      10.159094       0.953567      11.278253          -0.000001
           88              C       2.099806       4.864573       4.786594       0.595556      23.005561 0.24984975E+03  0.51671416E+04                                 7.443006                            5.602537      -0.003158       2.058793                    0.999267      22.190324      61.873616       0.628656       0.471109      -1.021330      -0.052663       0.003851       0.061007       0.080685      -0.035078       0.104235      -0.027528       0.074642      -0.009176      -0.088445      -0.047354       0.135799              8.599509       8.105267       1.941789      -3.938385       8.912452      -0.484634       8.780806          -0.000001
           89              C       2.933326       8.689683       9.210012      -0.136039      29.819036 0.41793050E+03  0.97422048E+04                                 8.365810                            6.851619       0.093513       2.009304                    0.999652      29.054203      83.538294       0.623791       0.421224      -1.059724       0.015145      -0.011274      -0.001258       0.018923       0.013150      -0.012893       0.005211       0.011060      -0.074393      -0.030479       0.002538       0.027941              9.007255       7.280939      -3.285984       0.674564       8.970795      -0.160034      10.770032          -0.000005
           90              C       2.973794       8.667578       7.825463       0.134664      31.319196 0.37863658E+03  0.85875847E+04                                 8.802193                            6.619405       0.052169       2.048348                    0.999389      25.581162      71.907785       0.622316       0.433957      -1.054736       0.049596      -0.047958       0.007868       0.069438       0.044672      -0.006437       0.013581      -0.004697      -0.141659      -0.053525      -0.015077       0.068602             10.211769       9.198132      -5.056452       1.221851      10.171874      -0.961048      11.265302          -0.000002
           91              C       2.099806       9.551526       6.970539       0.595548      23.005336 0.24985206E+03  0.51671985E+04                                 7.442937                            5.602551      -0.003045       2.058825                    0.999267      22.190416      61.873817       0.628657       0.471107      -1.021332      -0.052660       0.050912      -0.033838       0.080685       0.107809      -0.021740      -0.000410       0.026257      -0.154336      -0.088446      -0.047352       0.135798              8.599350       8.105122      -4.381527       0.287451       9.233264       0.299466       8.459664          -0.000001
           92              C       2.933326      -3.631264      12.130492      -0.136022      29.818462 0.41792204E+03  0.97419577E+04                                 8.365715                            6.851552       0.093526       2.009309                    0.999652      29.053856      83.537062       0.623794       0.421225      -1.059724       0.015151      -0.004533      -0.010405       0.018931       0.017739       0.004942       0.011099       0.039325       0.010434      -0.030481       0.002546       0.027935              9.007158       7.280842      -2.226964      -2.508550      10.458545      -0.699204       9.282088          -0.000005
           93              C       2.973794      -2.443260      11.419074       0.134649      31.316731 0.37858004E+03  0.85860222E+04                                 8.801795                            6.618956       0.051914       2.048288                    0.999388      25.580363      71.905469       0.622328       0.433963      -1.054727       0.049548      -0.030793      -0.037580       0.069393       0.027932       0.035535       0.024918       0.061899       0.058265      -0.053515      -0.015156       0.068671             10.211446       9.198235      -3.586470      -3.768267      11.823560       0.007459       9.612543          -0.000001
           94              C       2.099806      -1.260901      11.757133       0.595573      23.005157 0.24984448E+03  0.51670098E+04                                 7.442973                            5.602512      -0.003103       2.058816                    0.999267      22.190025      61.872814       0.628651       0.471115      -1.021326      -0.052653       0.054761       0.027169       0.080680       0.072726       0.082496       0.027944       0.073930      -0.011339      -0.088434      -0.047365       0.135799              8.599486       8.105340      -2.439911      -3.650883       8.393890       0.185400       9.299227          -0.000001
           95              C       2.933326       4.482446      10.656200      -0.136043      29.818768 0.41793180E+03  0.97422309E+04                                 8.365708                            6.851581       0.093528       2.009304                    0.999652      29.054340      83.538342       0.623800       0.421219      -1.059729       0.015146      -0.006728       0.009149       0.018931      -0.004594      -0.017837      -0.016328       0.030296      -0.016702      -0.030493       0.002548       0.027945              9.007130       7.280866      -1.058914       3.182939      10.181586       0.858955       9.558937          -0.000005
           96              C       2.973794       3.272339       9.983069       0.134698      31.319002 0.37861690E+03  0.85870452E+04                                 8.802211                            6.619269       0.052106       2.048338                    0.999389      25.580691      71.906575       0.622316       0.433962      -1.054731       0.049580      -0.017197       0.045476       0.069440       0.016776      -0.041913      -0.038456       0.038392      -0.012300      -0.053498      -0.015103       0.068601             10.211982       9.198599      -1.470079       4.990617      10.159094       0.953567      11.278253          -0.000001
           97              C       2.099806       2.973927       8.790086       0.595556      23.005562 0.24984976E+03  0.51671420E+04                                 7.443007                            5.602537      -0.003159       2.058792                    0.999267      22.190325      61.873622       0.628656       0.471109      -1.021330      -0.052663      -0.003851      -0.061007       0.080685       0.035078      -0.104235      -0.027528       0.074642      -0.009176      -0.088445      -0.047354       0.135799              8.599509       8.105268      -1.941790       3.938385       8.912453      -0.484634       8.780807          -0.000001
           98              C       2.933326      -0.851183       4.366668      -0.136039      29.819035 0.41793046E+03  0.97422038E+04                                 8.365810                            6.851619       0.093512       2.009304                    0.999652      29.054202      83.538291       0.623791       0.421224      -1.059724       0.015146       0.011274       0.001258       0.018923      -0.013150       0.012893       0.005211       0.011060      -0.074393      -0.030479       0.002538       0.027941              9.007255       7.280939       3.285984      -0.674564       8.970795      -0.160034      10.770031          -0.000005
           99              C       2.973794      -0.829078       5.751217       0.134664      31.319192 0.37863653E+03  0.85875833E+04                                 8.802192                            6.619405       0.052169       2.048349                    0.999389      25.581160      71.907777       0.622316       0.433957      -1.054736       0.049597       0.047958      -0.007868       0.069438      -0.044672       0.006437       0.013581      -0.004697      -0.141659      -0.053525      -0.015077       0.068602             10.211768       9.198131       5.056451      -1.221850      10.171873      -0.961048      11.265301          -0.000001
          100              C       2.099806      -1.713026       6.606141       0.595548      23.005336 0.24985206E+03  0.51671985E+04                                 7.442936                            5.602551      -0.003045       2.058825                    0.999267      22.190416      61.873814       0.628657       0.471107      -1.021332      -0.052660      -0.050912       0.033838       0.080685      -0.107809       0.021740      -0.000410       0.026257      -0.154336      -0.088446      -0.047352       0.135798              8.599350       8.105122       4.381527      -0.287451       9.233264       0.299466       8.459664          -0.000001
          101              C       4.616674       3.631264      12.130492      -0.136022      29.818533 0.41792342E+03  0.97419958E+04                                 8.365718                            6.851556       0.093527       2.009309                    0.999652      29.053917      83.537205       0.623795       0.421224      -1.059725      -0.015151       0.004533      -0.010405       0.018931       0.017739      -0.004942      -0.011100       0.039324       0.010432      -0.030481       0.002545       0.027936              9.007158       7.280839      -2.226958       2.508547      10.458544       0.699211       9.282091          -0.000005
          102              C       4.576206       2.443260      11.419074       0.134649      31.316844 0.37858153E+03  0.85860678E+04                                 8.801825                            6.618976       0.051915       2.048289                    0.999388      25.580427      71.905785       0.622326       0.433964      -1.054727      -0.049548       0.030793      -0.037580       0.069394       0.027932      -0.035534      -0.024918       0.061898       0.058265      -0.053515      -0.015156       0.068670             10.211483       9.198271      -3.586487       3.768285      11.823598      -0.007465       9.612579          -0.000002
          103              C       5.450194       1.260901      11.757133       0.595573      23.005271 0.24984588E+03  0.51670481E+04                                 7.443009                            5.602537      -0.003120       2.058810                    0.999267      22.190092      61.873139       0.628648       0.471117      -1.021325       0.052653      -0.054761       0.027169       0.080680       0.072725      -0.082496      -0.027943       0.073929      -0.011339      -0.088434      -0.047364       0.135798              8.599529       8.105383      -2.439928       3.650905       8.393930      -0.185405       9.299273          -0.000001
          104              C       4.616674      -4.482446      10.656200      -0.136043      29.818578 0.41792829E+03  0.97421358E+04                                 8.365707                            6.851577       0.093529       2.009305                    0.999652      29.054178      83.538016       0.623797       0.421222      -1.059726      -0.015146       0.006728       0.009149       0.018931      -0.004593       0.017837       0.016329       0.030296      -0.016702      -0.030493       0.002548       0.027945              9.007131       7.280871      -1.058920      -3.182945      10.181584      -0.858949       9.558939          -0.000005
          105              C       4.576206      -3.272339       9.983069       0.134699      31.318861 0.37861507E+03  0.85869895E+04                                 8.802173                            6.619244       0.052108       2.048338                    0.999388      25.580612      71.906184       0.622319       0.433960      -1.054732      -0.049580       0.017197       0.045476       0.069440       0.016776       0.041914       0.038456       0.038393      -0.012300      -0.053498      -0.015104       0.068602             10.211935       9.198553      -1.470075      -4.990584      10.159058      -0.953564      11.278193          -0.000002
          106              C       5.450194      -2.973927       8.790086       0.595557      23.005459 0.24984853E+03  0.51671078E+04                                 7.442972                            5.602515      -0.003141       2.058799                    0.999267      22.190257      61.873283       0.628659       0.471108      -1.021331       0.052663       0.003852      -0.061007       0.080686       0.035078       0.104236       0.027528       0.074643      -0.009177      -0.088445      -0.047355       0.135800              8.599466       8.105224      -1.941778      -3.938358       8.912415       0.484627       8.780759          -0.000001
          107              C       4.616674       0.851183       4.366668      -0.136039      29.819153 0.41793259E+03  0.97422609E+04                                 8.365809                            6.851619       0.093511       2.009303                    0.999652      29.054303      83.538478       0.623794       0.421222      -1.059726      -0.015146      -0.011274       0.001257       0.018923      -0.013149      -0.012894      -0.005211       0.011061      -0.074392      -0.030479       0.002538       0.027941              9.007254       7.280936       3.285981       0.674569       8.970793       0.160041      10.770032          -0.000005
          108              C       4.576206       0.829078       5.751217       0.134664      31.319218 0.37863684E+03  0.85875928E+04                                 8.802200                            6.619410       0.052166       2.048348                    0.999389      25.581174      71.907847       0.622315       0.433957      -1.054736      -0.049597      -0.047958      -0.007868       0.069438      -0.044672      -0.006437      -0.013581      -0.004697      -0.141659      -0.053525      -0.015077       0.068602             10.211778       9.198140       5.056457       1.221858      10.171883       0.961057      11.265312          -0.000001
          109              C       5.450194       1.713026       6.606141       0.595547      23.005327 0.24985191E+03  0.51671951E+04                                 7.442935                            5.602549      -0.003046       2.058824                    0.999267      22.190419      61.873836       0.628657       0.471107      -1.021332       0.052660       0.050912       0.033838       0.080685      -0.107809      -0.021740       0.000410       0.026257      -0.154335      -0.088446      -0.047352       0.135798              8.599350       8.105124       4.381529       0.287451       9.233265      -0.299465       8.459662          -0.000001
          110              C       4.616674       4.207236       1.446188      -0.136023      29.818538 0.41792350E+03  0.97419981E+04                                 8.365719                            6.851557       0.093527       2.009309                    0.999652      29.053920      83.537215       0.623795       0.421224      -1.059725      -0.015151      -0.004533       0.010405       0.018931      -0.017739       0.004942      -0.011100       0.039324       0.010432      -0.030481       0.002545       0.027936              9.007159       7.280840       2.226958      -2.508547      10.458546       0.699212       9.282092          -0.000005
          111              C       4.576206       5.395240       2.157606       0.134649      31.316846 0.37858155E+03  0.85860684E+04                                 8.801825                            6.618976       0.051915       2.048289                    0.999388      25.580428      71.905789       0.622326       0.433964      -1.054727      -0.049548      -0.030793       0.037580       0.069394      -0.027932       0.035534      -0.024918       0.061898       0.058265      -0.053515      -0.015156       0.068670             10.211483       9.198272       3.586487      -3.768286      11.823598      -0.007465       9.612580          -0.000001
          112              C       5.450194       6.577599       1.819547       0.595573      23.005271 0.24984587E+03  0.51670478E+04                                 7.443009                            5.602537      -0.003120       2.058810                    0.999267      22.190091      61.873137       0.628648       0.471117      -1.021325       0.052653       0.054761      -0.027169       0.080680      -0.072725       0.082496      -0.027943       0.073929      -0.011339      -0.088434      -0.047364       0.135798              8.599529       8.105384       2.439929      -3.650905       8.393930      -0.185405       9.299274          -0.000001
          113              C       4.616674      12.320946       2.920480      -0.136043      29.818583 0.41792838E+03  0.97421384E+04                                 8.365708                            6.851578       0.093530       2.009305                    0.999652      29.054181      83.538025       0.623797       0.421222      -1.059726      -0.015146      -0.006728      -0.009149       0.018931       0.004593      -0.017837       0.016329       0.030296      -0.016702      -0.030493       0.002548       0.027945              9.007132       7.280872       1.058920       3.182946      10.181585      -0.858949       9.558940          -0.000005
          114              C       4.576206      11.110839       3.593611       0.134699      31.318861 0.37861507E+03  0.85869894E+04                                 8.802173                            6.619244       0.052108       2.048338                    0.999388      25.580612      71.906182       0.622319       0.433960      -1.054732      -0.049580      -0.017197      -0.045476       0.069440      -0.016776      -0.041914       0.038456       0.038393      -0.012300      -0.053498      -0.015104       0.068602             10.211934       9.198552       1.470075       4.990584      10.159058      -0.953564      11.278192          -0.000002
          115              C       5.450194      10.812427       4.786594       0.595557      23.005457 0.24984851E+03  0.51671072E+04                                 7.442971                            5.602514      -0.003141       2.058799                    0.999267      22.190255      61.873273       0.628659       0.471108      -1.021331       0.052663      -0.003852       0.061007       0.080686      -0.035078      -0.104236       0.027528       0.074643      -0.009177      -0.088445      -0.047355       0.135800              8.599465       8.105223       1.941778       3.938357       8.912414       0.484627       8.780758          -0.000001
          116              C       4.616674       6.987317       9.210012      -0.136039      29.819158 0.41793267E+03  0.97422632E+04                                 8.365809                            6.851619       0.093511       2.009303                    0.999652      29.054306      83.538483       0.623794       0.421222      -1.059726      -0.015146       0.011274      -0.001257       0.018923       0.013149       0.012894      -0.005211       0.011061      -0.074392      -0.030479       0.002538       0.027941              9.007254       7.280936      -3.285981      -0.674569       8.970793       0.160042      10.770032          -0.000005
          117              C       4.576206       7.009422       7.825463       0.134664      31.319223 0.37863691E+03  0.85875949E+04                                 8.802201                            6.619410       0.052166       2.048347                    0.999389      25.581177      71.907859       0.622315       0.433957      -1.054736      -0.049597       0.047958       0.007868       0.069438       0.044672       0.006437      -0.013581      -0.004697      -0.141659      -0.053525      -0.015077       0.068602             10.211780       9.198141      -5.056458      -1.221858      10.171884       0.961057      11.265314          -0.000002
          118              C       5.450194       6.125474       6.970539       0.595547      23.005329 0.24985194E+03  0.51671958E+04                                 7.442936                            5.602550      -0.003046       2.058824                    0.999267      22.190420      61.873840       0.628657       0.471107      -1.021332       0.052660      -0.050912      -0.033838       0.080685       0.107809       0.021740       0.000410       0.026257      -0.154335      -0.088446      -0.047352       0.135798              8.599351       8.105124      -4.381529      -0.287451       9.233266      -0.299465       8.459663          -0.000001
          119              C      11.325000      -4.658029      11.740434      -0.053296      28.839562 0.39196371E+03  0.89645751E+04                                 8.151875                            6.606942       0.275229       2.076176                    0.999809      27.762219      78.295011       0.641263       0.417625      -1.065195      -0.000010       0.024096      -0.013915       0.027826      -0.007046      -0.012204      -0.007075      -0.011876      -0.004467      -0.019477       0.008710       0.010767              8.892371       6.987878       1.738413       3.011029       9.858121      -0.023383       9.831114          -0.000002
          120              C      11.325000       4.658029      11.740434      -0.053296      28.839564 0.39196378E+03  0.89645733E+04                                 8.151859                            6.606932       0.275224       2.076174                    0.999809      27.762228      78.294907       0.641265       0.417624      -1.065197       0.000009      -0.024096      -0.013915       0.027825      -0.007046       0.012204       0.007075      -0.011876      -0.004469      -0.019477       0.008710       0.010767              8.892351       6.987860       1.738405      -3.011017       9.858101       0.023388       9.831092          -0.000002
          121              C      11.325000       0.000000       3.672492      -0.053274      28.839557 0.39195878E+03  0.89644403E+04                                 8.151915                            6.606934       0.275290       2.076201                    0.999809      27.761945      78.294313       0.641258       0.417629      -1.065192       0.000000       0.000000       0.027820       0.027820       0.014097      -0.000000      -0.000000       0.000383       0.032267      -0.019476       0.008720       0.010756              8.892444       6.987974      -3.476927      -0.000001       9.817759       0.000002       9.871597          -0.000002
          122              C      11.325000      12.496529       1.836246      -0.053297      28.839580 0.39196405E+03  0.89645849E+04                                 8.151879                            6.606946       0.275229       2.076175                    0.999809      27.762229      78.295052       0.641262       0.417625      -1.065195      -0.000010      -0.024096       0.013915       0.027826       0.007046       0.012204      -0.007075      -0.011876      -0.004467      -0.019477       0.008710       0.010767              8.892376       6.987882      -1.738414      -3.011032       9.858125      -0.023380       9.831120          -0.000002
          123              C      11.325000       3.180471       1.836246      -0.053297      28.839594 0.39196433E+03  0.89645889E+04                                 8.151866                            6.606938       0.275223       2.076174                    0.999809      27.762235      78.294936       0.641264       0.417624      -1.065197       0.000010       0.024096       0.013915       0.027825       0.007046      -0.012204       0.007075      -0.011876      -0.004469      -0.019477       0.008710       0.010767              8.892358       6.987866      -1.738407       3.011020       9.858109       0.023385       9.831099          -0.000002
          124              C      11.325000       7.838500       9.904188      -0.053274      28.839574 0.39195911E+03  0.89644497E+04                                 8.151919                            6.606938       0.275289       2.076201                    0.999809      27.761954      78.294346       0.641257       0.417629      -1.065192       0.000000      -0.000000      -0.027820       0.027820      -0.014097       0.000000      -0.000000       0.000383       0.032267      -0.019476       0.008721       0.010756              8.892447       6.987978       3.476930       0.000001       9.817766       0.000002       9.871598          -0.000002
          125              C       3.775000      12.496529       1.836246      -0.053296      28.839565 0.39196375E+03  0.89645765E+04                                 8.151876                            6.606942       0.275229       2.076175                    0.999809      27.762221      78.295021       0.641262       0.417625      -1.065195       0.000010      -0.024096       0.013915       0.027826      -0.007046      -0.012204      -0.007075      -0.011876      -0.004467      -0.019477       0.008710       0.010767              8.892372       6.987878       1.738413       3.011030       9.858122      -0.023382       9.831115          -0.000002
          126              C       3.775000       3.180471       1.836246      -0.053296      28.839580 0.39196407E+03  0.89645811E+04                                 8.151862                            6.606935       0.275223       2.076174                    0.999809      27.762228      78.294907       0.641265       0.417624      -1.065197      -0.000009       0.024096       0.013915       0.027825      -0.007046       0.012204       0.007075      -0.011876      -0.004469      -0.019477       0.008710       0.010767              8.892354       6.987862       1.738406      -3.011018       9.858107       0.023387       9.831094          -0.000002
          127              C       3.775000       7.838500       9.904188      -0.053274      28.839560 0.39195884E+03  0.89644420E+04                                 8.151916                            6.606935       0.275289       2.076201                    0.999809      27.761947      78.294322       0.641257       0.417629      -1.065192      -0.000000      -0.000000      -0.027820       0.027820       0.014097      -0.000000      -0.000000       0.000383       0.032267      -0.019476       0.008720       0.010756              8.892444       6.987975      -3.476927      -0.000001       9.817760       0.000002       9.871598          -0.000002
          128              C       3.775000      -4.658029      11.740434      -0.053297      28.839581 0.39196407E+03  0.89645854E+04                                 8.151879                            6.606945       0.275228       2.076175                    0.999809      27.762230      78.295053       0.641262       0.417625      -1.065195       0.000010       0.024096      -0.013915       0.027826       0.007046       0.012204      -0.007075      -0.011876      -0.004467      -0.019477       0.008710       0.010767              8.892375       6.987881      -1.738414      -3.011031       9.858125      -0.023381       9.831120          -0.000002
          129              C       3.775000       4.658029      11.740434      -0.053297      28.839578 0.39196406E+03  0.89645813E+04                                 8.151862                            6.606935       0.275223       2.076174                    0.999809      27.762236      78.294937       0.641265       0.417624      -1.065197      -0.000009      -0.024096      -0.013915       0.027825       0.007046      -0.012204       0.007075      -0.011876      -0.004469      -0.019477       0.008710       0.010767              8.892354       6.987863      -1.738406       3.011019       9.858103       0.023386       9.831097          -0.000002
          130              C       3.775000       0.000000       3.672492      -0.053274      28.839576 0.39195915E+03  0.89644508E+04                                 8.151919                            6.606938       0.275289       2.076201                    0.999809      27.761956      78.294354       0.641257       0.417629      -1.065192      -0.000000       0.000000       0.027820       0.027820      -0.014097       0.000000      -0.000000       0.000383       0.032267      -0.019476       0.008721       0.010756              8.892448       6.987978       3.476929       0.000001       9.817766       0.000002       9.871599          -0.000002
          131              N      11.325000      -2.276457      10.365524      -0.293247      41.718923 0.57230633E+03  0.14199400E+05                                10.091245                            7.826764      -0.142384       1.961375                    0.998370      29.280941      82.375953       0.615032       0.401391      -1.090115       0.000039      -0.146843       0.084862       0.169601      -0.011007      -0.019050       0.076011       0.137666       0.037995      -0.119035       0.037315       0.081720             11.687466      11.683661       3.457585       5.989284      10.792062       1.553899      12.586674          -0.000004
          132              N      11.325000       2.276457      10.365524      -0.293247      41.719027 0.57230783E+03  0.14199453E+05                                10.091279                            7.826786      -0.142384       1.961375                    0.998370      29.280987      82.376257       0.615029       0.401392      -1.090113      -0.000039       0.146843       0.084862       0.169601      -0.011007       0.019049      -0.076011       0.137665       0.037996      -0.119035       0.037315       0.081719             11.687508      11.683707       3.457599      -5.989313      10.792093      -1.553909      12.586726          -0.000005
          133              N      11.325000       0.000000       6.422584      -0.293185      41.711179 0.57222484E+03  0.14196715E+05                                10.089826                            7.826036      -0.142065       1.961511                    0.998367      29.277279      82.360745       0.615087       0.401373      -1.090139      -0.000000       0.000000      -0.169492       0.169492       0.021978      -0.000000      -0.000000       0.006163      -0.356718      -0.118906       0.037260       0.081646             11.685535      11.681233      -6.913608      -0.000003      13.480842       0.000004       9.894529          -0.000005
          134              N      11.325000      10.114957       3.211156      -0.293247      41.718917 0.57230623E+03  0.14199397E+05                                10.091244                            7.826763      -0.142384       1.961375                    0.998370      29.280938      82.375943       0.615032       0.401391      -1.090115       0.000039       0.146843      -0.084862       0.169601       0.011007       0.019050       0.076011       0.137666       0.037995      -0.119035       0.037315       0.081720             11.687465      11.683660      -3.457585      -5.989284      10.792061       1.553899      12.586673          -0.000004
          135              N      11.325000       5.562043       3.211156      -0.293247      41.719025 0.57230780E+03  0.14199452E+05                                10.091279                            7.826786      -0.142384       1.961375                    0.998370      29.280986      82.376256       0.615029       0.401392      -1.090113      -0.000039      -0.146843      -0.084862       0.169601       0.011007      -0.019049      -0.076011       0.137665       0.037996      -0.119035       0.037315       0.081719             11.687508      11.683707      -3.457599       5.989313      10.792093      -1.553909      12.586726          -0.000005
          136              N      11.325000       7.838500       7.154096      -0.293185      41.711176 0.57222480E+03  0.14196714E+05                                10.089825                            7.826035      -0.142065       1.961511                    0.998367      29.277278      82.360738       0.615087       0.401373      -1.090139       0.000000      -0.000000       0.169492       0.169492      -0.021978       0.000000      -0.000000       0.006163      -0.356719      -0.118906       0.037260       0.081647             11.685533      11.681232       6.913608       0.000003      13.480841       0.000004       9.894528          -0.000005
          137              N       3.775000      10.114957       3.211156      -0.293247      41.718915 0.57230619E+03  0.14199396E+05                                10.091245                            7.826764      -0.142384       1.961375                    0.998370      29.280937      82.375944       0.615032       0.401391      -1.090115      -0.000039       0.146843      -0.084862       0.169601      -0.011007      -0.019050       0.076010       0.137666       0.037994      -0.119035       0.037315       0.081720             11.687465      11.683661       3.457585       5.989284      10.792061       1.553899      12.586674          -0.000004
          138              N       3.775000       5.562043       3.211156      -0.293247      41.719025 0.57230780E+03  0.14199452E+05                                10.091279                            7.826786      -0.142384       1.961375                    0.998370      29.280986      82.376256       0.615029       0.401392      -1.090113       0.000039      -0.146843      -0.084862       0.169601      -0.011007       0.019049      -0.076011       0.137665       0.037996      -0.119034       0.037315       0.081719             11.687508      11.683707       3.457599      -5.989313      10.792092      -1.553909      12.586726          -0.000005
          139              N       3.775000       7.838500       7.154096      -0.293185      41.711176 0.57222480E+03  0.14196714E+05                                10.089826                            7.826035      -0.142065       1.961511                    0.998367      29.277278      82.360741       0.615087       0.401373      -1.090139       0.000000      -0.000000       0.169492       0.169492       0.021978      -0.000000      -0.000000       0.006163      -0.356718      -0.118906       0.037260       0.081646             11.685534      11.681232      -6.913608      -0.000003      13.480841       0.000004       9.894528          -0.000004
          140              N       3.775000      -2.276457      10.365524      -0.293247      41.718920 0.57230630E+03  0.14199399E+05                                10.091245                            7.826764      -0.142384       1.961375                    0.998370      29.280940      82.375950       0.615032       0.401391      -1.090115      -0.000039      -0.146843       0.084862       0.169601       0.011007       0.019050       0.076011       0.137666       0.037995      -0.119035       0.037315       0.081720             11.687465      11.683661      -3.457585      -5.989284      10.792061       1.553899      12.586674          -0.000005
          141              N       3.775000       2.276457      10.365524      -0.293247      41.719025 0.57230780E+03  0.14199452E+05                                10.091279                            7.826786      -0.142383       1.961375                    0.998370      29.280986      82.376254       0.615029       0.401392      -1.090113       0.000039       0.146843       0.084862       0.169601       0.011007      -0.019049      -0.076011       0.137665       0.037996      -0.119035       0.037315       0.081719             11.687508      11.683707      -3.457599       5.989313      10.792092      -1.553909      12.586725          -0.000005
          142              N       3.775000       0.000000       6.422584      -0.293185      41.711171 0.57222474E+03  0.14196712E+05                                10.089825                            7.826035      -0.142065       1.961511                    0.998367      29.277276      82.360732       0.615087       0.401373      -1.090139       0.000000       0.000000      -0.169492       0.169492      -0.021978       0.000000      -0.000000       0.006163      -0.356719      -0.118906       0.037260       0.081647             11.685533      11.681231       6.913607       0.000003      13.480840       0.000004       9.894527          -0.000005
          143              O      13.671389      -1.299231      12.797514      -0.645874      37.126130 0.52438111E+03  0.12482232E+05                                 8.760723                            6.952975       0.743017       2.272254                    0.998996      28.095612      72.625322       0.744278       0.345721      -1.153941      -0.060675      -0.036660      -0.047922       0.085568      -0.065166      -0.010066       0.023411       0.102547       0.120037      -0.104871       0.030589       0.074281             10.290321      11.805131       2.234809       5.801394       6.576431       2.117442      12.489399          -0.000002
          144              O      12.976638      -0.298255      10.928277      -0.595049      35.421595 0.57928715E+03  0.14180558E+05                                 8.486599                            7.461614       0.321790       2.138986                    0.997776      28.353453      75.078882       0.694231       0.360415      -1.138470       0.020628      -0.022034       0.010148       0.031843      -0.076860      -0.059938      -0.057330      -0.010257       0.126715      -0.136611       0.055885       0.080726              8.884284       6.701596      -0.302094       1.406393      10.073988      -3.399533       9.877268          -0.000015
          145              O      13.671389       3.894088       8.303090      -0.645869      37.126824 0.52439242E+03  0.12482582E+05                                 8.760878                            6.953085       0.742924       2.272223                    0.998996      28.095758      72.626190       0.744266       0.345724      -1.153936      -0.060673      -0.023169       0.055717       0.085571       0.023868       0.061470      -0.059896       0.039357      -0.069537      -0.104872       0.030589       0.074283             10.290515      11.805363       3.906821      -4.836209       9.177549      -3.619179       9.888631          -0.000002
          146              O      12.976638       1.774793       8.370838      -0.595022      35.420778 0.57926309E+03  0.14179834E+05                                 8.486514                            7.461498       0.321807       2.139011                    0.997778      28.352780      75.076956       0.694230       0.360419      -1.138466       0.020622       0.019793       0.014036       0.031844      -0.013454       0.096526       0.003434      -0.103610      -0.153328      -0.136618       0.055875       0.080744              8.884220       6.701565       1.369133      -0.441506      12.870535       1.784974       7.080559          -0.000015
          147              O      13.671389      -2.594857       6.052755      -0.645866      37.126059 0.52438416E+03  0.12482331E+05                                 8.760734                            6.953021       0.742948       2.272233                    0.998996      28.095612      72.625556       0.744271       0.345723      -1.153938      -0.060675       0.059834      -0.007795       0.085570       0.041301      -0.051404       0.036484      -0.001195      -0.191195      -0.104872       0.030589       0.074283             10.290262      11.805030      -6.141473      -0.965302      12.844845       1.501680       6.220910          -0.000002
          148              O      12.976638      -1.476538       7.854245      -0.595002      35.419214 0.57923741E+03  0.14179045E+05                                 8.486267                            7.461334       0.321818       2.139028                    0.997777      28.352200      75.074933       0.694237       0.360419      -1.138466       0.020614       0.002254      -0.024149       0.031831       0.090301      -0.036606       0.053909      -0.004290       0.144638      -0.136596       0.055859       0.080736              8.883928       6.701396      -1.066971      -0.964834       6.982146       1.614626      12.968242          -0.000015
          149              O      13.671389       9.137731       0.779166      -0.645874      37.126139 0.52438127E+03  0.12482237E+05                                 8.760725                            6.952976       0.743017       2.272254                    0.998996      28.095614      72.625333       0.744278       0.345721      -1.153941      -0.060675       0.036660       0.047922       0.085568       0.065165       0.010066       0.023411       0.102547       0.120038      -0.104871       0.030589       0.074281             10.290323      11.805135      -2.234809      -5.801396       6.576433       2.117443      12.489402          -0.000002
          150              O      12.976638       8.136755       2.648403      -0.595049      35.421602 0.57928730E+03  0.14180562E+05                                 8.486600                            7.461615       0.321789       2.138986                    0.997776      28.353455      75.078892       0.694230       0.360415      -1.138470       0.020628       0.022034      -0.010148       0.031843       0.076860       0.059938      -0.057330      -0.010257       0.126715      -0.136611       0.055885       0.080726              8.884285       6.701597       0.302094      -1.406393      10.073990      -3.399534       9.877270          -0.000016
          151              O      13.671389       3.944412       5.273590      -0.645869      37.126830 0.52439253E+03  0.12482585E+05                                 8.760879                            6.953086       0.742923       2.272223                    0.998996      28.095761      72.626200       0.744266       0.345724      -1.153936      -0.060673       0.023169      -0.055717       0.085571      -0.023868      -0.061470      -0.059896       0.039357      -0.069536      -0.104872       0.030589       0.074283             10.290516      11.805364      -3.906822       4.836210       9.177550      -3.619179       9.888633          -0.000002
          152              O      12.976638       6.063707       5.205842      -0.595022      35.420778 0.57926309E+03  0.14179834E+05                                 8.486514                            7.461498       0.321807       2.139011                    0.997778      28.352780      75.076957       0.694230       0.360419      -1.138466       0.020622      -0.019793      -0.014036       0.031844       0.013454      -0.096527       0.003434      -0.103610      -0.153328      -0.136618       0.055875       0.080744              8.884220       6.701565      -1.369133       0.441506      12.870535       1.784974       7.080559          -0.000016
          153              O      13.671389      10.433357       7.523925      -0.645866      37.126066 0.52438426E+03  0.12482334E+05                                 8.760735                            6.953022       0.742947       2.272233                    0.998996      28.095613      72.625563       0.744271       0.345723      -1.153938      -0.060675      -0.059834       0.007795       0.085570      -0.041301       0.051404       0.036484      -0.001195      -0.191196      -0.104872       0.030589       0.074283             10.290263      11.805033       6.141474       0.965302      12.844847       1.501681       6.220911          -0.000002
          154              O      12.976638       9.315038       5.722435      -0.595002      35.419221 0.57923757E+03  0.14179049E+05                                 8.486269                            7.461335       0.321818       2.139028                    0.997777      28.352203      75.074944       0.694237       0.360419      -1.138466       0.020615      -0.002254       0.024149       0.031831      -0.090301       0.036606       0.053909      -0.004290       0.144638      -0.136596       0.055859       0.080736              8.883929       6.701397       1.066971       0.964835       6.982147       1.614627      12.968244          -0.000016
          155              O       8.978611       6.539269       0.779166      -0.645874      37.125971 0.52437849E+03  0.12482152E+05                                 8.760689                            6.952949       0.743004       2.272249                    0.998996      28.095598      72.625193       0.744281       0.345720      -1.153941       0.060675      -0.036660       0.047921       0.085568       0.065166      -0.010065      -0.023410       0.102546       0.120040      -0.104871       0.030591       0.074280             10.290278      11.805078      -2.234793       5.801365       6.576404      -2.117432      12.489351          -0.000002
          156              O       9.673362       7.540245       2.648403      -0.595049      35.421481 0.57928486E+03  0.14180487E+05                                 8.486575                            7.461594       0.321785       2.138985                    0.997776      28.353430      75.078761       0.694232       0.360415      -1.138471      -0.020628      -0.022033      -0.010148       0.031843       0.076857      -0.059938       0.057330      -0.010257       0.126713      -0.136608       0.055882       0.080726              8.884257       6.701575       0.302088       1.406379      10.073963       3.399520       9.877232          -0.000016
          157              O       8.978611      11.732588       5.273590      -0.645870      37.127011 0.52439567E+03  0.12482681E+05                                 8.760915                            6.953114       0.742919       2.272221                    0.998996      28.095798      72.626396       0.744263       0.345725      -1.153936       0.060673      -0.023170      -0.055717       0.085571      -0.023867       0.061469       0.059896       0.039358      -0.069535      -0.104871       0.030588       0.074283             10.290558      11.805417      -3.906837      -4.836235       9.177583       3.619192       9.888676          -0.000002
          158              O       9.673362       9.613293       5.205842      -0.595022      35.420636 0.57926010E+03  0.14179739E+05                                 8.486484                            7.461472       0.321817       2.139014                    0.997778      28.352742      75.076744       0.694232       0.360418      -1.138467      -0.020623       0.019793      -0.014037       0.031845       0.013454       0.096528      -0.003434      -0.103609      -0.153330      -0.136620       0.055876       0.080743              8.884189       6.701541      -1.369131      -0.441502      12.870495      -1.784964       7.080531          -0.000016
          159              O       8.978611       5.243643       7.523925      -0.645864      37.126026 0.52438346E+03  0.12482310E+05                                 8.760731                            6.953017       0.742965       2.272239                    0.998996      28.095583      72.625472       0.744271       0.345723      -1.153938       0.060675       0.059834       0.007795       0.085570      -0.041302      -0.051404      -0.036483      -0.001195      -0.191197      -0.104872       0.030588       0.074284             10.290261      11.805029       6.141475      -0.965303      12.844844      -1.501682       6.220909          -0.000002
          160              O       9.673362       6.361962       5.722435      -0.595003      35.419468 0.57924268E+03  0.14179210E+05                                 8.486321                            7.461380       0.321812       2.139026                    0.997777      28.352260      75.075264       0.694234       0.360420      -1.138465      -0.020614       0.002254       0.024149       0.031831      -0.090302      -0.036608      -0.053910      -0.004292       0.144638      -0.136598       0.055861       0.080737              8.883986       6.701442       1.066984      -0.964846       6.982190      -1.614638      12.968326          -0.000016
          161              O       8.978611       1.299231      12.797514      -0.645874      37.125975 0.52437855E+03  0.12482154E+05                                 8.760689                            6.952950       0.743004       2.272249                    0.998996      28.095599      72.625198       0.744281       0.345720      -1.153941       0.060675       0.036660      -0.047921       0.085568      -0.065166       0.010065      -0.023410       0.102546       0.120040      -0.104871       0.030591       0.074280             10.290278      11.805079       2.234794      -5.801365       6.576404      -2.117432      12.489352          -0.000002
          162              O       9.673362       0.298255      10.928277      -0.595049      35.421494 0.57928511E+03  0.14180494E+05                                 8.486577                            7.461596       0.321784       2.138985                    0.997776      28.353434      75.078779       0.694232       0.360415      -1.138470      -0.020628       0.022033       0.010148       0.031843      -0.076857       0.059938       0.057330      -0.010257       0.126713      -0.136608       0.055882       0.080726              8.884260       6.701577      -0.302088      -1.406380      10.073966       3.399521       9.877236          -0.000015
          163              O       8.978611      -3.894088       8.303090      -0.645870      37.127026 0.52439591E+03  0.12482688E+05                                 8.760917                            6.953116       0.742919       2.272221                    0.998996      28.095802      72.626414       0.744263       0.345725      -1.153935       0.060673       0.023170       0.055717       0.085571       0.023867      -0.061469       0.059896       0.039358      -0.069535      -0.104871       0.030588       0.074283             10.290562      11.805421       3.906838       4.836237       9.177585       3.619193       9.888679          -0.000002
          164              O       9.673362      -1.774793       8.370838      -0.595022      35.420646 0.57926029E+03  0.14179745E+05                                 8.486486                            7.461474       0.321817       2.139014                    0.997778      28.352745      75.076758       0.694232       0.360418      -1.138467      -0.020623      -0.019793       0.014037       0.031845      -0.013453      -0.096528      -0.003434      -0.103609      -0.153330      -0.136620       0.055876       0.080743              8.884191       6.701542       1.369132       0.441502      12.870498      -1.784965       7.080532          -0.000016
          165              O       8.978611       2.594857       6.052755      -0.645864      37.126033 0.52438356E+03  0.12482314E+05                                 8.760732                            6.953018       0.742965       2.272239                    0.998996      28.095585      72.625480       0.744271       0.345723      -1.153938       0.060675      -0.059834      -0.007795       0.085570       0.041302       0.051404      -0.036483      -0.001195      -0.191197      -0.104872       0.030588       0.074284             10.290262      11.805031      -6.141476       0.965303      12.844845      -1.501683       6.220910          -0.000002
          166              O       9.673362       1.476538       7.854245      -0.595003      35.419467 0.57924267E+03  0.14179210E+05                                 8.486321                            7.461380       0.321813       2.139026                    0.997777      28.352260      75.075263       0.694234       0.360420      -1.138465      -0.020614      -0.002254      -0.024149       0.031831       0.090302       0.036608      -0.053910      -0.004292       0.144639      -0.136597       0.055861       0.080737              8.883986       6.701441      -1.066984       0.964846       6.982190      -1.614638      12.968326          -0.000015
          167              O       1.428611       9.137731       0.779166      -0.645874      37.126137 0.52438124E+03  0.12482236E+05                                 8.760725                            6.952976       0.743017       2.272254                    0.998996      28.095614      72.625331       0.744278       0.345721      -1.153941       0.060675       0.036660       0.047922       0.085568      -0.065165      -0.010066       0.023411       0.102547       0.120037      -0.104871       0.030589       0.074281             10.290322      11.805134       2.234809       5.801395       6.576432       2.117442      12.489401          -0.000002
          168              O       2.123362       8.136755       2.648403      -0.595049      35.421596 0.57928717E+03  0.14180558E+05                                 8.486599                            7.461614       0.321790       2.138986                    0.997776      28.353453      75.078882       0.694231       0.360415      -1.138470      -0.020628       0.022034      -0.010148       0.031843      -0.076860      -0.059938      -0.057330      -0.010257       0.126715      -0.136611       0.055885       0.080726              8.884284       6.701596      -0.302094       1.406393      10.073988      -3.399533       9.877268          -0.000015
          169              O       1.428611       3.944412       5.273590      -0.645869      37.126823 0.52439241E+03  0.12482582E+05                                 8.760878                            6.953085       0.742924       2.272223                    0.998996      28.095758      72.626190       0.744266       0.345724      -1.153936       0.060673       0.023169      -0.055717       0.085571       0.023868       0.061470      -0.059896       0.039357      -0.069537      -0.104872       0.030589       0.074283             10.290515      11.805363       3.906821      -4.836209       9.177549      -3.619179       9.888631          -0.000002
          170              O       2.123362       6.063707       5.205842      -0.595022      35.420771 0.57926294E+03  0.14179829E+05                                 8.486513                            7.461497       0.321807       2.139011                    0.997778      28.352776      75.076944       0.694230       0.360419      -1.138466      -0.020622      -0.019793      -0.014036       0.031844      -0.013454       0.096526       0.003434      -0.103610      -0.153328      -0.136618       0.055875       0.080744              8.884219       6.701565       1.369133      -0.441505      12.870533       1.784974       7.080558          -0.000016
          171              O       1.428611      10.433357       7.523925      -0.645866      37.126061 0.52438418E+03  0.12482332E+05                                 8.760735                            6.953021       0.742948       2.272233                    0.998996      28.095611      72.625556       0.744271       0.345723      -1.153938       0.060675      -0.059834       0.007795       0.085570       0.041301      -0.051404       0.036484      -0.001196      -0.191195      -0.104872       0.030589       0.074283             10.290263      11.805032      -6.141473      -0.965302      12.844846       1.501680       6.220910          -0.000002
          172              O       2.123362       9.315038       5.722435      -0.595002      35.419216 0.57923746E+03  0.14179046E+05                                 8.486268                            7.461335       0.321818       2.139028                    0.997777      28.352200      75.074935       0.694237       0.360419      -1.138466      -0.020614      -0.002254       0.024149       0.031831       0.090301      -0.036606       0.053909      -0.004290       0.144638      -0.136596       0.055859       0.080736              8.883929       6.701396      -1.066971      -0.964834       6.982146       1.614626      12.968243          -0.000015
          173              O       1.428611      -1.299231      12.797514      -0.645874      37.126128 0.52438108E+03  0.12482231E+05                                 8.760723                            6.952974       0.743017       2.272254                    0.998996      28.095611      72.625319       0.744278       0.345721      -1.153941       0.060675      -0.036660      -0.047922       0.085568       0.065166       0.010066       0.023411       0.102547       0.120037      -0.104871       0.030589       0.074281             10.290320      11.805131      -2.234809      -5.801394       6.576431       2.117442      12.489399          -0.000002
          174              O       2.123362      -0.298255      10.928277      -0.595050      35.421601 0.57928727E+03  0.14180561E+05                                 8.486599                            7.461615       0.321789       2.138986                    0.997776      28.353456      75.078891       0.694231       0.360415      -1.138470      -0.020628      -0.022034       0.010148       0.031843       0.076860       0.059938      -0.057330      -0.010257       0.126715      -0.136611       0.055885       0.080726              8.884285       6.701597       0.302094      -1.406393      10.073989      -3.399533       9.877269          -0.000016
          175              O       1.428611       3.894088       8.303090      -0.645869      37.126828 0.52439247E+03  0.12482584E+05                                 8.760879                            6.953086       0.742924       2.272223                    0.998996      28.095759      72.626195       0.744266       0.345724      -1.153936       0.060673      -0.023169       0.055717       0.085571      -0.023868      -0.061470      -0.059896       0.039357      -0.069537      -0.104872       0.030589       0.074283             10.290516      11.805364      -3.906822       4.836210       9.177550      -3.619179       9.888632          -0.000002
          176              O       2.123362       1.774793       8.370838      -0.595022      35.420774 0.57926301E+03  0.14179831E+05                                 8.486513                            7.461497       0.321808       2.139011                    0.997778      28.352779      75.076951       0.694230       0.360419      -1.138466      -0.020622       0.019793       0.014036       0.031844       0.013454      -0.096526       0.003434      -0.103610      -0.153328      -0.136618       0.055875       0.080744              8.884219       6.701565      -1.369133       0.441505      12.870534       1.784974       7.080558          -0.000016
          177              O       1.428611      -2.594857       6.052755      -0.645866      37.126062 0.52438419E+03  0.12482332E+05                                 8.760735                            6.953021       0.742948       2.272233                    0.998996      28.095612      72.625558       0.744271       0.345723      -1.153938       0.060675       0.059834      -0.007795       0.085570      -0.041301       0.051404       0.036484      -0.001195      -0.191196      -0.104872       0.030589       0.074283             10.290263      11.805031       6.141473       0.965302      12.844846       1.501680       6.220910          -0.000002
          178              O       2.123362      -1.476538       7.854245      -0.595002      35.419215 0.57923745E+03  0.14179046E+05                                 8.486268                            7.461335       0.321818       2.139028                    0.997777      28.352200      75.074935       0.694237       0.360419      -1.138466      -0.020615       0.002254      -0.024149       0.031831      -0.090301       0.036606       0.053909      -0.004290       0.144638      -0.136596       0.055859       0.080736              8.883929       6.701397       1.066971       0.964835       6.982146       1.614626      12.968243          -0.000016
          179              O       6.121389       1.299231      12.797514      -0.645874      37.125973 0.52437852E+03  0.12482153E+05                                 8.760689                            6.952950       0.743004       2.272249                    0.998996      28.095598      72.625195       0.744281       0.345720      -1.153941      -0.060675       0.036660      -0.047921       0.085568       0.065166      -0.010065      -0.023410       0.102546       0.120040      -0.104871       0.030591       0.074280             10.290278      11.805079      -2.234793       5.801365       6.576404      -2.117432      12.489352          -0.000002
          180              O       5.426638       0.298255      10.928277      -0.595049      35.421492 0.57928509E+03  0.14180494E+05                                 8.486577                            7.461596       0.321785       2.138985                    0.997776      28.353434      75.078778       0.694232       0.360415      -1.138470       0.020628       0.022033       0.010148       0.031843       0.076857      -0.059938       0.057330      -0.010257       0.126713      -0.136608       0.055882       0.080726              8.884259       6.701577       0.302088       1.406380      10.073966       3.399521       9.877235          -0.000015
          181              O       6.121389      -3.894088       8.303090      -0.645870      37.127020 0.52439580E+03  0.12482685E+05                                 8.760916                            6.953115       0.742919       2.272221                    0.998996      28.095800      72.626406       0.744263       0.345725      -1.153936      -0.060673       0.023170       0.055717       0.085571      -0.023867       0.061469       0.059896       0.039358      -0.069535      -0.104871       0.030588       0.074283             10.290560      11.805420      -3.906837      -4.836237       9.177584       3.619192       9.888677          -0.000002
          182              O       5.426638      -1.774793       8.370838      -0.595022      35.420644 0.57926025E+03  0.14179744E+05                                 8.486486                            7.461474       0.321817       2.139014                    0.997778      28.352744      75.076755       0.694232       0.360418      -1.138467       0.020623      -0.019793       0.014037       0.031845       0.013453       0.096528      -0.003434      -0.103609      -0.153330      -0.136620       0.055876       0.080743              8.884190       6.701542      -1.369132      -0.441502      12.870497      -1.784965       7.080532          -0.000016
          183              O       6.121389       2.594857       6.052755      -0.645864      37.126026 0.52438346E+03  0.12482310E+05                                 8.760731                            6.953017       0.742965       2.272239                    0.998996      28.095584      72.625473       0.744271       0.345723      -1.153938      -0.060675      -0.059834      -0.007795       0.085570      -0.041302      -0.051404      -0.036483      -0.001195      -0.191197      -0.104872       0.030588       0.074284             10.290260      11.805029       6.141475      -0.965303      12.844843      -1.501682       6.220909          -0.000002
          184              O       5.426638       1.476538       7.854245      -0.595003      35.419468 0.57924268E+03  0.14179210E+05                                 8.486321                            7.461380       0.321813       2.139026                    0.997777      28.352260      75.075264       0.694234       0.360420      -1.138465       0.020614      -0.002254      -0.024149       0.031831      -0.090302      -0.036608      -0.053910      -0.004292       0.144639      -0.136598       0.055861       0.080737              8.883986       6.701442       1.066984      -0.964846       6.982190      -1.614638      12.968326          -0.000016
          185              O       6.121389       6.539269       0.779166      -0.645874      37.125973 0.52437852E+03  0.12482153E+05                                 8.760689                            6.952950       0.743004       2.272249                    0.998996      28.095598      72.625195       0.744281       0.345720      -1.153941      -0.060675      -0.036660       0.047921       0.085568      -0.065166       0.010065      -0.023410       0.102546       0.120040      -0.104871       0.030591       0.074280             10.290278      11.805079       2.234794      -5.801365       6.576404      -2.117432      12.489352          -0.000002
          186              O       5.426638       7.540245       2.648403      -0.595049      35.421480 0.57928483E+03  0.14180485E+05                                 8.486575                            7.461594       0.321785       2.138985                    0.997776      28.353429      75.078758       0.694232       0.360415      -1.138470       0.020628      -0.022033      -0.010148       0.031843      -0.076857       0.059938       0.057330      -0.010257       0.126713      -0.136608       0.055882       0.080726              8.884257       6.701575      -0.302088      -1.406379      10.073963       3.399520       9.877232          -0.000015
          187              O       6.121389      11.732588       5.273590      -0.645870      37.127013 0.52439569E+03  0.12482682E+05                                 8.760915                            6.953114       0.742919       2.272221                    0.998996      28.095799      72.626398       0.744263       0.345725      -1.153936      -0.060673      -0.023170      -0.055717       0.085571       0.023867      -0.061469       0.059896       0.039358      -0.069535      -0.104871       0.030588       0.074283             10.290558      11.805417       3.906836       4.836235       9.177582       3.619192       9.888676          -0.000002
          188              O       5.426638       9.613293       5.205842      -0.595022      35.420631 0.57925999E+03  0.14179736E+05                                 8.486483                            7.461471       0.321817       2.139014                    0.997778      28.352740      75.076736       0.694232       0.360418      -1.138467       0.020623       0.019793      -0.014037       0.031845      -0.013454      -0.096528      -0.003434      -0.103609      -0.153329      -0.136620       0.055876       0.080743              8.884188       6.701540       1.369131       0.441502      12.870493      -1.784964       7.080530          -0.000015
          189              O       6.121389       5.243643       7.523925      -0.645864      37.126021 0.52438337E+03  0.12482308E+05                                 8.760730                            6.953016       0.742966       2.272239                    0.998996      28.095582      72.625466       0.744271       0.345723      -1.153938      -0.060675       0.059834       0.007795       0.085570       0.041302       0.051404      -0.036483      -0.001195      -0.191197      -0.104872       0.030588       0.074284             10.290260      11.805028      -6.141474       0.965303      12.844842      -1.501682       6.220908          -0.000002
          190              O       5.426638       6.361962       5.722435      -0.595003      35.419461 0.57924255E+03  0.14179206E+05                                 8.486320                            7.461379       0.321813       2.139027                    0.997777      28.352258      75.075254       0.694234       0.360420      -1.138465       0.020614       0.002254       0.024149       0.031831       0.090302       0.036608      -0.053910      -0.004292       0.144639      -0.136597       0.055861       0.080737              8.883984       6.701440      -1.066984       0.964846       6.982189      -1.614638      12.968324          -0.000015

******************************************************
Auxiliary information for the entire system
The total spin magnetic moment of the unit cell is   -0.000386
The total net atomic charge of the unit cell is   -0.000002
Accuracy of reproducing the electrostatic potential in the unit cell:
  The inner radius (bohr) =    5.0000
  The outer radius (bohr) =   12.0000
  Valid grid points have density less than (e/(bohr^3)) =    0.0001
  The number of valid grid points were=        72222
  The rms potential error without charges in kcal/mol is=     11.87316
  The rms potential error with partial charges in kcal/mol is=      0.88059
  The RRMSE value at monopole order=      0.07417
  The rms potential error with partial charges and cloud penetration in kcal/mol is=      0.91258
  The RRMSE value at monopole order with cloud penetration is=      0.07686
  The rms potential error with partial charges and atomic dipoles in kcal/mol is=      1.61263
  The RRMSE value at dipole order=      0.13582
  The rms potential error with partial charges, atomic dipoles and cloud penetration in kcal/mol is=      1.56736
  The RRMSE value at dipole order with cloud penetration=      0.13201

******************************************************
The electron densities and ab initio electrostatic potential were computed in VASP using the PBE functional and
projector augmented wave method. See the main text of the journal article for a description of computational details.
The atomic charges, dipoles, and quadrupoles were computed with the DDEC6 method as described in
(a) T. A. Manz and N. Gabaldon Limas, RSC Adv. 6 (2016) 47771-47801 DOI: 10.1039/c6ra04656h
(b) N. Gabaldon Limas and T. A. Manz, RSC Adv. 8 (2018) 2678-2707 DOI: 10.1039/c7ra11829e.
For each atom in the material, the electron cloud parameters were fit to the spherically averaged atom-in-material
electron density using radial positions for which this density was between 10^-4 and 10^-2 electrons per cubic bohr.
The polarizabilities, dispersion coefficients, and quantum Drude oscillator (QDO) parameters were fit using the MCLF method.
The magnetic structure of the system was optimized in VASP from the default ferromagnetic initial guess using spin polarization.
The atomic spin moments (ASMs) were computed on this optimized magnetic structure using the DDEC6 partition as inputs
to the method of T. A. Manz and D. S. Sholl, J. Chem. Theory Comput. 7 (2011) 4146-4164 DOI: 10.1021/ct200539n.
The RMSE and RRMSE were computed using a uniform grid with Ewald summation.
