# Supplementary material for: A collection of forcefield precursors for metal–organic frameworks
Source: RSC Adv. 2019 Nov 13;9(63):36492–507. doi: 10.1039/c9ra07327b (PMC9075174; doi:10.1039/c9ra07327b)
Supplement: RA-009-C9RA07327B-s4955 [file RA-009-C9RA07327B-s4955.xyz]

  120
jmolscript: load "" {1 1 1} spacegroup "x,y,z" unitcell [{      9.455000     0.000000     0.000000 }, {     -1.624556    10.914459     0.000000 }, {      0.000000     0.000000    16.007400 }]
Zn     8.103543     0.749932    14.727608     0.961655
Zn     5.266679     4.707297     6.723908     0.961655
Zn    -0.273099    10.164527     1.279792     0.961655
Zn     2.563765     6.207162     9.283492     0.961655
H      3.839327     9.397349     0.752348     0.118174
H      2.942593     6.592333     3.569650     0.109126
H      6.823466     7.389089     2.529169     0.125406
H      7.906339     6.974339     8.756048     0.118174
H     -0.651927     9.779355    11.573350     0.109126
H      4.922200     8.982600    10.532869     0.125406
H      3.991117     1.517110    15.255052     0.118174
H      4.887851     4.322126    12.437750     0.109126
H      1.006978     3.525370    13.478231     0.125406
H     -0.075895     3.940120     7.251352     0.118174
H      8.482371     1.135104     4.434050     0.109126
H      2.908244     1.931859     5.474531     0.125406
H      7.997649     4.417082     9.345120     0.157597
H      8.627495     4.632096    10.763376     0.163942
H      7.106732     4.933335    10.526466     0.158486
H      5.531026     3.069146    10.321572     0.160821
H      6.074323     1.597877    10.291157     0.162572
H      6.332121     2.552892     9.076196     0.157050
H      8.247980     2.455753    10.484847     0.288128
H      7.324217     2.881417    11.685402     0.284470
H      5.372573     1.040148     1.341420     0.157597
H      4.742727     0.825133     2.759676     0.163942
H      6.263490     0.523894     2.522766     0.158486
H      7.839196     2.388084     2.317872     0.160821
H      7.295899     3.859353     2.287457     0.162572
H      7.038101     2.904338     1.072496     0.157050
H      5.122242     3.001476     2.481147     0.288127
H      6.046005     2.575812     3.681702     0.284470
H     -0.167205     6.497377     6.662280     0.157597
H     -0.797051     6.282363     5.244024     0.163942
H      0.723712     5.981124     5.480934     0.158486
H      2.299418     7.845313     5.685828     0.160821
H      1.756121     9.316582     5.716243     0.162572
H      1.498323     8.361567     6.931204     0.157050
H     -0.417536     8.458706     5.522553     0.288127
H      0.506227     8.033042     4.321998     0.284470
H      2.457871     9.874311    14.665980     0.157597
H      3.087717    10.089326    13.247724     0.163942
H      1.566954    10.390565    13.484634     0.158486
H     -0.008752     8.526375    13.689528     0.160821
H      0.534545     7.055106    13.719943     0.162572
H      0.792343     8.010121    14.934904     0.157050
H      2.708202     7.912983    13.526253     0.288127
H      1.784439     8.338647    12.325698     0.284470
C      6.461787     9.336228     0.709128     0.618380
C      1.717354     8.363750     1.973552     0.594821
C      5.472822     5.905814     4.245162     0.573619
C      5.483096     8.511095     1.493490    -0.028526
C      4.116091     8.751213     1.340940    -0.135922
C      3.186277     8.061419     2.101291    -0.028736
C      3.632494     7.121684     3.028120    -0.117507
C      4.991047     6.868469     3.187073    -0.031139
C      5.920374     7.561537     2.406553    -0.116253
C      5.283879     7.035460     8.712828     0.618380
C      0.573312     8.007939     9.977252     0.594821
C      6.272844    10.465875    12.248862     0.573619
C      6.262570     7.860593     9.497190    -0.028526
C      7.629575     7.620475     9.344640    -0.135922
C     -0.895611     8.310269    10.104991    -0.028736
C     -1.341828     9.250004    11.031820    -0.117507
C      6.754619     9.503219    11.190773    -0.031139
C      5.825292     8.810151    10.410253    -0.116253
C      1.368657     1.578231    15.298272     0.618380
C      6.113090     2.550709    14.033848     0.594821
C      2.357622     5.008645    11.762238     0.573619
C      2.347348     2.403364    14.513910    -0.028526
C      3.714353     2.163246    14.666460    -0.135921
C      4.644167     2.853040    13.906109    -0.028736
C      4.197950     3.792775    12.979280    -0.117507
C      2.839397     4.045990    12.820327    -0.031138
C      1.910070     3.352922    13.600847    -0.116253
C      2.546565     3.878999     7.294572     0.618380
C      7.257132     2.906520     6.030148     0.594821
C      1.557600     0.448584     3.758538     0.573619
C      1.567874     3.053866     6.510210    -0.028527
C      0.200869     3.293984     6.662760    -0.135922
C      8.726055     2.604190     5.902409    -0.028736
C     -0.282728     1.664455     4.975580    -0.117507
C      1.075825     1.411240     4.816627    -0.031139
C      2.005152     2.104308     5.597147    -0.116253
C      7.838906     4.359235    10.289557    -0.308012
C      6.252283     2.504868    10.031838    -0.304652
C      5.531316     1.097995     2.285857    -0.308012
C      7.117939     2.952361     2.028138    -0.304652
C     -0.008462     6.555224     5.717843    -0.308012
C      1.578161     8.409591     5.975562    -0.304652
C      2.299128     9.816464    13.721543    -0.308012
C      0.712505     7.962098    13.979262    -0.304652
O      6.001079    10.309798     0.079717    -0.563325
O      7.682160     9.007703     0.759711    -0.580867
O      1.410477     9.224901     1.086582    -0.574895
O      0.897283     7.800564     2.717256    -0.577338
O      4.618164     5.606758     5.147500    -0.594094
O      6.623342     5.481241     4.201943    -0.572219
O      5.744587     6.061891     8.083417    -0.563325
O      4.063506     7.363985     8.763411    -0.580867
O      0.880189     7.146788     9.090282    -0.574895
O      1.393383     8.571125    10.720956    -0.577338
O      7.127502    10.764931    13.151200    -0.594094
O      6.746880    -0.024012    12.205642    -0.572219
O      1.829365     0.604661    15.927683    -0.563325
O      0.148284     1.906756    15.247689    -0.580867
O      6.419967     1.689558    14.920818    -0.574895
O      6.933161     3.113895    13.290144    -0.577338
O      3.212280     5.307701    10.859900    -0.594094
O      1.207102     5.433218    11.805458    -0.572219
O      2.085857     4.852568     7.923983    -0.563325
O      3.766938     3.550474     7.243989    -0.580867
O      6.950255     3.767671     6.917118    -0.574895
O      6.437061     2.343334     5.286444    -0.577338
O      0.702942     0.149528     2.856200    -0.594094
O      2.708120     0.024012     3.801757    -0.572218
N      7.505269     2.954544    10.651324    -0.100762
N      5.864953     2.502685     2.647624    -0.100762
N      0.325175     7.959915     5.356076    -0.100762
N      1.965491     8.411774    13.359776    -0.100762

The following XYZ coordinates are in angstroms. Other properties are in atomic units.
The sperically averaged electron density of each atom fit to a function of the form exp(a - br)
eigen_1, eigen_2 and eigen_3 are the three eigenvalues of traceless quadrupole moment tensor
  atom number  atomic symbol              X              Y              Z     net charge C6 coefficient C8 coefficient C10 coefficient fluctuating dipole atomic polarizability isotropic forcefield polarizability              a              b squared Pearson coefficient          <r^3>          <r^4>         wp_QDO          m_QDO          q_QDO       dipole_x       dipole_y       dipole_z         dipole            Qxy            Qxz            Qyz     Q(x^2-y^2)  Q(3z^2 - R^2)        eigen_1        eigen_2        eigen_3 static polarizability      alpha(xx)      alpha(xy)      alpha(xz)      alpha(yy)      alpha(yz)      alpha(zz) atomic spin moment
            1             Zn       8.103543       0.749932      14.727608       0.961655      88.566265 0.18261385E+04  0.57980944E+05                                16.600806                           14.295198      -0.045008       1.861331                    0.998784      45.539352     125.756827       0.459702       0.419641      -1.125928      -0.008812      -0.000205       0.019819       0.021691       0.020196      -0.038463       0.017047       0.009469      -0.082179      -0.058485       0.015182       0.043303             18.702509      19.847692      -0.887463       0.765692      16.510881       0.232453      19.748954           0.000003
            2             Zn       5.266679       4.707297       6.723908       0.961655      88.566277 0.18261387E+04  0.57980951E+05                                16.600807                           14.295199      -0.045008       1.861331                    0.998784      45.539352     125.756825       0.459702       0.419641      -1.125928       0.008812       0.000205       0.019819       0.021691       0.020196       0.038463      -0.017047       0.009469      -0.082179      -0.058485       0.015182       0.043303             18.702511      19.847704      -0.887464      -0.765697      16.510884      -0.232456      19.748947           0.000003
            3             Zn      -0.273099      10.164527       1.279792       0.961655      88.566273 0.18261388E+04  0.57980955E+05                                16.600807                           14.295199      -0.045008       1.861331                    0.998784      45.539355     125.756839       0.459702       0.419641      -1.125928       0.008812       0.000205      -0.019819       0.021691       0.020196      -0.038463       0.017047       0.009469      -0.082178      -0.058485       0.015182       0.043303             18.702510      19.847693      -0.887464       0.765693      16.510882       0.232452      19.748956           0.000003
            4             Zn       2.563765       6.207162       9.283492       0.961655      88.566291 0.18261391E+04  0.57980965E+05                                16.600809                           14.295200      -0.045008       1.861331                    0.998784      45.539356     125.756843       0.459702       0.419641      -1.125928      -0.008812      -0.000205      -0.019819       0.021691       0.020196       0.038463      -0.017047       0.009469      -0.082178      -0.058485       0.015182       0.043303             18.702514      19.847706      -0.887464      -0.765696      16.510886      -0.232455      19.748950           0.000003
            5              H       3.839327       9.397349       0.752348       0.118174       0.966050 0.69279470E+01  0.66348991E+02                                 1.668755                            1.579302      -1.282696       2.271000                    0.995252       3.687909      10.577141       0.473717       1.350073      -0.691720      -0.010825       0.027207      -0.021486       0.036319      -0.006025       0.001413      -0.007750      -0.009933       0.010179      -0.009928      -0.002634       0.012562              1.711586       1.611181      -0.123099       0.160731       1.765313      -0.367290       1.758263           0.000002
            6              H       2.942593       6.592333       3.569650       0.109126       1.611407 0.13204894E+02  0.14571804E+03                                 2.180795                            2.051234      -1.507869       2.132088                    0.993213       4.092369      11.820193       0.464516       1.194887      -0.727230      -0.027808      -0.026357       0.020709       0.043553       0.010708      -0.007707      -0.008742      -0.001564      -0.017108      -0.011206      -0.007863       0.019069              2.226020       2.433977       0.261294      -0.447195       2.074864      -0.432227       2.169220           0.000001
            7              H       6.823466       7.389089       2.529169       0.125406       1.099919 0.81570803E+01  0.80511858E+02                                 1.751476                            1.662646      -1.332917       2.253642                    0.994896       3.591173      10.097755       0.488298       1.270855      -0.709795       0.038817      -0.007444       0.004233       0.039750      -0.003595       0.002829       0.002764       0.018787      -0.008518      -0.010122      -0.001722       0.011844              1.778332       2.287177      -0.108458       0.103130       1.557702      -0.156883       1.490117           0.000001
            8              H       7.906339       6.974339       8.756048       0.118174       0.966049 0.69279423E+01  0.66348939E+02                                 1.668755                            1.579302      -1.282696       2.271000                    0.995252       3.687908      10.577140       0.473717       1.350073      -0.691720       0.010825      -0.027207      -0.021486       0.036319      -0.006025      -0.001413       0.007750      -0.009933       0.010179      -0.009928      -0.002634       0.012562              1.711586       1.611181      -0.123099      -0.160731       1.765313       0.367290       1.758263           0.000002
            9              H      -0.651927       9.779355      11.573350       0.109126       1.611406 0.13204880E+02  0.14571785E+03                                 2.180794                            2.051233      -1.507868       2.132089                    0.993213       4.092367      11.820186       0.464516       1.194887      -0.727230       0.027808       0.026357       0.020709       0.043553       0.010708       0.007707       0.008742      -0.001564      -0.017108      -0.011206      -0.007863       0.019069              2.226019       2.433976       0.261294       0.447195       2.074863       0.432226       2.169219           0.000001
           10              H       4.922200       8.982600      10.532869       0.125406       1.099919 0.81570812E+01  0.80511877E+02                                 1.751477                            1.662647      -1.332918       2.253641                    0.994896       3.591173      10.097759       0.488297       1.270856      -0.709795      -0.038817       0.007444       0.004233       0.039750      -0.003595      -0.002829      -0.002764       0.018787      -0.008518      -0.010122      -0.001722       0.011844              1.778333       2.287178      -0.108459      -0.103130       1.557703       0.156884       1.490117           0.000001
           11              H       3.991117       1.517110      15.255052       0.118174       0.966050 0.69279470E+01  0.66348991E+02                                 1.668755                            1.579302      -1.282697       2.271000                    0.995252       3.687909      10.577141       0.473717       1.350073      -0.691720       0.010825      -0.027207       0.021486       0.036319      -0.006025       0.001413      -0.007750      -0.009933       0.010179      -0.009928      -0.002634       0.012562              1.711586       1.611181      -0.123099       0.160731       1.765313      -0.367290       1.758263           0.000002
           12              H       4.887851       4.322126      12.437750       0.109126       1.611406 0.13204880E+02  0.14571784E+03                                 2.180794                            2.051233      -1.507868       2.132088                    0.993213       4.092367      11.820185       0.464516       1.194887      -0.727230       0.027808       0.026357      -0.020709       0.043553       0.010708      -0.007707      -0.008742      -0.001564      -0.017108      -0.011206      -0.007863       0.019069              2.226019       2.433976       0.261294      -0.447195       2.074863      -0.432226       2.169219           0.000001
           13              H       1.006978       3.525370      13.478231       0.125406       1.099919 0.81570820E+01  0.80511882E+02                                 1.751477                            1.662646      -1.332918       2.253641                    0.994896       3.591173      10.097757       0.488298       1.270856      -0.709795      -0.038817       0.007444      -0.004233       0.039750      -0.003595       0.002829       0.002764       0.018787      -0.008518      -0.010122      -0.001722       0.011844              1.778332       2.287178      -0.108458       0.103130       1.557702      -0.156884       1.490117           0.000001
           14              H      -0.075895       3.940120       7.251352       0.118174       0.966049 0.69279454E+01  0.66348976E+02                                 1.668755                            1.579302      -1.282697       2.271000                    0.995252       3.687909      10.577143       0.473717       1.350073      -0.691720      -0.010825       0.027207       0.021486       0.036319      -0.006025      -0.001413       0.007750      -0.009933       0.010179      -0.009928      -0.002634       0.012562              1.711586       1.611182      -0.123099      -0.160731       1.765313       0.367290       1.758263           0.000002
           15              H       8.482371       1.135104       4.434050       0.109126       1.611406 0.13204886E+02  0.14571792E+03                                 2.180794                            2.051233      -1.507868       2.132089                    0.993213       4.092368      11.820189       0.464516       1.194887      -0.727230      -0.027808      -0.026357      -0.020709       0.043553       0.010708       0.007707       0.008742      -0.001564      -0.017108      -0.011206      -0.007863       0.019069              2.226020       2.433976       0.261294       0.447195       2.074863       0.432226       2.169220           0.000001
           16              H       2.908244       1.931859       5.474531       0.125406       1.099919 0.81570816E+01  0.80511874E+02                                 1.751476                            1.662646      -1.332917       2.253642                    0.994896       3.591173      10.097755       0.488298       1.270855      -0.709795       0.038817      -0.007444      -0.004233       0.039750      -0.003595      -0.002829      -0.002764       0.018787      -0.008518      -0.010122      -0.001722       0.011844              1.778332       2.287177      -0.108459      -0.103130       1.557702       0.156884       1.490117           0.000001
           17              H       7.997649       4.417082       9.345120       0.157597       0.844034 0.59478599E+01  0.54853572E+02                                 1.549916                            1.480244      -0.883593       2.481121                    0.998780       3.331882       9.389831       0.480756       1.381456      -0.687480       0.004497       0.006961      -0.021347       0.022899       0.002953      -0.006227      -0.004676      -0.016725       0.009277      -0.012467       0.000764       0.011702              1.587925       1.288392       0.045770      -0.173733       1.324461      -0.108272       2.150922           0.000002
           18              H       8.627495       4.632096      10.763376       0.163942       0.846947 0.58443782E+01  0.53236017E+02                                 1.506239                            1.431243      -0.848213       2.497222                    0.999568       3.177600       8.670415       0.511587       1.314376      -0.701675       0.017349       0.011159       0.011219       0.023481       0.001792       0.004737      -0.002315      -0.012391      -0.011163      -0.009259       0.000693       0.008565              1.537532       1.883697       0.266368       0.365613       1.326438       0.087736       1.402460           0.000001
           19              H       7.106732       4.933335      10.526466       0.158486       0.930525 0.69721007E+01  0.66323891E+02                                 1.605990                            1.568484      -0.822122       2.512661                    0.999343       3.248082       9.035475       0.486600       1.323207      -0.701013      -0.014860       0.015294       0.005006       0.021904      -0.003545      -0.006513       0.000932      -0.003302      -0.024955      -0.011400       0.002095       0.009306              1.612587       1.775601      -0.320679      -0.150182       1.712772       0.042491       1.349390           0.000002
           20              H       5.531026       3.069146      10.321572       0.160821       0.908830 0.66895754E+01  0.62967803E+02                                 1.577563                            1.533280      -0.831739       2.509875                    0.999453       3.218101       8.898564       0.493754       1.317879      -0.701874      -0.021169       0.010015       0.003050       0.023616       0.001424       0.003719       0.007923       0.012393      -0.024372      -0.013815       0.002072       0.011743              1.583917       1.805063      -0.353314      -0.209379       1.526870       0.127625       1.419818           0.000002
           21              H       6.074323       1.597877      10.291157       0.162572       0.896787 0.62191482E+01  0.56380657E+02                                 1.450007                            1.387895      -0.776348       2.527342                    0.999970       2.938034       7.484551       0.581692       1.161485      -0.738547      -0.009714      -0.020935       0.004130       0.023446       0.007803       0.006139      -0.000286       0.004243      -0.021832      -0.010746      -0.002129       0.012874              1.474806       1.185405       0.119150      -0.019747       1.966680      -0.269181       1.272334          -0.000000
           22              H       6.332121       2.552892       9.076196       0.157050       0.908506 0.63500445E+01  0.58602180E+02                                 1.537502                            1.460537      -0.745963       2.542246                    0.999939       3.108619       8.325945       0.526853       1.259737      -0.714637      -0.002136      -0.000339      -0.022091       0.022196       0.005239       0.004032       0.005443       0.014746       0.010768      -0.011961       0.000499       0.011463              1.572762       1.241228       0.028830      -0.056958       1.250092      -0.118698       2.226966           0.000000
           23              H       8.247980       2.455753      10.484847       0.288128       0.597904 0.39002210E+01  0.31765645E+02                                 1.166100                            1.152577      -0.824404       2.618745                    0.999797       2.276714       5.670762       0.588783       1.277269      -0.714384       0.041798      -0.019631      -0.010431       0.047342      -0.007394      -0.000174       0.003296       0.014147      -0.031103      -0.011754      -0.003745       0.015499              1.163441       1.293004      -0.202949      -0.080800       1.177620       0.015471       1.019699           0.000001
           24              H       7.324217       2.881417      11.685402       0.284470       0.786887 0.52834459E+01  0.47746164E+02                                 1.523956                            1.423621      -1.388644       2.282077                    0.993914       3.232822       9.296686       0.471175       1.438476      -0.674265      -0.006552      -0.001162       0.024336       0.025229       0.004729       0.005179      -0.000280       0.003403      -0.019840      -0.008988      -0.000443       0.009430              1.580561       1.253092       0.035654      -0.246942       1.215453      -0.163575       2.273138           0.000001
           25              H       5.372573       1.040148       1.341420       0.157597       0.844034 0.59478602E+01  0.54853577E+02                                 1.549916                            1.480244      -0.883593       2.481121                    0.998780       3.331882       9.389832       0.480756       1.381456      -0.687480      -0.004496      -0.006961      -0.021347       0.022899       0.002953       0.006227       0.004676      -0.016725       0.009277      -0.012467       0.000764       0.011702              1.587925       1.288392       0.045770       0.173733       1.324461       0.108272       2.150922           0.000002
           26              H       4.742727       0.825133       2.759676       0.163942       0.846947 0.58443760E+01  0.53235993E+02                                 1.506239                            1.431243      -0.848213       2.497222                    0.999568       3.177599       8.670413       0.511587       1.314376      -0.701674      -0.017349      -0.011159       0.011219       0.023481       0.001792      -0.004737       0.002315      -0.012391      -0.011163      -0.009259       0.000693       0.008565              1.537532       1.883697       0.266369      -0.365613       1.326439      -0.087736       1.402460           0.000001
           27              H       6.263490       0.523894       2.522766       0.158486       0.930525 0.69720986E+01  0.66323866E+02                                 1.605990                            1.568484      -0.822122       2.512661                    0.999343       3.248081       9.035472       0.486600       1.323207      -0.701013       0.014860      -0.015294       0.005006       0.021904      -0.003545       0.006513      -0.000932      -0.003302      -0.024955      -0.011400       0.002095       0.009306              1.612587       1.775600      -0.320680       0.150182       1.712772      -0.042491       1.349389           0.000002
           28              H       7.839196       2.388084       2.317872       0.160821       0.908830 0.66895717E+01  0.62967764E+02                                 1.577562                            1.533279      -0.831739       2.509875                    0.999453       3.218101       8.898565       0.493754       1.317879      -0.701874       0.021169      -0.010015       0.003050       0.023616       0.001424      -0.003719      -0.007923       0.012393      -0.024372      -0.013815       0.002072       0.011743              1.583917       1.805064      -0.353313       0.209379       1.526869      -0.127625       1.419818           0.000002
           29              H       7.295899       3.859353       2.287457       0.162572       0.896787 0.62191514E+01  0.56380693E+02                                 1.450007                            1.387895      -0.776347       2.527342                    0.999970       2.938034       7.484551       0.581692       1.161485      -0.738547       0.009714       0.020935       0.004130       0.023446       0.007803      -0.006139       0.000286       0.004243      -0.021832      -0.010746      -0.002129       0.012874              1.474807       1.185405       0.119150       0.019747       1.966681       0.269181       1.272334          -0.000000
           30              H       7.038101       2.904338       1.072496       0.157050       0.908506 0.63500487E+01  0.58602225E+02                                 1.537502                            1.460537      -0.745964       2.542246                    0.999939       3.108620       8.325946       0.526853       1.259736      -0.714637       0.002136       0.000339      -0.022091       0.022196       0.005239      -0.004032      -0.005443       0.014746       0.010768      -0.011961       0.000499       0.011463              1.572762       1.241228       0.028830       0.056958       1.250092       0.118697       2.226966           0.000000
           31              H       5.122242       3.001476       2.481147       0.288127       0.597904 0.39002211E+01  0.31765646E+02                                 1.166101                            1.152578      -0.824404       2.618745                    0.999797       2.276714       5.670762       0.588783       1.277269      -0.714384      -0.041798       0.019631      -0.010431       0.047342      -0.007394       0.000174      -0.003296       0.014147      -0.031103      -0.011754      -0.003745       0.015500              1.163441       1.293004      -0.202949       0.080800       1.177621      -0.015471       1.019700           0.000001
           32              H       6.046005       2.575812       3.681702       0.284470       0.786887 0.52834477E+01  0.47746181E+02                                 1.523956                            1.423621      -1.388644       2.282077                    0.993914       3.232822       9.296684       0.471175       1.438476      -0.674265       0.006552       0.001162       0.024336       0.025229       0.004729      -0.005179       0.000280       0.003403      -0.019840      -0.008988      -0.000443       0.009430              1.580561       1.253092       0.035654       0.246942       1.215452       0.163575       2.273138           0.000001
           33              H      -0.167205       6.497377       6.662280       0.157597       0.844034 0.59478606E+01  0.54853578E+02                                 1.549916                            1.480244      -0.883592       2.481121                    0.998780       3.331882       9.389830       0.480756       1.381455      -0.687480      -0.004497      -0.006961       0.021347       0.022899       0.002953      -0.006227      -0.004676      -0.016725       0.009277      -0.012467       0.000764       0.011702              1.587925       1.288392       0.045770      -0.173733       1.324460      -0.108272       2.150921           0.000002
           34              H      -0.797051       6.282363       5.244024       0.163942       0.846947 0.58443741E+01  0.53235974E+02                                 1.506239                            1.431243      -0.848213       2.497222                    0.999568       3.177599       8.670414       0.511587       1.314377      -0.701674      -0.017349      -0.011159      -0.011219       0.023481       0.001792       0.004737      -0.002315      -0.012391      -0.011163      -0.009259       0.000693       0.008565              1.537532       1.883698       0.266368       0.365613       1.326438       0.087736       1.402460           0.000001
           35              H       0.723712       5.981124       5.480934       0.158486       0.930525 0.69720993E+01  0.66323875E+02                                 1.605990                            1.568484      -0.822122       2.512661                    0.999343       3.248082       9.035475       0.486600       1.323207      -0.701013       0.014860      -0.015294      -0.005006       0.021904      -0.003545      -0.006513       0.000932      -0.003302      -0.024955      -0.011400       0.002095       0.009306              1.612587       1.775600      -0.320679      -0.150182       1.712771       0.042491       1.349390           0.000002
           36              H       2.299418       7.845313       5.685828       0.160821       0.908830 0.66895745E+01  0.62967798E+02                                 1.577563                            1.533280      -0.831739       2.509875                    0.999453       3.218101       8.898566       0.493754       1.317879      -0.701874       0.021169      -0.010015      -0.003050       0.023616       0.001424       0.003719       0.007923       0.012393      -0.024372      -0.013815       0.002072       0.011743              1.583917       1.805064      -0.353314      -0.209379       1.526870       0.127625       1.419818           0.000002
           37              H       1.756121       9.316582       5.716243       0.162572       0.896787 0.62191485E+01  0.56380664E+02                                 1.450008                            1.387895      -0.776348       2.527342                    0.999970       2.938034       7.484553       0.581692       1.161485      -0.738547       0.009714       0.020935      -0.004130       0.023446       0.007803       0.006139      -0.000286       0.004243      -0.021832      -0.010746      -0.002129       0.012874              1.474807       1.185405       0.119150      -0.019747       1.966681      -0.269181       1.272334          -0.000000
           38              H       1.498323       8.361567       6.931204       0.157050       0.908506 0.63500488E+01  0.58602227E+02                                 1.537503                            1.460538      -0.745964       2.542246                    0.999939       3.108620       8.325947       0.526853       1.259737      -0.714637       0.002136       0.000339       0.022091       0.022196       0.005239       0.004032       0.005443       0.014746       0.010768      -0.011961       0.000499       0.011463              1.572762       1.241229       0.028830      -0.056958       1.250092      -0.118698       2.226967          -0.000000
           39              H      -0.417536       8.458706       5.522553       0.288127       0.597904 0.39002211E+01  0.31765645E+02                                 1.166101                            1.152578      -0.824404       2.618745                    0.999797       2.276714       5.670762       0.588783       1.277269      -0.714384      -0.041798       0.019631       0.010431       0.047342      -0.007394      -0.000174       0.003296       0.014147      -0.031103      -0.011754      -0.003745       0.015499              1.163441       1.293004      -0.202949      -0.080800       1.177620       0.015471       1.019700           0.000001
           40              H       0.506227       8.033042       4.321998       0.284470       0.786887 0.52834459E+01  0.47746164E+02                                 1.523956                            1.423621      -1.388644       2.282077                    0.993914       3.232822       9.296686       0.471175       1.438476      -0.674265       0.006552       0.001162      -0.024336       0.025229       0.004729       0.005179      -0.000280       0.003403      -0.019840      -0.008988      -0.000443       0.009430              1.580561       1.253092       0.035654      -0.246942       1.215452      -0.163575       2.273138           0.000001
           41              H       2.457871       9.874311      14.665980       0.157597       0.844034 0.59478613E+01  0.54853585E+02                                 1.549915                            1.480244      -0.883593       2.481121                    0.998780       3.331882       9.389829       0.480756       1.381455      -0.687480       0.004497       0.006961       0.021347       0.022899       0.002953       0.006227       0.004676      -0.016725       0.009277      -0.012467       0.000764       0.011702              1.587925       1.288392       0.045770       0.173733       1.324460       0.108272       2.150921           0.000002
           42              H       3.087717      10.089326      13.247724       0.163942       0.846947 0.58443760E+01  0.53235993E+02                                 1.506239                            1.431243      -0.848213       2.497222                    0.999568       3.177599       8.670413       0.511587       1.314376      -0.701674       0.017349       0.011159      -0.011219       0.023481       0.001792      -0.004737       0.002315      -0.012391      -0.011163      -0.009259       0.000693       0.008565              1.537532       1.883697       0.266369      -0.365613       1.326439      -0.087736       1.402460           0.000001
           43              H       1.566954      10.390565      13.484634       0.158486       0.930525 0.69720999E+01  0.66323881E+02                                 1.605990                            1.568484      -0.822121       2.512661                    0.999343       3.248081       9.035472       0.486600       1.323207      -0.701013      -0.014860       0.015294      -0.005006       0.021904      -0.003545       0.006513      -0.000932      -0.003302      -0.024955      -0.011400       0.002095       0.009306              1.612587       1.775600      -0.320680       0.150182       1.712772      -0.042491       1.349389           0.000002
           44              H      -0.008752       8.526375      13.689528       0.160821       0.908829 0.66895690E+01  0.62967732E+02                                 1.577562                            1.533279      -0.831739       2.509875                    0.999453       3.218100       8.898562       0.493754       1.317879      -0.701874      -0.021169       0.010015      -0.003050       0.023616       0.001424      -0.003719      -0.007923       0.012393      -0.024372      -0.013815       0.002072       0.011743              1.583917       1.805063      -0.353313       0.209379       1.526869      -0.127625       1.419817           0.000002
           45              H       0.534545       7.055106      13.719943       0.162572       0.896787 0.62191485E+01  0.56380657E+02                                 1.450007                            1.387895      -0.776347       2.527342                    0.999970       2.938033       7.484547       0.581692       1.161485      -0.738548      -0.009714      -0.020935      -0.004130       0.023446       0.007803      -0.006139       0.000286       0.004243      -0.021832      -0.010746      -0.002129       0.012874              1.474806       1.185404       0.119150       0.019747       1.966680       0.269181       1.272334          -0.000000
           46              H       0.792343       8.010121      14.934904       0.157050       0.908506 0.63500445E+01  0.58602179E+02                                 1.537502                            1.460537      -0.745964       2.542246                    0.999939       3.108619       8.325944       0.526853       1.259737      -0.714637      -0.002136      -0.000339       0.022091       0.022196       0.005239      -0.004032      -0.005443       0.014746       0.010768      -0.011961       0.000499       0.011463              1.572762       1.241228       0.028830       0.056958       1.250092       0.118697       2.226966          -0.000000
           47              H       2.708202       7.912983      13.526253       0.288127       0.597904 0.39002214E+01  0.31765650E+02                                 1.166101                            1.152578      -0.824404       2.618745                    0.999797       2.276714       5.670763       0.588783       1.277270      -0.714384       0.041798      -0.019631       0.010431       0.047342      -0.007394       0.000174      -0.003296       0.014147      -0.031103      -0.011754      -0.003745       0.015499              1.163442       1.293004      -0.202949       0.080800       1.177621      -0.015471       1.019700           0.000001
           48              H       1.784439       8.338647      12.325698       0.284470       0.786887 0.52834477E+01  0.47746181E+02                                 1.523956                            1.423621      -1.388644       2.282077                    0.993914       3.232822       9.296684       0.471175       1.438476      -0.674265      -0.006552      -0.001162      -0.024336       0.025229       0.004728      -0.005179       0.000280       0.003403      -0.019840      -0.008988      -0.000443       0.009430              1.580561       1.253092       0.035654       0.246942       1.215452       0.163575       2.273138           0.000001
           49              C       6.461787       9.336228       0.709128       0.618380      24.218628 0.24759461E+03  0.51083232E+04                                 7.693426                            5.579704      -0.026413       2.049673                    0.999475      22.073441      61.451432       0.629588       0.471533      -1.021218       0.044766       0.029743      -0.040190       0.067111      -0.011568       0.026106       0.079138      -0.055940       0.148464      -0.079860      -0.030170       0.110030              9.074466      11.500392       0.927613      -1.230406       8.313550      -3.529572       7.409455           0.000005
           50              C       1.717354       8.363750       1.973552       0.594821      24.649570 0.26206279E+03  0.54853543E+04                                 7.777871                            5.728575      -0.088823       2.014749                    0.999199      22.750811      63.841598       0.623143       0.469590      -1.022046      -0.057558       0.016755      -0.019887       0.063160       0.031396       0.020010       0.065202      -0.095798       0.064566      -0.068038      -0.035315       0.103353              9.114656      12.289239      -1.642297      -0.029861       7.020201      -2.925932       8.034527           0.000004
           51              C       5.472822       5.905814       4.245162       0.573619      23.704365 0.25853880E+03  0.53815922E+04                                 7.514993                            5.641062      -0.000954       2.043541                    0.999549      22.663688      62.971734       0.637520       0.461559      -1.028698      -0.000033      -0.027111       0.054656       0.061010       0.050866       0.019405       0.070980      -0.063392      -0.050916      -0.070167      -0.039281       0.109448              8.780498       8.556592      -2.045526      -0.051522       8.099978      -4.074890       9.684926           0.000004
           52              C       5.483096       8.511095       1.493490      -0.028526      38.610550 0.43337776E+03  0.10091873E+05                                 9.801072                            6.852856       0.057297       2.022302                    0.999272      27.119949      75.406026       0.647281       0.406357      -1.080147      -0.030940      -0.027130       0.029567       0.050671      -0.013888       0.000722       0.002991       0.007786      -0.010911      -0.013422      -0.002897       0.016319             12.013814      14.646206       2.020700      -2.185144      11.099033      -5.734348      10.296204          -0.000002
           53              C       4.116091       8.751213       1.340940      -0.135922      36.082829 0.46958060E+03  0.11324541E+05                                 9.686464                            7.395753      -0.198802       1.899183                    0.999392      30.637461      91.030384       0.581446       0.436803      -1.045066       0.005709      -0.013265       0.021227       0.025673      -0.015917       0.011653       0.020108      -0.062610       0.079786      -0.051856       0.008982       0.042874             11.074590      16.165233       0.869731      -1.564316       8.528810      -3.310350       8.529728           0.000002
           54              C       3.186277       8.061419       2.101291      -0.028736      38.419015 0.43879469E+03  0.10267806E+05                                 9.807027                            6.934884       0.053555       2.019131                    0.999317      27.358729      76.693600       0.636856       0.411006      -1.075190       0.049180      -0.000685       0.008417       0.049900       0.004897       0.001932       0.006781      -0.029186       0.019078      -0.018601       0.001718       0.016883             11.901328      17.233700      -1.992141       0.372285       9.417865      -4.200272       9.052421          -0.000003
           55              C       3.632494       7.121684       3.028120      -0.117507      37.171274 0.47806482E+03  0.11528719E+05                                 9.667445                            7.308585      -0.082388       1.931008                    0.999501      30.487882      89.258444       0.606179       0.418997      -1.060774       0.019672       0.017462      -0.011002       0.028512       0.024633      -0.008059       0.026915      -0.049980       0.029146      -0.046228       0.001007       0.045221             11.096291      13.788658      -2.618748       1.512793       9.941419      -4.791885       9.558798          -0.000001
           56              C       4.991047       6.868469       3.187073      -0.031139      39.143530 0.44556338E+03  0.10444954E+05                                 9.877836                            6.943829      -0.027644       1.987102                    0.999207      27.477095      76.585353       0.643857       0.405807      -1.080808      -0.009564       0.034537      -0.023294       0.042742      -0.002545      -0.009598       0.010038       0.002079       0.014376      -0.011752      -0.004804       0.016556             12.111937      12.446502      -1.694255       0.999114      11.860935      -7.002315      12.028374          -0.000003
           57              C       5.920374       7.561537       2.406553      -0.116253      35.379292 0.45161265E+03  0.10769044E+05                                 9.504828                            7.209726      -0.186001       1.906357                    0.999374      30.145488      88.621533       0.595103       0.431621      -1.049792      -0.017632       0.001663      -0.005180       0.018452      -0.010644       0.003078       0.052096       0.011036       0.009038      -0.055999       0.005149       0.050850             10.901764      10.732847       0.696310      -0.956999      11.306471      -6.100421      10.665974          -0.000000
           58              C       5.283879       7.035460       8.712828       0.618380      24.218621 0.24759447E+03  0.51083199E+04                                 7.693424                            5.579702      -0.026412       2.049673                    0.999475      22.073444      61.451443       0.629588       0.471533      -1.021218      -0.044766      -0.029743      -0.040190       0.067111      -0.011568      -0.026106      -0.079138      -0.055940       0.148464      -0.079860      -0.030170       0.110030              9.074463      11.500390       0.927611       1.230404       8.313546       3.529571       7.409454           0.000005
           59              C       0.573312       8.007939       9.977252       0.594821      24.649567 0.26206273E+03  0.54853526E+04                                 7.777869                            5.728574      -0.088823       2.014749                    0.999199      22.750808      63.841582       0.623143       0.469590      -1.022046       0.057558      -0.016755      -0.019887       0.063160       0.031396      -0.020010      -0.065202      -0.095798       0.064566      -0.068038      -0.035315       0.103353              9.114654      12.289239      -1.642293       0.029862       7.020198       2.925930       8.034525           0.000004
           60              C       6.272844      10.465875      12.248862       0.573619      23.704359 0.25853880E+03  0.53815925E+04                                 7.514992                            5.641063      -0.000954       2.043541                    0.999549      22.663689      62.971741       0.637520       0.461559      -1.028698       0.000033       0.027111       0.054656       0.061010       0.050866      -0.019405      -0.070980      -0.063392      -0.050916      -0.070167      -0.039281       0.109448              8.780496       8.556592      -2.045522       0.051529       8.099974       4.074885       9.684922           0.000004
           61              C       6.262570       7.860593       9.497190      -0.028526      38.610552 0.43337776E+03  0.10091873E+05                                 9.801073                            6.852855       0.057297       2.022302                    0.999272      27.119949      75.406025       0.647281       0.406357      -1.080147       0.030940       0.027130       0.029567       0.050671      -0.013888      -0.000722      -0.002991       0.007786      -0.010911      -0.013422      -0.002897       0.016319             12.013815      14.646206       2.020701       2.185145      11.099034       5.734348      10.296205          -0.000002
           62              C       7.629575       7.620475       9.344640      -0.135922      36.082829 0.46958060E+03  0.11324541E+05                                 9.686464                            7.395753      -0.198802       1.899183                    0.999392      30.637460      91.030379       0.581446       0.436803      -1.045066      -0.005709       0.013265       0.021227       0.025673      -0.015917      -0.011653      -0.020108      -0.062610       0.079786      -0.051856       0.008982       0.042874             11.074590      16.165234       0.869732       1.564317       8.528810       3.310349       8.529727           0.000003
           63              C      -0.895611       8.310269      10.104991      -0.028736      38.419011 0.43879462E+03  0.10267804E+05                                 9.807026                            6.934884       0.053554       2.019131                    0.999317      27.358728      76.693596       0.636856       0.411006      -1.075190      -0.049180       0.000685       0.008417       0.049900       0.004897      -0.001932      -0.006781      -0.029186       0.019078      -0.018601       0.001718       0.016883             11.901328      17.233702      -1.992137      -0.372284       9.417861       4.200270       9.052419          -0.000003
           64              C      -1.341828       9.250004      11.031820      -0.117507      37.171276 0.47806490E+03  0.11528721E+05                                 9.667445                            7.308585      -0.082388       1.931008                    0.999501      30.487884      89.258448       0.606179       0.418997      -1.060774      -0.019672      -0.017462      -0.011001       0.028512       0.024633       0.008059      -0.026915      -0.049979       0.029147      -0.046228       0.001007       0.045221             11.096291      13.788659      -2.618747      -1.512792       9.941417       4.791884       9.558796          -0.000001
           65              C       6.754619       9.503219      11.190773      -0.031139      39.143525 0.44556349E+03  0.10444957E+05                                 9.877835                            6.943830      -0.027644       1.987102                    0.999207      27.477095      76.585352       0.643857       0.405807      -1.080808       0.009564      -0.034537      -0.023295       0.042742      -0.002545       0.009598      -0.010038       0.002079       0.014376      -0.011752      -0.004804       0.016556             12.111935      12.446503      -1.694254      -0.999112      11.860934       7.002312      12.028368          -0.000003
           66              C       5.825292       8.810151      10.410253      -0.116253      35.379297 0.45161274E+03  0.10769046E+05                                 9.504829                            7.209727      -0.186001       1.906357                    0.999374      30.145488      88.621539       0.595103       0.431621      -1.049792       0.017632      -0.001663      -0.005180       0.018452      -0.010643      -0.003079      -0.052096       0.011036       0.009038      -0.055999       0.005149       0.050850             10.901765      10.732848       0.696307       0.956997      11.306473       6.100421      10.665973          -0.000000
           67              C       1.368657       1.578231      15.298272       0.618380      24.218629 0.24759461E+03  0.51083234E+04                                 7.693426                            5.579704      -0.026412       2.049673                    0.999475      22.073442      61.451435       0.629588       0.471533      -1.021218      -0.044766      -0.029743       0.040190       0.067111      -0.011568       0.026106       0.079138      -0.055940       0.148464      -0.079860      -0.030170       0.110030              9.074465      11.500392       0.927613      -1.230406       8.313550      -3.529572       7.409455           0.000005
           68              C       6.113090       2.550709      14.033848       0.594821      24.649570 0.26206280E+03  0.54853542E+04                                 7.777870                            5.728575      -0.088823       2.014749                    0.999199      22.750810      63.841589       0.623143       0.469590      -1.022046       0.057558      -0.016755       0.019887       0.063160       0.031396       0.020010       0.065202      -0.095798       0.064566      -0.068038      -0.035315       0.103353              9.114655      12.289238      -1.642296      -0.029862       7.020200      -2.925931       8.034526           0.000004
           69              C       2.357622       5.008645      11.762238       0.573619      23.704366 0.25853883E+03  0.53815930E+04                                 7.514993                            5.641062      -0.000954       2.043541                    0.999549      22.663689      62.971737       0.637520       0.461559      -1.028698       0.000033       0.027111      -0.054656       0.061010       0.050866       0.019405       0.070980      -0.063392      -0.050916      -0.070167      -0.039281       0.109448              8.780498       8.556591      -2.045524      -0.051526       8.099977      -4.074888       9.684926           0.000004
           70              C       2.347348       2.403364      14.513910      -0.028526      38.610554 0.43337781E+03  0.10091875E+05                                 9.801073                            6.852856       0.057297       2.022302                    0.999272      27.119951      75.406031       0.647281       0.406357      -1.080147       0.030940       0.027130      -0.029567       0.050671      -0.013888       0.000722       0.002991       0.007786      -0.010911      -0.013422      -0.002897       0.016319             12.013815      14.646206       2.020700      -2.185143      11.099033      -5.734348      10.296205          -0.000002
           71              C       3.714353       2.163246      14.666460      -0.135921      36.082828 0.46958059E+03  0.11324540E+05                                 9.686464                            7.395753      -0.198802       1.899183                    0.999392      30.637461      91.030381       0.581447       0.436803      -1.045066      -0.005709       0.013265      -0.021227       0.025673      -0.015917       0.011653       0.020108      -0.062610       0.079786      -0.051856       0.008982       0.042874             11.074589      16.165232       0.869730      -1.564316       8.528809      -3.310349       8.529727           0.000002
           72              C       4.644167       2.853040      13.906109      -0.028736      38.419017 0.43879473E+03  0.10267807E+05                                 9.807026                            6.934884       0.053554       2.019131                    0.999317      27.358731      76.693602       0.636856       0.411006      -1.075190      -0.049180       0.000685      -0.008417       0.049900       0.004897       0.001932       0.006781      -0.029186       0.019078      -0.018601       0.001718       0.016883             11.901327      17.233698      -1.992140       0.372285       9.417864      -4.200272       9.052420          -0.000003
           73              C       4.197950       3.792775      12.979280      -0.117507      37.171277 0.47806489E+03  0.11528721E+05                                 9.667445                            7.308585      -0.082388       1.931008                    0.999501      30.487884      89.258443       0.606179       0.418997      -1.060774      -0.019672      -0.017462       0.011001       0.028512       0.024633      -0.008059       0.026915      -0.049979       0.029146      -0.046228       0.001007       0.045221             11.096291      13.788656      -2.618748       1.512793       9.941418      -4.791885       9.558797          -0.000001
           74              C       2.839397       4.045990      12.820327      -0.031138      39.143517 0.44556325E+03  0.10444950E+05                                 9.877833                            6.943827      -0.027643       1.987102                    0.999207      27.477091      76.585334       0.643857       0.405807      -1.080808       0.009564      -0.034537       0.023294       0.042742      -0.002545      -0.009598       0.010038       0.002079       0.014376      -0.011752      -0.004804       0.016556             12.111933      12.446499      -1.694254       0.999113      11.860932      -7.002312      12.028369          -0.000003
           75              C       1.910070       3.352922      13.600847      -0.116253      35.379292 0.45161264E+03  0.10769044E+05                                 9.504828                            7.209726      -0.186001       1.906357                    0.999374      30.145488      88.621534       0.595103       0.431621      -1.049792       0.017632      -0.001663       0.005180       0.018452      -0.010644       0.003078       0.052096       0.011036       0.009038      -0.055999       0.005149       0.050850             10.901764      10.732847       0.696310      -0.956999      11.306471      -6.100421      10.665973          -0.000000
           76              C       2.546565       3.878999       7.294572       0.618380      24.218621 0.24759447E+03  0.51083198E+04                                 7.693424                            5.579702      -0.026412       2.049673                    0.999475      22.073444      61.451443       0.629588       0.471533      -1.021218       0.044766       0.029743       0.040190       0.067111      -0.011568      -0.026106      -0.079138      -0.055940       0.148464      -0.079860      -0.030170       0.110030              9.074464      11.500391       0.927612       1.230404       8.313546       3.529571       7.409454           0.000005
           77              C       7.257132       2.906520       6.030148       0.594821      24.649571 0.26206278E+03  0.54853539E+04                                 7.777871                            5.728575      -0.088823       2.014749                    0.999199      22.750811      63.841597       0.623143       0.469590      -1.022046      -0.057558       0.016755       0.019887       0.063160       0.031396      -0.020010      -0.065202      -0.095798       0.064566      -0.068038      -0.035315       0.103353              9.114656      12.289241      -1.642294       0.029862       7.020199       2.925931       8.034527           0.000004
           78              C       1.557600       0.448584       3.758538       0.573619      23.704360 0.25853880E+03  0.53815924E+04                                 7.514992                            5.641062      -0.000954       2.043541                    0.999549      22.663689      62.971738       0.637520       0.461559      -1.028698      -0.000033      -0.027111      -0.054656       0.061010       0.050866      -0.019405      -0.070980      -0.063392      -0.050916      -0.070167      -0.039281       0.109448              8.780496       8.556592      -2.045523       0.051524       8.099975       4.074887       9.684922           0.000004
           79              C       1.567874       3.053866       6.510210      -0.028527      38.610569 0.43337796E+03  0.10091879E+05                                 9.801076                            6.852857       0.057296       2.022302                    0.999272      27.119956      75.406054       0.647281       0.406357      -1.080147      -0.030940      -0.027130      -0.029567       0.050671      -0.013888      -0.000722      -0.002991       0.007786      -0.010911      -0.013422      -0.002897       0.016319             12.013820      14.646212       2.020702       2.185146      11.099038       5.734351      10.296208          -0.000002
           80              C       0.200869       3.293984       6.662760      -0.135922      36.082836 0.46958070E+03  0.11324544E+05                                 9.686465                            7.395753      -0.198802       1.899183                    0.999392      30.637465      91.030397       0.581446       0.436803      -1.045066       0.005709      -0.013265      -0.021227       0.025674      -0.015917      -0.011653      -0.020108      -0.062610       0.079786      -0.051856       0.008982       0.042874             11.074592      16.165237       0.869732       1.564318       8.528810       3.310350       8.529728           0.000002
           81              C       8.726055       2.604190       5.902409      -0.028736      38.419012 0.43879462E+03  0.10267804E+05                                 9.807026                            6.934884       0.053555       2.019131                    0.999317      27.358728      76.693597       0.636856       0.411006      -1.075190       0.049180      -0.000685      -0.008417       0.049900       0.004897      -0.001932      -0.006781      -0.029186       0.019078      -0.018601       0.001718       0.016883             11.901328      17.233703      -1.992137      -0.372284       9.417862       4.200271       9.052419          -0.000003
           82              C      -0.282728       1.664455       4.975580      -0.117507      37.171273 0.47806484E+03  0.11528719E+05                                 9.667445                            7.308585      -0.082388       1.931008                    0.999501      30.487882      89.258442       0.606179       0.418997      -1.060774       0.019672       0.017462       0.011002       0.028512       0.024633       0.008059      -0.026915      -0.049979       0.029146      -0.046228       0.001007       0.045221             11.096291      13.788658      -2.618747      -1.512792       9.941417       4.791884       9.558796          -0.000002
           83              C       1.075825       1.411240       4.816627      -0.031139      39.143523 0.44556344E+03  0.10444955E+05                                 9.877835                            6.943829      -0.027644       1.987102                    0.999207      27.477093      76.585344       0.643857       0.405807      -1.080808      -0.009564       0.034537       0.023295       0.042742      -0.002545       0.009598      -0.010038       0.002079       0.014376      -0.011752      -0.004804       0.016556             12.111935      12.446502      -1.694254      -0.999112      11.860933       7.002312      12.028369          -0.000003
           84              C       2.005152       2.104308       5.597147      -0.116253      35.379293 0.45161267E+03  0.10769045E+05                                 9.504829                            7.209727      -0.186001       1.906357                    0.999374      30.145486      88.621531       0.595103       0.431621      -1.049792      -0.017632       0.001663       0.005180       0.018452      -0.010643      -0.003079      -0.052096       0.011036       0.009038      -0.055999       0.005149       0.050850             10.901764      10.732847       0.696307       0.956998      11.306473       6.100421      10.665973          -0.000000
           85              C       7.838906       4.359235      10.289557      -0.308012      23.014333 0.36651631E+03  0.82550705E+04                                 6.924168                            6.251908       0.288453       2.107142                    0.995166      28.233870      79.393658       0.680010       0.399911      -1.075235      -0.030000      -0.101772       0.026507       0.109363       0.041666      -0.009421      -0.036105      -0.164214      -0.175728      -0.066169      -0.062621       0.128790              7.247355       6.795781       1.121751      -0.169468       8.290496      -1.043553       6.655789           0.000001
           86              C       6.252283       2.504868      10.031838      -0.304652      21.361558 0.34536396E+03  0.76598717E+04                                 6.558599                            6.074103       0.444674       2.157123                    0.996581      27.956892      77.878032       0.689355       0.400607      -1.075334       0.085477       0.039990       0.043780       0.104030       0.064442       0.070179       0.031270       0.139079      -0.136570      -0.077797      -0.070218       0.148015              6.676457       6.557554       0.377833       0.390618       6.479536      -0.416108       6.992280          -0.000003
           87              C       5.531316       1.097995       2.285857      -0.308012      23.014341 0.36651634E+03  0.82550712E+04                                 6.924169                            6.251908       0.288453       2.107142                    0.995166      28.233866      79.393640       0.680010       0.399911      -1.075235       0.030000       0.101772       0.026508       0.109363       0.041666       0.009421       0.036105      -0.164214      -0.175728      -0.066169      -0.062621       0.128790              7.247357       6.795779       1.121755       0.169468       8.290502       1.043553       6.655789           0.000001
           88              C       7.117939       2.952361       2.028138      -0.304652      21.361562 0.34536405E+03  0.76598742E+04                                 6.558599                            6.074103       0.444675       2.157123                    0.996581      27.956893      77.878034       0.689355       0.400607      -1.075334      -0.085477      -0.039990       0.043780       0.104030       0.064442      -0.070179      -0.031270       0.139079      -0.136570      -0.077797      -0.070218       0.148015              6.676457       6.557557       0.377835      -0.390617       6.479535       0.416105       6.992280          -0.000004
           89              C      -0.008462       6.555224       5.717843      -0.308012      23.014337 0.36651638E+03  0.82550725E+04                                 6.924169                            6.251909       0.288453       2.107142                    0.995166      28.233872      79.393664       0.680010       0.399911      -1.075235       0.030000       0.101773      -0.026507       0.109363       0.041666      -0.009421      -0.036105      -0.164214      -0.175728      -0.066169      -0.062621       0.128790              7.247356       6.795781       1.121752      -0.169468       8.290496      -1.043553       6.655790           0.000002
           90              C       1.578161       8.409591       5.975562      -0.304652      21.361555 0.34536390E+03  0.76598701E+04                                 6.558598                            6.074102       0.444675       2.157123                    0.996581      27.956890      77.878026       0.689355       0.400607      -1.075334      -0.085477      -0.039990      -0.043780       0.104030       0.064442       0.070179       0.031270       0.139079      -0.136570      -0.077797      -0.070218       0.148015              6.676456       6.557554       0.377833       0.390618       6.479536      -0.416108       6.992279          -0.000003
           91              C       2.299128       9.816464      13.721543      -0.308012      23.014342 0.36651638E+03  0.82550722E+04                                 6.924169                            6.251908       0.288453       2.107142                    0.995166      28.233868      79.393646       0.680010       0.399911      -1.075235      -0.030000      -0.101772      -0.026507       0.109363       0.041666       0.009421       0.036105      -0.164214      -0.175728      -0.066169      -0.062621       0.128790              7.247357       6.795779       1.121755       0.169468       8.290503       1.043553       6.655789           0.000001
           92              C       0.712505       7.962098      13.979262      -0.304652      21.361558 0.34536397E+03  0.76598717E+04                                 6.558598                            6.074102       0.444675       2.157123                    0.996581      27.956888      77.878013       0.689355       0.400607      -1.075334       0.085477       0.039990      -0.043780       0.104030       0.064442      -0.070179      -0.031270       0.139079      -0.136570      -0.077797      -0.070218       0.148015              6.676456       6.557556       0.377834      -0.390617       6.479533       0.416105       6.992279          -0.000004
           93              O       6.001079      10.309798       0.079717      -0.563325      39.627458 0.55183171E+03  0.13341872E+05                                 9.180771                            7.247848       0.332160       2.164374                    0.996015      27.418541      72.090444       0.709665       0.356979      -1.141508       0.008403      -0.022893       0.012760       0.027523      -0.026191       0.030697       0.009246      -0.099678       0.077369      -0.078983       0.035278       0.043705             10.473173       7.285412      -0.946171       0.497873      12.257512      -6.237806      11.876595           0.000001
           94              O       7.682160       9.007703       0.759711      -0.580867      35.313225 0.51068358E+03  0.12114697E+05                                 8.470148                            6.919980       0.435420       2.186923                    0.997687      27.622006      72.027829       0.734271       0.351633      -1.145390      -0.032423      -0.014311      -0.014222       0.038188      -0.017572       0.016229       0.061118       0.072554      -0.030708      -0.087147       0.041075       0.046073              9.570531      16.411943       0.664595       0.429952       6.364320      -0.031504       5.935331          -0.000004
           95              O       1.410477       9.224901       1.086582      -0.574895      41.621862 0.59855784E+03  0.14751479E+05                                 9.496024                            7.528418       0.262315       2.136296                    0.995548      27.815264      73.557160       0.699913       0.355085      -1.144359       0.006052      -0.021252       0.021674       0.030952      -0.019180       0.037872      -0.019148      -0.070770      -0.007991      -0.059675       0.002353       0.057322             10.984560      11.391154      -4.244667       2.706396      10.355255      -3.909701      11.207270           0.000001
           96              O       0.897283       7.800564       2.717256      -0.577338      31.571278 0.46618740E+03  0.10794422E+05                                 7.829054                            6.597142       0.798258       2.304738                    0.999338      27.230207      69.822760       0.755588       0.350092      -1.148296       0.012793      -0.003404      -0.030326       0.033090       0.063405      -0.047757       0.031899      -0.041962       0.158058      -0.113011       0.040323       0.072688              8.512046       9.100882       1.441941      -3.295727       6.420465      -2.262280      10.014791          -0.000004
           97              O       4.618164       5.606758       5.147500      -0.594094      36.322615 0.55064179E+03  0.13288202E+05                                 8.574182                            7.154750       0.576792       2.222025                    0.998975      28.000383      73.231954       0.728045       0.348619      -1.149822       0.022836       0.009692      -0.031027       0.039726       0.044625      -0.033702      -0.003040      -0.004133       0.116279      -0.068973       0.008039       0.060934              9.585883       7.886314       0.648899      -2.394376       7.457645      -4.217938      13.413690           0.000000
           98              O       6.623342       5.481241       4.201943      -0.572219      31.607553 0.50163576E+03  0.11793557E+05                                 7.741491                            6.830511       1.014735       2.374375                    0.998534      27.226948      69.643133       0.746966       0.348778      -1.152927      -0.017412       0.007919       0.010962       0.022047      -0.011800       0.023334       0.065384       0.006718      -0.183276      -0.100910       0.038963       0.061947              8.245378      11.027192      -2.765377       0.629999       7.573230      -0.695537       6.135712           0.000001
           99              O       5.744587       6.061891       8.083417      -0.563325      39.627450 0.55183148E+03  0.13341865E+05                                 9.180769                            7.247847       0.332160       2.164374                    0.996015      27.418542      72.090450       0.709665       0.356979      -1.141508      -0.008403       0.022893       0.012759       0.027523      -0.026191      -0.030697      -0.009246      -0.099678       0.077369      -0.078983       0.035278       0.043705             10.473171       7.285413      -0.946172      -0.497875      12.257507       6.237805      11.876593           0.000001
          100              O       4.063506       7.363985       8.763411      -0.580867      35.313251 0.51068390E+03  0.12114706E+05                                 8.470154                            6.919983       0.435418       2.186922                    0.997687      27.622010      72.027853       0.734271       0.351633      -1.145390       0.032423       0.014311      -0.014222       0.038188      -0.017572      -0.016229      -0.061118       0.072554      -0.030708      -0.087147       0.041074       0.046073              9.570538      16.411958       0.664596      -0.429954       6.364323       0.031504       5.935335          -0.000004
          101              O       0.880189       7.146788       9.090282      -0.574895      41.621862 0.59855784E+03  0.14751479E+05                                 9.496024                            7.528418       0.262315       2.136296                    0.995548      27.815264      73.557159       0.699913       0.355085      -1.144359      -0.006052       0.021252       0.021674       0.030952      -0.019180      -0.037872       0.019148      -0.070770      -0.007991      -0.059675       0.002353       0.057322             10.984560      11.391157      -4.244667      -2.706397      10.355252       3.909700      11.207270           0.000001
          102              O       1.393383       8.571125      10.720956      -0.577338      31.571261 0.46618702E+03  0.10794411E+05                                 7.829051                            6.597139       0.798259       2.304739                    0.999338      27.230198      69.822727       0.755588       0.350092      -1.148296      -0.012794       0.003405      -0.030326       0.033090       0.063405       0.047757      -0.031899      -0.041963       0.158058      -0.113011       0.040323       0.072688              8.512043       9.100880       1.441941       3.295726       6.420463       2.262279      10.014787          -0.000004
          103              O       7.127502      10.764931      13.151200      -0.594094      36.322621 0.55064182E+03  0.13288203E+05                                 8.574183                            7.154750       0.576792       2.222025                    0.998975      28.000385      73.231960       0.728045       0.348619      -1.149822      -0.022836      -0.009692      -0.031027       0.039726       0.044625       0.033702       0.003040      -0.004133       0.116278      -0.068973       0.008039       0.060934              9.585884       7.886315       0.648899       2.394376       7.457644       4.217938      13.413691           0.000000
          104              O       6.746880      -0.024012      12.205642      -0.572219      31.607549 0.50163573E+03  0.11793556E+05                                 7.741490                            6.830511       1.014735       2.374374                    0.998534      27.226950      69.643142       0.746966       0.348778      -1.152927       0.017413      -0.007919       0.010962       0.022047      -0.011800      -0.023334      -0.065384       0.006718      -0.183276      -0.100910       0.038963       0.061947              8.245376      11.027191      -2.765373      -0.629994       7.573227       0.695535       6.135711           0.000001
          105              O       1.829365       0.604661      15.927683      -0.563325      39.627454 0.55183163E+03  0.13341869E+05                                 9.180771                            7.247848       0.332159       2.164374                    0.996015      27.418538      72.090438       0.709665       0.356979      -1.141508      -0.008403       0.022893      -0.012760       0.027523      -0.026191       0.030697       0.009246      -0.099678       0.077369      -0.078983       0.035278       0.043705             10.473173       7.285412      -0.946172       0.497874      12.257511      -6.237806      11.876595           0.000001
          106              O       0.148284       1.906756      15.247689      -0.580867      35.313241 0.51068387E+03  0.12114705E+05                                 8.470152                            6.919982       0.435419       2.186923                    0.997687      27.622011      72.027851       0.734271       0.351633      -1.145390       0.032423       0.014311       0.014222       0.038188      -0.017572       0.016229       0.061118       0.072554      -0.030707      -0.087147       0.041074       0.046073              9.570535      16.411949       0.664596       0.429952       6.364322      -0.031504       5.935334          -0.000004
          107              O       6.419967       1.689558      14.920818      -0.574895      41.621864 0.59855788E+03  0.14751480E+05                                 9.496024                            7.528418       0.262315       2.136296                    0.995548      27.815265      73.557163       0.699913       0.355085      -1.144359      -0.006052       0.021252      -0.021674       0.030952      -0.019180       0.037872      -0.019148      -0.070770      -0.007991      -0.059675       0.002353       0.057322             10.984560      11.391155      -4.244667       2.706396      10.355255      -3.909701      11.207270           0.000000
          108              O       6.933161       3.113895      13.290144      -0.577338      31.571257 0.46618700E+03  0.10794410E+05                                 7.829050                            6.597139       0.798259       2.304738                    0.999338      27.230199      69.822728       0.755588       0.350092      -1.148296      -0.012794       0.003405       0.030326       0.033090       0.063405      -0.047757       0.031899      -0.041963       0.158058      -0.113011       0.040323       0.072688              8.512042       9.100878       1.441940      -3.295725       6.420462      -2.262279      10.014786          -0.000004
          109              O       3.212280       5.307701      10.859900      -0.594094      36.322617 0.55064175E+03  0.13288201E+05                                 8.574182                            7.154749       0.576792       2.222025                    0.998975      28.000382      73.231951       0.728045       0.348619      -1.149822      -0.022836      -0.009692       0.031027       0.039726       0.044625      -0.033702      -0.003040      -0.004133       0.116279      -0.068973       0.008039       0.060934              9.585883       7.886314       0.648899      -2.394376       7.457645      -4.217938      13.413692           0.000000
          110              O       1.207102       5.433218      11.805458      -0.572219      31.607553 0.50163580E+03  0.11793558E+05                                 7.741491                            6.830511       1.014735       2.374374                    0.998534      27.226949      69.643136       0.746966       0.348778      -1.152927       0.017413      -0.007919      -0.010962       0.022047      -0.011800       0.023334       0.065384       0.006718      -0.183277      -0.100910       0.038963       0.061947              8.245377      11.027190      -2.765376       0.629995       7.573231      -0.695535       6.135711           0.000001
          111              O       2.085857       4.852568       7.923983      -0.563325      39.627454 0.55183155E+03  0.13341867E+05                                 9.180770                            7.247848       0.332159       2.164374                    0.996015      27.418543      72.090456       0.709665       0.356979      -1.141508       0.008403      -0.022893      -0.012759       0.027523      -0.026191      -0.030697      -0.009246      -0.099678       0.077370      -0.078983       0.035278       0.043705             10.473173       7.285414      -0.946172      -0.497874      12.257509       6.237806      11.876595           0.000001
          112              O       3.766938       3.550474       7.243989      -0.580867      35.313245 0.51068377E+03  0.12114703E+05                                 8.470152                            6.919982       0.435419       2.186923                    0.997687      27.622009      72.027845       0.734271       0.351633      -1.145390      -0.032423      -0.014311       0.014222       0.038188      -0.017572      -0.016229      -0.061118       0.072554      -0.030708      -0.087147       0.041074       0.046073              9.570537      16.411955       0.664595      -0.429954       6.364321       0.031504       5.935334          -0.000004
          113              O       6.950255       3.767671       6.917118      -0.574895      41.621868 0.59855793E+03  0.14751482E+05                                 9.496025                            7.528419       0.262315       2.136296                    0.995548      27.815266      73.557168       0.699913       0.355085      -1.144359       0.006052      -0.021252      -0.021674       0.030952      -0.019180      -0.037872       0.019148      -0.070770      -0.007991      -0.059675       0.002353       0.057322             10.984561      11.391159      -4.244668      -2.706397      10.355254       3.909700      11.207272           0.000001
          114              O       6.437061       2.343334       5.286444      -0.577338      31.571268 0.46618715E+03  0.10794414E+05                                 7.829053                            6.597141       0.798259       2.304738                    0.999338      27.230198      69.822733       0.755588       0.350092      -1.148296       0.012793      -0.003405       0.030326       0.033090       0.063405       0.047757      -0.031899      -0.041963       0.158058      -0.113011       0.040323       0.072688              8.512045       9.100882       1.441941       3.295727       6.420464       2.262280      10.014789          -0.000004
          115              O       0.702942       0.149528       2.856200      -0.594094      36.322617 0.55064182E+03  0.13288203E+05                                 8.574182                            7.154750       0.576791       2.222025                    0.998975      28.000384      73.231960       0.728045       0.348619      -1.149822       0.022836       0.009692       0.031027       0.039725       0.044625       0.033702       0.003040      -0.004133       0.116279      -0.068973       0.008039       0.060934              9.585883       7.886315       0.648899       2.394376       7.457644       4.217937      13.413689           0.000000
          116              O       2.708120       0.024012       3.801757      -0.572218      31.607542 0.50163555E+03  0.11793551E+05                                 7.741489                            6.830509       1.014736       2.374375                    0.998534      27.226947      69.643129       0.746966       0.348778      -1.152927      -0.017412       0.007919      -0.010962       0.022047      -0.011800      -0.023334      -0.065384       0.006718      -0.183276      -0.100910       0.038963       0.061947              8.245375      11.027191      -2.765372      -0.629997       7.573224       0.695537       6.135710           0.000001
          117              N       7.505269       2.954544      10.651324      -0.100762      20.512422 0.31740635E+03  0.67775234E+04                                 6.218974                            5.677883       0.193388       2.176902                    0.998298      22.978859      59.441171       0.753117       0.380880      -1.107515      -0.078692       0.079358      -0.108217       0.155567       0.035692       0.026264       0.004466      -0.001191      -0.191167      -0.070731      -0.000373       0.071104              6.474004       6.279179       1.015582      -0.022398       6.868722      -1.062234       6.274111           0.000003
          118              N       5.864953       2.502685       2.647624      -0.100762      20.512420 0.31740619E+03  0.67775192E+04                                 6.218973                            5.677881       0.193389       2.176903                    0.998298      22.978858      59.441163       0.753117       0.380880      -1.107515       0.078692      -0.079358      -0.108218       0.155567       0.035692      -0.026264      -0.004466      -0.001191      -0.191167      -0.070731      -0.000373       0.071104              6.474003       6.279178       1.015583       0.022399       6.868723       1.062235       6.274109           0.000004
          119              N       0.325175       7.959915       5.356076      -0.100762      20.512421 0.31740632E+03  0.67775227E+04                                 6.218973                            5.677882       0.193388       2.176902                    0.998298      22.978858      59.441164       0.753117       0.380880      -1.107515       0.078692      -0.079358       0.108218       0.155567       0.035692       0.026264       0.004466      -0.001191      -0.191167      -0.070731      -0.000373       0.071104              6.474003       6.279179       1.015581      -0.022398       6.868721      -1.062233       6.274110           0.000003
          120              N       1.965491       8.411774      13.359776      -0.100762      20.512420 0.31740619E+03  0.67775192E+04                                 6.218973                            5.677881       0.193388       2.176902                    0.998298      22.978858      59.441164       0.753117       0.380880      -1.107515      -0.078692       0.079358       0.108218       0.155567       0.035692      -0.026264      -0.004466      -0.001191      -0.191167      -0.070731      -0.000373       0.071104              6.474003       6.279178       1.015583       0.022399       6.868723       1.062235       6.274109           0.000004

******************************************************
Auxiliary information for the entire system
The total spin magnetic moment of the unit cell is   0.000070
The total net atomic charge of the unit cell is   -0.000001
Accuracy of reproducing the electrostatic potential in the unit cell:
  The inner radius (bohr) =    5.0000
  The outer radius (bohr) =   12.0000
  Valid grid points have density less than (e/(bohr^3)) =    0.0001
  The number of valid grid points were=        28000
  The rms potential error without charges in kcal/mol is=      4.42151
  The rms potential error with partial charges in kcal/mol is=      0.60475
  The RRMSE value at monopole order=      0.13678
  The rms potential error with partial charges and cloud penetration in kcal/mol is=      0.60453
  The RRMSE value at monopole order with cloud penetration is=      0.13672
  The rms potential error with partial charges and atomic dipoles in kcal/mol is=      0.50272
  The RRMSE value at dipole order=      0.11370
  The rms potential error with partial charges, atomic dipoles and cloud penetration in kcal/mol is=      0.51201
  The RRMSE value at dipole order with cloud penetration=      0.11580

******************************************************
The electron densities and ab initio electrostatic potential were computed in VASP using the PBE functional and
projector augmented wave method. See the main text of the journal article for a description of computational details.
The atomic charges, dipoles, and quadrupoles were computed with the DDEC6 method as described in
(a) T. A. Manz and N. Gabaldon Limas, RSC Adv. 6 (2016) 47771-47801 DOI: 10.1039/c6ra04656h
(b) N. Gabaldon Limas and T. A. Manz, RSC Adv. 8 (2018) 2678-2707 DOI: 10.1039/c7ra11829e.
For each atom in the material, the electron cloud parameters were fit to the spherically averaged atom-in-material
electron density using radial positions for which this density was between 10^-4 and 10^-2 electrons per cubic bohr.
The polarizabilities, dispersion coefficients, and quantum Drude oscillator (QDO) parameters were fit using the MCLF method.
The magnetic structure of the system was optimized in VASP from the default ferromagnetic initial guess using spin polarization.
The atomic spin moments (ASMs) were computed on this optimized magnetic structure using the DDEC6 partition as inputs
to the method of T. A. Manz and D. S. Sholl, J. Chem. Theory Comput. 7 (2011) 4146-4164 DOI: 10.1021/ct200539n.
The RMSE and RRMSE were computed using a uniform grid with Ewald summation.
