# Supplementary material for: A collection of forcefield precursors for metal–organic frameworks
Source: RSC Adv. 2019 Nov 13;9(63):36492–507. doi: 10.1039/c9ra07327b (PMC9075174; doi:10.1039/c9ra07327b)
Supplement: RA-009-C9RA07327B-s4956 [file RA-009-C9RA07327B-s4956.xyz]

  120
jmolscript: load "" {1 1 1} spacegroup "x,y,z" unitcell [{      9.446900     0.000000     0.000000 }, {     -1.409029    11.431087     0.000000 }, {      0.000000     0.000000    16.245600 }]
Zn     2.663553     6.251547    14.950501     0.957152
Zn    -0.053647    10.895083     6.827701     0.957152
Zn     5.374318     5.179540     1.295099     0.957152
Zn     8.091518     0.536004     9.417899     0.957152
H      8.602184     1.924995     4.032158     0.117726
H      0.004772     4.452408     1.044592     0.123228
H      2.964367     2.529700     2.935580     0.121608
H      4.863652     3.790548    12.154958     0.117726
H      4.014164     1.263135     9.167392     0.123228
H      1.054569     3.185844    11.058380     0.121608
H     -0.564313     9.506092    12.213442     0.117726
H      8.033099     6.978679    15.201008     0.123228
H      5.073504     8.901387    13.310020     0.121608
H      3.174219     7.640539     4.090642     0.117726
H      4.023707    10.167952     7.078208     0.123228
H      6.983302     8.245243     5.187220     0.121608
H      5.912402     3.321874     4.956533     0.303582
H      6.244580     3.830557     6.264303     0.297435
H      4.568508     4.905079     5.559244     0.153562
H      4.109991     4.011168     6.763043     0.145321
H      3.804494     3.561927     5.291192     0.165290
H      6.739159     1.787822     6.218816     0.159898
H      5.288199     1.434601     5.742820     0.166253
H      5.526786     1.982150     7.191927     0.153324
H      7.553434     2.393670    13.079333     0.303582
H      7.221255     1.884986    14.387103     0.297435
H      8.897327     0.810464    13.682044     0.153562
H     -0.091055     1.704375    14.885843     0.145321
H      0.214441     2.153617    13.413992     0.165290
H      6.726676     3.927721    14.341616     0.159898
H      8.177637     4.280942    13.865620     0.166253
H      7.939050     3.733393    15.314727     0.153324
H      2.125469     8.109213    11.289067     0.303582
H      1.793291     7.600530     9.981297     0.297435
H      3.469363     6.526008    10.686356     0.153562
H      3.927880     7.419919     9.482557     0.145321
H      4.233377     7.869160    10.954408     0.165290
H      1.298712     9.643265    10.026784     0.159898
H      2.749672     9.996486    10.502780     0.166253
H      2.511085     9.448937     9.053673     0.153324
H      0.484437     9.037417     3.166267     0.303582
H      0.816616     9.546101     1.858497     0.297435
H     -0.859456    10.620623     2.563556     0.153562
H      8.128926     9.726712     1.359757     0.145321
H      7.823430     9.277470     2.831608     0.165290
H      1.311195     7.503366     1.903984     0.159898
H     -0.139766     7.150145     2.379980     0.166253
H      0.098821     7.697694     0.930873     0.153324
C     -0.221679     2.350231     3.488743    -0.141493
C      1.127768     2.086173     3.653798    -0.028865
C      8.799128     3.239570     2.521642    -0.029529
C      7.347802     3.579073     2.393789     0.602365
C      1.638352     3.607651     1.859796    -0.029824
C      0.289370     3.860278     1.703839    -0.133294
C      1.603533     1.169400     4.752325     0.576559
C      2.057733     2.711454     2.833070    -0.137470
C      2.641885     4.333525     1.020386     0.623478
C      4.240614     3.365312    11.611543    -0.141493
C      2.891168     3.629370    11.776598    -0.028865
C      4.666708     2.475973    10.644442    -0.029529
C      6.118033     2.136470    10.516589     0.602365
C      2.380584     2.107892     9.982596    -0.029824
C      3.729566     1.855265     9.826639    -0.133294
C      2.415403     4.546143    12.875125     0.576559
C      1.961202     3.004090    10.955870    -0.137470
C      1.377051     1.382018     9.143186     0.623478
C      8.259550     9.080856    12.756857    -0.141493
C      6.910103     9.344914    12.591802    -0.028865
C     -0.761257     8.191517    13.723958    -0.029529
C      0.690069     7.852014    13.851811     0.602365
C      6.399519     7.823436    14.385804    -0.029824
C      7.748501     7.570809    14.541761    -0.133294
C      6.434338    10.261687    11.493275     0.576559
C      5.980138     8.719633    13.412530    -0.137470
C      5.395986     7.097562    15.225214     0.623478
C      3.797257     8.065775     4.634057    -0.141493
C      5.146703     7.801717     4.469002    -0.028865
C      3.371163     8.955114     5.601158    -0.029529
C      1.919838     9.294617     5.729011     0.602365
C      5.657287     9.323195     6.263004    -0.029824
C      4.308305     9.575822     6.418961    -0.133294
C      5.622468     6.884944     3.370475     0.576559
C      6.076669     8.426997     5.289730    -0.137470
C      6.660820    10.049069     7.102414     0.623478
C      4.439729     4.003167     5.861412    -0.288637
C      5.813299     2.033590     6.277300    -0.296747
C      9.026106     1.712377    13.984212    -0.288637
C      7.652537     3.681953    14.400100    -0.296747
C      3.598142     7.427920    10.384188    -0.288637
C      2.224572     9.397497     9.968300    -0.296747
C     -0.988235     9.718710     2.261388    -0.288637
C      0.385334     7.749134     1.845500    -0.296747
O      2.203154     5.260243     0.328161    -0.559936
O      3.839824     3.971960     1.098527    -0.579923
O      2.793355     1.081381     4.997309    -0.581402
O      0.697314     0.581385     5.405886    -0.588979
O      6.566575     3.287581     3.299481    -0.594881
O      7.012638     4.162973     1.324991    -0.578918
O      1.815782     0.455300     8.450961    -0.559936
O      0.179111     1.743584     9.221327    -0.579923
O      1.225580     4.634163    13.120109    -0.581402
O      3.321621     5.134158    13.528686    -0.588979
O      6.899260     2.427963    11.422281    -0.594881
O      6.453197     1.552570     9.447791    -0.578918
O      5.834717     6.170844    15.917439    -0.559936
O      4.198047     7.459127    15.147073    -0.579923
O      5.244516    10.349706    11.248291    -0.581402
O      7.340557    10.849702    10.839714    -0.588979
O      1.471296     8.143506    12.946119    -0.594881
O      1.025233     7.268114    14.920609    -0.578918
O      6.222089    10.975787     7.794639    -0.559936
O      7.858760     9.687503     7.024273    -0.579923
O      6.812291     6.796924     3.125491    -0.581402
O      4.716250     6.296929     2.716914    -0.588979
O      1.138611     9.003124     4.823319    -0.594881
O      1.584674     9.878517     6.797809    -0.578918
N      5.650582     3.323017     5.817549    -0.096884
N      7.815254     2.392527    13.940349    -0.096884
N      2.387289     8.108070    10.428051    -0.096884
N      0.222617     9.038560     2.305251    -0.096884

The following XYZ coordinates are in angstroms. Other properties are in atomic units.
The sperically averaged electron density of each atom fit to a function of the form exp(a - br)
eigen_1, eigen_2 and eigen_3 are the three eigenvalues of traceless quadrupole moment tensor
  atom number  atomic symbol              X              Y              Z     net charge C6 coefficient C8 coefficient C10 coefficient fluctuating dipole atomic polarizability isotropic forcefield polarizability              a              b squared Pearson coefficient          <r^3>          <r^4>         wp_QDO          m_QDO          q_QDO       dipole_x       dipole_y       dipole_z         dipole            Qxy            Qxz            Qyz     Q(x^2-y^2)  Q(3z^2 - R^2)        eigen_1        eigen_2        eigen_3 static polarizability      alpha(xx)      alpha(xy)      alpha(xz)      alpha(yy)      alpha(yz)      alpha(zz) atomic spin moment
            1             Zn       2.663553       6.251547      14.950501       0.957152      90.325108 0.18185553E+04  0.57704545E+05                                16.843004                           14.270445      -0.086367       1.849653                    0.998554      45.613732     126.097512       0.459666       0.419933      -1.125256      -0.015093       0.014338       0.015451       0.025925       0.009890      -0.045868       0.012132      -0.003860      -0.053107      -0.056519       0.014411       0.042108             19.441379      20.538570      -0.534449       1.170860      16.946755       0.027385      20.838813           0.000001
            2             Zn      -0.053647      10.895083       6.827701       0.957152      90.325094 0.18185551E+04  0.57704538E+05                                16.843003                           14.270444      -0.086367       1.849653                    0.998554      45.613731     126.097508       0.459666       0.419933      -1.125256       0.015093      -0.014338       0.015451       0.025926       0.009890       0.045868      -0.012132      -0.003860      -0.053107      -0.056519       0.014411       0.042108             19.441377      20.538580      -0.534443      -1.170857      16.946747      -0.027388      20.838806           0.000001
            3             Zn       5.374318       5.179540       1.295099       0.957152      90.325103 0.18185552E+04  0.57704542E+05                                16.843003                           14.270445      -0.086367       1.849653                    0.998554      45.613731     126.097506       0.459666       0.419933      -1.125256       0.015093      -0.014338      -0.015451       0.025926       0.009890      -0.045868       0.012132      -0.003860      -0.053107      -0.056519       0.014411       0.042108             19.441378      20.538567      -0.534450       1.170859      16.946754       0.027385      20.838812           0.000001
            4             Zn       8.091518       0.536004       9.417899       0.957152      90.325096 0.18185552E+04  0.57704540E+05                                16.843002                           14.270444      -0.086367       1.849653                    0.998554      45.613732     126.097509       0.459666       0.419933      -1.125256      -0.015093       0.014338      -0.015451       0.025926       0.009890       0.045868      -0.012132      -0.003860      -0.053107      -0.056519       0.014411       0.042108             19.441377      20.538579      -0.534444      -1.170857      16.946747      -0.027388      20.838806           0.000001
            5              H       8.602184       1.924995       4.032158       0.117726       1.145502 0.85052986E+01  0.84538161E+02                                 1.773159                            1.676726      -1.341483       2.237891                    0.995063       3.625836      10.116123       0.497138       1.239555      -0.716706      -0.023137      -0.018604       0.020896       0.036305       0.010799      -0.003651      -0.004068       0.002160       0.000179      -0.010916      -0.002177       0.013093              1.808798       1.964674       0.161017      -0.332605       1.676913      -0.352991       1.784806           0.000000
            6              H       0.004772       4.452408       1.044592       0.123228       0.967157 0.69169279E+01  0.66307519E+02                                 1.687012                            1.591750      -1.142446       2.340750                    0.997083       3.628667      10.458774       0.465145       1.373624      -0.687797      -0.011783       0.027884      -0.026057       0.039942      -0.007350       0.002990      -0.011036      -0.007516       0.014058      -0.011680      -0.004792       0.016472              1.737856       1.638442      -0.121019       0.166835       1.723875      -0.373027       1.851251           0.000000
            7              H       2.964367       2.529700       2.935580       0.121608       1.273366 0.98162008E+01  0.10138750E+03                                 1.928238                            1.822287      -1.420761       2.207971                    0.993569       3.752490      10.762276       0.467459       1.268591      -0.710743       0.037466      -0.007913       0.001186       0.038311      -0.005195      -0.000446       0.001873       0.014393      -0.026039      -0.009293      -0.003968       0.013261              1.962672       2.526737      -0.083131       0.139278       1.658050      -0.177602       1.703229           0.000001
            8              H       4.863652       3.790548      12.154958       0.117726       1.145502 0.85053040E+01  0.84538224E+02                                 1.773159                            1.676726      -1.341483       2.237891                    0.995063       3.625836      10.116122       0.497138       1.239555      -0.716706       0.023137       0.018604       0.020896       0.036305       0.010799       0.003651       0.004068       0.002160       0.000179      -0.010916      -0.002177       0.013093              1.808798       1.964675       0.161017       0.332605       1.676913       0.352991       1.784806           0.000000
            9              H       4.014164       1.263135       9.167392       0.123228       0.967157 0.69169271E+01  0.66307512E+02                                 1.687012                            1.591751      -1.142446       2.340750                    0.997083       3.628667      10.458775       0.465145       1.373625      -0.687797       0.011783      -0.027884      -0.026057       0.039942      -0.007350      -0.002990       0.011036      -0.007516       0.014058      -0.011680      -0.004792       0.016472              1.737856       1.638442      -0.121019      -0.166835       1.723875       0.373027       1.851251           0.000000
           10              H       1.054569       3.185844      11.058380       0.121608       1.273365 0.98161962E+01  0.10138744E+03                                 1.928238                            1.822287      -1.420762       2.207971                    0.993569       3.752491      10.762279       0.467459       1.268591      -0.710743      -0.037466       0.007913       0.001186       0.038311      -0.005195       0.000446      -0.001873       0.014393      -0.026039      -0.009293      -0.003968       0.013261              1.962672       2.526737      -0.083131      -0.139278       1.658050       0.177602       1.703228           0.000001
           11              H      -0.564313       9.506092      12.213442       0.117726       1.145502 0.85052989E+01  0.84538163E+02                                 1.773159                            1.676726      -1.341483       2.237891                    0.995063       3.625836      10.116122       0.497138       1.239555      -0.716706       0.023137       0.018604      -0.020896       0.036305       0.010799      -0.003651      -0.004068       0.002160       0.000179      -0.010916      -0.002177       0.013093              1.808797       1.964674       0.161017      -0.332605       1.676913      -0.352991       1.784806           0.000000
           12              H       8.033099       6.978679      15.201008       0.123228       0.967157 0.69169279E+01  0.66307519E+02                                 1.687012                            1.591750      -1.142446       2.340750                    0.997083       3.628667      10.458774       0.465145       1.373624      -0.687797       0.011783      -0.027884       0.026057       0.039942      -0.007350       0.002990      -0.011036      -0.007516       0.014058      -0.011680      -0.004792       0.016472              1.737856       1.638442      -0.121019       0.166835       1.723875      -0.373027       1.851251           0.000000
           13              H       5.073504       8.901387      13.310020       0.121608       1.273366 0.98162057E+01  0.10138756E+03                                 1.928238                            1.822287      -1.420762       2.207971                    0.993569       3.752491      10.762277       0.467459       1.268590      -0.710743      -0.037466       0.007913      -0.001186       0.038311      -0.005195      -0.000446       0.001873       0.014393      -0.026039      -0.009293      -0.003968       0.013261              1.962672       2.526737      -0.083131       0.139278       1.658050      -0.177602       1.703229           0.000001
           14              H       3.174219       7.640539       4.090642       0.117726       1.145502 0.85053043E+01  0.84538226E+02                                 1.773159                            1.676726      -1.341483       2.237891                    0.995063       3.625836      10.116121       0.497138       1.239555      -0.716706      -0.023137      -0.018604      -0.020896       0.036305       0.010799       0.003651       0.004068       0.002160       0.000179      -0.010916      -0.002177       0.013093              1.808798       1.964675       0.161017       0.332605       1.676912       0.352991       1.784806           0.000000
           15              H       4.023707      10.167952       7.078208       0.123228       0.967157 0.69169279E+01  0.66307519E+02                                 1.687012                            1.591750      -1.142446       2.340750                    0.997083       3.628667      10.458774       0.465145       1.373624      -0.687797      -0.011783       0.027884       0.026057       0.039942      -0.007350      -0.002990       0.011036      -0.007516       0.014058      -0.011680      -0.004792       0.016472              1.737856       1.638442      -0.121019      -0.166835       1.723875       0.373027       1.851251           0.000000
           16              H       6.983302       8.245243       5.187220       0.121608       1.273366 0.98161974E+01  0.10138746E+03                                 1.928238                            1.822287      -1.420762       2.207970                    0.993569       3.752491      10.762280       0.467459       1.268591      -0.710743       0.037466      -0.007913      -0.001186       0.038311      -0.005195       0.000446      -0.001873       0.014393      -0.026039      -0.009293      -0.003968       0.013261              1.962672       2.526737      -0.083131      -0.139278       1.658050       0.177602       1.703229           0.000001
           17              H       5.912402       3.321874       4.956533       0.303582       0.528410 0.31462593E+01  0.24905980E+02                                 1.161729                            1.096266      -1.088804       2.468260                    0.999697       2.602984       6.941278       0.540167       1.432415      -0.676894      -0.005545      -0.005950      -0.021639       0.023117       0.001177       0.007292       0.000037      -0.005892      -0.021195      -0.011493       0.004475       0.007017              1.196721       1.035398      -0.010496      -0.258771       0.956523      -0.069129       1.598243           0.000000
           18              H       6.244580       3.830557       6.264303       0.297435       0.582333 0.38107000E+01  0.30792578E+02                                 1.145417                            1.140339      -0.885375       2.610792                    0.999576       2.170532       5.348425       0.592340       1.279659      -0.715541       0.026270       0.022032       0.028257       0.044430       0.007275       0.008558       0.005790       0.003544      -0.009567      -0.009172      -0.005775       0.014948              1.134796       1.156726       0.142491       0.147001       1.155232       0.108304       1.092431           0.000001
           19              H       4.568508       4.905079       5.559244       0.153562       0.913503 0.62722919E+01  0.57442180E+02                                 1.512823                            1.426127      -0.837873       2.498204                    0.999440       3.087988       8.116331       0.550022       1.215965      -0.724302       0.000081       0.018038      -0.011493       0.021388      -0.004330      -0.002595      -0.006363       0.009453      -0.035255      -0.015012       0.002726       0.012286              1.555609       1.196262       0.051943      -0.038124       2.180735      -0.317586       1.289830           0.000000
           20              H       4.109991       4.011168       6.763043       0.145321       0.923783 0.65614665E+01  0.59802235E+02                                 1.434019                            1.391035      -0.713824       2.546404                    0.999973       2.918678       7.261400       0.607691       1.105876      -0.753712      -0.007607      -0.003521       0.015507       0.017628      -0.009315      -0.001582      -0.001975       0.015601       0.005999      -0.013539       0.002349       0.011190              1.439347       1.254004      -0.027205      -0.273724       1.199776      -0.013475       1.864262           0.000000
           21              H       3.804494       3.561927       5.291192       0.165290       0.892487 0.64042501E+01  0.59498411E+02                                 1.547380                            1.489545      -0.812907       2.520125                    0.999739       3.146793       8.583071       0.507456       1.299183      -0.705928      -0.013910      -0.011038      -0.015663       0.023678      -0.008035       0.003680       0.006599       0.014277      -0.011026      -0.014268       0.001651       0.012617              1.560514       1.712351       0.282090       0.394119       1.431190       0.205011       1.538001          -0.000000
           22              H       6.739159       1.787822       6.218816       0.159898       0.919967 0.64653754E+01  0.60061605E+02                                 1.567561                            1.487862      -0.730166       2.555984                    0.999958       3.113870       8.425165       0.513499       1.283994      -0.709746       0.021751      -0.009939       0.001487       0.023960      -0.001519      -0.001314      -0.003384       0.001615      -0.037651      -0.013286       0.005267       0.008018              1.602658       2.095964      -0.311704      -0.053557       1.411759      -0.063736       1.300251          -0.000000
           23              H       5.288199       1.434601       5.742820       0.166253       0.921869 0.67188529E+01  0.63150167E+02                                 1.583759                            1.529334      -0.765780       2.545147                    0.999920       3.138435       8.599471       0.499213       1.305392      -0.705355      -0.015212      -0.015832      -0.012957       0.025494       0.002991       0.007558      -0.001177      -0.020291      -0.005573      -0.014337       0.002830       0.011507              1.597390       1.583535       0.291361       0.255468       1.718593       0.229235       1.490041          -0.000000
           24              H       5.526786       1.982150       7.191927       0.153324       0.871441 0.60361138E+01  0.55605425E+02                                 1.554878                            1.467748      -0.818542       2.503219                    0.999429       3.293749       9.132936       0.496786       1.338373      -0.696280      -0.006282      -0.005353       0.018132       0.019922      -0.000332      -0.006411      -0.003940      -0.018720      -0.005648      -0.012594       0.001000       0.011593              1.605533       1.298249       0.004192      -0.231511       1.294337      -0.190182       2.224012          -0.000000
           25              H       7.553434       2.393670      13.079333       0.303582       0.528410 0.31462593E+01  0.24905980E+02                                 1.161729                            1.096266      -1.088805       2.468260                    0.999697       2.602984       6.941278       0.540167       1.432415      -0.676894       0.005545       0.005950      -0.021639       0.023117       0.001177      -0.007292      -0.000037      -0.005892      -0.021195      -0.011493       0.004475       0.007017              1.196721       1.035398      -0.010496       0.258771       0.956523       0.069129       1.598243           0.000000
           26              H       7.221255       1.884986      14.387103       0.297435       0.582333 0.38107023E+01  0.30792599E+02                                 1.145417                            1.140339      -0.885375       2.610792                    0.999576       2.170532       5.348424       0.592340       1.279658      -0.715541      -0.026270      -0.022032       0.028257       0.044430       0.007275      -0.008558      -0.005790       0.003544      -0.009567      -0.009172      -0.005775       0.014948              1.134796       1.156726       0.142491      -0.147001       1.155233      -0.108304       1.092430           0.000001
           27              H       8.897327       0.810464      13.682044       0.153562       0.913503 0.62722968E+01  0.57442238E+02                                 1.512824                            1.426128      -0.837873       2.498204                    0.999440       3.087988       8.116333       0.550022       1.215966      -0.724302      -0.000081      -0.018038      -0.011493       0.021388      -0.004330       0.002595       0.006363       0.009453      -0.035255      -0.015012       0.002726       0.012286              1.555610       1.196263       0.051943       0.038124       2.180737       0.317586       1.289830           0.000000
           28              H      -0.091055       1.704375      14.885843       0.145321       0.923784 0.65614703E+01  0.59802282E+02                                 1.434020                            1.391036      -0.713824       2.546404                    0.999973       2.918678       7.261402       0.607691       1.105877      -0.753712       0.007607       0.003521       0.015507       0.017628      -0.009315       0.001582       0.001975       0.015601       0.005999      -0.013539       0.002349       0.011190              1.439348       1.254005      -0.027205       0.273725       1.199777       0.013474       1.864262           0.000000
           29              H       0.214441       2.153617      13.413992       0.165290       0.892487 0.64042536E+01  0.59498447E+02                                 1.547380                            1.489545      -0.812906       2.520125                    0.999739       3.146794       8.583072       0.507457       1.299182      -0.705929       0.013910       0.011038      -0.015663       0.023678      -0.008035      -0.003680      -0.006599       0.014277      -0.011026      -0.014268       0.001651       0.012617              1.560514       1.712351       0.282089      -0.394118       1.431189      -0.205011       1.538001          -0.000000
           30              H       6.726676       3.927721      14.341616       0.159898       0.919967 0.64653802E+01  0.60061659E+02                                 1.567562                            1.487863      -0.730166       2.555984                    0.999958       3.113870       8.425165       0.513499       1.283994      -0.709746      -0.021751       0.009939       0.001487       0.023960      -0.001519       0.001314       0.003384       0.001615      -0.037651      -0.013286       0.005267       0.008018              1.602658       2.095965      -0.311705       0.053557       1.411760       0.063736       1.300251          -0.000000
           31              H       8.177637       4.280942      13.865620       0.166253       0.921869 0.67188528E+01  0.63150166E+02                                 1.583759                            1.529334      -0.765780       2.545147                    0.999920       3.138435       8.599471       0.499213       1.305392      -0.705355       0.015212       0.015832      -0.012957       0.025494       0.002991      -0.007558       0.001177      -0.020291      -0.005573      -0.014337       0.002830       0.011507              1.597390       1.583535       0.291361      -0.255468       1.718593      -0.229235       1.490041          -0.000000
           32              H       7.939050       3.733393      15.314727       0.153324       0.871441 0.60361137E+01  0.55605425E+02                                 1.554878                            1.467748      -0.818542       2.503218                    0.999429       3.293749       9.132936       0.496786       1.338373      -0.696280       0.006282       0.005353       0.018132       0.019922      -0.000332       0.006411       0.003940      -0.018720      -0.005648      -0.012594       0.001000       0.011593              1.605533       1.298249       0.004192       0.231511       1.294337       0.190183       2.224012          -0.000000
           33              H       2.125469       8.109213      11.289067       0.303582       0.528410 0.31462593E+01  0.24905979E+02                                 1.161729                            1.096266      -1.088804       2.468260                    0.999697       2.602984       6.941278       0.540167       1.432415      -0.676894       0.005545       0.005950       0.021639       0.023117       0.001177       0.007292       0.000037      -0.005892      -0.021195      -0.011493       0.004475       0.007017              1.196721       1.035398      -0.010496      -0.258771       0.956523      -0.069129       1.598243           0.000000
           34              H       1.793291       7.600530       9.981297       0.297435       0.582333 0.38106991E+01  0.30792568E+02                                 1.145417                            1.140338      -0.885375       2.610792                    0.999576       2.170532       5.348425       0.592340       1.279659      -0.715541      -0.026270      -0.022032      -0.028257       0.044430       0.007275       0.008558       0.005790       0.003544      -0.009567      -0.009172      -0.005775       0.014948              1.134796       1.156725       0.142491       0.147001       1.155232       0.108304       1.092431           0.000001
           35              H       3.469363       6.526008      10.686356       0.153562       0.913503 0.62722913E+01  0.57442177E+02                                 1.512823                            1.426127      -0.837873       2.498204                    0.999440       3.087988       8.116333       0.550022       1.215966      -0.724302      -0.000081      -0.018038       0.011493       0.021388      -0.004330      -0.002595      -0.006363       0.009453      -0.035255      -0.015012       0.002726       0.012286              1.555610       1.196263       0.051944      -0.038124       2.180736      -0.317586       1.289830           0.000000
           36              H       3.927880       7.419919       9.482557       0.145321       0.923783 0.65614665E+01  0.59802235E+02                                 1.434019                            1.391035      -0.713824       2.546404                    0.999973       2.918678       7.261400       0.607691       1.105876      -0.753712       0.007607       0.003521      -0.015507       0.017628      -0.009315      -0.001582      -0.001975       0.015601       0.005999      -0.013539       0.002349       0.011190              1.439347       1.254004      -0.027205      -0.273724       1.199776      -0.013475       1.864262           0.000000
           37              H       4.233377       7.869160      10.954408       0.165290       0.892487 0.64042533E+01  0.59498445E+02                                 1.547380                            1.489545      -0.812907       2.520125                    0.999739       3.146794       8.583073       0.507457       1.299182      -0.705929       0.013910       0.011038       0.015663       0.023678      -0.008035       0.003680       0.006599       0.014277      -0.011026      -0.014268       0.001651       0.012617              1.560514       1.712351       0.282090       0.394119       1.431190       0.205011       1.538002          -0.000000
           38              H       1.298712       9.643265      10.026784       0.159898       0.919967 0.64653754E+01  0.60061605E+02                                 1.567561                            1.487862      -0.730166       2.555984                    0.999958       3.113870       8.425165       0.513499       1.283994      -0.709746      -0.021751       0.009939      -0.001487       0.023960      -0.001519      -0.001314      -0.003384       0.001615      -0.037651      -0.013286       0.005267       0.008018              1.602658       2.095964      -0.311704      -0.053557       1.411759      -0.063736       1.300251          -0.000000
           39              H       2.749672       9.996486      10.502780       0.166253       0.921869 0.67188532E+01  0.63150168E+02                                 1.583759                            1.529334      -0.765780       2.545147                    0.999920       3.138435       8.599470       0.499213       1.305391      -0.705355       0.015212       0.015832       0.012957       0.025494       0.002991       0.007558      -0.001177      -0.020291      -0.005573      -0.014337       0.002830       0.011507              1.597389       1.583535       0.291361       0.255468       1.718593       0.229235       1.490041          -0.000000
           40              H       2.511085       9.448937       9.053673       0.153324       0.871441 0.60361138E+01  0.55605425E+02                                 1.554878                            1.467748      -0.818542       2.503218                    0.999429       3.293749       9.132936       0.496786       1.338373      -0.696280       0.006282       0.005353      -0.018132       0.019922      -0.000332      -0.006411      -0.003940      -0.018720      -0.005648      -0.012594       0.001000       0.011593              1.605533       1.298249       0.004192      -0.231511       1.294337      -0.190182       2.224012          -0.000000
           41              H       0.484437       9.037417       3.166267       0.303582       0.528410 0.31462628E+01  0.24906012E+02                                 1.161729                            1.096266      -1.088805       2.468260                    0.999697       2.602985       6.941279       0.540167       1.432414      -0.676894      -0.005545      -0.005950       0.021639       0.023117       0.001177      -0.007292      -0.000037      -0.005892      -0.021195      -0.011493       0.004475       0.007017              1.196722       1.035398      -0.010496       0.258771       0.956523       0.069129       1.598243           0.000000
           42              H       0.816616       9.546101       1.858497       0.297435       0.582333 0.38107028E+01  0.30792605E+02                                 1.145417                            1.140339      -0.885375       2.610792                    0.999576       2.170532       5.348425       0.592339       1.279659      -0.715541       0.026270       0.022032      -0.028257       0.044430       0.007275      -0.008558      -0.005790       0.003544      -0.009567      -0.009172      -0.005775       0.014948              1.134797       1.156726       0.142491      -0.147001       1.155233      -0.108304       1.092431           0.000001
           43              H      -0.859456      10.620623       2.563556       0.153562       0.913503 0.62722999E+01  0.57442272E+02                                 1.512824                            1.426128      -0.837873       2.498204                    0.999440       3.087989       8.116335       0.550022       1.215965      -0.724302       0.000081       0.018038       0.011493       0.021388      -0.004330       0.002595       0.006363       0.009453      -0.035254      -0.015012       0.002726       0.012286              1.555610       1.196263       0.051943       0.038124       2.180737       0.317586       1.289830           0.000000
           44              H       8.128926       9.726712       1.359757       0.145321       0.923784 0.65614703E+01  0.59802282E+02                                 1.434020                            1.391036      -0.713824       2.546404                    0.999973       2.918678       7.261402       0.607691       1.105877      -0.753712      -0.007607      -0.003521      -0.015507       0.017628      -0.009315       0.001582       0.001975       0.015601       0.005999      -0.013539       0.002349       0.011190              1.439348       1.254005      -0.027205       0.273725       1.199777       0.013474       1.864262           0.000000
           45              H       7.823430       9.277470       2.831608       0.165290       0.892487 0.64042527E+01  0.59498441E+02                                 1.547380                            1.489545      -0.812906       2.520125                    0.999739       3.146794       8.583074       0.507456       1.299183      -0.705928      -0.013910      -0.011038       0.015663       0.023678      -0.008035      -0.003680      -0.006599       0.014277      -0.011026      -0.014268       0.001651       0.012617              1.560514       1.712352       0.282090      -0.394119       1.431190      -0.205011       1.538002          -0.000000
           46              H       1.311195       7.503366       1.903984       0.159898       0.919967 0.64653802E+01  0.60061659E+02                                 1.567562                            1.487863      -0.730166       2.555984                    0.999958       3.113870       8.425165       0.513499       1.283994      -0.709746       0.021751      -0.009939      -0.001487       0.023960      -0.001519       0.001314       0.003384       0.001615      -0.037651      -0.013286       0.005267       0.008018              1.602658       2.095965      -0.311705       0.053557       1.411760       0.063736       1.300251          -0.000000
           47              H      -0.139766       7.150145       2.379980       0.166253       0.921869 0.67188521E+01  0.63150154E+02                                 1.583759                            1.529334      -0.765780       2.545147                    0.999920       3.138435       8.599469       0.499213       1.305391      -0.705355      -0.015212      -0.015832       0.012957       0.025494       0.002991      -0.007558       0.001177      -0.020291      -0.005573      -0.014337       0.002830       0.011507              1.597389       1.583534       0.291361      -0.255468       1.718593      -0.229235       1.490041          -0.000000
           48              H       0.098821       7.697694       0.930873       0.153324       0.871441 0.60361133E+01  0.55605418E+02                                 1.554878                            1.467748      -0.818542       2.503219                    0.999429       3.293749       9.132935       0.496786       1.338372      -0.696280      -0.006282      -0.005353      -0.018132       0.019922      -0.000332       0.006411       0.003940      -0.018720      -0.005648      -0.012594       0.001000       0.011593              1.605533       1.298249       0.004192       0.231510       1.294337       0.190183       2.224012          -0.000000
           49              C      -0.221679       2.350231       3.488743      -0.141493      36.673951 0.46013543E+03  0.11033385E+05                                 9.724412                            7.270413      -0.202077       1.891892                    0.999360      30.772855      90.978550       0.592952       0.430788      -1.049375       0.016105       0.017949      -0.001648       0.024171       0.035313      -0.008177       0.025671      -0.047765       0.030430      -0.053872       0.005869       0.048003             11.333057      13.828711      -2.960246       2.095708      10.049073      -5.136282      10.121386           0.000001
           50              C       1.127768       2.086173       3.653798      -0.028865      39.753364 0.44405307E+03  0.10411574E+05                                10.018444                            6.945534       0.000691       1.997716                    0.999394      27.458499      76.802257       0.641235       0.407387      -1.078633      -0.016605       0.042317      -0.021276       0.050191       0.005089      -0.008651       0.000774       0.011872      -0.004070      -0.009847      -0.003154       0.013000             12.554361      12.536936      -1.374420       1.251313      11.855217      -7.501174      13.270931          -0.000001
           51              C       8.799128       3.239570       2.521642      -0.029529      39.774784 0.43745294E+03  0.10226774E+05                                10.021985                            6.906658      -0.038074       1.987517                    0.999317      27.398268      76.724150       0.640712       0.408918      -1.076750       0.049514       0.004601       0.012981       0.051394       0.007845       0.004120      -0.000202      -0.019957       0.020889      -0.016835       0.007027       0.009808             12.468356      18.301560      -2.745591       0.572300       9.362061      -4.373750       9.741446          -0.000001
           52              C       7.347802       3.579073       2.393789       0.602365      25.209396 0.25421669E+03  0.52811137E+04                                 7.889490                            5.639089      -0.244263       1.966785                    0.999158      22.570079      63.106547       0.628549       0.469078      -1.022272      -0.059285       0.021638      -0.017055       0.065374       0.040202       0.018020       0.045285      -0.130701      -0.074078      -0.065366      -0.041581       0.106947              9.455424      13.063890      -2.242070      -0.141327       6.117155      -2.484966       9.185228           0.000002
           53              C       1.638352       3.607651       1.859796      -0.029824      39.475910 0.43129033E+03  0.10042352E+05                                 9.976040                            6.850808       0.055726       2.020235                    0.999294      27.173202      75.826624       0.644607       0.408080      -1.077801      -0.030880      -0.014243       0.036757       0.050075      -0.014822       0.001833       0.004148      -0.002784      -0.006079      -0.015192      -0.000900       0.016092             12.495940      15.195729       2.081730      -2.473480      10.524765      -6.106064      11.767327          -0.000001
           54              C       0.289370       3.860278       1.703839      -0.133294      36.646785 0.46917708E+03  0.11297752E+05                                 9.736103                            7.353621      -0.098969       1.931534                    0.999543      30.419106      89.932599       0.588510       0.432212      -1.049187       0.007408       0.001726       0.031102       0.032018      -0.013093       0.013043       0.010395      -0.065823       0.054703      -0.047876       0.016000       0.031877             11.270600      16.548596       0.577978      -1.620662       7.946926      -3.362723       9.316278           0.000001
           55              C       1.603533       1.169400       4.752325       0.576559      23.787371 0.25442878E+03  0.52869703E+04                                 7.594875                            5.627401      -0.089105       2.015921                    0.999582      22.733246      63.585178       0.631517       0.466746      -1.023479      -0.001200      -0.031984       0.054402       0.063119      -0.009360      -0.020622       0.077345      -0.076325       0.003345      -0.064679      -0.037050       0.101729              9.050964       8.931445      -0.224400       1.028099       8.480364      -4.839779       9.741083           0.000002
           56              C       2.057733       2.711454       2.833070      -0.137470      36.570527 0.45901487E+03  0.11009935E+05                                 9.724057                            7.260554      -0.211927       1.891160                    0.999401      30.785287      91.303468       0.592931       0.430669      -1.048482      -0.018487       0.011996      -0.001078       0.022064      -0.014706      -0.001711       0.045100       0.000963      -0.042345      -0.051116       0.004504       0.046612             11.389249      11.117469       0.960775      -0.988524      10.920553      -6.517536      12.129724           0.000001
           57              C       2.641885       4.333525       1.020386       0.623478      23.953448 0.24181513E+03  0.49706874E+04                                 7.698823                            5.549228      -0.057714       2.043295                    0.999424      22.022202      61.639217       0.623965       0.477543      -1.015741       0.043549       0.030804      -0.034928       0.063760      -0.007010       0.028990       0.082187      -0.065351       0.119344      -0.079749      -0.031742       0.111491              9.205304      11.497107       1.103729      -1.312357       7.808602      -3.733951       8.310204           0.000002
           58              C       4.240614       3.365312      11.611543      -0.141493      36.673978 0.46013552E+03  0.11033387E+05                                 9.724416                            7.270413      -0.202077       1.891892                    0.999360      30.772856      90.978551       0.592952       0.430788      -1.049375      -0.016105      -0.017949      -0.001648       0.024171       0.035313       0.008177      -0.025671      -0.047765       0.030430      -0.053872       0.005869       0.048003             11.333064      13.828730      -2.960255      -2.095716      10.049075       5.136282      10.121387           0.000001
           59              C       2.891168       3.629370      11.776598      -0.028865      39.753349 0.44405279E+03  0.10411565E+05                                10.018442                            6.945532       0.000690       1.997716                    0.999394      27.458497      76.802252       0.641235       0.407387      -1.078633       0.016605      -0.042317      -0.021276       0.050191       0.005089       0.008651      -0.000774       0.011872      -0.004070      -0.009847      -0.003154       0.013000             12.554358      12.536944      -1.374424      -1.251314      11.855208       7.501166      13.270921          -0.000001
           60              C       4.666708       2.475973      10.644442      -0.029529      39.774795 0.43745281E+03  0.10226770E+05                                10.021987                            6.906657      -0.038074       1.987517                    0.999317      27.398267      76.724147       0.640712       0.408918      -1.076750      -0.049514      -0.004601       0.012981       0.051394       0.007845      -0.004120       0.000202      -0.019957       0.020889      -0.016835       0.007027       0.009808             12.468361      18.301576      -2.745597      -0.572305       9.362061       4.373749       9.741446          -0.000001
           61              C       6.118033       2.136470      10.516589       0.602365      25.209404 0.25421667E+03  0.52811132E+04                                 7.889491                            5.639089      -0.244263       1.966785                    0.999158      22.570081      63.106555       0.628550       0.469078      -1.022272       0.059285      -0.021638      -0.017055       0.065374       0.040202      -0.018020      -0.045285      -0.130701      -0.074078      -0.065366      -0.041581       0.106947              9.455428      13.063898      -2.242071       0.141325       6.117156       2.484968       9.185228           0.000002
           62              C       2.380584       2.107892       9.982596      -0.029824      39.475921 0.43129065E+03  0.10042361E+05                                 9.976042                            6.850811       0.055726       2.020235                    0.999294      27.173204      75.826632       0.644607       0.408080      -1.077801       0.030880       0.014243       0.036757       0.050075      -0.014822      -0.001833      -0.004148      -0.002784      -0.006079      -0.015192      -0.000900       0.016092             12.495942      15.195738       2.081728       2.473479      10.524765       6.106061      11.767323          -0.000001
           63              C       3.729566       1.855265       9.826639      -0.133294      36.646787 0.46917710E+03  0.11297753E+05                                 9.736103                            7.353621      -0.098969       1.931534                    0.999543      30.419107      89.932603       0.588510       0.432212      -1.049187      -0.007408      -0.001726       0.031102       0.032018      -0.013093      -0.013043      -0.010395      -0.065824       0.054703      -0.047876       0.016000       0.031877             11.270601      16.548601       0.577979       1.620665       7.946926       3.362722       9.316277           0.000001
           64              C       2.415403       4.546143      12.875125       0.576559      23.787380 0.25442888E+03  0.52869728E+04                                 7.594877                            5.627402      -0.089105       2.015921                    0.999582      22.733246      63.585179       0.631517       0.466746      -1.023479       0.001200       0.031984       0.054402       0.063119      -0.009360       0.020622      -0.077345      -0.076325       0.003345      -0.064679      -0.037050       0.101729              9.050968       8.931445      -0.224403      -1.028100       8.480369       4.839785       9.741089           0.000002
           65              C       1.961202       3.004090      10.955870      -0.137470      36.570505 0.45901482E+03  0.11009933E+05                                 9.724054                            7.260554      -0.211927       1.891160                    0.999401      30.785287      91.303466       0.592931       0.430669      -1.048482       0.018487      -0.011996      -0.001078       0.022064      -0.014706       0.001711      -0.045100       0.000963      -0.042345      -0.051116       0.004504       0.046612             11.389242      11.117473       0.960772       0.988524      10.920543       6.517526      12.129711           0.000001
           66              C       1.377051       1.382018       9.143186       0.623478      23.953463 0.24181541E+03  0.49706943E+04                                 7.698826                            5.549231      -0.057714       2.043295                    0.999424      22.022203      61.639220       0.623965       0.477543      -1.015741      -0.043549      -0.030804      -0.034928       0.063760      -0.007010      -0.028990      -0.082187      -0.065351       0.119344      -0.079749      -0.031742       0.111491              9.205308      11.497111       1.103728       1.312357       7.808605       3.733952       8.310207           0.000002
           67              C       8.259550       9.080856      12.756857      -0.141493      36.673952 0.46013544E+03  0.11033385E+05                                 9.724412                            7.270413      -0.202077       1.891892                    0.999360      30.772855      90.978551       0.592952       0.430788      -1.049375      -0.016105      -0.017949       0.001648       0.024171       0.035313      -0.008177       0.025671      -0.047765       0.030430      -0.053872       0.005869       0.048003             11.333057      13.828712      -2.960246       2.095709      10.049073      -5.136282      10.121386           0.000001
           68              C       6.910103       9.344914      12.591802      -0.028865      39.753361 0.44405302E+03  0.10411572E+05                                10.018444                            6.945534       0.000691       1.997716                    0.999394      27.458497      76.802253       0.641235       0.407387      -1.078633       0.016605      -0.042317       0.021276       0.050191       0.005089      -0.008651       0.000774       0.011872      -0.004070      -0.009847      -0.003154       0.013000             12.554362      12.536936      -1.374420       1.251313      11.855218      -7.501174      13.270931          -0.000001
           69              C      -0.761257       8.191517      13.723958      -0.029529      39.774787 0.43745297E+03  0.10226775E+05                                10.021986                            6.906659      -0.038074       1.987517                    0.999317      27.398269      76.724155       0.640712       0.408918      -1.076750      -0.049514      -0.004601      -0.012981       0.051394       0.007845       0.004120      -0.000202      -0.019957       0.020889      -0.016835       0.007027       0.009808             12.468357      18.301562      -2.745591       0.572300       9.362061      -4.373750       9.741447          -0.000001
           70              C       0.690069       7.852014      13.851811       0.602365      25.209397 0.25421669E+03  0.52811137E+04                                 7.889490                            5.639089      -0.244263       1.966785                    0.999158      22.570079      63.106548       0.628549       0.469078      -1.022272       0.059285      -0.021638       0.017055       0.065374       0.040202       0.018020       0.045285      -0.130701      -0.074078      -0.065366      -0.041581       0.106947              9.455425      13.063891      -2.242070      -0.141327       6.117155      -2.484966       9.185228           0.000002
           71              C       6.399519       7.823436      14.385804      -0.029824      39.475914 0.43129037E+03  0.10042353E+05                                 9.976041                            6.850809       0.055726       2.020235                    0.999294      27.173203      75.826630       0.644607       0.408080      -1.077801       0.030880       0.014243      -0.036757       0.050075      -0.014822       0.001833       0.004148      -0.002784      -0.006079      -0.015192      -0.000900       0.016092             12.495942      15.195731       2.081730      -2.473481      10.524766      -6.106064      11.767328          -0.000001
           72              C       7.748501       7.570809      14.541761      -0.133294      36.646788 0.46917713E+03  0.11297754E+05                                 9.736103                            7.353622      -0.098969       1.931534                    0.999543      30.419108      89.932606       0.588510       0.432212      -1.049187      -0.007408      -0.001726      -0.031102       0.032018      -0.013093       0.013043       0.010395      -0.065823       0.054703      -0.047876       0.016000       0.031877             11.270601      16.548598       0.577978      -1.620663       7.946926      -3.362723       9.316279           0.000001
           73              C       6.434338      10.261687      11.493275       0.576559      23.787371 0.25442878E+03  0.52869703E+04                                 7.594875                            5.627401      -0.089105       2.015921                    0.999582      22.733246      63.585178       0.631517       0.466746      -1.023479       0.001200       0.031984      -0.054402       0.063119      -0.009360      -0.020622       0.077345      -0.076325       0.003345      -0.064679      -0.037050       0.101729              9.050964       8.931445      -0.224400       1.028099       8.480364      -4.839779       9.741082           0.000002
           74              C       5.980138       8.719633      13.412530      -0.137470      36.570522 0.45901479E+03  0.11009932E+05                                 9.724056                            7.260554      -0.211927       1.891160                    0.999401      30.785285      91.303458       0.592931       0.430669      -1.048482       0.018487      -0.011996       0.001078       0.022064      -0.014706      -0.001711       0.045100       0.000963      -0.042345      -0.051116       0.004504       0.046612             11.389248      11.117468       0.960775      -0.988524      10.920552      -6.517536      12.129723           0.000001
           75              C       5.395986       7.097562      15.225214       0.623478      23.953449 0.24181514E+03  0.49706876E+04                                 7.698824                            5.549228      -0.057715       2.043295                    0.999424      22.022203      61.639225       0.623965       0.477543      -1.015741      -0.043549      -0.030804       0.034928       0.063760      -0.007010       0.028990       0.082187      -0.065351       0.119344      -0.079749      -0.031742       0.111491              9.205305      11.497108       1.103729      -1.312357       7.808603      -3.733951       8.310205           0.000002
           76              C       3.797257       8.065775       4.634057      -0.141493      36.673973 0.46013545E+03  0.11033385E+05                                 9.724415                            7.270413      -0.202077       1.891892                    0.999360      30.772853      90.978541       0.592952       0.430788      -1.049375       0.016105       0.017949       0.001648       0.024171       0.035313       0.008177      -0.025671      -0.047765       0.030430      -0.053872       0.005869       0.048003             11.333063      13.828729      -2.960254      -2.095716      10.049074       5.136282      10.121386           0.000001
           77              C       5.146703       7.801717       4.469002      -0.028865      39.753347 0.44405276E+03  0.10411565E+05                                10.018441                            6.945531       0.000691       1.997716                    0.999394      27.458496      76.802248       0.641235       0.407387      -1.078633      -0.016605       0.042317       0.021276       0.050191       0.005089       0.008651      -0.000774       0.011872      -0.004070      -0.009847      -0.003154       0.013000             12.554357      12.536944      -1.374423      -1.251314      11.855207       7.501165      13.270921          -0.000001
           78              C       3.371163       8.955114       5.601158      -0.029529      39.774789 0.43745276E+03  0.10226769E+05                                10.021986                            6.906657      -0.038073       1.987517                    0.999317      27.398265      76.724138       0.640712       0.408918      -1.076750       0.049514       0.004601      -0.012981       0.051394       0.007845      -0.004120       0.000202      -0.019957       0.020889      -0.016835       0.007027       0.009808             12.468359      18.301574      -2.745597      -0.572305       9.362060       4.373748       9.741445          -0.000001
           79              C       1.919838       9.294617       5.729011       0.602365      25.209403 0.25421665E+03  0.52811128E+04                                 7.889491                            5.639089      -0.244263       1.966785                    0.999158      22.570080      63.106551       0.628550       0.469078      -1.022272      -0.059285       0.021638       0.017055       0.065374       0.040202      -0.018020      -0.045285      -0.130701      -0.074078      -0.065366      -0.041581       0.106947              9.455427      13.063898      -2.242071       0.141325       6.117156       2.484968       9.185228           0.000002
           80              C       5.657287       9.323195       6.263004      -0.029824      39.475918 0.43129062E+03  0.10042360E+05                                 9.976041                            6.850810       0.055726       2.020235                    0.999294      27.173203      75.826627       0.644607       0.408080      -1.077801      -0.030880      -0.014243      -0.036757       0.050075      -0.014822      -0.001833      -0.004148      -0.002784      -0.006079      -0.015192      -0.000900       0.016092             12.495941      15.195737       2.081727       2.473478      10.524764       6.106060      11.767323          -0.000001
           81              C       4.308305       9.575822       6.418961      -0.133294      36.646787 0.46917710E+03  0.11297753E+05                                 9.736103                            7.353621      -0.098969       1.931534                    0.999543      30.419107      89.932601       0.588510       0.432212      -1.049187       0.007408       0.001726      -0.031102       0.032018      -0.013093      -0.013043      -0.010395      -0.065823       0.054703      -0.047876       0.016000       0.031877             11.270601      16.548601       0.577979       1.620665       7.946925       3.362722       9.316277           0.000001
           82              C       5.622468       6.884944       3.370475       0.576559      23.787379 0.25442886E+03  0.52869724E+04                                 7.594877                            5.627402      -0.089105       2.015921                    0.999582      22.733245      63.585177       0.631516       0.466746      -1.023479      -0.001200      -0.031984      -0.054402       0.063119      -0.009360       0.020622      -0.077345      -0.076325       0.003345      -0.064679      -0.037050       0.101729              9.050968       8.931444      -0.224403      -1.028099       8.480369       4.839785       9.741089           0.000002
           83              C       6.076669       8.426997       5.289730      -0.137470      36.570505 0.45901483E+03  0.11009933E+05                                 9.724054                            7.260554      -0.211927       1.891160                    0.999401      30.785287      91.303468       0.592931       0.430670      -1.048482      -0.018487       0.011996       0.001078       0.022064      -0.014706       0.001711      -0.045100       0.000963      -0.042345      -0.051116       0.004504       0.046612             11.389243      11.117473       0.960772       0.988524      10.920543       6.517526      12.129712           0.000001
           84              C       6.660820      10.049069       7.102414       0.623478      23.953461 0.24181539E+03  0.49706938E+04                                 7.698826                            5.549231      -0.057714       2.043295                    0.999424      22.022202      61.639219       0.623965       0.477543      -1.015741       0.043549       0.030804       0.034928       0.063760      -0.007010      -0.028990      -0.082187      -0.065351       0.119344      -0.079749      -0.031742       0.111491              9.205308      11.497111       1.103727       1.312357       7.808605       3.733952       8.310207           0.000002
           85              C       4.439729       4.003167       5.861412      -0.288637      20.063809 0.30476694E+03  0.65329012E+04                                 6.203119                            5.619662       0.773014       2.277341                    0.997994      26.692756      72.427264       0.735333       0.388583      -1.086628       0.093080      -0.068915      -0.011154       0.116351      -0.081329      -0.003406      -0.006166       0.083118      -0.177075      -0.067597      -0.053248       0.120845              6.370941       6.567596      -0.846086       0.027499       6.871605      -0.396674       5.673622          -0.000001
           86              C       5.813299       2.033590       6.277300      -0.296747      22.130287 0.32537587E+03  0.71172149E+04                                 6.723706                            5.858818       0.410838       2.161996                    0.995187      27.232380      75.593088       0.707808       0.395609      -1.077590      -0.018555       0.097017      -0.035412       0.104932      -0.022160       0.019360      -0.057982      -0.148586      -0.153510      -0.076165      -0.047709       0.123874              7.175063       6.215947      -0.729031       0.196013       8.405360      -1.668016       6.903884          -0.000000
           87              C       9.026106       1.712377      13.984212      -0.288637      20.063821 0.30476710E+03  0.65329056E+04                                 6.203121                            5.619663       0.773013       2.277341                    0.997994      26.692758      72.427273       0.735333       0.388583      -1.086628      -0.093080       0.068915      -0.011154       0.116351      -0.081329       0.003406       0.006166       0.083118      -0.177075      -0.067597      -0.053248       0.120845              6.370945       6.567602      -0.846091      -0.027498       6.871611       0.396671       5.673622          -0.000000
           88              C       7.652537       3.681953      14.400100      -0.296747      22.130295 0.32537590E+03  0.71172158E+04                                 6.723708                            5.858818       0.410838       2.161996                    0.995187      27.232379      75.593087       0.707808       0.395609      -1.077590       0.018555      -0.097017      -0.035412       0.104932      -0.022160      -0.019360       0.057982      -0.148586      -0.153510      -0.076165      -0.047709       0.123874              7.175066       6.215948      -0.729033      -0.196014       8.405364       1.668019       6.903886          -0.000000
           89              C       3.598142       7.427920      10.384188      -0.288637      20.063811 0.30476699E+03  0.65329028E+04                                 6.203119                            5.619662       0.773014       2.277341                    0.997994      26.692759      72.427276       0.735333       0.388583      -1.086628      -0.093080       0.068915       0.011154       0.116351      -0.081329      -0.003406      -0.006165       0.083118      -0.177075      -0.067597      -0.053248       0.120845              6.370942       6.567597      -0.846086       0.027499       6.871606      -0.396674       5.673623          -0.000001
           90              C       2.224572       9.397497       9.968300      -0.296747      22.130285 0.32537585E+03  0.71172143E+04                                 6.723706                            5.858818       0.410838       2.161996                    0.995187      27.232379      75.593087       0.707808       0.395609      -1.077590       0.018555      -0.097017       0.035412       0.104932      -0.022160       0.019360      -0.057982      -0.148586      -0.153510      -0.076165      -0.047709       0.123874              7.175064       6.215947      -0.729032       0.196013       8.405360      -1.668016       6.903884          -0.000000
           91              C      -0.988235       9.718710       2.261388      -0.288637      20.063823 0.30476714E+03  0.65329068E+04                                 6.203122                            5.619664       0.773013       2.277341                    0.997994      26.692760      72.427283       0.735333       0.388583      -1.086628       0.093080      -0.068915       0.011154       0.116351      -0.081329       0.003406       0.006166       0.083118      -0.177075      -0.067597      -0.053248       0.120845              6.370945       6.567602      -0.846091      -0.027498       6.871611       0.396671       5.673622          -0.000001
           92              C       0.385334       7.749134       1.845500      -0.296747      22.130295 0.32537591E+03  0.71172159E+04                                 6.723708                            5.858818       0.410838       2.161996                    0.995187      27.232379      75.593084       0.707808       0.395609      -1.077590      -0.018555       0.097017       0.035412       0.104932      -0.022160      -0.019360       0.057982      -0.148586      -0.153510      -0.076165      -0.047709       0.123874              7.175066       6.215948      -0.729033      -0.196014       8.405364       1.668019       6.903886          -0.000000
           93              O       2.203154       5.260243       0.328161      -0.559936      40.827786 0.55977190E+03  0.13582362E+05                                 9.384650                            7.302700       0.282613       2.152507                    0.995477      27.312510      71.941895       0.706569       0.357262      -1.141274       0.003370      -0.018746       0.020221       0.027779      -0.023248       0.031152       0.005245      -0.095615       0.078105      -0.075933       0.035143       0.040790             10.953109       7.428446      -0.756714       0.494055      11.186002      -6.423052      14.244878          -0.000001
           94              O       3.839824       3.971960       1.098527      -0.579923      34.414415 0.49176957E+03  0.11584063E+05                                 8.369096                            6.811037       0.254018       2.125444                    0.997285      27.751474      72.675013       0.735040       0.353750      -1.140947      -0.029400      -0.004934      -0.003719       0.030042      -0.014490       0.014113       0.056068       0.067373      -0.050649      -0.080619       0.035138       0.045481              9.534440      16.255071       1.034959       0.407485       6.431142      -0.319725       5.917106           0.000001
           95              O       2.793355       1.081381       4.997309      -0.581402      30.929590 0.48327487E+03  0.11287854E+05                                 7.664112                            6.721887       0.906736       2.329907                    0.998796      27.544606      70.867440       0.747945       0.350606      -1.148219      -0.027426      -0.009871      -0.000387       0.029151      -0.024360       0.021294       0.066474       0.021017      -0.097178      -0.091039       0.033393       0.057646              8.188347      11.761690      -0.391542       2.156905       6.395843      -1.208483       6.407507          -0.000001
           96              O       0.697314       0.581385       5.405886      -0.588979      36.867374 0.54805365E+03  0.13232168E+05                                 8.738356                            7.176752       0.500943       2.202101                    0.998323      27.957100      73.534960       0.719837       0.352423      -1.144801       0.025310       0.028248      -0.012604       0.039968       0.031961      -0.037081      -0.015346      -0.041109       0.005000      -0.053228      -0.003909       0.057137             10.015957       8.431244       2.172138      -2.131654      10.004063      -5.385205      11.612565          -0.000001
           97              O       6.566575       3.287581       3.299481      -0.594881      33.308847 0.46485727E+03  0.10741363E+05                                 8.087876                            6.563892       1.005507       2.373048                    0.999157      27.190439      69.340856       0.762662       0.347564      -1.151940       0.013202      -0.000727      -0.038084       0.040313       0.042506      -0.065098       0.029446      -0.060771       0.092363      -0.105132       0.036557       0.068575              9.038111      10.177004       0.627377      -4.690791       5.716779      -1.899428      11.220550          -0.000001
           98              O       7.012638       4.162973       1.324991      -0.578918      39.409517 0.54404450E+03  0.13107602E+05                                 9.160318                            7.159739       0.274564       2.137659                    0.996828      27.672958      72.643955       0.719492       0.353339      -1.144380       0.002490      -0.006762       0.029282       0.030155       0.000749       0.044924      -0.025924      -0.052073       0.035838      -0.062680       0.008339       0.054342             10.743813      11.191647      -3.998841       3.210511       8.779647      -3.588036      12.260146           0.000000
           99              O       1.815782       0.455300       8.450961      -0.559936      40.827781 0.55977191E+03  0.13582363E+05                                 9.384649                            7.302700       0.282613       2.152507                    0.995477      27.312510      71.941898       0.706569       0.357262      -1.141274      -0.003370       0.018746       0.020221       0.027779      -0.023248      -0.031152      -0.005245      -0.095615       0.078105      -0.075933       0.035143       0.040790             10.953108       7.428447      -0.756713      -0.494052      11.186002       6.423050      14.244876          -0.000001
          100              O       0.179111       1.743584       9.221327      -0.579923      34.414426 0.49176997E+03  0.11584075E+05                                 8.369098                            6.811039       0.254018       2.125444                    0.997285      27.751473      72.675010       0.735040       0.353750      -1.140947       0.029400       0.004935      -0.003719       0.030042      -0.014490      -0.014113      -0.056068       0.067373      -0.050649      -0.080619       0.035138       0.045481              9.534442      16.255074       1.034959      -0.407485       6.431145       0.319723       5.917107           0.000001
          101              O       1.225580       4.634163      13.120109      -0.581402      30.929607 0.48327542E+03  0.11287869E+05                                 7.664115                            6.721891       0.906735       2.329907                    0.998796      27.544608      70.867448       0.747945       0.350606      -1.148219       0.027426       0.009871      -0.000387       0.029151      -0.024360      -0.021294      -0.066474       0.021017      -0.097178      -0.091039       0.033393       0.057646              8.188350      11.761695      -0.391544      -2.156904       6.395847       1.208483       6.407508          -0.000001
          102              O       3.321621       5.134158      13.528686      -0.588979      36.867358 0.54805328E+03  0.13232157E+05                                 8.738353                            7.176749       0.500943       2.202101                    0.998323      27.957099      73.534958       0.719837       0.352423      -1.144801      -0.025310      -0.028248      -0.012604       0.039968       0.031961       0.037081       0.015346      -0.041109       0.005000      -0.053228      -0.003909       0.057137             10.015954       8.431238       2.172136       2.131652      10.004061       5.385205      11.612564          -0.000001
          103              O       6.899260       2.427963      11.422281      -0.594881      33.308862 0.46485750E+03  0.10741369E+05                                 8.087879                            6.563894       1.005507       2.373048                    0.999157      27.190442      69.340867       0.762661       0.347564      -1.151940      -0.013202       0.000727      -0.038084       0.040313       0.042506       0.065098      -0.029446      -0.060771       0.092363      -0.105132       0.036557       0.068575              9.038115      10.177012       0.627379       4.690794       5.716782       1.899431      11.220550          -0.000001
          104              O       6.453197       1.552570       9.447791      -0.578918      39.409527 0.54404453E+03  0.13107603E+05                                 9.160320                            7.159739       0.274564       2.137659                    0.996828      27.672958      72.643955       0.719492       0.353339      -1.144380      -0.002490       0.006762       0.029282       0.030155       0.000749      -0.044924       0.025924      -0.052073       0.035838      -0.062680       0.008339       0.054342             10.743817      11.191655      -3.998844      -3.210516       8.779648       3.588039      12.260149           0.000000
          105              O       5.834717       6.170844      15.917439      -0.559936      40.827785 0.55977187E+03  0.13582362E+05                                 9.384650                            7.302700       0.282613       2.152507                    0.995477      27.312509      71.941894       0.706569       0.357262      -1.141274      -0.003370       0.018746      -0.020221       0.027779      -0.023248       0.031152       0.005245      -0.095615       0.078105      -0.075933       0.035143       0.040790             10.953109       7.428447      -0.756714       0.494055      11.186002      -6.423052      14.244879          -0.000001
          106              O       4.198047       7.459127      15.147073      -0.579923      34.414432 0.49176986E+03  0.11584072E+05                                 8.369099                            6.811039       0.254017       2.125443                    0.997285      27.751479      72.675036       0.735039       0.353750      -1.140947       0.029400       0.004934       0.003719       0.030042      -0.014489       0.014113       0.056068       0.067373      -0.050648      -0.080619       0.035138       0.045481              9.534444      16.255079       1.034960       0.407485       6.431144      -0.319725       5.917108           0.000001
          107              O       5.244516      10.349706      11.248291      -0.581402      30.929592 0.48327493E+03  0.11287855E+05                                 7.664112                            6.721887       0.906735       2.329907                    0.998796      27.544608      70.867446       0.747945       0.350606      -1.148219       0.027426       0.009871       0.000387       0.029151      -0.024360       0.021294       0.066474       0.021017      -0.097178      -0.091039       0.033393       0.057646              8.188347      11.761690      -0.391542       2.156905       6.395843      -1.208483       6.407507          -0.000001
          108              O       7.340557      10.849702      10.839714      -0.588979      36.867373 0.54805363E+03  0.13232167E+05                                 8.738356                            7.176752       0.500943       2.202101                    0.998323      27.957099      73.534959       0.719837       0.352423      -1.144801      -0.025310      -0.028248       0.012604       0.039968       0.031961      -0.037081      -0.015346      -0.041109       0.005000      -0.053228      -0.003909       0.057137             10.015957       8.431244       2.172138      -2.131654      10.004063      -5.385205      11.612565          -0.000000
          109              O       1.471296       8.143506      12.946119      -0.594881      33.308845 0.46485725E+03  0.10741362E+05                                 8.087876                            6.563892       1.005507       2.373048                    0.999157      27.190439      69.340855       0.762662       0.347564      -1.151940      -0.013202       0.000727       0.038084       0.040313       0.042506      -0.065098       0.029446      -0.060771       0.092363      -0.105132       0.036557       0.068575              9.038111      10.177004       0.627377      -4.690791       5.716779      -1.899428      11.220549          -0.000001
          110              O       1.025233       7.268114      14.920609      -0.578918      39.409519 0.54404453E+03  0.13107603E+05                                 9.160318                            7.159739       0.274564       2.137659                    0.996828      27.672959      72.643958       0.719492       0.353339      -1.144380      -0.002490       0.006762      -0.029282       0.030155       0.000749       0.044924      -0.025924      -0.052073       0.035839      -0.062680       0.008339       0.054342             10.743814      11.191648      -3.998842       3.210511       8.779647      -3.588036      12.260146          -0.000000
          111              O       6.222089      10.975787       7.794639      -0.559936      40.827781 0.55977191E+03  0.13582363E+05                                 9.384649                            7.302700       0.282613       2.152507                    0.995477      27.312510      71.941897       0.706569       0.357262      -1.141274       0.003370      -0.018746      -0.020221       0.027779      -0.023248      -0.031152      -0.005245      -0.095615       0.078105      -0.075933       0.035143       0.040790             10.953108       7.428447      -0.756713      -0.494052      11.186001       6.423050      14.244875          -0.000001
          112              O       7.858760       9.687503       7.024273      -0.579923      34.414428 0.49177000E+03  0.11584076E+05                                 8.369098                            6.811040       0.254018       2.125444                    0.997285      27.751473      72.675012       0.735039       0.353750      -1.140947      -0.029400      -0.004934       0.003719       0.030042      -0.014490      -0.014113      -0.056068       0.067373      -0.050649      -0.080619       0.035138       0.045481              9.534443      16.255075       1.034959      -0.407485       6.431146       0.319724       5.917108           0.000001
          113              O       6.812291       6.796924       3.125491      -0.581402      30.929605 0.48327538E+03  0.11287868E+05                                 7.664115                            6.721890       0.906735       2.329907                    0.998796      27.544607      70.867445       0.747945       0.350606      -1.148219      -0.027426      -0.009871       0.000387       0.029151      -0.024360      -0.021294      -0.066474       0.021017      -0.097178      -0.091039       0.033393       0.057646              8.188350      11.761694      -0.391544      -2.156904       6.395847       1.208483       6.407508          -0.000001
          114              O       4.716250       6.296929       2.716914      -0.588979      36.867355 0.54805323E+03  0.13232156E+05                                 8.738353                            7.176749       0.500944       2.202101                    0.998323      27.957098      73.534954       0.719837       0.352423      -1.144801       0.025310       0.028248       0.012604       0.039968       0.031961       0.037081       0.015346      -0.041109       0.005000      -0.053228      -0.003909       0.057137             10.015954       8.431237       2.172136       2.131652      10.004060       5.385205      11.612563          -0.000000
          115              O       1.138611       9.003124       4.823319      -0.594881      33.308858 0.46485743E+03  0.10741367E+05                                 8.087878                            6.563893       1.005507       2.373048                    0.999157      27.190441      69.340862       0.762661       0.347564      -1.151940       0.013202      -0.000727       0.038084       0.040313       0.042506       0.065098      -0.029446      -0.060771       0.092363      -0.105132       0.036557       0.068575              9.038114      10.177011       0.627379       4.690793       5.716781       1.899430      11.220549          -0.000001
          116              O       1.584674       9.878517       6.797809      -0.578918      39.409528 0.54404456E+03  0.13107604E+05                                 9.160320                            7.159739       0.274564       2.137659                    0.996828      27.672959      72.643957       0.719492       0.353339      -1.144380       0.002490      -0.006762      -0.029282       0.030155       0.000749      -0.044924       0.025924      -0.052073       0.035839      -0.062680       0.008339       0.054342             10.743817      11.191655      -3.998843      -3.210516       8.779648       3.588038      12.260148          -0.000000
          117              N       5.650582       3.323017       5.817549      -0.096884      18.686015 0.25961604E+03  0.53035830E+04                                 5.890182                            5.148988       0.079466       2.142592                    0.998648      22.396049      57.786392       0.782933       0.382951      -1.099404      -0.132142      -0.079550       0.065888       0.167722      -0.015740       0.032331      -0.003051      -0.014977      -0.140988      -0.060757       0.014684       0.046073              6.265814       5.879529      -1.515670      -0.043406       7.430188      -1.280780       5.487725           0.000001
          118              N       7.815254       2.392527      13.940349      -0.096884      18.686024 0.25961603E+03  0.53035826E+04                                 5.890184                            5.148988       0.079466       2.142592                    0.998648      22.396049      57.786392       0.782933       0.382951      -1.099404       0.132142       0.079550       0.065888       0.167722      -0.015740      -0.032331       0.003051      -0.014977      -0.140988      -0.060757       0.014684       0.046073              6.265817       5.879531      -1.515673       0.043406       7.430194       1.280783       5.487724           0.000001
          119              N       2.387289       8.108070      10.428051      -0.096884      18.686015 0.25961605E+03  0.53035830E+04                                 5.890182                            5.148988       0.079466       2.142592                    0.998648      22.396049      57.786391       0.782933       0.382951      -1.099404       0.132142       0.079550      -0.065888       0.167722      -0.015740       0.032331      -0.003051      -0.014977      -0.140988      -0.060757       0.014684       0.046073              6.265814       5.879529      -1.515671      -0.043406       7.430188      -1.280780       5.487725           0.000001
          120              N       0.222617       9.038560       2.305251      -0.096884      18.686025 0.25961604E+03  0.53035831E+04                                 5.890184                            5.148988       0.079466       2.142592                    0.998648      22.396051      57.786400       0.782933       0.382951      -1.099404      -0.132142      -0.079550      -0.065888       0.167722      -0.015740      -0.032331       0.003051      -0.014977      -0.140988      -0.060757       0.014684       0.046073              6.265817       5.879532      -1.515673       0.043405       7.430194       1.280783       5.487725           0.000001

******************************************************
Auxiliary information for the entire system
The total spin magnetic moment of the unit cell is   0.000024
The total net atomic charge of the unit cell is   -0.000004
Accuracy of reproducing the electrostatic potential in the unit cell:
  The inner radius (bohr) =    5.0000
  The outer radius (bohr) =   12.0000
  Valid grid points have density less than (e/(bohr^3)) =    0.0001
  The number of valid grid points were=        43938
  The rms potential error without charges in kcal/mol is=      5.23960
  The rms potential error with partial charges in kcal/mol is=      0.54981
  The RRMSE value at monopole order=      0.10493
  The rms potential error with partial charges and cloud penetration in kcal/mol is=      0.53655
  The RRMSE value at monopole order with cloud penetration is=      0.10240
  The rms potential error with partial charges and atomic dipoles in kcal/mol is=      0.36319
  The RRMSE value at dipole order=      0.06932
  The rms potential error with partial charges, atomic dipoles and cloud penetration in kcal/mol is=      0.35389
  The RRMSE value at dipole order with cloud penetration=      0.06754

******************************************************
The electron densities and ab initio electrostatic potential were computed in VASP using the PBE functional and
projector augmented wave method. See the main text of the journal article for a description of computational details.
The atomic charges, dipoles, and quadrupoles were computed with the DDEC6 method as described in
(a) T. A. Manz and N. Gabaldon Limas, RSC Adv. 6 (2016) 47771-47801 DOI: 10.1039/c6ra04656h
(b) N. Gabaldon Limas and T. A. Manz, RSC Adv. 8 (2018) 2678-2707 DOI: 10.1039/c7ra11829e.
For each atom in the material, the electron cloud parameters were fit to the spherically averaged atom-in-material
electron density using radial positions for which this density was between 10^-4 and 10^-2 electrons per cubic bohr.
The polarizabilities, dispersion coefficients, and quantum Drude oscillator (QDO) parameters were fit using the MCLF method.
The magnetic structure of the system was optimized in VASP from the default ferromagnetic initial guess using spin polarization.
The atomic spin moments (ASMs) were computed on this optimized magnetic structure using the DDEC6 partition as inputs
to the method of T. A. Manz and D. S. Sholl, J. Chem. Theory Comput. 7 (2011) 4146-4164 DOI: 10.1021/ct200539n.
The RMSE and RRMSE were computed using a uniform grid with Ewald summation.
