# Supplementary material for: A collection of forcefield precursors for metal–organic frameworks
Source: RSC Adv. 2019 Nov 13;9(63):36492–507. doi: 10.1039/c9ra07327b (PMC9075174; doi:10.1039/c9ra07327b)
Supplement: RA-009-C9RA07327B-s4957 [file RA-009-C9RA07327B-s4957.xyz]

  120
jmolscript: load "" {1 1 1} spacegroup "x,y,z" unitcell [{      9.480100     0.000000     0.000000 }, {     -1.435323    11.461477     0.000000 }, {      0.000000     0.000000    16.302700 }]
Zn     2.662946     6.270459    15.003049     0.959009
Zn    -0.075880    10.921756     6.851699     0.959009
Zn     5.381831     5.191018     1.299651     0.959009
Zn     8.120657     0.539721     9.451001     0.959009
H     -0.591772     9.532510    12.256370     0.117566
H      5.081869     8.928491    13.358432     0.123040
H      8.047641     6.994939    15.243025     0.124695
H      3.178837     7.659705     4.105020     0.117566
H      6.985297     8.263725     5.207082     0.123040
H      4.019525    10.197276     7.091675     0.124695
H      8.636549     1.928967     4.046330     0.117566
H      2.962908     2.532986     2.944268     0.123040
H     -0.002864     4.466538     1.059675     0.124695
H      4.865940     3.801772    12.197680     0.117566
H      1.059480     3.197752    11.095618     0.123040
H      4.025252     1.264201     9.211026     0.124695
H      1.724583     7.584059     9.869655     0.299204
H      1.911666     7.997819    11.248863     0.301487
H      3.943834     7.455691     9.528928     0.149311
H      3.531222     6.549088    10.738588     0.152853
H      4.170110     7.957703    10.996171     0.171252
H      2.755289     9.966900    10.609797     0.170363
H      1.315789     9.758302    10.022900     0.159455
H      2.574408     9.518757     9.118100     0.155785
H      0.862483     9.608156     1.718305     0.299204
H      0.675399     9.194397     3.097513     0.301487
H      8.123332     9.736525     1.377578     0.149311
H     -0.944157    10.643128     2.587238     0.152853
H      7.897056     9.234512     2.844821     0.171252
H     -0.168224     7.225315     2.458447     0.170363
H      1.271277     7.433914     1.871550     0.159455
H      0.012658     7.673459     0.966750     0.155785
H      6.320194     3.877418     6.433045     0.299204
H      6.133111     3.463658     5.053837     0.301487
H      4.100943     4.005786     6.773772     0.149311
H      4.513555     4.912389     5.564112     0.152853
H      3.874667     3.503774     5.306529     0.171252
H      5.289488     1.494577     5.692903     0.170363
H      6.728988     1.703175     6.279800     0.159455
H      5.470369     1.942720     7.184600     0.155785
H      7.182294     1.853321    14.584395     0.299204
H      7.369378     2.267080    13.205187     0.301488
H     -0.078555     1.724952    14.925122     0.149312
H      8.988934     0.818349    13.715462     0.152853
H      0.147721     2.226965    13.457879     0.171252
H      8.213001     4.236162    13.844253     0.170363
H      6.773500     4.027563    14.431150     0.159455
H      8.032119     3.788018    15.335950     0.155785
C      0.681483     7.874035    13.901312     0.595831
C      6.443480    10.288968    11.538562     0.572401
C      5.401642     7.124454    15.279543     0.618312
C     -0.778047     8.219025    13.775618    -0.028059
C      8.266309     9.109582    12.803162    -0.143323
C      6.918263     9.374342    12.636549    -0.024957
C      5.989040     8.747399    13.459835    -0.137106
C      6.411425     7.849966    14.435063    -0.029777
C      7.764298     7.592082    14.589775    -0.132898
C      1.905583     9.318181     5.749962     0.595831
C      5.623685     6.903248     3.387212     0.572401
C      6.665524    10.067761     7.128193     0.618312
C      3.365113     8.973190     5.624268    -0.028059
C      3.800857     8.082634     4.651812    -0.143323
C      5.148903     7.817873     4.485199    -0.024957
C      6.078125     8.444816     5.308485    -0.137106
C      5.655740     9.342250     6.283713    -0.029777
C      4.302868     9.600133     6.438425    -0.132898
C      7.363294     3.587442     2.401388     0.595831
C      1.601297     1.172509     4.764138     0.572401
C      2.643135     4.337023     1.023157     0.618312
C      8.822824     3.242452     2.527082    -0.028059
C     -0.221532     2.351895     3.499538    -0.143323
C      1.126514     2.087135     3.666151    -0.024957
C      2.055737     2.714078     2.842865    -0.137106
C      1.633352     3.611511     1.867637    -0.029777
C      0.280479     3.869395     1.712925    -0.132898
C      6.139194     2.143296    10.552738     0.595831
C      2.421092     4.558229    12.915488     0.572401
C      1.379253     1.393716     9.174507     0.618312
C      4.679664     2.488287    10.678432    -0.028059
C      4.243920     3.378843    11.650888    -0.143323
C      2.895874     3.643604    11.817501    -0.024957
C      1.966652     3.016661    10.994215    -0.137106
C      2.389037     2.119227    10.018987    -0.029777
C      3.741909     1.861344     9.864275    -0.132898
C      3.589565     7.453398    10.420686    -0.288212
C      2.221885     9.441965    10.008228    -0.294185
C     -1.002500     9.738817     2.269336    -0.288212
C      0.365181     7.750251     1.856878    -0.294185
C      4.455212     4.008079     5.882014    -0.288212
C      5.822892     2.019512     6.294472    -0.294185
C      9.047277     1.722660    14.033364    -0.288212
C      7.679596     3.711226    14.445822    -0.294185
O      1.016407     7.292709    14.976638    -0.578580
O      1.468206     8.169512    12.995697    -0.590547
O      7.351355    10.881985    10.880422    -0.589155
O      5.246928    10.388683    11.297282    -0.579984
O      4.200704     7.486293    15.204550    -0.575513
O      5.845230     6.189427    15.980559    -0.563992
O      1.570658     9.899507     6.825288    -0.578580
O      1.118860     9.022704     4.844347    -0.590547
O      4.715811     6.310231     2.729072    -0.589155
O      6.820237     6.803533     3.145932    -0.579984
O      7.866461     9.705923     7.053200    -0.575513
O      6.221936    11.002789     7.829209    -0.563992
O      7.028370     4.168768     1.326062    -0.578580
O      6.576571     3.291965     3.307003    -0.590547
O      0.693422     0.579492     5.422278    -0.589155
O      2.797849     1.072794     5.005418    -0.579984
O      3.844073     3.975184     1.098150    -0.575513
O      2.199547     5.272050     0.322141    -0.563992
O      6.474119     1.561970     9.477412    -0.578580
O      6.925917     2.438773    11.458353    -0.590547
O      3.328966     5.151246    13.573628    -0.589155
O      1.224540     4.657944    13.156768    -0.579984
O      0.178316     1.755554     9.249500    -0.575513
O      1.822841     0.458688     8.473491    -0.563992
N      2.254679     8.059711    10.419056    -0.114274
N      0.332386     9.132505     2.267706    -0.114274
N      5.790098     3.401766     5.883644    -0.114274
N      7.712391     2.328972    14.034994    -0.114274

The following XYZ coordinates are in angstroms. Other properties are in atomic units.
The sperically averaged electron density of each atom fit to a function of the form exp(a - br)
eigen_1, eigen_2 and eigen_3 are the three eigenvalues of traceless quadrupole moment tensor
  atom number  atomic symbol              X              Y              Z     net charge C6 coefficient C8 coefficient C10 coefficient fluctuating dipole atomic polarizability isotropic forcefield polarizability              a              b squared Pearson coefficient          <r^3>          <r^4>         wp_QDO          m_QDO          q_QDO       dipole_x       dipole_y       dipole_z         dipole            Qxy            Qxz            Qyz     Q(x^2-y^2)  Q(3z^2 - R^2)        eigen_1        eigen_2        eigen_3 static polarizability      alpha(xx)      alpha(xy)      alpha(xz)      alpha(yy)      alpha(yz)      alpha(zz) atomic spin moment
            1             Zn       2.662946       6.270459      15.003049       0.959009      90.466050 0.18314550E+04  0.58218125E+05                                16.881085                           14.337149      -0.085446       1.849120                    0.998533      45.654659     126.334271       0.457808       0.420882      -1.124593      -0.015760       0.015201       0.015453       0.026800       0.010817      -0.046138       0.010937      -0.001103      -0.051646      -0.055991       0.012612       0.043379             19.454522      20.529875      -0.521115       1.118684      16.974416       0.009477      20.859275           0.000001
            2             Zn      -0.075880      10.921756       6.851699       0.959009      90.466059 0.18314547E+04  0.58218113E+05                                16.881085                           14.337148      -0.085446       1.849120                    0.998533      45.654661     126.334278       0.457808       0.420882      -1.124593       0.015760      -0.015201       0.015453       0.026800       0.010817       0.046138      -0.010937      -0.001103      -0.051645      -0.055991       0.012612       0.043379             19.454525      20.529895      -0.521127      -1.118688      16.974411      -0.009469      20.859268           0.000001
            3             Zn       5.381831       5.191018       1.299651       0.959009      90.466053 0.18314551E+04  0.58218128E+05                                16.881085                           14.337149      -0.085446       1.849120                    0.998533      45.654660     126.334273       0.457808       0.420882      -1.124593       0.015760      -0.015201      -0.015453       0.026800       0.010817      -0.046138       0.010937      -0.001103      -0.051645      -0.055991       0.012612       0.043379             19.454522      20.529875      -0.521115       1.118684      16.974416       0.009477      20.859275           0.000001
            4             Zn       8.120657       0.539721       9.451001       0.959009      90.466059 0.18314547E+04  0.58218113E+05                                16.881086                           14.337148      -0.085446       1.849120                    0.998533      45.654661     126.334279       0.457808       0.420882      -1.124593      -0.015760       0.015201      -0.015453       0.026800       0.010817       0.046138      -0.010937      -0.001103      -0.051645      -0.055991       0.012612       0.043379             19.454525      20.529894      -0.521127      -1.118688      16.974412      -0.009469      20.859269           0.000001
            5              H      -0.591772       9.532510      12.256370       0.117566       1.142303 0.84867773E+01  0.84303979E+02                                 1.769820                            1.674910      -1.327888       2.244757                    0.995335       3.620826      10.097529       0.497427       1.239571      -0.716739       0.023350       0.018914      -0.021723       0.037079       0.010296      -0.004103      -0.003982       0.003105       0.000217      -0.010462      -0.002452       0.012914              1.804816       1.958730       0.157866      -0.330020       1.672406      -0.349106       1.783313           0.000000
            6              H       5.081869       8.928491      13.358432       0.123040       1.262643 0.97153672E+01  0.10008674E+03                                 1.917733                            1.813213      -1.409632       2.214601                    0.993617       3.735161      10.698517       0.468510       1.269023      -0.710687      -0.038116       0.007646      -0.001504       0.038904      -0.004908      -0.000596       0.001826       0.014226      -0.026174      -0.009271      -0.003790       0.013061              1.951679       2.510339      -0.082979       0.134294       1.651289      -0.175031       1.693408           0.000001
            7              H       8.047641       6.994939      15.243025       0.124695       0.953680 0.67924118E+01  0.64795762E+02                                 1.669844                            1.576410      -1.127272       2.349500                    0.997288       3.592912      10.318384       0.467991       1.371974      -0.688248       0.011839      -0.028661       0.025138       0.039919      -0.007502       0.002883      -0.010366      -0.008134       0.013329      -0.011556      -0.004382       0.015938              1.719687       1.619949      -0.120754       0.162329       1.713278      -0.369348       1.825833           0.000000
            8              H       3.178837       7.659705       4.105020       0.117566       1.142304 0.84867847E+01  0.84304066E+02                                 1.769820                            1.674910      -1.327888       2.244757                    0.995335       3.620826      10.097528       0.497427       1.239570      -0.716739      -0.023350      -0.018914      -0.021723       0.037079       0.010296       0.004103       0.003982       0.003105       0.000217      -0.010462      -0.002452       0.012914              1.804817       1.958730       0.157866       0.330020       1.672406       0.349106       1.783313           0.000000
            9              H       6.985297       8.263725       5.207082       0.123040       1.262644 0.97153780E+01  0.10008688E+03                                 1.917735                            1.813214      -1.409633       2.214601                    0.993617       3.735162      10.698522       0.468510       1.269024      -0.710687       0.038116      -0.007646      -0.001504       0.038904      -0.004908       0.000596      -0.001826       0.014226      -0.026174      -0.009271      -0.003790       0.013061              1.951680       2.510341      -0.082977      -0.134293       1.651290       0.175030       1.693409           0.000001
           10              H       4.019525      10.197276       7.091675       0.124695       0.953680 0.67924076E+01  0.64795716E+02                                 1.669844                            1.576410      -1.127271       2.349500                    0.997288       3.592911      10.318383       0.467991       1.371975      -0.688248      -0.011839       0.028661       0.025138       0.039919      -0.007502      -0.002883       0.010366      -0.008134       0.013329      -0.011556      -0.004382       0.015938              1.719687       1.619949      -0.120754      -0.162330       1.713278       0.369348       1.825833           0.000000
           11              H       8.636549       1.928967       4.046330       0.117566       1.142304 0.84867807E+01  0.84304018E+02                                 1.769820                            1.674910      -1.327889       2.244757                    0.995335       3.620827      10.097531       0.497427       1.239570      -0.716739      -0.023350      -0.018914       0.021723       0.037079       0.010296      -0.004103      -0.003982       0.003105       0.000217      -0.010462      -0.002452       0.012914              1.804816       1.958730       0.157866      -0.330020       1.672406      -0.349106       1.783313           0.000000
           12              H       2.962908       2.532986       2.944268       0.123040       1.262644 0.97153731E+01  0.10008681E+03                                 1.917734                            1.813213      -1.409633       2.214601                    0.993617       3.735162      10.698520       0.468510       1.269023      -0.710687       0.038116      -0.007646       0.001504       0.038904      -0.004908      -0.000596       0.001826       0.014226      -0.026173      -0.009271      -0.003790       0.013061              1.951679       2.510339      -0.082979       0.134294       1.651290      -0.175031       1.693408           0.000001
           13              H      -0.002864       4.466538       1.059675       0.124695       0.953680 0.67924118E+01  0.64795762E+02                                 1.669844                            1.576410      -1.127271       2.349500                    0.997288       3.592912      10.318384       0.467991       1.371974      -0.688248      -0.011839       0.028661      -0.025138       0.039919      -0.007502       0.002883      -0.010366      -0.008134       0.013329      -0.011556      -0.004382       0.015938              1.719687       1.619949      -0.120754       0.162329       1.713278      -0.369348       1.825833           0.000000
           14              H       4.865940       3.801772      12.197680       0.117566       1.142304 0.84867856E+01  0.84304079E+02                                 1.769821                            1.674911      -1.327888       2.244757                    0.995335       3.620826      10.097529       0.497427       1.239571      -0.716739       0.023350       0.018914       0.021723       0.037079       0.010296       0.004103       0.003982       0.003105       0.000217      -0.010462      -0.002452       0.012914              1.804817       1.958731       0.157867       0.330020       1.672407       0.349106       1.783313           0.000000
           15              H       1.059480       3.197752      11.095618       0.123040       1.262643 0.97153738E+01  0.10008683E+03                                 1.917734                            1.813214      -1.409632       2.214601                    0.993617       3.735161      10.698518       0.468510       1.269024      -0.710687      -0.038116       0.007646       0.001504       0.038904      -0.004908       0.000596      -0.001826       0.014226      -0.026174      -0.009271      -0.003790       0.013061              1.951679       2.510340      -0.082977      -0.134293       1.651289       0.175030       1.693408           0.000001
           16              H       4.025252       1.264201       9.211026       0.124695       0.953680 0.67924082E+01  0.64795720E+02                                 1.669844                            1.576410      -1.127271       2.349500                    0.997288       3.592912      10.318384       0.467991       1.371974      -0.688248       0.011839      -0.028661      -0.025138       0.039919      -0.007502      -0.002883       0.010366      -0.008134       0.013329      -0.011556      -0.004382       0.015938              1.719686       1.619949      -0.120754      -0.162329       1.713278       0.369348       1.825832           0.000000
           17              H       1.724583       7.584059       9.869655       0.299204       0.575307 0.37125452E+01  0.29732719E+02                                 1.123884                            1.115665      -0.836587       2.633701                    0.999755       2.142389       5.214407       0.608297       1.257267      -0.720438      -0.024363      -0.020086      -0.029820       0.043430       0.006420       0.008987       0.007300       0.003020      -0.001890      -0.009040      -0.006275       0.015316              1.114225       1.094649       0.121194       0.157456       1.106199       0.129286       1.141828           0.000001
           18              H       1.911666       7.997819      11.248863       0.301487       0.563063 0.33968948E+01  0.27294563E+02                                 1.192559                            1.124816      -1.015861       2.498211                    0.999936       2.587376       6.855980       0.545757       1.396730      -0.684064      -0.001173       0.000676       0.019318       0.019365       0.002746       0.006873      -0.001675      -0.002529      -0.024647      -0.011932       0.004225       0.007706              1.227616       1.080702       0.008280      -0.296609       0.983395      -0.093918       1.618750           0.000000
           19              H       3.943834       7.455691       9.528928       0.149311       0.910914 0.64673842E+01  0.58760465E+02                                 1.422366                            1.382911      -0.708094       2.551283                    0.999977       2.903329       7.223211       0.607936       1.108897      -0.752837       0.011978       0.002083      -0.015954       0.020058      -0.008326      -0.002070      -0.001754       0.019339       0.008391      -0.014483       0.002915       0.011569              1.426462       1.252432      -0.018870      -0.267500       1.198294      -0.030116       1.828658           0.000000
           20              H       3.531222       6.549088      10.738588       0.152853       0.907189 0.62505749E+01  0.57181012E+02                                 1.503218                            1.422218      -0.793609       2.516429                    0.999706       3.084328       8.096439       0.551735       1.213510      -0.724829       0.003210      -0.018454       0.012307       0.022413      -0.003905      -0.001964      -0.007346       0.009606      -0.034242      -0.015304       0.003387       0.011917              1.541588       1.187466       0.017766      -0.024242       2.138736      -0.322244       1.298563          -0.000000
           21              H       4.170110       7.957703      10.996171       0.171252       0.860693 0.61597297E+01  0.56810252E+02                                 1.521665                            1.469982      -0.841541       2.509863                    0.999620       3.150065       8.628851       0.504833       1.315508      -0.702021       0.015377       0.010680       0.015025       0.024006      -0.007226       0.003648       0.006913       0.016519      -0.009799      -0.014643       0.001962       0.012681              1.532327       1.603471       0.284052       0.348384       1.477586       0.229249       1.515923          -0.000000
           22              H       2.755289       9.966900      10.609797       0.170363       0.929414 0.68172044E+01  0.64326814E+02                                 1.592914                            1.541293      -0.810519       2.524408                    0.999765       3.150132       8.656861       0.496735       1.306759      -0.704961       0.015159       0.017225       0.013448       0.026596       0.004262       0.007418      -0.000618      -0.021650      -0.002244      -0.015088       0.003022       0.012066              1.604654       1.617076       0.247230       0.297356       1.623389       0.221880       1.573497          -0.000000
           23              H       1.315789       9.758302      10.022900       0.159455       0.903668 0.63435176E+01  0.58683071E+02                                 1.549841                            1.474619      -0.718262       2.559869                    0.999979       3.119640       8.438665       0.515066       1.285466      -0.709142      -0.020662       0.012696      -0.001978       0.024332      -0.000958      -0.001235      -0.002556       0.002029      -0.038697      -0.013337       0.005490       0.007847              1.582668       2.025587      -0.336936      -0.014091       1.433664      -0.070689       1.288752          -0.000000
           24              H       2.574408       9.518757       9.118100       0.155785       0.860245 0.59923215E+01  0.55196140E+02                                 1.551748                            1.471239      -0.844286       2.496179                    0.999362       3.296418       9.191170       0.490897       1.354573      -0.692999       0.008268       0.009479      -0.019074       0.022848       0.001676      -0.008310      -0.003801      -0.019261      -0.006782      -0.014282       0.001673       0.012609              1.597733       1.341031       0.014937      -0.276952       1.302787      -0.182163       2.149381          -0.000000
           25              H       0.862483       9.608156       1.718305       0.299204       0.575307 0.37125449E+01  0.29732715E+02                                 1.123884                            1.115665      -0.836587       2.633701                    0.999755       2.142389       5.214406       0.608297       1.257266      -0.720438       0.024363       0.020086      -0.029820       0.043430       0.006420      -0.008987      -0.007300       0.003020      -0.001890      -0.009040      -0.006275       0.015316              1.114225       1.094649       0.121194      -0.157456       1.106198      -0.129286       1.141827           0.000001
           26              H       0.675399       9.194397       3.097513       0.301487       0.563063 0.33968948E+01  0.27294563E+02                                 1.192559                            1.124816      -1.015861       2.498211                    0.999936       2.587376       6.855980       0.545757       1.396730      -0.684064       0.001173      -0.000676       0.019318       0.019365       0.002746      -0.006873       0.001675      -0.002529      -0.024647      -0.011932       0.004225       0.007706              1.227616       1.080702       0.008280       0.296609       0.983395       0.093918       1.618750           0.000000
           27              H       8.123332       9.736525       1.377578       0.149311       0.910915 0.64673858E+01  0.58760481E+02                                 1.422365                            1.382911      -0.708094       2.551283                    0.999977       2.903330       7.223213       0.607937       1.108897      -0.752837      -0.011978      -0.002083      -0.015954       0.020058      -0.008326       0.002070       0.001754       0.019339       0.008391      -0.014483       0.002915       0.011569              1.426462       1.252432      -0.018871       0.267500       1.198294       0.030115       1.828658           0.000000
           28              H      -0.944157      10.643128       2.587238       0.152853       0.907189 0.62505784E+01  0.57181051E+02                                 1.503218                            1.422218      -0.793609       2.516429                    0.999706       3.084328       8.096439       0.551735       1.213510      -0.724829      -0.003210       0.018454       0.012307       0.022413      -0.003905       0.001964       0.007346       0.009606      -0.034242      -0.015304       0.003387       0.011917              1.541589       1.187466       0.017766       0.024242       2.138737       0.322244       1.298563          -0.000000
           29              H       7.897056       9.234512       2.844821       0.171252       0.860693 0.61597307E+01  0.56810260E+02                                 1.521665                            1.469981      -0.841541       2.509863                    0.999620       3.150066       8.628852       0.504833       1.315507      -0.702021      -0.015377      -0.010680       0.015025       0.024006      -0.007226      -0.003648      -0.006913       0.016519      -0.009799      -0.014643       0.001962       0.012681              1.532327       1.603471       0.284052      -0.348384       1.477586      -0.229249       1.515922          -0.000000
           30              H      -0.168224       7.225315       2.458447       0.170363       0.929415 0.68172101E+01  0.64326879E+02                                 1.592914                            1.541294      -0.810519       2.524408                    0.999765       3.150132       8.656861       0.496735       1.306759      -0.704961      -0.015159      -0.017225       0.013448       0.026596       0.004262      -0.007418       0.000618      -0.021650      -0.002244      -0.015088       0.003022       0.012066              1.604655       1.617077       0.247231      -0.297356       1.623390      -0.221880       1.573497          -0.000000
           31              H       1.271277       7.433914       1.871550       0.159455       0.903668 0.63435177E+01  0.58683070E+02                                 1.549841                            1.474619      -0.718262       2.559869                    0.999979       3.119640       8.438664       0.515066       1.285466      -0.709142       0.020662      -0.012696      -0.001978       0.024332      -0.000958       0.001235       0.002556       0.002029      -0.038697      -0.013337       0.005490       0.007847              1.582667       2.025586      -0.336936       0.014092       1.433664       0.070689       1.288752          -0.000000
           32              H       0.012658       7.673459       0.966750       0.155785       0.860244 0.59923212E+01  0.55196137E+02                                 1.551748                            1.471239      -0.844286       2.496179                    0.999362       3.296418       9.191170       0.490897       1.354573      -0.692999      -0.008268      -0.009479      -0.019074       0.022848       0.001676       0.008310       0.003801      -0.019261      -0.006782      -0.014282       0.001673       0.012609              1.597733       1.341031       0.014937       0.276952       1.302787       0.182163       2.149380          -0.000000
           33              H       6.320194       3.877418       6.433045       0.299204       0.575307 0.37125452E+01  0.29732719E+02                                 1.123884                            1.115665      -0.836587       2.633701                    0.999755       2.142389       5.214407       0.608297       1.257267      -0.720438       0.024363       0.020086       0.029820       0.043430       0.006420       0.008987       0.007300       0.003020      -0.001890      -0.009040      -0.006275       0.015316              1.114225       1.094648       0.121194       0.157456       1.106199       0.129286       1.141828           0.000001
           34              H       6.133111       3.463658       5.053837       0.301487       0.563063 0.33968942E+01  0.27294558E+02                                 1.192559                            1.124816      -1.015861       2.498211                    0.999936       2.587376       6.855981       0.545757       1.396730      -0.684064       0.001173      -0.000676      -0.019318       0.019365       0.002746       0.006873      -0.001675      -0.002529      -0.024647      -0.011932       0.004225       0.007706              1.227616       1.080702       0.008280      -0.296609       0.983395      -0.093918       1.618750           0.000000
           35              H       4.100943       4.005786       6.773772       0.149311       0.910915 0.64673869E+01  0.58760492E+02                                 1.422365                            1.382911      -0.708094       2.551283                    0.999977       2.903330       7.223212       0.607937       1.108897      -0.752837      -0.011978      -0.002083       0.015954       0.020058      -0.008326      -0.002070      -0.001754       0.019339       0.008391      -0.014483       0.002915       0.011569              1.426462       1.252432      -0.018870      -0.267500       1.198294      -0.030116       1.828658           0.000000
           36              H       4.513555       4.912389       5.564112       0.152853       0.907189 0.62505739E+01  0.57181000E+02                                 1.503217                            1.422218      -0.793609       2.516429                    0.999706       3.084328       8.096439       0.551735       1.213510      -0.724829      -0.003210       0.018454      -0.012307       0.022413      -0.003905      -0.001964      -0.007346       0.009606      -0.034242      -0.015304       0.003387       0.011917              1.541588       1.187466       0.017766      -0.024242       2.138736      -0.322243       1.298563          -0.000000
           37              H       3.874667       3.503774       5.306529       0.171252       0.860694 0.61597340E+01  0.56810295E+02                                 1.521665                            1.469981      -0.841541       2.509863                    0.999620       3.150066       8.628851       0.504833       1.315506      -0.702022      -0.015377      -0.010680      -0.015025       0.024006      -0.007226       0.003648       0.006913       0.016519      -0.009799      -0.014643       0.001962       0.012681              1.532327       1.603471       0.284052       0.348384       1.477586       0.229249       1.515922          -0.000000
           38              H       5.289488       1.494577       5.692903       0.170363       0.929414 0.68172032E+01  0.64326799E+02                                 1.592913                            1.541293      -0.810519       2.524408                    0.999765       3.150132       8.656861       0.496735       1.306759      -0.704961      -0.015159      -0.017225      -0.013448       0.026596       0.004262       0.007418      -0.000618      -0.021650      -0.002244      -0.015088       0.003022       0.012066              1.604654       1.617076       0.247230       0.297356       1.623389       0.221879       1.573497          -0.000000
           39              H       6.728988       1.703175       6.279800       0.159455       0.903668 0.63435214E+01  0.58683109E+02                                 1.549841                            1.474619      -0.718262       2.559869                    0.999979       3.119641       8.438665       0.515066       1.285465      -0.709142       0.020662      -0.012696       0.001978       0.024332      -0.000958      -0.001235      -0.002556       0.002028      -0.038697      -0.013337       0.005490       0.007847              1.582667       2.025586      -0.336936      -0.014091       1.433664      -0.070689       1.288752           0.000000
           40              H       5.470369       1.942720       7.184600       0.155785       0.860245 0.59923215E+01  0.55196140E+02                                 1.551748                            1.471239      -0.844286       2.496179                    0.999362       3.296418       9.191170       0.490897       1.354573      -0.692999      -0.008268      -0.009479       0.019074       0.022848       0.001676      -0.008310      -0.003801      -0.019261      -0.006782      -0.014282       0.001673       0.012609              1.597733       1.341031       0.014937      -0.276952       1.302787      -0.182163       2.149381          -0.000000
           41              H       7.182294       1.853321      14.584395       0.299204       0.575306 0.37125431E+01  0.29732700E+02                                 1.123884                            1.115665      -0.836587       2.633701                    0.999755       2.142388       5.214405       0.608297       1.257268      -0.720438      -0.024363      -0.020086       0.029820       0.043430       0.006420      -0.008987      -0.007300       0.003020      -0.001890      -0.009040      -0.006275       0.015316              1.114225       1.094649       0.121194      -0.157456       1.106199      -0.129286       1.141828           0.000001
           42              H       7.369378       2.267080      13.205187       0.301488       0.563063 0.33968955E+01  0.27294570E+02                                 1.192559                            1.124816      -1.015861       2.498211                    0.999936       2.587376       6.855980       0.545758       1.396729      -0.684064      -0.001173       0.000676      -0.019318       0.019365       0.002746      -0.006873       0.001675      -0.002529      -0.024647      -0.011932       0.004225       0.007706              1.227615       1.080702       0.008280       0.296609       0.983395       0.093918       1.618749           0.000000
           43              H      -0.078555       1.724952      14.925122       0.149312       0.910914 0.64673823E+01  0.58760444E+02                                 1.422365                            1.382911      -0.708094       2.551283                    0.999977       2.903329       7.223211       0.607937       1.108897      -0.752837       0.011978       0.002083       0.015954       0.020058      -0.008326       0.002070       0.001754       0.019339       0.008391      -0.014483       0.002915       0.011569              1.426461       1.252432      -0.018871       0.267500       1.198294       0.030115       1.828658           0.000000
           44              H       8.988934       0.818349      13.715462       0.152853       0.907189 0.62505787E+01  0.57181052E+02                                 1.503218                            1.422218      -0.793609       2.516429                    0.999706       3.084328       8.096438       0.551735       1.213510      -0.724829       0.003210      -0.018454      -0.012307       0.022413      -0.003905       0.001964       0.007346       0.009606      -0.034242      -0.015304       0.003387       0.011917              1.541589       1.187466       0.017766       0.024242       2.138737       0.322243       1.298563          -0.000000
           45              H       0.147721       2.226965      13.457879       0.171252       0.860693 0.61597274E+01  0.56810225E+02                                 1.521665                            1.469981      -0.841541       2.509863                    0.999620       3.150065       8.628850       0.504833       1.315507      -0.702021       0.015377       0.010680      -0.015025       0.024006      -0.007226      -0.003648      -0.006913       0.016519      -0.009799      -0.014643       0.001962       0.012681              1.532326       1.603471       0.284052      -0.348384       1.477586      -0.229249       1.515922          -0.000000
           46              H       8.213001       4.236162      13.844253       0.170363       0.929415 0.68172101E+01  0.64326879E+02                                 1.592914                            1.541294      -0.810519       2.524408                    0.999765       3.150132       8.656861       0.496735       1.306759      -0.704961       0.015159       0.017225      -0.013448       0.026596       0.004262      -0.007418       0.000618      -0.021650      -0.002244      -0.015088       0.003022       0.012066              1.604655       1.617077       0.247231      -0.297356       1.623390      -0.221880       1.573497          -0.000000
           47              H       6.773500       4.027563      14.431150       0.159455       0.903668 0.63435177E+01  0.58683070E+02                                 1.549841                            1.474619      -0.718262       2.559869                    0.999979       3.119640       8.438664       0.515066       1.285466      -0.709142      -0.020662       0.012696       0.001978       0.024332      -0.000958       0.001235       0.002556       0.002029      -0.038697      -0.013337       0.005490       0.007847              1.582667       2.025586      -0.336936       0.014092       1.433664       0.070689       1.288752          -0.000000
           48              H       8.032119       3.788018      15.335950       0.155785       0.860244 0.59923168E+01  0.55196091E+02                                 1.551748                            1.471239      -0.844286       2.496179                    0.999362       3.296417       9.191169       0.490896       1.354574      -0.692999       0.008268       0.009479       0.019074       0.022848       0.001676       0.008310       0.003801      -0.019261      -0.006782      -0.014282       0.001673       0.012609              1.597733       1.341031       0.014937       0.276952       1.302787       0.182163       2.149380          -0.000000
           49              C       0.681483       7.874035      13.901312       0.595831      25.467790 0.25984650E+03  0.54246904E+04                                 7.931255                            5.693883      -0.234069       1.967523                    0.999170      22.718112      63.561306       0.627071       0.467877      -1.023497       0.059589      -0.021660       0.018217       0.065969       0.041293       0.017589       0.044601      -0.128257      -0.077831      -0.064092      -0.042387       0.106478              9.489581      13.081473      -2.251152      -0.136707       6.145212      -2.482719       9.242059           0.000002
           50              C       6.443480      10.288968      11.538562       0.572401      24.092434 0.25847212E+03  0.53895757E+04                                 7.652138                            5.666100      -0.079351       2.017750                    0.999584      22.810896      63.811009       0.630637       0.465786      -1.024506       0.003202       0.032043      -0.053755       0.062663      -0.007062      -0.020402       0.077373      -0.075265       0.004265      -0.065523      -0.035434       0.100956              9.129380       8.990243      -0.289733       1.055313       8.560413      -4.901725       9.837482           0.000002
           51              C       5.401642       7.124454      15.279543       0.618312      24.375403 0.24847272E+03  0.51387375E+04                                 7.777952                            5.617811      -0.056112       2.040924                    0.999431      22.170906      62.102478       0.621787       0.476307      -1.017111      -0.043144      -0.030444       0.034450       0.063048      -0.007885       0.030148       0.080975      -0.066113       0.117444      -0.080573      -0.029722       0.110294              9.293976      11.625512       1.108375      -1.339033       7.870337      -3.752795       8.386078           0.000002
           52              C      -0.778047       8.219025      13.775618      -0.028059      39.857728 0.44214369E+03  0.10358579E+05                                10.026189                            6.937146      -0.030948       1.988502                    0.999267      27.450223      76.819754       0.640530       0.408159      -1.077817      -0.048289      -0.002935      -0.013324       0.050180       0.007825       0.004466      -0.002891      -0.019391       0.021859      -0.017198       0.007368       0.009830             12.454066      18.252200      -2.752290       0.602983       9.370889      -4.365012       9.739110          -0.000001
           53              C       8.266309       9.109582      12.803162      -0.143323      36.890152 0.46458551E+03  0.11164761E+05                                 9.760968                            7.304844      -0.208983       1.889006                    0.999376      30.854100      91.261805       0.591745       0.430712      -1.049625      -0.015359      -0.016820       0.002223       0.022885       0.035781      -0.010333       0.024678      -0.045603       0.031681      -0.054742       0.008606       0.046136             11.376058      13.888240      -2.994742       2.119968      10.071203      -5.142596      10.168731           0.000001
           54              C       6.918263       9.374342      12.636549      -0.024957      39.517568 0.44125438E+03  0.10329072E+05                                 9.976527                            6.921929      -0.005666       1.996687                    0.999374      27.385595      76.522740       0.642595       0.407190      -1.078820       0.015299      -0.041435       0.020715       0.048786       0.005558      -0.009636       0.000944       0.011652      -0.008848      -0.011019      -0.003095       0.014114             12.495411      12.475115      -1.383480       1.245564      11.799060      -7.457835      13.212057          -0.000001
           55              C       5.989040       8.747399      13.459835      -0.137106      36.598373 0.46080201E+03  0.11060955E+05                                 9.729012                            7.275245      -0.207402       1.892822                    0.999385      30.771235      91.225689       0.592401       0.430737      -1.048686       0.018517      -0.012916      -0.000526       0.022583      -0.013356       0.000031       0.046182       0.000123      -0.042370      -0.052135       0.005520       0.046615             11.388372      11.103747       0.958048      -1.005909      10.926376      -6.513009      12.134992           0.000001
           56              C       6.411425       7.849966      14.435063      -0.029777      39.586547 0.43589537E+03  0.10172629E+05                                 9.987321                            6.882704       0.046814       2.016262                    0.999307      27.241792      76.008265       0.644003       0.407537      -1.078577       0.031698       0.013621      -0.036780       0.050429      -0.015013       0.003381       0.002595      -0.001733      -0.006387      -0.015335      -0.000778       0.016113             12.488687      15.186441       2.030208      -2.458177      10.512084      -6.082779      11.767535          -0.000000
           57              C       7.764298       7.592082      14.589775      -0.132898      36.575575 0.47045203E+03  0.11333150E+05                                 9.720894                            7.362967      -0.094636       1.933091                    0.999533      30.410483      89.848264       0.588368       0.432137      -1.049510      -0.008262      -0.002653      -0.031258       0.032440      -0.013568       0.014556       0.011187      -0.067190       0.054473      -0.049358       0.016319       0.033038             11.235399      16.463598       0.548314      -1.605066       7.971078      -3.356933       9.271521           0.000001
           58              C       1.905583       9.318181       5.749962       0.595831      25.467800 0.25984658E+03  0.54246926E+04                                 7.931258                            5.693885      -0.234069       1.967523                    0.999170      22.718112      63.561308       0.627071       0.467877      -1.023497      -0.059589       0.021660       0.018217       0.065969       0.041293      -0.017589      -0.044601      -0.128257      -0.077831      -0.064092      -0.042387       0.106478              9.489587      13.081485      -2.251160       0.136701       6.145216       2.482720       9.242059           0.000002
           59              C       5.623685       6.903248       3.387212       0.572401      24.092431 0.25847187E+03  0.53895692E+04                                 7.652137                            5.666097      -0.079351       2.017750                    0.999584      22.810896      63.811005       0.630637       0.465785      -1.024506      -0.003202      -0.032043      -0.053755       0.062663      -0.007062       0.020402      -0.077373      -0.075265       0.004265      -0.065523      -0.035434       0.100956              9.129380       8.990236      -0.289732      -1.055312       8.560415       4.901730       9.837490           0.000002
           60              C       6.665524      10.067761       7.128193       0.618312      24.375403 0.24847266E+03  0.51387360E+04                                 7.777953                            5.617810      -0.056112       2.040924                    0.999431      22.170908      62.102490       0.621787       0.476307      -1.017111       0.043144       0.030444       0.034450       0.063048      -0.007884      -0.030148      -0.080974      -0.066113       0.117444      -0.080573      -0.029722       0.110294              9.293978      11.625525       1.108378       1.339036       7.870334       3.752792       8.386073           0.000002
           61              C       3.365113       8.973190       5.624268      -0.028059      39.857730 0.44214353E+03  0.10358574E+05                                10.026189                            6.937145      -0.030948       1.988502                    0.999267      27.450222      76.819750       0.640531       0.408159      -1.077817       0.048289       0.002935      -0.013324       0.050180       0.007825      -0.004466       0.002890      -0.019391       0.021859      -0.017198       0.007368       0.009830             12.454069      18.252204      -2.752294      -0.602984       9.370891       4.365013       9.739112          -0.000001
           62              C       3.800857       8.082634       4.651812      -0.143323      36.890185 0.46458585E+03  0.11164771E+05                                 9.760974                            7.304846      -0.208983       1.889006                    0.999376      30.854100      91.261806       0.591745       0.430712      -1.049625       0.015359       0.016820       0.002223       0.022885       0.035781       0.010333      -0.024678      -0.045603       0.031681      -0.054742       0.008606       0.046136             11.376067      13.888250      -2.994747      -2.119973      10.071211       5.142602      10.168739           0.000001
           63              C       5.148903       7.817873       4.485199      -0.024957      39.517573 0.44125405E+03  0.10329063E+05                                 9.976527                            6.921927      -0.005666       1.996687                    0.999374      27.385595      76.522742       0.642595       0.407189      -1.078820      -0.015299       0.041435       0.020715       0.048786       0.005558       0.009636      -0.000943       0.011652      -0.008848      -0.011019      -0.003095       0.014114             12.495415      12.475106      -1.383482      -1.245567      11.799068       7.457845      13.212070          -0.000001
           64              C       6.078125       8.444816       5.308485      -0.137106      36.598399 0.46080235E+03  0.11060965E+05                                 9.729017                            7.275248      -0.207402       1.892822                    0.999385      30.771236      91.225695       0.592401       0.430737      -1.048686      -0.018517       0.012916      -0.000526       0.022583      -0.013356      -0.000031      -0.046182       0.000123      -0.042370      -0.052135       0.005520       0.046615             11.388378      11.103753       0.958053       1.005914      10.926383       6.513013      12.134999           0.000001
           65              C       5.655740       9.342250       6.283713      -0.029777      39.586549 0.43589528E+03  0.10172627E+05                                 9.987321                            6.882704       0.046815       2.016262                    0.999307      27.241793      76.008270       0.644003       0.407537      -1.078577      -0.031698      -0.013621      -0.036780       0.050429      -0.015013      -0.003381      -0.002595      -0.001733      -0.006387      -0.015335      -0.000778       0.016113             12.488689      15.186459       2.030213       2.458182      10.512079       6.082773      11.767529          -0.000000
           66              C       4.302868       9.600133       6.438425      -0.132898      36.575565 0.47045160E+03  0.11333137E+05                                 9.720891                            7.362963      -0.094636       1.933091                    0.999533      30.410481      89.848255       0.588368       0.432137      -1.049510       0.008262       0.002653      -0.031258       0.032440      -0.013568      -0.014556      -0.011187      -0.067190       0.054472      -0.049358       0.016319       0.033039             11.235398      16.463598       0.548315       1.605064       7.971075       3.356933       9.271520           0.000001
           67              C       7.363294       3.587442       2.401388       0.595831      25.467789 0.25984649E+03  0.54246903E+04                                 7.931255                            5.693883      -0.234069       1.967523                    0.999170      22.718112      63.561307       0.627071       0.467877      -1.023497      -0.059589       0.021660      -0.018217       0.065969       0.041293       0.017589       0.044601      -0.128257      -0.077831      -0.064092      -0.042387       0.106478              9.489582      13.081474      -2.251152      -0.136707       6.145212      -2.482719       9.242059           0.000002
           68              C       1.601297       1.172509       4.764138       0.572401      24.092435 0.25847214E+03  0.53895761E+04                                 7.652138                            5.666100      -0.079351       2.017750                    0.999584      22.810897      63.811012       0.630637       0.465786      -1.024506      -0.003202      -0.032043       0.053755       0.062663      -0.007062      -0.020402       0.077373      -0.075265       0.004265      -0.065523      -0.035434       0.100956              9.129380       8.990243      -0.289733       1.055313       8.560413      -4.901725       9.837482           0.000002
           69              C       2.643135       4.337023       1.023157       0.618312      24.375404 0.24847274E+03  0.51387379E+04                                 7.777952                            5.617811      -0.056112       2.040924                    0.999431      22.170907      62.102480       0.621787       0.476307      -1.017111       0.043144       0.030444      -0.034450       0.063048      -0.007885       0.030148       0.080974      -0.066113       0.117444      -0.080573      -0.029722       0.110294              9.293976      11.625512       1.108375      -1.339033       7.870337      -3.752795       8.386078           0.000002
           70              C       8.822824       3.242452       2.527082      -0.028059      39.857733 0.44214375E+03  0.10358581E+05                                10.026190                            6.937147      -0.030949       1.988502                    0.999267      27.450225      76.819761       0.640530       0.408159      -1.077817       0.048289       0.002935       0.013324       0.050180       0.007825       0.004466      -0.002891      -0.019391       0.021859      -0.017198       0.007368       0.009830             12.454067      18.252201      -2.752291       0.602983       9.370890      -4.365012       9.739111          -0.000001
           71              C      -0.221532       2.351895       3.499538      -0.143323      36.890156 0.46458556E+03  0.11164763E+05                                 9.760969                            7.304844      -0.208983       1.889005                    0.999376      30.854102      91.261816       0.591745       0.430713      -1.049625       0.015359       0.016820      -0.002223       0.022885       0.035781      -0.010333       0.024678      -0.045603       0.031681      -0.054742       0.008606       0.046136             11.376060      13.888242      -2.994743       2.119969      10.071204      -5.142596      10.168732           0.000001
           72              C       1.126514       2.087135       3.666151      -0.024957      39.517570 0.44125439E+03  0.10329073E+05                                 9.976528                            6.921930      -0.005666       1.996687                    0.999374      27.385595      76.522744       0.642595       0.407190      -1.078820      -0.015299       0.041435      -0.020715       0.048786       0.005558      -0.009636       0.000943       0.011652      -0.008847      -0.011019      -0.003095       0.014114             12.495412      12.475116      -1.383480       1.245565      11.799061      -7.457835      13.212058          -0.000001
           73              C       2.055737       2.714078       2.842865      -0.137106      36.598370 0.46080195E+03  0.11060953E+05                                 9.729012                            7.275244      -0.207402       1.892822                    0.999385      30.771234      91.225684       0.592401       0.430737      -1.048686      -0.018517       0.012916       0.000526       0.022583      -0.013356       0.000031       0.046182       0.000123      -0.042370      -0.052135       0.005520       0.046615             11.388371      11.103746       0.958048      -1.005909      10.926375      -6.513008      12.134990           0.000001
           74              C       1.633352       3.611511       1.867637      -0.029777      39.586550 0.43589540E+03  0.10172630E+05                                 9.987321                            6.882704       0.046814       2.016262                    0.999307      27.241793      76.008268       0.644003       0.407537      -1.078577      -0.031698      -0.013621       0.036780       0.050429      -0.015013       0.003381       0.002595      -0.001733      -0.006387      -0.015335      -0.000778       0.016113             12.488687      15.186442       2.030208      -2.458178      10.512084      -6.082779      11.767535          -0.000000
           75              C       0.280479       3.869395       1.712925      -0.132898      36.575573 0.47045199E+03  0.11333149E+05                                 9.720893                            7.362966      -0.094636       1.933091                    0.999533      30.410482      89.848257       0.588368       0.432137      -1.049510       0.008262       0.002653       0.031258       0.032440      -0.013568       0.014556       0.011187      -0.067190       0.054473      -0.049358       0.016319       0.033038             11.235398      16.463597       0.548314      -1.605066       7.971077      -3.356933       9.271521           0.000001
           76              C       6.139194       2.143296      10.552738       0.595831      25.467800 0.25984658E+03  0.54246926E+04                                 7.931258                            5.693885      -0.234069       1.967523                    0.999170      22.718112      63.561307       0.627071       0.467877      -1.023497       0.059589      -0.021660      -0.018217       0.065969       0.041293      -0.017589      -0.044601      -0.128257      -0.077831      -0.064092      -0.042387       0.106478              9.489586      13.081484      -2.251159       0.136700       6.145216       2.482720       9.242059           0.000002
           77              C       2.421092       4.558229      12.915488       0.572401      24.092432 0.25847187E+03  0.53895694E+04                                 7.652137                            5.666097      -0.079351       2.017750                    0.999584      22.810896      63.811007       0.630637       0.465786      -1.024506       0.003202       0.032043       0.053755       0.062663      -0.007062       0.020402      -0.077373      -0.075265       0.004265      -0.065523      -0.035434       0.100956              9.129381       8.990237      -0.289732      -1.055312       8.560415       4.901730       9.837490           0.000003
           78              C       1.379253       1.393716       9.174507       0.618312      24.375404 0.24847266E+03  0.51387361E+04                                 7.777953                            5.617810      -0.056112       2.040924                    0.999431      22.170908      62.102489       0.621787       0.476307      -1.017111      -0.043144      -0.030444      -0.034450       0.063048      -0.007884      -0.030148      -0.080974      -0.066113       0.117444      -0.080573      -0.029722       0.110294              9.293978      11.625525       1.108378       1.339036       7.870334       3.752791       8.386073           0.000002
           79              C       4.679664       2.488287      10.678432      -0.028059      39.857727 0.44214351E+03  0.10358574E+05                                10.026189                            6.937145      -0.030948       1.988502                    0.999267      27.450221      76.819745       0.640531       0.408159      -1.077817      -0.048289      -0.002935       0.013324       0.050180       0.007825      -0.004466       0.002891      -0.019391       0.021859      -0.017198       0.007368       0.009830             12.454068      18.252202      -2.752293      -0.602984       9.370891       4.365013       9.739112          -0.000001
           80              C       4.243920       3.378843      11.650888      -0.143323      36.890184 0.46458584E+03  0.11164771E+05                                 9.760973                            7.304846      -0.208983       1.889006                    0.999376      30.854100      91.261804       0.591745       0.430712      -1.049625      -0.015359      -0.016820      -0.002223       0.022885       0.035781       0.010333      -0.024679      -0.045603       0.031681      -0.054742       0.008606       0.046136             11.376066      13.888249      -2.994746      -2.119972      10.071210       5.142601      10.168739           0.000001
           81              C       2.895874       3.643604      11.817501      -0.024957      39.517570 0.44125402E+03  0.10329062E+05                                 9.976527                            6.921927      -0.005666       1.996687                    0.999374      27.385594      76.522738       0.642595       0.407189      -1.078820       0.015299      -0.041435      -0.020715       0.048786       0.005558       0.009636      -0.000943       0.011652      -0.008848      -0.011019      -0.003095       0.014114             12.495414      12.475105      -1.383482      -1.245567      11.799067       7.457844      13.212069          -0.000001
           82              C       1.966652       3.016661      10.994215      -0.137106      36.598399 0.46080235E+03  0.11060965E+05                                 9.729017                            7.275248      -0.207402       1.892822                    0.999385      30.771235      91.225691       0.592401       0.430737      -1.048686       0.018517      -0.012916       0.000526       0.022583      -0.013356      -0.000031      -0.046182       0.000123      -0.042370      -0.052135       0.005520       0.046615             11.388378      11.103753       0.958053       1.005914      10.926383       6.513013      12.134999           0.000001
           83              C       2.389037       2.119227      10.018987      -0.029777      39.586551 0.43589530E+03  0.10172627E+05                                 9.987322                            6.882704       0.046814       2.016262                    0.999307      27.241793      76.008269       0.644003       0.407537      -1.078577       0.031698       0.013621       0.036780       0.050429      -0.015013      -0.003381      -0.002595      -0.001733      -0.006387      -0.015335      -0.000778       0.016113             12.488689      15.186460       2.030212       2.458183      10.512079       6.082773      11.767529          -0.000000
           84              C       3.741909       1.861344       9.864275      -0.132898      36.575545 0.47045130E+03  0.11333129E+05                                 9.720888                            7.362961      -0.094636       1.933091                    0.999533      30.410481      89.848255       0.588368       0.432137      -1.049510      -0.008262      -0.002653       0.031258       0.032440      -0.013568      -0.014556      -0.011187      -0.067190       0.054473      -0.049358       0.016319       0.033039             11.235394      16.463593       0.548314       1.605063       7.971074       3.356932       9.271515           0.000001
           85              C       3.589565       7.453398      10.420686      -0.288212      20.565317 0.32531734E+03  0.70844078E+04                                 6.334345                            5.843207       0.632508       2.226869                    0.997683      27.080764      73.936344       0.714633       0.393574      -1.083732      -0.098098       0.058782       0.009833       0.114784      -0.085248      -0.003147      -0.008859       0.140105      -0.205693      -0.082388      -0.062237       0.144625              6.454979       6.545062      -0.663124       0.042720       6.972542      -0.462389       5.847333          -0.000000
           86              C       2.221885       9.441965      10.008228      -0.294185      22.557126 0.34618749E+03  0.76886487E+04                                 6.839818                            6.077175       0.343753       2.135203                    0.995368      27.642267      77.249027       0.689357       0.400058      -1.074872       0.005745      -0.101715       0.029744       0.106130      -0.003613       0.009249      -0.062306      -0.189474      -0.183705      -0.083325      -0.061103       0.144428              7.227679       6.399594      -0.584403       0.121308       8.327200      -1.506254       6.956244          -0.000000
           87              C      -1.002500       9.738817       2.269336      -0.288212      20.565315 0.32531727E+03  0.70844060E+04                                 6.334345                            5.843207       0.632508       2.226869                    0.997683      27.080764      73.936347       0.714633       0.393574      -1.083732       0.098098      -0.058782       0.009833       0.114784      -0.085248       0.003147       0.008859       0.140105      -0.205693      -0.082388      -0.062237       0.144625              6.454979       6.545061      -0.663125      -0.042721       6.972541       0.462385       5.847334          -0.000000
           88              C       0.365181       7.750251       1.856878      -0.294185      22.557139 0.34618778E+03  0.76886568E+04                                 6.839821                            6.077178       0.343752       2.135203                    0.995368      27.642267      77.249029       0.689357       0.400058      -1.074872      -0.005745       0.101715       0.029744       0.106130      -0.003613      -0.009249       0.062306      -0.189474      -0.183705      -0.083325      -0.061103       0.144428              7.227682       6.399597      -0.584405      -0.121309       8.327205       1.506255       6.956244           0.000000
           89              C       4.455212       4.008079       5.882014      -0.288212      20.565317 0.32531734E+03  0.70844078E+04                                 6.334346                            5.843208       0.632508       2.226869                    0.997683      27.080764      73.936348       0.714633       0.393574      -1.083732       0.098098      -0.058782      -0.009833       0.114784      -0.085248      -0.003147      -0.008859       0.140105      -0.205693      -0.082388      -0.062237       0.144625              6.454979       6.545062      -0.663125       0.042720       6.972543      -0.462389       5.847333          -0.000000
           90              C       5.822892       2.019512       6.294472      -0.294185      22.557125 0.34618748E+03  0.76886485E+04                                 6.839818                            6.077175       0.343753       2.135203                    0.995368      27.642267      77.249029       0.689357       0.400058      -1.074872      -0.005745       0.101715      -0.029744       0.106130      -0.003613       0.009249      -0.062306      -0.189474      -0.183705      -0.083325      -0.061103       0.144428              7.227679       6.399594      -0.584403       0.121308       8.327200      -1.506254       6.956244          -0.000000
           91              C       9.047277       1.722660      14.033364      -0.288212      20.565313 0.32531724E+03  0.70844053E+04                                 6.334345                            5.843206       0.632508       2.226869                    0.997683      27.080762      73.936339       0.714633       0.393574      -1.083732      -0.098098       0.058782      -0.009833       0.114784      -0.085248       0.003147       0.008859       0.140105      -0.205693      -0.082388      -0.062237       0.144625              6.454978       6.545061      -0.663125      -0.042721       6.972540       0.462385       5.847334          -0.000000
           92              C       7.679596       3.711226      14.445822      -0.294185      22.557138 0.34618778E+03  0.76886566E+04                                 6.839820                            6.077178       0.343752       2.135203                    0.995368      27.642266      77.249025       0.689357       0.400058      -1.074872       0.005745      -0.101715      -0.029744       0.106130      -0.003613      -0.009249       0.062306      -0.189474      -0.183705      -0.083325      -0.061103       0.144428              7.227682       6.399597      -0.584405      -0.121309       8.327204       1.506255       6.956244          -0.000000
           93              O       1.016407       7.292709      14.976638      -0.578580      39.358566 0.54700590E+03  0.13194951E+05                                 9.150434                            7.179092       0.304464       2.146293                    0.996979      27.713596      72.760598       0.718641       0.353328      -1.144553      -0.003546       0.006764      -0.029597       0.030566       0.001426       0.046358      -0.026697      -0.052275       0.035397      -0.064391       0.008921       0.055471             10.711817      11.147253      -3.961317       3.196122       8.753781      -3.565848      12.234416           0.000000
           94              O       1.468206       8.169512      12.995697      -0.590547      32.984978 0.46580915E+03  0.10771339E+05                                 8.036233                            6.577800       0.968065       2.361080                    0.999092      27.212678      69.475432       0.760431       0.348325      -1.151045      -0.009845       0.002679       0.036472       0.037873       0.042538      -0.063890       0.031578      -0.061983       0.106831      -0.106238       0.034811       0.071427              8.936237       9.970786       0.575228      -4.486243       5.712034      -1.829034      11.125890          -0.000000
           95              O       7.351355      10.881985      10.880422      -0.589155      36.914413 0.55122569E+03  0.13324970E+05                                 8.744255                            7.195799       0.504606       2.202482                    0.998321      28.000557      73.639964       0.719299       0.352257      -1.145194      -0.025418      -0.026479       0.013486       0.039104       0.033462      -0.037809      -0.015450      -0.040919       0.006522      -0.054477      -0.004135       0.058612             10.013430       8.424335       2.154197      -2.126077       9.983800      -5.370886      11.632155          -0.000000
           96              O       5.246928      10.388683      11.297282      -0.579984      31.148484 0.48775186E+03  0.11417336E+05                                 7.704344                            6.753503       0.894183       2.324642                    0.998829      27.603680      71.068986       0.746190       0.350664      -1.148311       0.026301       0.009861      -0.000263       0.028090      -0.025862       0.023231       0.066104       0.024927      -0.101686      -0.093060       0.036526       0.056534              8.241233      11.831538      -0.470492       2.171333       6.454007      -1.218260       6.438155          -0.000001
           97              O       4.200704       7.486293      15.204550      -0.575513      34.319887 0.49222171E+03  0.11597325E+05                                 8.356963                            6.817415       0.254200       2.125810                    0.997205      27.736860      72.643842       0.734174       0.354087      -1.140680       0.028758       0.005255       0.003476       0.029440      -0.015121       0.015363       0.056125       0.067205      -0.047339      -0.080878       0.035474       0.045404              9.504934      16.171118       1.014070       0.386471       6.432543      -0.308221       5.911139           0.000001
           98              O       5.845230       6.189427      15.980559      -0.563992      41.196737 0.57003887E+03  0.13888114E+05                                 9.432414                            7.361267       0.301267       2.155230                    0.995707      27.461746      72.374648       0.705237       0.356477      -1.142425      -0.003705       0.018862      -0.019757       0.027565      -0.024384       0.032216       0.002158      -0.095122       0.075591      -0.076072       0.032104       0.043968             10.994679       7.461448      -0.759775       0.489964      11.227896      -6.423407      14.294691          -0.000000
           99              O       1.570658       9.899507       6.825288      -0.578580      39.358579 0.54700592E+03  0.13194952E+05                                 9.150436                            7.179092       0.304464       2.146293                    0.996979      27.713596      72.760600       0.718641       0.353328      -1.144553       0.003546      -0.006764      -0.029597       0.030566       0.001426      -0.046358       0.026697      -0.052275       0.035397      -0.064391       0.008921       0.055471             10.711821      11.147263      -3.961323      -3.196128       8.753785       3.565849      12.234415           0.000000
          100              O       1.118860       9.022704       4.844347      -0.590547      32.984980 0.46580931E+03  0.10771343E+05                                 8.036234                            6.577802       0.968065       2.361080                    0.999092      27.212680      69.475443       0.760431       0.348325      -1.151045       0.009845      -0.002679       0.036472       0.037873       0.042538       0.063890      -0.031578      -0.061983       0.106831      -0.106238       0.034811       0.071427              8.936237       9.970786       0.575226       4.486242       5.712035       1.829033      11.125890          -0.000001
          101              O       4.715811       6.310231       2.729072      -0.589155      36.914411 0.55122527E+03  0.13324957E+05                                 8.744254                            7.195796       0.504606       2.202482                    0.998321      28.000555      73.639957       0.719299       0.352257      -1.145194       0.025418       0.026479       0.013486       0.039104       0.033462       0.037809       0.015450      -0.040919       0.006522      -0.054477      -0.004135       0.058612             10.013432       8.424331       2.154198       2.126079       9.983803       5.370892      11.632162          -0.000000
          102              O       6.820237       6.803533       3.145932      -0.579984      31.148488 0.48775194E+03  0.11417338E+05                                 7.704345                            6.753504       0.894183       2.324642                    0.998829      27.603681      71.068990       0.746190       0.350664      -1.148311      -0.026301      -0.009861      -0.000263       0.028090      -0.025862      -0.023231      -0.066104       0.024927      -0.101686      -0.093060       0.036526       0.056534              8.241234      11.831540      -0.470493      -2.171334       6.454007       1.218260       6.438157          -0.000001
          103              O       7.866461       9.705923       7.053200      -0.575513      34.319908 0.49222168E+03  0.11597325E+05                                 8.356967                            6.817416       0.254199       2.125810                    0.997205      27.736866      72.643875       0.734174       0.354087      -1.140680      -0.028758      -0.005255       0.003476       0.029440      -0.015121      -0.015363      -0.056124       0.067205      -0.047339      -0.080877       0.035473       0.045404              9.504941      16.171136       1.014071      -0.386471       6.432544       0.308223       5.911142           0.000001
          104              O       6.221936      11.002789       7.829209      -0.563992      41.196751 0.57003925E+03  0.13888126E+05                                 9.432417                            7.361270       0.301267       2.155230                    0.995707      27.461746      72.374651       0.705237       0.356477      -1.142425       0.003705      -0.018862      -0.019757       0.027565      -0.024384      -0.032216      -0.002158      -0.095122       0.075591      -0.076072       0.032104       0.043968             10.994682       7.461450      -0.759777      -0.489966      11.227902       6.423409      14.294694          -0.000000
          105              O       7.028370       4.168768       1.326062      -0.578580      39.358565 0.54700587E+03  0.13194950E+05                                 9.150435                            7.179092       0.304464       2.146293                    0.996979      27.713595      72.760596       0.718641       0.353328      -1.144553       0.003546      -0.006764       0.029597       0.030566       0.001426       0.046358      -0.026697      -0.052275       0.035397      -0.064391       0.008921       0.055471             10.711817      11.147253      -3.961317       3.196122       8.753781      -3.565848      12.234416           0.000000
          106              O       6.576571       3.291965       3.307003      -0.590547      32.984984 0.46580926E+03  0.10771342E+05                                 8.036235                            6.577802       0.968065       2.361080                    0.999092      27.212679      69.475439       0.760431       0.348325      -1.151045       0.009845      -0.002679      -0.036472       0.037873       0.042538      -0.063890       0.031578      -0.061983       0.106831      -0.106238       0.034811       0.071427              8.936238       9.970788       0.575228      -4.486244       5.712035      -1.829034      11.125892          -0.000001
          107              O       0.693422       0.579492       5.422278      -0.589155      36.914415 0.55122574E+03  0.13324971E+05                                 8.744255                            7.195799       0.504606       2.202481                    0.998321      28.000558      73.639967       0.719299       0.352257      -1.145194       0.025418       0.026479      -0.013486       0.039104       0.033462      -0.037809      -0.015450      -0.040919       0.006522      -0.054477      -0.004135       0.058612             10.013430       8.424335       2.154197      -2.126077       9.983801      -5.370886      11.632155          -0.000000
          108              O       2.797849       1.072794       5.005418      -0.579984      31.148487 0.48775193E+03  0.11417338E+05                                 7.704345                            6.753504       0.894183       2.324642                    0.998829      27.603681      71.068991       0.746190       0.350664      -1.148311      -0.026301      -0.009861       0.000263       0.028090      -0.025862       0.023231       0.066104       0.024927      -0.101686      -0.093060       0.036526       0.056534              8.241234      11.831539      -0.470492       2.171333       6.454007      -1.218260       6.438155          -0.000001
          109              O       3.844073       3.975184       1.098150      -0.575513      34.319890 0.49222175E+03  0.11597326E+05                                 8.356963                            6.817416       0.254200       2.125810                    0.997205      27.736861      72.643846       0.734174       0.354087      -1.140680      -0.028758      -0.005255      -0.003476       0.029440      -0.015121       0.015363       0.056125       0.067205      -0.047339      -0.080877       0.035474       0.045404              9.504934      16.171119       1.014070       0.386471       6.432544      -0.308221       5.911139           0.000001
          110              O       2.199547       5.272050       0.322141      -0.563992      41.196740 0.57003891E+03  0.13888116E+05                                 9.432414                            7.361267       0.301267       2.155230                    0.995707      27.461747      72.374652       0.705237       0.356477      -1.142425       0.003705      -0.018862       0.019757       0.027565      -0.024384       0.032216       0.002158      -0.095122       0.075591      -0.076072       0.032104       0.043968             10.994679       7.461449      -0.759775       0.489964      11.227897      -6.423407      14.294692          -0.000000
          111              O       6.474119       1.561970       9.477412      -0.578580      39.358581 0.54700596E+03  0.13194953E+05                                 9.150437                            7.179092       0.304464       2.146293                    0.996979      27.713596      72.760603       0.718641       0.353328      -1.144553      -0.003546       0.006764       0.029597       0.030566       0.001426      -0.046358       0.026697      -0.052275       0.035397      -0.064391       0.008921       0.055471             10.711822      11.147264      -3.961324      -3.196128       8.753786       3.565849      12.234417           0.000000
          112              O       6.925917       2.438773      11.458353      -0.590547      32.984978 0.46580928E+03  0.10771342E+05                                 8.036234                            6.577802       0.968065       2.361080                    0.999092      27.212680      69.475442       0.760431       0.348325      -1.151045      -0.009845       0.002679      -0.036472       0.037873       0.042538       0.063890      -0.031578      -0.061983       0.106831      -0.106238       0.034811       0.071427              8.936236       9.970785       0.575226       4.486241       5.712035       1.829033      11.125889          -0.000000
          113              O       3.328966       5.151246      13.573628      -0.589155      36.914412 0.55122528E+03  0.13324957E+05                                 8.744254                            7.195796       0.504606       2.202482                    0.998321      28.000556      73.639958       0.719299       0.352257      -1.145194      -0.025418      -0.026479      -0.013486       0.039104       0.033462       0.037809       0.015450      -0.040919       0.006522      -0.054477      -0.004135       0.058612             10.013431       8.424330       2.154198       2.126079       9.983803       5.370891      11.632161          -0.000000
          114              O       1.224540       4.657944      13.156768      -0.579984      31.148483 0.48775185E+03  0.11417336E+05                                 7.704344                            6.753503       0.894183       2.324642                    0.998829      27.603679      71.068983       0.746190       0.350664      -1.148311       0.026301       0.009861       0.000263       0.028091      -0.025862      -0.023231      -0.066104       0.024927      -0.101686      -0.093060       0.036526       0.056534              8.241234      11.831539      -0.470493      -2.171334       6.454006       1.218260       6.438156          -0.000001
          115              O       0.178316       1.755554       9.249500      -0.575513      34.319905 0.49222163E+03  0.11597323E+05                                 8.356966                            6.817415       0.254199       2.125810                    0.997205      27.736866      72.643872       0.734174       0.354087      -1.140680       0.028758       0.005255      -0.003476       0.029440      -0.015121      -0.015363      -0.056124       0.067205      -0.047339      -0.080877       0.035473       0.045404              9.504940      16.171134       1.014071      -0.386471       6.432543       0.308222       5.911141           0.000001
          116              O       1.822841       0.458688       8.473491      -0.563992      41.196747 0.57003919E+03  0.13888124E+05                                 9.432416                            7.361269       0.301267       2.155230                    0.995707      27.461745      72.374646       0.705237       0.356477      -1.142425      -0.003704       0.018862       0.019757       0.027565      -0.024384      -0.032216      -0.002158      -0.095122       0.075591      -0.076072       0.032104       0.043968             10.994681       7.461449      -0.759777      -0.489966      11.227901       6.423409      14.294693          -0.000000
          117              N       2.254679       8.059711      10.419056      -0.114274      18.598273 0.27345946E+03  0.56419140E+04                                 5.846926                            5.284772       0.105466       2.153750                    0.998392      22.468497      57.674472       0.775143       0.382993      -1.102784       0.130412       0.082050      -0.041267       0.159507      -0.019874       0.031609      -0.009008      -0.010180      -0.180383      -0.070636       0.013626       0.057010              6.116467       5.785870      -0.880657      -0.258332       6.937439      -1.130475       5.626092           0.000000
          118              N       0.332386       9.132505       2.267706      -0.114274      18.598270 0.27345940E+03  0.56419125E+04                                 5.846926                            5.284771       0.105466       2.153750                    0.998392      22.468496      57.674470       0.775143       0.382993      -1.102784      -0.130412      -0.082050      -0.041267       0.159507      -0.019874      -0.031609       0.009008      -0.010180      -0.180383      -0.070636       0.013626       0.057010              6.116466       5.785875      -0.880659       0.258330       6.937434       1.130476       5.626091           0.000000
          119              N       5.790098       3.401766       5.883644      -0.114274      18.598274 0.27345949E+03  0.56419147E+04                                 5.846927                            5.284772       0.105466       2.153749                    0.998392      22.468498      57.674479       0.775143       0.382993      -1.102784      -0.130412      -0.082050       0.041267       0.159507      -0.019874       0.031609      -0.009008      -0.010180      -0.180383      -0.070636       0.013626       0.057010              6.116468       5.785871      -0.880657      -0.258332       6.937440      -1.130475       5.626092           0.000000
          120              N       7.712391       2.328972      14.034994      -0.114274      18.598272 0.27345943E+03  0.56419131E+04                                 5.846926                            5.284771       0.105466       2.153749                    0.998392      22.468497      57.674470       0.775143       0.382993      -1.102784       0.130412       0.082050       0.041267       0.159507      -0.019874      -0.031609       0.009008      -0.010180      -0.180383      -0.070636       0.013626       0.057010              6.116466       5.785874      -0.880659       0.258330       6.937433       1.130476       5.626091           0.000000

******************************************************
Auxiliary information for the entire system
The total spin magnetic moment of the unit cell is   0.000037
The total net atomic charge of the unit cell is   0.000010
Accuracy of reproducing the electrostatic potential in the unit cell:
  The inner radius (bohr) =    5.0000
  The outer radius (bohr) =   12.0000
  Valid grid points have density less than (e/(bohr^3)) =    0.0001
  The number of valid grid points were=        42674
  The rms potential error without charges in kcal/mol is=      5.32847
  The rms potential error with partial charges in kcal/mol is=      0.57165
  The RRMSE value at monopole order=      0.10728
  The rms potential error with partial charges and cloud penetration in kcal/mol is=      0.55807
  The RRMSE value at monopole order with cloud penetration is=      0.10473
  The rms potential error with partial charges and atomic dipoles in kcal/mol is=      0.38493
  The RRMSE value at dipole order=      0.07224
  The rms potential error with partial charges, atomic dipoles and cloud penetration in kcal/mol is=      0.37604
  The RRMSE value at dipole order with cloud penetration=      0.07057

******************************************************
The electron densities and ab initio electrostatic potential were computed in VASP using the PBE functional and
projector augmented wave method. See the main text of the journal article for a description of computational details.
The atomic charges, dipoles, and quadrupoles were computed with the DDEC6 method as described in
(a) T. A. Manz and N. Gabaldon Limas, RSC Adv. 6 (2016) 47771-47801 DOI: 10.1039/c6ra04656h
(b) N. Gabaldon Limas and T. A. Manz, RSC Adv. 8 (2018) 2678-2707 DOI: 10.1039/c7ra11829e.
For each atom in the material, the electron cloud parameters were fit to the spherically averaged atom-in-material
electron density using radial positions for which this density was between 10^-4 and 10^-2 electrons per cubic bohr.
The polarizabilities, dispersion coefficients, and quantum Drude oscillator (QDO) parameters were fit using the MCLF method.
The magnetic structure of the system was optimized in VASP from the default ferromagnetic initial guess using spin polarization.
The atomic spin moments (ASMs) were computed on this optimized magnetic structure using the DDEC6 partition as inputs
to the method of T. A. Manz and D. S. Sholl, J. Chem. Theory Comput. 7 (2011) 4146-4164 DOI: 10.1021/ct200539n.
The RMSE and RRMSE were computed using a uniform grid with Ewald summation.
