# Supplementary material for: A collection of forcefield precursors for metal–organic frameworks
Source: RSC Adv. 2019 Nov 13;9(63):36492–507. doi: 10.1039/c9ra07327b (PMC9075174; doi:10.1039/c9ra07327b)
Supplement: RA-009-C9RA07327B-s4958 [file RA-009-C9RA07327B-s4958.xyz]

  208
jmolscript: load "" {1 1 1} spacegroup "x,y,z" unitcell [{     16.140200     0.000000     0.000000 }, {      8.070098    14.235545     0.000000 }, {      8.070098    -0.000018    14.235545 }]
Gd    13.537591     6.689414     8.855505     1.977725
Gd    10.813771     0.306053     8.752013     1.950317
Gd    21.607691     0.428332    12.497812     1.977740
Gd    18.883870     6.811692    12.601304     1.950286
Gd    25.642740     5.380022    13.807197     1.977737
Gd    22.918921     5.483523     7.423837     1.950293
Gd    17.572641     1.737723     7.546120     1.977757
Gd    14.848820     1.634223    13.929481     1.950305
Gd    18.742805     7.546113     5.380040     1.977726
Gd    21.466625    13.929474     5.483532     1.950317
Gd    10.672705    13.807195     1.737733     1.977740
Gd    13.396526     7.423835     1.634241     1.950286
Gd     6.637656     8.855505     0.428348     1.977737
Gd     9.361475     8.752004     6.811708     1.950293
Gd    14.707755    12.497804     6.689425     1.977758
Gd    17.431576    12.601304     0.306064     1.950305
H     13.331804     3.245693     8.598269     0.079929
H     15.268627     3.701228    10.562774     0.074893
H     21.401903     3.872052    12.755048     0.079931
H     23.338727     3.416517    10.790543     0.074889
H      9.296753     5.637263    10.363477     0.079932
H     11.233577     3.672757    10.819014     0.074890
H     17.366853     1.480483    10.989841     0.079931
H     19.303677     3.444989    10.534303     0.074892
H     18.948592    10.989834     5.637276     0.079929
H     17.011769    10.534299     3.672771     0.074893
H     10.878493    10.363475     1.480497     0.079931
H      8.941669    10.819010     3.445002     0.074889
H     22.983643     8.598264     3.872068     0.079932
H     21.046819    10.562770     3.416531     0.074890
H     14.913543    12.755044     3.245704     0.079931
H     12.976719    10.790538     3.701242     0.074892
C     10.318428     6.129816     7.786843     0.621286
C     10.905931     4.804486     7.947705    -0.007101
C     10.441094     3.490546     7.818161     0.012108
C      9.107913     2.912583     7.559074     0.653112
C     12.507039     3.429332     8.369077     0.217234
C     12.069639     6.407404    11.731513     0.638509
C     12.984788     5.284219    11.829738    -0.035648
C     13.136506     4.260682    12.779249    -0.010914
C     12.526407     3.961734    14.060448     0.653194
C     14.555230     3.967432    11.184868     0.217194
C     18.388528     0.987930    13.566474     0.621290
C     18.976031     2.313259    13.405613    -0.007103
C     18.511193     3.627200    13.535156     0.012110
C     17.178012     4.205163    13.794243     0.653117
C     20.577139     3.688413    12.984241     0.217230
C     20.139740     0.710342     9.621805     0.638510
C     21.054889     1.833526     9.523580    -0.035648
C     21.206607     2.857063     8.574069    -0.010916
C     20.596508     3.156011     7.292870     0.653187
C     22.625330     3.150313    10.168450     0.217195
C     22.423577     6.448685    13.247598     0.621282
C     23.011081     6.287825    11.922269    -0.007103
C     22.546243     6.417370    10.608328     0.012117
C     21.213063     6.676458    10.030365     0.653119
C     24.612189     5.866455    10.547115     0.217231
C     24.174789     2.504015    13.525191     0.638508
C      8.949739     2.405791    12.402007    -0.035653
C      9.101457     1.456282    11.378471    -0.010908
C      8.491358     0.175083    11.079525     0.653175
C     10.520180     3.050663    11.085219     0.217193
C     14.353479     0.669060     8.105719     0.621285
C     14.940982     0.829920     9.431049    -0.007106
C     14.476144     0.700375    10.744989     0.012125
C     13.142963     0.441288    11.322952     0.653117
C     16.542089     1.251291    10.806202     0.217229
C     16.104690     4.613730     7.828126     0.638510
C     17.019839     4.711954     8.951311    -0.035652
C     17.171557     5.661464     9.974846    -0.010912
C     16.561457     6.942662    10.273793     0.653152
C     18.590280     4.067082    10.268099     0.217198
C     21.961968     8.105711     6.448702     0.621286
C     21.374465     9.431041     6.287840    -0.007101
C     21.839302    10.744981     6.417384     0.012108
C     23.172483    11.322944     6.676471     0.653112
C     19.773357    10.806195     5.866468     0.217234
C     20.210757     7.828123     2.504032     0.638509
C     19.295608     8.951308     2.405807    -0.035648
C     19.143890     9.974845     1.456296    -0.010913
C     19.753989    10.273793     0.175097     0.653194
C     17.725166    10.268095     3.050677     0.217194
C     13.891868    13.247597     0.669071     0.621290
C     13.304365    11.922268     0.829932    -0.007103
C     13.769203    10.608327     0.700389     0.012110
C     15.102384    10.030364     0.441302     0.653117
C     11.703257    10.547114     1.251304     0.217230
C     12.140656    13.525185     4.613740     0.638510
C     11.225507    12.402001     4.711965    -0.035648
C     11.073789    11.378464     5.661476    -0.010916
C     11.683888    11.079516     6.942675     0.653187
C      9.655066    11.085214     4.067095     0.217195
C      9.856819     7.786842     0.987947     0.621282
C      9.269315     7.947702     2.313276    -0.007103
C      9.734153     7.818157     3.627217     0.012117
C     11.067333     7.559069     4.205180     0.653119
C      7.668207     8.369072     3.688430     0.217231
C      8.105607    11.731512     0.710354     0.638508
C     23.330657    11.829736     1.833538    -0.035653
C     23.178939    12.779245     2.857074    -0.010908
C     23.789038    14.060444     3.156020     0.653175
C     21.760216    11.184864     3.150326     0.217193
C     17.926917    13.566467     6.129826     0.621285
C     17.339414    13.405607     4.804496    -0.007106
C     17.804252    13.535152     3.490556     0.012125
C     19.137433    13.794239     2.912593     0.653117
C     15.738307    12.984236     3.429343     0.217229
C     16.175706     9.621797     6.407419     0.638510
C     15.260557     9.523573     5.284234    -0.035652
C     15.108839     8.574063     4.260699    -0.010913
C     15.718939     7.292865     3.961752     0.653152
C     13.690116    10.168445     3.967446     0.217198
N     12.231042     4.727614     8.334912    -0.467330
N     11.462769     2.620754     8.092907    -0.436436
N     13.904780     5.090617    10.819014    -0.466645
N     14.150111     3.433598    12.330829    -0.415503
N     20.301141     2.390132    13.018406    -0.467330
N     19.532868     4.496992    13.260410    -0.436429
N     21.974881     2.027128    10.534303    -0.466647
N     22.220212     3.684148     9.022488    -0.415497
N     24.336191     5.900618    11.845397    -0.467332
N     23.567918     6.142625     9.738536    -0.436434
N      9.869730     3.416515    12.208403    -0.466640
N     10.115062     1.904703    10.551386    -0.415493
N     16.266092     1.217127     9.507921    -0.467330
N     15.497818     0.975120    11.614781    -0.436432
N     17.939830     3.701230     9.144914    -0.466647
N     18.185161     5.213043    10.801932    -0.415495
N     20.049354     9.507913     5.900633    -0.467330
N     20.817627    11.614773     6.142638    -0.436436
N     18.375616     9.144910     3.416531    -0.466645
N     18.130285    10.801929     1.904716    -0.415503
N     11.979255    11.845395     1.217139    -0.467331
N     12.747528     9.738535     0.975135    -0.436429
N     10.305515    12.208399     3.701242    -0.466647
N     10.060184    10.551379     5.213057    -0.415497
N      7.944205     8.334909     2.390148    -0.467332
N      8.712478     8.092902     4.497009    -0.436434
N     22.410666    10.819012     2.027142    -0.466640
N     22.165334    12.330824     3.684159    -0.415493
N     16.014304    13.018400     4.727624    -0.467330
N     16.782578    13.260407     2.620764    -0.436432
N     14.340566    10.534297     5.090631    -0.466647
N     14.095235     9.022484     3.433613    -0.415495
O     11.065719     7.123456     8.128496    -0.670626
O      9.156334     6.337655     7.311376    -0.709456
O      8.170168     3.610125     7.163326    -0.650844
O      9.027213     1.662702     7.746984    -0.629116
O     11.043122     6.475734    12.431901    -0.648969
O     12.387601     7.311362    10.873109    -0.639312
O      3.484668     4.602351     0.306064    -0.669696
O      4.995391     2.998005     0.495397    -0.637909
O     19.135819    -0.005711    13.224821    -0.670637
O     17.226433     0.780090    14.041942    -0.709460
O     16.240267     3.507620    14.189991    -0.650850
O     17.097311     5.455044    13.606334    -0.629111
O     19.113223     0.642012     8.921416    -0.648981
O     28.527800    14.041928    10.480208    -0.639313
O     19.624868     2.515412     6.811708    -0.669685
O     21.135590     4.119758     6.622376    -0.637904
O     15.100770     6.107049     0.005694    -0.670631
O     21.261483     6.924152    13.455437    -0.709454
O     20.275317     7.072205    10.727907    -0.650859
O     21.132362     6.488550     8.780484    -0.629112
O     23.148273     1.803626    13.593522    -0.648962
O     16.422653     3.362435     0.193603    -0.639313
O     15.589816    13.929466    11.720124    -0.669673
O     17.100539    13.740135    10.115778    -0.637913
O     15.100770     1.010715     7.112078    -0.670635
O     13.191384     0.193593     7.897880    -0.709464
O     12.205218     0.045540    10.625411    -0.650862
O     13.062262     0.629195    12.572833    -0.629110
O     15.078173     5.314119     7.759796    -0.648959
O     16.422652     3.755328     6.924169    -0.639323
O     15.589817     7.423825     9.633193    -0.669669
O     17.100539     7.613155    11.237539    -0.637874
O     21.214677     7.112071     6.107049    -0.670626
O     23.124062     7.897872     6.924169    -0.709456
O     24.110228    10.625402     7.072219    -0.650844
O     23.253183    12.572825     6.488561    -0.629116
O     21.237274     7.759793     1.803644    -0.648968
O     19.892795     6.924165     3.362436    -0.639312
O     28.795728     9.633176    13.929481    -0.669696
O     27.285005    11.237522    13.740148    -0.637909
O      5.074479     0.005693     1.010724    -0.670637
O     15.053963    13.455437     0.193603    -0.709460
O     16.040129    10.727907     0.045554    -0.650850
O     15.183085     8.780483     0.629211    -0.629111
O     13.167173    13.593515     5.314129    -0.648981
O      3.752596     0.193599     3.755337    -0.639313
O     12.655528    11.720115     7.423837    -0.669685
O     11.144806    10.115769     7.613169    -0.637903
O      9.109528     8.128496    -0.005694    -0.670631
O     11.018913     7.311375     0.780108    -0.709454
O     12.005079     7.163322     3.507638    -0.650859
O     11.148034     7.746977     5.455061    -0.629112
O      9.132123    12.431901     0.642023    -0.648962
O     15.857743    10.873092    14.041942    -0.639313
O     16.690580     0.306061     2.515421    -0.669673
O     15.179857     0.495392     4.119767    -0.637913
O     17.179626    13.224812     7.123467    -0.670635
O     19.089012    14.041934     6.337665    -0.709464
O     20.075178    14.189987     3.610134    -0.650862
O     19.218134    13.606332     1.662712    -0.629110
O     17.202223     8.921408     6.475749    -0.648959
O     15.857744    10.480199     7.311376    -0.639323
O     16.690579     6.811702     4.602352    -0.669669
O     15.179857     6.622372     2.998006    -0.637874

The following XYZ coordinates are in angstroms. Other properties are in atomic units.
The sperically averaged electron density of each atom fit to a function of the form exp(a - br)
eigen_1, eigen_2 and eigen_3 are the three eigenvalues of traceless quadrupole moment tensor
  atom number  atomic symbol              X              Y              Z     net charge C6 coefficient C8 coefficient C10 coefficient fluctuating dipole atomic polarizability isotropic forcefield polarizability              a              b squared Pearson coefficient          <r^3>          <r^4>         wp_QDO          m_QDO          q_QDO       dipole_x       dipole_y       dipole_z         dipole            Qxy            Qxz            Qyz     Q(x^2-y^2)  Q(3z^2 - R^2)        eigen_1        eigen_2        eigen_3 static polarizability      alpha(xx)      alpha(xy)      alpha(xz)      alpha(yy)      alpha(yz)      alpha(zz) atomic spin moment
            1             Gd      13.537591       6.689414       8.855505       1.977725     138.358285 0.34071928E+04  0.11986297E+06                                17.922938                           16.093317       2.059188       2.356364                    0.998348      80.146490     195.696983       0.610790       0.285053      -1.308211       0.015454       0.127199      -0.062790       0.142692      -0.036079      -0.063535      -0.066010      -0.268301       0.167795      -0.188825       0.036990       0.151835             19.205848      25.212363       1.814487       1.781270      14.917043      -2.019680      17.488140           0.000005
            2             Gd      10.813771       0.306053       8.752013       1.950317     159.415602 0.38828271E+04  0.14119452E+06                                19.853405                           17.243395       1.793698       2.262927                    0.997500      82.095550     204.099770       0.586553       0.287163      -1.305219       0.002580      -0.109113      -0.001394       0.109152      -0.032345       0.052083      -0.032904      -0.079158      -0.252056      -0.109923       0.003580       0.106343             22.394930      20.693475      -2.362450      -0.197185      18.597095       6.235091      27.894221           0.000001
            3             Gd      21.607691       0.428332      12.497812       1.977740     138.348896 0.34069023E+04  0.11985001E+06                                17.921952                           16.092472       2.059451       2.356445                    0.998348      80.145303     195.690861       0.610816       0.285047      -1.308219       0.015452      -0.127199       0.062783       0.142689       0.035991       0.063442      -0.066001      -0.268283       0.167791      -0.188735       0.036913       0.151822             19.204751      25.210779      -1.814364      -1.781052      14.916302      -2.019511      17.487170           0.000004
            4             Gd      18.883870       6.811692      12.601304       1.950286     159.426177 0.38831458E+04  0.14120928E+06                                19.854437                           17.244241       1.793457       2.262843                    0.997500      82.097438     204.108023       0.586531       0.287168      -1.305211       0.002587       0.109120       0.001390       0.109159       0.032248      -0.052198      -0.032904      -0.079167      -0.252095      -0.110024       0.003717       0.106307             22.396148      20.694543       2.362568       0.196968      18.598071       6.235601      27.895831           0.000002
            5             Gd      25.642740       5.380022      13.807197       1.977737     138.350877 0.34069618E+04  0.11985274E+06                                17.922192                           16.092671       2.059267       2.356393                    0.998348      80.145672     195.692872       0.610809       0.285049      -1.308216       0.015455       0.062782       0.127202       0.142691       0.063456      -0.036085       0.066048      -0.218037       0.318531      -0.188779       0.036916       0.151863             19.205025      25.211176      -1.781107       1.814504      17.487399       2.019501      14.916501           0.000005
            6             Gd      22.918921       5.483523       7.423837       1.950293     159.434353 0.38833803E+04  0.14121995E+06                                19.855201                           17.244844       1.793462       2.262846                    0.997500      82.097529     204.109851       0.586516       0.287171      -1.305208       0.002568       0.001389      -0.109126       0.109165      -0.052177      -0.032340       0.032959       0.086441       0.244853      -0.110012       0.003609       0.106403             22.397074      20.695551       0.197093      -2.362629      27.896942      -6.235899      18.598729           0.000001
            7             Gd      17.572641       1.737723       7.546120       1.977757     138.341433 0.34066742E+04  0.11983982E+06                                17.921181                           16.091822       2.059568       2.356489                    0.998348      80.144124     195.685381       0.610836       0.285043      -1.308225       0.015455      -0.062778      -0.127193       0.142681      -0.063552       0.035995       0.066044      -0.218033       0.318504      -0.188795       0.036935       0.151860             19.203889      25.209502       1.780880      -1.814319      17.486422       2.019371      14.915741           0.000004
            8             Gd      14.848820       1.634223      13.929481       1.950305     159.426624 0.38831533E+04  0.14120948E+06                                19.854428                           17.244228       1.793531       2.262870                    0.997500      82.096724     204.105500       0.586533       0.287167      -1.305213       0.002566      -0.001387       0.109127       0.109166       0.052083       0.032245       0.032961       0.086449       0.244825      -0.109949       0.003637       0.106312             22.396134      20.694704      -0.197225       2.362576      27.895714      -6.235507      18.597984           0.000002
            9             Gd      18.742805       7.546113       5.380040       1.977726     138.358215 0.34071907E+04  0.11986287E+06                                17.922931                           16.093311       2.059190       2.356364                    0.998348      80.146478     195.696931       0.610790       0.285053      -1.308211      -0.015454      -0.127199       0.062790       0.142692      -0.036079      -0.063535      -0.066010      -0.268301       0.167795      -0.188825       0.036990       0.151835             19.205841      25.212351       1.814486       1.781268      14.917037      -2.019680      17.488133           0.000004
           10             Gd      21.466625      13.929474       5.483532       1.950317     159.415651 0.38828286E+04  0.14119459E+06                                19.853410                           17.243399       1.793697       2.262927                    0.997500      82.095559     204.099810       0.586553       0.287163      -1.305219      -0.002580       0.109113       0.001394       0.109153      -0.032345       0.052083      -0.032904      -0.079158      -0.252056      -0.109923       0.003580       0.106343             22.394936      20.693480      -2.362451      -0.197185      18.597100       6.235093      27.894228           0.000002
           11             Gd      10.672705      13.807195       1.737733       1.977740     138.348781 0.34068987E+04  0.11984985E+06                                17.921940                           16.092461       2.059455       2.356446                    0.998348      80.145286     195.690779       0.610817       0.285047      -1.308219      -0.015452       0.127199      -0.062783       0.142689       0.035991       0.063442      -0.066001      -0.268283       0.167792      -0.188735       0.036913       0.151821             19.204738      25.210762      -1.814362      -1.781050      14.916292      -2.019509      17.487159           0.000005
           12             Gd      13.396526       7.423835       1.634241       1.950286     159.426175 0.38831457E+04  0.14120928E+06                                19.854437                           17.244240       1.793457       2.262844                    0.997500      82.097438     204.108022       0.586531       0.287168      -1.305211      -0.002587      -0.109120      -0.001390       0.109159       0.032248      -0.052198      -0.032904      -0.079168      -0.252095      -0.110024       0.003717       0.106307             22.396148      20.694543       2.362569       0.196966      18.598071       6.235601      27.895831           0.000002
           13             Gd       6.637656       8.855505       0.428348       1.977737     138.350912 0.34069629E+04  0.11985279E+06                                17.922196                           16.092674       2.059265       2.356392                    0.998348      80.145676     195.692895       0.610809       0.285050      -1.308216      -0.015455      -0.062782      -0.127202       0.142691       0.063456      -0.036085       0.066048      -0.218037       0.318531      -0.188779       0.036916       0.151863             19.205029      25.211181      -1.781107       1.814504      17.487403       2.019502      14.916504           0.000004
           14             Gd       9.361475       8.752004       6.811708       1.950293     159.434358 0.38833805E+04  0.14121996E+06                                19.855201                           17.244845       1.793462       2.262846                    0.997500      82.097530     204.109858       0.586516       0.287171      -1.305208      -0.002568      -0.001389       0.109126       0.109165      -0.052177      -0.032340       0.032959       0.086441       0.244853      -0.110012       0.003609       0.106403             22.397075      20.695551       0.197093      -2.362630      27.896944      -6.235900      18.598731           0.000002
           15             Gd      14.707755      12.497804       6.689425       1.977758     138.341345 0.34066715E+04  0.11983970E+06                                17.921171                           16.091814       2.059571       2.356490                    0.998348      80.144111     195.685319       0.610836       0.285043      -1.308226      -0.015455       0.062778       0.127193       0.142681      -0.063552       0.035995       0.066044      -0.218033       0.318504      -0.188795       0.036935       0.151860             19.203878      25.209488       1.780878      -1.814318      17.486413       2.019369      14.915734           0.000004
           16             Gd      17.431576      12.601304       0.306064       1.950305     159.426645 0.38831539E+04  0.14120950E+06                                19.854430                           17.244230       1.793530       2.262870                    0.997500      82.096726     204.105511       0.586533       0.287167      -1.305213      -0.002566       0.001388      -0.109127       0.109166       0.052083       0.032245       0.032961       0.086449       0.244825      -0.109949       0.003637       0.106312             22.396137      20.694706      -0.197223       2.362576      27.895718      -6.235508      18.597985           0.000001
           17              H      13.331804       3.245693       8.598269       0.079929       0.936488 0.62434153E+01  0.58445154E+02                                 1.656222                            1.517637      -1.045061       2.378575                    0.997334       3.670700      10.517984       0.472971       1.383391      -0.685317       0.047402       0.002528       0.008218       0.048175       0.002198       0.003613       0.002202       0.018084      -0.038099      -0.013501      -0.002671       0.016171              1.731335       2.377259      -0.285402       0.276155       1.439395      -0.048744       1.377353           0.000000
           18              H      15.268627       3.701228      10.562774       0.074893       1.132025 0.83280162E+01  0.84034281E+02                                 1.891372                            1.756184      -1.475766       2.158935                    0.991206       4.253550      12.779229       0.437081       1.388768      -0.682592       0.038355      -0.006314      -0.037993       0.054354      -0.011996      -0.006551       0.000055       0.007346       0.019549      -0.016481       0.002907       0.013574              1.957678       2.335498      -0.250539      -0.598922       1.640521       0.195757       1.897015           0.000000
           19              H      21.401903       3.872052      12.755048       0.079931       0.936485 0.62433900E+01  0.58444736E+02                                 1.656204                            1.517623      -1.045033       2.378588                    0.997335       3.670669      10.517807       0.472980       1.383371      -0.685321       0.047401      -0.002529      -0.008218       0.048175      -0.002208      -0.003623       0.002202       0.018083      -0.038100      -0.013503      -0.002673       0.016176              1.731315       2.377224       0.285395      -0.276149       1.439380      -0.048743       1.377340           0.000000
           20              H      23.338727       3.416517      10.790543       0.074889       1.132058 0.83283085E+01  0.84037895E+02                                 1.891399                            1.756206      -1.475814       2.158910                    0.991206       4.253624      12.779466       0.437082       1.388754      -0.682595       0.038355       0.006314       0.037993       0.054355       0.011982       0.006536       0.000056       0.007347       0.019549      -0.016464       0.002911       0.013554              1.957706       2.335535       0.250546       0.598936       1.640542       0.195761       1.897041           0.000000
           21              H       9.296753       5.637263      10.363477       0.079932       0.936474 0.62432915E+01  0.58443506E+02                                 1.656182                            1.517605      -1.045003       2.378603                    0.997335       3.670628      10.517616       0.472986       1.383359      -0.685323       0.047402      -0.008218       0.002528       0.048175      -0.003622       0.002198      -0.002197       0.028093      -0.008075      -0.013502      -0.002672       0.016174              1.731290       2.377187      -0.276142      -0.285388       1.377323       0.048741       1.439362           0.000000
           22              H      11.233577       3.672757      10.819014       0.074890       1.132037 0.83281312E+01  0.84035849E+02                                 1.891395                            1.756204      -1.475784       2.158923                    0.991206       4.253599      12.779466       0.437075       1.388780      -0.682590       0.038354       0.037993      -0.006315       0.054355       0.006537      -0.011996      -0.000047      -0.006102      -0.020793      -0.016480       0.002922       0.013558              1.957702       2.335527       0.598933      -0.250544       1.897038      -0.195761       1.640541           0.000000
           23              H      17.366853       1.480483      10.989841       0.079931       0.936477 0.62433283E+01  0.58443984E+02                                 1.656192                            1.517614      -1.045029       2.378591                    0.997335       3.670646      10.517708       0.472982       1.383368      -0.685321       0.047402       0.008218      -0.002528       0.048175       0.003612      -0.002208      -0.002198       0.028094      -0.008076      -0.013500      -0.002675       0.016174              1.731301       2.377201       0.276144       0.285391       1.377331       0.048742       1.439372           0.000000
           24              H      19.303677       3.444989      10.534303       0.074892       1.132012 0.83279196E+01  0.84033360E+02                                 1.891387                            1.756197      -1.475751       2.158941                    0.991206       4.253570      12.779441       0.437069       1.388805      -0.682585       0.038354      -0.037993       0.006315       0.054354      -0.006550       0.011983      -0.000047      -0.006103      -0.020792      -0.016471       0.002909       0.013562              1.957694       2.335518      -0.598929       0.250542       1.897030      -0.195759       1.640533           0.000000
           25              H      18.948592      10.989834       5.637276       0.079929       0.936488 0.62434153E+01  0.58445154E+02                                 1.656222                            1.517637      -1.045061       2.378575                    0.997334       3.670700      10.517984       0.472971       1.383391      -0.685317      -0.047402      -0.002528      -0.008218       0.048175       0.002198       0.003613       0.002202       0.018084      -0.038099      -0.013501      -0.002671       0.016171              1.731335       2.377259      -0.285402       0.276155       1.439395      -0.048744       1.377353           0.000000
           26              H      17.011769      10.534299       3.672771       0.074893       1.132026 0.83280213E+01  0.84034341E+02                                 1.891373                            1.756184      -1.475766       2.158935                    0.991206       4.253551      12.779231       0.437081       1.388767      -0.682592      -0.038355       0.006314       0.037993       0.054354      -0.011996      -0.006551       0.000055       0.007346       0.019549      -0.016481       0.002907       0.013574              1.957678       2.335499      -0.250540      -0.598922       1.640521       0.195757       1.897015           0.000000
           27              H      10.878493      10.363475       1.480497       0.079931       0.936485 0.62433853E+01  0.58444685E+02                                 1.656204                            1.517623      -1.045032       2.378588                    0.997335       3.670668      10.517806       0.472980       1.383372      -0.685320      -0.047401       0.002529       0.008218       0.048175      -0.002208      -0.003623       0.002202       0.018083      -0.038100      -0.013503      -0.002673       0.016176              1.731315       2.377224       0.285395      -0.276149       1.439380      -0.048743       1.377340           0.000000
           28              H       8.941669      10.819010       3.445002       0.074889       1.132059 0.83283096E+01  0.84037907E+02                                 1.891398                            1.756206      -1.475814       2.158910                    0.991206       4.253624      12.779465       0.437082       1.388754      -0.682595      -0.038355      -0.006314      -0.037993       0.054355       0.011982       0.006536       0.000056       0.007347       0.019549      -0.016464       0.002911       0.013554              1.957706       2.335535       0.250546       0.598936       1.640542       0.195761       1.897041           0.000000
           29              H      22.983643       8.598264       3.872068       0.079932       0.936473 0.62432868E+01  0.58443455E+02                                 1.656182                            1.517605      -1.045003       2.378603                    0.997335       3.670627      10.517615       0.472986       1.383360      -0.685323      -0.047402       0.008218      -0.002528       0.048175      -0.003622       0.002198      -0.002197       0.028093      -0.008075      -0.013502      -0.002672       0.016174              1.731290       2.377187      -0.276142      -0.285388       1.377323       0.048741       1.439362           0.000000
           30              H      21.046819      10.562770       3.416531       0.074890       1.132037 0.83281314E+01  0.84035853E+02                                 1.891395                            1.756204      -1.475784       2.158923                    0.991206       4.253599      12.779467       0.437074       1.388780      -0.682590      -0.038354      -0.037993       0.006315       0.054355       0.006537      -0.011996      -0.000047      -0.006102      -0.020793      -0.016480       0.002922       0.013558              1.957702       2.335527       0.598933      -0.250544       1.897038      -0.195761       1.640541           0.000000
           31              H      14.913543      12.755044       3.245704       0.079931       0.936477 0.62433275E+01  0.58443976E+02                                 1.656192                            1.517614      -1.045029       2.378591                    0.997335       3.670646      10.517709       0.472982       1.383368      -0.685321      -0.047402      -0.008218       0.002528       0.048175       0.003612      -0.002208      -0.002198       0.028094      -0.008076      -0.013500      -0.002675       0.016174              1.731301       2.377201       0.276144       0.285391       1.377331       0.048742       1.439372           0.000000
           32              H      12.976719      10.790538       3.701242       0.074892       1.132012 0.83279174E+01  0.84033336E+02                                 1.891387                            1.756197      -1.475751       2.158940                    0.991206       4.253570      12.779443       0.437069       1.388805      -0.682585      -0.038354       0.037993      -0.006315       0.054354      -0.006550       0.011983      -0.000047      -0.006103      -0.020792      -0.016471       0.002909       0.013562              1.957694       2.335518      -0.598929       0.250542       1.897030      -0.195759       1.640533           0.000000
           33              C      10.318428       6.129816       7.786843       0.621286      23.699885 0.25764995E+03  0.54233007E+04                                 7.780344                            5.805931      -0.314374       1.947371                    0.999052      23.248051      67.559277       0.593099       0.490620      -1.001004      -0.033358       0.066737      -0.020639       0.077412       0.019657      -0.052612       0.017985       0.058036       0.282563      -0.088934      -0.026537       0.115471              9.049139       9.509891      -2.333654       1.895888      11.972452      -2.253787       5.665075           0.000000
           34              C      10.905931       4.804486       7.947705      -0.007101      37.858225 0.43626192E+03  0.10248624E+05                                 9.832811                            6.981599       0.089017       2.027450                    0.999612      27.854564      79.620154       0.622292       0.418980      -1.064311       0.082329      -0.029888      -0.000491       0.087588      -0.017094       0.007758       0.000044       0.063552       0.053593      -0.045075       0.013725       0.031350             11.861815      11.005510      -3.512276       1.989623      18.706379      -2.519359       5.873558          -0.000001
           35              C      10.441094       3.490546       7.818161       0.012108      34.086158 0.43631486E+03  0.10247142E+05                                 9.122999                            6.976891      -0.047207       1.976058                    0.999376      27.936793      79.767327       0.623373       0.418365      -1.065018       0.085989      -0.024096       0.001086       0.089308      -0.021503      -0.002222      -0.003946       0.040492       0.105656      -0.047389       0.011916       0.035474             10.305522      13.986865       2.447538       2.065601      11.685724       0.271496       5.243977          -0.000001
           36              C       9.107913       2.912583       7.559074       0.653112      20.941138 0.23192268E+03  0.47339822E+04                                 7.048864                            5.475999      -0.190218       2.009814                    0.999048      21.800404      61.487719       0.618882       0.484858      -1.008433      -0.084601      -0.038703      -0.030598       0.097936       0.001069      -0.048070       0.033328       0.014252       0.305695      -0.071733      -0.050167       0.121900              7.737596       9.950388      -0.583367       1.413442       8.951353      -0.331945       4.311048           0.000001
           37              C      12.507039       3.429332       8.369077       0.217234      22.995895 0.29191424E+03  0.63242772E+04                                 7.449877                            5.996103      -0.274460       1.943325                    0.998089      25.815670      75.520400       0.612120       0.461864      -1.018657      -0.051089       0.011093      -0.036960       0.064025      -0.023626      -0.021542      -0.009529       0.052626       0.200773      -0.070883      -0.001924       0.072808              8.215575      11.786912      -0.992073       1.927033       8.175921      -0.159175       4.683892          -0.000001
           38              C      12.069639       6.407404      11.731513       0.638509      22.055952 0.24785219E+03  0.51636879E+04                                 7.410561                            5.728522      -0.204461       1.995663                    0.999381      22.630674      65.301476       0.592127       0.496505      -0.998616      -0.060527       0.090933       0.003766       0.109301       0.031920       0.062674       0.055245      -0.019854       0.040054      -0.068118      -0.034869       0.102987              8.175418       9.518189      -2.076328      -2.041316       8.511744      -1.103981       6.496320           0.000002
           39              C      12.984788       5.284219      11.829738      -0.035648      35.503634 0.46490202E+03  0.11127996E+05                                 9.424580                            7.219692      -0.013925       1.978072                    0.999636      29.024622      84.526309       0.608616       0.420443      -1.060367       0.076301      -0.042237      -0.038758       0.095435       0.012741      -0.008336       0.026707       0.044019      -0.084465      -0.048954       0.009421       0.039533             10.665113      11.441404      -5.457580      -0.861954      12.417829      -1.765280       8.136107          -0.000000
           40              C      13.136506       4.260682      12.779249      -0.010914      34.429988 0.45972558E+03  0.10988413E+05                                 9.296952                            7.245656      -0.122108       1.952634                    0.999296      28.717998      83.949517       0.598386       0.428241      -1.054058       0.069159      -0.026693      -0.052918       0.091082       0.005918       0.001546       0.030299       0.035623      -0.042059      -0.042882       0.015041       0.027841             10.216661       9.279897      -1.550948      -3.284952       8.385420      -2.588780      12.984665           0.000001
           41              C      12.526407       3.961734      14.060448       0.653194      22.804975 0.25282408E+03  0.52901738E+04                                 7.574635                            5.791003      -0.341868       1.950917                    0.998988      22.590432      65.193339       0.588483       0.497417      -0.998783      -0.029164      -0.010092       0.099047       0.103743       0.070041       0.040249       0.056604      -0.038939      -0.020082      -0.069513      -0.045980       0.115493              8.372725       8.740443      -2.742949      -1.868777       7.488688      -1.060377       8.889045           0.000003
           42              C      14.555230       3.967432      11.184868       0.217194      23.350642 0.32163528E+03  0.71258387E+04                                 7.483873                            6.243245      -0.198718       1.963424                    0.997383      26.290734      77.302715       0.608339       0.454452      -1.024695      -0.034912       0.030887       0.049753       0.068178       0.021053       0.020789       0.044429       0.041157      -0.042444      -0.058256      -0.000496       0.058752              8.034121       9.051997      -2.160956      -2.888838       6.878393      -0.392218       8.171973          -0.000001
           43              C      18.388528       0.987930      13.566474       0.621290      23.700136 0.25765358E+03  0.54233606E+04                                 7.780204                            5.805847      -0.314428       1.947353                    0.999052      23.247845      67.557118       0.593127       0.490598      -1.001022      -0.033358      -0.066737       0.020640       0.077412      -0.019704       0.052565       0.017988       0.058039       0.282565      -0.088962      -0.026477       0.115438              9.048954       9.509710       2.333577      -1.895846      11.972181      -2.253718       5.664970           0.000000
           44              C      18.976031       2.313259      13.405613      -0.007103      37.857999 0.43626084E+03  0.10248570E+05                                 9.832678                            6.981538       0.089003       2.027443                    0.999612      27.854524      79.619357       0.622303       0.418974      -1.064317       0.082328       0.029888       0.000490       0.087586       0.017033      -0.007819       0.000046       0.063554       0.053594      -0.045048       0.013667       0.031381             11.861616      11.005365       3.512202      -1.989583      18.705999      -2.519301       5.873485          -0.000001
           45              C      18.511193       3.627200      13.535156       0.012110      34.085338 0.43630413E+03  0.10246795E+05                                 9.122761                            6.976745      -0.047113       1.976089                    0.999376      27.936313      79.764784       0.623390       0.418358      -1.065025       0.085989       0.024095      -0.001086       0.089307       0.021450       0.002166      -0.003947       0.040488       0.105657      -0.047347       0.011877       0.035470             10.305230      13.986458      -2.447467      -2.065529      11.685377       0.271490       5.243855          -0.000001
           46              C      17.178012       4.205163      13.794243       0.653117      20.940583 0.23191586E+03  0.47337856E+04                                 7.048604                            5.475821      -0.190183       2.009828                    0.999048      21.799937      61.485072       0.618912       0.484841      -1.008447      -0.084599       0.038700       0.030597       0.097933      -0.001111       0.048029       0.033327       0.014254       0.305695      -0.071754      -0.050119       0.121874              7.737298       9.949992       0.583350      -1.413379       8.950994      -0.331931       4.310909           0.000001
           47              C      20.577139       3.688413      12.984241       0.217230      22.995901 0.29191479E+03  0.63242934E+04                                 7.449882                            5.996119      -0.274463       1.943324                    0.998089      25.815699      75.520561       0.612117       0.461866      -1.018656      -0.051091      -0.011095       0.036959       0.064026       0.023558       0.021478      -0.009531       0.052622       0.200766      -0.070828      -0.001948       0.072775              8.215568      11.786877       0.992042      -1.927017       8.175936      -0.159169       4.683892          -0.000001
           48              C      20.139740       0.710342       9.621805       0.638510      22.056024 0.24785278E+03  0.51637158E+04                                 7.410642                            5.728573      -0.204521       1.995642                    0.999381      22.630852      65.302609       0.592117       0.496513      -0.998609      -0.060528      -0.090934      -0.003765       0.109301      -0.031967      -0.062724       0.055243      -0.019856       0.040049      -0.068152      -0.034893       0.103045              8.175516       9.518320       2.076374       2.041339       8.511853      -1.103987       6.496375           0.000002
           49              C      21.054889       1.833526       9.523580      -0.035648      35.503670 0.46490145E+03  0.11127974E+05                                 9.424559                            7.219665      -0.013945       1.978066                    0.999636      29.024645      84.526221       0.608620       0.420440      -1.060369       0.076299       0.042238       0.038760       0.095435      -0.012809       0.008269       0.026707       0.044021      -0.084478      -0.048951       0.009385       0.039566             10.665101      11.441425       5.457601       0.861963      12.417812      -1.765253       8.136066          -0.000000
           50              C      21.206607       2.857063       8.574069      -0.010916      34.430049 0.45972729E+03  0.10988451E+05                                 9.296923                            7.245646      -0.122131       1.952626                    0.999296      28.718020      83.949236       0.598391       0.428238      -1.054061       0.069158       0.026696       0.052919       0.091082      -0.005984      -0.001611       0.030299       0.035627      -0.042062      -0.042883       0.014962       0.027920             10.216621       9.279861       1.550962       3.284907       8.385416      -2.588770      12.984586           0.000001
           51              C      20.596508       3.156011       7.292870       0.653187      22.805184 0.25282730E+03  0.52902473E+04                                 7.574634                            5.791011      -0.341855       1.950916                    0.998989      22.590422      65.192921       0.588489       0.497412      -0.998788      -0.029165       0.010094      -0.099046       0.103742      -0.070085      -0.040291       0.056602      -0.038939      -0.020079      -0.069551      -0.045994       0.115545              8.372718       8.740421       2.742952       1.868767       7.488696      -1.060375       8.889037           0.000003
           52              C      22.625330       3.150313      10.168450       0.217195      23.350653 0.32163478E+03  0.71258205E+04                                 7.483854                            6.243224      -0.198717       1.963424                    0.997383      26.290708      77.302442       0.608342       0.454450      -1.024697      -0.034911      -0.030886      -0.049750       0.068175      -0.021129      -0.020867       0.044430       0.041161      -0.042447      -0.058258      -0.000603       0.058862              8.034103       9.051975       2.160956       2.888840       6.878379      -0.392213       8.171956          -0.000001
           53              C      22.423577       6.448685      13.247598       0.621282      23.700366 0.25765632E+03  0.54234417E+04                                 7.780329                            5.805932      -0.314313       1.947386                    0.999052      23.247986      67.558049       0.593113       0.490608      -1.001015      -0.033356       0.020641       0.066733       0.077408       0.052563       0.019662      -0.017956      -0.112264      -0.228350      -0.088922      -0.026515       0.115437              9.049103       9.509882      -1.895891      -2.333633       5.665052       2.253757      11.972374           0.000000
           54              C      23.011081       6.287825      11.922269      -0.007103      37.857655 0.43625742E+03  0.10248464E+05                                 9.832601                            6.981496       0.089034       2.027456                    0.999612      27.854403      79.618789       0.622307       0.418972      -1.064319       0.082320       0.000491      -0.029887       0.087579      -0.007822      -0.017100      -0.000009       0.004980      -0.122118      -0.045074       0.013663       0.031411             11.861510      11.005300      -1.989563      -3.512152       5.873436       2.519240      18.705794          -0.000001
           55              C      22.546243       6.417370      10.608328       0.012117      34.084978 0.43629827E+03  0.10246623E+05                                 9.122717                            6.976710      -0.047087       1.976101                    0.999376      27.936086      79.764008       0.623390       0.418359      -1.065025       0.085988      -0.001087      -0.024096       0.089307       0.002167      -0.021504       0.003984      -0.032579      -0.113558      -0.047389       0.011919       0.035470             10.305183      13.986403      -2.065524       2.447470       5.243825      -0.271507      11.685322          -0.000001
           56              C      21.213063       6.676458      10.030365       0.653119      20.940504 0.23191452E+03  0.47337613E+04                                 7.048639                            5.475840      -0.190165       2.009834                    0.999049      21.799988      61.485662       0.618903       0.484847      -1.008441      -0.084603       0.030598      -0.038699       0.097936       0.048030       0.001064      -0.033301      -0.145718      -0.174231      -0.071702      -0.050167       0.121869              7.737344       9.950044      -1.413381      -0.583363       4.310925       0.331925       8.951062           0.000001
           57              C      24.612189       5.866455      10.547115       0.217231      22.995978 0.29191645E+03  0.63243306E+04                                 7.449859                            5.996109      -0.274521       1.943305                    0.998088      25.815744      75.520397       0.612122       0.461861      -1.018659      -0.051091       0.036963       0.011094       0.064028       0.021478      -0.023627       0.009572      -0.074070      -0.179328      -0.070888      -0.001889       0.072777              8.215537      11.786821      -1.926998      -0.992014       4.683873       0.159149       8.175917          -0.000001
           58              C      24.174789       2.504015      13.525191       0.638508      22.055972 0.24785212E+03  0.51636974E+04                                 7.410638                            5.728572      -0.204486       1.995653                    0.999381      22.630764      65.302273       0.592116       0.496514      -0.998609      -0.060523      -0.003762       0.090929       0.109295      -0.062720       0.031922      -0.055214      -0.029951       0.009761      -0.068153      -0.034843       0.102997              8.175507       9.518324       2.041362      -2.076358       6.496374       1.103974       8.511823           0.000002
           59              C       8.949739       2.405791      12.402007      -0.035653      35.503507 0.46490013E+03  0.11127929E+05                                 9.424516                            7.219644      -0.013904       1.978079                    0.999636      29.024554      84.525744       0.608623       0.420439      -1.060371       0.076302       0.038759      -0.042235       0.095437       0.008268       0.012743      -0.026663       0.064240      -0.023794      -0.048895       0.009365       0.039530             10.665038      11.441349       0.861973      -5.457552       8.136027       1.765228      12.417737          -0.000000
           60              C       9.101457       1.456282      11.378471      -0.010908      34.429665 0.45972083E+03  0.10988247E+05                                 9.296812                            7.245560      -0.122120       1.952632                    0.999296      28.717780      83.948066       0.598399       0.428234      -1.054065       0.069161       0.052914      -0.026696       0.091081      -0.001616       0.005916      -0.030253       0.038842      -0.032405      -0.042832       0.014965       0.027868             10.216497       9.279753       3.284911      -1.550912      12.984459       2.588713       8.385278           0.000001
           61              C       8.491358       0.175083      11.079525       0.653175      22.805387 0.25282980E+03  0.52903081E+04                                 7.574635                            5.791008      -0.341921       1.950896                    0.998988      22.590574      65.193224       0.588494       0.497406      -0.998791      -0.029156      -0.099053      -0.010091       0.103747      -0.040294       0.070043      -0.056578      -0.009447       0.068475      -0.069512      -0.045989       0.115501              8.372722       8.740446       1.868793      -2.742944       8.889049       1.060362       7.488670           0.000003
           62              C      10.520180       3.050663      11.085219       0.217193      23.350536 0.32163390E+03  0.71258180E+04                                 7.483923                            6.243286      -0.198731       1.963419                    0.997381      26.290802      77.303583       0.608327       0.454460      -1.024688      -0.034914      -0.049747       0.030893       0.068177      -0.020862       0.021056      -0.044386       0.041799      -0.040535      -0.058214      -0.000569       0.058783              8.034174       9.052052       2.888866      -2.160974       8.172024       0.392203       6.878446          -0.000001
           63              C      14.353479       0.669060       8.105719       0.621285      23.700308 0.25765572E+03  0.54234155E+04                                 7.780247                            5.805875      -0.314322       1.947383                    0.999052      23.247882      67.557230       0.593125       0.490599      -1.001022      -0.033356      -0.020639      -0.066733       0.077407      -0.052613      -0.019710      -0.017955      -0.112266      -0.228361      -0.088967      -0.026505       0.115472              9.049004       9.509754       1.895856       2.333590       5.664996       2.253722      11.972261           0.000000
           64              C      14.940982       0.829920       9.431049      -0.007106      37.858164 0.43626274E+03  0.10248644E+05                                 9.832778                            6.981603       0.089010       2.027448                    0.999612      27.854619      79.620217       0.622292       0.418980      -1.064311       0.082321      -0.000489       0.029886       0.087579       0.007764       0.017040      -0.000011       0.004979      -0.122111      -0.045043       0.013702       0.031341             11.861741      11.005522       1.989615       3.512263       5.873543       2.519319      18.706159          -0.000001
           65              C      14.476144       0.700375      10.744989       0.012125      34.084915 0.43629737E+03  0.10246602E+05                                 9.122726                            6.976716      -0.047114       1.976094                    0.999376      27.936033      79.764002       0.623388       0.418361      -1.065023       0.085984       0.001087       0.024099       0.089304      -0.002217       0.021447       0.003983      -0.032571      -0.113556      -0.047348       0.011879       0.035470             10.305194      13.986416       2.065522      -2.447489       5.243834      -0.271500      11.685332          -0.000001
           66              C      13.142963       0.441288      11.322952       0.653117      20.940371 0.23191309E+03  0.47337247E+04                                 7.048614                            5.475827      -0.190150       2.009839                    0.999049      21.799889      61.485325       0.618903       0.484848      -1.008441      -0.084621      -0.030602       0.038705       0.097956      -0.048063      -0.001112      -0.033307      -0.145708      -0.174249      -0.071759      -0.050123       0.121882              7.737311       9.950009       1.413380       0.583341       4.310917       0.331927       8.951007           0.000001
           67              C      16.542089       1.251291      10.806202       0.217229      22.996176 0.29191931E+03  0.63244254E+04                                 7.449996                            5.996209      -0.274505       1.943308                    0.998089      25.815923      75.521794       0.612105       0.461872      -1.018651      -0.051090      -0.036963      -0.011092       0.064027      -0.021543       0.023563       0.009568      -0.074071      -0.179327      -0.070848      -0.001962       0.072810              8.215699      11.787073       1.927046       0.992044       4.683957       0.159162       8.176065          -0.000001
           68              C      16.104690       4.613730       7.828126       0.638510      22.056084 0.24785362E+03  0.51637241E+04                                 7.410597                            5.728544      -0.204518       1.995642                    0.999381      22.630697      65.301541       0.592126       0.496506      -0.998615      -0.060523       0.003761      -0.090932       0.109296       0.062674      -0.031970      -0.055212      -0.029946       0.009758      -0.068094      -0.034896       0.102989              8.175461       9.518283      -2.041350       2.076343       6.496333       1.103969       8.511768           0.000002
           69              C      17.019839       4.711954       8.951311      -0.035652      35.503377 0.46489869E+03  0.11127876E+05                                 9.424448                            7.219601      -0.013930       1.978070                    0.999636      29.024530      84.525367       0.608629       0.420435      -1.060374       0.076302      -0.038760       0.042234       0.095436      -0.008337      -0.012812      -0.026663       0.064243      -0.023794      -0.048927       0.009359       0.039568             10.664954      11.441248      -0.861950       5.457491       8.135976       1.765229      12.417639          -0.000000
           70              C      17.171557       5.661464       9.974846      -0.010912      34.429982 0.45972598E+03  0.10988420E+05                                 9.296924                            7.245644      -0.122135       1.952626                    0.999296      28.718025      83.949448       0.598389       0.428239      -1.054060       0.069161      -0.052916       0.026694       0.091082       0.001546      -0.005989      -0.030255       0.038846      -0.032402      -0.042843       0.014964       0.027879             10.216621       9.279908      -3.284970       1.550943      12.984587       2.588719       8.385367           0.000001
           71              C      16.561457       6.942662      10.273793       0.653152      22.805998 0.25283791E+03  0.52905129E+04                                 7.574742                            5.791085      -0.341904       1.950898                    0.998988      22.590800      65.193793       0.588493       0.497404      -0.998794      -0.029170       0.099019       0.010075       0.103717       0.040227      -0.070095      -0.056597      -0.009408       0.068501      -0.069560      -0.045960       0.115520              8.372840       8.740590      -1.868837       2.742989       8.889170       1.060373       7.488758           0.000003
           72              C      18.590280       4.067082      10.268099       0.217198      23.350420 0.32163258E+03  0.71257829E+04                                 7.483904                            6.243273      -0.198736       1.963419                    0.997381      26.290736      77.303415       0.608328       0.454460      -1.024688      -0.034911       0.049750      -0.030891       0.068177       0.020791      -0.021126      -0.044382       0.041793      -0.040524      -0.058209      -0.000572       0.058780              8.034152       9.052031      -2.888856       2.160959       8.172007       0.392208       6.878416          -0.000001
           73              C      21.961968       8.105711       6.448702       0.621286      23.699884 0.25764993E+03  0.54233004E+04                                 7.780344                            5.805931      -0.314374       1.947371                    0.999052      23.248050      67.559273       0.593099       0.490620      -1.001004       0.033358      -0.066737       0.020639       0.077412       0.019657      -0.052612       0.017985       0.058036       0.282563      -0.088934      -0.026537       0.115471              9.049139       9.509891      -2.333654       1.895888      11.972451      -2.253787       5.665074           0.000000
           74              C      21.374465       9.431041       6.287840      -0.007101      37.858218 0.43626185E+03  0.10248622E+05                                 9.832810                            6.981598       0.089018       2.027451                    0.999612      27.854561      79.620138       0.622292       0.418980      -1.064311      -0.082329       0.029888       0.000491       0.087588      -0.017094       0.007758       0.000044       0.063552       0.053594      -0.045075       0.013725       0.031350             11.861813      11.005508      -3.512275       1.989622      18.706375      -2.519358       5.873557          -0.000002
           75              C      21.839302      10.744981       6.417384       0.012108      34.086151 0.43631477E+03  0.10247139E+05                                 9.122998                            6.976890      -0.047206       1.976058                    0.999376      27.936789      79.767308       0.623373       0.418365      -1.065018      -0.085989       0.024096      -0.001086       0.089308      -0.021503      -0.002222      -0.003946       0.040492       0.105656      -0.047389       0.011915       0.035474             10.305519      13.986861       2.447537       2.065600      11.685721       0.271496       5.243976          -0.000001
           76              C      23.172483      11.322944       6.676471       0.653112      20.941137 0.23192268E+03  0.47339818E+04                                 7.048863                            5.475998      -0.190217       2.009814                    0.999048      21.800402      61.487707       0.618882       0.484858      -1.008433       0.084601       0.038703       0.030598       0.097936       0.001069      -0.048070       0.033328       0.014252       0.305695      -0.071733      -0.050167       0.121900              7.737595       9.950387      -0.583368       1.413441       8.951352      -0.331945       4.311047           0.000001
           77              C      19.773357      10.806195       5.866468       0.217234      22.995895 0.29191425E+03  0.63242775E+04                                 7.449877                            5.996103      -0.274460       1.943325                    0.998089      25.815670      75.520400       0.612120       0.461864      -1.018657       0.051089      -0.011093       0.036961       0.064025      -0.023626      -0.021542      -0.009529       0.052626       0.200773      -0.070883      -0.001924       0.072808              8.215575      11.786912      -0.992073       1.927033       8.175921      -0.159175       4.683892          -0.000001
           78              C      20.210757       7.828123       2.504032       0.638509      22.055954 0.24785221E+03  0.51636883E+04                                 7.410561                            5.728522      -0.204462       1.995663                    0.999381      22.630675      65.301478       0.592128       0.496505      -0.998616       0.060527      -0.090933      -0.003766       0.109301       0.031920       0.062674       0.055245      -0.019854       0.040054      -0.068118      -0.034869       0.102987              8.175418       9.518189      -2.076328      -2.041316       8.511744      -1.103981       6.496320           0.000002
           79              C      19.295608       8.951308       2.405807      -0.035648      35.503641 0.46490212E+03  0.11127999E+05                                 9.424581                            7.219692      -0.013925       1.978072                    0.999636      29.024626      84.526321       0.608616       0.420443      -1.060367      -0.076301       0.042237       0.038758       0.095435       0.012741      -0.008336       0.026707       0.044019      -0.084466      -0.048954       0.009421       0.039533             10.665114      11.441405      -5.457580      -0.861954      12.417830      -1.765281       8.136108          -0.000000
           80              C      19.143890       9.974845       1.456296      -0.010913      34.429991 0.45972564E+03  0.10988415E+05                                 9.296952                            7.245656      -0.122108       1.952634                    0.999296      28.718000      83.949524       0.598387       0.428241      -1.054058      -0.069159       0.026693       0.052918       0.091082       0.005918       0.001546       0.030299       0.035623      -0.042059      -0.042882       0.015041       0.027841             10.216661       9.279898      -1.550948      -3.284952       8.385420      -2.588780      12.984665           0.000001
           81              C      19.753989      10.273793       0.175097       0.653194      22.804977 0.25282412E+03  0.52901747E+04                                 7.574636                            5.791003      -0.341868       1.950917                    0.998988      22.590433      65.193342       0.588483       0.497417      -0.998783       0.029164       0.010092      -0.099047       0.103743       0.070041       0.040249       0.056604      -0.038939      -0.020082      -0.069513      -0.045980       0.115493              8.372726       8.740444      -2.742949      -1.868777       7.488689      -1.060377       8.889045           0.000003
           82              C      17.725166      10.268095       3.050677       0.217194      23.350642 0.32163528E+03  0.71258388E+04                                 7.483873                            6.243245      -0.198718       1.963424                    0.997383      26.290735      77.302718       0.608339       0.454452      -1.024695       0.034912      -0.030887      -0.049753       0.068178       0.021053       0.020789       0.044429       0.041157      -0.042444      -0.058256      -0.000496       0.058752              8.034121       9.051997      -2.160956      -2.888838       6.878393      -0.392218       8.171973          -0.000001
           83              C      13.891868      13.247597       0.669071       0.621290      23.700138 0.25765361E+03  0.54233613E+04                                 7.780205                            5.805847      -0.314429       1.947353                    0.999052      23.247847      67.557125       0.593127       0.490598      -1.001022       0.033358       0.066737      -0.020640       0.077412      -0.019704       0.052565       0.017988       0.058039       0.282565      -0.088962      -0.026477       0.115438              9.048954       9.509710       2.333577      -1.895846      11.972181      -2.253718       5.664970           0.000000
           84              C      13.304365      11.922268       0.829932      -0.007103      37.858003 0.43626089E+03  0.10248571E+05                                 9.832679                            6.981538       0.089003       2.027443                    0.999612      27.854526      79.619365       0.622303       0.418974      -1.064317      -0.082328      -0.029888      -0.000490       0.087586       0.017033      -0.007819       0.000046       0.063554       0.053594      -0.045048       0.013667       0.031381             11.861617      11.005366       3.512202      -1.989583      18.706000      -2.519301       5.873485          -0.000001
           85              C      13.769203      10.608327       0.700389       0.012110      34.085342 0.43630418E+03  0.10246796E+05                                 9.122762                            6.976745      -0.047114       1.976089                    0.999376      27.936315      79.764791       0.623390       0.418358      -1.065025      -0.085989      -0.024095       0.001086       0.089307       0.021450       0.002166      -0.003947       0.040488       0.105657      -0.047347       0.011877       0.035470             10.305231      13.986460      -2.447467      -2.065529      11.685377       0.271490       5.243855          -0.000001
           86              C      15.102384      10.030364       0.441302       0.653117      20.940587 0.23191591E+03  0.47337868E+04                                 7.048605                            5.475822      -0.190183       2.009828                    0.999048      21.799941      61.485088       0.618912       0.484841      -1.008447       0.084599      -0.038700      -0.030597       0.097933      -0.001111       0.048029       0.033327       0.014254       0.305695      -0.071754      -0.050119       0.121874              7.737299       9.949994       0.583350      -1.413379       8.950996      -0.331931       4.310909           0.000001
           87              C      11.703257      10.547114       1.251304       0.217230      22.995900 0.29191479E+03  0.63242934E+04                                 7.449882                            5.996119      -0.274463       1.943324                    0.998089      25.815698      75.520554       0.612117       0.461866      -1.018656       0.051091       0.011095      -0.036959       0.064026       0.023558       0.021478      -0.009531       0.052622       0.200766      -0.070828      -0.001948       0.072775              8.215568      11.786877       0.992042      -1.927017       8.175935      -0.159169       4.683891          -0.000001
           88              C      12.140656      13.525185       4.613740       0.638510      22.056022 0.24785276E+03  0.51637154E+04                                 7.410642                            5.728573      -0.204521       1.995642                    0.999381      22.630852      65.302610       0.592117       0.496513      -0.998609       0.060528       0.090934       0.003765       0.109301      -0.031967      -0.062725       0.055243      -0.019856       0.040049      -0.068152      -0.034893       0.103045              8.175516       9.518319       2.076374       2.041339       8.511853      -1.103987       6.496375           0.000002
           89              C      11.225507      12.402001       4.711965      -0.035648      35.503672 0.46490148E+03  0.11127975E+05                                 9.424559                            7.219664      -0.013945       1.978066                    0.999636      29.024646      84.526222       0.608620       0.420440      -1.060369      -0.076299      -0.042238      -0.038760       0.095435      -0.012809       0.008269       0.026707       0.044021      -0.084478      -0.048951       0.009385       0.039566             10.665101      11.441425       5.457601       0.861963      12.417812      -1.765253       8.136066          -0.000000
           90              C      11.073789      11.378464       5.661476      -0.010916      34.430049 0.45972729E+03  0.10988451E+05                                 9.296923                            7.245646      -0.122131       1.952626                    0.999296      28.718020      83.949236       0.598391       0.428238      -1.054061      -0.069158      -0.026696      -0.052919       0.091082      -0.005984      -0.001611       0.030299       0.035627      -0.042062      -0.042882       0.014962       0.027920             10.216621       9.279861       1.550962       3.284906       8.385416      -2.588770      12.984586           0.000000
           91              C      11.683888      11.079516       6.942675       0.653187      22.805184 0.25282730E+03  0.52902473E+04                                 7.574633                            5.791011      -0.341855       1.950916                    0.998989      22.590421      65.192915       0.588489       0.497412      -0.998788       0.029165      -0.010094       0.099046       0.103742      -0.070085      -0.040291       0.056602      -0.038939      -0.020078      -0.069551      -0.045994       0.115545              8.372718       8.740420       2.742952       1.868767       7.488696      -1.060375       8.889037           0.000003
           92              C       9.655066      11.085214       4.067095       0.217195      23.350651 0.32163475E+03  0.71258195E+04                                 7.483854                            6.243224      -0.198717       1.963424                    0.997383      26.290707      77.302441       0.608342       0.454450      -1.024697       0.034911       0.030886       0.049750       0.068175      -0.021129      -0.020867       0.044430       0.041161      -0.042447      -0.058258      -0.000603       0.058862              8.034103       9.051975       2.160956       2.888840       6.878379      -0.392213       8.171956          -0.000001
           93              C       9.856819       7.786842       0.987947       0.621282      23.700365 0.25765631E+03  0.54234416E+04                                 7.780329                            5.805932      -0.314313       1.947386                    0.999052      23.247986      67.558049       0.593113       0.490608      -1.001015       0.033356      -0.020641      -0.066733       0.077408       0.052563       0.019662      -0.017956      -0.112264      -0.228350      -0.088922      -0.026515       0.115437              9.049103       9.509882      -1.895891      -2.333633       5.665052       2.253757      11.972374           0.000000
           94              C       9.269315       7.947702       2.313276      -0.007103      37.857653 0.43625739E+03  0.10248464E+05                                 9.832601                            6.981496       0.089034       2.027456                    0.999612      27.854402      79.618786       0.622307       0.418972      -1.064319      -0.082320      -0.000491       0.029887       0.087579      -0.007822      -0.017100      -0.000009       0.004980      -0.122118      -0.045074       0.013663       0.031411             11.861510      11.005300      -1.989563      -3.512152       5.873436       2.519240      18.705793          -0.000001
           95              C       9.734153       7.818157       3.627217       0.012117      34.084979 0.43629827E+03  0.10246623E+05                                 9.122717                            6.976710      -0.047087       1.976101                    0.999376      27.936086      79.764009       0.623390       0.418359      -1.065025      -0.085989       0.001087       0.024096       0.089307       0.002167      -0.021504       0.003983      -0.032579      -0.113558      -0.047389       0.011919       0.035470             10.305184      13.986404      -2.065524       2.447470       5.243825      -0.271507      11.685322          -0.000001
           96              C      11.067333       7.559069       4.205180       0.653119      20.940507 0.23191456E+03  0.47337624E+04                                 7.048640                            5.475841      -0.190165       2.009834                    0.999049      21.799991      61.485676       0.618903       0.484847      -1.008441       0.084603      -0.030598       0.038699       0.097936       0.048030       0.001064      -0.033301      -0.145718      -0.174231      -0.071702      -0.050167       0.121869              7.737345       9.950046      -1.413382      -0.583363       4.310925       0.331925       8.951063           0.000001
           97              C       7.668207       8.369072       3.688430       0.217231      22.995978 0.29191646E+03  0.63243307E+04                                 7.449858                            5.996109      -0.274521       1.943305                    0.998088      25.815743      75.520390       0.612123       0.461861      -1.018659       0.051091      -0.036963      -0.011094       0.064028       0.021478      -0.023627       0.009572      -0.074070      -0.179328      -0.070888      -0.001889       0.072777              8.215536      11.786820      -1.926998      -0.992014       4.683873       0.159149       8.175916          -0.000001
           98              C       8.105607      11.731512       0.710354       0.638508      22.055970 0.24785209E+03  0.51636967E+04                                 7.410638                            5.728571      -0.204486       1.995653                    0.999381      22.630763      65.302272       0.592116       0.496514      -0.998609       0.060523       0.003762      -0.090930       0.109295      -0.062720       0.031922      -0.055214      -0.029951       0.009761      -0.068153      -0.034843       0.102997              8.175507       9.518324       2.041362      -2.076358       6.496374       1.103974       8.511823           0.000002
           99              C      23.330657      11.829736       1.833538      -0.035653      35.503506 0.46490011E+03  0.11127928E+05                                 9.424515                            7.219644      -0.013904       1.978079                    0.999636      29.024553      84.525737       0.608623       0.420439      -1.060371      -0.076302      -0.038759       0.042235       0.095437       0.008268       0.012743      -0.026663       0.064240      -0.023794      -0.048895       0.009365       0.039530             10.665037      11.441348       0.861973      -5.457552       8.136027       1.765228      12.417736          -0.000000
          100              C      23.178939      12.779245       2.857074      -0.010908      34.429665 0.45972084E+03  0.10988247E+05                                 9.296811                            7.245560      -0.122120       1.952632                    0.999296      28.717780      83.948064       0.598399       0.428234      -1.054065      -0.069161      -0.052914       0.026696       0.091081      -0.001616       0.005916      -0.030253       0.038842      -0.032405      -0.042832       0.014965       0.027868             10.216497       9.279753       3.284911      -1.550912      12.984459       2.588713       8.385278           0.000001
          101              C      23.789038      14.060444       3.156020       0.653175      22.805387 0.25282980E+03  0.52903079E+04                                 7.574635                            5.791007      -0.341921       1.950896                    0.998988      22.590573      65.193217       0.588494       0.497406      -0.998791       0.029156       0.099053       0.010091       0.103747      -0.040294       0.070043      -0.056578      -0.009447       0.068475      -0.069512      -0.045989       0.115501              8.372721       8.740445       1.868793      -2.742944       8.889048       1.060362       7.488670           0.000003
          102              C      21.760216      11.184864       3.150326       0.217193      23.350537 0.32163392E+03  0.71258184E+04                                 7.483923                            6.243286      -0.198731       1.963419                    0.997381      26.290803      77.303588       0.608327       0.454460      -1.024688       0.034914       0.049747      -0.030893       0.068178      -0.020862       0.021056      -0.044386       0.041799      -0.040535      -0.058214      -0.000569       0.058783              8.034174       9.052052       2.888867      -2.160974       8.172024       0.392203       6.878446          -0.000001
          103              C      17.926917      13.566467       6.129826       0.621285      23.700311 0.25765576E+03  0.54234164E+04                                 7.780247                            5.805876      -0.314322       1.947383                    0.999052      23.247884      67.557236       0.593125       0.490599      -1.001022       0.033356       0.020640       0.066733       0.077407      -0.052613      -0.019710      -0.017955      -0.112266      -0.228361      -0.088967      -0.026505       0.115472              9.049004       9.509755       1.895856       2.333590       5.664996       2.253722      11.972262           0.000000
          104              C      17.339414      13.405607       4.804496      -0.007106      37.858169 0.43626279E+03  0.10248646E+05                                 9.832779                            6.981603       0.089010       2.027448                    0.999612      27.854621      79.620224       0.622292       0.418980      -1.064311      -0.082321       0.000489      -0.029886       0.087580       0.007764       0.017040      -0.000011       0.004979      -0.122110      -0.045043       0.013702       0.031341             11.861742      11.005523       1.989615       3.512264       5.873544       2.519319      18.706160          -0.000001
          105              C      17.804252      13.535152       3.490556       0.012125      34.084914 0.43629737E+03  0.10246602E+05                                 9.122725                            6.976715      -0.047114       1.976094                    0.999376      27.936033      79.763999       0.623388       0.418360      -1.065023      -0.085984      -0.001087      -0.024099       0.089304      -0.002217       0.021447       0.003983      -0.032571      -0.113556      -0.047348       0.011879       0.035470             10.305193      13.986415       2.065522      -2.447488       5.243834      -0.271500      11.685332          -0.000001
          106              C      19.137433      13.794239       2.912593       0.653117      20.940371 0.23191309E+03  0.47337245E+04                                 7.048613                            5.475827      -0.190149       2.009839                    0.999049      21.799888      61.485317       0.618904       0.484848      -1.008441       0.084621       0.030602      -0.038706       0.097956      -0.048063      -0.001112      -0.033307      -0.145708      -0.174249      -0.071759      -0.050123       0.121882              7.737310       9.950008       1.413380       0.583340       4.310916       0.331927       8.951006           0.000001
          107              C      15.738307      12.984236       3.429343       0.217229      22.996174 0.29191929E+03  0.63244250E+04                                 7.449996                            5.996209      -0.274505       1.943308                    0.998089      25.815922      75.521791       0.612105       0.461872      -1.018651       0.051090       0.036963       0.011092       0.064027      -0.021543       0.023563       0.009568      -0.074071      -0.179327      -0.070849      -0.001962       0.072810              8.215698      11.787072       1.927046       0.992044       4.683957       0.159162       8.176065          -0.000001
          108              C      16.175706       9.621797       6.407419       0.638510      22.056085 0.24785364E+03  0.51637246E+04                                 7.410597                            5.728544      -0.204518       1.995642                    0.999381      22.630698      65.301543       0.592126       0.496506      -0.998615       0.060523      -0.003761       0.090932       0.109296       0.062674      -0.031970      -0.055212      -0.029946       0.009758      -0.068094      -0.034896       0.102989              8.175461       9.518283      -2.041350       2.076343       6.496333       1.103969       8.511768           0.000002
          109              C      15.260557       9.523573       5.284234      -0.035652      35.503377 0.46489869E+03  0.11127876E+05                                 9.424448                            7.219601      -0.013930       1.978070                    0.999636      29.024530      84.525368       0.608629       0.420436      -1.060374      -0.076302       0.038760      -0.042234       0.095436      -0.008337      -0.012812      -0.026663       0.064243      -0.023794      -0.048927       0.009359       0.039568             10.664954      11.441248      -0.861950       5.457491       8.135976       1.765229      12.417639          -0.000000
          110              C      15.108839       8.574063       4.260699      -0.010913      34.429983 0.45972601E+03  0.10988421E+05                                 9.296924                            7.245644      -0.122135       1.952626                    0.999296      28.718026      83.949450       0.598389       0.428239      -1.054060      -0.069161       0.052916      -0.026694       0.091082       0.001546      -0.005989      -0.030255       0.038846      -0.032402      -0.042843       0.014964       0.027879             10.216621       9.279908      -3.284970       1.550943      12.984587       2.588718       8.385367           0.000001
          111              C      15.718939       7.292865       3.961752       0.653152      22.805996 0.25283789E+03  0.52905123E+04                                 7.574741                            5.791085      -0.341904       1.950898                    0.998988      22.590798      65.193785       0.588493       0.497404      -0.998794       0.029170      -0.099019      -0.010075       0.103717       0.040227      -0.070095      -0.056597      -0.009408       0.068501      -0.069560      -0.045960       0.115520              8.372839       8.740590      -1.868837       2.742988       8.889170       1.060373       7.488758           0.000003
          112              C      13.690116      10.168445       3.967446       0.217198      23.350421 0.32163260E+03  0.71257836E+04                                 7.483904                            6.243274      -0.198736       1.963419                    0.997381      26.290737      77.303420       0.608328       0.454460      -1.024688       0.034911      -0.049750       0.030891       0.068177       0.020791      -0.021126      -0.044382       0.041793      -0.040524      -0.058209      -0.000572       0.058780              8.034152       9.052032      -2.888856       2.160959       8.172008       0.392208       6.878416          -0.000001
          113              N      12.231042       4.727614       8.334912      -0.467330      42.951069 0.69987466E+03  0.18246482E+05                                10.191416                            8.524516      -0.080438       1.933638                    0.999471      32.688851      94.036025       0.603388       0.389359      -1.099276      -0.140408      -0.153278      -0.062095       0.216943      -0.096382      -0.009387      -0.018500       0.039557       0.104966      -0.118562       0.037225       0.081337             11.192917      14.170133      -0.792400       2.744783      12.738078      -0.796421       6.670539          -0.000001
          114              N      11.462769       2.620754       8.092907      -0.436436      41.581212 0.68972301E+03  0.17906911E+05                                 9.954888                            8.480814      -0.094724       1.934644                    0.999447      32.259347      92.449323       0.603293       0.391049      -1.098659       0.005847       0.209934      -0.029953       0.212141      -0.011512       0.019423       0.000743       0.198007       0.131089      -0.121540       0.034981       0.086559             10.771101      13.151447      -0.430123       1.483817      12.898454       0.282282       6.263401          -0.000002
          115              N      13.904780       5.090617      10.819014      -0.466645      42.712464 0.76519271E+03  0.20429495E+05                                10.200682                            8.976747      -0.131572       1.909929                    0.998891      33.630701      98.375282       0.580926       0.394910      -1.093779      -0.015200      -0.106410       0.190841       0.219031      -0.014937       0.000110       0.097975       0.067931      -0.161119      -0.131572       0.053303       0.078269             10.803957      11.792448      -2.760541      -2.118487      10.024827      -1.700728      10.594596          -0.000001
          116              N      14.150111       3.433598      12.330829      -0.415503      41.460764 0.71437018E+03  0.18761909E+05                                10.051563                            8.704577      -0.134655       1.921515                    0.998837      32.450256      94.379037       0.586339       0.397744      -1.091000      -0.078770       0.177528      -0.082548       0.211034       0.053735      -0.035412       0.076448       0.104359       0.023423      -0.130197       0.058710       0.071487             10.781243      10.641824      -3.161434      -1.881633      10.849728      -1.747855      10.852177          -0.000001
          117              N      20.301141       2.390132      13.018406      -0.467330      42.951422 0.69988225E+03  0.18246745E+05                                10.191514                            8.524605      -0.080469       1.933629                    0.999471      32.688929      94.036676       0.603380       0.389363      -1.099273      -0.140412       0.153279       0.062094       0.216946       0.096304       0.009307      -0.018502       0.039542       0.104966      -0.118473       0.037201       0.081272             11.193012      14.170255       0.792387      -2.744795      12.738185      -0.796423       6.670596          -0.000001
          118              N      19.532868       4.496992      13.260410      -0.436429      41.580850 0.68971710E+03  0.17906724E+05                                 9.954848                            8.480798      -0.094712       1.934649                    0.999447      32.259197      92.448895       0.603292       0.391051      -1.098658       0.005844      -0.209934       0.029951       0.212140       0.011436      -0.019499       0.000742       0.197999       0.131079      -0.121526       0.034919       0.086607             10.771038      13.151358       0.430054      -1.483794      12.898383       0.282290       6.263374          -0.000002
          119              N      21.974881       2.027128      10.534303      -0.466647      42.712817 0.76520081E+03  0.20429794E+05                                10.200807                            8.976853      -0.131591       1.909922                    0.998891      33.630867      98.376420       0.580916       0.394915      -1.093774      -0.015202       0.106410      -0.190842       0.219032       0.014840      -0.000206       0.097974       0.067926      -0.161118      -0.131572       0.053429       0.078143             10.804095      11.792640       2.760594       2.118548      10.024952      -1.700714      10.594693          -0.000001
          120              N      22.220212       3.684148       9.022488      -0.415497      41.460076 0.71435394E+03  0.18761305E+05                                10.051296                            8.704353      -0.134637       1.921524                    0.998837      32.449764      94.375999       0.586362       0.397732      -1.091012      -0.078770      -0.177526       0.082549       0.211032      -0.053820       0.035327       0.076448       0.104366       0.023416      -0.130213       0.058701       0.071512             10.780953      10.641522       3.161336       1.881565      10.849447      -1.747818      10.851889          -0.000001
          121              N      24.336191       5.900618      11.845397      -0.467332      42.952045 0.69989512E+03  0.18247176E+05                                10.191632                            8.524700      -0.080548       1.933602                    0.999470      32.689255      94.038045       0.603374       0.389365      -1.099271      -0.140413       0.062100      -0.153275       0.216945       0.009309      -0.096380       0.018548      -0.032713      -0.111788      -0.118555       0.037203       0.081352             11.193145      14.170462      -2.744834      -0.792345       6.670667       0.796398      12.738306          -0.000001
          122              N      23.567918       6.142625       9.738536      -0.436434      41.580561 0.68971061E+03  0.17906478E+05                                 9.954714                            8.480688      -0.094717       1.934646                    0.999447      32.259071      92.447737       0.603304       0.391045      -1.098665       0.005848       0.029955       0.209932       0.212139      -0.019497      -0.011515      -0.000700       0.033460      -0.362547      -0.121537       0.034922       0.086615             10.770894      13.151197      -1.483775      -0.430037       6.263281      -0.282310      12.898205          -0.000002
          123              N       9.869730       3.416515      12.208403      -0.466640      42.712183 0.76518744E+03  0.20429357E+05                                10.200733                            8.976795      -0.131584       1.909931                    0.998891      33.630537      98.375409       0.580916       0.394917      -1.093772      -0.015202      -0.190841      -0.106411       0.219031      -0.000204      -0.014926      -0.097918       0.114503      -0.021336      -0.131516       0.053346       0.078170             10.804011      11.792531       2.118527      -2.760561      10.594613       1.700697      10.024888          -0.000001
          124              N      10.115062       1.904703      10.551386      -0.415493      41.459895 0.71435273E+03  0.18761359E+05                                10.051506                            8.704538      -0.134635       1.921529                    0.998837      32.449809      94.377897       0.586333       0.397750      -1.090994      -0.078771       0.082552       0.177524       0.211032       0.035334       0.053733      -0.076398       0.040462      -0.168250      -0.130127       0.058663       0.071464             10.781170      10.641738       1.881631      -3.161389      10.852129       1.747820      10.849645          -0.000001
          125              N      16.266092       1.217127       9.507921      -0.467330      42.951576 0.69988583E+03  0.18246887E+05                                10.191588                            8.524662      -0.080464       1.933628                    0.999470      32.689099      94.037713       0.603373       0.389366      -1.099269      -0.140409      -0.062100       0.153276       0.216944      -0.009387       0.096300       0.018548      -0.032695      -0.111783      -0.118486       0.037219       0.081267             11.193098      14.170425       2.744825       0.792371       6.670646       0.796412      12.738224          -0.000001
          126              N      15.497818       0.975120      11.614781      -0.436432      41.580247 0.68970401E+03  0.17906266E+05                                 9.954671                            8.480649      -0.094690       1.934657                    0.999447      32.258910      92.447205       0.603305       0.391045      -1.098664       0.005848      -0.029954      -0.209932       0.212139       0.019423       0.011438      -0.000699       0.033461      -0.362555      -0.121531       0.034975       0.086555             10.770845      13.151153       1.483769       0.430005       6.263264      -0.282295      12.898119          -0.000002
          127              N      17.939830       3.701230       9.144914      -0.466647      42.712730 0.76520096E+03  0.20429831E+05                                10.200869                            8.976914      -0.131584       1.909928                    0.998891      33.630831      98.376888       0.580907       0.394921      -1.093769      -0.015202       0.190845       0.106413       0.219035       0.000114       0.014839      -0.097922       0.114504      -0.021343      -0.131508       0.053351       0.078157             10.804153      11.792681      -2.118549       2.760579      10.594777       1.700739      10.025000          -0.000001
          128              N      18.185161       5.213043      10.801932      -0.415495      41.460148 0.71435770E+03  0.18761548E+05                                10.051599                            8.704606      -0.134643       1.921526                    0.998837      32.449981      94.378957       0.586326       0.397753      -1.090990      -0.078769      -0.082550      -0.177526       0.211032      -0.035412      -0.053814      -0.076398       0.040468      -0.168251      -0.130198       0.058662       0.071536             10.781283      10.641868      -1.881616       3.161457      10.852197       1.747857      10.849784          -0.000001
          129              N      20.049354       9.507913       5.900633      -0.467330      42.951066 0.69987460E+03  0.18246480E+05                                10.191415                            8.524516      -0.080437       1.933638                    0.999471      32.688850      94.036016       0.603388       0.389359      -1.099276       0.140408       0.153278       0.062095       0.216943      -0.096382      -0.009387      -0.018500       0.039557       0.104966      -0.118562       0.037225       0.081337             11.192915      14.170131      -0.792401       2.744783      12.738077      -0.796421       6.670538          -0.000001
          130              N      20.817627      11.614773       6.142638      -0.436436      41.581204 0.68972287E+03  0.17906906E+05                                 9.954886                            8.480813      -0.094724       1.934644                    0.999447      32.259344      92.449306       0.603293       0.391049      -1.098659      -0.005847      -0.209934       0.029953       0.212141      -0.011512       0.019423       0.000743       0.198007       0.131089      -0.121540       0.034981       0.086559             10.771099      13.151445      -0.430123       1.483817      12.898452       0.282282       6.263400          -0.000002
          131              N      18.375616       9.144910       3.416531      -0.466645      42.712469 0.76519282E+03  0.20429499E+05                                10.200682                            8.976748      -0.131572       1.909929                    0.998891      33.630704      98.375293       0.580926       0.394910      -1.093779       0.015200       0.106410      -0.190841       0.219031      -0.014937       0.000110       0.097975       0.067931      -0.161119      -0.131572       0.053303       0.078269             10.803958      11.792449      -2.760542      -2.118487      10.024828      -1.700728      10.594597          -0.000001
          132              N      18.130285      10.801929       1.904716      -0.415503      41.460765 0.71437021E+03  0.18761910E+05                                10.051564                            8.704577      -0.134655       1.921515                    0.998837      32.450257      94.379043       0.586339       0.397744      -1.091000       0.078770      -0.177528       0.082548       0.211034       0.053735      -0.035412       0.076448       0.104359       0.023423      -0.130197       0.058710       0.071487             10.781244      10.641825      -3.161434      -1.881633      10.849729      -1.747855      10.852178          -0.000001
          133              N      11.979255      11.845395       1.217139      -0.467331      42.951425 0.69988231E+03  0.18246747E+05                                10.191514                            8.524605      -0.080469       1.933629                    0.999471      32.688931      94.036680       0.603380       0.389363      -1.099273       0.140412      -0.153279      -0.062094       0.216946       0.096304       0.009307      -0.018502       0.039542       0.104966      -0.118473       0.037201       0.081272             11.193012      14.170256       0.792387      -2.744795      12.738185      -0.796424       6.670596          -0.000001
          134              N      12.747528       9.738535       0.975135      -0.436429      41.580846 0.68971702E+03  0.17906721E+05                                 9.954847                            8.480798      -0.094712       1.934649                    0.999447      32.259195      92.448887       0.603292       0.391051      -1.098658      -0.005844       0.209934      -0.029951       0.212140       0.011436      -0.019499       0.000742       0.197999       0.131079      -0.121526       0.034919       0.086607             10.771038      13.151357       0.430055      -1.483794      12.898382       0.282290       6.263374          -0.000002
          135              N      10.305515      12.208399       3.701242      -0.466647      42.712823 0.76520095E+03  0.20429799E+05                                10.200808                            8.976854      -0.131591       1.909922                    0.998891      33.630870      98.376432       0.580916       0.394915      -1.093774       0.015202      -0.106410       0.190842       0.219032       0.014840      -0.000206       0.097974       0.067926      -0.161118      -0.131572       0.053429       0.078143             10.804096      11.792642       2.760594       2.118548      10.024953      -1.700714      10.594694          -0.000001
          136              N      10.060184      10.551379       5.213057      -0.415497      41.460074 0.71435390E+03  0.18761304E+05                                10.051295                            8.704353      -0.134637       1.921524                    0.998837      32.449763      94.375997       0.586362       0.397732      -1.091011       0.078770       0.177526      -0.082549       0.211032      -0.053819       0.035327       0.076447       0.104366       0.023416      -0.130213       0.058701       0.071512             10.780953      10.641522       3.161336       1.881564      10.849448      -1.747818      10.851889          -0.000001
          137              N       7.944205       8.334909       2.390148      -0.467332      42.952040 0.69989502E+03  0.18247172E+05                                10.191631                            8.524699      -0.080548       1.933602                    0.999470      32.689253      94.038033       0.603374       0.389365      -1.099271       0.140413      -0.062100       0.153275       0.216946       0.009309      -0.096380       0.018548      -0.032713      -0.111788      -0.118555       0.037203       0.081352             11.193143      14.170460      -2.744834      -0.792345       6.670666       0.796398      12.738304          -0.000001
          138              N       8.712478       8.092902       4.497009      -0.436434      41.580557 0.68971052E+03  0.17906475E+05                                 9.954713                            8.480687      -0.094716       1.934646                    0.999447      32.259069      92.447728       0.603304       0.391045      -1.098665      -0.005848      -0.029955      -0.209932       0.212139      -0.019497      -0.011515      -0.000700       0.033460      -0.362547      -0.121537       0.034922       0.086615             10.770893      13.151196      -1.483775      -0.430037       6.263281      -0.282310      12.898204          -0.000002
          139              N      22.410666      10.819012       2.027142      -0.466640      42.712181 0.76518739E+03  0.20429356E+05                                10.200733                            8.976794      -0.131583       1.909931                    0.998891      33.630536      98.375406       0.580916       0.394917      -1.093772       0.015202       0.190841       0.106411       0.219031      -0.000204      -0.014926      -0.097918       0.114503      -0.021336      -0.131516       0.053346       0.078170             10.804011      11.792531       2.118527      -2.760561      10.594613       1.700697      10.024888          -0.000001
          140              N      22.165334      12.330824       3.684159      -0.415493      41.459895 0.71435273E+03  0.18761359E+05                                10.051506                            8.704538      -0.134635       1.921529                    0.998837      32.449809      94.377895       0.586333       0.397750      -1.090994       0.078771      -0.082552      -0.177524       0.211032       0.035334       0.053733      -0.076398       0.040462      -0.168250      -0.130127       0.058663       0.071464             10.781170      10.641738       1.881631      -3.161389      10.852129       1.747820      10.849644          -0.000001
          141              N      16.014304      13.018400       4.727624      -0.467330      42.951578 0.69988587E+03  0.18246888E+05                                10.191589                            8.524663      -0.080464       1.933628                    0.999470      32.689100      94.037718       0.603373       0.389366      -1.099269       0.140409       0.062100      -0.153276       0.216944      -0.009387       0.096300       0.018548      -0.032695      -0.111783      -0.118486       0.037219       0.081267             11.193099      14.170426       2.744825       0.792371       6.670647       0.796412      12.738224          -0.000001
          142              N      16.782578      13.260407       2.620764      -0.436432      41.580245 0.68970398E+03  0.17906265E+05                                 9.954671                            8.480649      -0.094690       1.934657                    0.999447      32.258909      92.447202       0.603305       0.391045      -1.098664      -0.005848       0.029954       0.209932       0.212139       0.019423       0.011438      -0.000699       0.033461      -0.362555      -0.121531       0.034975       0.086555             10.770845      13.151152       1.483769       0.430005       6.263264      -0.282294      12.898119          -0.000002
          143              N      14.340566      10.534297       5.090631      -0.466647      42.712730 0.76520096E+03  0.20429831E+05                                10.200869                            8.976914      -0.131584       1.909928                    0.998891      33.630831      98.376888       0.580907       0.394921      -1.093769       0.015202      -0.190845      -0.106413       0.219035       0.000114       0.014839      -0.097922       0.114504      -0.021344      -0.131508       0.053351       0.078157             10.804153      11.792681      -2.118549       2.760579      10.594777       1.700738      10.025000          -0.000001
          144              N      14.095235       9.022484       3.433613      -0.415495      41.460148 0.71435769E+03  0.18761547E+05                                10.051599                            8.704606      -0.134644       1.921526                    0.998837      32.449981      94.378957       0.586326       0.397753      -1.090990       0.078769       0.082550       0.177526       0.211032      -0.035412      -0.053814      -0.076398       0.040468      -0.168251      -0.130198       0.058662       0.071536             10.781283      10.641868      -1.881616       3.161457      10.852197       1.747857      10.849784          -0.000001
          145              O      11.065719       7.123456       8.128496      -0.670626      42.572683 0.71636030E+03  0.18514703E+05                                 9.720792                            8.349931       0.094669       2.039917                    0.995950      30.386211      83.004355       0.649315       0.364977      -1.133521      -0.028964      -0.010589       0.002533       0.030943       0.074106      -0.031555       0.036194      -0.034797       0.132577      -0.112485       0.047568       0.064917             10.561195      10.173627       1.949639       1.835295      12.996961      -1.786087       8.512998          -0.000000
          146              O       9.156334       6.337655       7.311376      -0.709456      50.261643 0.78173810E+03  0.20714617E+05                                10.951441                            8.792291      -0.230277       1.922382                    0.996572      31.523859      88.080923       0.623328       0.370829      -1.125523       0.058904      -0.039026      -0.002430       0.070701      -0.031952       0.005586       0.010992       0.090367       0.174654      -0.085479       0.026112       0.059368             12.521713      16.806022      -2.671544       2.188383      11.377600      -3.835260       9.381519          -0.000001
          147              O       8.170168       3.610125       7.163326      -0.650844      36.081080 0.54395257E+03  0.13130674E+05                                 8.579535                            7.195878       0.364477       2.142081                    0.997935      28.791986      76.142757       0.710792       0.356975      -1.139208       0.040594      -0.096946      -0.010647       0.105639      -0.033925      -0.013802       0.000665      -0.009320       0.165246      -0.062637       0.004928       0.057710              9.267587      12.479024      -4.476332       0.963344       9.594896      -0.882480       5.728841           0.000000
          148              O       9.027213       1.662702       7.746984      -0.629116      39.271459 0.65873330E+03  0.16670609E+05                                 9.198253                            8.030976       0.176100       2.082888                    0.996754      29.308708      79.200042       0.659183       0.367162      -1.131929      -0.050264       0.044976      -0.039877       0.078355      -0.027606      -0.051739       0.000964      -0.129177       0.166534      -0.113185       0.038853       0.074332              9.865516       7.180554      -0.624764       0.221089      15.758365       1.040961       6.657630           0.000000
          149              O      11.043122       6.475734      12.431901      -0.648969      39.190463 0.62044744E+03  0.15494279E+05                                 9.155967                            7.777466       0.233141       2.099139                    0.996952      29.350185      79.217713       0.670868       0.365597      -1.131247       0.067793       0.055119      -0.073393       0.114108       0.045081       0.012613       0.030247       0.047120       0.080407      -0.068484       0.008116       0.060368              9.794509      14.234557      -0.335162      -3.559042       6.986791       0.654745       8.162180           0.000001
          150              O      12.387601       7.311362      10.873109      -0.639312      34.533625 0.57285283E+03  0.13994025E+05                                 8.343872                            7.393701       0.421780       2.162731                    0.997310      28.923787      76.690050       0.700639       0.357859      -1.139676      -0.062489       0.038214       0.086522       0.113363       0.050531       0.002383      -0.019003      -0.044761       0.129182      -0.078078       0.023558       0.054520              8.647169       6.625460       0.785383      -1.400955       9.606832      -2.771132       9.709215           0.000001
          151              O       3.484668       4.602351       0.306064      -0.669696      39.854579 0.61382300E+03  0.15275410E+05                                 9.234532                            7.681197       0.320977       2.117575                    0.997979      29.623883      79.606382       0.682827       0.360451      -1.136182       0.115478      -0.035292       0.053355       0.132013      -0.005494       0.023063       0.057051       0.019994      -0.137054      -0.084871       0.033505       0.051366             10.071069      13.277904      -4.183517      -1.603286       9.072013       1.862008       7.863290           0.000002
          152              O       4.995391       2.998005       0.495397      -0.637909      36.792052 0.56762718E+03  0.13836434E+05                                 8.747917                            7.352838       0.345867       2.137741                    0.997545      28.895054      76.563590       0.703505       0.357173      -1.140075      -0.063277       0.060143       0.030732       0.092551      -0.006038       0.064463       0.005751      -0.072076      -0.119812      -0.094019       0.037506       0.056513              9.559937       8.223382      -3.600549       1.335899      11.831356      -3.370595       8.625074           0.000001
          153              O      19.135819      -0.005711      13.224821      -0.670637      42.571265 0.71633194E+03  0.18513700E+05                                 9.720336                            8.349576       0.094582       2.039882                    0.995950      30.386353      83.002865       0.649354       0.364960      -1.133539      -0.028965       0.010586      -0.002536       0.030943      -0.074167       0.031499       0.036198      -0.034793       0.132582      -0.112517       0.047564       0.064953             10.560669      10.173070      -1.949589      -1.835138      12.996349      -1.785954       8.512588           0.000000
          154              O      17.226433       0.780090      14.041942      -0.709460      50.260219 0.78171389E+03  0.20713742E+05                                10.951063                            8.792036      -0.230269       1.922382                    0.996572      31.523691      88.078951       0.623352       0.370819      -1.125535       0.058904       0.039027       0.002432       0.070701       0.031895      -0.005645       0.011001       0.090373       0.174653      -0.085453       0.026075       0.059378             12.521233      16.805336       2.671386      -2.188272      11.377151      -3.835084       9.381212          -0.000001
          155              O      16.240267       3.507620      14.189991      -0.650850      36.080935 0.54395104E+03  0.13130621E+05                                 8.579489                            7.195855       0.364435       2.142063                    0.997935      28.792104      76.142892       0.710795       0.356974      -1.139210       0.040596       0.096945       0.010649       0.105640       0.033869       0.013751       0.000664      -0.009313       0.165255      -0.062578       0.004885       0.057692              9.267528      12.478932       4.476291      -0.963320       9.594836      -0.882469       5.728815          -0.000000
          156              O      17.097311       5.455044      13.606334      -0.629111      39.271986 0.65874604E+03  0.16671038E+05                                 9.198415                            8.031131       0.176076       2.082884                    0.996753      29.308724      79.200734       0.659166       0.367170      -1.131922      -0.050258      -0.044977       0.039876       0.078351       0.027548       0.051678       0.000961      -0.129185       0.166528      -0.113136       0.038853       0.074283              9.865680       7.180713       0.624803      -0.221104      15.758579       1.041014       6.657749           0.000000
          157              O      19.113223       0.642012       8.921416      -0.648981      39.191972 0.62047681E+03  0.15495213E+05                                 9.156242                            7.777680       0.233094       2.099114                    0.996953      29.350688      79.219859       0.670854       0.365600      -1.131244       0.067793      -0.055123       0.073394       0.114110      -0.045138      -0.012675       0.030246       0.047113       0.080411      -0.068515       0.008068       0.060447              9.794818      14.235046       0.335185       3.559166       6.986999       0.654774       8.162408           0.000001
          158              O      28.527800      14.041928      10.480208      -0.639313      34.534003 0.57286030E+03  0.13994255E+05                                 8.343941                            7.393754       0.421757       2.162722                    0.997311      28.923870      76.690444       0.700636       0.357860      -1.139676      -0.062494      -0.038215      -0.086521       0.113366      -0.050577      -0.002441      -0.019003      -0.044756       0.129170      -0.078127       0.023622       0.054505              8.647244       6.625526      -0.785393       1.400985       9.606930      -2.771167       9.709276           0.000001
          159              O      19.624868       2.515412       6.811708      -0.669685      39.852552 0.61378598E+03  0.15274235E+05                                 9.234173                            7.680931       0.321129       2.117631                    0.997980      29.623185      79.603447       0.682844       0.360448      -1.136186       0.115477       0.035294      -0.053350       0.132011       0.005434      -0.023125       0.057044       0.019984      -0.137048      -0.084872       0.033442       0.051430             10.070656      13.277290       4.183303       1.603238       9.071666       1.861944       7.863012           0.000002
          160              O      21.135590       4.119758       6.622376      -0.637904      36.790524 0.56759890E+03  0.13835547E+05                                 8.747613                            7.352604       0.345913       2.137756                    0.997546      28.894557      76.561270       0.703524       0.357168      -1.140081      -0.063278      -0.060143      -0.030730       0.092551       0.005989      -0.064509       0.005744      -0.072074      -0.119813      -0.094060       0.037555       0.056505              9.559593       8.223074       3.600382      -1.335854      11.830934      -3.370463       8.624771           0.000000
          161              O      15.100770       6.107049       0.005694      -0.670631      42.569396 0.71629479E+03  0.18512462E+05                                 9.719946                            8.349275       0.094678       2.039917                    0.995950      30.385924      83.000509       0.649377       0.364953      -1.133547      -0.028965      -0.002534      -0.010588       0.030944       0.031493       0.074102      -0.036155      -0.083688      -0.014087      -0.112441       0.047542       0.064899             10.560208      10.172669      -1.835045       1.949535       8.512213       1.785782      12.995742          -0.000000
          162              O      21.261483       6.924152      13.455437      -0.709454      50.259080 0.78169381E+03  0.20713061E+05                                10.950858                            8.791888      -0.230245       1.922393                    0.996572      31.523431      88.077693       0.623361       0.370816      -1.125538       0.058906       0.002425      -0.039019       0.070699      -0.005649      -0.031954      -0.010968      -0.042146      -0.222857      -0.085474       0.026101       0.059373             12.520982      16.804961      -2.188240      -2.671372       9.381049       3.834999      11.376936          -0.000001
          163              O      20.275317       7.072205      10.727907      -0.650859      36.082477 0.54397885E+03  0.13131475E+05                                 8.579775                            7.196072       0.364361       2.142033                    0.997934      28.792561      76.144910       0.710779       0.356977      -1.139206       0.040595       0.010655      -0.096951       0.105645       0.013748      -0.033927      -0.000636      -0.087284      -0.068641      -0.062636       0.004951       0.057686              9.267854      12.479367      -0.963333      -4.476501       5.728974       0.882497       9.595222          -0.000000
          164              O      21.132362       6.488550       8.780484      -0.629112      39.273043 0.65876677E+03  0.16671715E+05                                 9.198639                            8.031301       0.176147       2.082906                    0.996754      29.308930      79.201980       0.659153       0.367174      -1.131918      -0.050263       0.039879       0.044977       0.078356       0.051677      -0.027609      -0.000925      -0.147857       0.110494      -0.113155       0.038877       0.074278              9.865948       7.180880      -0.221103      -0.624881       6.657884      -1.041066      15.759082           0.000000
          165              O      23.148273       1.803626      13.593522      -0.648962      39.190210 0.62044098E+03  0.15494071E+05                                 9.155925                            7.777417       0.233120       2.099133                    0.996953      29.349957      79.216868       0.670872       0.365596      -1.131248       0.067790       0.073390       0.055121       0.114105      -0.012665       0.045085      -0.030208      -0.016643      -0.110884      -0.068462       0.008076       0.060386              9.794474      14.234525       3.559063      -0.335164       8.162151      -0.654747       6.986745           0.000001
          166              O      16.422653       3.362435       0.193603      -0.639313      34.533933 0.57285919E+03  0.13994221E+05                                 8.343930                            7.393751       0.421759       2.162722                    0.997311      28.923808      76.690263       0.700636       0.357860      -1.139675      -0.062489      -0.086524       0.038213       0.113365      -0.002441       0.050527       0.019032      -0.086968       0.002573      -0.078086       0.023568       0.054518              8.647227       6.625529       1.400988       0.785396       9.709240       2.771149       9.606912           0.000001
          167              O      15.589816      13.929466      11.720124      -0.669673      39.852553 0.61378411E+03  0.15274195E+05                                 9.234239                            7.680973       0.321262       2.117681                    0.997980      29.622973      79.603213       0.682834       0.360453      -1.136181       0.115479      -0.053345      -0.035304       0.132013      -0.023126      -0.005489      -0.057027       0.078509       0.038559      -0.084867       0.033483       0.051384             10.070737      13.277441       1.603262      -4.183344       7.863057      -1.861954       9.071712           0.000002
          168              O      17.100539      13.740135      10.115778      -0.637913      36.791432 0.56761692E+03  0.13836109E+05                                 8.747763                            7.352730       0.345805       2.137707                    0.997545      28.895160      76.563447       0.703516       0.357169      -1.140080      -0.063270      -0.030731       0.060143       0.092545      -0.064516      -0.006043      -0.005726       0.023887       0.168005      -0.094068       0.037560       0.056508              9.559749       8.223229      -1.335866      -3.600442       8.624927       3.370515      11.831092           0.000001
          169              O      15.100770       1.010715       7.112078      -0.670635      42.568588 0.71627760E+03  0.18511883E+05                                 9.719765                            8.349125       0.094721       2.039929                    0.995950      30.385854      82.999677       0.649389       0.364949      -1.133552      -0.028964       0.002536       0.010588       0.030943      -0.031561      -0.074170      -0.036155      -0.083694      -0.014091      -0.112532       0.047637       0.064896             10.560004      10.172442       1.834970      -1.949552       8.512032       1.785718      12.995538          -0.000000
          170              O      13.191384       0.193593       7.897880      -0.709464      50.260756 0.78172486E+03  0.20714120E+05                                10.951184                            8.792133      -0.230237       1.922391                    0.996572      31.523807      88.079664       0.623344       0.370822      -1.125532       0.058909      -0.002424       0.039020       0.070701       0.005578       0.031887      -0.010970      -0.042157      -0.222867      -0.085436       0.026066       0.059369             12.521380      16.805452       2.188279       2.671482       9.381350       3.835170      11.377338          -0.000001
          171              O      12.205218       0.045540      10.625411      -0.650862      36.081245 0.54395688E+03  0.13130795E+05                                 8.579535                            7.195889       0.364484       2.142077                    0.997935      28.792184      76.143147       0.710794       0.356973      -1.139210       0.040595      -0.010656       0.096943       0.105638      -0.013795       0.033869      -0.000645      -0.087280      -0.068674      -0.062585       0.004879       0.057706              9.267580      12.478982       0.963321       4.476329       5.728841       0.882480       9.594916          -0.000000
          172              O      13.062262       0.629195      12.572833      -0.629110      39.273396 0.65877611E+03  0.16672039E+05                                 9.198787                            8.031440       0.176184       2.082919                    0.996754      29.308814      79.202323       0.659136       0.367181      -1.131910      -0.050263      -0.039876      -0.044976       0.078353      -0.051737       0.027543      -0.000932      -0.147869       0.110505      -0.113173       0.038864       0.074309              9.866096       7.180999       0.221114       0.624855       6.658003      -1.041081      15.759287           0.000000
          173              O      15.078173       5.314119       7.759796      -0.648959      39.188612 0.62040910E+03  0.15493060E+05                                 9.155616                            7.777164       0.233168       2.099149                    0.996953      29.349696      79.215339       0.670890       0.365591      -1.131253       0.067789      -0.073388      -0.055119       0.114102       0.012602      -0.045148      -0.030207      -0.016645      -0.110894      -0.068527       0.008154       0.060373              9.794141      14.234043      -3.558935       0.335147       8.161880      -0.654720       6.986499           0.000001
          174              O      16.422652       3.755328       6.924169      -0.639323      34.534150 0.57286416E+03  0.13994370E+05                                 8.343943                            7.393767       0.421729       2.162706                    0.997311      28.924111      76.691092       0.700637       0.357858      -1.139677      -0.062492       0.086526      -0.038215       0.113368       0.002392      -0.050585       0.019031      -0.086965       0.002566      -0.078130       0.023579       0.054551              8.647238       6.625535      -1.400967      -0.785387       9.709244       2.771149       9.606937           0.000001
          175              O      15.589817       7.423825       9.633193      -0.669669      39.851604 0.61376624E+03  0.15273621E+05                                 9.234040                            7.680817       0.321225       2.117672                    0.997980      29.622719      79.601870       0.682848       0.360448      -1.136186       0.115474       0.053345       0.035302       0.132009       0.023064       0.005434      -0.057026       0.078512       0.038545      -0.084836       0.033448       0.051388             10.070512      13.277160      -1.603256       4.183203       7.862910      -1.861920       9.071467           0.000002
          176              O      17.100539       7.613155      11.237539      -0.637874      36.787532 0.56754392E+03  0.13833838E+05                                 8.746998                            7.352132       0.345959       2.137769                    0.997545      28.894137      76.558530       0.703565       0.357156      -1.140093      -0.063274       0.030728      -0.060164       0.092561       0.064455       0.006005      -0.005723       0.023902       0.168061      -0.094016       0.037495       0.056521              9.558882       8.222483       1.335757       3.600027       8.624183       3.370195      11.829981           0.000000
          177              O      21.214677       7.112071       6.107049      -0.670626      42.572684 0.71636032E+03  0.18514704E+05                                 9.720792                            8.349931       0.094669       2.039917                    0.995950      30.386212      83.004356       0.649315       0.364977      -1.133521       0.028964       0.010589      -0.002533       0.030943       0.074106      -0.031555       0.036194      -0.034797       0.132577      -0.112485       0.047568       0.064917             10.561195      10.173626       1.949639       1.835295      12.996961      -1.786087       8.512998          -0.000000
          178              O      23.124062       7.897872       6.924169      -0.709456      50.261640 0.78173805E+03  0.20714615E+05                                10.951440                            8.792290      -0.230277       1.922382                    0.996572      31.523859      88.080920       0.623328       0.370829      -1.125523      -0.058904       0.039026       0.002430       0.070701      -0.031952       0.005586       0.010992       0.090367       0.174654      -0.085479       0.026112       0.059367             12.521712      16.806021      -2.671543       2.188383      11.377599      -3.835260       9.381518          -0.000001
          179              O      24.110228      10.625402       7.072219      -0.650844      36.081060 0.54395221E+03  0.13130663E+05                                 8.579532                            7.195875       0.364477       2.142081                    0.997935      28.791980      76.142730       0.710792       0.356975      -1.139208      -0.040594       0.096946       0.010647       0.105639      -0.033925      -0.013802       0.000665      -0.009320       0.165247      -0.062637       0.004928       0.057710              9.267583      12.479018      -4.476330       0.963344       9.594892      -0.882480       5.728839          -0.000000
          180              O      23.253183      12.572825       6.488561      -0.629116      39.271455 0.65873322E+03  0.16670606E+05                                 9.198252                            8.030975       0.176100       2.082888                    0.996754      29.308708      79.200037       0.659183       0.367162      -1.131929       0.050264      -0.044976       0.039877       0.078355      -0.027606      -0.051739       0.000964      -0.129177       0.166534      -0.113185       0.038853       0.074332              9.865514       7.180553      -0.624764       0.221089      15.758362       1.040961       6.657629           0.000000
          181              O      21.237274       7.759793       1.803644      -0.648968      39.190453 0.62044723E+03  0.15494273E+05                                 9.155966                            7.777465       0.233141       2.099139                    0.996952      29.350180      79.217697       0.670868       0.365597      -1.131247      -0.067793      -0.055119       0.073393       0.114108       0.045081       0.012613       0.030247       0.047120       0.080407      -0.068484       0.008115       0.060368              9.794508      14.234555      -0.335162      -3.559041       6.986790       0.654745       8.162179           0.000001
          182              O      19.892795       6.924165       3.362436      -0.639312      34.533633 0.57285299E+03  0.13994029E+05                                 8.343873                            7.393702       0.421780       2.162731                    0.997310      28.923789      76.690060       0.700639       0.357859      -1.139676       0.062489      -0.038214      -0.086522       0.113363       0.050531       0.002383      -0.019003      -0.044761       0.129182      -0.078078       0.023558       0.054519              8.647171       6.625461       0.785383      -1.400955       9.606834      -2.771132       9.709217           0.000001
          183              O      28.795728       9.633176      13.929481      -0.669696      39.854566 0.61382276E+03  0.15275402E+05                                 9.234529                            7.681195       0.320977       2.117575                    0.997979      29.623880      79.606366       0.682827       0.360451      -1.136182      -0.115478       0.035292      -0.053355       0.132013      -0.005494       0.023063       0.057051       0.019994      -0.137053      -0.084871       0.033505       0.051366             10.071066      13.277900      -4.183516      -1.603286       9.072011       1.862008       7.863288           0.000002
          184              O      27.285005      11.237522      13.740148      -0.637909      36.792045 0.56762705E+03  0.13836430E+05                                 8.747915                            7.352837       0.345867       2.137741                    0.997545      28.895054      76.563584       0.703505       0.357173      -1.140075       0.063277      -0.060143      -0.030732       0.092551      -0.006038       0.064463       0.005751      -0.072076      -0.119812      -0.094019       0.037506       0.056513              9.559935       8.223380      -3.600548       1.335899      11.831353      -3.370595       8.625072           0.000001
          185              O       5.074479       0.005693       1.010724      -0.670637      42.571270 0.71633206E+03  0.18513704E+05                                 9.720337                            8.349577       0.094582       2.039882                    0.995950      30.386355      83.002873       0.649354       0.364960      -1.133539       0.028965      -0.010586       0.002536       0.030943      -0.074167       0.031499       0.036198      -0.034793       0.132582      -0.112517       0.047564       0.064953             10.560670      10.173070      -1.949589      -1.835138      12.996351      -1.785954       8.512589          -0.000000
          186              O      15.053963      13.455437       0.193603      -0.709460      50.260227 0.78171405E+03  0.20713748E+05                                10.951065                            8.792037      -0.230270       1.922382                    0.996572      31.523693      88.078962       0.623351       0.370819      -1.125535      -0.058904      -0.039027      -0.002432       0.070701       0.031895      -0.005645       0.011001       0.090373       0.174652      -0.085453       0.026075       0.059378             12.521235      16.805338       2.671387      -2.188272      11.377153      -3.835085       9.381214          -0.000001
          187              O      16.040129      10.727907       0.045554      -0.650850      36.080957 0.54395143E+03  0.13130633E+05                                 8.579493                            7.195858       0.364434       2.142063                    0.997935      28.792111      76.142923       0.710795       0.356974      -1.139210      -0.040596      -0.096945      -0.010648       0.105640       0.033869       0.013751       0.000664      -0.009313       0.165255      -0.062577       0.004885       0.057692              9.267532      12.478938       4.476294      -0.963320       9.594841      -0.882470       5.728817          -0.000000
          188              O      15.183085       8.780483       0.629211      -0.629111      39.271993 0.65874616E+03  0.16671041E+05                                 9.198416                            8.031132       0.176076       2.082884                    0.996753      29.308726      79.200743       0.659166       0.367170      -1.131922       0.050258       0.044977      -0.039876       0.078351       0.027548       0.051678       0.000961      -0.129185       0.166528      -0.113136       0.038853       0.074283              9.865682       7.180714       0.624803      -0.221104      15.758582       1.041014       6.657750           0.000001
          189              O      13.167173      13.593515       5.314129      -0.648981      39.191976 0.62047687E+03  0.15495215E+05                                 9.156243                            7.777681       0.233094       2.099114                    0.996953      29.350688      79.219862       0.670854       0.365600      -1.131244      -0.067793       0.055123      -0.073394       0.114110      -0.045138      -0.012675       0.030246       0.047113       0.080411      -0.068515       0.008068       0.060447              9.794819      14.235047       0.335185       3.559167       6.987000       0.654774       8.162409           0.000001
          190              O       3.752596       0.193599       3.755337      -0.639313      34.534018 0.57286063E+03  0.13994265E+05                                 8.343944                            7.393757       0.421756       2.162722                    0.997311      28.923875      76.690466       0.700636       0.357860      -1.139676       0.062494       0.038215       0.086521       0.113366      -0.050577      -0.002441      -0.019003      -0.044756       0.129170      -0.078127       0.023622       0.054505              8.647247       6.625528      -0.785393       1.400986       9.606934      -2.771168       9.709279           0.000001
          191              O      12.655528      11.720115       7.423837      -0.669685      39.852548 0.61378593E+03  0.15274233E+05                                 9.234172                            7.680930       0.321129       2.117631                    0.997980      29.623187      79.603447       0.682844       0.360447      -1.136186      -0.115478      -0.035294       0.053350       0.132011       0.005434      -0.023125       0.057044       0.019984      -0.137048      -0.084872       0.033442       0.051430             10.070654      13.277287       4.183302       1.603238       9.071665       1.861943       7.863011           0.000002
          192              O      11.144806      10.115769       7.613169      -0.637903      36.790507 0.56759859E+03  0.13835537E+05                                 8.747609                            7.352601       0.345913       2.137756                    0.997546      28.894554      76.561251       0.703525       0.357168      -1.140081       0.063278       0.060143       0.030730       0.092551       0.005989      -0.064509       0.005744      -0.072074      -0.119813      -0.094060       0.037556       0.056505              9.559589       8.223070       3.600380      -1.335854      11.830928      -3.370461       8.624767           0.000000
          193              O       9.109528       8.128496      -0.005694      -0.670631      42.569396 0.71629479E+03  0.18512462E+05                                 9.719947                            8.349275       0.094678       2.039917                    0.995950      30.385923      83.000508       0.649377       0.364953      -1.133547       0.028965       0.002534       0.010588       0.030944       0.031493       0.074102      -0.036155      -0.083688      -0.014087      -0.112441       0.047542       0.064899             10.560209      10.172670      -1.835045       1.949536       8.512213       1.785782      12.995743          -0.000000
          194              O      11.018913       7.311375       0.780108      -0.709454      50.259088 0.78169397E+03  0.20713067E+05                                10.950859                            8.791889      -0.230245       1.922393                    0.996572      31.523434      88.077705       0.623361       0.370816      -1.125538      -0.058906      -0.002425       0.039019       0.070699      -0.005649      -0.031953      -0.010968      -0.042146      -0.222857      -0.085474       0.026101       0.059373             12.520983      16.804963      -2.188240      -2.671372       9.381050       3.835000      11.376937          -0.000001
          195              O      12.005079       7.163322       3.507638      -0.650859      36.082489 0.54397906E+03  0.13131482E+05                                 8.579777                            7.196074       0.364361       2.142033                    0.997934      28.792565      76.144927       0.710778       0.356977      -1.139206      -0.040595      -0.010655       0.096951       0.105645       0.013748      -0.033927      -0.000636      -0.087284      -0.068641      -0.062636       0.004951       0.057685              9.267857      12.479370      -0.963333      -4.476502       5.728975       0.882497       9.595225           0.000000
          196              O      11.148034       7.746977       5.455061      -0.629112      39.273045 0.65876679E+03  0.16671715E+05                                 9.198640                            8.031301       0.176147       2.082907                    0.996754      29.308930      79.201981       0.659153       0.367174      -1.131918       0.050263      -0.039879      -0.044977       0.078356       0.051677      -0.027609      -0.000925      -0.147857       0.110494      -0.113155       0.038877       0.074278              9.865949       7.180880      -0.221103      -0.624881       6.657884      -1.041066      15.759083           0.000000
          197              O       9.132123      12.431901       0.642023      -0.648962      39.190213 0.62044104E+03  0.15494073E+05                                 9.155925                            7.777417       0.233120       2.099133                    0.996953      29.349958      79.216872       0.670872       0.365596      -1.131248      -0.067790      -0.073390      -0.055121       0.114105      -0.012665       0.045085      -0.030208      -0.016643      -0.110884      -0.068462       0.008076       0.060386              9.794474      14.234526       3.559063      -0.335164       8.162152      -0.654747       6.986745           0.000001
          198              O      15.857743      10.873092      14.041942      -0.639313      34.533939 0.57285932E+03  0.13994225E+05                                 8.343931                            7.393752       0.421759       2.162722                    0.997311      28.923811      76.690273       0.700636       0.357860      -1.139675       0.062489       0.086524      -0.038213       0.113365      -0.002441       0.050527       0.019032      -0.086968       0.002573      -0.078086       0.023568       0.054518              8.647228       6.625529       1.400988       0.785396       9.709241       2.771149       9.606913           0.000001
          199              O      16.690580       0.306061       2.515421      -0.669673      39.852560 0.61378426E+03  0.15274200E+05                                 9.234241                            7.680974       0.321262       2.117681                    0.997980      29.622975      79.603224       0.682834       0.360453      -1.136181      -0.115479       0.053345       0.035304       0.132013      -0.023126      -0.005489      -0.057027       0.078509       0.038558      -0.084867       0.033483       0.051384             10.070738      13.277443       1.603263      -4.183344       7.863058      -1.861954       9.071714           0.000002
          200              O      15.179857       0.495392       4.119767      -0.637913      36.791417 0.56761664E+03  0.13836100E+05                                 8.747760                            7.352728       0.345806       2.137708                    0.997545      28.895155      76.563426       0.703517       0.357169      -1.140080       0.063270       0.030731      -0.060143       0.092545      -0.064516      -0.006043      -0.005726       0.023887       0.168005      -0.094068       0.037560       0.056508              9.559746       8.223227      -1.335865      -3.600440       8.624924       3.370514      11.831088           0.000001
          201              O      17.179626      13.224812       7.123467      -0.670635      42.568592 0.71627769E+03  0.18511886E+05                                 9.719766                            8.349125       0.094721       2.039929                    0.995950      30.385856      82.999684       0.649389       0.364949      -1.133552       0.028964      -0.002536      -0.010588       0.030943      -0.031561      -0.074170      -0.036155      -0.083694      -0.014091      -0.112532       0.047637       0.064896             10.560005      10.172443       1.834970      -1.949552       8.512032       1.785718      12.995540          -0.000000
          202              O      19.089012      14.041934       6.337665      -0.709464      50.260759 0.78172491E+03  0.20714122E+05                                10.951184                            8.792133      -0.230237       1.922391                    0.996572      31.523808      88.079668       0.623344       0.370822      -1.125532      -0.058909       0.002424      -0.039020       0.070701       0.005578       0.031887      -0.010970      -0.042157      -0.222867      -0.085436       0.026066       0.059369             12.521381      16.805453       2.188279       2.671482       9.381351       3.835170      11.377338          -0.000001
          203              O      20.075178      14.189987       3.610134      -0.650862      36.081237 0.54395674E+03  0.13130791E+05                                 8.579534                            7.195888       0.364484       2.142077                    0.997935      28.792180      76.143134       0.710794       0.356973      -1.139210      -0.040595       0.010656      -0.096942       0.105638      -0.013795       0.033869      -0.000645      -0.087280      -0.068674      -0.062585       0.004879       0.057706              9.267578      12.478980       0.963321       4.476328       5.728841       0.882480       9.594915           0.000000
          204              O      19.218134      13.606332       1.662712      -0.629110      39.273388 0.65877594E+03  0.16672033E+05                                 9.198786                            8.031439       0.176185       2.082919                    0.996754      29.308812      79.202311       0.659136       0.367181      -1.131910       0.050263       0.039876       0.044976       0.078353      -0.051737       0.027543      -0.000932      -0.147869       0.110505      -0.113173       0.038864       0.074309              9.866094       7.180997       0.221114       0.624855       6.658001      -1.041080      15.759284           0.000000
          205              O      17.202223       8.921408       6.475749      -0.648959      39.188610 0.62040905E+03  0.15493058E+05                                 9.155616                            7.777164       0.233168       2.099149                    0.996953      29.349695      79.215336       0.670890       0.365591      -1.131253      -0.067789       0.073388       0.055119       0.114102       0.012602      -0.045148      -0.030207      -0.016645      -0.110894      -0.068527       0.008154       0.060373              9.794140      14.234043      -3.558935       0.335147       8.161879      -0.654720       6.986498           0.000001
          206              O      15.857744      10.480199       7.311376      -0.639323      34.534152 0.57286419E+03  0.13994371E+05                                 8.343943                            7.393767       0.421729       2.162706                    0.997311      28.924113      76.691096       0.700637       0.357858      -1.139677       0.062492      -0.086526       0.038215       0.113368       0.002392      -0.050585       0.019031      -0.086965       0.002566      -0.078130       0.023579       0.054551              8.647238       6.625534      -1.400967      -0.785387       9.709244       2.771149       9.606937           0.000001
          207              O      16.690579       6.811702       4.602352      -0.669669      39.851607 0.61376631E+03  0.15273623E+05                                 9.234040                            7.680817       0.321224       2.117672                    0.997980      29.622722      79.601877       0.682848       0.360448      -1.136186      -0.115475      -0.053345      -0.035301       0.132009       0.023064       0.005434      -0.057026       0.078512       0.038545      -0.084836       0.033448       0.051388             10.070512      13.277159      -1.603257       4.183202       7.862910      -1.861920       9.071466           0.000002
          208              O      15.179857       6.622372       2.998006      -0.637874      36.787510 0.56754353E+03  0.13833826E+05                                 8.746994                            7.352129       0.345960       2.137769                    0.997545      28.894130      76.558500       0.703566       0.357156      -1.140093       0.063274      -0.030728       0.060164       0.092561       0.064455       0.006005      -0.005723       0.023901       0.168060      -0.094016       0.037495       0.056521              9.558878       8.222479       1.335756       3.600025       8.624179       3.370193      11.829975           0.000000

******************************************************
Auxiliary information for the entire system
The total spin magnetic moment of the unit cell is   0.000066
The total net atomic charge of the unit cell is   -0.000001
Accuracy of reproducing the electrostatic potential in the unit cell:
  The inner radius (bohr) =    5.0000
  The outer radius (bohr) =   12.0000
  Valid grid points have density less than (e/(bohr^3)) =    0.0001
  The number of valid grid points were=        86272
  The rms potential error without charges in kcal/mol is=      8.67925
  The rms potential error with partial charges in kcal/mol is=      1.12733
  The RRMSE value at monopole order=      0.12989
  The rms potential error with partial charges and cloud penetration in kcal/mol is=      1.11460
  The RRMSE value at monopole order with cloud penetration is=      0.12842
  The rms potential error with partial charges and atomic dipoles in kcal/mol is=      1.61839
  The RRMSE value at dipole order=      0.18647
  The rms potential error with partial charges, atomic dipoles and cloud penetration in kcal/mol is=      1.60548
  The RRMSE value at dipole order with cloud penetration=      0.18498

******************************************************
The electron densities and ab initio electrostatic potential were computed in VASP using the PBE functional and
projector augmented wave method. See the main text of the journal article for a description of computational details.
The atomic charges, dipoles, and quadrupoles were computed with the DDEC6 method as described in
(a) T. A. Manz and N. Gabaldon Limas, RSC Adv. 6 (2016) 47771-47801 DOI: 10.1039/c6ra04656h
(b) N. Gabaldon Limas and T. A. Manz, RSC Adv. 8 (2018) 2678-2707 DOI: 10.1039/c7ra11829e.
For each atom in the material, the electron cloud parameters were fit to the spherically averaged atom-in-material
electron density using radial positions for which this density was between 10^-4 and 10^-2 electrons per cubic bohr.
The polarizabilities, dispersion coefficients, and quantum Drude oscillator (QDO) parameters were fit using the MCLF method.
The magnetic structure of the system was optimized in VASP from the default ferromagnetic initial guess using spin polarization.
The atomic spin moments (ASMs) were computed on this optimized magnetic structure using the DDEC6 partition as inputs
to the method of T. A. Manz and D. S. Sholl, J. Chem. Theory Comput. 7 (2011) 4146-4164 DOI: 10.1021/ct200539n.
The RMSE and RRMSE were computed using a uniform grid with Ewald summation.
