# Supplementary material for: A collection of forcefield precursors for metal–organic frameworks
Source: RSC Adv. 2019 Nov 13;9(63):36492–507. doi: 10.1039/c9ra07327b (PMC9075174; doi:10.1039/c9ra07327b)
Supplement: RA-009-C9RA07327B-s4959 [file RA-009-C9RA07327B-s4959.xyz]

  680
jmolscript: load "" {1 1 1} spacegroup "x,y,z" unitcell [{     22.393000     0.000000     0.000000 }, {      0.000000    22.393000     0.000000 }, {      0.000000     0.000000    22.393000 }]
Zn    17.389284     7.438955    16.764743     0.963629
Zn    16.200216    14.954045     5.568243     0.963629
Zn     5.003716    18.635455    16.824757     0.963629
Zn     6.192784     3.757545     5.628257     0.963629
Zn    16.764743    17.389284     7.438955     0.963629
Zn     5.568243    16.200216    14.954045     0.963629
Zn    16.824757     5.003716    18.635455     0.963629
Zn     5.628257     6.192784     3.757545     0.963629
Zn     7.438955    16.764743    17.389284     0.963629
Zn    14.954045     5.568243    16.200216     0.963629
Zn    18.635455    16.824757     5.003716     0.963629
Zn     3.757545     5.628257     6.192784     0.963629
Zn    17.924701     4.468299    15.664799     0.976863
Zn    15.664799    17.924701     4.468299     0.976863
Zn     4.468299    15.664799    17.924701     0.976863
Zn     6.728201     6.728201     6.728201     0.976863
Zn     5.003716    14.954045     5.628257     0.963629
Zn     6.192784     7.438955    16.824757     0.963629
Zn    17.389284     3.757545     5.568243     0.963629
Zn    16.200216    18.635455    16.764743     0.963629
Zn     5.628257     5.003716    14.954045     0.963629
Zn    16.824757     6.192784     7.438955     0.963629
Zn     5.568243    17.389284     3.757545     0.963629
Zn    16.764743    16.200216    18.635455     0.963629
Zn    14.954045     5.628257     5.003716     0.963629
Zn     7.438955    16.824757     6.192784     0.963629
Zn     3.757545     5.568243    17.389284     0.963629
Zn    18.635455    16.764743    16.200216     0.963629
Zn     4.468299    17.924701     6.728201     0.976863
Zn     6.728201     4.468299    17.924701     0.976863
Zn    17.924701     6.728201     4.468299     0.976863
Zn    15.664799    15.664799    15.664799     0.976863
H     21.960815     5.501960    14.262102     0.106904
H      1.560792     6.404398    13.657491     0.116497
H      0.129879    10.070132    14.356152     0.124686
H     20.563492     9.156498    15.095121     0.120110
H     18.859385     9.982799    19.898420     0.120224
H     20.028299    10.950177    21.609245     0.123418
H     20.460484     7.394169     0.976335     0.130850
H     19.311723     6.404398    21.660749     0.120647
H     11.628685    16.891040     3.065602     0.106904
H      9.635708    15.988602     2.460991     0.116497
H     11.066621    12.322868     3.159652     0.124686
H     13.026008    13.236502     3.898621     0.120111
H     14.730115    12.410201     8.701920     0.120224
H     13.561201    11.442823    10.412745     0.123418
H     13.129016    14.998831    12.172835     0.130850
H     14.277777    15.988602    10.464249     0.120647
H      0.432185    16.698460    19.327398     0.106904
H     20.832208    17.600898    19.932009     0.116497
H     22.263121    21.266632    19.233348     0.124686
H      1.829508    20.352998    18.494379     0.120110
H      3.533615    21.179299    13.691080     0.120224
H      2.364701    22.146677    11.980255     0.123418
H      1.932516    18.590669    10.220165     0.130850
H      3.081277    17.600898    11.928751     0.120647
H     10.764315     5.694540     8.130898     0.106904
H     12.757292     4.792102     8.735509     0.116497
H     11.326379     1.126368     8.036848     0.124686
H      9.366992     2.040002     7.297879     0.120110
H      7.662885     1.213701     2.494580     0.120224
H      8.831799     0.246323     0.783755     0.123418
H      9.263984     3.802331    21.416665     0.130850
H      8.115223     4.792102     0.732251     0.120647
H     14.262102    21.960815     5.501960     0.106904
H     13.657491     1.560792     6.404398     0.116497
H     14.356152     0.129879    10.070132     0.124686
H     15.095121    20.563492     9.156498     0.120110
H     19.898420    18.859385     9.982799     0.120224
H     21.609245    20.028299    10.950177     0.123418
H      0.976335    20.460484     7.394169     0.130850
H     21.660749    19.311723     6.404398     0.120647
H      3.065602    11.628685    16.891040     0.106904
H      2.460991     9.635708    15.988602     0.116497
H      3.159652    11.066621    12.322868     0.124686
H      3.898621    13.026008    13.236502     0.120110
H      8.701920    14.730115    12.410201     0.120224
H     10.412745    13.561201    11.442823     0.123418
H     12.172835    13.129016    14.998831     0.130850
H     10.464249    14.277777    15.988602     0.120648
H     19.327398     0.432185    16.698460     0.106904
H     19.932009    20.832208    17.600898     0.116497
H     19.233348    22.263121    21.266632     0.124686
H     18.494379     1.829508    20.352998     0.120110
H     13.691080     3.533615    21.179299     0.120224
H     11.980255     2.364701    22.146677     0.123418
H     10.220165     1.932516    18.590669     0.130850
H     11.928751     3.081277    17.600898     0.120648
H      8.130898    10.764315     5.694540     0.106904
H      8.735509    12.757292     4.792102     0.116497
H      8.036848    11.326379     1.126368     0.124686
H      7.297879     9.366992     2.040002     0.120110
H      2.494580     7.662885     1.213701     0.120224
H      0.783755     8.831799     0.246323     0.123418
H     21.416665     9.263984     3.802331     0.130850
H      0.732251     8.115223     4.792102     0.120647
H      5.501960    14.262102    21.960815     0.106904
H      6.404398    13.657491     1.560792     0.116497
H     10.070132    14.356152     0.129879     0.124686
H      9.156498    15.095121    20.563492     0.120110
H      9.982799    19.898420    18.859385     0.120224
H     10.950177    21.609245    20.028299     0.123418
H      7.394169     0.976335    20.460484     0.130850
H      6.404398    21.660749    19.311723     0.120647
H     16.891040     3.065602    11.628685     0.106904
H     15.988602     2.460991     9.635708     0.116497
H     12.322868     3.159652    11.066621     0.124686
H     13.236502     3.898621    13.026008     0.120110
H     12.410201     8.701920    14.730115     0.120224
H     11.442823    10.412745    13.561201     0.123418
H     14.998831    12.172835    13.129016     0.130850
H     15.988602    10.464249    14.277777     0.120647
H     16.698460    19.327398     0.432185     0.106904
H     17.600898    19.932009    20.832208     0.116497
H     21.266632    19.233348    22.263121     0.124686
H     20.352998    18.494379     1.829508     0.120110
H     21.179299    13.691080     3.533615     0.120224
H     22.146677    11.980255     2.364701     0.123418
H     18.590669    10.220165     1.932516     0.130850
H     17.600898    11.928751     3.081277     0.120647
H      5.694540     8.130898    10.764315     0.106904
H      4.792102     8.735509    12.757292     0.116497
H      1.126368     8.036848    11.326379     0.124686
H      2.040002     7.297879     9.366992     0.120110
H      1.213701     2.494580     7.662885     0.120224
H      0.246323     0.783755     8.831799     0.123418
H      3.802331    21.416665     9.263984     0.130850
H      4.792102     0.732251     8.115223     0.120647
H      0.432185    16.891040     8.130898     0.106904
H     20.832208    15.988602     8.735509     0.116497
H     22.263121    12.322868     8.036848     0.124685
H      1.829508    13.236502     7.297879     0.120110
H      3.533615    12.410201     2.494580     0.120224
H      2.364701    11.442823     0.783755     0.123418
H      1.932516    14.998831    21.416665     0.130850
H      3.081277    15.988602     0.732251     0.120647
H     10.764315     5.501960    19.327398     0.106904
H     12.757292     6.404398    19.932009     0.116497
H     11.326379    10.070132    19.233348     0.124685
H      9.366992     9.156498    18.494379     0.120110
H      7.662885     9.982799    13.691080     0.120224
H      8.831799    10.950177    11.980255     0.123418
H      9.263984     7.394169    10.220165     0.130850
H      8.115223     6.404398    11.928751     0.120647
H     21.960815     5.694540     3.065602     0.106904
H      1.560792     4.792102     2.460991     0.116497
H      0.129879     1.126368     3.159652     0.124685
H     20.563492     2.040002     3.898621     0.120110
H     18.859385     1.213701     8.701920     0.120224
H     20.028299     0.246323    10.412745     0.123418
H     20.460484     3.802331    12.172835     0.130850
H     19.311723     4.792102    10.464249     0.120647
H     11.628685    16.698460    14.262102     0.106904
H      9.635708    17.600898    13.657491     0.116497
H     11.066621    21.266632    14.356152     0.124685
H     13.026008    20.352998    15.095121     0.120110
H     14.730115    21.179299    19.898420     0.120224
H     13.561201    22.146677    21.609245     0.123418
H     13.129016    18.590669     0.976335     0.130850
H     14.277777    17.600898    21.660749     0.120647
H      8.130898     0.432185    16.891040     0.106904
H      8.735509    20.832208    15.988602     0.116497
H      8.036848    22.263121    12.322868     0.124685
H      7.297879     1.829508    13.236502     0.120110
H      2.494580     3.533615    12.410201     0.120224
H      0.783755     2.364701    11.442823     0.123418
H     21.416665     1.932516    14.998831     0.130850
H      0.732251     3.081277    15.988602     0.120647
H     19.327398    10.764315     5.501960     0.106904
H     19.932009    12.757292     6.404398     0.116497
H     19.233348    11.326379    10.070132     0.124685
H     18.494379     9.366992     9.156498     0.120110
H     13.691080     7.662885     9.982799     0.120224
H     11.980255     8.831799    10.950177     0.123418
H     10.220165     9.263984     7.394169     0.130850
H     11.928751     8.115223     6.404398     0.120647
H      3.065602    21.960815     5.694540     0.106904
H      2.460991     1.560792     4.792102     0.116497
H      3.159652     0.129879     1.126368     0.124685
H      3.898621    20.563492     2.040002     0.120110
H      8.701920    18.859385     1.213701     0.120224
H     10.412745    20.028299     0.246323     0.123418
H     12.172835    20.460484     3.802331     0.130850
H     10.464249    19.311723     4.792102     0.120648
H     14.262102    11.628685    16.698460     0.106904
H     13.657491     9.635708    17.600898     0.116497
H     14.356152    11.066621    21.266632     0.124685
H     15.095121    13.026008    20.352998     0.120110
H     19.898420    14.730115    21.179299     0.120224
H     21.609245    13.561201    22.146677     0.123418
H      0.976335    13.129016    18.590669     0.130850
H     21.660749    14.277777    17.600898     0.120647
H     16.891040     8.130898     0.432185     0.106904
H     15.988602     8.735509    20.832208     0.116497
H     12.322868     8.036848    22.263121     0.124685
H     13.236502     7.297879     1.829508     0.120110
H     12.410201     2.494580     3.533615     0.120224
H     11.442823     0.783755     2.364701     0.123418
H     14.998831    21.416665     1.932516     0.130850
H     15.988602     0.732251     3.081277     0.120647
H      5.501960    19.327398    10.764315     0.106904
H      6.404398    19.932009    12.757292     0.116497
H     10.070132    19.233348    11.326379     0.124685
H      9.156498    18.494379     9.366992     0.120110
H      9.982799    13.691080     7.662885     0.120224
H     10.950177    11.980255     8.831799     0.123418
H      7.394169    10.220165     9.263984     0.130850
H      6.404398    11.928751     8.115223     0.120647
H      5.694540     3.065602    21.960815     0.106904
H      4.792102     2.460991     1.560792     0.116497
H      1.126368     3.159652     0.129879     0.124685
H      2.040002     3.898621    20.563492     0.120110
H      1.213701     8.701920    18.859385     0.120224
H      0.246323    10.412745    20.028299     0.123418
H      3.802331    12.172835    20.460484     0.130850
H      4.792102    10.464249    19.311723     0.120647
H     16.698460    14.262102    11.628685     0.106904
H     17.600898    13.657491     9.635708     0.116497
H     21.266632    14.356152    11.066621     0.124685
H     20.352998    15.095121    13.026008     0.120110
H     21.179299    19.898420    14.730115     0.120224
H     22.146677    21.609245    13.561201     0.123418
H     18.590669     0.976335    13.129016     0.130850
H     17.600898    21.660749    14.277777     0.120647
C     19.781976     6.659678    15.249633     0.615930
C     21.062856     7.206067    14.770423    -0.057879
C     22.079498     6.424552    14.311366    -0.079416
C      0.866609     6.961984    13.923967    -0.188662
C      1.056950     8.348110    13.923967     0.208043
C      0.024632     9.147540    14.358392    -0.198258
C     21.245583     8.604062    14.787889    -0.079616
C     18.134299     7.422384    19.550880     0.620027
C     18.924324     8.054986    20.597977    -0.061219
C     19.178037     9.455668    20.596857    -0.082297
C     19.884984    10.032064    21.611484    -0.190752
C     20.382109     9.286377     0.228409     0.205959
C     20.144743     7.906968     0.266477    -0.186390
C     19.443842     7.324750    21.645074    -0.075858
C     13.807524    15.733322     4.053133     0.615930
C     12.526644    15.186933     3.573923    -0.057879
C     11.510002    15.968448     3.114866    -0.079416
C     10.329891    15.431016     2.727467    -0.188662
C     10.139550    14.044890     2.727467     0.208043
C     11.171868    13.245460     3.161892    -0.198258
C     12.343917    13.788938     3.591389    -0.079616
C     15.455201    14.970616     8.354380     0.620027
C     14.665176    14.338014     9.401477    -0.061219
C     14.411463    12.937332     9.400357    -0.082297
C     13.704516    12.360936    10.414984    -0.190752
C     13.207391    13.106623    11.424909     0.205959
C     13.444757    14.486032    11.462977    -0.186390
C     14.145658    15.068250    10.448574    -0.075858
C      2.611024    17.856178    18.339867     0.615930
C      1.330144    18.402567    18.819077    -0.057879
C      0.313502    17.621052    19.278134    -0.079416
C     21.526391    18.158484    19.665533    -0.188662
C     21.336050    19.544610    19.665533     0.208043
C     -0.024632    20.344040    19.231108    -0.198258
C      1.147417    19.800562    18.801611    -0.079616
C      4.258701    18.618884    14.038620     0.620027
C      3.468676    19.251486    12.991523    -0.061219
C      3.214963    20.652168    12.992643    -0.082297
C      2.508016    21.228564    11.978016    -0.190752
C      2.010891    20.482877    10.968091     0.205959
C      2.248257    19.103468    10.930023    -0.186390
C      2.949158    18.521250    11.944426    -0.075858
C      8.585476     4.536822     7.143367     0.615930
C      9.866356     3.990433     7.622577    -0.057879
C     10.882998     4.771948     8.081634    -0.079416
C     12.063109     4.234516     8.469033    -0.188662
C     12.253450     2.848390     8.469033     0.208043
C     11.221132     2.048959     8.034608    -0.198258
C     10.049083     2.592438     7.605111    -0.079616
C      6.937799     3.774116     2.842120     0.620027
C      7.727824     3.141514     1.795023    -0.061219
C      7.981537     1.740832     1.796143    -0.082297
C      8.688484     1.164436     0.781516    -0.190752
C      9.185609     1.910123    22.164591     0.205959
C      8.948243     3.289532    22.126523    -0.186390
C      8.247342     3.871750     0.747926    -0.075858
C     15.249633    19.781976     6.659678     0.615930
C     14.770423    21.062856     7.206067    -0.057879
C     14.311366    22.079498     6.424552    -0.079416
C     13.923967     0.866609     6.961984    -0.188662
C     13.923967     1.056950     8.348110     0.208043
C     14.358392     0.024632     9.147540    -0.198258
C     14.787889    21.245583     8.604062    -0.079616
C     19.550880    18.134299     7.422384     0.620027
C     20.597977    18.924324     8.054986    -0.061219
C     20.596857    19.178037     9.455668    -0.082297
C     21.611484    19.884984    10.032064    -0.190752
C      0.228409    20.382109     9.286377     0.205959
C      0.266477    20.144743     7.906968    -0.186390
C     21.645074    19.443842     7.324750    -0.075858
C      4.053133    13.807524    15.733322     0.615930
C      3.573923    12.526644    15.186933    -0.057879
C      3.114866    11.510002    15.968448    -0.079416
C      2.727467    10.329891    15.431016    -0.188662
C      2.727467    10.139550    14.044890     0.208043
C      3.161892    11.171868    13.245460    -0.198258
C      3.591389    12.343917    13.788938    -0.079616
C      8.354380    15.455201    14.970616     0.620027
C      9.401477    14.665176    14.338014    -0.061219
C      9.400357    14.411463    12.937332    -0.082297
C     10.414984    13.704516    12.360936    -0.190752
C     11.424909    13.207391    13.106623     0.205960
C     11.462977    13.444757    14.486032    -0.186390
C     10.448574    14.145658    15.068250    -0.075858
C     18.339867     2.611024    17.856178     0.615930
C     18.819077     1.330144    18.402567    -0.057879
C     19.278134     0.313502    17.621052    -0.079416
C     19.665533    21.526391    18.158484    -0.188662
C     19.665533    21.336050    19.544610     0.208043
C     19.231108    -0.024632    20.344040    -0.198258
C     18.801611     1.147417    19.800562    -0.079616
C     14.038620     4.258701    18.618884     0.620027
C     12.991523     3.468676    19.251486    -0.061219
C     12.992643     3.214963    20.652168    -0.082297
C     11.978016     2.508016    21.228564    -0.190752
C     10.968091     2.010891    20.482877     0.205960
C     10.930023     2.248257    19.103468    -0.186390
C     11.944426     2.949158    18.521250    -0.075858
C      7.143367     8.585476     4.536822     0.615930
C      7.622577     9.866356     3.990433    -0.057879
C      8.081634    10.882998     4.771948    -0.079416
C      8.469033    12.063109     4.234516    -0.188662
C      8.469033    12.253450     2.848390     0.208043
C      8.034608    11.221132     2.048959    -0.198258
C      7.605111    10.049083     2.592438    -0.079616
C      2.842120     6.937799     3.774116     0.620027
C      1.795023     7.727824     3.141514    -0.061219
C      1.796143     7.981537     1.740832    -0.082297
C      0.781516     8.688484     1.164436    -0.190752
C     22.164591     9.185609     1.910123     0.205959
C     22.126523     8.948243     3.289532    -0.186390
C      0.747926     8.247342     3.871750    -0.075858
C      6.659678    15.249633    19.781976     0.615930
C      7.206067    14.770423    21.062856    -0.057879
C      6.424552    14.311366    22.079498    -0.079416
C      6.961984    13.923967     0.866609    -0.188662
C      8.348110    13.923967     1.056950     0.208043
C      9.147540    14.358392     0.024632    -0.198258
C      8.604062    14.787889    21.245583    -0.079616
C      7.422384    19.550880    18.134299     0.620027
C      8.054986    20.597977    18.924324    -0.061219
C      9.455668    20.596857    19.178037    -0.082297
C     10.032064    21.611484    19.884984    -0.190752
C      9.286377     0.228409    20.382109     0.205960
C      7.906968     0.266477    20.144743    -0.186390
C      7.324750    21.645074    19.443842    -0.075858
C     15.733322     4.053133    13.807524     0.615930
C     15.186933     3.573923    12.526644    -0.057879
C     15.968448     3.114866    11.510002    -0.079416
C     15.431016     2.727467    10.329891    -0.188662
C     14.044890     2.727467    10.139550     0.208043
C     13.245460     3.161892    11.171868    -0.198258
C     13.788938     3.591389    12.343917    -0.079616
C     14.970616     8.354380    15.455201     0.620027
C     14.338014     9.401477    14.665176    -0.061219
C     12.937332     9.400357    14.411463    -0.082297
C     12.360936    10.414984    13.704516    -0.190752
C     13.106623    11.424909    13.207391     0.205960
C     14.486032    11.462977    13.444757    -0.186390
C     15.068250    10.448574    14.145658    -0.075858
C     17.856178    18.339867     2.611024     0.615930
C     18.402567    18.819077     1.330144    -0.057879
C     17.621052    19.278134     0.313502    -0.079416
C     18.158484    19.665533    21.526391    -0.188662
C     19.544610    19.665533    21.336050     0.208043
C     20.344040    19.231108    -0.024632    -0.198258
C     19.800562    18.801611     1.147417    -0.079616
C     18.618884    14.038620     4.258701     0.620027
C     19.251486    12.991523     3.468676    -0.061219
C     20.652168    12.992643     3.214963    -0.082297
C     21.228564    11.978016     2.508016    -0.190752
C     20.482877    10.968091     2.010891     0.205960
C     19.103468    10.930023     2.248257    -0.186390
C     18.521250    11.944426     2.949158    -0.075858
C      4.536822     7.143367     8.585476     0.615930
C      3.990433     7.622577     9.866356    -0.057879
C      4.771948     8.081634    10.882998    -0.079416
C      4.234516     8.469033    12.063109    -0.188662
C      2.848390     8.469033    12.253450     0.208043
C      2.048959     8.034608    11.221132    -0.198258
C      2.592438     7.605111    10.049083    -0.079616
C      3.774116     2.842120     6.937799     0.620027
C      3.141514     1.795023     7.727824    -0.061219
C      1.740832     1.796143     7.981537    -0.082297
C      1.164436     0.781516     8.688484    -0.190752
C      1.910123    22.164591     9.185609     0.205960
C      3.289532    22.126523     8.948243    -0.186390
C      3.871750     0.747926     8.247342    -0.075858
C      2.611024    15.733322     7.143367     0.615930
C      1.330144    15.186933     7.622577    -0.057879
C      0.313502    15.968448     8.081634    -0.079416
C     21.526391    15.431016     8.469033    -0.188662
C     21.336050    14.044890     8.469033     0.208043
C     -0.024632    13.245460     8.034608    -0.198258
C      1.147417    13.788938     7.605111    -0.079616
C      4.258701    14.970616     2.842120     0.620027
C      3.468676    14.338014     1.795023    -0.061219
C      3.214963    12.937332     1.796143    -0.082297
C      2.508016    12.360936     0.781516    -0.190752
C      2.010891    13.106623    22.164591     0.205959
C      2.248257    14.486032    22.126523    -0.186390
C      2.949158    15.068250     0.747926    -0.075858
C      8.585476     6.659678    18.339867     0.615930
C      9.866356     7.206067    18.819077    -0.057879
C     10.882998     6.424552    19.278134    -0.079416
C     12.063109     6.961984    19.665533    -0.188662
C     12.253450     8.348110    19.665533     0.208043
C     11.221132     9.147540    19.231108    -0.198258
C     10.049083     8.604062    18.801611    -0.079616
C      6.937799     7.422384    14.038620     0.620027
C      7.727824     8.054986    12.991523    -0.061219
C      7.981537     9.455668    12.992643    -0.082297
C      8.688484    10.032064    11.978016    -0.190752
C      9.185609     9.286377    10.968091     0.205959
C      8.948243     7.906968    10.930023    -0.186390
C      8.247342     7.324750    11.944426    -0.075858
C     19.781976     4.536822     4.053133     0.615930
C     21.062856     3.990433     3.573923    -0.057879
C     22.079498     4.771948     3.114866    -0.079416
C      0.866609     4.234516     2.727467    -0.188662
C      1.056950     2.848390     2.727467     0.208043
C      0.024632     2.048959     3.161892    -0.198258
C     21.245583     2.592438     3.591389    -0.079616
C     18.134299     3.774116     8.354380     0.620027
C     18.924324     3.141514     9.401477    -0.061219
C     19.178037     1.740832     9.400357    -0.082297
C     19.884984     1.164436    10.414984    -0.190752
C     20.382109     1.910123    11.424909     0.205959
C     20.144743     3.289532    11.462977    -0.186390
C     19.443842     3.871750    10.448574    -0.075858
C     13.807524    17.856178    15.249633     0.615930
C     12.526644    18.402567    14.770423    -0.057879
C     11.510002    17.621052    14.311366    -0.079416
C     10.329891    18.158484    13.923967    -0.188662
C     10.139550    19.544610    13.923967     0.208043
C     11.171868    20.344040    14.358392    -0.198258
C     12.343917    19.800562    14.787889    -0.079616
C     15.455201    18.618884    19.550880     0.620027
C     14.665176    19.251486    20.597977    -0.061219
C     14.411463    20.652168    20.596857    -0.082297
C     13.704516    21.228564    21.611484    -0.190752
C     13.207391    20.482877     0.228409     0.205960
C     13.444757    19.103468     0.266477    -0.186390
C     14.145658    18.521250    21.645074    -0.075858
C      7.143367     2.611024    15.733322     0.615930
C      7.622577     1.330144    15.186933    -0.057879
C      8.081634     0.313502    15.968448    -0.079416
C      8.469033    21.526391    15.431016    -0.188662
C      8.469033    21.336050    14.044890     0.208043
C      8.034608    -0.024632    13.245460    -0.198258
C      7.605111     1.147417    13.788938    -0.079616
C      2.842120     4.258701    14.970616     0.620027
C      1.795023     3.468676    14.338014    -0.061219
C      1.796143     3.214963    12.937332    -0.082297
C      0.781516     2.508016    12.360936    -0.190752
C     22.164591     2.010891    13.106623     0.205959
C     22.126523     2.248257    14.486032    -0.186390
C      0.747926     2.949158    15.068250    -0.075858
C     18.339867     8.585476     6.659678     0.615930
C     18.819077     9.866356     7.206067    -0.057879
C     19.278134    10.882998     6.424552    -0.079416
C     19.665533    12.063109     6.961984    -0.188662
C     19.665533    12.253450     8.348110     0.208043
C     19.231108    11.221132     9.147540    -0.198258
C     18.801611    10.049083     8.604062    -0.079616
C     14.038620     6.937799     7.422384     0.620027
C     12.991523     7.727824     8.054986    -0.061219
C     12.992643     7.981537     9.455668    -0.082297
C     11.978016     8.688484    10.032064    -0.190752
C     10.968091     9.185609     9.286377     0.205960
C     10.930023     8.948243     7.906968    -0.186390
C     11.944426     8.247342     7.324750    -0.075858
C      4.053133    19.781976     4.536822     0.615930
C      3.573923    21.062856     3.990433    -0.057879
C      3.114866    22.079498     4.771948    -0.079416
C      2.727467     0.866609     4.234516    -0.188662
C      2.727467     1.056950     2.848390     0.208043
C      3.161892     0.024632     2.048959    -0.198258
C      3.591389    21.245583     2.592438    -0.079616
C      8.354380    18.134299     3.774116     0.620027
C      9.401477    18.924324     3.141514    -0.061219
C      9.400357    19.178037     1.740832    -0.082297
C     10.414984    19.884984     1.164436    -0.190752
C     11.424909    20.382109     1.910123     0.205960
C     11.462977    20.144743     3.289532    -0.186390
C     10.448574    19.443842     3.871750    -0.075858
C     15.249633    13.807524    17.856178     0.615930
C     14.770423    12.526644    18.402567    -0.057879
C     14.311366    11.510002    17.621052    -0.079416
C     13.923967    10.329891    18.158484    -0.188662
C     13.923967    10.139550    19.544610     0.208043
C     14.358392    11.171868    20.344040    -0.198258
C     14.787889    12.343917    19.800562    -0.079616
C     19.550880    15.455201    18.618884     0.620027
C     20.597977    14.665176    19.251486    -0.061219
C     20.596857    14.411463    20.652168    -0.082297
C     21.611484    13.704516    21.228564    -0.190752
C      0.228409    13.207391    20.482877     0.205960
C      0.266477    13.444757    19.103468    -0.186390
C     21.645074    14.145658    18.521250    -0.075858
C     15.733322     7.143367     2.611024     0.615930
C     15.186933     7.622577     1.330144    -0.057879
C     15.968448     8.081634     0.313502    -0.079416
C     15.431016     8.469033    21.526391    -0.188662
C     14.044890     8.469033    21.336050     0.208043
C     13.245460     8.034608    -0.024632    -0.198258
C     13.788938     7.605111     1.147417    -0.079616
C     14.970616     2.842120     4.258701     0.620027
C     14.338014     1.795023     3.468676    -0.061219
C     12.937332     1.796143     3.214963    -0.082297
C     12.360936     0.781516     2.508016    -0.190752
C     13.106623    22.164591     2.010891     0.205960
C     14.486032    22.126523     2.248257    -0.186390
C     15.068250     0.747926     2.949158    -0.075858
C      6.659678    18.339867     8.585476     0.615930
C      7.206067    18.819077     9.866356    -0.057879
C      6.424552    19.278134    10.882998    -0.079416
C      6.961984    19.665533    12.063109    -0.188662
C      8.348110    19.665533    12.253450     0.208043
C      9.147540    19.231108    11.221132    -0.198258
C      8.604062    18.801611    10.049083    -0.079616
C      7.422384    14.038620     6.937799     0.620027
C      8.054986    12.991523     7.727824    -0.061219
C      9.455668    12.992643     7.981537    -0.082297
C     10.032064    11.978016     8.688484    -0.190752
C      9.286377    10.968091     9.185609     0.205960
C      7.906968    10.930023     8.948243    -0.186390
C      7.324750    11.944426     8.247342    -0.075858
C      4.536822     4.053133    19.781976     0.615930
C      3.990433     3.573923    21.062856    -0.057879
C      4.771948     3.114866    22.079498    -0.079416
C      4.234516     2.727467     0.866609    -0.188662
C      2.848390     2.727467     1.056950     0.208043
C      2.048959     3.161892     0.024632    -0.198258
C      2.592438     3.591389    21.245583    -0.079616
C      3.774116     8.354380    18.134299     0.620027
C      3.141514     9.401477    18.924324    -0.061219
C      1.740832     9.400357    19.178037    -0.082297
C      1.164436    10.414984    19.884984    -0.190752
C      1.910123    11.424909    20.382109     0.205960
C      3.289532    11.462977    20.144743    -0.186390
C      3.871750    10.448574    19.443842    -0.075858
C     17.856178    15.249633    13.807524     0.615930
C     18.402567    14.770423    12.526644    -0.057879
C     17.621052    14.311366    11.510002    -0.079416
C     18.158484    13.923967    10.329891    -0.188662
C     19.544610    13.923967    10.139550     0.208043
C     20.344040    14.358392    11.171868    -0.198258
C     19.800562    14.787889    12.343917    -0.079616
C     18.618884    19.550880    15.455201     0.620027
C     19.251486    20.597977    14.665176    -0.061219
C     20.652168    20.596857    14.411463    -0.082297
C     21.228564    21.611484    13.704516    -0.190752
C     20.482877     0.228409    13.207391     0.205959
C     19.103468     0.266477    13.444757    -0.186390
C     18.521250    21.645074    14.145658    -0.075858
N      2.266172     8.930328    13.462672    -0.168963
N      8.930328    13.462672     2.266172    -0.168963
N     20.126828    20.126828    20.126828    -0.168963
N     13.462672     2.266172     8.930328    -0.168963
N     21.106074     9.909574     1.286926    -0.195255
N     12.483426    12.483426    12.483426    -0.195255
N      1.286926    21.106074     9.909574    -0.195255
N      9.909574     1.286926    21.106074    -0.195255
N     20.126828    13.462672     8.930328    -0.168963
N     13.462672     8.930328    20.126828    -0.168963
N      2.266172     2.266172     2.266172    -0.168963
N      8.930328    20.126828    13.462672    -0.168963
N      1.286926    12.483426    21.106074    -0.195255
N      9.909574     9.909574     9.909574    -0.195255
N     21.106074     1.286926    12.483426    -0.195255
N     12.483426    21.106074     1.286926    -0.195255
O     18.991503     7.510612    15.719886    -0.562733
O     19.544610     5.437020    15.142147    -0.555688
O     17.853491     8.085664    18.537149    -0.563005
O     17.796613     6.238018    19.740549    -0.552404
O     14.597997    14.882388     4.523386    -0.562733
O     14.044890    16.955980     3.945647    -0.555688
O     15.736009    14.307336     7.340649    -0.563005
O     15.792887    16.154982     8.544049    -0.552404
O      3.401497    18.707112    17.869614    -0.562733
O      2.848390    16.633520    18.447353    -0.555688
O      4.539509    19.282164    15.052351    -0.563005
O      4.596387    17.434518    13.848951    -0.552404
O      7.795003     3.685888     6.673114    -0.562733
O      8.348110     5.759480     7.250853    -0.555688
O      6.656991     3.110836     3.855851    -0.563005
O      6.600113     4.958482     2.652451    -0.552404
O     15.719886    18.991503     7.510612    -0.562733
O     15.142147    19.544610     5.437020    -0.555688
O     18.537149    17.853491     8.085664    -0.563005
O     19.740549    17.796613     6.238018    -0.552404
O      4.523386    14.597997    14.882388    -0.562733
O      3.945647    14.044890    16.955980    -0.555688
O      7.340649    15.736009    14.307336    -0.563005
O      8.544049    15.792887    16.154982    -0.552404
O     17.869614     3.401497    18.707112    -0.562733
O     18.447353     2.848390    16.633520    -0.555688
O     15.052351     4.539509    19.282164    -0.563005
O     13.848951     4.596387    17.434518    -0.552404
O      6.673114     7.795003     3.685888    -0.562733
O      7.250853     8.348110     5.759480    -0.555688
O      3.855851     6.656991     3.110836    -0.563005
O      2.652451     6.600113     4.958482    -0.552404
O      7.510612    15.719886    18.991503    -0.562733
O      5.437020    15.142147    19.544610    -0.555688
O      8.085664    18.537149    17.853491    -0.563005
O      6.238018    19.740549    17.796613    -0.552404
O     14.882388     4.523386    14.597997    -0.562733
O     16.955980     3.945647    14.044890    -0.555688
O     14.307336     7.340649    15.736009    -0.563005
O     16.154982     8.544049    15.792887    -0.552404
O     18.707112    17.869614     3.401497    -0.562733
O     16.633520    18.447353     2.848390    -0.555688
O     19.282164    15.052351     4.539509    -0.563005
O     17.434518    13.848951     4.596387    -0.552404
O      3.685888     6.673114     7.795003    -0.562733
O      5.759480     7.250853     8.348110    -0.555688
O      3.110836     3.855851     6.656991    -0.563005
O      4.958482     2.652451     6.600113    -0.552404
O     16.799900     5.593100    16.789600    -1.040888
O     16.789600    16.799900     5.593100    -1.040888
O      5.593100    16.789600    16.799900    -1.040888
O      5.603400     5.603400     5.603400    -1.040888
O      3.401497    14.882388     6.673114    -0.562733
O      2.848390    16.955980     7.250853    -0.555688
O      4.539509    14.307336     3.855851    -0.563005
O      4.596387    16.154982     2.652451    -0.552404
O      7.795003     7.510612    17.869614    -0.562733
O      8.348110     5.437020    18.447353    -0.555688
O      6.656991     8.085664    15.052351    -0.563005
O      6.600113     6.238018    13.848951    -0.552404
O     18.991503     3.685888     4.523386    -0.562733
O     19.544610     5.759480     3.945647    -0.555688
O     17.853491     3.110836     7.340649    -0.563005
O     17.796613     4.958482     8.544049    -0.552404
O     14.597997    18.707112    15.719886    -0.562733
O     14.044890    16.633520    15.142147    -0.555688
O     15.736009    19.282164    18.537149    -0.563005
O     15.792887    17.434518    19.740549    -0.552404
O      6.673114     3.401497    14.882388    -0.562733
O      7.250853     2.848390    16.955980    -0.555688
O      3.855851     4.539509    14.307336    -0.563005
O      2.652451     4.596387    16.154982    -0.552404
O     17.869614     7.795003     7.510612    -0.562733
O     18.447353     8.348110     5.437020    -0.555688
O     15.052351     6.656991     8.085664    -0.563005
O     13.848951     6.600113     6.238018    -0.552404
O      4.523386    18.991503     3.685888    -0.562733
O      3.945647    19.544610     5.759480    -0.555688
O      7.340649    17.853491     3.110836    -0.563005
O      8.544049    17.796613     4.958482    -0.552404
O     15.719886    14.597997    18.707112    -0.562733
O     15.142147    14.044890    16.633520    -0.555688
O     18.537149    15.736009    19.282164    -0.563005
O     19.740549    15.792887    17.434518    -0.552404
O     14.882388     6.673114     3.401497    -0.562733
O     16.955980     7.250853     2.848390    -0.555688
O     14.307336     3.855851     4.539509    -0.563005
O     16.154982     2.652451     4.596387    -0.552404
O      7.510612    17.869614     7.795003    -0.562733
O      5.437020    18.447353     8.348110    -0.555688
O      8.085664    15.052351     6.656991    -0.563005
O      6.238018    13.848951     6.600113    -0.552404
O      3.685888     4.523386    18.991503    -0.562733
O      5.759480     3.945647    19.544610    -0.555688
O      3.110836     7.340649    17.853491    -0.563005
O      4.958482     8.544049    17.796613    -0.552404
O     18.707112    15.719886    14.597997    -0.562733
O     16.633520    15.142147    14.044890    -0.555688
O     19.282164    18.537149    15.736009    -0.563005
O     17.434518    19.740549    15.792887    -0.552404
O      5.593100    16.799900     5.603400    -1.040888
O      5.603400     5.593100    16.799900    -1.040888
O     16.799900     5.603400     5.593100    -1.040888
O     16.789600    16.789600    16.789600    -1.040888

The following XYZ coordinates are in angstroms. Other properties are in atomic units.
The sperically averaged electron density of each atom fit to a function of the form exp(a - br)
eigen_1, eigen_2 and eigen_3 are the three eigenvalues of traceless quadrupole moment tensor
  atom number  atomic symbol              X              Y              Z     net charge C6 coefficient C8 coefficient C10 coefficient fluctuating dipole atomic polarizability isotropic forcefield polarizability              a              b squared Pearson coefficient          <r^3>          <r^4>         wp_QDO          m_QDO          q_QDO       dipole_x       dipole_y       dipole_z         dipole            Qxy            Qxz            Qyz     Q(x^2-y^2)  Q(3z^2 - R^2)        eigen_1        eigen_2        eigen_3 static polarizability      alpha(xx)      alpha(xy)      alpha(xz)      alpha(yy)      alpha(yz)      alpha(zz) atomic spin moment
            1             Zn      17.389284       7.438955      16.764743       0.963629      84.449784 0.16856405E+04  0.52496320E+05                                16.016012                           13.670604       0.074184       1.898318                    0.998721      45.213350     123.940237       0.473043       0.415759      -1.127756       0.027123       0.048113      -0.010825       0.056282       0.042776       0.004191      -0.006957      -0.148602      -0.159880      -0.062766      -0.049807       0.112573             18.662786      20.711592      -1.888186       1.707577      15.503342      -0.061341      19.773424           0.000004
            2             Zn      16.200216      14.954045       5.568243       0.963629      84.449785 0.16856405E+04  0.52496320E+05                                16.016012                           13.670604       0.074184       1.898318                    0.998721      45.213350     123.940238       0.473043       0.415759      -1.127756      -0.027123      -0.048113      -0.010825       0.056282       0.042776      -0.004191       0.006957      -0.148602      -0.159880      -0.062766      -0.049807       0.112573             18.662786      20.711592      -1.888186      -1.707577      15.503342       0.061341      19.773424           0.000004
            3             Zn       5.003716      18.635455      16.824757       0.963629      84.449783 0.16856405E+04  0.52496319E+05                                16.016012                           13.670604       0.074184       1.898318                    0.998721      45.213350     123.940236       0.473043       0.415759      -1.127756      -0.027123       0.048113       0.010825       0.056282      -0.042776       0.004191       0.006957      -0.148602      -0.159880      -0.062766      -0.049807       0.112573             18.662785      20.711592       1.888186       1.707577      15.503341       0.061341      19.773423           0.000004
            4             Zn       6.192784       3.757545       5.628257       0.963629      84.449783 0.16856405E+04  0.52496319E+05                                16.016012                           13.670604       0.074184       1.898318                    0.998721      45.213350     123.940236       0.473043       0.415759      -1.127756       0.027123      -0.048113       0.010825       0.056282      -0.042776      -0.004191      -0.006957      -0.148602      -0.159880      -0.062766      -0.049807       0.112573             18.662785      20.711591       1.888186      -1.707577      15.503341      -0.061341      19.773423           0.000004
            5             Zn      16.764743      17.389284       7.438955       0.963629      84.449782 0.16856404E+04  0.52496318E+05                                16.016012                           13.670604       0.074184       1.898318                    0.998721      45.213349     123.940235       0.473043       0.415759      -1.127756      -0.010825       0.027123       0.048113       0.056282       0.004191      -0.006957       0.042776      -0.005639       0.302842      -0.062766      -0.049807       0.112573             18.662786      19.773424       1.707577      -0.061341      20.711592      -1.888186      15.503342           0.000004
            6             Zn       5.568243      16.200216      14.954045       0.963629      84.449781 0.16856404E+04  0.52496317E+05                                16.016012                           13.670604       0.074184       1.898318                    0.998721      45.213349     123.940234       0.473043       0.415759      -1.127756      -0.010825      -0.027123      -0.048113       0.056282      -0.004191       0.006957       0.042776      -0.005639       0.302842      -0.062766      -0.049807       0.112573             18.662786      19.773423      -1.707577       0.061341      20.711592      -1.888186      15.503342           0.000004
            7             Zn      16.824757       5.003716      18.635455       0.963629      84.449783 0.16856405E+04  0.52496319E+05                                16.016012                           13.670603       0.074184       1.898318                    0.998721      45.213350     123.940235       0.473043       0.415759      -1.127756       0.010825      -0.027123       0.048113       0.056282       0.004191       0.006957      -0.042776      -0.005639       0.302842      -0.062766      -0.049807       0.112573             18.662785      19.773424       1.707577       0.061341      20.711592       1.888186      15.503341           0.000004
            8             Zn       5.628257       6.192784       3.757545       0.963629      84.449783 0.16856405E+04  0.52496319E+05                                16.016012                           13.670604       0.074184       1.898318                    0.998721      45.213350     123.940236       0.473043       0.415759      -1.127756       0.010825       0.027123      -0.048113       0.056282      -0.004191      -0.006957      -0.042776      -0.005639       0.302842      -0.062766      -0.049807       0.112573             18.662785      19.773423      -1.707578      -0.061341      20.711591       1.888186      15.503341           0.000004
            9             Zn       7.438955      16.764743      17.389284       0.963629      84.449779 0.16856403E+04  0.52496314E+05                                16.016012                           13.670603       0.074184       1.898318                    0.998721      45.213348     123.940230       0.473043       0.415759      -1.127756       0.048113      -0.010825       0.027123       0.056282      -0.006957       0.042776       0.004191       0.154241      -0.142962      -0.062766      -0.049807       0.112573             18.662785      15.503341      -0.061341      -1.888186      19.773423       1.707577      20.711591           0.000004
           10             Zn      14.954045       5.568243      16.200216       0.963629      84.449780 0.16856404E+04  0.52496315E+05                                16.016011                           13.670603       0.074184       1.898318                    0.998721      45.213349     123.940230       0.473043       0.415759      -1.127756      -0.048113      -0.010825      -0.027123       0.056282       0.006957       0.042776      -0.004191       0.154241      -0.142962      -0.062766      -0.049807       0.112573             18.662785      15.503341       0.061341      -1.888186      19.773423      -1.707577      20.711591           0.000004
           11             Zn      18.635455      16.824757       5.003716       0.963629      84.449780 0.16856404E+04  0.52496316E+05                                16.016011                           13.670603       0.074184       1.898318                    0.998721      45.213349     123.940231       0.473043       0.415759      -1.127756       0.048113       0.010825      -0.027123       0.056282       0.006957      -0.042776       0.004191       0.154241      -0.142963      -0.062766      -0.049807       0.112573             18.662785      15.503341       0.061341       1.888186      19.773423       1.707577      20.711591           0.000004
           12             Zn       3.757545       5.628257       6.192784       0.963629      84.449778 0.16856403E+04  0.52496314E+05                                16.016012                           13.670603       0.074184       1.898318                    0.998721      45.213348     123.940230       0.473043       0.415759      -1.127756      -0.048113       0.010825       0.027123       0.056282      -0.006957      -0.042776      -0.004191       0.154241      -0.142962      -0.062766      -0.049807       0.112573             18.662785      15.503341      -0.061341       1.888186      19.773423      -1.707577      20.711591           0.000004
           13             Zn      17.924701       4.468299      15.664799       0.976863      80.856352 0.16990670E+04  0.52950898E+05                                15.596508                           13.748029       0.049314       1.898716                    0.998287      44.679402     122.001491       0.471131       0.417159      -1.128269       0.019268      -0.019268      -0.019268       0.033373      -0.053590      -0.053590       0.053590      -0.000000       0.000000      -0.053590      -0.053590       0.107180             17.581144      17.581144       0.901344       0.901344      17.581144      -0.901344      17.581144           0.000004
           14             Zn      15.664799      17.924701       4.468299       0.976863      80.856348 0.16990669E+04  0.52950894E+05                                15.596507                           13.748028       0.049314       1.898716                    0.998287      44.679401     122.001486       0.471131       0.417159      -1.128269      -0.019268       0.019268      -0.019268       0.033373      -0.053590       0.053590      -0.053590       0.000000      -0.000000      -0.053590      -0.053590       0.107180             17.581143      17.581143       0.901344      -0.901344      17.581143       0.901344      17.581143           0.000004
           15             Zn       4.468299      15.664799      17.924701       0.976863      80.856349 0.16990670E+04  0.52950895E+05                                15.596507                           13.748029       0.049314       1.898716                    0.998287      44.679401     122.001488       0.471131       0.417159      -1.128269      -0.019268      -0.019268       0.019268       0.033373       0.053590      -0.053590      -0.053590      -0.000000      -0.000000      -0.053590      -0.053590       0.107180             17.581144      17.581144      -0.901344       0.901344      17.581144       0.901344      17.581144           0.000004
           16             Zn       6.728201       6.728201       6.728201       0.976863      80.856348 0.16990670E+04  0.52950895E+05                                15.596507                           13.748029       0.049314       1.898716                    0.998287      44.679401     122.001488       0.471131       0.417159      -1.128269       0.019268       0.019268       0.019268       0.033373       0.053590       0.053590       0.053590      -0.000000      -0.000000      -0.053590      -0.053590       0.107180             17.581143      17.581143      -0.901344      -0.901344      17.581144      -0.901344      17.581143           0.000004
           17             Zn       5.003716      14.954045       5.628257       0.963629      84.449783 0.16856405E+04  0.52496319E+05                                16.016012                           13.670604       0.074184       1.898318                    0.998721      45.213350     123.940235       0.473043       0.415759      -1.127756      -0.027123      -0.048113       0.010825       0.056282       0.042776       0.004191      -0.006957      -0.148602      -0.159880      -0.062766      -0.049807       0.112573             18.662785      20.711591      -1.888186       1.707577      15.503341      -0.061341      19.773423           0.000004
           18             Zn       6.192784       7.438955      16.824757       0.963629      84.449784 0.16856405E+04  0.52496320E+05                                16.016012                           13.670604       0.074184       1.898318                    0.998721      45.213350     123.940237       0.473043       0.415759      -1.127756       0.027123       0.048113       0.010825       0.056282       0.042776      -0.004191       0.006957      -0.148602      -0.159880      -0.062766      -0.049807       0.112573             18.662786      20.711592      -1.888186      -1.707577      15.503342       0.061341      19.773424           0.000004
           19             Zn      17.389284       3.757545       5.568243       0.963629      84.449783 0.16856405E+04  0.52496320E+05                                16.016012                           13.670604       0.074184       1.898318                    0.998721      45.213350     123.940237       0.473043       0.415759      -1.127756       0.027123      -0.048113      -0.010825       0.056282      -0.042776       0.004191       0.006957      -0.148602      -0.159880      -0.062766      -0.049807       0.112573             18.662785      20.711591       1.888186       1.707577      15.503341       0.061341      19.773424           0.000004
           20             Zn      16.200216      18.635455      16.764743       0.963629      84.449784 0.16856405E+04  0.52496319E+05                                16.016012                           13.670604       0.074184       1.898318                    0.998721      45.213350     123.940236       0.473043       0.415759      -1.127756      -0.027123       0.048113      -0.010825       0.056282      -0.042776      -0.004191      -0.006957      -0.148602      -0.159880      -0.062766      -0.049807       0.112573             18.662786      20.711592       1.888186      -1.707577      15.503341      -0.061341      19.773424           0.000004
           21             Zn       5.628257       5.003716      14.954045       0.963629      84.449783 0.16856404E+04  0.52496318E+05                                16.016012                           13.670603       0.074184       1.898318                    0.998721      45.213350     123.940234       0.473043       0.415759      -1.127756       0.010825      -0.027123      -0.048113       0.056282       0.004191      -0.006957       0.042776      -0.005639       0.302842      -0.062766      -0.049807       0.112573             18.662785      19.773423       1.707577      -0.061341      20.711591      -1.888186      15.503341           0.000004
           22             Zn      16.824757       6.192784       7.438955       0.963629      84.449781 0.16856404E+04  0.52496317E+05                                16.016012                           13.670603       0.074184       1.898318                    0.998721      45.213349     123.940233       0.473043       0.415759      -1.127756       0.010825       0.027123       0.048113       0.056282      -0.004191       0.006957       0.042776      -0.005639       0.302842      -0.062766      -0.049807       0.112573             18.662785      19.773423      -1.707577       0.061341      20.711591      -1.888186      15.503341           0.000004
           23             Zn       5.568243      17.389284       3.757545       0.963629      84.449780 0.16856404E+04  0.52496317E+05                                16.016012                           13.670603       0.074184       1.898318                    0.998721      45.213349     123.940233       0.473043       0.415759      -1.127756      -0.010825       0.027123      -0.048113       0.056282       0.004191       0.006957      -0.042776      -0.005639       0.302842      -0.062766      -0.049807       0.112573             18.662785      19.773423       1.707577       0.061341      20.711591       1.888186      15.503341           0.000004
           24             Zn      16.764743      16.200216      18.635455       0.963629      84.449783 0.16856405E+04  0.52496318E+05                                16.016012                           13.670603       0.074184       1.898318                    0.998721      45.213350     123.940235       0.473043       0.415759      -1.127756      -0.010825      -0.027123       0.048113       0.056282      -0.004191      -0.006957      -0.042776      -0.005639       0.302842      -0.062766      -0.049807       0.112573             18.662785      19.773423      -1.707577      -0.061341      20.711592       1.888186      15.503341           0.000004
           25             Zn      14.954045       5.628257       5.003716       0.963629      84.449779 0.16856404E+04  0.52496315E+05                                16.016011                           13.670603       0.074184       1.898318                    0.998721      45.213349     123.940230       0.473043       0.415759      -1.127756      -0.048113       0.010825      -0.027123       0.056282      -0.006957       0.042776       0.004191       0.154241      -0.142963      -0.062766      -0.049807       0.112573             18.662784      15.503341      -0.061341      -1.888185      19.773422       1.707577      20.711591           0.000004
           26             Zn       7.438955      16.824757       6.192784       0.963629      84.449780 0.16856404E+04  0.52496315E+05                                16.016011                           13.670603       0.074184       1.898318                    0.998721      45.213349     123.940231       0.473043       0.415759      -1.127756       0.048113       0.010825       0.027123       0.056282       0.006957       0.042776      -0.004191       0.154241      -0.142962      -0.062766      -0.049807       0.112573             18.662785      15.503341       0.061341      -1.888186      19.773423      -1.707577      20.711591           0.000004
           27             Zn       3.757545       5.568243      17.389284       0.963629      84.449779 0.16856404E+04  0.52496315E+05                                16.016011                           13.670603       0.074184       1.898318                    0.998721      45.213349     123.940231       0.473043       0.415759      -1.127756      -0.048113      -0.010825       0.027123       0.056282       0.006957      -0.042776       0.004191       0.154241      -0.142962      -0.062766      -0.049807       0.112573             18.662785      15.503341       0.061341       1.888186      19.773422       1.707577      20.711591           0.000004
           28             Zn      18.635455      16.764743      16.200216       0.963629      84.449779 0.16856403E+04  0.52496314E+05                                16.016012                           13.670603       0.074184       1.898318                    0.998721      45.213348     123.940230       0.473043       0.415759      -1.127756       0.048113      -0.010825      -0.027123       0.056282      -0.006957      -0.042776      -0.004191       0.154241      -0.142962      -0.062766      -0.049807       0.112573             18.662785      15.503341      -0.061341       1.888186      19.773423      -1.707577      20.711591           0.000004
           29             Zn       4.468299      17.924701       6.728201       0.976863      80.856349 0.16990669E+04  0.52950895E+05                                15.596507                           13.748029       0.049314       1.898716                    0.998287      44.679401     122.001488       0.471131       0.417159      -1.128269      -0.019268       0.019268       0.019268       0.033373      -0.053590      -0.053590       0.053590      -0.000000       0.000000      -0.053590      -0.053590       0.107180             17.581144      17.581144       0.901344       0.901344      17.581144      -0.901344      17.581144           0.000004
           30             Zn       6.728201       4.468299      17.924701       0.976863      80.856349 0.16990669E+04  0.52950895E+05                                15.596507                           13.748029       0.049314       1.898716                    0.998287      44.679401     122.001487       0.471131       0.417159      -1.128269       0.019268      -0.019268       0.019268       0.033373      -0.053590       0.053590      -0.053590      -0.000000       0.000000      -0.053590      -0.053590       0.107180             17.581144      17.581144       0.901344      -0.901344      17.581143       0.901344      17.581143           0.000004
           31             Zn      17.924701       6.728201       4.468299       0.976863      80.856350 0.16990670E+04  0.52950897E+05                                15.596507                           13.748029       0.049314       1.898716                    0.998287      44.679402     122.001489       0.471131       0.417159      -1.128269       0.019268       0.019268      -0.019268       0.033373       0.053590      -0.053590      -0.053590      -0.000000       0.000000      -0.053590      -0.053590       0.107180             17.581143      17.581143      -0.901344       0.901344      17.581143       0.901344      17.581143           0.000004
           32             Zn      15.664799      15.664799      15.664799       0.976863      80.856352 0.16990670E+04  0.52950898E+05                                15.596508                           13.748029       0.049314       1.898716                    0.998287      44.679402     122.001491       0.471131       0.417159      -1.128269      -0.019268      -0.019268      -0.019268       0.033373       0.053590       0.053590       0.053590      -0.000000       0.000000      -0.053590      -0.053590       0.107180             17.581144      17.581144      -0.901344      -0.901345      17.581144      -0.901344      17.581144           0.000004
           33              H      21.960815       5.501960      14.262102       0.106904       1.048129 0.74871221E+01  0.72882237E+02                                 1.740290                            1.623920      -1.272114       2.271042                    0.994033       3.754758      10.747240       0.476380       1.320827      -0.697684      -0.004973      -0.034585      -0.003666       0.035132       0.001482      -0.002934       0.005264      -0.010432      -0.015362      -0.008745      -0.000921       0.009666              1.798960       1.573645       0.164654      -0.039814       2.488027       0.082520       1.335206           0.000000
           34              H       1.560792       6.404398      13.657491       0.116497       1.013651 0.74981243E+01  0.73442438E+02                                 1.746988                            1.661992      -1.277361       2.276642                    0.993424       3.768503      11.027730       0.452663       1.381454      -0.685895       0.025548      -0.022105      -0.006663       0.034435      -0.003127      -0.005072       0.003466       0.005599      -0.035173      -0.013364       0.001732       0.011632              1.782028       1.971596      -0.336808      -0.221981       1.920251       0.071377       1.454235           0.000001
           35              H       0.129879      10.070132      14.356152       0.124686       1.088026 0.79785991E+01  0.77246355E+02                                 1.666181                            1.589796      -0.931700       2.439280                    0.998904       3.258344       8.675451       0.532558       1.187921      -0.731866      -0.002726       0.035990       0.001965       0.036146      -0.005992      -0.010087       0.002497      -0.014903      -0.036206      -0.018180       0.001295       0.016885              1.687958       1.554190       0.186671      -0.029807       2.184599       0.011774       1.325086           0.000003
           36              H      20.563492       9.156498      15.095121       0.120110       1.090278 0.77410093E+01  0.73819829E+02                                 1.618146                            1.526866      -0.901472       2.454362                    0.999050       3.160128       8.146166       0.568716       1.129368      -0.746816      -0.028172       0.026805       0.014149       0.041380      -0.007835      -0.005730       0.005202      -0.013288      -0.038926      -0.015344      -0.003058       0.018401              1.646807       1.956308      -0.270598      -0.280917       1.593712       0.126337       1.390402           0.000002
           37              H      18.859385       9.982799      19.898420       0.120224       1.096027 0.79950611E+01  0.77328171E+02                                 1.667590                            1.587849      -0.903402       2.456633                    0.999005       3.214423       8.511914       0.535504       1.182572      -0.733805      -0.012208       0.025903      -0.029888       0.041391       0.000581       0.007422      -0.008962      -0.019685       0.000830      -0.014891      -0.000701       0.015592              1.690536       1.539865      -0.075171       0.310782       1.616854      -0.278725       1.914887           0.000000
           38              H      20.028299      10.950177      21.609245       0.123418       1.046806 0.75927115E+01  0.73751200E+02                                 1.717235                            1.621235      -1.058126       2.381628                    0.997277       3.492074       9.801932       0.485744       1.298154      -0.704683       0.003016       0.032614      -0.003224       0.032911       0.000298       0.010782      -0.003014      -0.015654      -0.000149      -0.015552       0.005477       0.010075              1.763974       1.468751       0.263571       0.040791       2.318638      -0.016496       1.504532          -0.000000
           39              H      20.460484       7.394169       0.976335       0.130850       0.966688 0.68353831E+01  0.64818945E+02                                 1.645020                            1.551320      -1.013159       2.410718                    0.998012       3.390308       9.471898       0.489210       1.320296      -0.700135       0.006192      -0.024706       0.025946       0.036358      -0.000045       0.007486      -0.003777      -0.024468       0.003799      -0.016173       0.003086       0.013087              1.696625       1.543415      -0.136832       0.367451       1.631657      -0.332848       1.914803           0.000000
           40              H      19.311723       6.404398      21.660749       0.120647       1.057116 0.76404314E+01  0.72844264E+02                                 1.606394                            1.534824      -0.858520       2.477089                    0.999348       3.155817       8.215416       0.555646       1.156193      -0.740189      -0.003490      -0.039693       0.003371       0.039989      -0.000840       0.004329      -0.006665      -0.026218      -0.004274      -0.013977      -0.002536       0.016513              1.623824       1.386594       0.143369       0.111229       2.076775       0.082482       1.408102           0.000001
           41              H      11.628685      16.891040       3.065602       0.106904       1.048129 0.74871221E+01  0.72882237E+02                                 1.740290                            1.623920      -1.272114       2.271042                    0.994033       3.754758      10.747240       0.476380       1.320827      -0.697684       0.004973       0.034585      -0.003666       0.035132       0.001482       0.002934      -0.005264      -0.010432      -0.015362      -0.008745      -0.000921       0.009666              1.798960       1.573645       0.164654       0.039814       2.488027      -0.082520       1.335206           0.000000
           42              H       9.635708      15.988602       2.460991       0.116497       1.013651 0.74981243E+01  0.73442438E+02                                 1.746988                            1.661992      -1.277361       2.276642                    0.993424       3.768503      11.027730       0.452663       1.381454      -0.685895      -0.025548       0.022105      -0.006663       0.034435      -0.003127       0.005072      -0.003466       0.005599      -0.035173      -0.013364       0.001732       0.011632              1.782028       1.971596      -0.336808       0.221981       1.920251      -0.071377       1.454235           0.000001
           43              H      11.066621      12.322868       3.159652       0.124686       1.088026 0.79785988E+01  0.77246349E+02                                 1.666181                            1.589796      -0.931700       2.439280                    0.998904       3.258344       8.675450       0.532559       1.187920      -0.731866       0.002726      -0.035990       0.001965       0.036146      -0.005992       0.010087      -0.002497      -0.014903      -0.036206      -0.018180       0.001295       0.016885              1.687958       1.554190       0.186671       0.029807       2.184598      -0.011774       1.325086           0.000003
           44              H      13.026008      13.236502       3.898621       0.120111       1.090278 0.77410084E+01  0.73819816E+02                                 1.618146                            1.526865      -0.901472       2.454362                    0.999050       3.160128       8.146165       0.568716       1.129367      -0.746816       0.028172      -0.026805       0.014149       0.041380      -0.007835       0.005730      -0.005202      -0.013288      -0.038926      -0.015344      -0.003058       0.018401              1.646807       1.956307      -0.270598       0.280917       1.593712      -0.126337       1.390402           0.000002
           45              H      14.730115      12.410201       8.701920       0.120224       1.096027 0.79950611E+01  0.77328171E+02                                 1.667590                            1.587849      -0.903402       2.456633                    0.999005       3.214423       8.511914       0.535504       1.182572      -0.733805       0.012208      -0.025903      -0.029888       0.041391       0.000581      -0.007422       0.008962      -0.019685       0.000830      -0.014891      -0.000701       0.015592              1.690535       1.539865      -0.075171      -0.310782       1.616854       0.278725       1.914887           0.000000
           46              H      13.561201      11.442823      10.412745       0.123418       1.046806 0.75927119E+01  0.73751203E+02                                 1.717235                            1.621235      -1.058126       2.381628                    0.997277       3.492074       9.801931       0.485744       1.298154      -0.704683      -0.003016      -0.032614      -0.003224       0.032911       0.000298      -0.010782       0.003014      -0.015654      -0.000149      -0.015552       0.005477       0.010075              1.763973       1.468751       0.263571      -0.040791       2.318637       0.016496       1.504532          -0.000000
           47              H      13.129016      14.998831      12.172835       0.130850       0.966689 0.68353836E+01  0.64818949E+02                                 1.645020                            1.551320      -1.013159       2.410718                    0.998012       3.390308       9.471897       0.489211       1.320296      -0.700136      -0.006192       0.024706       0.025946       0.036358      -0.000045      -0.007486       0.003777      -0.024468       0.003799      -0.016173       0.003086       0.013087              1.696625       1.543415      -0.136832      -0.367451       1.631657       0.332848       1.914803           0.000000
           48              H      14.277777      15.988602      10.464249       0.120647       1.057116 0.76404314E+01  0.72844264E+02                                 1.606394                            1.534824      -0.858519       2.477089                    0.999348       3.155817       8.215416       0.555646       1.156193      -0.740189       0.003490       0.039693       0.003371       0.039989      -0.000840      -0.004329       0.006665      -0.026218      -0.004274      -0.013977      -0.002536       0.016513              1.623824       1.386594       0.143369      -0.111229       2.076775      -0.082482       1.408102           0.000001
           49              H       0.432185      16.698460      19.327398       0.106904       1.048129 0.74871221E+01  0.72882237E+02                                 1.740290                            1.623920      -1.272114       2.271042                    0.994033       3.754758      10.747240       0.476380       1.320827      -0.697684       0.004973      -0.034585       0.003666       0.035132      -0.001482      -0.002934      -0.005264      -0.010432      -0.015362      -0.008745      -0.000921       0.009666              1.798960       1.573645      -0.164654      -0.039814       2.488027      -0.082520       1.335206           0.000000
           50              H      20.832208      17.600898      19.932009       0.116497       1.013651 0.74981243E+01  0.73442438E+02                                 1.746988                            1.661992      -1.277361       2.276642                    0.993424       3.768503      11.027730       0.452663       1.381454      -0.685895      -0.025548      -0.022105       0.006663       0.034435       0.003127      -0.005072      -0.003466       0.005599      -0.035173      -0.013364       0.001732       0.011632              1.782028       1.971596       0.336808      -0.221981       1.920251      -0.071377       1.454235           0.000001
           51              H      22.263121      21.266632      19.233348       0.124686       1.088026 0.79785988E+01  0.77246350E+02                                 1.666181                            1.589796      -0.931700       2.439280                    0.998904       3.258344       8.675450       0.532559       1.187920      -0.731866       0.002726       0.035990      -0.001965       0.036146       0.005992      -0.010087      -0.002497      -0.014903      -0.036206      -0.018180       0.001295       0.016885              1.687958       1.554190      -0.186671      -0.029807       2.184598      -0.011774       1.325086           0.000003
           52              H       1.829508      20.352998      18.494379       0.120110       1.090278 0.77410087E+01  0.73819819E+02                                 1.618146                            1.526866      -0.901472       2.454362                    0.999050       3.160128       8.146165       0.568716       1.129368      -0.746816       0.028172       0.026805      -0.014149       0.041380       0.007835      -0.005730      -0.005202      -0.013288      -0.038926      -0.015344      -0.003058       0.018401              1.646807       1.956307       0.270598      -0.280917       1.593712      -0.126337       1.390402           0.000002
           53              H       3.533615      21.179299      13.691080       0.120224       1.096026 0.79950561E+01  0.77328110E+02                                 1.667589                            1.587848      -0.903402       2.456633                    0.999005       3.214422       8.511911       0.535504       1.182572      -0.733805       0.012208       0.025903       0.029888       0.041391      -0.000581       0.007422       0.008962      -0.019685       0.000830      -0.014891      -0.000701       0.015592              1.690535       1.539865       0.075171       0.310782       1.616854       0.278725       1.914886           0.000000
           54              H       2.364701      22.146677      11.980255       0.123418       1.046806 0.75927119E+01  0.73751203E+02                                 1.717235                            1.621235      -1.058126       2.381628                    0.997277       3.492074       9.801931       0.485744       1.298154      -0.704683      -0.003016       0.032614       0.003224       0.032911      -0.000298       0.010782       0.003014      -0.015654      -0.000149      -0.015552       0.005477       0.010075              1.763973       1.468751      -0.263570       0.040791       2.318637       0.016496       1.504532          -0.000000
           55              H       1.932516      18.590669      10.220165       0.130850       0.966689 0.68353836E+01  0.64818949E+02                                 1.645020                            1.551320      -1.013159       2.410718                    0.998012       3.390308       9.471897       0.489211       1.320296      -0.700136      -0.006192      -0.024706      -0.025946       0.036358       0.000045       0.007486       0.003777      -0.024468       0.003799      -0.016173       0.003086       0.013087              1.696625       1.543415       0.136832       0.367451       1.631657       0.332848       1.914803           0.000000
           56              H       3.081277      17.600898      11.928751       0.120647       1.057116 0.76404314E+01  0.72844264E+02                                 1.606394                            1.534824      -0.858520       2.477089                    0.999348       3.155817       8.215416       0.555646       1.156193      -0.740189       0.003490      -0.039693      -0.003371       0.039989       0.000840       0.004329       0.006665      -0.026218      -0.004274      -0.013977      -0.002536       0.016513              1.623824       1.386594      -0.143369       0.111229       2.076775      -0.082482       1.408102           0.000001
           57              H      10.764315       5.694540       8.130898       0.106904       1.048129 0.74871229E+01  0.72882245E+02                                 1.740290                            1.623920      -1.272114       2.271042                    0.994033       3.754758      10.747239       0.476380       1.320826      -0.697684      -0.004973       0.034585       0.003666       0.035132      -0.001482       0.002934       0.005264      -0.010432      -0.015362      -0.008745      -0.000921       0.009666              1.798959       1.573645      -0.164654       0.039814       2.488027       0.082520       1.335206           0.000000
           58              H      12.757292       4.792102       8.735509       0.116497       1.013651 0.74981250E+01  0.73442446E+02                                 1.746987                            1.661992      -1.277360       2.276642                    0.993424       3.768503      11.027729       0.452663       1.381454      -0.685895       0.025548       0.022105       0.006663       0.034435       0.003127       0.005072       0.003466       0.005599      -0.035173      -0.013364       0.001732       0.011632              1.782027       1.971596       0.336808       0.221981       1.920251       0.071377       1.454235           0.000001
           59              H      11.326379       1.126368       8.036848       0.124686       1.088025 0.79785919E+01  0.77246268E+02                                 1.666181                            1.589795      -0.931700       2.439280                    0.998904       3.258344       8.675450       0.532559       1.187921      -0.731866      -0.002726      -0.035990      -0.001965       0.036146       0.005992       0.010087       0.002497      -0.014903      -0.036206      -0.018180       0.001295       0.016885              1.687957       1.554189      -0.186671       0.029807       2.184597       0.011774       1.325086           0.000003
           60              H       9.366992       2.040002       7.297879       0.120110       1.090278 0.77410085E+01  0.73819818E+02                                 1.618146                            1.526866      -0.901472       2.454362                    0.999050       3.160128       8.146165       0.568716       1.129368      -0.746816      -0.028172      -0.026805      -0.014149       0.041380       0.007835       0.005730       0.005202      -0.013288      -0.038926      -0.015344      -0.003058       0.018401              1.646807       1.956307       0.270598       0.280917       1.593712       0.126337       1.390402           0.000002
           61              H       7.662885       1.213701       2.494580       0.120224       1.096026 0.79950565E+01  0.77328118E+02                                 1.667590                            1.587848      -0.903402       2.456633                    0.999005       3.214422       8.511912       0.535504       1.182573      -0.733805      -0.012208      -0.025903       0.029888       0.041391      -0.000581      -0.007422      -0.008962      -0.019685       0.000830      -0.014891      -0.000701       0.015592              1.690535       1.539865       0.075171      -0.310782       1.616854      -0.278725       1.914887           0.000000
           62              H       8.831799       0.246323       0.783755       0.123418       1.046806 0.75927115E+01  0.73751200E+02                                 1.717235                            1.621235      -1.058126       2.381628                    0.997277       3.492074       9.801932       0.485744       1.298154      -0.704683       0.003016      -0.032614       0.003224       0.032911      -0.000298      -0.010782      -0.003014      -0.015654      -0.000149      -0.015552       0.005477       0.010075              1.763974       1.468751      -0.263571      -0.040791       2.318638      -0.016496       1.504532          -0.000000
           63              H       9.263984       3.802331      21.416665       0.130850       0.966688 0.68353831E+01  0.64818945E+02                                 1.645020                            1.551320      -1.013159       2.410718                    0.998012       3.390308       9.471898       0.489210       1.320296      -0.700135       0.006192       0.024706      -0.025946       0.036358       0.000045      -0.007486      -0.003777      -0.024468       0.003799      -0.016173       0.003086       0.013087              1.696625       1.543415       0.136832      -0.367451       1.631657      -0.332848       1.914803           0.000000
           64              H       8.115223       4.792102       0.732251       0.120647       1.057116 0.76404314E+01  0.72844264E+02                                 1.606394                            1.534824      -0.858519       2.477089                    0.999348       3.155817       8.215416       0.555646       1.156193      -0.740189      -0.003490       0.039693      -0.003371       0.039989       0.000840      -0.004329      -0.006665      -0.026218      -0.004274      -0.013977      -0.002536       0.016513              1.623824       1.386594      -0.143369      -0.111229       2.076775       0.082482       1.408102           0.000001
           65              H      14.262102      21.960815       5.501960       0.106904       1.048129 0.74871221E+01  0.72882237E+02                                 1.740290                            1.623920      -1.272114       2.271042                    0.994033       3.754758      10.747240       0.476380       1.320827      -0.697684      -0.003666      -0.004973      -0.034585       0.035132      -0.002934       0.005264       0.001482      -0.002465       0.023329      -0.008745      -0.000921       0.009666              1.798960       1.335206      -0.039814       0.082520       1.573645       0.164654       2.488027           0.000000
           66              H      13.657491       1.560792       6.404398       0.116497       1.013651 0.74981243E+01  0.73442438E+02                                 1.746988                            1.661992      -1.277361       2.276642                    0.993424       3.768503      11.027730       0.452663       1.381454      -0.685895      -0.006663       0.025548      -0.022105       0.034435      -0.005072       0.003466      -0.003127      -0.020386       0.009188      -0.013364       0.001732       0.011632              1.782028       1.454235      -0.221981       0.071377       1.971596      -0.336808       1.920251           0.000001
           67              H      14.356152       0.129879      10.070132       0.124686       1.088026 0.79785988E+01  0.77246350E+02                                 1.666181                            1.589796      -0.931700       2.439280                    0.998904       3.258344       8.675450       0.532559       1.187920      -0.731866       0.001965      -0.002726       0.035990       0.036146      -0.010087       0.002497      -0.005992      -0.010652       0.040458      -0.018180       0.001295       0.016885              1.687958       1.325086      -0.029807       0.011774       1.554190       0.186671       2.184598           0.000003
           68              H      15.095121      20.563492       9.156498       0.120110       1.090278 0.77410087E+01  0.73819819E+02                                 1.618146                            1.526866      -0.901472       2.454362                    0.999050       3.160128       8.146165       0.568716       1.129368      -0.746816       0.014149      -0.028172       0.026805       0.041380      -0.005730       0.005202      -0.007835      -0.012819       0.039395      -0.015344      -0.003058       0.018401              1.646807       1.390402      -0.280917       0.126337       1.956307      -0.270598       1.593712           0.000002
           69              H      19.898420      18.859385       9.982799       0.120224       1.096027 0.79950611E+01  0.77328171E+02                                 1.667590                            1.587849      -0.903402       2.456633                    0.999005       3.214423       8.511914       0.535504       1.182572      -0.733805      -0.029888      -0.012208       0.025903       0.041391       0.007422      -0.008962       0.000581       0.010257       0.029113      -0.014891      -0.000701       0.015592              1.690536       1.914887       0.310782      -0.278725       1.539865      -0.075171       1.616854           0.000000
           70              H      21.609245      20.028299      10.950177       0.123418       1.046806 0.75927115E+01  0.73751200E+02                                 1.717235                            1.621235      -1.058126       2.381628                    0.997277       3.492074       9.801932       0.485744       1.298154      -0.704683      -0.003224       0.003016       0.032614       0.032911       0.010782      -0.003014       0.000298       0.007752       0.023556      -0.015552       0.005477       0.010075              1.763974       1.504532       0.040791      -0.016496       1.468751       0.263571       2.318638          -0.000000
           71              H       0.976335      20.460484       7.394169       0.130850       0.966688 0.68353831E+01  0.64818945E+02                                 1.645020                            1.551320      -1.013159       2.410718                    0.998012       3.390308       9.471898       0.489210       1.320296      -0.700135       0.025946       0.006192      -0.024706       0.036358       0.007486      -0.003777      -0.000045       0.014134       0.034802      -0.016173       0.003086       0.013087              1.696625       1.914803       0.367451      -0.332848       1.543415      -0.136832       1.631657          -0.000000
           72              H      21.660749      19.311723       6.404398       0.120647       1.057116 0.76404314E+01  0.72844264E+02                                 1.606394                            1.534824      -0.858520       2.477089                    0.999348       3.155817       8.215416       0.555646       1.156193      -0.740189       0.003371      -0.003490      -0.039693       0.039989       0.004329      -0.006665      -0.000840       0.010972       0.041463      -0.013977      -0.002536       0.016513              1.623824       1.408102       0.111229       0.082482       1.386594       0.143369       2.076775           0.000001
           73              H       3.065602      11.628685      16.891040       0.106904       1.048129 0.74871221E+01  0.72882237E+02                                 1.740290                            1.623920      -1.272114       2.271042                    0.994033       3.754758      10.747240       0.476380       1.320827      -0.697684      -0.003666       0.004973       0.034585       0.035132       0.002934      -0.005264       0.001482      -0.002465       0.023329      -0.008745      -0.000921       0.009666              1.798960       1.335206       0.039814      -0.082520       1.573645       0.164654       2.488027           0.000000
           74              H       2.460991       9.635708      15.988602       0.116497       1.013651 0.74981243E+01  0.73442438E+02                                 1.746988                            1.661992      -1.277360       2.276642                    0.993424       3.768503      11.027730       0.452663       1.381454      -0.685895      -0.006663      -0.025548       0.022105       0.034435       0.005072      -0.003466      -0.003127      -0.020386       0.009188      -0.013364       0.001732       0.011632              1.782028       1.454235       0.221981      -0.071377       1.971596      -0.336808       1.920251           0.000001
           75              H       3.159652      11.066621      12.322868       0.124686       1.088026 0.79785988E+01  0.77246350E+02                                 1.666181                            1.589796      -0.931700       2.439280                    0.998904       3.258344       8.675450       0.532559       1.187920      -0.731866       0.001965       0.002726      -0.035990       0.036146       0.010087      -0.002497      -0.005992      -0.010652       0.040458      -0.018180       0.001295       0.016885              1.687958       1.325086       0.029807      -0.011774       1.554190       0.186671       2.184598           0.000003
           76              H       3.898621      13.026008      13.236502       0.120110       1.090278 0.77410087E+01  0.73819819E+02                                 1.618146                            1.526866      -0.901472       2.454362                    0.999050       3.160128       8.146165       0.568716       1.129368      -0.746816       0.014149       0.028172      -0.026805       0.041380       0.005730      -0.005202      -0.007835      -0.012819       0.039395      -0.015344      -0.003058       0.018401              1.646807       1.390402       0.280917      -0.126337       1.956307      -0.270598       1.593712           0.000002
           77              H       8.701920      14.730115      12.410201       0.120224       1.096026 0.79950599E+01  0.77328156E+02                                 1.667590                            1.587848      -0.903402       2.456633                    0.999005       3.214423       8.511914       0.535504       1.182572      -0.733805      -0.029888       0.012208      -0.025903       0.041391      -0.007422       0.008962       0.000581       0.010257       0.029113      -0.014891      -0.000701       0.015592              1.690535       1.914887      -0.310782       0.278725       1.539865      -0.075171       1.616854           0.000000
           78              H      10.412745      13.561201      11.442823       0.123418       1.046806 0.75927119E+01  0.73751203E+02                                 1.717235                            1.621235      -1.058126       2.381628                    0.997277       3.492074       9.801931       0.485744       1.298154      -0.704683      -0.003224      -0.003016      -0.032614       0.032911      -0.010782       0.003014       0.000298       0.007752       0.023556      -0.015552       0.005477       0.010075              1.763973       1.504532      -0.040791       0.016496       1.468751       0.263571       2.318637          -0.000000
           79              H      12.172835      13.129016      14.998831       0.130850       0.966689 0.68353836E+01  0.64818949E+02                                 1.645020                            1.551320      -1.013159       2.410718                    0.998012       3.390308       9.471897       0.489211       1.320296      -0.700136       0.025946      -0.006192       0.024706       0.036358      -0.007486       0.003777      -0.000045       0.014134       0.034802      -0.016173       0.003086       0.013087              1.696625       1.914803      -0.367451       0.332848       1.543415      -0.136832       1.631657          -0.000000
           80              H      10.464249      14.277777      15.988602       0.120648       1.057116 0.76404312E+01  0.72844262E+02                                 1.606394                            1.534824      -0.858519       2.477089                    0.999348       3.155817       8.215416       0.555646       1.156193      -0.740189       0.003371       0.003490       0.039693       0.039989      -0.004329       0.006665      -0.000840       0.010972       0.041463      -0.013977      -0.002536       0.016513              1.623823       1.408102      -0.111229      -0.082482       1.386594       0.143369       2.076775           0.000001
           81              H      19.327398       0.432185      16.698460       0.106904       1.048129 0.74871221E+01  0.72882237E+02                                 1.740290                            1.623920      -1.272114       2.271042                    0.994033       3.754758      10.747240       0.476380       1.320827      -0.697684       0.003666       0.004973      -0.034585       0.035132      -0.002934      -0.005264      -0.001482      -0.002465       0.023329      -0.008745      -0.000921       0.009666              1.798960       1.335206      -0.039814      -0.082520       1.573645      -0.164654       2.488027           0.000000
           82              H      19.932009      20.832208      17.600898       0.116497       1.013651 0.74981243E+01  0.73442438E+02                                 1.746988                            1.661992      -1.277360       2.276642                    0.993424       3.768503      11.027730       0.452663       1.381454      -0.685895       0.006663      -0.025548      -0.022105       0.034435      -0.005072      -0.003466       0.003127      -0.020386       0.009188      -0.013364       0.001732       0.011632              1.782028       1.454235      -0.221981      -0.071377       1.971596       0.336808       1.920251           0.000001
           83              H      19.233348      22.263121      21.266632       0.124686       1.088026 0.79785988E+01  0.77246350E+02                                 1.666181                            1.589796      -0.931700       2.439280                    0.998904       3.258344       8.675450       0.532559       1.187920      -0.731866      -0.001965       0.002726       0.035990       0.036146      -0.010087      -0.002497       0.005992      -0.010652       0.040458      -0.018180       0.001295       0.016885              1.687958       1.325086      -0.029807      -0.011774       1.554190      -0.186671       2.184598           0.000003
           84              H      18.494379       1.829508      20.352998       0.120110       1.090278 0.77410087E+01  0.73819819E+02                                 1.618146                            1.526866      -0.901472       2.454362                    0.999050       3.160128       8.146165       0.568716       1.129368      -0.746816      -0.014149       0.028172       0.026805       0.041380      -0.005730      -0.005202       0.007835      -0.012819       0.039395      -0.015344      -0.003058       0.018401              1.646807       1.390402      -0.280917      -0.126337       1.956307       0.270598       1.593712           0.000002
           85              H      13.691080       3.533615      21.179299       0.120224       1.096026 0.79950565E+01  0.77328117E+02                                 1.667590                            1.587848      -0.903402       2.456633                    0.999005       3.214422       8.511912       0.535504       1.182573      -0.733805       0.029888       0.012208       0.025903       0.041391       0.007422       0.008962      -0.000581       0.010257       0.029113      -0.014891      -0.000701       0.015592              1.690535       1.914887       0.310782       0.278725       1.539865       0.075171       1.616854           0.000000
           86              H      11.980255       2.364701      22.146677       0.123418       1.046806 0.75927119E+01  0.73751203E+02                                 1.717235                            1.621235      -1.058126       2.381628                    0.997277       3.492074       9.801931       0.485744       1.298154      -0.704683       0.003224      -0.003016       0.032614       0.032911       0.010782       0.003014      -0.000298       0.007752       0.023556      -0.015552       0.005477       0.010075              1.763973       1.504532       0.040791       0.016496       1.468751      -0.263570       2.318637          -0.000000
           87              H      10.220165       1.932516      18.590669       0.130850       0.966689 0.68353836E+01  0.64818949E+02                                 1.645020                            1.551320      -1.013159       2.410718                    0.998012       3.390308       9.471897       0.489211       1.320296      -0.700136      -0.025946      -0.006192      -0.024706       0.036358       0.007486       0.003777       0.000045       0.014134       0.034802      -0.016173       0.003086       0.013087              1.696625       1.914803       0.367451       0.332848       1.543415       0.136832       1.631657          -0.000000
           88              H      11.928751       3.081277      17.600898       0.120648       1.057116 0.76404312E+01  0.72844262E+02                                 1.606394                            1.534824      -0.858520       2.477089                    0.999348       3.155817       8.215416       0.555646       1.156193      -0.740189      -0.003371       0.003490      -0.039693       0.039989       0.004329       0.006665       0.000840       0.010972       0.041463      -0.013977      -0.002536       0.016513              1.623823       1.408102       0.111229      -0.082482       1.386594      -0.143369       2.076775           0.000001
           89              H       8.130898      10.764315       5.694540       0.106904       1.048129 0.74871221E+01  0.72882237E+02                                 1.740290                            1.623920      -1.272114       2.271042                    0.994033       3.754758      10.747240       0.476380       1.320827      -0.697684       0.003666      -0.004973       0.034585       0.035132       0.002934       0.005264      -0.001482      -0.002465       0.023329      -0.008745      -0.000921       0.009666              1.798960       1.335206       0.039814       0.082520       1.573645      -0.164654       2.488027           0.000000
           90              H       8.735509      12.757292       4.792102       0.116497       1.013651 0.74981243E+01  0.73442438E+02                                 1.746988                            1.661992      -1.277361       2.276642                    0.993424       3.768503      11.027730       0.452663       1.381454      -0.685895       0.006663       0.025548       0.022105       0.034435       0.005072       0.003466       0.003127      -0.020386       0.009188      -0.013364       0.001732       0.011632              1.782028       1.454235       0.221981       0.071377       1.971596       0.336808       1.920251           0.000001
           91              H       8.036848      11.326379       1.126368       0.124686       1.088025 0.79785919E+01  0.77246268E+02                                 1.666181                            1.589795      -0.931700       2.439280                    0.998904       3.258344       8.675450       0.532559       1.187921      -0.731866      -0.001965      -0.002726      -0.035990       0.036146       0.010087       0.002497       0.005992      -0.010652       0.040458      -0.018180       0.001295       0.016885              1.687957       1.325086       0.029807       0.011774       1.554189      -0.186671       2.184597           0.000003
           92              H       7.297879       9.366992       2.040002       0.120110       1.090278 0.77410092E+01  0.73819827E+02                                 1.618146                            1.526866      -0.901472       2.454362                    0.999050       3.160128       8.146166       0.568716       1.129368      -0.746816      -0.014149      -0.028172      -0.026805       0.041380       0.005730       0.005202       0.007835      -0.012819       0.039395      -0.015344      -0.003058       0.018401              1.646807       1.390402       0.280917       0.126337       1.956307       0.270598       1.593712           0.000002
           93              H       2.494580       7.662885       1.213701       0.120224       1.096026 0.79950565E+01  0.77328117E+02                                 1.667590                            1.587848      -0.903402       2.456633                    0.999005       3.214422       8.511912       0.535504       1.182573      -0.733805       0.029888      -0.012208      -0.025903       0.041391      -0.007422      -0.008962      -0.000581       0.010257       0.029113      -0.014891      -0.000701       0.015592              1.690535       1.914887      -0.310782      -0.278725       1.539865       0.075171       1.616854           0.000000
           94              H       0.783755       8.831799       0.246323       0.123418       1.046806 0.75927115E+01  0.73751200E+02                                 1.717235                            1.621235      -1.058126       2.381628                    0.997277       3.492074       9.801932       0.485744       1.298154      -0.704683       0.003224       0.003016      -0.032614       0.032911      -0.010782      -0.003014      -0.000298       0.007752       0.023556      -0.015552       0.005477       0.010075              1.763974       1.504532      -0.040791      -0.016496       1.468751      -0.263571       2.318638          -0.000000
           95              H      21.416665       9.263984       3.802331       0.130850       0.966688 0.68353831E+01  0.64818945E+02                                 1.645020                            1.551320      -1.013159       2.410718                    0.998012       3.390308       9.471898       0.489210       1.320296      -0.700135      -0.025946       0.006192       0.024706       0.036358      -0.007486      -0.003777       0.000045       0.014134       0.034802      -0.016173       0.003086       0.013087              1.696625       1.914803      -0.367451      -0.332848       1.543415       0.136832       1.631657           0.000000
           96              H       0.732251       8.115223       4.792102       0.120647       1.057116 0.76404319E+01  0.72844272E+02                                 1.606395                            1.534824      -0.858520       2.477089                    0.999348       3.155817       8.215417       0.555646       1.156194      -0.740189      -0.003371      -0.003490       0.039693       0.039989      -0.004329      -0.006665       0.000840       0.010972       0.041463      -0.013977      -0.002536       0.016513              1.623824       1.408102      -0.111229       0.082482       1.386594      -0.143369       2.076775           0.000001
           97              H       5.501960      14.262102      21.960815       0.106904       1.048129 0.74871221E+01  0.72882237E+02                                 1.740290                            1.623920      -1.272114       2.271042                    0.994033       3.754758      10.747240       0.476380       1.320827      -0.697684      -0.034585      -0.003666      -0.004973       0.035132       0.005264       0.001482      -0.002934       0.012897      -0.007967      -0.008745      -0.000921       0.009666              1.798960       2.488027       0.082520       0.164654       1.335206      -0.039814       1.573645           0.000000
           98              H       6.404398      13.657491       1.560792       0.116497       1.013651 0.74981243E+01  0.73442438E+02                                 1.746988                            1.661992      -1.277361       2.276642                    0.993424       3.768503      11.027730       0.452663       1.381454      -0.685895      -0.022105      -0.006663       0.025548       0.034435       0.003466      -0.003127      -0.005072       0.014787       0.025985      -0.013364       0.001732       0.011632              1.782028       1.920251       0.071377      -0.336808       1.454235      -0.221981       1.971596           0.000001
           99              H      10.070132      14.356152       0.129879       0.124686       1.088026 0.79785969E+01  0.77246333E+02                                 1.666182                            1.589796      -0.931700       2.439280                    0.998904       3.258343       8.675450       0.532558       1.187922      -0.731866       0.035990       0.001965      -0.002726       0.036146       0.002497      -0.005992      -0.010087       0.025555      -0.004251      -0.018180       0.001295       0.016885              1.687959       2.184599       0.011774       0.186671       1.325086      -0.029807       1.554190           0.000003
          100              H       9.156498      15.095121      20.563492       0.120110       1.090278 0.77410093E+01  0.73819829E+02                                 1.618146                            1.526866      -0.901472       2.454362                    0.999050       3.160128       8.146166       0.568716       1.129368      -0.746816       0.026805       0.014149      -0.028172       0.041380       0.005202      -0.007835      -0.005730       0.026107      -0.000469      -0.015344      -0.003058       0.018401              1.646807       1.593712       0.126337      -0.270598       1.390402      -0.280917       1.956308           0.000002
          101              H       9.982799      19.898420      18.859385       0.120224       1.096026 0.79950599E+01  0.77328156E+02                                 1.667590                            1.587848      -0.903402       2.456633                    0.999005       3.214423       8.511914       0.535504       1.182572      -0.733805       0.025903      -0.029888      -0.012208       0.041391      -0.008962       0.000581       0.007422       0.009428      -0.029943      -0.014891      -0.000701       0.015592              1.690535       1.616854      -0.278725      -0.075171       1.914887       0.310782       1.539865           0.000000
          102              H      10.950177      21.609245      20.028299       0.123418       1.046806 0.75927115E+01  0.73751200E+02                                 1.717235                            1.621235      -1.058126       2.381628                    0.997277       3.492074       9.801932       0.485744       1.298154      -0.704683       0.032614      -0.003224       0.003016       0.032911      -0.003014       0.000298       0.010782       0.007902      -0.023407      -0.015552       0.005477       0.010075              1.763974       2.318638      -0.016496       0.263571       1.504532       0.040791       1.468751          -0.000000
          103              H       7.394169       0.976335      20.460484       0.130850       0.966688 0.68353831E+01  0.64818945E+02                                 1.645020                            1.551320      -1.013159       2.410718                    0.998012       3.390308       9.471898       0.489210       1.320296      -0.700135      -0.024706       0.025946       0.006192       0.036358      -0.003777      -0.000045       0.007486       0.010334      -0.038602      -0.016173       0.003086       0.013087              1.696625       1.631657      -0.332848      -0.136832       1.914803       0.367451       1.543415          -0.000000
          104              H       6.404398      21.660749      19.311723       0.120647       1.057116 0.76404314E+01  0.72844264E+02                                 1.606394                            1.534824      -0.858519       2.477089                    0.999348       3.155817       8.215416       0.555646       1.156193      -0.740189      -0.039693       0.003371      -0.003490       0.039989      -0.006665      -0.000840       0.004329       0.015246      -0.037190      -0.013977      -0.002536       0.016513              1.623824       2.076775       0.082482       0.143369       1.408102       0.111229       1.386594           0.000001
          105              H      16.891040       3.065602      11.628685       0.106904       1.048129 0.74871221E+01  0.72882237E+02                                 1.740290                            1.623920      -1.272114       2.271042                    0.994033       3.754758      10.747240       0.476380       1.320827      -0.697684       0.034585      -0.003666       0.004973       0.035132      -0.005264       0.001482       0.002934       0.012897      -0.007967      -0.008745      -0.000921       0.009666              1.798960       2.488027      -0.082520       0.164654       1.335206       0.039814       1.573645           0.000000
          106              H      15.988602       2.460991       9.635708       0.116497       1.013651 0.74981243E+01  0.73442438E+02                                 1.746988                            1.661992      -1.277360       2.276642                    0.993424       3.768503      11.027730       0.452663       1.381454      -0.685895       0.022105      -0.006663      -0.025548       0.034435      -0.003466      -0.003127       0.005072       0.014787       0.025985      -0.013364       0.001732       0.011632              1.782028       1.920251      -0.071377      -0.336808       1.454235       0.221981       1.971596           0.000001
          107              H      12.322868       3.159652      11.066621       0.124686       1.088026 0.79785988E+01  0.77246350E+02                                 1.666181                            1.589796      -0.931700       2.439280                    0.998904       3.258344       8.675450       0.532559       1.187920      -0.731866      -0.035990       0.001965       0.002726       0.036146      -0.002497      -0.005992       0.010087       0.025555      -0.004251      -0.018180       0.001295       0.016885              1.687958       2.184598      -0.011774       0.186671       1.325086       0.029807       1.554190           0.000003
          108              H      13.236502       3.898621      13.026008       0.120110       1.090278 0.77410087E+01  0.73819819E+02                                 1.618146                            1.526866      -0.901472       2.454362                    0.999050       3.160128       8.146165       0.568716       1.129368      -0.746816      -0.026805       0.014149       0.028172       0.041380      -0.005202      -0.007835       0.005730       0.026107      -0.000469      -0.015344      -0.003058       0.018401              1.646807       1.593712      -0.126337      -0.270598       1.390402       0.280917       1.956307           0.000002
          109              H      12.410201       8.701920      14.730115       0.120224       1.096027 0.79950611E+01  0.77328171E+02                                 1.667590                            1.587849      -0.903402       2.456633                    0.999005       3.214423       8.511914       0.535504       1.182572      -0.733805      -0.025903      -0.029888       0.012208       0.041391       0.008962       0.000581      -0.007422       0.009428      -0.029943      -0.014891      -0.000701       0.015592              1.690535       1.616854       0.278725      -0.075171       1.914887      -0.310782       1.539865           0.000000
          110              H      11.442823      10.412745      13.561201       0.123418       1.046806 0.75927115E+01  0.73751199E+02                                 1.717235                            1.621235      -1.058126       2.381628                    0.997277       3.492074       9.801932       0.485744       1.298154      -0.704683      -0.032614      -0.003224      -0.003016       0.032911       0.003014       0.000298      -0.010782       0.007902      -0.023407      -0.015552       0.005477       0.010075              1.763974       2.318638       0.016496       0.263571       1.504532      -0.040791       1.468751          -0.000000
          111              H      14.998831      12.172835      13.129016       0.130850       0.966689 0.68353836E+01  0.64818949E+02                                 1.645020                            1.551320      -1.013159       2.410718                    0.998012       3.390308       9.471897       0.489211       1.320296      -0.700136       0.024706       0.025946      -0.006192       0.036358       0.003777      -0.000045      -0.007486       0.010334      -0.038602      -0.016173       0.003086       0.013087              1.696625       1.631657       0.332848      -0.136832       1.914803      -0.367451       1.543415          -0.000000
          112              H      15.988602      10.464249      14.277777       0.120647       1.057116 0.76404314E+01  0.72844264E+02                                 1.606394                            1.534824      -0.858519       2.477089                    0.999348       3.155817       8.215416       0.555646       1.156193      -0.740189       0.039693       0.003371       0.003490       0.039989       0.006665      -0.000840      -0.004329       0.015246      -0.037190      -0.013977      -0.002536       0.016513              1.623824       2.076775      -0.082482       0.143369       1.408102      -0.111229       1.386594           0.000001
          113              H      16.698460      19.327398       0.432185       0.106904       1.048129 0.74871221E+01  0.72882237E+02                                 1.740290                            1.623920      -1.272114       2.271042                    0.994033       3.754758      10.747240       0.476380       1.320827      -0.697684      -0.034585       0.003666       0.004973       0.035132      -0.005264      -0.001482      -0.002934       0.012897      -0.007967      -0.008745      -0.000921       0.009666              1.798960       2.488027      -0.082520      -0.164654       1.335206      -0.039814       1.573645           0.000000
          114              H      17.600898      19.932009      20.832208       0.116497       1.013651 0.74981250E+01  0.73442446E+02                                 1.746987                            1.661992      -1.277360       2.276642                    0.993424       3.768503      11.027729       0.452663       1.381454      -0.685895      -0.022105       0.006663      -0.025548       0.034435      -0.003466       0.003127      -0.005072       0.014787       0.025985      -0.013364       0.001732       0.011632              1.782027       1.920251      -0.071377       0.336808       1.454235      -0.221981       1.971596           0.000001
          115              H      21.266632      19.233348      22.263121       0.124686       1.088026 0.79785988E+01  0.77246350E+02                                 1.666181                            1.589796      -0.931700       2.439280                    0.998904       3.258344       8.675450       0.532559       1.187920      -0.731866       0.035990      -0.001965       0.002726       0.036146      -0.002497       0.005992      -0.010087       0.025555      -0.004251      -0.018180       0.001295       0.016885              1.687958       2.184598      -0.011774      -0.186671       1.325086      -0.029807       1.554190           0.000003
          116              H      20.352998      18.494379       1.829508       0.120110       1.090278 0.77410087E+01  0.73819819E+02                                 1.618146                            1.526866      -0.901472       2.454362                    0.999050       3.160128       8.146165       0.568716       1.129368      -0.746816       0.026805      -0.014149       0.028172       0.041380      -0.005202       0.007835      -0.005730       0.026107      -0.000469      -0.015344      -0.003058       0.018401              1.646807       1.593712      -0.126337       0.270598       1.390402      -0.280917       1.956307           0.000002
          117              H      21.179299      13.691080       3.533615       0.120224       1.096026 0.79950565E+01  0.77328117E+02                                 1.667590                            1.587848      -0.903402       2.456633                    0.999005       3.214422       8.511912       0.535504       1.182573      -0.733805       0.025903       0.029888       0.012208       0.041391       0.008962      -0.000581       0.007422       0.009428      -0.029943      -0.014891      -0.000701       0.015592              1.690535       1.616854       0.278725       0.075171       1.914887       0.310782       1.539865           0.000000
          118              H      22.146677      11.980255       2.364701       0.123418       1.046806 0.75927119E+01  0.73751203E+02                                 1.717235                            1.621235      -1.058126       2.381628                    0.997277       3.492074       9.801931       0.485744       1.298154      -0.704683       0.032614       0.003224      -0.003016       0.032911       0.003014      -0.000298       0.010782       0.007902      -0.023407      -0.015552       0.005477       0.010075              1.763973       2.318637       0.016496      -0.263570       1.504532       0.040791       1.468751          -0.000000
          119              H      18.590669      10.220165       1.932516       0.130850       0.966689 0.68353836E+01  0.64818949E+02                                 1.645020                            1.551320      -1.013159       2.410718                    0.998012       3.390308       9.471897       0.489211       1.320296      -0.700136      -0.024706      -0.025946      -0.006192       0.036358       0.003777       0.000045       0.007486       0.010334      -0.038602      -0.016173       0.003086       0.013087              1.696625       1.631657       0.332848       0.136832       1.914803       0.367451       1.543415          -0.000000
          120              H      17.600898      11.928751       3.081277       0.120647       1.057116 0.76404314E+01  0.72844264E+02                                 1.606394                            1.534824      -0.858519       2.477089                    0.999348       3.155817       8.215416       0.555646       1.156193      -0.740189      -0.039693      -0.003371       0.003490       0.039989       0.006665       0.000840       0.004329       0.015246      -0.037190      -0.013977      -0.002536       0.016513              1.623824       2.076775      -0.082482      -0.143369       1.408102       0.111229       1.386594           0.000001
          121              H       5.694540       8.130898      10.764315       0.106904       1.048129 0.74871221E+01  0.72882237E+02                                 1.740290                            1.623920      -1.272114       2.271042                    0.994033       3.754758      10.747240       0.476380       1.320827      -0.697684       0.034585       0.003666      -0.004973       0.035132       0.005264      -0.001482       0.002934       0.012897      -0.007967      -0.008745      -0.000921       0.009666              1.798960       2.488027       0.082520      -0.164654       1.335206       0.039814       1.573645           0.000000
          122              H       4.792102       8.735509      12.757292       0.116497       1.013651 0.74981243E+01  0.73442438E+02                                 1.746988                            1.661992      -1.277360       2.276642                    0.993424       3.768503      11.027730       0.452663       1.381454      -0.685895       0.022105       0.006663       0.025548       0.034435       0.003466       0.003127       0.005072       0.014787       0.025985      -0.013364       0.001732       0.011632              1.782028       1.920251       0.071377       0.336808       1.454235       0.221981       1.971596           0.000001
          123              H       1.126368       8.036848      11.326379       0.124686       1.088025 0.79785919E+01  0.77246268E+02                                 1.666181                            1.589795      -0.931700       2.439280                    0.998904       3.258344       8.675450       0.532559       1.187921      -0.731866      -0.035990      -0.001965      -0.002726       0.036146       0.002497       0.005992       0.010087       0.025555      -0.004251      -0.018180       0.001295       0.016885              1.687957       2.184597       0.011774      -0.186671       1.325086       0.029807       1.554189           0.000003
          124              H       2.040002       7.297879       9.366992       0.120110       1.090278 0.77410085E+01  0.73819818E+02                                 1.618146                            1.526866      -0.901472       2.454362                    0.999050       3.160128       8.146165       0.568716       1.129368      -0.746816      -0.026805      -0.014149      -0.028172       0.041380       0.005202       0.007835       0.005730       0.026107      -0.000469      -0.015344      -0.003058       0.018401              1.646807       1.593712       0.126337       0.270598       1.390402       0.280917       1.956307           0.000002
          125              H       1.213701       2.494580       7.662885       0.120224       1.096026 0.79950561E+01  0.77328110E+02                                 1.667589                            1.587848      -0.903402       2.456633                    0.999005       3.214422       8.511911       0.535504       1.182572      -0.733805      -0.025903       0.029888      -0.012208       0.041391      -0.008962      -0.000581      -0.007422       0.009428      -0.029943      -0.014891      -0.000701       0.015592              1.690535       1.616854      -0.278725       0.075171       1.914886      -0.310782       1.539865           0.000000
          126              H       0.246323       0.783755       8.831799       0.123418       1.046806 0.75927115E+01  0.73751200E+02                                 1.717235                            1.621235      -1.058126       2.381628                    0.997277       3.492074       9.801932       0.485744       1.298154      -0.704683      -0.032614       0.003224       0.003016       0.032911      -0.003014      -0.000298      -0.010782       0.007902      -0.023407      -0.015552       0.005477       0.010075              1.763974       2.318638      -0.016496      -0.263571       1.504532      -0.040791       1.468751          -0.000000
          127              H       3.802331      21.416665       9.263984       0.130850       0.966688 0.68353831E+01  0.64818945E+02                                 1.645020                            1.551320      -1.013159       2.410718                    0.998012       3.390308       9.471898       0.489210       1.320296      -0.700135       0.024706      -0.025946       0.006192       0.036358      -0.003777       0.000045      -0.007486       0.010334      -0.038602      -0.016173       0.003086       0.013087              1.696625       1.631657      -0.332848       0.136832       1.914803      -0.367451       1.543415           0.000000
          128              H       4.792102       0.732251       8.115223       0.120647       1.057116 0.76404314E+01  0.72844264E+02                                 1.606394                            1.534824      -0.858520       2.477089                    0.999348       3.155817       8.215416       0.555646       1.156193      -0.740189       0.039693      -0.003371      -0.003490       0.039989      -0.006665       0.000840      -0.004329       0.015246      -0.037190      -0.013977      -0.002536       0.016513              1.623824       2.076775       0.082482      -0.143369       1.408102      -0.111229       1.386594           0.000001
          129              H       0.432185      16.891040       8.130898       0.106904       1.048129 0.74871221E+01  0.72882237E+02                                 1.740290                            1.623920      -1.272114       2.271042                    0.994033       3.754758      10.747240       0.476380       1.320827      -0.697684       0.004973       0.034585       0.003666       0.035132       0.001482      -0.002934       0.005264      -0.010432      -0.015362      -0.008745      -0.000921       0.009666              1.798960       1.573645       0.164654      -0.039814       2.488027       0.082520       1.335206           0.000000
          130              H      20.832208      15.988602       8.735509       0.116497       1.013651 0.74981243E+01  0.73442438E+02                                 1.746988                            1.661992      -1.277361       2.276642                    0.993424       3.768503      11.027730       0.452663       1.381454      -0.685895      -0.025548       0.022105       0.006663       0.034435      -0.003127      -0.005072       0.003466       0.005599      -0.035173      -0.013364       0.001732       0.011632              1.782028       1.971596      -0.336808      -0.221981       1.920251       0.071377       1.454235           0.000001
          131              H      22.263121      12.322868       8.036848       0.124685       1.088026 0.79786004E+01  0.77246370E+02                                 1.666182                            1.589796      -0.931700       2.439280                    0.998904       3.258344       8.675451       0.532558       1.187921      -0.731866       0.002726      -0.035990      -0.001965       0.036146      -0.005992      -0.010087       0.002497      -0.014903      -0.036206      -0.018180       0.001295       0.016885              1.687959       1.554190       0.186671      -0.029807       2.184599       0.011774       1.325086           0.000003
          132              H       1.829508      13.236502       7.297879       0.120110       1.090278 0.77410087E+01  0.73819819E+02                                 1.618146                            1.526866      -0.901472       2.454362                    0.999050       3.160128       8.146165       0.568716       1.129368      -0.746816       0.028172      -0.026805      -0.014149       0.041380      -0.007835      -0.005730       0.005202      -0.013288      -0.038926      -0.015344      -0.003058       0.018401              1.646807       1.956307      -0.270598      -0.280917       1.593712       0.126337       1.390402           0.000002
          133              H       3.533615      12.410201       2.494580       0.120224       1.096026 0.79950561E+01  0.77328110E+02                                 1.667589                            1.587848      -0.903402       2.456633                    0.999005       3.214422       8.511911       0.535504       1.182572      -0.733805       0.012208      -0.025903       0.029888       0.041391       0.000581       0.007422      -0.008962      -0.019685       0.000830      -0.014891      -0.000701       0.015592              1.690535       1.539865      -0.075171       0.310782       1.616854      -0.278725       1.914886           0.000000
          134              H       2.364701      11.442823       0.783755       0.123418       1.046806 0.75927111E+01  0.73751192E+02                                 1.717234                            1.621234      -1.058126       2.381628                    0.997277       3.492074       9.801930       0.485745       1.298153      -0.704683      -0.003016      -0.032614       0.003224       0.032911       0.000298       0.010782      -0.003014      -0.015654      -0.000149      -0.015552       0.005477       0.010075              1.763973       1.468750       0.263570       0.040791       2.318637      -0.016496       1.504532          -0.000000
          135              H       1.932516      14.998831      21.416665       0.130850       0.966689 0.68353836E+01  0.64818949E+02                                 1.645020                            1.551320      -1.013159       2.410718                    0.998012       3.390308       9.471897       0.489211       1.320296      -0.700136      -0.006192       0.024706      -0.025946       0.036358      -0.000045       0.007486      -0.003777      -0.024468       0.003799      -0.016173       0.003086       0.013087              1.696625       1.543415      -0.136832       0.367451       1.631657      -0.332848       1.914803          -0.000000
          136              H       3.081277      15.988602       0.732251       0.120647       1.057116 0.76404314E+01  0.72844264E+02                                 1.606394                            1.534824      -0.858520       2.477089                    0.999348       3.155817       8.215416       0.555646       1.156193      -0.740189       0.003490       0.039693      -0.003371       0.039989      -0.000840       0.004329      -0.006665      -0.026218      -0.004274      -0.013977      -0.002536       0.016513              1.623824       1.386594       0.143369       0.111229       2.076775       0.082482       1.408102           0.000001
          137              H      10.764315       5.501960      19.327398       0.106904       1.048129 0.74871221E+01  0.72882237E+02                                 1.740290                            1.623920      -1.272114       2.271042                    0.994033       3.754758      10.747240       0.476380       1.320827      -0.697684      -0.004973      -0.034585       0.003666       0.035132       0.001482       0.002934      -0.005264      -0.010432      -0.015362      -0.008745      -0.000921       0.009666              1.798960       1.573645       0.164654       0.039814       2.488027      -0.082520       1.335206           0.000000
          138              H      12.757292       6.404398      19.932009       0.116497       1.013651 0.74981243E+01  0.73442438E+02                                 1.746988                            1.661992      -1.277361       2.276642                    0.993424       3.768503      11.027730       0.452663       1.381454      -0.685895       0.025548      -0.022105       0.006663       0.034435      -0.003127       0.005072      -0.003466       0.005599      -0.035173      -0.013364       0.001732       0.011632              1.782028       1.971596      -0.336808       0.221981       1.920251      -0.071377       1.454235           0.000001
          139              H      11.326379      10.070132      19.233348       0.124685       1.088026 0.79786004E+01  0.77246370E+02                                 1.666182                            1.589796      -0.931700       2.439280                    0.998904       3.258344       8.675451       0.532558       1.187921      -0.731866      -0.002726       0.035990      -0.001965       0.036146      -0.005992       0.010087      -0.002497      -0.014903      -0.036206      -0.018180       0.001295       0.016885              1.687959       1.554190       0.186671       0.029807       2.184599      -0.011774       1.325086           0.000003
          140              H       9.366992       9.156498      18.494379       0.120110       1.090278 0.77410087E+01  0.73819819E+02                                 1.618146                            1.526866      -0.901472       2.454362                    0.999050       3.160128       8.146165       0.568716       1.129368      -0.746816      -0.028172       0.026805      -0.014149       0.041380      -0.007835       0.005730      -0.005202      -0.013288      -0.038926      -0.015344      -0.003058       0.018401              1.646807       1.956307      -0.270598       0.280917       1.593712      -0.126337       1.390402           0.000002
          141              H       7.662885       9.982799      13.691080       0.120224       1.096026 0.79950561E+01  0.77328110E+02                                 1.667589                            1.587848      -0.903402       2.456633                    0.999005       3.214422       8.511911       0.535504       1.182572      -0.733805      -0.012208       0.025903       0.029888       0.041391       0.000581      -0.007422       0.008962      -0.019685       0.000830      -0.014891      -0.000701       0.015592              1.690535       1.539865      -0.075171      -0.310782       1.616854       0.278725       1.914886           0.000000
          142              H       8.831799      10.950177      11.980255       0.123418       1.046806 0.75927107E+01  0.73751188E+02                                 1.717235                            1.621235      -1.058126       2.381628                    0.997277       3.492074       9.801931       0.485744       1.298154      -0.704683       0.003016       0.032614       0.003224       0.032911       0.000298      -0.010782       0.003014      -0.015654      -0.000149      -0.015552       0.005477       0.010075              1.763973       1.468751       0.263570      -0.040791       2.318637       0.016496       1.504532          -0.000000
          143              H       9.263984       7.394169      10.220165       0.130850       0.966688 0.68353831E+01  0.64818945E+02                                 1.645020                            1.551320      -1.013159       2.410718                    0.998012       3.390308       9.471898       0.489210       1.320296      -0.700135       0.006192      -0.024706      -0.025946       0.036358      -0.000045      -0.007486       0.003777      -0.024468       0.003799      -0.016173       0.003086       0.013087              1.696625       1.543415      -0.136832      -0.367451       1.631657       0.332848       1.914803          -0.000000
          144              H       8.115223       6.404398      11.928751       0.120647       1.057116 0.76404314E+01  0.72844264E+02                                 1.606394                            1.534824      -0.858520       2.477089                    0.999348       3.155817       8.215416       0.555646       1.156193      -0.740189      -0.003490      -0.039693      -0.003371       0.039989      -0.000840      -0.004329       0.006665      -0.026218      -0.004274      -0.013977      -0.002536       0.016513              1.623824       1.386594       0.143369      -0.111229       2.076775      -0.082482       1.408102           0.000001
          145              H      21.960815       5.694540       3.065602       0.106904       1.048129 0.74871221E+01  0.72882237E+02                                 1.740290                            1.623920      -1.272114       2.271042                    0.994033       3.754758      10.747240       0.476380       1.320827      -0.697684      -0.004973       0.034585      -0.003666       0.035132      -0.001482      -0.002934      -0.005264      -0.010432      -0.015362      -0.008745      -0.000921       0.009666              1.798960       1.573645      -0.164654      -0.039814       2.488027      -0.082520       1.335206           0.000000
          146              H       1.560792       4.792102       2.460991       0.116497       1.013651 0.74981243E+01  0.73442438E+02                                 1.746988                            1.661992      -1.277361       2.276642                    0.993424       3.768503      11.027730       0.452663       1.381454      -0.685895       0.025548       0.022105      -0.006663       0.034435       0.003127      -0.005072      -0.003466       0.005599      -0.035173      -0.013364       0.001732       0.011632              1.782028       1.971596       0.336808      -0.221981       1.920251      -0.071377       1.454235           0.000001
          147              H       0.129879       1.126368       3.159652       0.124685       1.088026 0.79785934E+01  0.77246288E+02                                 1.666181                            1.589796      -0.931700       2.439280                    0.998904       3.258344       8.675451       0.532558       1.187921      -0.731866      -0.002726      -0.035990       0.001965       0.036146       0.005992      -0.010087      -0.002497      -0.014903      -0.036206      -0.018180       0.001295       0.016885              1.687958       1.554190      -0.186671      -0.029807       2.184598      -0.011774       1.325086           0.000003
          148              H      20.563492       2.040002       3.898621       0.120110       1.090278 0.77410085E+01  0.73819817E+02                                 1.618146                            1.526866      -0.901472       2.454362                    0.999050       3.160128       8.146165       0.568716       1.129368      -0.746816      -0.028172      -0.026805       0.014149       0.041380       0.007835      -0.005730      -0.005202      -0.013288      -0.038926      -0.015344      -0.003058       0.018401              1.646807       1.956307       0.270598      -0.280917       1.593712      -0.126337       1.390402           0.000002
          149              H      18.859385       1.213701       8.701920       0.120224       1.096027 0.79950611E+01  0.77328171E+02                                 1.667590                            1.587849      -0.903402       2.456633                    0.999005       3.214423       8.511914       0.535504       1.182572      -0.733805      -0.012208      -0.025903      -0.029888       0.041391      -0.000581       0.007422       0.008962      -0.019685       0.000830      -0.014891      -0.000701       0.015592              1.690535       1.539865       0.075171       0.310782       1.616854       0.278725       1.914887           0.000000
          150              H      20.028299       0.246323      10.412745       0.123418       1.046806 0.75927107E+01  0.73751188E+02                                 1.717235                            1.621235      -1.058126       2.381628                    0.997277       3.492074       9.801931       0.485744       1.298154      -0.704683       0.003016      -0.032614      -0.003224       0.032911      -0.000298       0.010782       0.003014      -0.015654      -0.000149      -0.015552       0.005477       0.010075              1.763973       1.468751      -0.263570       0.040791       2.318637       0.016496       1.504532          -0.000000
          151              H      20.460484       3.802331      12.172835       0.130850       0.966688 0.68353831E+01  0.64818945E+02                                 1.645020                            1.551320      -1.013159       2.410718                    0.998012       3.390308       9.471898       0.489210       1.320296      -0.700135       0.006192       0.024706       0.025946       0.036358       0.000045       0.007486       0.003777      -0.024468       0.003799      -0.016173       0.003086       0.013087              1.696625       1.543415       0.136832       0.367451       1.631657       0.332848       1.914803          -0.000000
          152              H      19.311723       4.792102      10.464249       0.120647       1.057116 0.76404314E+01  0.72844264E+02                                 1.606394                            1.534824      -0.858519       2.477089                    0.999348       3.155817       8.215416       0.555646       1.156193      -0.740189      -0.003490       0.039693       0.003371       0.039989       0.000840       0.004329       0.006665      -0.026218      -0.004274      -0.013977      -0.002536       0.016513              1.623824       1.386594      -0.143369       0.111229       2.076775      -0.082482       1.408102           0.000001
          153              H      11.628685      16.698460      14.262102       0.106904       1.048129 0.74871221E+01  0.72882237E+02                                 1.740290                            1.623920      -1.272114       2.271042                    0.994033       3.754758      10.747240       0.476380       1.320827      -0.697684       0.004973      -0.034585      -0.003666       0.035132      -0.001482       0.002934       0.005264      -0.010432      -0.015362      -0.008745      -0.000921       0.009666              1.798960       1.573645      -0.164654       0.039814       2.488027       0.082520       1.335206           0.000000
          154              H       9.635708      17.600898      13.657491       0.116497       1.013651 0.74981243E+01  0.73442438E+02                                 1.746988                            1.661992      -1.277361       2.276642                    0.993424       3.768503      11.027730       0.452663       1.381454      -0.685895      -0.025548      -0.022105      -0.006663       0.034435       0.003127       0.005072       0.003466       0.005599      -0.035173      -0.013364       0.001732       0.011632              1.782028       1.971596       0.336808       0.221981       1.920251       0.071377       1.454235           0.000001
          155              H      11.066621      21.266632      14.356152       0.124685       1.088026 0.79785989E+01  0.77246350E+02                                 1.666181                            1.589796      -0.931700       2.439280                    0.998904       3.258344       8.675450       0.532558       1.187921      -0.731866       0.002726       0.035990       0.001965       0.036146       0.005992       0.010087       0.002497      -0.014903      -0.036206      -0.018180       0.001295       0.016885              1.687958       1.554190      -0.186671       0.029807       2.184599       0.011774       1.325086           0.000003
          156              H      13.026008      20.352998      15.095121       0.120110       1.090278 0.77410087E+01  0.73819819E+02                                 1.618146                            1.526866      -0.901472       2.454362                    0.999050       3.160128       8.146165       0.568716       1.129368      -0.746816       0.028172       0.026805       0.014149       0.041380       0.007835       0.005730       0.005202      -0.013288      -0.038926      -0.015344      -0.003058       0.018401              1.646807       1.956307       0.270598       0.280917       1.593712       0.126337       1.390402           0.000002
          157              H      14.730115      21.179299      19.898420       0.120224       1.096026 0.79950599E+01  0.77328156E+02                                 1.667590                            1.587848      -0.903402       2.456633                    0.999005       3.214423       8.511914       0.535504       1.182572      -0.733805       0.012208       0.025903      -0.029888       0.041391      -0.000581      -0.007422      -0.008962      -0.019685       0.000830      -0.014891      -0.000701       0.015592              1.690535       1.539865       0.075171      -0.310782       1.616854      -0.278725       1.914887           0.000000
          158              H      13.561201      22.146677      21.609245       0.123418       1.046806 0.75927111E+01  0.73751191E+02                                 1.717234                            1.621234      -1.058126       2.381628                    0.997277       3.492074       9.801930       0.485745       1.298153      -0.704683      -0.003016       0.032614      -0.003224       0.032911      -0.000298      -0.010782      -0.003014      -0.015654      -0.000149      -0.015552       0.005477       0.010075              1.763973       1.468750      -0.263570      -0.040791       2.318637      -0.016496       1.504532          -0.000000
          159              H      13.129016      18.590669       0.976335       0.130850       0.966689 0.68353836E+01  0.64818949E+02                                 1.645020                            1.551320      -1.013159       2.410718                    0.998012       3.390308       9.471897       0.489211       1.320296      -0.700136      -0.006192      -0.024706       0.025946       0.036358       0.000045      -0.007486      -0.003777      -0.024468       0.003799      -0.016173       0.003086       0.013087              1.696625       1.543415       0.136832      -0.367451       1.631657      -0.332848       1.914803           0.000000
          160              H      14.277777      17.600898      21.660749       0.120647       1.057116 0.76404319E+01  0.72844272E+02                                 1.606395                            1.534824      -0.858520       2.477089                    0.999348       3.155817       8.215417       0.555646       1.156194      -0.740189       0.003490      -0.039693       0.003371       0.039989       0.000840      -0.004329      -0.006665      -0.026218      -0.004274      -0.013977      -0.002536       0.016513              1.623824       1.386594      -0.143369      -0.111229       2.076776       0.082482       1.408102           0.000001
          161              H       8.130898       0.432185      16.891040       0.106904       1.048129 0.74871221E+01  0.72882237E+02                                 1.740290                            1.623920      -1.272114       2.271042                    0.994033       3.754758      10.747240       0.476380       1.320827      -0.697684       0.003666       0.004973       0.034585       0.035132      -0.002934       0.005264       0.001482      -0.002465       0.023329      -0.008745      -0.000921       0.009666              1.798960       1.335206      -0.039814       0.082520       1.573645       0.164654       2.488027           0.000000
          162              H       8.735509      20.832208      15.988602       0.116497       1.013651 0.74981243E+01  0.73442438E+02                                 1.746988                            1.661992      -1.277361       2.276642                    0.993424       3.768503      11.027730       0.452663       1.381454      -0.685895       0.006663      -0.025548       0.022105       0.034435      -0.005072       0.003466      -0.003127      -0.020386       0.009188      -0.013364       0.001732       0.011632              1.782028       1.454235      -0.221981       0.071377       1.971596      -0.336808       1.920251           0.000001
          163              H       8.036848      22.263121      12.322868       0.124685       1.088026 0.79786004E+01  0.77246370E+02                                 1.666182                            1.589796      -0.931700       2.439280                    0.998904       3.258344       8.675451       0.532558       1.187921      -0.731866      -0.001965       0.002726      -0.035990       0.036146      -0.010087       0.002497      -0.005992      -0.010652       0.040458      -0.018180       0.001295       0.016885              1.687959       1.325086      -0.029807       0.011774       1.554190       0.186671       2.184599           0.000003
          164              H       7.297879       1.829508      13.236502       0.120110       1.090278 0.77410087E+01  0.73819819E+02                                 1.618146                            1.526866      -0.901472       2.454362                    0.999050       3.160128       8.146165       0.568716       1.129368      -0.746816      -0.014149       0.028172      -0.026805       0.041380      -0.005730       0.005202      -0.007835      -0.012819       0.039395      -0.015344      -0.003058       0.018401              1.646807       1.390402      -0.280917       0.126337       1.956307      -0.270598       1.593712           0.000002
          165              H       2.494580       3.533615      12.410201       0.120224       1.096026 0.79950561E+01  0.77328110E+02                                 1.667589                            1.587848      -0.903402       2.456633                    0.999005       3.214422       8.511911       0.535504       1.182572      -0.733805       0.029888       0.012208      -0.025903       0.041391       0.007422      -0.008962       0.000581       0.010257       0.029113      -0.014891      -0.000701       0.015592              1.690535       1.914886       0.310782      -0.278725       1.539865      -0.075171       1.616854           0.000000
          166              H       0.783755       2.364701      11.442823       0.123418       1.046806 0.75927111E+01  0.73751191E+02                                 1.717234                            1.621234      -1.058126       2.381628                    0.997277       3.492074       9.801930       0.485745       1.298153      -0.704683       0.003224      -0.003016      -0.032614       0.032911       0.010782      -0.003014       0.000298       0.007752       0.023556      -0.015552       0.005477       0.010075              1.763973       1.504532       0.040791      -0.016496       1.468750       0.263570       2.318637          -0.000000
          167              H      21.416665       1.932516      14.998831       0.130850       0.966689 0.68353836E+01  0.64818949E+02                                 1.645020                            1.551320      -1.013159       2.410718                    0.998012       3.390308       9.471897       0.489211       1.320296      -0.700136      -0.025946      -0.006192       0.024706       0.036358       0.007486      -0.003777      -0.000045       0.014134       0.034802      -0.016173       0.003086       0.013087              1.696625       1.914803       0.367451      -0.332848       1.543415      -0.136832       1.631657           0.000000
          168              H       0.732251       3.081277      15.988602       0.120647       1.057116 0.76404314E+01  0.72844264E+02                                 1.606394                            1.534824      -0.858520       2.477089                    0.999348       3.155817       8.215416       0.555646       1.156193      -0.740189      -0.003371       0.003490       0.039693       0.039989       0.004329      -0.006665      -0.000840       0.010972       0.041463      -0.013977      -0.002536       0.016513              1.623824       1.408102       0.111229       0.082482       1.386594       0.143369       2.076775           0.000001
          169              H      19.327398      10.764315       5.501960       0.106904       1.048129 0.74871221E+01  0.72882237E+02                                 1.740290                            1.623920      -1.272114       2.271042                    0.994033       3.754758      10.747240       0.476380       1.320827      -0.697684       0.003666      -0.004973      -0.034585       0.035132       0.002934      -0.005264       0.001482      -0.002465       0.023329      -0.008745      -0.000921       0.009666              1.798960       1.335206       0.039814      -0.082520       1.573645       0.164654       2.488027           0.000000
          170              H      19.932009      12.757292       6.404398       0.116497       1.013651 0.74981243E+01  0.73442438E+02                                 1.746988                            1.661992      -1.277361       2.276642                    0.993424       3.768503      11.027730       0.452663       1.381454      -0.685895       0.006663       0.025548      -0.022105       0.034435       0.005072      -0.003466      -0.003127      -0.020386       0.009188      -0.013364       0.001732       0.011632              1.782028       1.454235       0.221981      -0.071377       1.971596      -0.336808       1.920251           0.000001
          171              H      19.233348      11.326379      10.070132       0.124685       1.088026 0.79786006E+01  0.77246376E+02                                 1.666182                            1.589797      -0.931700       2.439280                    0.998904       3.258344       8.675452       0.532558       1.187921      -0.731866      -0.001965      -0.002726       0.035990       0.036146       0.010087      -0.002497      -0.005992      -0.010652       0.040458      -0.018180       0.001295       0.016885              1.687959       1.325087       0.029807      -0.011774       1.554191       0.186671       2.184600           0.000003
          172              H      18.494379       9.366992       9.156498       0.120110       1.090278 0.77410093E+01  0.73819829E+02                                 1.618146                            1.526866      -0.901472       2.454362                    0.999050       3.160128       8.146166       0.568716       1.129368      -0.746816      -0.014149      -0.028172       0.026805       0.041380       0.005730      -0.005202      -0.007835      -0.012819       0.039395      -0.015344      -0.003058       0.018401              1.646807       1.390402       0.280917      -0.126337       1.956308      -0.270598       1.593712           0.000002
          173              H      13.691080       7.662885       9.982799       0.120224       1.096026 0.79950565E+01  0.77328117E+02                                 1.667590                            1.587848      -0.903402       2.456633                    0.999005       3.214422       8.511912       0.535504       1.182573      -0.733805       0.029888      -0.012208       0.025903       0.041391      -0.007422       0.008962       0.000581       0.010257       0.029113      -0.014891      -0.000701       0.015592              1.690535       1.914887      -0.310782       0.278725       1.539865      -0.075171       1.616854           0.000000
          174              H      11.980255       8.831799      10.950177       0.123418       1.046806 0.75927107E+01  0.73751188E+02                                 1.717235                            1.621235      -1.058126       2.381628                    0.997277       3.492074       9.801931       0.485744       1.298154      -0.704683       0.003224       0.003016       0.032614       0.032911      -0.010782       0.003014       0.000298       0.007752       0.023556      -0.015552       0.005477       0.010075              1.763973       1.504532      -0.040791       0.016496       1.468751       0.263570       2.318637          -0.000000
          175              H      10.220165       9.263984       7.394169       0.130850       0.966688 0.68353831E+01  0.64818945E+02                                 1.645020                            1.551320      -1.013159       2.410718                    0.998012       3.390308       9.471898       0.489210       1.320296      -0.700135      -0.025946       0.006192      -0.024706       0.036358      -0.007486       0.003777      -0.000045       0.014134       0.034802      -0.016173       0.003086       0.013087              1.696625       1.914803      -0.367451       0.332848       1.543415      -0.136832       1.631657          -0.000000
          176              H      11.928751       8.115223       6.404398       0.120647       1.057116 0.76404314E+01  0.72844264E+02                                 1.606394                            1.534824      -0.858520       2.477089                    0.999348       3.155817       8.215416       0.555646       1.156193      -0.740189      -0.003371      -0.003490      -0.039693       0.039989      -0.004329       0.006665      -0.000840       0.010972       0.041463      -0.013977      -0.002536       0.016513              1.623824       1.408102      -0.111229      -0.082482       1.386594       0.143369       2.076775           0.000001
          177              H       3.065602      21.960815       5.694540       0.106904       1.048129 0.74871221E+01  0.72882237E+02                                 1.740290                            1.623920      -1.272114       2.271042                    0.994033       3.754758      10.747240       0.476380       1.320827      -0.697684      -0.003666      -0.004973       0.034585       0.035132      -0.002934      -0.005264      -0.001482      -0.002465       0.023329      -0.008745      -0.000921       0.009666              1.798960       1.335206      -0.039814      -0.082520       1.573645      -0.164654       2.488027           0.000000
          178              H       2.460991       1.560792       4.792102       0.116497       1.013651 0.74981243E+01  0.73442438E+02                                 1.746988                            1.661992      -1.277361       2.276642                    0.993424       3.768503      11.027730       0.452663       1.381454      -0.685895      -0.006663       0.025548       0.022105       0.034435      -0.005072      -0.003466       0.003127      -0.020386       0.009188      -0.013364       0.001732       0.011632              1.782028       1.454235      -0.221981      -0.071377       1.971596       0.336808       1.920251           0.000001
          179              H       3.159652       0.129879       1.126368       0.124685       1.088026 0.79785934E+01  0.77246288E+02                                 1.666181                            1.589796      -0.931700       2.439280                    0.998904       3.258344       8.675451       0.532558       1.187921      -0.731866       0.001965      -0.002726      -0.035990       0.036146      -0.010087      -0.002497       0.005992      -0.010652       0.040458      -0.018180       0.001295       0.016885              1.687958       1.325086      -0.029807      -0.011774       1.554190      -0.186671       2.184598           0.000003
          180              H       3.898621      20.563492       2.040002       0.120110       1.090278 0.77410085E+01  0.73819818E+02                                 1.618146                            1.526866      -0.901472       2.454362                    0.999050       3.160128       8.146165       0.568716       1.129368      -0.746816       0.014149      -0.028172      -0.026805       0.041380      -0.005730      -0.005202       0.007835      -0.012819       0.039395      -0.015344      -0.003058       0.018401              1.646807       1.390402      -0.280917      -0.126337       1.956307       0.270598       1.593712           0.000002
          181              H       8.701920      18.859385       1.213701       0.120224       1.096026 0.79950599E+01  0.77328156E+02                                 1.667590                            1.587848      -0.903402       2.456633                    0.999005       3.214423       8.511914       0.535504       1.182572      -0.733805      -0.029888      -0.012208      -0.025903       0.041391       0.007422       0.008962      -0.000581       0.010257       0.029113      -0.014891      -0.000701       0.015592              1.690535       1.914887       0.310782       0.278725       1.539865       0.075171       1.616854           0.000000
          182              H      10.412745      20.028299       0.246323       0.123418       1.046806 0.75927107E+01  0.73751188E+02                                 1.717235                            1.621235      -1.058126       2.381628                    0.997277       3.492074       9.801931       0.485744       1.298154      -0.704683      -0.003224       0.003016      -0.032614       0.032911       0.010782       0.003014      -0.000298       0.007752       0.023556      -0.015552       0.005477       0.010075              1.763973       1.504532       0.040791       0.016496       1.468751      -0.263570       2.318637          -0.000000
          183              H      12.172835      20.460484       3.802331       0.130850       0.966688 0.68353831E+01  0.64818945E+02                                 1.645020                            1.551320      -1.013159       2.410718                    0.998012       3.390308       9.471898       0.489210       1.320296      -0.700135       0.025946       0.006192       0.024706       0.036358       0.007486       0.003777       0.000045       0.014134       0.034802      -0.016173       0.003086       0.013087              1.696625       1.914803       0.367451       0.332848       1.543415       0.136832       1.631657          -0.000000
          184              H      10.464249      19.311723       4.792102       0.120648       1.057116 0.76404296E+01  0.72844241E+02                                 1.606394                            1.534823      -0.858519       2.477089                    0.999348       3.155817       8.215415       0.555646       1.156193      -0.740189       0.003371      -0.003490       0.039693       0.039989       0.004329       0.006665       0.000840       0.010972       0.041463      -0.013977      -0.002536       0.016513              1.623823       1.408101       0.111229      -0.082482       1.386593      -0.143369       2.076774           0.000001
          185              H      14.262102      11.628685      16.698460       0.106904       1.048129 0.74871229E+01  0.72882245E+02                                 1.740290                            1.623920      -1.272114       2.271042                    0.994033       3.754758      10.747239       0.476380       1.320826      -0.697684      -0.003666       0.004973      -0.034585       0.035132       0.002934       0.005264      -0.001482      -0.002465       0.023329      -0.008745      -0.000921       0.009666              1.798959       1.335206       0.039814       0.082520       1.573645      -0.164654       2.488027           0.000000
          186              H      13.657491       9.635708      17.600898       0.116497       1.013651 0.74981243E+01  0.73442438E+02                                 1.746988                            1.661992      -1.277361       2.276642                    0.993424       3.768503      11.027730       0.452663       1.381454      -0.685895      -0.006663      -0.025548      -0.022105       0.034435       0.005072       0.003466       0.003127      -0.020386       0.009188      -0.013364       0.001732       0.011632              1.782028       1.454235       0.221981       0.071377       1.971596       0.336808       1.920251           0.000001
          187              H      14.356152      11.066621      21.266632       0.124685       1.088026 0.79786004E+01  0.77246370E+02                                 1.666182                            1.589796      -0.931700       2.439280                    0.998904       3.258344       8.675451       0.532558       1.187921      -0.731866       0.001965       0.002726       0.035990       0.036146       0.010087       0.002497       0.005992      -0.010652       0.040458      -0.018180       0.001295       0.016885              1.687959       1.325086       0.029807       0.011774       1.554190      -0.186671       2.184599           0.000003
          188              H      15.095121      13.026008      20.352998       0.120110       1.090278 0.77410087E+01  0.73819819E+02                                 1.618146                            1.526866      -0.901472       2.454362                    0.999050       3.160128       8.146165       0.568716       1.129368      -0.746816       0.014149       0.028172       0.026805       0.041380       0.005730       0.005202       0.007835      -0.012819       0.039395      -0.015344      -0.003058       0.018401              1.646807       1.390402       0.280917       0.126337       1.956307       0.270598       1.593712           0.000002
          189              H      19.898420      14.730115      21.179299       0.120224       1.096026 0.79950599E+01  0.77328156E+02                                 1.667590                            1.587848      -0.903402       2.456633                    0.999005       3.214423       8.511914       0.535504       1.182572      -0.733805      -0.029888       0.012208       0.025903       0.041391      -0.007422      -0.008962      -0.000581       0.010257       0.029113      -0.014891      -0.000701       0.015592              1.690535       1.914887      -0.310782      -0.278725       1.539865       0.075171       1.616854           0.000000
          190              H      21.609245      13.561201      22.146677       0.123418       1.046806 0.75927111E+01  0.73751192E+02                                 1.717234                            1.621234      -1.058126       2.381628                    0.997277       3.492074       9.801930       0.485745       1.298153      -0.704683      -0.003224      -0.003016       0.032614       0.032911      -0.010782      -0.003014      -0.000298       0.007752       0.023556      -0.015552       0.005477       0.010075              1.763973       1.504532      -0.040791      -0.016496       1.468750      -0.263570       2.318637          -0.000000
          191              H       0.976335      13.129016      18.590669       0.130850       0.966689 0.68353836E+01  0.64818949E+02                                 1.645020                            1.551320      -1.013159       2.410718                    0.998012       3.390308       9.471897       0.489211       1.320296      -0.700136       0.025946      -0.006192      -0.024706       0.036358      -0.007486      -0.003777       0.000045       0.014134       0.034802      -0.016173       0.003086       0.013087              1.696625       1.914803      -0.367451      -0.332848       1.543415       0.136832       1.631657          -0.000000
          192              H      21.660749      14.277777      17.600898       0.120647       1.057116 0.76404314E+01  0.72844264E+02                                 1.606394                            1.534824      -0.858520       2.477089                    0.999348       3.155817       8.215416       0.555646       1.156193      -0.740189       0.003371       0.003490      -0.039693       0.039989      -0.004329      -0.006665       0.000840       0.010972       0.041463      -0.013977      -0.002536       0.016513              1.623824       1.408102      -0.111229       0.082482       1.386594      -0.143369       2.076775           0.000001
          193              H      16.891040       8.130898       0.432185       0.106904       1.048129 0.74871221E+01  0.72882237E+02                                 1.740290                            1.623920      -1.272114       2.271042                    0.994033       3.754758      10.747240       0.476380       1.320827      -0.697684       0.034585       0.003666       0.004973       0.035132       0.005264       0.001482      -0.002934       0.012897      -0.007967      -0.008745      -0.000921       0.009666              1.798960       2.488027       0.082520       0.164654       1.335206      -0.039814       1.573645           0.000000
          194              H      15.988602       8.735509      20.832208       0.116497       1.013651 0.74981243E+01  0.73442438E+02                                 1.746988                            1.661992      -1.277360       2.276642                    0.993424       3.768503      11.027730       0.452663       1.381454      -0.685895       0.022105       0.006663      -0.025548       0.034435       0.003466      -0.003127      -0.005072       0.014787       0.025985      -0.013364       0.001732       0.011632              1.782028       1.920251       0.071377      -0.336808       1.454235      -0.221981       1.971596           0.000001
          195              H      12.322868       8.036848      22.263121       0.124685       1.088026 0.79786004E+01  0.77246370E+02                                 1.666182                            1.589796      -0.931700       2.439280                    0.998904       3.258344       8.675451       0.532558       1.187921      -0.731866      -0.035990      -0.001965       0.002726       0.036146       0.002497      -0.005992      -0.010087       0.025555      -0.004251      -0.018180       0.001295       0.016885              1.687959       2.184599       0.011774       0.186671       1.325086      -0.029807       1.554190           0.000003
          196              H      13.236502       7.297879       1.829508       0.120110       1.090278 0.77410087E+01  0.73819819E+02                                 1.618146                            1.526866      -0.901472       2.454362                    0.999050       3.160128       8.146165       0.568716       1.129368      -0.746816      -0.026805      -0.014149       0.028172       0.041380       0.005202      -0.007835      -0.005730       0.026107      -0.000469      -0.015344      -0.003058       0.018401              1.646807       1.593712       0.126337      -0.270598       1.390402      -0.280917       1.956307           0.000002
          197              H      12.410201       2.494580       3.533615       0.120224       1.096026 0.79950561E+01  0.77328110E+02                                 1.667589                            1.587848      -0.903402       2.456633                    0.999005       3.214422       8.511911       0.535504       1.182572      -0.733805      -0.025903       0.029888       0.012208       0.041391      -0.008962       0.000581       0.007422       0.009428      -0.029943      -0.014891      -0.000701       0.015592              1.690535       1.616854      -0.278725      -0.075171       1.914886       0.310782       1.539865           0.000000
          198              H      11.442823       0.783755       2.364701       0.123418       1.046806 0.75927111E+01  0.73751191E+02                                 1.717234                            1.621234      -1.058126       2.381628                    0.997277       3.492074       9.801930       0.485745       1.298153      -0.704683      -0.032614       0.003224      -0.003016       0.032911      -0.003014       0.000298       0.010782       0.007902      -0.023407      -0.015552       0.005477       0.010075              1.763973       2.318637      -0.016496       0.263570       1.504532       0.040791       1.468750          -0.000000
          199              H      14.998831      21.416665       1.932516       0.130850       0.966689 0.68353836E+01  0.64818949E+02                                 1.645020                            1.551320      -1.013159       2.410718                    0.998012       3.390308       9.471897       0.489211       1.320296      -0.700136       0.024706      -0.025946      -0.006192       0.036358      -0.003777      -0.000045       0.007486       0.010334      -0.038602      -0.016173       0.003086       0.013087              1.696625       1.631657      -0.332848      -0.136832       1.914803       0.367451       1.543415           0.000000
          200              H      15.988602       0.732251       3.081277       0.120647       1.057116 0.76404314E+01  0.72844264E+02                                 1.606394                            1.534824      -0.858520       2.477089                    0.999348       3.155817       8.215416       0.555646       1.156193      -0.740189       0.039693      -0.003371       0.003490       0.039989      -0.006665      -0.000840       0.004329       0.015246      -0.037190      -0.013977      -0.002536       0.016513              1.623824       2.076775       0.082482       0.143369       1.408102       0.111229       1.386594           0.000001
          201              H       5.501960      19.327398      10.764315       0.106904       1.048129 0.74871221E+01  0.72882237E+02                                 1.740290                            1.623920      -1.272114       2.271042                    0.994033       3.754758      10.747240       0.476380       1.320827      -0.697684      -0.034585       0.003666      -0.004973       0.035132      -0.005264       0.001482       0.002934       0.012897      -0.007967      -0.008745      -0.000921       0.009666              1.798960       2.488027      -0.082520       0.164654       1.335206       0.039814       1.573645           0.000000
          202              H       6.404398      19.932009      12.757292       0.116497       1.013651 0.74981243E+01  0.73442438E+02                                 1.746988                            1.661992      -1.277361       2.276642                    0.993424       3.768503      11.027730       0.452663       1.381454      -0.685895      -0.022105       0.006663       0.025548       0.034435      -0.003466      -0.003127       0.005072       0.014787       0.025985      -0.013364       0.001732       0.011632              1.782028       1.920251      -0.071377      -0.336808       1.454235       0.221981       1.971596           0.000001
          203              H      10.070132      19.233348      11.326379       0.124685       1.088026 0.79786001E+01  0.77246365E+02                                 1.666182                            1.589796      -0.931700       2.439280                    0.998904       3.258344       8.675450       0.532558       1.187921      -0.731866       0.035990      -0.001965      -0.002726       0.036146      -0.002497      -0.005992       0.010087       0.025555      -0.004251      -0.018180       0.001295       0.016885              1.687958       2.184599      -0.011774       0.186671       1.325086       0.029807       1.554190           0.000003
          204              H       9.156498      18.494379       9.366992       0.120110       1.090278 0.77410081E+01  0.73819810E+02                                 1.618146                            1.526865      -0.901472       2.454362                    0.999050       3.160128       8.146164       0.568716       1.129367      -0.746816       0.026805      -0.014149      -0.028172       0.041380      -0.005202      -0.007835       0.005730       0.026107      -0.000469      -0.015344      -0.003058       0.018401              1.646807       1.593712      -0.126337      -0.270598       1.390402       0.280917       1.956307           0.000002
          205              H       9.982799      13.691080       7.662885       0.120224       1.096026 0.79950561E+01  0.77328110E+02                                 1.667589                            1.587848      -0.903402       2.456633                    0.999005       3.214422       8.511911       0.535504       1.182572      -0.733805       0.025903       0.029888      -0.012208       0.041391       0.008962       0.000581      -0.007422       0.009428      -0.029943      -0.014891      -0.000701       0.015592              1.690535       1.616854       0.278725      -0.075171       1.914886      -0.310782       1.539865           0.000000
          206              H      10.950177      11.980255       8.831799       0.123418       1.046806 0.75927107E+01  0.73751188E+02                                 1.717235                            1.621235      -1.058126       2.381628                    0.997277       3.492074       9.801931       0.485744       1.298154      -0.704683       0.032614       0.003224       0.003016       0.032911       0.003014       0.000298      -0.010782       0.007902      -0.023407      -0.015552       0.005477       0.010075              1.763973       2.318637       0.016496       0.263570       1.504532      -0.040791       1.468751          -0.000000
          207              H       7.394169      10.220165       9.263984       0.130850       0.966688 0.68353831E+01  0.64818945E+02                                 1.645020                            1.551320      -1.013159       2.410718                    0.998012       3.390308       9.471898       0.489210       1.320296      -0.700135      -0.024706      -0.025946       0.006192       0.036358       0.003777      -0.000045      -0.007486       0.010334      -0.038602      -0.016173       0.003086       0.013087              1.696625       1.631657       0.332848      -0.136832       1.914803      -0.367451       1.543415          -0.000000
          208              H       6.404398      11.928751       8.115223       0.120647       1.057116 0.76404314E+01  0.72844264E+02                                 1.606394                            1.534824      -0.858520       2.477089                    0.999348       3.155817       8.215416       0.555646       1.156193      -0.740189      -0.039693      -0.003371      -0.003490       0.039989       0.006665      -0.000840      -0.004329       0.015246      -0.037190      -0.013977      -0.002536       0.016513              1.623824       2.076775      -0.082482       0.143369       1.408102      -0.111229       1.386594           0.000001
          209              H       5.694540       3.065602      21.960815       0.106904       1.048129 0.74871221E+01  0.72882237E+02                                 1.740290                            1.623920      -1.272114       2.271042                    0.994033       3.754758      10.747240       0.476380       1.320827      -0.697684       0.034585      -0.003666      -0.004973       0.035132      -0.005264      -0.001482      -0.002934       0.012897      -0.007967      -0.008745      -0.000921       0.009666              1.798960       2.488027      -0.082520      -0.164654       1.335206      -0.039814       1.573645           0.000000
          210              H       4.792102       2.460991       1.560792       0.116497       1.013651 0.74981243E+01  0.73442438E+02                                 1.746988                            1.661992      -1.277361       2.276642                    0.993424       3.768503      11.027730       0.452663       1.381454      -0.685895       0.022105      -0.006663       0.025548       0.034435      -0.003466       0.003127      -0.005072       0.014787       0.025985      -0.013364       0.001732       0.011632              1.782028       1.920251      -0.071377       0.336808       1.454235      -0.221981       1.971596           0.000001
          211              H       1.126368       3.159652       0.129879       0.124685       1.088026 0.79785934E+01  0.77246288E+02                                 1.666181                            1.589796      -0.931700       2.439280                    0.998904       3.258344       8.675451       0.532558       1.187921      -0.731866      -0.035990       0.001965      -0.002726       0.036146      -0.002497       0.005992      -0.010087       0.025555      -0.004251      -0.018180       0.001295       0.016885              1.687958       2.184598      -0.011774      -0.186671       1.325086      -0.029807       1.554190           0.000003
          212              H       2.040002       3.898621      20.563492       0.120110       1.090278 0.77410085E+01  0.73819818E+02                                 1.618146                            1.526866      -0.901472       2.454362                    0.999050       3.160128       8.146165       0.568716       1.129368      -0.746816      -0.026805       0.014149      -0.028172       0.041380      -0.005202       0.007835      -0.005730       0.026107      -0.000469      -0.015344      -0.003058       0.018401              1.646807       1.593712      -0.126337       0.270598       1.390402      -0.280917       1.956307           0.000002
          213              H       1.213701       8.701920      18.859385       0.120224       1.096026 0.79950599E+01  0.77328156E+02                                 1.667590                            1.587848      -0.903402       2.456633                    0.999005       3.214423       8.511914       0.535504       1.182572      -0.733805      -0.025903      -0.029888      -0.012208       0.041391       0.008962      -0.000581       0.007422       0.009428      -0.029943      -0.014891      -0.000701       0.015592              1.690535       1.616854       0.278725       0.075171       1.914887       0.310782       1.539865           0.000000
          214              H       0.246323      10.412745      20.028299       0.123418       1.046806 0.75927107E+01  0.73751188E+02                                 1.717235                            1.621235      -1.058126       2.381628                    0.997277       3.492074       9.801931       0.485744       1.298154      -0.704683      -0.032614      -0.003224       0.003016       0.032911       0.003014      -0.000298       0.010782       0.007902      -0.023407      -0.015552       0.005477       0.010075              1.763973       2.318637       0.016496      -0.263570       1.504532       0.040791       1.468751          -0.000000
          215              H       3.802331      12.172835      20.460484       0.130850       0.966688 0.68353831E+01  0.64818945E+02                                 1.645020                            1.551320      -1.013159       2.410718                    0.998012       3.390308       9.471898       0.489210       1.320296      -0.700135       0.024706       0.025946       0.006192       0.036358       0.003777       0.000045       0.007486       0.010334      -0.038602      -0.016173       0.003086       0.013087              1.696625       1.631657       0.332848       0.136832       1.914803       0.367451       1.543415           0.000000
          216              H       4.792102      10.464249      19.311723       0.120647       1.057116 0.76404319E+01  0.72844272E+02                                 1.606395                            1.534824      -0.858520       2.477089                    0.999348       3.155817       8.215417       0.555646       1.156194      -0.740189       0.039693       0.003371      -0.003490       0.039989       0.006665       0.000840       0.004329       0.015246      -0.037190      -0.013977      -0.002536       0.016513              1.623824       2.076776      -0.082482      -0.143369       1.408102       0.111229       1.386594           0.000001
          217              H      16.698460      14.262102      11.628685       0.106904       1.048129 0.74871221E+01  0.72882237E+02                                 1.740290                            1.623920      -1.272114       2.271042                    0.994033       3.754758      10.747240       0.476380       1.320827      -0.697684      -0.034585      -0.003666       0.004973       0.035132       0.005264      -0.001482       0.002934       0.012897      -0.007967      -0.008745      -0.000921       0.009666              1.798960       2.488027       0.082520      -0.164654       1.335206       0.039814       1.573645           0.000000
          218              H      17.600898      13.657491       9.635708       0.116497       1.013651 0.74981243E+01  0.73442438E+02                                 1.746988                            1.661992      -1.277361       2.276642                    0.993424       3.768503      11.027730       0.452663       1.381454      -0.685895      -0.022105      -0.006663      -0.025548       0.034435       0.003466       0.003127       0.005072       0.014787       0.025985      -0.013364       0.001732       0.011632              1.782028       1.920251       0.071377       0.336808       1.454235       0.221981       1.971596           0.000001
          219              H      21.266632      14.356152      11.066621       0.124685       1.088026 0.79785992E+01  0.77246356E+02                                 1.666182                            1.589796      -0.931700       2.439280                    0.998904       3.258344       8.675451       0.532558       1.187921      -0.731866       0.035990       0.001965       0.002726       0.036146       0.002497       0.005992       0.010087       0.025555      -0.004251      -0.018180       0.001295       0.016885              1.687959       2.184599       0.011774      -0.186671       1.325086       0.029807       1.554190           0.000003
          220              H      20.352998      15.095121      13.026008       0.120110       1.090278 0.77410087E+01  0.73819819E+02                                 1.618146                            1.526866      -0.901472       2.454362                    0.999050       3.160128       8.146165       0.568716       1.129368      -0.746816       0.026805       0.014149       0.028172       0.041380       0.005202       0.007835       0.005730       0.026107      -0.000469      -0.015344      -0.003058       0.018401              1.646807       1.593712       0.126337       0.270598       1.390402       0.280917       1.956307           0.000002
          221              H      21.179299      19.898420      14.730115       0.120224       1.096026 0.79950599E+01  0.77328156E+02                                 1.667590                            1.587848      -0.903402       2.456633                    0.999005       3.214423       8.511914       0.535504       1.182572      -0.733805       0.025903      -0.029888       0.012208       0.041391      -0.008962      -0.000581      -0.007422       0.009428      -0.029943      -0.014891      -0.000701       0.015592              1.690535       1.616854      -0.278725       0.075171       1.914887      -0.310782       1.539865           0.000000
          222              H      22.146677      21.609245      13.561201       0.123418       1.046806 0.75927111E+01  0.73751192E+02                                 1.717234                            1.621234      -1.058126       2.381628                    0.997277       3.492074       9.801930       0.485745       1.298153      -0.704683       0.032614      -0.003224      -0.003016       0.032911      -0.003014      -0.000298      -0.010782       0.007902      -0.023407      -0.015552       0.005477       0.010075              1.763973       2.318637      -0.016496      -0.263570       1.504532      -0.040791       1.468750          -0.000000
          223              H      18.590669       0.976335      13.129016       0.130850       0.966688 0.68353831E+01  0.64818945E+02                                 1.645020                            1.551320      -1.013159       2.410718                    0.998012       3.390308       9.471898       0.489210       1.320296      -0.700135      -0.024706       0.025946      -0.006192       0.036358      -0.003777       0.000045      -0.007486       0.010334      -0.038602      -0.016173       0.003086       0.013087              1.696625       1.631657      -0.332848       0.136832       1.914803      -0.367451       1.543415          -0.000000
          224              H      17.600898      21.660749      14.277777       0.120647       1.057116 0.76404314E+01  0.72844264E+02                                 1.606394                            1.534824      -0.858520       2.477089                    0.999348       3.155817       8.215416       0.555646       1.156193      -0.740189      -0.039693       0.003371       0.003490       0.039989      -0.006665       0.000840      -0.004329       0.015246      -0.037190      -0.013977      -0.002536       0.016513              1.623824       2.076775       0.082482      -0.143369       1.408102      -0.111229       1.386594           0.000001
          225              C      19.781976       6.659678      15.249633       0.615930      24.561346 0.24238456E+03  0.49584267E+04                                 7.722496                            5.470150       0.037142       2.067399                    0.999376      21.806618      59.822341       0.646759       0.462940      -1.029211      -0.058237      -0.022635       0.020863       0.065873      -0.028892       0.063156      -0.015946      -0.017113       0.212794      -0.080040      -0.024163       0.104204              9.556306      13.463414       2.468651      -3.679303       9.499278       0.114689       5.706225           0.000002
          226              C      21.062856       7.206067      14.770423      -0.057879      39.518568 0.43113237E+03  0.10018138E+05                                 9.956815                            6.820193       0.000020       2.001734                    0.999346      27.231246      75.427339       0.651502       0.404589      -1.082234       0.044002       0.021673      -0.010803       0.050225       0.000760      -0.002451       0.005807      -0.011141      -0.036979      -0.014100       0.001035       0.013065             12.842961      20.044558       3.576607      -5.606387      11.445816      -0.712111       7.038507           0.000000
          227              C      22.079498       6.424552      14.311366      -0.079416      33.813406 0.40990343E+03  0.95548405E+04                                 9.231941                            6.860661      -0.099099       1.946662                    0.999577      29.152139      85.149572       0.610215       0.430608      -1.048833       0.014206       0.026914       0.004532       0.030769       0.004351       0.019429      -0.000933      -0.030615       0.053762      -0.032351       0.006819       0.025532             10.934093      15.718571       1.939463      -3.733139      11.110481       0.048432       5.973227          -0.000001
          228              C       0.866609       6.961984      13.923967      -0.188662      36.421674 0.46269507E+03  0.11099395E+05                                 9.655005                            7.245735      -0.039150       1.957702                    0.998980      30.439056      89.725954       0.600068       0.425502      -1.053640      -0.027570      -0.012780       0.012455       0.032841      -0.023466      -0.001916       0.002177       0.026779       0.024805      -0.031173       0.007789       0.023384             11.532676      14.690406       3.854302      -3.357224      13.703741      -1.159345       6.203882          -0.000001
          229              C       1.056950       8.348110      13.923967       0.208043      34.024281 0.37666483E+03  0.85370098E+04                                 9.342569                            6.605615      -0.025114       2.012762                    0.999538      25.452689      71.667039       0.622089       0.434413      -1.053806       0.039947       0.020370      -0.011675       0.046336       0.030257      -0.018831       0.000292       0.036841      -0.001465      -0.037841      -0.004224       0.042065             11.817764      15.812399       4.152402      -4.581979      12.632130      -0.777548       7.008764           0.000001
          230              C       0.024632       9.147540      14.358392      -0.198258      34.244630 0.43177306E+03  0.10141970E+05                                 9.130699                            6.922069       0.138970       2.010611                    0.999686      29.885255      86.110828       0.626602       0.416148      -1.063490      -0.026669      -0.006791       0.021860       0.035145      -0.004820       0.004194      -0.001178      -0.058518      -0.025194      -0.026384      -0.007523       0.033907             10.661581      15.621427       2.473643      -3.833437      10.181035      -0.293083       6.182281           0.000002
          231              C      21.245583       8.604062      14.787889      -0.079616      32.688754 0.40323141E+03  0.92946903E+04                                 8.856362                            6.693648       0.016309       1.977995                    0.999591      28.626444      81.243685       0.637709       0.416680      -1.065015       0.026798      -0.007709      -0.007763       0.028945      -0.023592       0.001179       0.010224      -0.015701      -0.016438      -0.024770      -0.004541       0.029311             10.323556      14.401828       3.284357      -3.501420      10.705281      -0.739660       5.863560           0.000001
          232              C      18.134299       7.422384      19.550880       0.620027      23.672943 0.24059445E+03  0.49320712E+04                                 7.645995                            5.509384      -0.029317       2.048587                    0.999500      21.957968      61.080708       0.631554       0.473099      -1.019619      -0.032672      -0.026036      -0.042402       0.059525      -0.053697      -0.061875       0.000376       0.055821      -0.084762      -0.078327      -0.019899       0.098226              9.555626       7.374873       2.884146       4.194458       9.244603       2.249876      12.047403           0.000001
          233              C      18.924324       8.054986      20.597977      -0.061219      39.807664 0.44567140E+03  0.10454755E+05                                10.092785                            6.985750      -0.026129       1.996340                    0.999165      27.421367      76.615338       0.635864       0.410622      -1.076942       0.022905       0.021514       0.038394       0.049614       0.003378      -0.002841      -0.006808      -0.026265       0.007219      -0.015011      -0.001076       0.016087             13.327762      11.174781       4.314709       7.666381      12.269869       4.487714      16.538635          -0.000001
          234              C      19.178037       9.455668      20.596857      -0.082297      32.411187 0.40951961E+03  0.94791996E+04                                 8.832068                            6.751129       0.195626       2.038961                    0.999668      28.562209      81.314401       0.634015       0.417359      -1.064248       0.014208      -0.008237       0.024837       0.029776      -0.008825      -0.006872      -0.024556      -0.005043      -0.002178      -0.028230       0.002403       0.025827             10.430380       8.782434       3.291888       4.817669      10.878352       2.524688      11.630353          -0.000002
          235              C      19.884984      10.032064      21.611484      -0.190752      34.658231 0.43386285E+03  0.10225848E+05                                 9.263071                            6.970670       0.098924       2.002191                    0.999619      29.882569      86.872262       0.618773       0.419979      -1.058724      -0.029263      -0.006021      -0.026571       0.039983       0.006225      -0.013048      -0.005032      -0.028959      -0.037485      -0.023585      -0.000201       0.023787             11.035059       8.856661       2.386979       5.329787      10.411262       1.381708      13.837254          -0.000003
          236              C      20.382109       9.286377       0.228409       0.205959      32.903454 0.37672708E+03  0.85557527E+04                                 9.165661                            6.634388      -0.072368       1.995738                    0.999555      25.660884      72.797399       0.615557       0.438133      -1.049475       0.022379       0.020056       0.034195       0.045523       0.003434       0.022488       0.030231       0.024280       0.044132      -0.038991      -0.005017       0.044008             11.456189       8.821649       2.038870       5.835864      10.953427       2.330099      14.593491          -0.000001
          237              C      20.144743       7.906968       0.266477      -0.186390      34.906082 0.44578949E+03  0.10546407E+05                                 9.267939                            7.036863       0.248838       2.052994                    0.999717      29.639208      85.475839       0.621544       0.416543      -1.064121      -0.019055      -0.020487      -0.016882       0.032678      -0.003868      -0.003833      -0.020269      -0.011319       0.030398      -0.019003      -0.007193       0.026196             11.019364       9.134255       2.607072       5.428732      11.358058       2.225785      12.565780          -0.000002
          238              C      19.443842       7.324750      21.645074      -0.075858      31.790805 0.39495226E+03  0.90784099E+04                                 8.764234                            6.668209       0.055296       1.996616                    0.999713      28.490998      81.378506       0.631155       0.422187      -1.058993       0.003652       0.025484       0.014316       0.029457      -0.001147      -0.020274      -0.010257      -0.024659      -0.037096      -0.031253       0.008437       0.022816             10.385081       8.822763       1.964102       5.628124       9.259588       2.006378      13.072892          -0.000002
          239              C      13.807524      15.733322       4.053133       0.615930      24.561346 0.24238456E+03  0.49584266E+04                                 7.722496                            5.470150       0.037142       2.067399                    0.999376      21.806618      59.822340       0.646759       0.462940      -1.029211       0.058237       0.022635       0.020863       0.065873      -0.028892      -0.063156       0.015946      -0.017113       0.212794      -0.080040      -0.024163       0.104204              9.556305      13.463414       2.468651       3.679303       9.499278      -0.114689       5.706224           0.000002
          240              C      12.526644      15.186933       3.573923      -0.057879      39.518568 0.43113238E+03  0.10018139E+05                                 9.956816                            6.820193       0.000020       2.001734                    0.999346      27.231246      75.427341       0.651502       0.404589      -1.082234      -0.044002      -0.021673      -0.010803       0.050225       0.000760       0.002451      -0.005807      -0.011141      -0.036979      -0.014100       0.001035       0.013065             12.842961      20.044559       3.576607       5.606387      11.445816       0.712111       7.038508           0.000000
          241              C      11.510002      15.968448       3.114866      -0.079416      33.813406 0.40990343E+03  0.95548406E+04                                 9.231941                            6.860661      -0.099099       1.946662                    0.999577      29.152139      85.149574       0.610215       0.430608      -1.048833      -0.014206      -0.026914       0.004532       0.030769       0.004351      -0.019429       0.000933      -0.030615       0.053762      -0.032351       0.006819       0.025532             10.934093      15.718572       1.939463       3.733139      11.110481      -0.048432       5.973227          -0.000001
          242              C      10.329891      15.431016       2.727467      -0.188662      36.421674 0.46269507E+03  0.11099395E+05                                 9.655005                            7.245735      -0.039150       1.957702                    0.998980      30.439056      89.725956       0.600068       0.425502      -1.053640       0.027570       0.012780       0.012455       0.032841      -0.023466       0.001916      -0.002177       0.026779       0.024805      -0.031173       0.007789       0.023384             11.532676      14.690406       3.854301       3.357225      13.703740       1.159345       6.203882          -0.000001
          243              C      10.139550      14.044890       2.727467       0.208043      34.024280 0.37666483E+03  0.85370098E+04                                 9.342569                            6.605615      -0.025114       2.012762                    0.999538      25.452689      71.667040       0.622089       0.434413      -1.053806      -0.039947      -0.020370      -0.011675       0.046336       0.030257       0.018831      -0.000292       0.036841      -0.001465      -0.037841      -0.004224       0.042065             11.817764      15.812398       4.152402       4.581980      12.632129       0.777549       7.008764           0.000001
          244              C      11.171868      13.245460       3.161892      -0.198258      34.244630 0.43177307E+03  0.10141970E+05                                 9.130699                            6.922069       0.138970       2.010611                    0.999686      29.885256      86.110826       0.626602       0.416148      -1.063490       0.026669       0.006791       0.021860       0.035145      -0.004820      -0.004194       0.001178      -0.058518      -0.025194      -0.026384      -0.007523       0.033907             10.661580      15.621425       2.473643       3.833437      10.181035       0.293083       6.182280           0.000002
          245              C      12.343917      13.788938       3.591389      -0.079616      32.688753 0.40323141E+03  0.92946903E+04                                 8.856362                            6.693648       0.016309       1.977995                    0.999591      28.626444      81.243683       0.637709       0.416680      -1.065015      -0.026798       0.007709      -0.007763       0.028945      -0.023592      -0.001179      -0.010224      -0.015701      -0.016438      -0.024770      -0.004541       0.029311             10.323556      14.401827       3.284357       3.501420      10.705281       0.739660       5.863560           0.000001
          246              C      15.455201      14.970616       8.354380       0.620027      23.672943 0.24059445E+03  0.49320712E+04                                 7.645995                            5.509384      -0.029317       2.048587                    0.999500      21.957968      61.080708       0.631554       0.473099      -1.019619       0.032672       0.026036      -0.042402       0.059525      -0.053697       0.061875      -0.000376       0.055821      -0.084762      -0.078327      -0.019899       0.098226              9.555626       7.374873       2.884146      -4.194458       9.244603      -2.249876      12.047403           0.000001
          247              C      14.665176      14.338014       9.401477      -0.061219      39.807666 0.44567143E+03  0.10454756E+05                                10.092785                            6.985750      -0.026129       1.996340                    0.999165      27.421368      76.615341       0.635864       0.410622      -1.076942      -0.022905      -0.021514       0.038394       0.049614       0.003378       0.002841       0.006808      -0.026265       0.007219      -0.015011      -0.001076       0.016087             13.327762      11.174781       4.314709      -7.666380      12.269869      -4.487714      16.538635          -0.000001
          248              C      14.411463      12.937332       9.400357      -0.082297      32.411187 0.40951961E+03  0.94791996E+04                                 8.832068                            6.751129       0.195626       2.038961                    0.999668      28.562209      81.314400       0.634015       0.417359      -1.064248      -0.014208       0.008237       0.024837       0.029776      -0.008825       0.006872       0.024556      -0.005043      -0.002178      -0.028230       0.002403       0.025827             10.430379       8.782433       3.291888      -4.817669      10.878352      -2.524688      11.630353          -0.000002
          249              C      13.704516      12.360936      10.414984      -0.190752      34.658228 0.43386282E+03  0.10225847E+05                                 9.263070                            6.970669       0.098924       2.002191                    0.999619      29.882568      86.872256       0.618773       0.419979      -1.058724       0.029263       0.006021      -0.026571       0.039983       0.006225       0.013048       0.005032      -0.028959      -0.037485      -0.023585      -0.000201       0.023787             11.035058       8.856660       2.386979      -5.329787      10.411262      -1.381708      13.837252          -0.000003
          250              C      13.207391      13.106623      11.424909       0.205959      32.903451 0.37672705E+03  0.85557518E+04                                 9.165660                            6.634388      -0.072368       1.995738                    0.999555      25.660882      72.797388       0.615557       0.438133      -1.049475      -0.022379      -0.020056       0.034195       0.045523       0.003434      -0.022488      -0.030231       0.024280       0.044132      -0.038991      -0.005017       0.044008             11.456187       8.821648       2.038870      -5.835863      10.953426      -2.330098      14.593488          -0.000001
          251              C      13.444757      14.486032      11.462977      -0.186390      34.906078 0.44578944E+03  0.10546406E+05                                 9.267938                            7.036862       0.248838       2.052994                    0.999717      29.639206      85.475829       0.621544       0.416543      -1.064121       0.019055       0.020487      -0.016882       0.032678      -0.003869       0.003833       0.020269      -0.011319       0.030398      -0.019003      -0.007193       0.026196             11.019363       9.134255       2.607072      -5.428732      11.358057      -2.225785      12.565778          -0.000002
          252              C      14.145658      15.068250      10.448574      -0.075858      31.790804 0.39495224E+03  0.90784093E+04                                 8.764233                            6.668209       0.055296       1.996616                    0.999713      28.490997      81.378503       0.631155       0.422187      -1.058993      -0.003652      -0.025484       0.014316       0.029457      -0.001147       0.020274       0.010257      -0.024659      -0.037096      -0.031253       0.008437       0.022816             10.385080       8.822762       1.964102      -5.628124       9.259588      -2.006378      13.072891          -0.000002
          253              C       2.611024      17.856178      18.339867       0.615930      24.561346 0.24238456E+03  0.49584266E+04                                 7.722496                            5.470150       0.037142       2.067399                    0.999376      21.806618      59.822340       0.646759       0.462940      -1.029211       0.058237      -0.022635      -0.020863       0.065873       0.028892       0.063156       0.015946      -0.017113       0.212794      -0.080040      -0.024163       0.104204              9.556305      13.463414      -2.468651      -3.679303       9.499278      -0.114689       5.706224           0.000002
          254              C       1.330144      18.402567      18.819077      -0.057879      39.518568 0.43113238E+03  0.10018139E+05                                 9.956815                            6.820193       0.000020       2.001734                    0.999346      27.231246      75.427340       0.651502       0.404589      -1.082234      -0.044002       0.021673       0.010803       0.050225      -0.000760      -0.002451      -0.005807      -0.011141      -0.036979      -0.014100       0.001035       0.013065             12.842961      20.044558      -3.576607      -5.606387      11.445816       0.712111       7.038507           0.000000
          255              C       0.313502      17.621052      19.278134      -0.079416      33.813406 0.40990343E+03  0.95548406E+04                                 9.231941                            6.860661      -0.099099       1.946662                    0.999577      29.152139      85.149573       0.610215       0.430608      -1.048833      -0.014206       0.026914      -0.004532       0.030769      -0.004351       0.019429       0.000933      -0.030615       0.053761      -0.032351       0.006819       0.025532             10.934093      15.718572      -1.939463      -3.733139      11.110481      -0.048432       5.973227          -0.000001
          256              C      21.526391      18.158484      19.665533      -0.188662      36.421674 0.46269507E+03  0.11099395E+05                                 9.655005                            7.245735      -0.039150       1.957702                    0.998980      30.439056      89.725956       0.600068       0.425502      -1.053640       0.027570      -0.012780      -0.012455       0.032841       0.023466      -0.001916      -0.002177       0.026779       0.024805      -0.031173       0.007789       0.023384             11.532677      14.690406      -3.854302      -3.357225      13.703741       1.159345       6.203882          -0.000000
          257              C      21.336050      19.544610      19.665533       0.208043      34.024281 0.37666483E+03  0.85370098E+04                                 9.342569                            6.605615      -0.025114       2.012762                    0.999538      25.452689      71.667039       0.622089       0.434413      -1.053806      -0.039947       0.020370       0.011675       0.046336      -0.030257      -0.018831      -0.000292       0.036841      -0.001465      -0.037841      -0.004224       0.042065             11.817764      15.812399      -4.152402      -4.581980      12.632130       0.777549       7.008764           0.000001
          258              C      -0.024632      20.344040      19.231108      -0.198258      34.244629 0.43177305E+03  0.10141969E+05                                 9.130698                            6.922069       0.138970       2.010611                    0.999686      29.885255      86.110823       0.626602       0.416148      -1.063490       0.026669      -0.006791      -0.021860       0.035145       0.004820       0.004194       0.001178      -0.058518      -0.025194      -0.026384      -0.007523       0.033907             10.661580      15.621426      -2.473643      -3.833437      10.181035       0.293083       6.182280           0.000002
          259              C       1.147417      19.800562      18.801611      -0.079616      32.688752 0.40323138E+03  0.92946895E+04                                 8.856361                            6.693648       0.016310       1.977996                    0.999591      28.626443      81.243680       0.637709       0.416680      -1.065015      -0.026798      -0.007709       0.007763       0.028945       0.023592       0.001179      -0.010224      -0.015701      -0.016438      -0.024770      -0.004541       0.029311             10.323556      14.401827      -3.284357      -3.501420      10.705281       0.739660       5.863560           0.000001
          260              C       4.258701      18.618884      14.038620       0.620027      23.672943 0.24059445E+03  0.49320713E+04                                 7.645995                            5.509384      -0.029317       2.048587                    0.999500      21.957968      61.080708       0.631554       0.473099      -1.019619       0.032672      -0.026036       0.042402       0.059525       0.053697      -0.061875      -0.000376       0.055821      -0.084762      -0.078327      -0.019899       0.098226              9.555626       7.374873      -2.884146       4.194458       9.244603      -2.249876      12.047403           0.000001
          261              C       3.468676      19.251486      12.991523      -0.061219      39.807665 0.44567141E+03  0.10454755E+05                                10.092785                            6.985750      -0.026129       1.996340                    0.999165      27.421367      76.615337       0.635864       0.410622      -1.076942      -0.022905       0.021514      -0.038394       0.049614      -0.003378      -0.002841       0.006808      -0.026265       0.007219      -0.015011      -0.001076       0.016087             13.327761      11.174781      -4.314709       7.666381      12.269868      -4.487714      16.538635          -0.000001
          262              C       3.214963      20.652168      12.992643      -0.082297      32.411170 0.40951935E+03  0.94791924E+04                                 8.832067                            6.751128       0.195626       2.038961                    0.999668      28.562197      81.314367       0.634015       0.417359      -1.064247      -0.014208      -0.008237      -0.024837       0.029776       0.008825      -0.006872       0.024556      -0.005043      -0.002178      -0.028230       0.002403       0.025827             10.430378       8.782432      -3.291888       4.817668      10.878350      -2.524688      11.630351          -0.000002
          263              C       2.508016      21.228564      11.978016      -0.190752      34.658230 0.43386284E+03  0.10225848E+05                                 9.263070                            6.970669       0.098924       2.002191                    0.999619      29.882569      86.872259       0.618773       0.419979      -1.058724       0.029263      -0.006021       0.026571       0.039983      -0.006225      -0.013048       0.005032      -0.028959      -0.037485      -0.023585      -0.000201       0.023787             11.035058       8.856660      -2.386978       5.329787      10.411262      -1.381708      13.837253          -0.000003
          264              C       2.010891      20.482877      10.968091       0.205959      32.903470 0.37672730E+03  0.85557587E+04                                 9.165662                            6.634389      -0.072368       1.995738                    0.999555      25.660892      72.797417       0.615558       0.438133      -1.049475      -0.022379       0.020056      -0.034195       0.045523      -0.003434       0.022488      -0.030231       0.024280       0.044132      -0.038991      -0.005017       0.044008             11.456190       8.821650      -2.038870       5.835865      10.953428      -2.330100      14.593493          -0.000001
          265              C       2.248257      19.103468      10.930023      -0.186390      34.906079 0.44578945E+03  0.10546406E+05                                 9.267938                            7.036862       0.248838       2.052994                    0.999717      29.639207      85.475832       0.621544       0.416543      -1.064121       0.019055      -0.020487       0.016882       0.032678       0.003868      -0.003833       0.020269      -0.011319       0.030398      -0.019003      -0.007193       0.026196             11.019363       9.134255      -2.607072       5.428732      11.358057      -2.225785      12.565778          -0.000002
          266              C       2.949158      18.521250      11.944426      -0.075858      31.790806 0.39495226E+03  0.90784100E+04                                 8.764234                            6.668209       0.055296       1.996616                    0.999713      28.490998      81.378506       0.631155       0.422187      -1.058993      -0.003652       0.025484      -0.014316       0.029457       0.001147      -0.020274       0.010257      -0.024659      -0.037096      -0.031253       0.008437       0.022816             10.385081       8.822763      -1.964102       5.628124       9.259588      -2.006378      13.072892          -0.000002
          267              C       8.585476       4.536822       7.143367       0.615930      24.561346 0.24238456E+03  0.49584267E+04                                 7.722496                            5.470150       0.037142       2.067399                    0.999376      21.806618      59.822342       0.646759       0.462940      -1.029211      -0.058237       0.022635      -0.020863       0.065873       0.028892      -0.063156      -0.015946      -0.017113       0.212794      -0.080040      -0.024163       0.104204              9.556306      13.463414      -2.468651       3.679303       9.499278       0.114690       5.706225           0.000002
          268              C       9.866356       3.990433       7.622577      -0.057879      39.518571 0.43113240E+03  0.10018139E+05                                 9.956816                            6.820193       0.000020       2.001734                    0.999346      27.231247      75.427343       0.651502       0.404589      -1.082234       0.044002      -0.021673       0.010803       0.050225      -0.000760       0.002451       0.005807      -0.011141      -0.036979      -0.014100       0.001035       0.013065             12.842961      20.044558      -3.576606       5.606387      11.445817      -0.712110       7.038508           0.000000
          269              C      10.882998       4.771948       8.081634      -0.079416      33.813409 0.40990343E+03  0.95548405E+04                                 9.231941                            6.860661      -0.099099       1.946662                    0.999577      29.152139      85.149573       0.610215       0.430608      -1.048833       0.014206      -0.026914      -0.004532       0.030769      -0.004351      -0.019429      -0.000933      -0.030615       0.053762      -0.032351       0.006819       0.025532             10.934094      15.718574      -1.939463       3.733140      11.110481       0.048432       5.973228          -0.000001
          270              C      12.063109       4.234516       8.469033      -0.188662      36.421677 0.46269506E+03  0.11099395E+05                                 9.655005                            7.245735      -0.039150       1.957702                    0.998980      30.439056      89.725954       0.600068       0.425502      -1.053640      -0.027570       0.012780      -0.012455       0.032841       0.023466       0.001916       0.002177       0.026779       0.024805      -0.031173       0.007789       0.023384             11.532677      14.690408      -3.854304       3.357225      13.703741      -1.159346       6.203883          -0.000001
          271              C      12.253450       2.848390       8.469033       0.208043      34.024282 0.37666498E+03  0.85370139E+04                                 9.342569                            6.605616      -0.025114       2.012762                    0.999538      25.452689      71.667041       0.622089       0.434413      -1.053806       0.039947      -0.020370       0.011675       0.046336      -0.030257       0.018831       0.000292       0.036841      -0.001465      -0.037841      -0.004224       0.042065             11.817764      15.812394      -4.152403       4.581977      12.632135      -0.777549       7.008764           0.000001
          272              C      11.221132       2.048959       8.034608      -0.198258      34.244607 0.43177297E+03  0.10141967E+05                                 9.130696                            6.922069       0.138970       2.010611                    0.999686      29.885255      86.110826       0.626602       0.416148      -1.063490      -0.026669       0.006791      -0.021860       0.035145       0.004820      -0.004194      -0.001178      -0.058518      -0.025194      -0.026384      -0.007523       0.033907             10.661575      15.621411      -2.473643       3.833431      10.181036      -0.293083       6.182277           0.000002
          273              C      10.049083       2.592438       7.605111      -0.079616      32.688754 0.40323152E+03  0.92946934E+04                                 8.856362                            6.693649       0.016309       1.977995                    0.999591      28.626444      81.243683       0.637709       0.416680      -1.065015       0.026798       0.007709       0.007763       0.028945       0.023592      -0.001179       0.010224      -0.015701      -0.016438      -0.024770      -0.004541       0.029311             10.323556      14.401822      -3.284360       3.501417      10.705286      -0.739661       5.863559           0.000001
          274              C       6.937799       3.774116       2.842120       0.620027      23.672943 0.24059445E+03  0.49320712E+04                                 7.645995                            5.509384      -0.029317       2.048587                    0.999500      21.957968      61.080708       0.631554       0.473099      -1.019619      -0.032672       0.026036       0.042402       0.059525       0.053697       0.061875       0.000376       0.055821      -0.084761      -0.078327      -0.019899       0.098226              9.555626       7.374873      -2.884146      -4.194458       9.244603       2.249876      12.047403           0.000001
          275              C       7.727824       3.141514       1.795023      -0.061219      39.807665 0.44567142E+03  0.10454755E+05                                10.092785                            6.985750      -0.026129       1.996340                    0.999165      27.421367      76.615338       0.635864       0.410622      -1.076942       0.022905      -0.021514      -0.038394       0.049614      -0.003378       0.002841      -0.006808      -0.026265       0.007219      -0.015011      -0.001076       0.016087             13.327762      11.174782      -4.314710      -7.666381      12.269869       4.487714      16.538635          -0.000001
          276              C       7.981537       1.740832       1.796143      -0.082297      32.411170 0.40951935E+03  0.94791924E+04                                 8.832067                            6.751128       0.195626       2.038961                    0.999668      28.562197      81.314368       0.634015       0.417359      -1.064247       0.014208       0.008237      -0.024837       0.029776       0.008825       0.006872      -0.024556      -0.005043      -0.002178      -0.028230       0.002403       0.025827             10.430378       8.782432      -3.291888      -4.817668      10.878350       2.524688      11.630352          -0.000002
          277              C       8.688484       1.164436       0.781516      -0.190752      34.658230 0.43386284E+03  0.10225848E+05                                 9.263070                            6.970670       0.098924       2.002191                    0.999619      29.882569      86.872261       0.618773       0.419979      -1.058724      -0.029263       0.006021       0.026571       0.039983      -0.006225       0.013048      -0.005032      -0.028959      -0.037485      -0.023585      -0.000201       0.023787             11.035059       8.856660      -2.386979      -5.329787      10.411262       1.381708      13.837253          -0.000003
          278              C       9.185609       1.910123      22.164591       0.205959      32.903473 0.37672735E+03  0.85557601E+04                                 9.165663                            6.634389      -0.072368       1.995738                    0.999555      25.660894      72.797426       0.615557       0.438133      -1.049475       0.022379      -0.020056      -0.034195       0.045523      -0.003434      -0.022488       0.030231       0.024280       0.044132      -0.038991      -0.005017       0.044008             11.456191       8.821651      -2.038871      -5.835865      10.953429       2.330100      14.593494          -0.000001
          279              C       8.948243       3.289532      22.126523      -0.186390      34.906081 0.44578948E+03  0.10546407E+05                                 9.267939                            7.036862       0.248838       2.052994                    0.999717      29.639208      85.475838       0.621544       0.416543      -1.064121      -0.019055       0.020487       0.016882       0.032678       0.003869       0.003833      -0.020269      -0.011319       0.030398      -0.019003      -0.007193       0.026196             11.019364       9.134255      -2.607072      -5.428732      11.358058       2.225785      12.565779          -0.000002
          280              C       8.247342       3.871750       0.747926      -0.075858      31.790805 0.39495225E+03  0.90784096E+04                                 8.764233                            6.668209       0.055296       1.996616                    0.999713      28.490998      81.378503       0.631155       0.422187      -1.058993       0.003652      -0.025484      -0.014316       0.029457       0.001147       0.020274      -0.010257      -0.024659      -0.037096      -0.031253       0.008437       0.022816             10.385080       8.822762      -1.964102      -5.628124       9.259588       2.006378      13.072891          -0.000002
          281              C      15.249633      19.781976       6.659678       0.615930      24.561346 0.24238456E+03  0.49584267E+04                                 7.722497                            5.470150       0.037142       2.067399                    0.999376      21.806618      59.822342       0.646759       0.462940      -1.029211       0.020863      -0.058237      -0.022635       0.065873       0.063156      -0.015946      -0.028892       0.114954      -0.080728      -0.080040      -0.024163       0.104204              9.556306       5.706225      -3.679304       0.114689      13.463415       2.468651       9.499278           0.000002
          282              C      14.770423      21.062856       7.206067      -0.057879      39.518570 0.43113240E+03  0.10018139E+05                                 9.956815                            6.820193       0.000020       2.001734                    0.999346      27.231247      75.427342       0.651502       0.404589      -1.082234      -0.010803       0.044002       0.021673       0.050225      -0.002451       0.005807       0.000760      -0.012919       0.035201      -0.014100       0.001035       0.013065             12.842961       7.038508      -5.606387      -0.712111      20.044559       3.576608      11.445816           0.000000
          283              C      14.311366      22.079498       6.424552      -0.079416      33.813406 0.40990343E+03  0.95548404E+04                                 9.231940                            6.860661      -0.099099       1.946662                    0.999577      29.152139      85.149571       0.610215       0.430608      -1.048833       0.004532       0.014206       0.026914       0.030769       0.019429      -0.000933       0.004351       0.042188       0.019042      -0.032351       0.006819       0.025532             10.934093       5.973227      -3.733139       0.048432      15.718571       1.939463      11.110481          -0.000001
          284              C      13.923967       0.866609       6.961984      -0.188662      36.421674 0.46269507E+03  0.11099395E+05                                 9.655005                            7.245735      -0.039150       1.957702                    0.998980      30.439056      89.725956       0.600068       0.425502      -1.053640       0.012455      -0.027570      -0.012780       0.032841      -0.001916       0.002177      -0.023466      -0.000987      -0.052571      -0.031173       0.007789       0.023384             11.532677       6.203882      -3.357225      -1.159345      14.690406       3.854302      13.703741          -0.000001
          285              C      13.923967       1.056950       8.348110       0.208043      34.024281 0.37666483E+03  0.85370098E+04                                 9.342569                            6.605615      -0.025114       2.012762                    0.999538      25.452689      71.667040       0.622089       0.434413      -1.053806      -0.011675       0.039947       0.020370       0.046336      -0.018831       0.000292       0.030257      -0.019153      -0.054529      -0.037841      -0.004224       0.042065             11.817764       7.008764      -4.581979      -0.777549      15.812399       4.152403      12.632130           0.000001
          286              C      14.358392       0.024632       9.147540      -0.198258      34.244629 0.43177305E+03  0.10141969E+05                                 9.130699                            6.922069       0.138970       2.010611                    0.999686      29.885255      86.110824       0.626602       0.416148      -1.063490       0.021860      -0.026669      -0.006791       0.035145       0.004194      -0.001178      -0.004820       0.016662       0.100374      -0.026384      -0.007523       0.033907             10.661580       6.182280      -3.833437      -0.293083      15.621426       2.473643      10.181035           0.000002
          287              C      14.787889      21.245583       8.604062      -0.079616      32.688751 0.40323138E+03  0.92946893E+04                                 8.856361                            6.693648       0.016309       1.977996                    0.999591      28.626443      81.243679       0.637709       0.416680      -1.065015      -0.007763       0.026798      -0.007709       0.028945       0.001179       0.010224      -0.023592      -0.000369       0.031770      -0.024770      -0.004541       0.029311             10.323556       5.863560      -3.501419      -0.739660      14.401827       3.284357      10.705281           0.000001
          288              C      19.550880      18.134299       7.422384       0.620027      23.672943 0.24059445E+03  0.49320712E+04                                 7.645995                            5.509384      -0.029317       2.048587                    0.999500      21.957968      61.080709       0.631554       0.473099      -1.019619      -0.042402      -0.032672      -0.026036       0.059525      -0.061875       0.000376      -0.053697      -0.070291      -0.041351      -0.078327      -0.019899       0.098226              9.555627      12.047403       4.194458       2.249876       7.374873       2.884146       9.244603           0.000001
          289              C      20.597977      18.924324       8.054986      -0.061219      39.807665 0.44567140E+03  0.10454755E+05                                10.092785                            6.985750      -0.026129       1.996340                    0.999165      27.421367      76.615338       0.635864       0.410622      -1.076942       0.038394       0.022905       0.021514       0.049614      -0.002841      -0.006808       0.003378       0.016742       0.035789      -0.015011      -0.001076       0.016087             13.327762      16.538635       7.666381       4.487714      11.174781       4.314709      12.269869          -0.000001
          290              C      20.596857      19.178037       9.455668      -0.082297      32.411186 0.40951959E+03  0.94791991E+04                                 8.832068                            6.751129       0.195626       2.038961                    0.999668      28.562208      81.314399       0.634015       0.417359      -1.064247       0.024837       0.014208      -0.008237       0.029776      -0.006872      -0.024556      -0.008825       0.001433       0.008654      -0.028230       0.002403       0.025827             10.430380      11.630353       4.817669       2.524688       8.782434       3.291888      10.878352          -0.000002
          291              C      21.611484      19.884984      10.032064      -0.190752      34.658229 0.43386282E+03  0.10225848E+05                                 9.263071                            6.970670       0.098924       2.002191                    0.999619      29.882568      86.872261       0.618773       0.419979      -1.058723      -0.026571      -0.029263      -0.006021       0.039983      -0.013048      -0.005032       0.006225      -0.004263       0.062180      -0.023585      -0.000201       0.023787             11.035059      13.837254       5.329788       1.381708       8.856661       2.386979      10.411262          -0.000003
          292              C       0.228409      20.382109       9.286377       0.205959      32.903454 0.37672708E+03  0.85557527E+04                                 9.165661                            6.634388      -0.072368       1.995738                    0.999555      25.660884      72.797399       0.615557       0.438133      -1.049475       0.034195       0.022379       0.020056       0.045523       0.022488       0.030231       0.003434       0.009926      -0.058487      -0.038991      -0.005017       0.044008             11.456189      14.593491       5.835864       2.330099       8.821649       2.038870      10.953427          -0.000001
          293              C       0.266477      20.144743       7.906968      -0.186390      34.906081 0.44578949E+03  0.10546407E+05                                 9.267939                            7.036862       0.248838       2.052994                    0.999717      29.639208      85.475837       0.621544       0.416543      -1.064121      -0.016882      -0.019055      -0.020487       0.032678      -0.003833      -0.020269      -0.003869       0.020859       0.001780      -0.019003      -0.007193       0.026196             11.019364      12.565779       5.428732       2.225785       9.134255       2.607072      11.358058          -0.000002
          294              C      21.645074      19.443842       7.324750      -0.075858      31.790806 0.39495226E+03  0.90784099E+04                                 8.764234                            6.668209       0.055296       1.996616                    0.999713      28.490998      81.378506       0.631155       0.422187      -1.058993       0.014316       0.003652       0.025484       0.029457      -0.020274      -0.010257      -0.001147      -0.006219       0.055537      -0.031253       0.008437       0.022816             10.385081      13.072892       5.628124       2.006378       8.822763       1.964102       9.259588          -0.000002
          295              C       4.053133      13.807524      15.733322       0.615930      24.561346 0.24238456E+03  0.49584266E+04                                 7.722496                            5.470150       0.037142       2.067399                    0.999376      21.806618      59.822339       0.646759       0.462940      -1.029211       0.020863       0.058237       0.022635       0.065873      -0.063156       0.015946      -0.028892       0.114954      -0.080728      -0.080040      -0.024163       0.104204              9.556305       5.706224       3.679303      -0.114690      13.463414       2.468651       9.499278           0.000002
          296              C       3.573923      12.526644      15.186933      -0.057879      39.518567 0.43113238E+03  0.10018139E+05                                 9.956815                            6.820193       0.000020       2.001734                    0.999346      27.231246      75.427339       0.651502       0.404589      -1.082234      -0.010803      -0.044002      -0.021673       0.050225       0.002451      -0.005807       0.000760      -0.012919       0.035201      -0.014100       0.001035       0.013065             12.842960       7.038507       5.606387       0.712111      20.044558       3.576607      11.445816           0.000000
          297              C       3.114866      11.510002      15.968448      -0.079416      33.813406 0.40990343E+03  0.95548405E+04                                 9.231940                            6.860661      -0.099099       1.946662                    0.999577      29.152139      85.149572       0.610215       0.430608      -1.048833       0.004532      -0.014206      -0.026914       0.030769      -0.019429       0.000933       0.004351       0.042188       0.019042      -0.032351       0.006819       0.025532             10.934093       5.973227       3.733139      -0.048432      15.718571       1.939463      11.110481          -0.000001
          298              C       2.727467      10.329891      15.431016      -0.188662      36.421673 0.46269507E+03  0.11099395E+05                                 9.655004                            7.245735      -0.039150       1.957702                    0.998980      30.439056      89.725954       0.600068       0.425502      -1.053640       0.012455       0.027570       0.012780       0.032841       0.001916      -0.002177      -0.023466      -0.000987      -0.052571      -0.031173       0.007789       0.023384             11.532676       6.203882       3.357225       1.159345      14.690405       3.854301      13.703740          -0.000001
          299              C       2.727467      10.139550      14.044890       0.208043      34.024280 0.37666483E+03  0.85370098E+04                                 9.342568                            6.605615      -0.025114       2.012762                    0.999538      25.452689      71.667039       0.622089       0.434413      -1.053806      -0.011675      -0.039947      -0.020370       0.046336       0.018831      -0.000292       0.030257      -0.019153      -0.054529      -0.037841      -0.004224       0.042065             11.817764       7.008764       4.581980       0.777549      15.812398       4.152401      12.632129           0.000001
          300              C       3.161892      11.171868      13.245460      -0.198258      34.244629 0.43177305E+03  0.10141969E+05                                 9.130698                            6.922069       0.138970       2.010611                    0.999686      29.885255      86.110823       0.626602       0.416148      -1.063490       0.021860       0.026669       0.006791       0.035145      -0.004194       0.001178      -0.004820       0.016662       0.100374      -0.026384      -0.007523       0.033907             10.661580       6.182280       3.833437       0.293083      15.621425       2.473643      10.181034           0.000002
          301              C       3.591389      12.343917      13.788938      -0.079616      32.688750 0.40323136E+03  0.92946888E+04                                 8.856361                            6.693648       0.016310       1.977996                    0.999591      28.626442      81.243677       0.637709       0.416680      -1.065015      -0.007763      -0.026798       0.007709       0.028945      -0.001179      -0.010224      -0.023592      -0.000369       0.031770      -0.024770      -0.004541       0.029311             10.323556       5.863560       3.501419       0.739660      14.401827       3.284357      10.705281           0.000001
          302              C       8.354380      15.455201      14.970616       0.620027      23.672943 0.24059445E+03  0.49320713E+04                                 7.645995                            5.509384      -0.029317       2.048587                    0.999500      21.957968      61.080708       0.631554       0.473099      -1.019619      -0.042402       0.032672       0.026036       0.059525       0.061875      -0.000376      -0.053697      -0.070291      -0.041351      -0.078327      -0.019899       0.098226              9.555626      12.047403      -4.194458      -2.249876       7.374873       2.884146       9.244603           0.000001
          303              C       9.401477      14.665176      14.338014      -0.061219      39.807664 0.44567140E+03  0.10454755E+05                                10.092784                            6.985750      -0.026129       1.996340                    0.999165      27.421367      76.615337       0.635864       0.410622      -1.076942       0.038394      -0.022905      -0.021514       0.049614       0.002841       0.006808       0.003378       0.016742       0.035789      -0.015011      -0.001076       0.016087             13.327761      16.538634      -7.666380      -4.487713      11.174781       4.314709      12.269868          -0.000000
          304              C       9.400357      14.411463      12.937332      -0.082297      32.411186 0.40951960E+03  0.94791993E+04                                 8.832068                            6.751129       0.195626       2.038961                    0.999668      28.562208      81.314399       0.634015       0.417359      -1.064247       0.024837      -0.014208       0.008237       0.029776       0.006872       0.024556      -0.008825       0.001433       0.008654      -0.028230       0.002403       0.025827             10.430380      11.630353      -4.817669      -2.524688       8.782434       3.291888      10.878352          -0.000002
          305              C      10.414984      13.704516      12.360936      -0.190752      34.658228 0.43386282E+03  0.10225847E+05                                 9.263070                            6.970670       0.098924       2.002191                    0.999619      29.882568      86.872257       0.618773       0.419979      -1.058724      -0.026571       0.029263       0.006021       0.039983       0.013048       0.005032       0.006225      -0.004263       0.062180      -0.023585      -0.000201       0.023787             11.035058      13.837253      -5.329787      -1.381708       8.856660       2.386979      10.411262          -0.000003
          306              C      11.424909      13.207391      13.106623       0.205960      32.903451 0.37672706E+03  0.85557520E+04                                 9.165660                            6.634387      -0.072368       1.995738                    0.999555      25.660882      72.797387       0.615557       0.438133      -1.049475       0.034195      -0.022379      -0.020056       0.045523      -0.022488      -0.030231       0.003434       0.009926      -0.058487      -0.038991      -0.005017       0.044008             11.456187      14.593488      -5.835862      -2.330098       8.821647       2.038870      10.953425          -0.000001
          307              C      11.462977      13.444757      14.486032      -0.186390      34.906079 0.44578946E+03  0.10546406E+05                                 9.267938                            7.036862       0.248838       2.052994                    0.999717      29.639207      85.475830       0.621544       0.416543      -1.064121      -0.016882       0.019055       0.020487       0.032678       0.003833       0.020269      -0.003868       0.020859       0.001780      -0.019003      -0.007193       0.026196             11.019363      12.565778      -5.428731      -2.225785       9.134254       2.607072      11.358057          -0.000002
          308              C      10.448574      14.145658      15.068250      -0.075858      31.790806 0.39495226E+03  0.90784101E+04                                 8.764234                            6.668209       0.055296       1.996616                    0.999713      28.490998      81.378506       0.631155       0.422187      -1.058993       0.014316      -0.003652      -0.025484       0.029457       0.020274       0.010257      -0.001147      -0.006219       0.055537      -0.031253       0.008437       0.022816             10.385081      13.072892      -5.628124      -2.006378       8.822763       1.964102       9.259588          -0.000002
          309              C      18.339867       2.611024      17.856178       0.615930      24.561346 0.24238456E+03  0.49584266E+04                                 7.722496                            5.470150       0.037142       2.067399                    0.999376      21.806618      59.822341       0.646759       0.462940      -1.029211      -0.020863       0.058237      -0.022635       0.065873       0.063156       0.015946       0.028892       0.114954      -0.080728      -0.080040      -0.024163       0.104204              9.556306       5.706225      -3.679304      -0.114689      13.463415      -2.468651       9.499278           0.000002
          310              C      18.819077       1.330144      18.402567      -0.057879      39.518571 0.43113241E+03  0.10018139E+05                                 9.956816                            6.820193       0.000020       2.001734                    0.999346      27.231247      75.427344       0.651502       0.404589      -1.082234       0.010803      -0.044002       0.021673       0.050225      -0.002451      -0.005807      -0.000760      -0.012919       0.035201      -0.014100       0.001035       0.013065             12.842961       7.038508      -5.606387       0.712111      20.044560      -3.576608      11.445817           0.000000
          311              C      19.278134       0.313502      17.621052      -0.079416      33.813407 0.40990345E+03  0.95548411E+04                                 9.231941                            6.860661      -0.099099       1.946662                    0.999577      29.152140      85.149576       0.610215       0.430608      -1.048833      -0.004532      -0.014206       0.026914       0.030769       0.019429       0.000933      -0.004351       0.042188       0.019042      -0.032351       0.006819       0.025532             10.934093       5.973227      -3.733139      -0.048432      15.718572      -1.939463      11.110481          -0.000001
          312              C      19.665533      21.526391      18.158484      -0.188662      36.421676 0.46269509E+03  0.11099396E+05                                 9.655005                            7.245735      -0.039150       1.957702                    0.998980      30.439057      89.725958       0.600068       0.425502      -1.053640      -0.012455       0.027570      -0.012780       0.032841      -0.001916      -0.002177       0.023466      -0.000987      -0.052571      -0.031173       0.007789       0.023384             11.532677       6.203882      -3.357225       1.159345      14.690406      -3.854302      13.703741          -0.000000
          313              C      19.665533      21.336050      19.544610       0.208043      34.024281 0.37666483E+03  0.85370098E+04                                 9.342569                            6.605615      -0.025114       2.012762                    0.999538      25.452689      71.667040       0.622089       0.434413      -1.053806       0.011675      -0.039947       0.020370       0.046336      -0.018831      -0.000292      -0.030257      -0.019153      -0.054529      -0.037841      -0.004224       0.042065             11.817764       7.008764      -4.581980       0.777549      15.812399      -4.152403      12.632130           0.000001
          314              C      19.231108      -0.024632      20.344040      -0.198258      34.244630 0.43177305E+03  0.10141969E+05                                 9.130699                            6.922069       0.138970       2.010611                    0.999686      29.885255      86.110825       0.626602       0.416148      -1.063490      -0.021860       0.026669      -0.006791       0.035145       0.004194       0.001178       0.004820       0.016662       0.100374      -0.026384      -0.007523       0.033907             10.661581       6.182281      -3.833437       0.293083      15.621426      -2.473643      10.181035           0.000002
          315              C      18.801611       1.147417      19.800562      -0.079616      32.688752 0.40323139E+03  0.92946897E+04                                 8.856362                            6.693648       0.016309       1.977995                    0.999591      28.626443      81.243682       0.637709       0.416680      -1.065015       0.007763      -0.026798      -0.007709       0.028945       0.001179      -0.010224       0.023592      -0.000369       0.031770      -0.024770      -0.004541       0.029311             10.323556       5.863560      -3.501420       0.739660      14.401828      -3.284357      10.705281           0.000001
          316              C      14.038620       4.258701      18.618884       0.620027      23.672943 0.24059445E+03  0.49320712E+04                                 7.645995                            5.509384      -0.029317       2.048587                    0.999500      21.957968      61.080708       0.631554       0.473099      -1.019619       0.042402       0.032672      -0.026036       0.059525      -0.061875      -0.000376       0.053697      -0.070291      -0.041351      -0.078327      -0.019899       0.098226              9.555626      12.047403       4.194458      -2.249876       7.374873      -2.884146       9.244603           0.000001
          317              C      12.991523       3.468676      19.251486      -0.061219      39.807665 0.44567141E+03  0.10454755E+05                                10.092785                            6.985750      -0.026129       1.996340                    0.999165      27.421367      76.615337       0.635864       0.410622      -1.076942      -0.038394      -0.022905       0.021514       0.049614      -0.002841       0.006808      -0.003378       0.016742       0.035789      -0.015011      -0.001076       0.016087             13.327762      16.538635       7.666381      -4.487714      11.174781      -4.314709      12.269868          -0.000001
          318              C      12.992643       3.214963      20.652168      -0.082297      32.411171 0.40951937E+03  0.94791929E+04                                 8.832067                            6.751128       0.195626       2.038961                    0.999668      28.562198      81.314369       0.634015       0.417359      -1.064247      -0.024837      -0.014208      -0.008237       0.029776      -0.006872       0.024556       0.008825       0.001433       0.008654      -0.028230       0.002403       0.025827             10.430378      11.630351       4.817668      -2.524688       8.782432      -3.291887      10.878350          -0.000002
          319              C      11.978016       2.508016      21.228564      -0.190752      34.658230 0.43386284E+03  0.10225848E+05                                 9.263070                            6.970670       0.098924       2.002191                    0.999619      29.882569      86.872260       0.618773       0.419979      -1.058724       0.026571       0.029263      -0.006021       0.039983      -0.013048       0.005032      -0.006225      -0.004263       0.062180      -0.023585      -0.000201       0.023787             11.035059      13.837253       5.329787      -1.381708       8.856660      -2.386979      10.411262          -0.000003
          320              C      10.968091       2.010891      20.482877       0.205960      32.903470 0.37672731E+03  0.85557589E+04                                 9.165662                            6.634389      -0.072368       1.995738                    0.999555      25.660892      72.797417       0.615558       0.438133      -1.049475      -0.034195      -0.022379       0.020056       0.045523       0.022488      -0.030231      -0.003434       0.009926      -0.058487      -0.038991      -0.005017       0.044008             11.456190      14.593492       5.835864      -2.330099       8.821650      -2.038870      10.953428          -0.000001
          321              C      10.930023       2.248257      19.103468      -0.186390      34.906079 0.44578945E+03  0.10546406E+05                                 9.267939                            7.036862       0.248838       2.052994                    0.999717      29.639207      85.475833       0.621544       0.416543      -1.064121       0.016882       0.019055      -0.020487       0.032678      -0.003833       0.020269       0.003868       0.020859       0.001780      -0.019003      -0.007193       0.026196             11.019364      12.565779       5.428732      -2.225785       9.134255      -2.607072      11.358057          -0.000002
          322              C      11.944426       2.949158      18.521250      -0.075858      31.790806 0.39495226E+03  0.90784101E+04                                 8.764234                            6.668209       0.055296       1.996616                    0.999713      28.490998      81.378506       0.631155       0.422187      -1.058993      -0.014316      -0.003652       0.025484       0.029457      -0.020274       0.010257       0.001147      -0.006219       0.055537      -0.031253       0.008437       0.022816             10.385081      13.072892       5.628125      -2.006378       8.822763      -1.964102       9.259588          -0.000002
          323              C       7.143367       8.585476       4.536822       0.615930      24.561346 0.24238456E+03  0.49584266E+04                                 7.722496                            5.470150       0.037142       2.067399                    0.999376      21.806618      59.822340       0.646759       0.462940      -1.029211      -0.020863      -0.058237       0.022635       0.065873      -0.063156      -0.015946       0.028892       0.114954      -0.080728      -0.080040      -0.024163       0.104204              9.556305       5.706224       3.679303       0.114690      13.463413      -2.468650       9.499278           0.000002
          324              C       7.622577       9.866356       3.990433      -0.057879      39.518569 0.43113237E+03  0.10018139E+05                                 9.956815                            6.820193       0.000020       2.001734                    0.999346      27.231246      75.427340       0.651502       0.404589      -1.082234       0.010803       0.044002      -0.021673       0.050225       0.002451       0.005807      -0.000760      -0.012919       0.035201      -0.014100       0.001035       0.013065             12.842960       7.038507       5.606386      -0.712110      20.044557      -3.576605      11.445817           0.000000
          325              C       8.081634      10.882998       4.771948      -0.079416      33.813409 0.40990343E+03  0.95548405E+04                                 9.231941                            6.860661      -0.099099       1.946662                    0.999577      29.152139      85.149573       0.610215       0.430608      -1.048833      -0.004532       0.014206      -0.026914       0.030769      -0.019429      -0.000933      -0.004351       0.042188       0.019042      -0.032351       0.006819       0.025532             10.934094       5.973227       3.733140       0.048432      15.718574      -1.939463      11.110481          -0.000001
          326              C       8.469033      12.063109       4.234516      -0.188662      36.421679 0.46269509E+03  0.11099396E+05                                 9.655005                            7.245735      -0.039150       1.957702                    0.998980      30.439057      89.725957       0.600068       0.425502      -1.053640      -0.012455      -0.027570       0.012780       0.032841       0.001916       0.002177       0.023466      -0.000987      -0.052571      -0.031173       0.007789       0.023384             11.532677       6.203883       3.357225      -1.159346      14.690408      -3.854304      13.703741          -0.000001
          327              C       8.469033      12.253450       2.848390       0.208043      34.024282 0.37666498E+03  0.85370139E+04                                 9.342569                            6.605616      -0.025114       2.012761                    0.999538      25.452689      71.667041       0.622089       0.434413      -1.053806       0.011675       0.039947      -0.020370       0.046336       0.018831       0.000292      -0.030257      -0.019153      -0.054529      -0.037841      -0.004224       0.042065             11.817764       7.008764       4.581977      -0.777549      15.812394      -4.152403      12.632135           0.000001
          328              C       8.034608      11.221132       2.048959      -0.198258      34.244607 0.43177297E+03  0.10141967E+05                                 9.130696                            6.922069       0.138970       2.010611                    0.999686      29.885255      86.110826       0.626602       0.416148      -1.063490      -0.021860      -0.026669       0.006791       0.035145      -0.004194      -0.001178       0.004820       0.016662       0.100374      -0.026384      -0.007523       0.033907             10.661575       6.182277       3.833431      -0.293083      15.621411      -2.473643      10.181036           0.000002
          329              C       7.605111      10.049083       2.592438      -0.079616      32.688754 0.40323152E+03  0.92946933E+04                                 8.856362                            6.693649       0.016309       1.977995                    0.999591      28.626444      81.243683       0.637709       0.416680      -1.065015       0.007763       0.026798       0.007709       0.028945      -0.001179       0.010224       0.023592      -0.000369       0.031770      -0.024770      -0.004541       0.029311             10.323556       5.863559       3.501417      -0.739661      14.401822      -3.284360      10.705286           0.000001
          330              C       2.842120       6.937799       3.774116       0.620027      23.672943 0.24059445E+03  0.49320712E+04                                 7.645995                            5.509384      -0.029317       2.048587                    0.999500      21.957968      61.080708       0.631554       0.473099      -1.019619       0.042402      -0.032672       0.026036       0.059525       0.061875       0.000376       0.053697      -0.070291      -0.041351      -0.078327      -0.019899       0.098226              9.555626      12.047403      -4.194458       2.249876       7.374873      -2.884146       9.244603           0.000001
          331              C       1.795023       7.727824       3.141514      -0.061219      39.807664 0.44567139E+03  0.10454755E+05                                10.092785                            6.985750      -0.026129       1.996340                    0.999165      27.421366      76.615337       0.635864       0.410622      -1.076942      -0.038394       0.022905      -0.021514       0.049614       0.002841      -0.006808      -0.003378       0.016742       0.035789      -0.015011      -0.001076       0.016087             13.327762      16.538636      -7.666381       4.487714      11.174782      -4.314710      12.269869          -0.000001
          332              C       1.796143       7.981537       1.740832      -0.082297      32.411171 0.40951937E+03  0.94791929E+04                                 8.832067                            6.751128       0.195626       2.038961                    0.999668      28.562198      81.314369       0.634015       0.417359      -1.064247      -0.024837       0.014208       0.008237       0.029776       0.006872      -0.024556       0.008825       0.001433       0.008654      -0.028230       0.002403       0.025827             10.430378      11.630351      -4.817668       2.524687       8.782432      -3.291887      10.878350          -0.000002
          333              C       0.781516       8.688484       1.164436      -0.190752      34.658230 0.43386284E+03  0.10225848E+05                                 9.263070                            6.970670       0.098924       2.002191                    0.999619      29.882569      86.872261       0.618773       0.419979      -1.058724       0.026571      -0.029263       0.006021       0.039983       0.013048      -0.005032      -0.006225      -0.004263       0.062180      -0.023585      -0.000201       0.023787             11.035059      13.837253      -5.329787       1.381708       8.856660      -2.386979      10.411262          -0.000003
          334              C      22.164591       9.185609       1.910123       0.205959      32.903474 0.37672735E+03  0.85557601E+04                                 9.165663                            6.634389      -0.072368       1.995738                    0.999555      25.660894      72.797426       0.615557       0.438133      -1.049475      -0.034195       0.022379      -0.020056       0.045523      -0.022488       0.030231      -0.003434       0.009926      -0.058487      -0.038991      -0.005017       0.044008             11.456191      14.593494      -5.835865       2.330100       8.821651      -2.038871      10.953429          -0.000001
          335              C      22.126523       8.948243       3.289532      -0.186390      34.906081 0.44578948E+03  0.10546407E+05                                 9.267939                            7.036862       0.248838       2.052994                    0.999717      29.639208      85.475839       0.621544       0.416543      -1.064121       0.016882      -0.019055       0.020487       0.032678       0.003833      -0.020269       0.003869       0.020859       0.001780      -0.019003      -0.007193       0.026196             11.019364      12.565779      -5.428732       2.225786       9.134255      -2.607072      11.358058          -0.000002
          336              C       0.747926       8.247342       3.871750      -0.075858      31.790805 0.39495225E+03  0.90784098E+04                                 8.764234                            6.668209       0.055296       1.996616                    0.999713      28.490998      81.378506       0.631155       0.422187      -1.058993      -0.014316       0.003652      -0.025484       0.029457       0.020274      -0.010257       0.001147      -0.006219       0.055537      -0.031253       0.008437       0.022816             10.385081      13.072891      -5.628124       2.006378       8.822762      -1.964102       9.259588          -0.000002
          337              C       6.659678      15.249633      19.781976       0.615930      24.561346 0.24238456E+03  0.49584266E+04                                 7.722497                            5.470150       0.037142       2.067399                    0.999376      21.806618      59.822342       0.646759       0.462940      -1.029211      -0.022635       0.020863      -0.058237       0.065873      -0.015946      -0.028892       0.063156      -0.097841      -0.132067      -0.080040      -0.024163       0.104204              9.556306       9.499278       0.114689       2.468651       5.706225      -3.679304      13.463415           0.000002
          338              C       7.206067      14.770423      21.062856      -0.057879      39.518570 0.43113240E+03  0.10018139E+05                                 9.956815                            6.820193       0.000020       2.001734                    0.999346      27.231247      75.427342       0.651502       0.404589      -1.082234       0.021673      -0.010803       0.044002       0.050225       0.005807       0.000760      -0.002451       0.024060       0.001778      -0.014100       0.001035       0.013065             12.842961      11.445817      -0.712111       3.576608       7.038508      -5.606387      20.044559           0.000000
          339              C       6.424552      14.311366      22.079498      -0.079416      33.813407 0.40990345E+03  0.95548412E+04                                 9.231941                            6.860661      -0.099099       1.946662                    0.999577      29.152140      85.149575       0.610215       0.430608      -1.048833       0.026914       0.004532       0.014206       0.030769      -0.000933       0.004351       0.019429      -0.011573      -0.072804      -0.032351       0.006819       0.025532             10.934093      11.110481       0.048432       1.939463       5.973227      -3.733139      15.718572          -0.000001
          340              C       6.961984      13.923967       0.866609      -0.188662      36.421674 0.46269507E+03  0.11099395E+05                                 9.655005                            7.245735      -0.039150       1.957702                    0.998980      30.439056      89.725956       0.600068       0.425502      -1.053640      -0.012780       0.012455      -0.027570       0.032841       0.002177      -0.023466      -0.001916      -0.025792       0.027766      -0.031173       0.007789       0.023384             11.532677      13.703741      -1.159345       3.854302       6.203882      -3.357225      14.690406          -0.000001
          341              C       8.348110      13.923967       1.056950       0.208043      34.024281 0.37666483E+03  0.85370098E+04                                 9.342569                            6.605615      -0.025114       2.012762                    0.999538      25.452689      71.667039       0.622089       0.434413      -1.053806       0.020370      -0.011675       0.039947       0.046336       0.000292       0.030257      -0.018831      -0.017688       0.055993      -0.037841      -0.004224       0.042065             11.817764      12.632130      -0.777548       4.152402       7.008764      -4.581979      15.812399           0.000001
          342              C       9.147540      14.358392       0.024632      -0.198258      34.244631 0.43177307E+03  0.10141970E+05                                 9.130698                            6.922069       0.138970       2.010611                    0.999686      29.885256      86.110827       0.626602       0.416148      -1.063490      -0.006791       0.021860      -0.026669       0.035145      -0.001178      -0.004820       0.004194       0.041856      -0.075180      -0.026384      -0.007523       0.033907             10.661580      10.181035      -0.293083       2.473643       6.182280      -3.833436      15.621425           0.000002
          343              C       8.604062      14.787889      21.245583      -0.079616      32.688752 0.40323138E+03  0.92946895E+04                                 8.856362                            6.693648       0.016309       1.977995                    0.999591      28.626443      81.243682       0.637709       0.416680      -1.065015      -0.007709      -0.007763       0.026798       0.028945       0.010224      -0.023592       0.001179       0.016069      -0.015332      -0.024770      -0.004541       0.029311             10.323556      10.705281      -0.739660       3.284358       5.863560      -3.501420      14.401828           0.000001
          344              C       7.422384      19.550880      18.134299       0.620027      23.672943 0.24059446E+03  0.49320712E+04                                 7.645995                            5.509384      -0.029317       2.048587                    0.999500      21.957968      61.080707       0.631554       0.473099      -1.019619      -0.026036      -0.042402      -0.032672       0.059525       0.000376      -0.053697      -0.061875       0.014470       0.126112      -0.078327      -0.019899       0.098226              9.555626       9.244603       2.249876       2.884146      12.047403       4.194458       7.374873           0.000001
          345              C       8.054986      20.597977      18.924324      -0.061219      39.807664 0.44567140E+03  0.10454755E+05                                10.092784                            6.985750      -0.026129       1.996340                    0.999165      27.421367      76.615337       0.635864       0.410622      -1.076942       0.021514       0.038394       0.022905       0.049614      -0.006808       0.003378      -0.002841       0.009523      -0.043007      -0.015011      -0.001076       0.016087             13.327761      12.269868       4.487713       4.314709      16.538634       7.666380      11.174781          -0.000001
          346              C       9.455668      20.596857      19.178037      -0.082297      32.411186 0.40951959E+03  0.94791992E+04                                 8.832068                            6.751129       0.195626       2.038961                    0.999668      28.562208      81.314399       0.634015       0.417359      -1.064247      -0.008237       0.024837       0.014208       0.029776      -0.024556      -0.008825      -0.006872       0.003610      -0.006476      -0.028230       0.002403       0.025827             10.430380      10.878352       2.524688       3.291888      11.630353       4.817669       8.782434          -0.000002
          347              C      10.032064      21.611484      19.884984      -0.190752      34.658229 0.43386282E+03  0.10225848E+05                                 9.263071                            6.970670       0.098924       2.002191                    0.999619      29.882568      86.872261       0.618773       0.419979      -1.058723      -0.006021      -0.026571      -0.029263       0.039983      -0.005032       0.006225      -0.013048       0.033222      -0.024695      -0.023585      -0.000201       0.023787             11.035059      10.411262       1.381708       2.386979      13.837254       5.329788       8.856661          -0.000003
          348              C       9.286377       0.228409      20.382109       0.205960      32.903454 0.37672708E+03  0.85557529E+04                                 9.165661                            6.634388      -0.072368       1.995738                    0.999555      25.660884      72.797399       0.615557       0.438133      -1.049475       0.020056       0.034195       0.022379       0.045523       0.030231       0.003434       0.022488      -0.034206       0.014355      -0.038991      -0.005017       0.044008             11.456189      10.953427       2.330099       2.038870      14.593491       5.835864       8.821649          -0.000001
          349              C       7.906968       0.266477      20.144743      -0.186390      34.906081 0.44578949E+03  0.10546407E+05                                 9.267939                            7.036862       0.248838       2.052994                    0.999717      29.639208      85.475837       0.621544       0.416543      -1.064121      -0.020487      -0.016882      -0.019055       0.032678      -0.020269      -0.003868      -0.003833      -0.009539      -0.032178      -0.019003      -0.007193       0.026196             11.019364      11.358058       2.225785       2.607072      12.565779       5.428732       9.134255          -0.000002
          350              C       7.324750      21.645074      19.443842      -0.075858      31.790805 0.39495225E+03  0.90784098E+04                                 8.764234                            6.668209       0.055296       1.996616                    0.999713      28.490998      81.378505       0.631155       0.422187      -1.058993       0.025484       0.014316       0.003652       0.029457      -0.010257      -0.001147      -0.020274       0.030878      -0.018440      -0.031253       0.008437       0.022816             10.385081       9.259588       2.006378       1.964102      13.072891       5.628124       8.822762          -0.000002
          351              C      15.733322       4.053133      13.807524       0.615930      24.561346 0.24238456E+03  0.49584266E+04                                 7.722497                            5.470150       0.037142       2.067399                    0.999376      21.806618      59.822342       0.646759       0.462940      -1.029211       0.022635       0.020863       0.058237       0.065873       0.015946      -0.028892      -0.063156      -0.097841      -0.132067      -0.080040      -0.024163       0.104204              9.556306       9.499278      -0.114689       2.468651       5.706225       3.679304      13.463415           0.000002
          352              C      15.186933       3.573923      12.526644      -0.057879      39.518571 0.43113241E+03  0.10018139E+05                                 9.956816                            6.820193       0.000020       2.001734                    0.999346      27.231247      75.427344       0.651502       0.404589      -1.082234      -0.021673      -0.010803      -0.044002       0.050225      -0.005807       0.000760       0.002451       0.024060       0.001778      -0.014100       0.001035       0.013065             12.842961      11.445817       0.712111       3.576608       7.038508       5.606387      20.044560           0.000000
          353              C      15.968448       3.114866      11.510002      -0.079416      33.813408 0.40990345E+03  0.95548413E+04                                 9.231941                            6.860661      -0.099099       1.946662                    0.999577      29.152140      85.149578       0.610215       0.430608      -1.048833      -0.026914       0.004532      -0.014206       0.030769       0.000933       0.004351      -0.019429      -0.011573      -0.072804      -0.032351       0.006819       0.025532             10.934094      11.110481      -0.048432       1.939463       5.973227       3.733139      15.718573          -0.000001
          354              C      15.431016       2.727467      10.329891      -0.188662      36.421675 0.46269509E+03  0.11099396E+05                                 9.655005                            7.245736      -0.039150       1.957702                    0.998980      30.439057      89.725959       0.600068       0.425502      -1.053640       0.012780       0.012455       0.027570       0.032841      -0.002177      -0.023466       0.001916      -0.025792       0.027766      -0.031173       0.007789       0.023384             11.532676      13.703741       1.159345       3.854301       6.203882       3.357225      14.690406          -0.000001
          355              C      14.044890       2.727467      10.139550       0.208043      34.024282 0.37666486E+03  0.85370105E+04                                 9.342569                            6.605615      -0.025114       2.012761                    0.999538      25.452690      71.667042       0.622089       0.434413      -1.053806      -0.020370      -0.011675      -0.039947       0.046336      -0.000292       0.030257       0.018831      -0.017688       0.055993      -0.037841      -0.004224       0.042065             11.817764      12.632129       0.777549       4.152402       7.008764       4.581980      15.812399           0.000001
          356              C      13.245460       3.161892      11.171868      -0.198258      34.244631 0.43177308E+03  0.10141970E+05                                 9.130699                            6.922069       0.138970       2.010611                    0.999686      29.885256      86.110829       0.626602       0.416148      -1.063490       0.006791       0.021860       0.026669       0.035145       0.001178      -0.004820      -0.004194       0.041856      -0.075180      -0.026384      -0.007523       0.033907             10.661581      10.181035       0.293083       2.473643       6.182281       3.833437      15.621427           0.000002
          357              C      13.788938       3.591389      12.343917      -0.079616      32.688752 0.40323138E+03  0.92946895E+04                                 8.856361                            6.693648       0.016309       1.977995                    0.999591      28.626443      81.243681       0.637709       0.416680      -1.065015       0.007709      -0.007763      -0.026798       0.028945      -0.010224      -0.023592      -0.001179       0.016069      -0.015332      -0.024770      -0.004541       0.029311             10.323556      10.705281       0.739660       3.284357       5.863560       3.501420      14.401827           0.000001
          358              C      14.970616       8.354380      15.455201       0.620027      23.672943 0.24059445E+03  0.49320712E+04                                 7.645995                            5.509384      -0.029317       2.048587                    0.999500      21.957968      61.080708       0.631554       0.473099      -1.019619       0.026036      -0.042402       0.032672       0.059525      -0.000376      -0.053697       0.061875       0.014470       0.126112      -0.078327      -0.019899       0.098226              9.555626       9.244603      -2.249876       2.884146      12.047403      -4.194458       7.374873           0.000001
          359              C      14.338014       9.401477      14.665176      -0.061219      39.807665 0.44567141E+03  0.10454755E+05                                10.092785                            6.985750      -0.026129       1.996340                    0.999165      27.421367      76.615340       0.635864       0.410622      -1.076942      -0.021514       0.038394      -0.022905       0.049614       0.006808       0.003378       0.002841       0.009523      -0.043007      -0.015011      -0.001076       0.016087             13.327762      12.269869      -4.487714       4.314709      16.538635      -7.666381      11.174782          -0.000001
          360              C      12.937332       9.400357      14.411463      -0.082297      32.411185 0.40951959E+03  0.94791991E+04                                 8.832068                            6.751129       0.195626       2.038961                    0.999668      28.562208      81.314399       0.634015       0.417359      -1.064247       0.008237       0.024837      -0.014208       0.029776       0.024556      -0.008825       0.006872       0.003610      -0.006476      -0.028230       0.002403       0.025827             10.430380      10.878352      -2.524688       3.291888      11.630353      -4.817669       8.782434          -0.000002
          361              C      12.360936      10.414984      13.704516      -0.190752      34.658229 0.43386283E+03  0.10225848E+05                                 9.263070                            6.970670       0.098924       2.002191                    0.999619      29.882568      86.872258       0.618773       0.419979      -1.058724       0.006021      -0.026571       0.029263       0.039983       0.005032       0.006225       0.013048       0.033222      -0.024695      -0.023585      -0.000201       0.023787             11.035058      10.411262      -1.381708       2.386979      13.837253      -5.329787       8.856660          -0.000003
          362              C      13.106623      11.424909      13.207391       0.205960      32.903451 0.37672706E+03  0.85557520E+04                                 9.165660                            6.634387      -0.072368       1.995738                    0.999555      25.660882      72.797387       0.615557       0.438133      -1.049475      -0.020056       0.034195      -0.022379       0.045523      -0.030231       0.003434      -0.022488      -0.034206       0.014355      -0.038991      -0.005017       0.044008             11.456187      10.953425      -2.330098       2.038869      14.593488      -5.835862       8.821647          -0.000001
          363              C      14.486032      11.462977      13.444757      -0.186390      34.906079 0.44578946E+03  0.10546406E+05                                 9.267938                            7.036862       0.248838       2.052994                    0.999717      29.639207      85.475830       0.621544       0.416543      -1.064121       0.020487      -0.016882       0.019055       0.032678       0.020269      -0.003868       0.003833      -0.009539      -0.032178      -0.019003      -0.007193       0.026196             11.019363      11.358057      -2.225785       2.607072      12.565778      -5.428731       9.134254          -0.000002
          364              C      15.068250      10.448574      14.145658      -0.075858      31.790805 0.39495225E+03  0.90784097E+04                                 8.764233                            6.668209       0.055296       1.996616                    0.999713      28.490998      81.378504       0.631155       0.422187      -1.058993      -0.025484       0.014316      -0.003652       0.029457       0.010257      -0.001147       0.020274       0.030878      -0.018440      -0.031253       0.008437       0.022816             10.385080       9.259588      -2.006378       1.964101      13.072891      -5.628124       8.822762          -0.000002
          365              C      17.856178      18.339867       2.611024       0.615930      24.561346 0.24238456E+03  0.49584267E+04                                 7.722496                            5.470150       0.037142       2.067399                    0.999376      21.806618      59.822341       0.646759       0.462940      -1.029211      -0.022635      -0.020863       0.058237       0.065873       0.015946       0.028892       0.063156      -0.097841      -0.132067      -0.080040      -0.024163       0.104204              9.556306       9.499278      -0.114689      -2.468651       5.706225      -3.679304      13.463415           0.000002
          366              C      18.402567      18.819077       1.330144      -0.057879      39.518568 0.43113238E+03  0.10018139E+05                                 9.956815                            6.820193       0.000020       2.001734                    0.999346      27.231246      75.427340       0.651502       0.404589      -1.082234       0.021673       0.010803      -0.044002       0.050225      -0.005807      -0.000760      -0.002451       0.024060       0.001778      -0.014100       0.001035       0.013065             12.842961      11.445816       0.712111      -3.576607       7.038508      -5.606387      20.044559           0.000000
          367              C      17.621052      19.278134       0.313502      -0.079416      33.813407 0.40990345E+03  0.95548411E+04                                 9.231941                            6.860661      -0.099099       1.946662                    0.999577      29.152140      85.149575       0.610215       0.430608      -1.048833       0.026914      -0.004532      -0.014206       0.030769       0.000933      -0.004351       0.019429      -0.011573      -0.072804      -0.032351       0.006819       0.025532             10.934093      11.110481      -0.048432      -1.939463       5.973227      -3.733139      15.718572          -0.000001
          368              C      18.158484      19.665533      21.526391      -0.188662      36.421676 0.46269509E+03  0.11099396E+05                                 9.655005                            7.245735      -0.039150       1.957702                    0.998980      30.439057      89.725956       0.600068       0.425502      -1.053640      -0.012780      -0.012455       0.027570       0.032841      -0.002177       0.023466      -0.001916      -0.025792       0.027766      -0.031173       0.007789       0.023384             11.532676      13.703741       1.159345      -3.854302       6.203882      -3.357225      14.690406          -0.000000
          369              C      19.544610      19.665533      21.336050       0.208043      34.024281 0.37666483E+03  0.85370098E+04                                 9.342569                            6.605615      -0.025114       2.012762                    0.999538      25.452689      71.667039       0.622089       0.434413      -1.053806       0.020370       0.011675      -0.039947       0.046336      -0.000292      -0.030257      -0.018831      -0.017688       0.055993      -0.037841      -0.004224       0.042065             11.817764      12.632130       0.777549      -4.152402       7.008764      -4.581980      15.812399           0.000001
          370              C      20.344040      19.231108      -0.024632      -0.198258      34.244631 0.43177307E+03  0.10141970E+05                                 9.130699                            6.922069       0.138970       2.010611                    0.999686      29.885256      86.110827       0.626602       0.416148      -1.063490      -0.006791      -0.021860       0.026669       0.035145       0.001178       0.004820       0.004194       0.041856      -0.075180      -0.026384      -0.007523       0.033907             10.661581      10.181035       0.293083      -2.473643       6.182281      -3.833437      15.621426           0.000002
          371              C      19.800562      18.801611       1.147417      -0.079616      32.688752 0.40323138E+03  0.92946895E+04                                 8.856361                            6.693648       0.016309       1.977995                    0.999591      28.626443      81.243680       0.637709       0.416680      -1.065015      -0.007709       0.007763      -0.026798       0.028945      -0.010224       0.023592       0.001179       0.016069      -0.015332      -0.024770      -0.004541       0.029311             10.323556      10.705281       0.739660      -3.284357       5.863560      -3.501420      14.401827           0.000001
          372              C      18.618884      14.038620       4.258701       0.620027      23.672943 0.24059445E+03  0.49320712E+04                                 7.645995                            5.509384      -0.029317       2.048587                    0.999500      21.957968      61.080709       0.631554       0.473099      -1.019619      -0.026036       0.042402       0.032672       0.059525      -0.000376       0.053697      -0.061875       0.014470       0.126112      -0.078327      -0.019899       0.098226              9.555627       9.244603      -2.249876      -2.884146      12.047403       4.194458       7.374873           0.000001
          373              C      19.251486      12.991523       3.468676      -0.061219      39.807666 0.44567142E+03  0.10454755E+05                                10.092785                            6.985750      -0.026129       1.996340                    0.999165      27.421367      76.615339       0.635864       0.410622      -1.076942       0.021514      -0.038394      -0.022905       0.049614       0.006808      -0.003378      -0.002841       0.009523      -0.043007      -0.015011      -0.001076       0.016087             13.327762      12.269869      -4.487714      -4.314710      16.538636       7.666381      11.174782          -0.000001
          374              C      20.652168      12.992643       3.214963      -0.082297      32.411172 0.40951937E+03  0.94791930E+04                                 8.832067                            6.751128       0.195626       2.038961                    0.999668      28.562198      81.314370       0.634015       0.417359      -1.064247      -0.008237      -0.024837      -0.014208       0.029776       0.024556       0.008825      -0.006872       0.003610      -0.006476      -0.028230       0.002403       0.025827             10.430378      10.878350      -2.524688      -3.291888      11.630351       4.817668       8.782432          -0.000002
          375              C      21.228564      11.978016       2.508016      -0.190752      34.658230 0.43386284E+03  0.10225848E+05                                 9.263070                            6.970670       0.098924       2.002191                    0.999619      29.882569      86.872260       0.618773       0.419979      -1.058724      -0.006021       0.026571       0.029263       0.039983       0.005031      -0.006225      -0.013048       0.033222      -0.024695      -0.023585      -0.000201       0.023787             11.035059      10.411262      -1.381708      -2.386979      13.837253       5.329787       8.856660          -0.000003
          376              C      20.482877      10.968091       2.010891       0.205960      32.903470 0.37672731E+03  0.85557590E+04                                 9.165662                            6.634389      -0.072368       1.995738                    0.999555      25.660892      72.797416       0.615558       0.438133      -1.049475       0.020056      -0.034195      -0.022379       0.045523      -0.030231      -0.003434       0.022488      -0.034206       0.014355      -0.038991      -0.005017       0.044008             11.456190      10.953428      -2.330099      -2.038870      14.593492       5.835864       8.821649          -0.000001
          377              C      19.103468      10.930023       2.248257      -0.186390      34.906079 0.44578944E+03  0.10546406E+05                                 9.267938                            7.036862       0.248838       2.052994                    0.999717      29.639207      85.475831       0.621544       0.416543      -1.064121      -0.020487       0.016882       0.019055       0.032678       0.020269       0.003868      -0.003833      -0.009539      -0.032178      -0.019003      -0.007193       0.026196             11.019363      11.358057      -2.225785      -2.607072      12.565778       5.428732       9.134255          -0.000002
          378              C      18.521250      11.944426       2.949158      -0.075858      31.790806 0.39495226E+03  0.90784101E+04                                 8.764234                            6.668209       0.055296       1.996616                    0.999713      28.490998      81.378507       0.631155       0.422187      -1.058993       0.025484      -0.014316      -0.003652       0.029457       0.010257       0.001147      -0.020274       0.030878      -0.018440      -0.031253       0.008437       0.022816             10.385081       9.259588      -2.006378      -1.964102      13.072892       5.628125       8.822763          -0.000002
          379              C       4.536822       7.143367       8.585476       0.615930      24.561346 0.24238456E+03  0.49584266E+04                                 7.722496                            5.470150       0.037142       2.067399                    0.999376      21.806618      59.822341       0.646759       0.462940      -1.029211       0.022635      -0.020863      -0.058237       0.065873      -0.015946       0.028892      -0.063156      -0.097841      -0.132067      -0.080040      -0.024163       0.104204              9.556305       9.499278       0.114690      -2.468651       5.706224       3.679303      13.463414           0.000002
          380              C       3.990433       7.622577       9.866356      -0.057879      39.518571 0.43113240E+03  0.10018139E+05                                 9.956816                            6.820193       0.000020       2.001734                    0.999346      27.231247      75.427343       0.651502       0.404589      -1.082234      -0.021673       0.010803       0.044002       0.050225       0.005807      -0.000760       0.002451       0.024060       0.001778      -0.014100       0.001035       0.013065             12.842961      11.445817      -0.712110      -3.576606       7.038508       5.606387      20.044558           0.000000
          381              C       4.771948       8.081634      10.882998      -0.079416      33.813409 0.40990343E+03  0.95548405E+04                                 9.231941                            6.860661      -0.099099       1.946662                    0.999577      29.152139      85.149573       0.610215       0.430608      -1.048833      -0.026914      -0.004532       0.014206       0.030769      -0.000933      -0.004351      -0.019429      -0.011573      -0.072804      -0.032351       0.006819       0.025532             10.934094      11.110481       0.048432      -1.939463       5.973227       3.733140      15.718574          -0.000001
          382              C       4.234516       8.469033      12.063109      -0.188662      36.421679 0.46269509E+03  0.11099396E+05                                 9.655005                            7.245735      -0.039150       1.957702                    0.998980      30.439057      89.725957       0.600068       0.425502      -1.053640       0.012780      -0.012455      -0.027570       0.032841       0.002177       0.023466       0.001916      -0.025792       0.027766      -0.031173       0.007789       0.023384             11.532677      13.703741      -1.159346      -3.854304       6.203883       3.357225      14.690408          -0.000001
          383              C       2.848390       8.469033      12.253450       0.208043      34.024282 0.37666498E+03  0.85370139E+04                                 9.342569                            6.605616      -0.025114       2.012761                    0.999538      25.452689      71.667041       0.622089       0.434413      -1.053806      -0.020370       0.011675       0.039947       0.046336       0.000292      -0.030257       0.018831      -0.017688       0.055993      -0.037841      -0.004224       0.042065             11.817764      12.632135      -0.777549      -4.152403       7.008764       4.581977      15.812394           0.000001
          384              C       2.048959       8.034608      11.221132      -0.198258      34.244606 0.43177297E+03  0.10141967E+05                                 9.130695                            6.922069       0.138970       2.010611                    0.999686      29.885255      86.110825       0.626602       0.416148      -1.063490       0.006791      -0.021860      -0.026669       0.035145      -0.001178       0.004820      -0.004194       0.041856      -0.075180      -0.026384      -0.007523       0.033907             10.661574      10.181035      -0.293083      -2.473643       6.182277       3.833430      15.621410           0.000002
          385              C       2.592438       7.605111      10.049083      -0.079616      32.688752 0.40323150E+03  0.92946927E+04                                 8.856361                            6.693649       0.016310       1.977996                    0.999591      28.626443      81.243679       0.637709       0.416680      -1.065015       0.007709       0.007763       0.026798       0.028945       0.010224       0.023592      -0.001179       0.016069      -0.015332      -0.024770      -0.004541       0.029311             10.323555      10.705285      -0.739661      -3.284360       5.863559       3.501417      14.401822           0.000001
          386              C       3.774116       2.842120       6.937799       0.620027      23.672943 0.24059445E+03  0.49320712E+04                                 7.645995                            5.509384      -0.029317       2.048587                    0.999500      21.957968      61.080708       0.631554       0.473099      -1.019619       0.026036       0.042402      -0.032672       0.059525       0.000376       0.053697       0.061875       0.014470       0.126112      -0.078327      -0.019899       0.098226              9.555626       9.244603       2.249876      -2.884146      12.047403      -4.194458       7.374873           0.000001
          387              C       3.141514       1.795023       7.727824      -0.061219      39.807665 0.44567141E+03  0.10454755E+05                                10.092784                            6.985750      -0.026129       1.996340                    0.999165      27.421367      76.615336       0.635864       0.410622      -1.076942      -0.021514      -0.038394       0.022905       0.049614      -0.006808      -0.003378       0.002841       0.009523      -0.043007      -0.015011      -0.001076       0.016087             13.327761      12.269868       4.487714      -4.314709      16.538635      -7.666380      11.174781          -0.000001
          388              C       1.740832       1.796143       7.981537      -0.082297      32.411171 0.40951936E+03  0.94791925E+04                                 8.832067                            6.751128       0.195626       2.038961                    0.999668      28.562197      81.314368       0.634015       0.417359      -1.064247       0.008237      -0.024837       0.014208       0.029776      -0.024556       0.008825       0.006872       0.003610      -0.006476      -0.028230       0.002403       0.025827             10.430378      10.878350       2.524688      -3.291888      11.630352      -4.817668       8.782433          -0.000002
          389              C       1.164436       0.781516       8.688484      -0.190752      34.658230 0.43386284E+03  0.10225848E+05                                 9.263071                            6.970670       0.098924       2.002191                    0.999619      29.882569      86.872263       0.618773       0.419979      -1.058723       0.006021       0.026571      -0.029263       0.039983      -0.005031      -0.006225       0.013048       0.033222      -0.024695      -0.023585      -0.000201       0.023787             11.035059      10.411262       1.381708      -2.386979      13.837254      -5.329787       8.856661          -0.000003
          390              C       1.910123      22.164591       9.185609       0.205960      32.903474 0.37672735E+03  0.85557602E+04                                 9.165663                            6.634389      -0.072368       1.995738                    0.999555      25.660894      72.797426       0.615558       0.438133      -1.049475      -0.020056      -0.034195       0.022379       0.045523       0.030231      -0.003434      -0.022488      -0.034206       0.014355      -0.038991      -0.005017       0.044008             11.456191      10.953429       2.330100      -2.038871      14.593494      -5.835865       8.821650          -0.000001
          391              C       3.289532      22.126523       8.948243      -0.186390      34.906082 0.44578950E+03  0.10546407E+05                                 9.267939                            7.036862       0.248838       2.052994                    0.999717      29.639209      85.475840       0.621544       0.416543      -1.064121       0.020487       0.016882      -0.019055       0.032678      -0.020269       0.003869       0.003833      -0.009539      -0.032178      -0.019003      -0.007193       0.026196             11.019364      11.358058       2.225785      -2.607072      12.565779      -5.428732       9.134255          -0.000002
          392              C       3.871750       0.747926       8.247342      -0.075858      31.790805 0.39495225E+03  0.90784098E+04                                 8.764234                            6.668209       0.055296       1.996616                    0.999713      28.490998      81.378505       0.631155       0.422187      -1.058993      -0.025484      -0.014316       0.003652       0.029457      -0.010257       0.001147       0.020274       0.030878      -0.018440      -0.031253       0.008437       0.022816             10.385081       9.259588       2.006378      -1.964102      13.072891      -5.628124       8.822762          -0.000002
          393              C       2.611024      15.733322       7.143367       0.615930      24.561346 0.24238456E+03  0.49584267E+04                                 7.722496                            5.470150       0.037142       2.067399                    0.999376      21.806618      59.822340       0.646759       0.462940      -1.029211       0.058237       0.022635      -0.020863       0.065873      -0.028892       0.063156      -0.015946      -0.017113       0.212794      -0.080040      -0.024163       0.104204              9.556306      13.463414       2.468651      -3.679303       9.499278       0.114689       5.706224           0.000002
          394              C       1.330144      15.186933       7.622577      -0.057879      39.518568 0.43113238E+03  0.10018139E+05                                 9.956815                            6.820193       0.000020       2.001734                    0.999346      27.231246      75.427340       0.651502       0.404589      -1.082234      -0.044002      -0.021673       0.010803       0.050225       0.000760      -0.002451       0.005807      -0.011141      -0.036979      -0.014100       0.001035       0.013065             12.842961      20.044558       3.576607      -5.606387      11.445817      -0.712111       7.038507           0.000000
          395              C       0.313502      15.968448       8.081634      -0.079416      33.813406 0.40990343E+03  0.95548406E+04                                 9.231941                            6.860661      -0.099099       1.946662                    0.999577      29.152139      85.149573       0.610215       0.430608      -1.048833      -0.014206      -0.026914      -0.004532       0.030769       0.004351       0.019429      -0.000933      -0.030615       0.053761      -0.032351       0.006819       0.025532             10.934093      15.718572       1.939463      -3.733139      11.110481       0.048432       5.973227          -0.000001
          396              C      21.526391      15.431016       8.469033      -0.188662      36.421674 0.46269507E+03  0.11099395E+05                                 9.655005                            7.245735      -0.039150       1.957702                    0.998980      30.439056      89.725956       0.600068       0.425502      -1.053640       0.027570       0.012780      -0.012455       0.032841      -0.023466      -0.001916       0.002177       0.026779       0.024805      -0.031173       0.007789       0.023384             11.532676      14.690406       3.854302      -3.357225      13.703741      -1.159345       6.203882          -0.000001
          397              C      21.336050      14.044890       8.469033       0.208043      34.024281 0.37666483E+03  0.85370098E+04                                 9.342569                            6.605615      -0.025114       2.012762                    0.999538      25.452689      71.667040       0.622089       0.434413      -1.053806      -0.039947      -0.020370       0.011675       0.046336       0.030257      -0.018831       0.000292       0.036841      -0.001465      -0.037841      -0.004224       0.042065             11.817764      15.812399       4.152402      -4.581980      12.632130      -0.777549       7.008764           0.000001
          398              C      -0.024632      13.245460       8.034608      -0.198258      34.244628 0.43177303E+03  0.10141969E+05                                 9.130698                            6.922068       0.138970       2.010611                    0.999686      29.885255      86.110824       0.626602       0.416148      -1.063490       0.026669       0.006791      -0.021860       0.035145      -0.004820       0.004194      -0.001178      -0.058518      -0.025194      -0.026384      -0.007524       0.033907             10.661580      15.621425       2.473643      -3.833436      10.181035      -0.293083       6.182280           0.000002
          399              C       1.147417      13.788938       7.605111      -0.079616      32.688753 0.40323141E+03  0.92946902E+04                                 8.856362                            6.693648       0.016309       1.977995                    0.999591      28.626444      81.243683       0.637709       0.416680      -1.065015      -0.026798       0.007709       0.007763       0.028945      -0.023592       0.001179       0.010224      -0.015701      -0.016438      -0.024770      -0.004541       0.029311             10.323556      14.401828       3.284358      -3.501420      10.705281      -0.739660       5.863560           0.000001
          400              C       4.258701      14.970616       2.842120       0.620027      23.672943 0.24059445E+03  0.49320712E+04                                 7.645995                            5.509384      -0.029317       2.048587                    0.999500      21.957968      61.080707       0.631554       0.473099      -1.019619       0.032672       0.026036       0.042402       0.059525      -0.053697      -0.061875       0.000376       0.055821      -0.084762      -0.078327      -0.019899       0.098226              9.555626       7.374873       2.884146       4.194458       9.244603       2.249876      12.047403           0.000001
          401              C       3.468676      14.338014       1.795023      -0.061219      39.807663 0.44567139E+03  0.10454755E+05                                10.092785                            6.985750      -0.026129       1.996340                    0.999165      27.421366      76.615336       0.635864       0.410622      -1.076942      -0.022905      -0.021514      -0.038394       0.049614       0.003378      -0.002841      -0.006808      -0.026265       0.007219      -0.015011      -0.001076       0.016087             13.327762      11.174782       4.314709       7.666381      12.269868       4.487714      16.538635          -0.000001
          402              C       3.214963      12.937332       1.796143      -0.082297      32.411171 0.40951937E+03  0.94791929E+04                                 8.832066                            6.751128       0.195626       2.038961                    0.999668      28.562198      81.314368       0.634015       0.417359      -1.064247      -0.014208       0.008237      -0.024837       0.029776      -0.008825      -0.006872      -0.024556      -0.005043      -0.002178      -0.028230       0.002403       0.025827             10.430377       8.782432       3.291887       4.817668      10.878350       2.524687      11.630351          -0.000002
          403              C       2.508016      12.360936       0.781516      -0.190752      34.658230 0.43386285E+03  0.10225848E+05                                 9.263071                            6.970670       0.098924       2.002191                    0.999619      29.882569      86.872261       0.618773       0.419979      -1.058724       0.029263       0.006021       0.026571       0.039983       0.006225      -0.013048      -0.005031      -0.028959      -0.037485      -0.023585      -0.000201       0.023787             11.035059       8.856661       2.386979       5.329787      10.411262       1.381708      13.837253          -0.000003
          404              C       2.010891      13.106623      22.164591       0.205959      32.903470 0.37672731E+03  0.85557589E+04                                 9.165662                            6.634389      -0.072368       1.995738                    0.999555      25.660892      72.797416       0.615558       0.438133      -1.049475      -0.022379      -0.020056      -0.034195       0.045523       0.003434       0.022488       0.030231       0.024280       0.044132      -0.038991      -0.005017       0.044008             11.456190       8.821649       2.038870       5.835864      10.953428       2.330099      14.593492          -0.000001
          405              C       2.248257      14.486032      22.126523      -0.186390      34.906078 0.44578945E+03  0.10546406E+05                                 9.267938                            7.036862       0.248838       2.052994                    0.999717      29.639207      85.475831       0.621544       0.416543      -1.064121       0.019055       0.020487       0.016882       0.032678      -0.003869      -0.003833      -0.020269      -0.011319       0.030398      -0.019003      -0.007193       0.026196             11.019363       9.134254       2.607072       5.428731      11.358057       2.225785      12.565778          -0.000002
          406              C       2.949158      15.068250       0.747926      -0.075858      31.790805 0.39495225E+03  0.90784098E+04                                 8.764233                            6.668209       0.055296       1.996616                    0.999713      28.490998      81.378504       0.631155       0.422187      -1.058993      -0.003652      -0.025484      -0.014316       0.029457      -0.001147      -0.020274      -0.010257      -0.024659      -0.037096      -0.031253       0.008437       0.022816             10.385080       8.822762       1.964102       5.628124       9.259588       2.006378      13.072891          -0.000002
          407              C       8.585476       6.659678      18.339867       0.615930      24.561346 0.24238456E+03  0.49584267E+04                                 7.722496                            5.470150       0.037142       2.067399                    0.999376      21.806618      59.822341       0.646759       0.462940      -1.029211      -0.058237      -0.022635      -0.020863       0.065873      -0.028892      -0.063156       0.015946      -0.017113       0.212794      -0.080040      -0.024163       0.104204              9.556306      13.463415       2.468651       3.679304       9.499278      -0.114689       5.706225           0.000002
          408              C       9.866356       7.206067      18.819077      -0.057879      39.518570 0.43113240E+03  0.10018139E+05                                 9.956816                            6.820193       0.000020       2.001734                    0.999346      27.231247      75.427343       0.651502       0.404589      -1.082234       0.044002       0.021673       0.010803       0.050225       0.000760       0.002451      -0.005807      -0.011141      -0.036979      -0.014100       0.001035       0.013065             12.842961      20.044559       3.576608       5.606387      11.445817       0.712111       7.038508           0.000000
          409              C      10.882998       6.424552      19.278134      -0.079416      33.813407 0.40990345E+03  0.95548411E+04                                 9.231941                            6.860661      -0.099099       1.946662                    0.999577      29.152140      85.149575       0.610215       0.430608      -1.048833       0.014206       0.026914      -0.004532       0.030769       0.004351      -0.019429       0.000933      -0.030615       0.053761      -0.032351       0.006819       0.025532             10.934093      15.718572       1.939463       3.733139      11.110481      -0.048432       5.973227          -0.000001
          410              C      12.063109       6.961984      19.665533      -0.188662      36.421676 0.46269509E+03  0.11099396E+05                                 9.655005                            7.245735      -0.039150       1.957702                    0.998980      30.439057      89.725957       0.600068       0.425502      -1.053640      -0.027570      -0.012780      -0.012455       0.032841      -0.023466       0.001916      -0.002177       0.026779       0.024805      -0.031173       0.007789       0.023384             11.532676      14.690406       3.854302       3.357225      13.703741       1.159345       6.203882          -0.000001
          411              C      12.253450       8.348110      19.665533       0.208043      34.024283 0.37666486E+03  0.85370106E+04                                 9.342569                            6.605615      -0.025114       2.012761                    0.999538      25.452690      71.667042       0.622089       0.434413      -1.053806       0.039947       0.020370       0.011675       0.046336       0.030257       0.018831      -0.000292       0.036841      -0.001465      -0.037841      -0.004224       0.042065             11.817765      15.812399       4.152402       4.581980      12.632130       0.777549       7.008764           0.000001
          412              C      11.221132       9.147540      19.231108      -0.198258      34.244629 0.43177304E+03  0.10141969E+05                                 9.130699                            6.922069       0.138970       2.010611                    0.999686      29.885255      86.110826       0.626602       0.416148      -1.063490      -0.026669      -0.006791      -0.021860       0.035145      -0.004820      -0.004194       0.001178      -0.058518      -0.025194      -0.026384      -0.007524       0.033907             10.661580      15.621426       2.473643       3.833437      10.181035       0.293083       6.182280           0.000002
          413              C      10.049083       8.604062      18.801611      -0.079616      32.688753 0.40323141E+03  0.92946901E+04                                 8.856362                            6.693648       0.016309       1.977995                    0.999591      28.626444      81.243683       0.637709       0.416680      -1.065015       0.026798      -0.007709       0.007763       0.028945      -0.023592      -0.001179      -0.010224      -0.015701      -0.016438      -0.024770      -0.004541       0.029311             10.323556      14.401828       3.284358       3.501420      10.705281       0.739660       5.863560           0.000001
          414              C       6.937799       7.422384      14.038620       0.620027      23.672944 0.24059445E+03  0.49320713E+04                                 7.645995                            5.509384      -0.029317       2.048587                    0.999500      21.957968      61.080708       0.631554       0.473099      -1.019619      -0.032672      -0.026036       0.042402       0.059525      -0.053697       0.061875      -0.000376       0.055821      -0.084762      -0.078327      -0.019899       0.098226              9.555626       7.374873       2.884146      -4.194458       9.244603      -2.249876      12.047403           0.000001
          415              C       7.727824       8.054986      12.991523      -0.061219      39.807665 0.44567141E+03  0.10454755E+05                                10.092785                            6.985750      -0.026129       1.996340                    0.999165      27.421367      76.615337       0.635864       0.410622      -1.076942       0.022905       0.021514      -0.038394       0.049614       0.003378       0.002841       0.006808      -0.026265       0.007219      -0.015011      -0.001076       0.016087             13.327762      11.174781       4.314709      -7.666381      12.269868      -4.487714      16.538635          -0.000001
          416              C       7.981537       9.455668      12.992643      -0.082297      32.411172 0.40951938E+03  0.94791931E+04                                 8.832067                            6.751128       0.195626       2.038961                    0.999668      28.562198      81.314370       0.634015       0.417359      -1.064247       0.014208      -0.008237      -0.024837       0.029776      -0.008825       0.006872       0.024556      -0.005043      -0.002178      -0.028230       0.002403       0.025827             10.430378       8.782433       3.291888      -4.817669      10.878350      -2.524688      11.630352          -0.000002
          417              C       8.688484      10.032064      11.978016      -0.190752      34.658232 0.43386287E+03  0.10225849E+05                                 9.263071                            6.970670       0.098924       2.002191                    0.999619      29.882570      86.872263       0.618773       0.419979      -1.058724      -0.029263      -0.006021       0.026571       0.039983       0.006225       0.013048       0.005031      -0.028959      -0.037485      -0.023585      -0.000201       0.023787             11.035059       8.856661       2.386979      -5.329787      10.411262      -1.381708      13.837254          -0.000003
          418              C       9.185609       9.286377      10.968091       0.205959      32.903473 0.37672734E+03  0.85557598E+04                                 9.165663                            6.634389      -0.072368       1.995738                    0.999555      25.660894      72.797427       0.615557       0.438133      -1.049475       0.022379       0.020056      -0.034195       0.045523       0.003434      -0.022488      -0.030231       0.024280       0.044132      -0.038991      -0.005017       0.044008             11.456192       8.821651       2.038871      -5.835866      10.953429      -2.330100      14.593495          -0.000001
          419              C       8.948243       7.906968      10.930023      -0.186390      34.906081 0.44578948E+03  0.10546407E+05                                 9.267939                            7.036862       0.248838       2.052994                    0.999717      29.639208      85.475838       0.621544       0.416543      -1.064121      -0.019055      -0.020487       0.016882       0.032678      -0.003868       0.003833       0.020269      -0.011319       0.030398      -0.019003      -0.007193       0.026196             11.019364       9.134255       2.607072      -5.428732      11.358058      -2.225786      12.565779          -0.000002
          420              C       8.247342       7.324750      11.944426      -0.075858      31.790806 0.39495226E+03  0.90784099E+04                                 8.764234                            6.668209       0.055296       1.996616                    0.999713      28.490998      81.378506       0.631155       0.422187      -1.058993       0.003652       0.025484      -0.014316       0.029457      -0.001147       0.020274       0.010257      -0.024659      -0.037096      -0.031253       0.008437       0.022816             10.385081       8.822763       1.964102      -5.628125       9.259588      -2.006378      13.072892          -0.000002
          421              C      19.781976       4.536822       4.053133       0.615930      24.561346 0.24238456E+03  0.49584266E+04                                 7.722496                            5.470150       0.037142       2.067399                    0.999376      21.806618      59.822341       0.646759       0.462940      -1.029211      -0.058237       0.022635       0.020863       0.065873       0.028892       0.063156       0.015946      -0.017113       0.212794      -0.080040      -0.024163       0.104204              9.556305      13.463414      -2.468651      -3.679303       9.499278      -0.114690       5.706224           0.000002
          422              C      21.062856       3.990433       3.573923      -0.057879      39.518569 0.43113238E+03  0.10018139E+05                                 9.956816                            6.820193       0.000020       2.001734                    0.999346      27.231246      75.427341       0.651502       0.404589      -1.082234       0.044002      -0.021673      -0.010803       0.050225      -0.000760      -0.002451      -0.005807      -0.011141      -0.036979      -0.014100       0.001035       0.013065             12.842960      20.044557      -3.576606      -5.606387      11.445817       0.712110       7.038507           0.000000
          423              C      22.079498       4.771948       3.114866      -0.079416      33.813409 0.40990343E+03  0.95548406E+04                                 9.231941                            6.860661      -0.099099       1.946662                    0.999577      29.152139      85.149574       0.610215       0.430608      -1.048833       0.014206      -0.026914       0.004532       0.030769      -0.004351       0.019429       0.000933      -0.030615       0.053762      -0.032351       0.006819       0.025532             10.934094      15.718574      -1.939463      -3.733140      11.110481      -0.048432       5.973228          -0.000001
          424              C       0.866609       4.234516       2.727467      -0.188662      36.421676 0.46269506E+03  0.11099395E+05                                 9.655005                            7.245735      -0.039150       1.957702                    0.998980      30.439056      89.725956       0.600068       0.425502      -1.053640      -0.027570       0.012780       0.012455       0.032841       0.023466      -0.001916      -0.002177       0.026779       0.024805      -0.031173       0.007789       0.023384             11.532677      14.690408      -3.854304      -3.357225      13.703741       1.159346       6.203883          -0.000001
          425              C       1.056950       2.848390       2.727467       0.208043      34.024281 0.37666499E+03  0.85370140E+04                                 9.342569                            6.605616      -0.025114       2.012762                    0.999538      25.452689      71.667039       0.622089       0.434413      -1.053806       0.039947      -0.020370      -0.011675       0.046336      -0.030257      -0.018831      -0.000292       0.036841      -0.001465      -0.037841      -0.004224       0.042065             11.817763      15.812392      -4.152402      -4.581976      12.632133       0.777548       7.008763           0.000001
          426              C       0.024632       2.048959       3.161892      -0.198258      34.244604 0.43177294E+03  0.10141966E+05                                 9.130695                            6.922068       0.138970       2.010611                    0.999686      29.885254      86.110823       0.626602       0.416148      -1.063490      -0.026669       0.006791       0.021860       0.035145       0.004820       0.004194       0.001178      -0.058518      -0.025194      -0.026384      -0.007524       0.033907             10.661574      15.621409      -2.473643      -3.833430      10.181036       0.293083       6.182277           0.000002
          427              C      21.245583       2.592438       3.591389      -0.079616      32.688754 0.40323153E+03  0.92946935E+04                                 8.856362                            6.693649       0.016309       1.977995                    0.999591      28.626444      81.243683       0.637709       0.416680      -1.065015       0.026798       0.007709      -0.007763       0.028945       0.023592       0.001179      -0.010224      -0.015701      -0.016438      -0.024770      -0.004541       0.029311             10.323556      14.401822      -3.284360      -3.501417      10.705286       0.739661       5.863559           0.000001
          428              C      18.134299       3.774116       8.354380       0.620027      23.672943 0.24059445E+03  0.49320712E+04                                 7.645995                            5.509384      -0.029317       2.048587                    0.999500      21.957968      61.080708       0.631554       0.473099      -1.019619      -0.032672       0.026036      -0.042402       0.059525       0.053697      -0.061875      -0.000376       0.055821      -0.084762      -0.078327      -0.019899       0.098226              9.555626       7.374873      -2.884146       4.194458       9.244603      -2.249876      12.047403           0.000001
          429              C      18.924324       3.141514       9.401477      -0.061219      39.807665 0.44567141E+03  0.10454755E+05                                10.092785                            6.985750      -0.026129       1.996340                    0.999165      27.421367      76.615339       0.635864       0.410622      -1.076942       0.022905      -0.021514       0.038394       0.049614      -0.003378      -0.002841       0.006808      -0.026265       0.007219      -0.015011      -0.001076       0.016087             13.327762      11.174781      -4.314709       7.666381      12.269869      -4.487714      16.538635          -0.000001
          430              C      19.178037       1.740832       9.400357      -0.082297      32.411187 0.40951961E+03  0.94791997E+04                                 8.832068                            6.751129       0.195626       2.038961                    0.999668      28.562209      81.314402       0.634015       0.417359      -1.064247       0.014208       0.008237       0.024837       0.029776       0.008825      -0.006872       0.024556      -0.005043      -0.002178      -0.028230       0.002403       0.025827             10.430380       8.782434      -3.291888       4.817669      10.878352      -2.524688      11.630353          -0.000002
          431              C      19.884984       1.164436      10.414984      -0.190752      34.658231 0.43386285E+03  0.10225848E+05                                 9.263071                            6.970670       0.098924       2.002191                    0.999619      29.882569      86.872263       0.618773       0.419979      -1.058723      -0.029263       0.006021      -0.026571       0.039983      -0.006225      -0.013048       0.005032      -0.028959      -0.037485      -0.023585      -0.000201       0.023787             11.035059       8.856661      -2.386979       5.329788      10.411262      -1.381708      13.837254          -0.000003
          432              C      20.382109       1.910123      11.424909       0.205959      32.903454 0.37672709E+03  0.85557529E+04                                 9.165661                            6.634388      -0.072368       1.995738                    0.999555      25.660884      72.797398       0.615557       0.438133      -1.049475       0.022379      -0.020056       0.034195       0.045523      -0.003434       0.022488      -0.030231       0.024280       0.044132      -0.038991      -0.005017       0.044008             11.456189       8.821649      -2.038870       5.835864      10.953427      -2.330099      14.593491          -0.000001
          433              C      20.144743       3.289532      11.462977      -0.186390      34.906079 0.44578947E+03  0.10546407E+05                                 9.267939                            7.036862       0.248838       2.052994                    0.999717      29.639207      85.475834       0.621544       0.416543      -1.064121      -0.019055       0.020487      -0.016882       0.032678       0.003868      -0.003833       0.020269      -0.011319       0.030398      -0.019003      -0.007193       0.026196             11.019364       9.134255      -2.607072       5.428732      11.358057      -2.225785      12.565779          -0.000002
          434              C      19.443842       3.871750      10.448574      -0.075858      31.790803 0.39495223E+03  0.90784092E+04                                 8.764233                            6.668209       0.055296       1.996616                    0.999713      28.490997      81.378502       0.631155       0.422187      -1.058993       0.003652      -0.025484       0.014316       0.029457       0.001147      -0.020274       0.010257      -0.024659      -0.037096      -0.031253       0.008437       0.022816             10.385080       8.822762      -1.964102       5.628124       9.259588      -2.006378      13.072891          -0.000002
          435              C      13.807524      17.856178      15.249633       0.615930      24.561348 0.24238458E+03  0.49584270E+04                                 7.722496                            5.470150       0.037142       2.067399                    0.999376      21.806619      59.822343       0.646759       0.462940      -1.029211       0.058237      -0.022635       0.020863       0.065873       0.028892      -0.063156      -0.015946      -0.017113       0.212794      -0.080040      -0.024163       0.104204              9.556306      13.463415      -2.468651       3.679304       9.499278       0.114689       5.706225           0.000002
          436              C      12.526644      18.402567      14.770423      -0.057879      39.518570 0.43113240E+03  0.10018139E+05                                 9.956816                            6.820193       0.000020       2.001734                    0.999346      27.231247      75.427343       0.651502       0.404589      -1.082234      -0.044002       0.021673      -0.010803       0.050225      -0.000760       0.002451       0.005807      -0.011141      -0.036979      -0.014100       0.001035       0.013065             12.842961      20.044559      -3.576608       5.606387      11.445817      -0.712111       7.038508           0.000000
          437              C      11.510002      17.621052      14.311366      -0.079416      33.813406 0.40990343E+03  0.95548405E+04                                 9.231940                            6.860661      -0.099099       1.946662                    0.999577      29.152139      85.149572       0.610215       0.430608      -1.048833      -0.014206       0.026914       0.004532       0.030769      -0.004351      -0.019429      -0.000933      -0.030615       0.053762      -0.032351       0.006819       0.025532             10.934093      15.718572      -1.939463       3.733139      11.110481       0.048432       5.973227          -0.000001
          438              C      10.329891      18.158484      13.923967      -0.188662      36.421674 0.46269507E+03  0.11099395E+05                                 9.655005                            7.245735      -0.039150       1.957702                    0.998980      30.439056      89.725955       0.600068       0.425502      -1.053640       0.027570      -0.012780       0.012455       0.032841       0.023466       0.001916       0.002177       0.026779       0.024805      -0.031173       0.007789       0.023384             11.532676      14.690406      -3.854302       3.357225      13.703741      -1.159345       6.203882          -0.000001
          439              C      10.139550      19.544610      13.923967       0.208043      34.024281 0.37666483E+03  0.85370099E+04                                 9.342569                            6.605615      -0.025114       2.012762                    0.999538      25.452689      71.667040       0.622089       0.434413      -1.053806      -0.039947       0.020370      -0.011675       0.046336      -0.030257       0.018831       0.000292       0.036841      -0.001465      -0.037841      -0.004224       0.042065             11.817764      15.812399      -4.152402       4.581980      12.632130      -0.777549       7.008764           0.000001
          440              C      11.171868      20.344040      14.358392      -0.198258      34.244628 0.43177302E+03  0.10141969E+05                                 9.130698                            6.922069       0.138970       2.010611                    0.999686      29.885254      86.110821       0.626602       0.416148      -1.063490       0.026669      -0.006791       0.021860       0.035145       0.004820      -0.004194      -0.001178      -0.058518      -0.025194      -0.026384      -0.007524       0.033907             10.661580      15.621425      -2.473643       3.833437      10.181035      -0.293083       6.182280           0.000002
          441              C      12.343917      19.800562      14.787889      -0.079616      32.688754 0.40323141E+03  0.92946903E+04                                 8.856362                            6.693648       0.016309       1.977995                    0.999591      28.626444      81.243684       0.637709       0.416680      -1.065015      -0.026798      -0.007709      -0.007763       0.028945       0.023592      -0.001179       0.010224      -0.015701      -0.016438      -0.024770      -0.004541       0.029311             10.323556      14.401828      -3.284358       3.501420      10.705281      -0.739660       5.863560           0.000001
          442              C      15.455201      18.618884      19.550880       0.620027      23.672943 0.24059445E+03  0.49320712E+04                                 7.645995                            5.509384      -0.029317       2.048587                    0.999500      21.957968      61.080708       0.631554       0.473099      -1.019619       0.032672      -0.026036      -0.042402       0.059525       0.053697       0.061875       0.000376       0.055821      -0.084762      -0.078327      -0.019899       0.098226              9.555626       7.374873      -2.884146      -4.194458       9.244603       2.249876      12.047403           0.000001
          443              C      14.665176      19.251486      20.597977      -0.061219      39.807664 0.44567140E+03  0.10454755E+05                                10.092785                            6.985750      -0.026129       1.996340                    0.999165      27.421367      76.615338       0.635864       0.410622      -1.076942      -0.022905       0.021514       0.038394       0.049614      -0.003378       0.002841      -0.006808      -0.026265       0.007219      -0.015011      -0.001076       0.016087             13.327761      11.174781      -4.314709      -7.666380      12.269868       4.487713      16.538634          -0.000001
          444              C      14.411463      20.652168      20.596857      -0.082297      32.411187 0.40951962E+03  0.94791999E+04                                 8.832068                            6.751129       0.195626       2.038961                    0.999668      28.562209      81.314402       0.634015       0.417359      -1.064247      -0.014208      -0.008237       0.024837       0.029776       0.008825       0.006872      -0.024556      -0.005043      -0.002178      -0.028230       0.002403       0.025827             10.430380       8.782434      -3.291888      -4.817669      10.878352       2.524688      11.630353          -0.000002
          445              C      13.704516      21.228564      21.611484      -0.190752      34.658231 0.43386285E+03  0.10225848E+05                                 9.263071                            6.970670       0.098924       2.002191                    0.999619      29.882569      86.872261       0.618773       0.419979      -1.058724       0.029263      -0.006021      -0.026571       0.039983      -0.006225       0.013048      -0.005032      -0.028959      -0.037485      -0.023585      -0.000201       0.023787             11.035059       8.856661      -2.386979      -5.329787      10.411262       1.381708      13.837254          -0.000003
          446              C      13.207391      20.482877       0.228409       0.205960      32.903451 0.37672705E+03  0.85557518E+04                                 9.165660                            6.634387      -0.072368       1.995738                    0.999555      25.660882      72.797388       0.615557       0.438133      -1.049475      -0.022379       0.020056       0.034195       0.045523      -0.003434      -0.022488       0.030231       0.024280       0.044132      -0.038991      -0.005017       0.044008             11.456187       8.821647      -2.038870      -5.835863      10.953425       2.330098      14.593488          -0.000001
          447              C      13.444757      19.103468       0.266477      -0.186390      34.906078 0.44578944E+03  0.10546406E+05                                 9.267938                            7.036862       0.248838       2.052994                    0.999717      29.639206      85.475829       0.621544       0.416543      -1.064121       0.019055      -0.020487      -0.016882       0.032678       0.003869       0.003833      -0.020269      -0.011319       0.030398      -0.019003      -0.007193       0.026196             11.019363       9.134255      -2.607072      -5.428732      11.358057       2.225785      12.565778          -0.000002
          448              C      14.145658      18.521250      21.645074      -0.075858      31.790804 0.39495225E+03  0.90784096E+04                                 8.764233                            6.668209       0.055296       1.996616                    0.999713      28.490998      81.378504       0.631155       0.422187      -1.058993      -0.003652       0.025484       0.014316       0.029457       0.001147       0.020274      -0.010257      -0.024659      -0.037096      -0.031253       0.008437       0.022816             10.385080       8.822762      -1.964101      -5.628124       9.259588       2.006378      13.072890          -0.000002
          449              C       7.143367       2.611024      15.733322       0.615930      24.561346 0.24238456E+03  0.49584267E+04                                 7.722496                            5.470150       0.037142       2.067399                    0.999376      21.806618      59.822341       0.646759       0.462940      -1.029211      -0.020863       0.058237       0.022635       0.065873       0.063156      -0.015946      -0.028892       0.114954      -0.080728      -0.080040      -0.024163       0.104204              9.556306       5.706225      -3.679304       0.114689      13.463415       2.468651       9.499278           0.000002
          450              C       7.622577       1.330144      15.186933      -0.057879      39.518570 0.43113240E+03  0.10018139E+05                                 9.956815                            6.820193       0.000020       2.001734                    0.999346      27.231247      75.427342       0.651502       0.404589      -1.082234       0.010803      -0.044002      -0.021673       0.050225      -0.002451       0.005807       0.000760      -0.012919       0.035201      -0.014100       0.001035       0.013065             12.842961       7.038508      -5.606387      -0.712111      20.044559       3.576608      11.445817           0.000000
          451              C       8.081634       0.313502      15.968448      -0.079416      33.813406 0.40990343E+03  0.95548405E+04                                 9.231940                            6.860661      -0.099099       1.946662                    0.999577      29.152139      85.149572       0.610215       0.430608      -1.048833      -0.004532      -0.014206      -0.026914       0.030769       0.019429      -0.000933       0.004351       0.042188       0.019042      -0.032351       0.006819       0.025532             10.934093       5.973227      -3.733139       0.048432      15.718571       1.939463      11.110481          -0.000001
          452              C       8.469033      21.526391      15.431016      -0.188662      36.421674 0.46269507E+03  0.11099395E+05                                 9.655005                            7.245735      -0.039150       1.957702                    0.998980      30.439056      89.725956       0.600068       0.425502      -1.053640      -0.012455       0.027570       0.012780       0.032841      -0.001916       0.002177      -0.023466      -0.000987      -0.052571      -0.031173       0.007789       0.023384             11.532677       6.203882      -3.357225      -1.159345      14.690406       3.854302      13.703741          -0.000001
          453              C       8.469033      21.336050      14.044890       0.208043      34.024283 0.37666486E+03  0.85370106E+04                                 9.342569                            6.605615      -0.025114       2.012762                    0.999538      25.452690      71.667041       0.622089       0.434413      -1.053806       0.011675      -0.039947      -0.020370       0.046336      -0.018831       0.000292       0.030257      -0.019153      -0.054529      -0.037841      -0.004224       0.042065             11.817764       7.008764      -4.581980      -0.777549      15.812399       4.152402      12.632130           0.000001
          454              C       8.034608      -0.024632      13.245460      -0.198258      34.244629 0.43177304E+03  0.10141969E+05                                 9.130699                            6.922069       0.138970       2.010611                    0.999686      29.885255      86.110826       0.626602       0.416148      -1.063490      -0.021860       0.026669       0.006791       0.035145       0.004194      -0.001178      -0.004820       0.016662       0.100375      -0.026384      -0.007524       0.033907             10.661580       6.182280      -3.833437      -0.293083      15.621425       2.473643      10.181035           0.000002
          455              C       7.605111       1.147417      13.788938      -0.079616      32.688753 0.40323140E+03  0.92946900E+04                                 8.856361                            6.693648       0.016309       1.977995                    0.999591      28.626444      81.243682       0.637709       0.416680      -1.065015       0.007763      -0.026798       0.007709       0.028945       0.001179       0.010224      -0.023592      -0.000369       0.031770      -0.024770      -0.004541       0.029311             10.323556       5.863560      -3.501420      -0.739660      14.401827       3.284358      10.705281           0.000001
          456              C       2.842120       4.258701      14.970616       0.620027      23.672943 0.24059445E+03  0.49320712E+04                                 7.645995                            5.509384      -0.029317       2.048587                    0.999500      21.957968      61.080708       0.631554       0.473099      -1.019619       0.042402       0.032672       0.026036       0.059525      -0.061875       0.000376      -0.053697      -0.070291      -0.041351      -0.078327      -0.019899       0.098226              9.555626      12.047403       4.194458       2.249876       7.374873       2.884146       9.244603           0.000001
          457              C       1.795023       3.468676      14.338014      -0.061219      39.807665 0.44567141E+03  0.10454755E+05                                10.092785                            6.985750      -0.026129       1.996340                    0.999165      27.421367      76.615338       0.635864       0.410622      -1.076942      -0.038394      -0.022905      -0.021514       0.049614      -0.002841      -0.006808       0.003378       0.016742       0.035789      -0.015011      -0.001076       0.016087             13.327762      16.538635       7.666381       4.487714      11.174782       4.314709      12.269868          -0.000001
          458              C       1.796143       3.214963      12.937332      -0.082297      32.411172 0.40951937E+03  0.94791930E+04                                 8.832067                            6.751128       0.195626       2.038961                    0.999668      28.562198      81.314369       0.634015       0.417359      -1.064247      -0.024837      -0.014208       0.008237       0.029776      -0.006872      -0.024556      -0.008825       0.001433       0.008654      -0.028230       0.002403       0.025827             10.430378      11.630351       4.817668       2.524688       8.782432       3.291888      10.878350          -0.000002
          459              C       0.781516       2.508016      12.360936      -0.190752      34.658230 0.43386285E+03  0.10225848E+05                                 9.263070                            6.970670       0.098924       2.002191                    0.999619      29.882569      86.872260       0.618773       0.419979      -1.058724       0.026571       0.029263       0.006021       0.039983      -0.013048      -0.005032       0.006225      -0.004263       0.062180      -0.023585      -0.000201       0.023787             11.035058      13.837253       5.329787       1.381708       8.856660       2.386979      10.411262          -0.000003
          460              C      22.164591       2.010891      13.106623       0.205959      32.903470 0.37672731E+03  0.85557590E+04                                 9.165662                            6.634389      -0.072368       1.995738                    0.999555      25.660892      72.797415       0.615558       0.438133      -1.049475      -0.034195      -0.022379      -0.020056       0.045523       0.022488       0.030231       0.003434       0.009926      -0.058487      -0.038991      -0.005017       0.044008             11.456190      14.593492       5.835864       2.330099       8.821649       2.038870      10.953428          -0.000001
          461              C      22.126523       2.248257      14.486032      -0.186390      34.906079 0.44578945E+03  0.10546406E+05                                 9.267938                            7.036862       0.248838       2.052994                    0.999717      29.639207      85.475831       0.621544       0.416543      -1.064121       0.016882       0.019055       0.020487       0.032678      -0.003833      -0.020269      -0.003869       0.020859       0.001780      -0.019003      -0.007193       0.026196             11.019363      12.565778       5.428731       2.225785       9.134254       2.607072      11.358057          -0.000002
          462              C       0.747926       2.949158      15.068250      -0.075858      31.790805 0.39495225E+03  0.90784098E+04                                 8.764233                            6.668209       0.055296       1.996616                    0.999713      28.490998      81.378504       0.631155       0.422187      -1.058993      -0.014316      -0.003652      -0.025484       0.029457      -0.020274      -0.010257      -0.001147      -0.006219       0.055536      -0.031253       0.008437       0.022816             10.385080      13.072891       5.628124       2.006378       8.822762       1.964102       9.259588          -0.000002
          463              C      18.339867       8.585476       6.659678       0.615930      24.561346 0.24238456E+03  0.49584266E+04                                 7.722496                            5.470150       0.037142       2.067399                    0.999376      21.806618      59.822339       0.646759       0.462940      -1.029211      -0.020863      -0.058237      -0.022635       0.065873      -0.063156       0.015946      -0.028892       0.114954      -0.080728      -0.080040      -0.024163       0.104204              9.556305       5.706224       3.679303      -0.114689      13.463414       2.468651       9.499278           0.000002
          464              C      18.819077       9.866356       7.206067      -0.057879      39.518568 0.43113238E+03  0.10018139E+05                                 9.956815                            6.820193       0.000020       2.001734                    0.999346      27.231246      75.427339       0.651502       0.404589      -1.082234       0.010803       0.044002       0.021673       0.050225       0.002451      -0.005807       0.000760      -0.012919       0.035201      -0.014100       0.001035       0.013065             12.842960       7.038507       5.606387       0.712111      20.044558       3.576607      11.445816           0.000000
          465              C      19.278134      10.882998       6.424552      -0.079416      33.813406 0.40990343E+03  0.95548405E+04                                 9.231940                            6.860661      -0.099099       1.946662                    0.999577      29.152139      85.149572       0.610215       0.430608      -1.048833      -0.004532       0.014206       0.026914       0.030769      -0.019429       0.000933       0.004351       0.042188       0.019042      -0.032351       0.006819       0.025532             10.934093       5.973227       3.733139      -0.048432      15.718571       1.939463      11.110481          -0.000001
          466              C      19.665533      12.063109       6.961984      -0.188662      36.421676 0.46269509E+03  0.11099396E+05                                 9.655005                            7.245735      -0.039150       1.957702                    0.998980      30.439057      89.725957       0.600068       0.425502      -1.053640      -0.012455      -0.027570      -0.012780       0.032841       0.001916      -0.002177      -0.023466      -0.000987      -0.052571      -0.031173       0.007789       0.023384             11.532676       6.203882       3.357225       1.159345      14.690406       3.854302      13.703741          -0.000001
          467              C      19.665533      12.253450       8.348110       0.208043      34.024281 0.37666483E+03  0.85370098E+04                                 9.342569                            6.605615      -0.025114       2.012762                    0.999538      25.452689      71.667040       0.622089       0.434413      -1.053806       0.011675       0.039947       0.020370       0.046336       0.018831      -0.000292       0.030257      -0.019153      -0.054529      -0.037841      -0.004224       0.042065             11.817764       7.008764       4.581980       0.777549      15.812399       4.152402      12.632130           0.000001
          468              C      19.231108      11.221132       9.147540      -0.198258      34.244628 0.43177303E+03  0.10141969E+05                                 9.130698                            6.922068       0.138970       2.010611                    0.999686      29.885255      86.110824       0.626602       0.416148      -1.063490      -0.021860      -0.026669      -0.006791       0.035145      -0.004194       0.001178      -0.004820       0.016662       0.100374      -0.026384      -0.007523       0.033907             10.661580       6.182280       3.833436       0.293083      15.621425       2.473643      10.181035           0.000002
          469              C      18.801611      10.049083       8.604062      -0.079616      32.688752 0.40323138E+03  0.92946894E+04                                 8.856361                            6.693648       0.016309       1.977996                    0.999591      28.626443      81.243680       0.637709       0.416680      -1.065015       0.007763       0.026798      -0.007709       0.028945      -0.001179      -0.010224      -0.023592      -0.000369       0.031770      -0.024770      -0.004541       0.029311             10.323556       5.863560       3.501420       0.739660      14.401827       3.284357      10.705281           0.000001
          470              C      14.038620       6.937799       7.422384       0.620027      23.672943 0.24059445E+03  0.49320712E+04                                 7.645995                            5.509384      -0.029317       2.048587                    0.999500      21.957968      61.080707       0.631554       0.473099      -1.019619       0.042402      -0.032672      -0.026036       0.059525       0.061875      -0.000376      -0.053697      -0.070291      -0.041351      -0.078327      -0.019899       0.098226              9.555626      12.047403      -4.194458      -2.249876       7.374873       2.884146       9.244603           0.000001
          471              C      12.991523       7.727824       8.054986      -0.061219      39.807665 0.44567142E+03  0.10454755E+05                                10.092785                            6.985750      -0.026129       1.996340                    0.999165      27.421367      76.615337       0.635864       0.410622      -1.076942      -0.038394       0.022905       0.021514       0.049614       0.002841       0.006808       0.003378       0.016742       0.035789      -0.015011      -0.001076       0.016087             13.327762      16.538635      -7.666381      -4.487714      11.174781       4.314709      12.269868          -0.000001
          472              C      12.992643       7.981537       9.455668      -0.082297      32.411172 0.40951937E+03  0.94791928E+04                                 8.832067                            6.751128       0.195626       2.038961                    0.999668      28.562198      81.314369       0.634015       0.417359      -1.064247      -0.024837       0.014208      -0.008237       0.029776       0.006872       0.024556      -0.008825       0.001433       0.008654      -0.028230       0.002403       0.025827             10.430378      11.630352      -4.817668      -2.524687       8.782432       3.291887      10.878350          -0.000002
          473              C      11.978016       8.688484      10.032064      -0.190752      34.658232 0.43386287E+03  0.10225849E+05                                 9.263071                            6.970670       0.098924       2.002191                    0.999619      29.882570      86.872265       0.618773       0.419979      -1.058724       0.026571      -0.029263      -0.006021       0.039983       0.013048       0.005032       0.006225      -0.004263       0.062180      -0.023585      -0.000201       0.023787             11.035059      13.837255      -5.329788      -1.381708       8.856661       2.386979      10.411262          -0.000003
          474              C      10.968091       9.185609       9.286377       0.205960      32.903474 0.37672734E+03  0.85557600E+04                                 9.165663                            6.634389      -0.072368       1.995738                    0.999555      25.660894      72.797427       0.615557       0.438133      -1.049475      -0.034195       0.022379       0.020056       0.045523      -0.022488      -0.030231       0.003434       0.009926      -0.058487      -0.038991      -0.005017       0.044008             11.456191      14.593495      -5.835865      -2.330100       8.821651       2.038871      10.953429          -0.000001
          475              C      10.930023       8.948243       7.906968      -0.186390      34.906082 0.44578950E+03  0.10546407E+05                                 9.267939                            7.036862       0.248838       2.052994                    0.999717      29.639209      85.475839       0.621544       0.416543      -1.064121       0.016882      -0.019055      -0.020487       0.032678       0.003833       0.020269      -0.003869       0.020859       0.001780      -0.019003      -0.007193       0.026196             11.019364      12.565779      -5.428732      -2.225785       9.134255       2.607072      11.358058          -0.000002
          476              C      11.944426       8.247342       7.324750      -0.075858      31.790805 0.39495225E+03  0.90784096E+04                                 8.764233                            6.668209       0.055296       1.996616                    0.999713      28.490998      81.378503       0.631155       0.422187      -1.058993      -0.014316       0.003652       0.025484       0.029457       0.020274       0.010257      -0.001147      -0.006219       0.055537      -0.031253       0.008437       0.022816             10.385080      13.072891      -5.628124      -2.006378       8.822762       1.964102       9.259588          -0.000002
          477              C       4.053133      19.781976       4.536822       0.615930      24.561346 0.24238456E+03  0.49584266E+04                                 7.722496                            5.470150       0.037142       2.067399                    0.999376      21.806618      59.822340       0.646759       0.462940      -1.029211       0.020863      -0.058237       0.022635       0.065873       0.063156       0.015946       0.028892       0.114954      -0.080728      -0.080040      -0.024163       0.104204              9.556305       5.706224      -3.679303      -0.114690      13.463413      -2.468650       9.499278           0.000002
          478              C       3.573923      21.062856       3.990433      -0.057879      39.518569 0.43113238E+03  0.10018139E+05                                 9.956816                            6.820193       0.000020       2.001734                    0.999346      27.231246      75.427341       0.651502       0.404589      -1.082234      -0.010803       0.044002      -0.021673       0.050225      -0.002451      -0.005807      -0.000760      -0.012919       0.035201      -0.014100       0.001035       0.013065             12.842960       7.038507      -5.606387       0.712110      20.044557      -3.576606      11.445817           0.000000
          479              C       3.114866      22.079498       4.771948      -0.079416      33.813409 0.40990343E+03  0.95548406E+04                                 9.231941                            6.860661      -0.099099       1.946662                    0.999577      29.152139      85.149574       0.610215       0.430608      -1.048833       0.004532       0.014206      -0.026914       0.030769       0.019429       0.000933      -0.004351       0.042188       0.019042      -0.032351       0.006819       0.025532             10.934094       5.973228      -3.733140      -0.048432      15.718574      -1.939463      11.110481          -0.000001
          480              C       2.727467       0.866609       4.234516      -0.188662      36.421678 0.46269509E+03  0.11099396E+05                                 9.655005                            7.245735      -0.039150       1.957702                    0.998980      30.439057      89.725956       0.600068       0.425502      -1.053640       0.012455      -0.027570       0.012780       0.032841      -0.001916      -0.002177       0.023466      -0.000987      -0.052571      -0.031173       0.007789       0.023384             11.532677       6.203882      -3.357225       1.159346      14.690408      -3.854303      13.703741          -0.000001
          481              C       2.727467       1.056950       2.848390       0.208043      34.024281 0.37666499E+03  0.85370140E+04                                 9.342569                            6.605616      -0.025114       2.012762                    0.999538      25.452689      71.667039       0.622089       0.434413      -1.053806      -0.011675       0.039947      -0.020370       0.046336      -0.018831      -0.000292      -0.030257      -0.019153      -0.054529      -0.037841      -0.004224       0.042065             11.817763       7.008763      -4.581976       0.777548      15.812392      -4.152402      12.632133           0.000001
          482              C       3.161892       0.024632       2.048959      -0.198258      34.244604 0.43177295E+03  0.10141967E+05                                 9.130695                            6.922068       0.138970       2.010611                    0.999686      29.885255      86.110823       0.626602       0.416148      -1.063490       0.021860      -0.026669       0.006791       0.035145       0.004194       0.001178       0.004820       0.016662       0.100375      -0.026384      -0.007523       0.033907             10.661573       6.182277      -3.833430       0.293083      15.621408      -2.473643      10.181035           0.000002
          483              C       3.591389      21.245583       2.592438      -0.079616      32.688752 0.40323150E+03  0.92946926E+04                                 8.856361                            6.693649       0.016310       1.977996                    0.999591      28.626443      81.243678       0.637709       0.416680      -1.065015      -0.007763       0.026798       0.007709       0.028945       0.001179      -0.010224       0.023592      -0.000369       0.031770      -0.024770      -0.004541       0.029311             10.323555       5.863559      -3.501417       0.739661      14.401821      -3.284360      10.705285           0.000001
          484              C       8.354380      18.134299       3.774116       0.620027      23.672943 0.24059445E+03  0.49320712E+04                                 7.645995                            5.509384      -0.029317       2.048587                    0.999500      21.957968      61.080708       0.631554       0.473099      -1.019619      -0.042402      -0.032672       0.026036       0.059525      -0.061875      -0.000376       0.053697      -0.070291      -0.041351      -0.078327      -0.019899       0.098226              9.555626      12.047403       4.194458      -2.249876       7.374873      -2.884146       9.244603           0.000001
          485              C       9.401477      18.924324       3.141514      -0.061219      39.807664 0.44567140E+03  0.10454755E+05                                10.092784                            6.985750      -0.026129       1.996340                    0.999165      27.421367      76.615337       0.635864       0.410622      -1.076942       0.038394       0.022905      -0.021514       0.049614      -0.002841       0.006808      -0.003378       0.016742       0.035789      -0.015011      -0.001076       0.016087             13.327761      16.538634       7.666380      -4.487714      11.174781      -4.314709      12.269868          -0.000001
          486              C       9.400357      19.178037       1.740832      -0.082297      32.411187 0.40951962E+03  0.94792000E+04                                 8.832068                            6.751129       0.195626       2.038961                    0.999668      28.562209      81.314403       0.634015       0.417359      -1.064247       0.024837       0.014208       0.008237       0.029776      -0.006872       0.024556       0.008825       0.001433       0.008654      -0.028230       0.002403       0.025827             10.430380      11.630354       4.817669      -2.524688       8.782434      -3.291888      10.878352          -0.000002
          487              C      10.414984      19.884984       1.164436      -0.190752      34.658230 0.43386285E+03  0.10225848E+05                                 9.263071                            6.970670       0.098924       2.002191                    0.999619      29.882569      86.872262       0.618773       0.419979      -1.058724      -0.026571      -0.029263       0.006021       0.039983      -0.013048       0.005032      -0.006225      -0.004263       0.062180      -0.023585      -0.000201       0.023787             11.035059      13.837254       5.329787      -1.381708       8.856661      -2.386979      10.411262          -0.000003
          488              C      11.424909      20.382109       1.910123       0.205960      32.903454 0.37672709E+03  0.85557531E+04                                 9.165661                            6.634388      -0.072368       1.995738                    0.999555      25.660884      72.797398       0.615557       0.438133      -1.049475       0.034195       0.022379      -0.020056       0.045523       0.022488      -0.030231      -0.003434       0.009926      -0.058487      -0.038991      -0.005017       0.044008             11.456188      14.593490       5.835864      -2.330099       8.821648      -2.038870      10.953426          -0.000001
          489              C      11.462977      20.144743       3.289532      -0.186390      34.906079 0.44578947E+03  0.10546407E+05                                 9.267939                            7.036862       0.248838       2.052994                    0.999717      29.639207      85.475835       0.621544       0.416543      -1.064121      -0.016882      -0.019055       0.020487       0.032678      -0.003833       0.020269       0.003868       0.020859       0.001780      -0.019003      -0.007193       0.026196             11.019364      12.565779       5.428732      -2.225785       9.134255      -2.607072      11.358057          -0.000002
          490              C      10.448574      19.443842       3.871750      -0.075858      31.790806 0.39495227E+03  0.90784103E+04                                 8.764234                            6.668209       0.055296       1.996616                    0.999713      28.490998      81.378505       0.631155       0.422187      -1.058993       0.014316       0.003652      -0.025484       0.029457      -0.020274       0.010257       0.001147      -0.006219       0.055537      -0.031253       0.008437       0.022816             10.385081      13.072892       5.628125      -2.006378       8.822763      -1.964102       9.259588          -0.000002
          491              C      15.249633      13.807524      17.856178       0.615930      24.561346 0.24238456E+03  0.49584266E+04                                 7.722497                            5.470150       0.037142       2.067399                    0.999376      21.806618      59.822342       0.646759       0.462940      -1.029211       0.020863       0.058237      -0.022635       0.065873      -0.063156      -0.015946       0.028892       0.114954      -0.080728      -0.080040      -0.024163       0.104204              9.556306       5.706225       3.679304       0.114689      13.463415      -2.468651       9.499278           0.000002
          492              C      14.770423      12.526644      18.402567      -0.057879      39.518570 0.43113240E+03  0.10018139E+05                                 9.956815                            6.820193       0.000020       2.001734                    0.999346      27.231247      75.427341       0.651502       0.404589      -1.082234      -0.010803      -0.044002       0.021673       0.050225       0.002451       0.005807      -0.000760      -0.012919       0.035201      -0.014100       0.001035       0.013065             12.842961       7.038507       5.606387      -0.712111      20.044558      -3.576608      11.445816           0.000000
          493              C      14.311366      11.510002      17.621052      -0.079416      33.813406 0.40990342E+03  0.95548403E+04                                 9.231940                            6.860661      -0.099099       1.946662                    0.999577      29.152139      85.149571       0.610215       0.430608      -1.048833       0.004532      -0.014206       0.026914       0.030769      -0.019429      -0.000933      -0.004351       0.042188       0.019042      -0.032351       0.006819       0.025532             10.934093       5.973227       3.733139       0.048432      15.718571      -1.939463      11.110481          -0.000001
          494              C      13.923967      10.329891      18.158484      -0.188662      36.421676 0.46269509E+03  0.11099396E+05                                 9.655005                            7.245735      -0.039150       1.957702                    0.998980      30.439057      89.725957       0.600068       0.425502      -1.053640       0.012455       0.027570      -0.012780       0.032841       0.001916       0.002177       0.023466      -0.000987      -0.052571      -0.031173       0.007789       0.023384             11.532676       6.203882       3.357225      -1.159345      14.690406      -3.854302      13.703741          -0.000001
          495              C      13.923967      10.139550      19.544610       0.208043      34.024281 0.37666483E+03  0.85370098E+04                                 9.342569                            6.605615      -0.025114       2.012762                    0.999538      25.452689      71.667040       0.622089       0.434413      -1.053806      -0.011675      -0.039947       0.020370       0.046336       0.018831       0.000292      -0.030257      -0.019153      -0.054529      -0.037841      -0.004224       0.042065             11.817764       7.008764       4.581980      -0.777549      15.812399      -4.152402      12.632130           0.000001
          496              C      14.358392      11.171868      20.344040      -0.198258      34.244627 0.43177301E+03  0.10141968E+05                                 9.130698                            6.922068       0.138970       2.010611                    0.999686      29.885254      86.110820       0.626602       0.416148      -1.063490       0.021860       0.026669      -0.006791       0.035145      -0.004194      -0.001178       0.004820       0.016662       0.100375      -0.026384      -0.007523       0.033907             10.661580       6.182280       3.833436      -0.293083      15.621424      -2.473643      10.181035           0.000002
          497              C      14.787889      12.343917      19.800562      -0.079616      32.688752 0.40323139E+03  0.92946897E+04                                 8.856362                            6.693648       0.016310       1.977996                    0.999591      28.626443      81.243681       0.637709       0.416680      -1.065015      -0.007763      -0.026798      -0.007709       0.028945      -0.001179       0.010224       0.023592      -0.000369       0.031770      -0.024770      -0.004541       0.029311             10.323556       5.863560       3.501420      -0.739660      14.401828      -3.284358      10.705281           0.000001
          498              C      19.550880      15.455201      18.618884       0.620027      23.672943 0.24059446E+03  0.49320713E+04                                 7.645995                            5.509384      -0.029317       2.048587                    0.999500      21.957968      61.080707       0.631554       0.473099      -1.019619      -0.042402       0.032672      -0.026036       0.059525       0.061875       0.000376       0.053697      -0.070291      -0.041351      -0.078327      -0.019899       0.098226              9.555626      12.047403      -4.194458       2.249876       7.374873      -2.884146       9.244603           0.000001
          499              C      20.597977      14.665176      19.251486      -0.061219      39.807664 0.44567140E+03  0.10454755E+05                                10.092785                            6.985750      -0.026129       1.996340                    0.999165      27.421367      76.615338       0.635864       0.410622      -1.076942       0.038394      -0.022905       0.021514       0.049614       0.002841      -0.006808      -0.003378       0.016742       0.035789      -0.015011      -0.001076       0.016087             13.327761      16.538634      -7.666380       4.487713      11.174781      -4.314709      12.269868          -0.000001
          500              C      20.596857      14.411463      20.652168      -0.082297      32.411187 0.40951962E+03  0.94791998E+04                                 8.832068                            6.751129       0.195626       2.038961                    0.999668      28.562209      81.314401       0.634015       0.417359      -1.064248       0.024837      -0.014208      -0.008237       0.029776       0.006872      -0.024556       0.008825       0.001433       0.008654      -0.028230       0.002403       0.025827             10.430380      11.630353      -4.817669       2.524688       8.782434      -3.291888      10.878352          -0.000002
          501              C      21.611484      13.704516      21.228564      -0.190752      34.658229 0.43386283E+03  0.10225848E+05                                 9.263071                            6.970670       0.098924       2.002191                    0.999619      29.882568      86.872258       0.618773       0.419979      -1.058723      -0.026571       0.029263      -0.006021       0.039983       0.013048      -0.005032      -0.006225      -0.004263       0.062180      -0.023585      -0.000201       0.023787             11.035059      13.837254      -5.329787       1.381708       8.856661      -2.386979      10.411262          -0.000003
          502              C       0.228409      13.207391      20.482877       0.205960      32.903451 0.37672705E+03  0.85557518E+04                                 9.165660                            6.634387      -0.072368       1.995738                    0.999555      25.660882      72.797388       0.615557       0.438133      -1.049475       0.034195      -0.022379       0.020056       0.045523      -0.022488       0.030231      -0.003434       0.009926      -0.058487      -0.038991      -0.005017       0.044008             11.456187      14.593488      -5.835863       2.330098       8.821647      -2.038870      10.953425          -0.000001
          503              C       0.266477      13.444757      19.103468      -0.186390      34.906078 0.44578944E+03  0.10546406E+05                                 9.267938                            7.036862       0.248838       2.052994                    0.999717      29.639206      85.475829       0.621544       0.416543      -1.064121      -0.016882       0.019055      -0.020487       0.032678       0.003833      -0.020269       0.003868       0.020859       0.001780      -0.019003      -0.007193       0.026196             11.019363      12.565778      -5.428732       2.225785       9.134255      -2.607072      11.358057          -0.000002
          504              C      21.645074      14.145658      18.521250      -0.075858      31.790804 0.39495225E+03  0.90784095E+04                                 8.764233                            6.668209       0.055296       1.996616                    0.999713      28.490998      81.378502       0.631155       0.422187      -1.058993       0.014316      -0.003652       0.025484       0.029457       0.020274      -0.010257       0.001147      -0.006219       0.055537      -0.031253       0.008437       0.022816             10.385080      13.072890      -5.628124       2.006378       8.822762      -1.964101       9.259587          -0.000002
          505              C      15.733322       7.143367       2.611024       0.615930      24.561346 0.24238456E+03  0.49584266E+04                                 7.722496                            5.470150       0.037142       2.067399                    0.999376      21.806618      59.822339       0.646759       0.462940      -1.029211       0.022635      -0.020863       0.058237       0.065873      -0.015946      -0.028892       0.063156      -0.097841      -0.132067      -0.080040      -0.024163       0.104204              9.556305       9.499278       0.114689       2.468651       5.706224      -3.679303      13.463414           0.000002
          506              C      15.186933       7.622577       1.330144      -0.057879      39.518569 0.43113238E+03  0.10018139E+05                                 9.956816                            6.820193       0.000020       2.001734                    0.999346      27.231246      75.427341       0.651502       0.404589      -1.082234      -0.021673       0.010803      -0.044002       0.050225       0.005807       0.000760      -0.002451       0.024060       0.001778      -0.014100       0.001035       0.013065             12.842961      11.445817      -0.712111       3.576608       7.038508      -5.606387      20.044559           0.000000
          507              C      15.968448       8.081634       0.313502      -0.079416      33.813406 0.40990343E+03  0.95548404E+04                                 9.231940                            6.860661      -0.099099       1.946662                    0.999577      29.152139      85.149572       0.610215       0.430608      -1.048833      -0.026914      -0.004532      -0.014206       0.030769      -0.000933       0.004351       0.019429      -0.011573      -0.072804      -0.032351       0.006819       0.025532             10.934093      11.110481       0.048432       1.939463       5.973227      -3.733139      15.718571          -0.000001
          508              C      15.431016       8.469033      21.526391      -0.188662      36.421676 0.46269509E+03  0.11099396E+05                                 9.655005                            7.245735      -0.039150       1.957702                    0.998980      30.439057      89.725957       0.600068       0.425502      -1.053640       0.012780      -0.012455       0.027570       0.032841       0.002177      -0.023466      -0.001916      -0.025792       0.027766      -0.031173       0.007789       0.023384             11.532676      13.703741      -1.159345       3.854302       6.203882      -3.357225      14.690406          -0.000001
          509              C      14.044890       8.469033      21.336050       0.208043      34.024281 0.37666483E+03  0.85370098E+04                                 9.342569                            6.605615      -0.025114       2.012762                    0.999538      25.452689      71.667040       0.622089       0.434413      -1.053806      -0.020370       0.011675      -0.039947       0.046336       0.000292       0.030257      -0.018831      -0.017688       0.055993      -0.037841      -0.004224       0.042065             11.817764      12.632130      -0.777549       4.152402       7.008764      -4.581980      15.812399           0.000001
          510              C      13.245460       8.034608      -0.024632      -0.198258      34.244629 0.43177304E+03  0.10141969E+05                                 9.130699                            6.922069       0.138970       2.010611                    0.999686      29.885255      86.110826       0.626602       0.416148      -1.063490       0.006791      -0.021860       0.026669       0.035145      -0.001178      -0.004820       0.004194       0.041856      -0.075180      -0.026384      -0.007523       0.033907             10.661580      10.181035      -0.293083       2.473643       6.182280      -3.833437      15.621425           0.000002
          511              C      13.788938       7.605111       1.147417      -0.079616      32.688751 0.40323138E+03  0.92946893E+04                                 8.856361                            6.693648       0.016310       1.977996                    0.999591      28.626443      81.243679       0.637709       0.416680      -1.065015       0.007709       0.007763      -0.026798       0.028945       0.010224      -0.023592       0.001179       0.016069      -0.015332      -0.024770      -0.004541       0.029311             10.323556      10.705281      -0.739660       3.284357       5.863560      -3.501420      14.401827           0.000001
          512              C      14.970616       2.842120       4.258701       0.620027      23.672943 0.24059445E+03  0.49320712E+04                                 7.645995                            5.509384      -0.029317       2.048587                    0.999500      21.957968      61.080707       0.631554       0.473099      -1.019619       0.026036       0.042402       0.032672       0.059525       0.000376      -0.053697      -0.061875       0.014470       0.126112      -0.078327      -0.019899       0.098226              9.555626       9.244603       2.249876       2.884146      12.047403       4.194458       7.374873           0.000001
          513              C      14.338014       1.795023       3.468676      -0.061219      39.807664 0.44567141E+03  0.10454755E+05                                10.092784                            6.985750      -0.026129       1.996340                    0.999165      27.421367      76.615336       0.635864       0.410622      -1.076942      -0.021514      -0.038394      -0.022905       0.049614      -0.006808       0.003378      -0.002841       0.009523      -0.043007      -0.015011      -0.001076       0.016087             13.327761      12.269868       4.487713       4.314709      16.538634       7.666380      11.174781          -0.000001
          514              C      12.937332       1.796143       3.214963      -0.082297      32.411172 0.40951938E+03  0.94791931E+04                                 8.832067                            6.751128       0.195626       2.038961                    0.999668      28.562198      81.314370       0.634015       0.417359      -1.064247       0.008237      -0.024837      -0.014208       0.029776      -0.024556      -0.008825      -0.006872       0.003610      -0.006476      -0.028230       0.002403       0.025827             10.430378      10.878350       2.524688       3.291888      11.630351       4.817668       8.782432          -0.000002
          515              C      12.360936       0.781516       2.508016      -0.190752      34.658231 0.43386288E+03  0.10225849E+05                                 9.263071                            6.970670       0.098924       2.002191                    0.999619      29.882570      86.872263       0.618773       0.419979      -1.058724       0.006021       0.026571       0.029263       0.039983      -0.005032       0.006225      -0.013048       0.033222      -0.024695      -0.023585      -0.000201       0.023787             11.035059      10.411262       1.381708       2.386979      13.837253       5.329787       8.856661          -0.000003
          516              C      13.106623      22.164591       2.010891       0.205960      32.903468 0.37672729E+03  0.85557583E+04                                 9.165662                            6.634389      -0.072368       1.995738                    0.999555      25.660891      72.797415       0.615558       0.438133      -1.049475      -0.020056      -0.034195      -0.022379       0.045523       0.030231       0.003434       0.022488      -0.034206       0.014355      -0.038991      -0.005017       0.044008             11.456190      10.953428       2.330099       2.038870      14.593492       5.835864       8.821649          -0.000001
          517              C      14.486032      22.126523       2.248257      -0.186390      34.906079 0.44578945E+03  0.10546406E+05                                 9.267938                            7.036862       0.248838       2.052994                    0.999717      29.639207      85.475831       0.621544       0.416543      -1.064121       0.020487       0.016882       0.019055       0.032678      -0.020269      -0.003868      -0.003833      -0.009539      -0.032178      -0.019003      -0.007193       0.026196             11.019363      11.358057       2.225785       2.607072      12.565778       5.428731       9.134254          -0.000002
          518              C      15.068250       0.747926       2.949158      -0.075858      31.790805 0.39495225E+03  0.90784098E+04                                 8.764233                            6.668209       0.055296       1.996616                    0.999713      28.490998      81.378504       0.631155       0.422187      -1.058993      -0.025484      -0.014316      -0.003652       0.029457      -0.010257      -0.001147      -0.020274       0.030878      -0.018440      -0.031253       0.008437       0.022816             10.385080       9.259588       2.006378       1.964102      13.072891       5.628124       8.822762          -0.000002
          519              C       6.659678      18.339867       8.585476       0.615930      24.561346 0.24238456E+03  0.49584266E+04                                 7.722497                            5.470150       0.037142       2.067399                    0.999376      21.806618      59.822342       0.646759       0.462940      -1.029211      -0.022635      -0.020863      -0.058237       0.065873       0.015946      -0.028892      -0.063156      -0.097841      -0.132067      -0.080040      -0.024163       0.104204              9.556306       9.499278      -0.114689       2.468651       5.706225       3.679304      13.463415           0.000002
          520              C       7.206067      18.819077       9.866356      -0.057879      39.518570 0.43113240E+03  0.10018139E+05                                 9.956816                            6.820193       0.000020       2.001734                    0.999346      27.231247      75.427343       0.651502       0.404589      -1.082234       0.021673       0.010803       0.044002       0.050225      -0.005807       0.000760       0.002451       0.024060       0.001778      -0.014100       0.001035       0.013065             12.842961      11.445817       0.712111       3.576608       7.038508       5.606387      20.044559           0.000000
          521              C       6.424552      19.278134      10.882998      -0.079416      33.813406 0.40990343E+03  0.95548406E+04                                 9.231941                            6.860661      -0.099099       1.946662                    0.999577      29.152139      85.149574       0.610215       0.430608      -1.048833       0.026914      -0.004532       0.014206       0.030769       0.000933       0.004351      -0.019429      -0.011573      -0.072804      -0.032351       0.006819       0.025532             10.934094      11.110481      -0.048432       1.939463       5.973227       3.733139      15.718572          -0.000001
          522              C       6.961984      19.665533      12.063109      -0.188662      36.421674 0.46269507E+03  0.11099395E+05                                 9.655005                            7.245735      -0.039150       1.957702                    0.998980      30.439056      89.725955       0.600068       0.425502      -1.053640      -0.012780      -0.012455      -0.027570       0.032841      -0.002177      -0.023466       0.001916      -0.025792       0.027766      -0.031173       0.007789       0.023384             11.532676      13.703741       1.159345       3.854302       6.203882       3.357225      14.690406          -0.000001
          523              C       8.348110      19.665533      12.253450       0.208043      34.024281 0.37666484E+03  0.85370098E+04                                 9.342569                            6.605615      -0.025114       2.012762                    0.999538      25.452689      71.667039       0.622089       0.434413      -1.053806       0.020370       0.011675       0.039947       0.046336      -0.000292       0.030257       0.018831      -0.017688       0.055993      -0.037841      -0.004224       0.042065             11.817764      12.632130       0.777549       4.152402       7.008764       4.581980      15.812399           0.000001
          524              C       9.147540      19.231108      11.221132      -0.198258      34.244628 0.43177303E+03  0.10141969E+05                                 9.130698                            6.922069       0.138970       2.010611                    0.999686      29.885255      86.110823       0.626602       0.416148      -1.063490      -0.006791      -0.021860      -0.026669       0.035145       0.001178      -0.004820      -0.004194       0.041856      -0.075180      -0.026384      -0.007523       0.033907             10.661580      10.181035       0.293083       2.473643       6.182280       3.833436      15.621425           0.000002
          525              C       8.604062      18.801611      10.049083      -0.079616      32.688752 0.40323139E+03  0.92946896E+04                                 8.856362                            6.693648       0.016310       1.977996                    0.999591      28.626443      81.243680       0.637709       0.416680      -1.065015      -0.007709       0.007763       0.026798       0.028945      -0.010224      -0.023592      -0.001179       0.016069      -0.015332      -0.024770      -0.004541       0.029311             10.323556      10.705281       0.739660       3.284358       5.863560       3.501420      14.401827           0.000001
          526              C       7.422384      14.038620       6.937799       0.620027      23.672944 0.24059445E+03  0.49320712E+04                                 7.645995                            5.509384      -0.029317       2.048587                    0.999500      21.957968      61.080709       0.631554       0.473099      -1.019619      -0.026036       0.042402      -0.032672       0.059525      -0.000376      -0.053697       0.061875       0.014470       0.126112      -0.078327      -0.019899       0.098226              9.555627       9.244603      -2.249876       2.884146      12.047404      -4.194458       7.374873           0.000001
          527              C       8.054986      12.991523       7.727824      -0.061219      39.807665 0.44567141E+03  0.10454755E+05                                10.092785                            6.985750      -0.026129       1.996340                    0.999165      27.421367      76.615337       0.635864       0.410622      -1.076942       0.021514      -0.038394       0.022905       0.049614       0.006808       0.003378       0.002841       0.009523      -0.043007      -0.015011      -0.001076       0.016087             13.327762      12.269868      -4.487714       4.314709      16.538635      -7.666381      11.174781          -0.000001
          528              C       9.455668      12.992643       7.981537      -0.082297      32.411173 0.40951938E+03  0.94791933E+04                                 8.832067                            6.751128       0.195626       2.038961                    0.999668      28.562198      81.314372       0.634015       0.417359      -1.064247      -0.008237      -0.024837       0.014208       0.029776       0.024556      -0.008825       0.006872       0.003610      -0.006476      -0.028230       0.002403       0.025827             10.430379      10.878351      -2.524688       3.291888      11.630352      -4.817669       8.782433          -0.000002
          529              C      10.032064      11.978016       8.688484      -0.190752      34.658232 0.43386287E+03  0.10225849E+05                                 9.263071                            6.970670       0.098924       2.002191                    0.999619      29.882570      86.872265       0.618773       0.419979      -1.058724      -0.006021       0.026571      -0.029263       0.039983       0.005032       0.006225       0.013048       0.033222      -0.024695      -0.023585      -0.000201       0.023787             11.035059      10.411262      -1.381708       2.386979      13.837255      -5.329788       8.856661          -0.000003
          530              C       9.286377      10.968091       9.185609       0.205960      32.903474 0.37672734E+03  0.85557600E+04                                 9.165663                            6.634389      -0.072368       1.995738                    0.999555      25.660894      72.797427       0.615557       0.438133      -1.049475       0.020056      -0.034195       0.022379       0.045523      -0.030231       0.003434      -0.022488      -0.034206       0.014355      -0.038991      -0.005017       0.044008             11.456191      10.953429      -2.330100       2.038871      14.593495      -5.835865       8.821651          -0.000001
          531              C       7.906968      10.930023       8.948243      -0.186390      34.906083 0.44578950E+03  0.10546407E+05                                 9.267939                            7.036862       0.248838       2.052994                    0.999717      29.639209      85.475840       0.621544       0.416543      -1.064121      -0.020487       0.016882      -0.019055       0.032678       0.020269      -0.003869       0.003833      -0.009539      -0.032178      -0.019003      -0.007193       0.026196             11.019364      11.358058      -2.225786       2.607072      12.565779      -5.428732       9.134255          -0.000002
          532              C       7.324750      11.944426       8.247342      -0.075858      31.790807 0.39495227E+03  0.90784103E+04                                 8.764234                            6.668209       0.055296       1.996616                    0.999713      28.490999      81.378507       0.631155       0.422187      -1.058993       0.025484      -0.014316       0.003652       0.029457       0.010257      -0.001147       0.020274       0.030878      -0.018440      -0.031253       0.008437       0.022816             10.385081       9.259588      -2.006378       1.964102      13.072892      -5.628124       8.822762          -0.000002
          533              C       4.536822       4.053133      19.781976       0.615930      24.561346 0.24238456E+03  0.49584266E+04                                 7.722496                            5.470150       0.037142       2.067399                    0.999376      21.806618      59.822342       0.646759       0.462940      -1.029211       0.022635       0.020863      -0.058237       0.065873       0.015946       0.028892       0.063156      -0.097841      -0.132067      -0.080040      -0.024163       0.104204              9.556306       9.499278      -0.114690      -2.468651       5.706224      -3.679303      13.463414           0.000002
          534              C       3.990433       3.573923      21.062856      -0.057879      39.518571 0.43113240E+03  0.10018139E+05                                 9.956816                            6.820193       0.000020       2.001734                    0.999346      27.231247      75.427343       0.651502       0.404589      -1.082234      -0.021673      -0.010803       0.044002       0.050225      -0.005807      -0.000760      -0.002451       0.024060       0.001778      -0.014100       0.001035       0.013065             12.842961      11.445817       0.712110      -3.576606       7.038508      -5.606387      20.044557           0.000000
          535              C       4.771948       3.114866      22.079498      -0.079416      33.813410 0.40990345E+03  0.95548411E+04                                 9.231941                            6.860661      -0.099099       1.946662                    0.999577      29.152140      85.149575       0.610215       0.430608      -1.048833      -0.026914       0.004532       0.014206       0.030769       0.000933      -0.004351       0.019429      -0.011573      -0.072804      -0.032351       0.006819       0.025532             10.934094      11.110481      -0.048432      -1.939463       5.973227      -3.733139      15.718574          -0.000001
          536              C       4.234516       2.727467       0.866609      -0.188662      36.421678 0.46269509E+03  0.11099396E+05                                 9.655005                            7.245735      -0.039150       1.957702                    0.998980      30.439057      89.725957       0.600068       0.425502      -1.053640       0.012780       0.012455      -0.027570       0.032841      -0.002177       0.023466      -0.001916      -0.025792       0.027766      -0.031173       0.007789       0.023384             11.532677      13.703741       1.159346      -3.854303       6.203882      -3.357225      14.690408          -0.000001
          537              C       2.848390       2.727467       1.056950       0.208043      34.024281 0.37666498E+03  0.85370139E+04                                 9.342569                            6.605616      -0.025114       2.012762                    0.999538      25.452689      71.667040       0.622089       0.434413      -1.053806      -0.020370      -0.011675       0.039947       0.046336      -0.000292      -0.030257      -0.018831      -0.017688       0.055993      -0.037841      -0.004224       0.042065             11.817763      12.632134       0.777548      -4.152402       7.008763      -4.581977      15.812392           0.000001
          538              C       2.048959       3.161892       0.024632      -0.198258      34.244606 0.43177298E+03  0.10141967E+05                                 9.130695                            6.922068       0.138970       2.010611                    0.999686      29.885256      86.110827       0.626602       0.416148      -1.063490       0.006791       0.021860      -0.026669       0.035145       0.001178       0.004820       0.004194       0.041856      -0.075180      -0.026384      -0.007524       0.033907             10.661574      10.181035       0.293083      -2.473643       6.182277      -3.833430      15.621409           0.000002
          539              C       2.592438       3.591389      21.245583      -0.079616      32.688754 0.40323153E+03  0.92946935E+04                                 8.856362                            6.693649       0.016309       1.977995                    0.999591      28.626444      81.243683       0.637709       0.416680      -1.065015       0.007709      -0.007763       0.026798       0.028945      -0.010224       0.023592       0.001179       0.016069      -0.015332      -0.024770      -0.004541       0.029311             10.323556      10.705286       0.739661      -3.284360       5.863559      -3.501417      14.401822           0.000001
          540              C       3.774116       8.354380      18.134299       0.620027      23.672943 0.24059445E+03  0.49320712E+04                                 7.645995                            5.509384      -0.029317       2.048587                    0.999500      21.957968      61.080707       0.631554       0.473099      -1.019619       0.026036      -0.042402      -0.032672       0.059525      -0.000376       0.053697      -0.061875       0.014470       0.126112      -0.078327      -0.019899       0.098226              9.555626       9.244603      -2.249876      -2.884146      12.047403       4.194458       7.374873           0.000001
          541              C       3.141514       9.401477      18.924324      -0.061219      39.807664 0.44567140E+03  0.10454755E+05                                10.092785                            6.985750      -0.026129       1.996340                    0.999165      27.421367      76.615338       0.635864       0.410622      -1.076942      -0.021514       0.038394       0.022905       0.049614       0.006808      -0.003378      -0.002841       0.009523      -0.043007      -0.015011      -0.001076       0.016087             13.327761      12.269868      -4.487713      -4.314709      16.538634       7.666380      11.174781          -0.000001
          542              C       1.740832       9.400357      19.178037      -0.082297      32.411187 0.40951962E+03  0.94791998E+04                                 8.832068                            6.751129       0.195626       2.038961                    0.999668      28.562209      81.314401       0.634015       0.417359      -1.064248       0.008237       0.024837       0.014208       0.029776       0.024556       0.008825      -0.006872       0.003610      -0.006476      -0.028230       0.002403       0.025827             10.430380      10.878352      -2.524688      -3.291888      11.630353       4.817669       8.782434          -0.000002
          543              C       1.164436      10.414984      19.884984      -0.190752      34.658229 0.43386283E+03  0.10225848E+05                                 9.263071                            6.970670       0.098924       2.002191                    0.999619      29.882568      86.872261       0.618773       0.419979      -1.058723       0.006021      -0.026571      -0.029263       0.039983       0.005031      -0.006225      -0.013048       0.033222      -0.024695      -0.023585      -0.000201       0.023787             11.035059      10.411262      -1.381708      -2.386979      13.837254       5.329787       8.856661          -0.000003
          544              C       1.910123      11.424909      20.382109       0.205960      32.903455 0.37672710E+03  0.85557532E+04                                 9.165661                            6.634388      -0.072368       1.995738                    0.999555      25.660884      72.797397       0.615557       0.438133      -1.049475      -0.020056       0.034195       0.022379       0.045523      -0.030231      -0.003434       0.022488      -0.034206       0.014355      -0.038991      -0.005017       0.044008             11.456188      10.953426      -2.330099      -2.038870      14.593490       5.835863       8.821648          -0.000001
          545              C       3.289532      11.462977      20.144743      -0.186390      34.906081 0.44578949E+03  0.10546407E+05                                 9.267939                            7.036862       0.248838       2.052994                    0.999717      29.639208      85.475838       0.621544       0.416543      -1.064121       0.020487      -0.016882      -0.019055       0.032678       0.020269       0.003868      -0.003833      -0.009539      -0.032178      -0.019003      -0.007193       0.026196             11.019364      11.358058      -2.225785      -2.607072      12.565779       5.428732       9.134255          -0.000002
          546              C       3.871750      10.448574      19.443842      -0.075858      31.790806 0.39495227E+03  0.90784102E+04                                 8.764233                            6.668209       0.055296       1.996616                    0.999713      28.490999      81.378507       0.631155       0.422187      -1.058993      -0.025484       0.014316       0.003652       0.029457       0.010257       0.001147      -0.020274       0.030878      -0.018440      -0.031253       0.008437       0.022816             10.385080       9.259588      -2.006378      -1.964102      13.072891       5.628124       8.822762          -0.000002
          547              C      17.856178      15.249633      13.807524       0.615930      24.561346 0.24238456E+03  0.49584266E+04                                 7.722496                            5.470150       0.037142       2.067399                    0.999376      21.806618      59.822342       0.646759       0.462940      -1.029211      -0.022635       0.020863       0.058237       0.065873      -0.015946       0.028892      -0.063156      -0.097841      -0.132067      -0.080040      -0.024163       0.104204              9.556306       9.499278       0.114689      -2.468651       5.706225       3.679304      13.463415           0.000002
          548              C      18.402567      14.770423      12.526644      -0.057879      39.518570 0.43113240E+03  0.10018139E+05                                 9.956815                            6.820193       0.000020       2.001734                    0.999346      27.231247      75.427342       0.651502       0.404589      -1.082234       0.021673      -0.010803      -0.044002       0.050225       0.005807      -0.000760       0.002451       0.024060       0.001778      -0.014100       0.001035       0.013065             12.842961      11.445817      -0.712111      -3.576608       7.038508       5.606387      20.044559           0.000000
          549              C      17.621052      14.311366      11.510002      -0.079416      33.813406 0.40990343E+03  0.95548406E+04                                 9.231941                            6.860661      -0.099099       1.946662                    0.999577      29.152139      85.149574       0.610215       0.430608      -1.048833       0.026914       0.004532      -0.014206       0.030769      -0.000933      -0.004351      -0.019429      -0.011573      -0.072804      -0.032351       0.006819       0.025532             10.934094      11.110481       0.048432      -1.939463       5.973227       3.733139      15.718572          -0.000001
          550              C      18.158484      13.923967      10.329891      -0.188662      36.421674 0.46269507E+03  0.11099395E+05                                 9.655005                            7.245735      -0.039150       1.957702                    0.998980      30.439056      89.725956       0.600068       0.425502      -1.053640      -0.012780       0.012455       0.027570       0.032841       0.002177       0.023466       0.001916      -0.025792       0.027766      -0.031173       0.007789       0.023384             11.532677      13.703741      -1.159345      -3.854302       6.203882       3.357225      14.690406          -0.000001
          551              C      19.544610      13.923967      10.139550       0.208043      34.024281 0.37666484E+03  0.85370098E+04                                 9.342569                            6.605615      -0.025114       2.012762                    0.999538      25.452689      71.667039       0.622089       0.434413      -1.053806       0.020370      -0.011675      -0.039947       0.046336       0.000292      -0.030257       0.018831      -0.017688       0.055993      -0.037841      -0.004224       0.042065             11.817764      12.632130      -0.777549      -4.152402       7.008764       4.581980      15.812398           0.000001
[truncated: 87,171 more chars]
