# Supplementary material for: A collection of forcefield precursors for metal–organic frameworks
Source: RSC Adv. 2019 Nov 13;9(63):36492–507. doi: 10.1039/c9ra07327b (PMC9075174; doi:10.1039/c9ra07327b)
Supplement: RA-009-C9RA07327B-s4960 [file RA-009-C9RA07327B-s4960.xyz]

   80
jmolscript: load "" {1 1 1} spacegroup "x,y,z" unitcell [{      7.339000     0.000000     0.000000 }, {      0.000000    11.247000     0.000000 }, {      0.000000     0.000000    15.845800 }]
Cd     3.448596     5.503157     3.513014     1.017341
Cd     3.890404    11.126657    12.332786     1.017341
Cd     7.118096     5.503157     4.409886     1.017340
Cd     0.220904    11.126657    11.435914     1.017340
H      2.581126     4.895819     7.769196     0.122666
H      3.390618     2.703779    11.017585     0.114399
H      5.958534     2.757764     7.933992     0.125326
H      1.356247     3.906083    10.962124     0.164675
H      0.724359     4.088285     9.539172     0.172002
H      1.495688     5.274843    10.212618     0.168551
H      4.757874    10.519319     8.076604     0.122666
H      3.948382     8.327279     4.828215     0.114399
H      1.380466     8.381264     7.911808     0.125326
H      5.982753     9.529583     4.883676     0.164675
H      6.614641     9.711785     6.306628     0.172001
H      5.843312    10.898343     5.633182     0.168551
H      6.250626     4.895819     0.153704     0.122666
H      7.060118     2.703779    12.751115     0.114399
H      2.289034     2.757764    -0.011092     0.125326
H      5.025747     3.906083    12.806576     0.164675
H      4.393859     4.088285    14.229528     0.172002
H      5.165188     5.274843    13.556082     0.168551
H      1.088374    10.519319    15.692096     0.122666
H      0.278882     8.327279     3.094685     0.114399
H      5.049966     8.381264     0.011092     0.125326
H      2.313253     9.529583     3.039224     0.164675
H      2.945141     9.711785     1.616272     0.172002
H      2.173812    10.898343     2.289718     0.168551
C      4.740994     4.501049     6.311382     0.623442
C      4.315332     3.960069     7.640845    -0.015817
C      3.141092     4.313224     8.228724    -0.178253
C      2.722769     3.855472     9.485296     0.218543
C      3.610788     2.996201    10.163496    -0.176643
C      4.777689     2.582311     9.623154    -0.020435
C      5.166656     3.046812     8.323799    -0.152855
C      1.467800     4.318848    10.103282    -0.514400
C      5.746437     1.598199    10.280755     0.597522
C      2.598006    10.124549     9.534418     0.623442
C      3.023668     9.583569     8.204955    -0.015817
C      4.197908     9.936725     7.617076    -0.178253
C      4.616231     9.478972     6.360504     0.218543
C      3.728212     8.619701     5.682304    -0.176643
C      2.561311     8.205811     6.222646    -0.020435
C      2.172344     8.670312     7.522001    -0.152856
C      5.871200     9.942348     5.742518    -0.514399
C      1.592563     7.221699     5.565045     0.597522
C      1.071494     4.501049     1.611518     0.623442
C      0.645832     3.960069     0.282055    -0.015817
C      6.810592     4.313224    15.539976    -0.178253
C      6.392269     3.855472    14.283404     0.218543
C      7.280288     2.996201    13.605204    -0.176643
C      1.108189     2.582311    14.145546    -0.020435
C      1.497156     3.046812    15.444901    -0.152855
C      5.137300     4.318848    13.665418    -0.514400
C      2.076937     1.598199    13.487945     0.597522
C      6.267506    10.124549    14.234282     0.623442
C      6.693168     9.583569    15.563745    -0.015817
C      0.528408     9.936725     0.305824    -0.178253
C      0.946731     9.478972     1.562396     0.218543
C      0.058712     8.619701     2.240596    -0.176643
C      6.230811     8.205811     1.700254    -0.020435
C      5.841844     8.670312     0.400899    -0.152855
C      2.201700     9.942348     2.180382    -0.514400
C      5.262063     7.221699     2.357855     0.597522
O      3.822885     5.117385     5.685473    -0.595290
O      5.933582     4.420071     5.989712    -0.552013
O      5.445538     1.264163    11.491374    -0.626673
O      6.740872     1.187683     9.729321    -0.492084
O      3.516115    10.740885    10.160327    -0.595290
O      1.405419    10.043571     9.856088    -0.552013
O      1.893462     6.887663     4.354426    -0.626673
O      0.598129     6.811183     6.116479    -0.492084
O      0.153385     5.117385     2.237427    -0.595290
O      2.264082     4.420071     1.933188    -0.552013
O      1.776038     1.264163    12.277326    -0.626673
O      3.071372     1.187683    14.039379    -0.492084
O      7.185615    10.740885    13.608373    -0.595290
O      5.074919    10.043571    13.912612    -0.552013
O      5.562962     6.887663     3.568474    -0.626673
O      4.267629     6.811183     1.806421    -0.492084

The following XYZ coordinates are in angstroms. Other properties are in atomic units.
The sperically averaged electron density of each atom fit to a function of the form exp(a - br)
eigen_1, eigen_2 and eigen_3 are the three eigenvalues of traceless quadrupole moment tensor
  atom number  atomic symbol              X              Y              Z     net charge C6 coefficient C8 coefficient C10 coefficient fluctuating dipole atomic polarizability isotropic forcefield polarizability              a              b squared Pearson coefficient          <r^3>          <r^4>         wp_QDO          m_QDO          q_QDO       dipole_x       dipole_y       dipole_z         dipole            Qxy            Qxz            Qyz     Q(x^2-y^2)  Q(3z^2 - R^2)        eigen_1        eigen_2        eigen_3 static polarizability      alpha(xx)      alpha(xy)      alpha(xz)      alpha(yy)      alpha(yz)      alpha(zz) atomic spin moment
            1             Cd       3.448596       5.503157       3.513014       1.017341     145.730045 0.36528005E+04  0.13337945E+06                                21.178632                           18.838757       0.766970       1.967822                    0.999336      75.645840     200.779905       0.460398       0.364342      -1.206186      -0.043320       0.024333      -0.021280       0.054051      -0.085329      -0.038424       0.029852      -0.182288       0.023875      -0.133395      -0.001550       0.134944             23.705284      26.564928       3.444965       1.428489      18.083809       0.429425      26.467115           0.000003
            2             Cd       3.890404      11.126657      12.332786       1.017341     145.730071 0.36528013E+04  0.13337948E+06                                21.178635                           18.838759       0.766970       1.967822                    0.999336      75.645843     200.779921       0.460398       0.364342      -1.206186       0.043320       0.024333       0.021280       0.054052       0.085329      -0.038424      -0.029851      -0.182288       0.023875      -0.133395      -0.001549       0.134944             23.705287      26.564934      -3.444965       1.428488      18.083811      -0.429421      26.467117           0.000003
            3             Cd       7.118096       5.503157       4.409886       1.017340     145.730083 0.36528017E+04  0.13337950E+06                                21.178636                           18.838761       0.766969       1.967822                    0.999336      75.645848     200.779940       0.460398       0.364342      -1.206186      -0.043320       0.024333       0.021280       0.054051      -0.085329       0.038424      -0.029852      -0.182288       0.023874      -0.133395      -0.001550       0.134945             23.705289      26.564935       3.444966      -1.428489      18.083813      -0.429426      26.467119           0.000003
            4             Cd       0.220904      11.126657      11.435914       1.017340     145.730111 0.36528026E+04  0.13337955E+06                                21.178640                           18.838764       0.766969       1.967821                    0.999336      75.645851     200.779959       0.460398       0.364343      -1.206186       0.043320       0.024333      -0.021280       0.054052       0.085329       0.038424       0.029852      -0.182288       0.023875      -0.133395      -0.001550       0.134944             23.705293      26.564941      -3.444966      -1.428488      18.083815       0.429421      26.467122           0.000003
            5              H       2.581126       4.895819       7.769196       0.122666       0.991912 0.71480049E+01  0.68777379E+02                                 1.689526                            1.598069      -1.063863       2.381752                    0.997154       3.548261      10.096330       0.475125       1.339792      -0.695223      -0.021358       0.021528      -0.016715       0.034626      -0.006775      -0.001586      -0.005064       0.009383      -0.012497      -0.010495       0.000102       0.010393              1.731731       1.696660      -0.345109       0.186067       1.765971      -0.407229       1.732561           0.000002
            6              H       3.390618       2.703779      11.017585       0.114399       1.003756 0.72635713E+01  0.70714496E+02                                 1.740962                            1.638006      -1.337603       2.241065                    0.993925       3.858294      11.325430       0.454188       1.385198      -0.684147      -0.009110      -0.010991       0.029605       0.032867      -0.005818      -0.004814      -0.000331       0.005429       0.027214      -0.011380       0.000298       0.011082              1.797871       1.616986       0.026139      -0.228906       1.534594      -0.324660       2.242032           0.000001
            7              H       5.958534       2.757764       7.933992       0.125326       1.177195 0.90212684E+01  0.90832052E+02                                 1.804652                            1.729487      -1.306795       2.265865                    0.995215       3.539527       9.880687       0.489256       1.243364      -0.717454       0.034798      -0.012245      -0.019167       0.041572      -0.006977      -0.009479       0.002425       0.013584      -0.003232      -0.009730      -0.006109       0.015838              1.817404       2.086533      -0.224867      -0.220136       1.642071      -0.028228       1.723606           0.000002
            8              H       1.356247       3.906083      10.962124       0.164675       0.923700 0.65073201E+01  0.60758383E+02                                 1.581235                            1.498348      -0.960165       2.442660                    0.998638       3.253513       8.925376       0.507046       1.293762      -0.705962       0.003784      -0.010701       0.011694       0.016297      -0.002383       0.001024      -0.003560       0.004125       0.000090      -0.004999       0.000284       0.004716              1.619559       1.392774       0.054153      -0.190330       1.420247      -0.372070       2.045656           0.000001
            9              H       0.724359       4.088285       9.539172       0.172002       0.906234 0.64790350E+01  0.60283526E+02                                 1.553246                            1.490034      -0.813726       2.514768                    0.999732       3.144937       8.545194       0.512277       1.285030      -0.708858      -0.007497      -0.007024      -0.012559       0.016226       0.002206       0.002051       0.003182       0.003790       0.015698      -0.005958      -0.001108       0.007065              1.576273       1.947595       0.176736       0.355843       1.281266       0.058687       1.499958           0.000002
           10              H       1.495688       5.274843      10.212618       0.168551       0.912663 0.64812268E+01  0.58911369E+02                                 1.423436                            1.383386      -0.774298       2.523135                    0.999958       2.887995       7.184065       0.608560       1.107289      -0.753192       0.005216       0.011418      -0.001233       0.012614       0.003160      -0.001897      -0.000834      -0.005211      -0.006911      -0.004128      -0.001439       0.005567              1.425873       1.192514      -0.006442      -0.027717       1.887392       0.042608       1.197712           0.000001
           11              H       4.757874      10.519319       8.076604       0.122666       0.991911 0.71480004E+01  0.68777325E+02                                 1.689525                            1.598068      -1.063862       2.381752                    0.997154       3.548261      10.096329       0.475125       1.339792      -0.695223       0.021358       0.021528       0.016715       0.034626       0.006775      -0.001586       0.005064       0.009383      -0.012497      -0.010495       0.000102       0.010393              1.731730       1.696659       0.345109       0.186067       1.765970       0.407228       1.732560           0.000002
           12              H       3.948382       8.327279       4.828215       0.114399       1.003756 0.72635713E+01  0.70714496E+02                                 1.740962                            1.638006      -1.337603       2.241065                    0.993925       3.858294      11.325430       0.454188       1.385198      -0.684147       0.009110      -0.010991      -0.029605       0.032867       0.005818      -0.004814       0.000331       0.005429       0.027214      -0.011380       0.000298       0.011082              1.797871       1.616986      -0.026139      -0.228906       1.534594       0.324660       2.242032           0.000001
           13              H       1.380466       8.381264       7.911808       0.125326       1.177194 0.90212572E+01  0.90831916E+02                                 1.804652                            1.729486      -1.306794       2.265865                    0.995215       3.539525       9.880682       0.489256       1.243365      -0.717454      -0.034798      -0.012245       0.019167       0.041572       0.006977      -0.009479      -0.002425       0.013584      -0.003232      -0.009730      -0.006109       0.015838              1.817403       2.086532       0.224867      -0.220135       1.642071       0.028228       1.723606           0.000002
           14              H       5.982753       9.529583       4.883676       0.164675       0.923699 0.65073167E+01  0.60758346E+02                                 1.581235                            1.498348      -0.960165       2.442660                    0.998638       3.253512       8.925374       0.507046       1.293762      -0.705962      -0.003784      -0.010701      -0.011694       0.016297       0.002383       0.001024       0.003560       0.004125       0.000090      -0.004999       0.000284       0.004716              1.619559       1.392774      -0.054153      -0.190330       1.420247       0.372070       2.045656           0.000001
           15              H       6.614641       9.711785       6.306628       0.172001       0.906234 0.64790345E+01  0.60283520E+02                                 1.553246                            1.490034      -0.813727       2.514768                    0.999732       3.144937       8.545194       0.512276       1.285030      -0.708858       0.007497      -0.007024       0.012559       0.016226      -0.002206       0.002051      -0.003182       0.003790       0.015698      -0.005958      -0.001108       0.007065              1.576273       1.947595      -0.176736       0.355843       1.281266      -0.058687       1.499958           0.000002
           16              H       5.843312      10.898343       5.633182       0.168551       0.912662 0.64812230E+01  0.58911326E+02                                 1.423435                            1.383386      -0.774298       2.523135                    0.999958       2.887994       7.184062       0.608560       1.107289      -0.753192      -0.005216       0.011418       0.001233       0.012614      -0.003160      -0.001897       0.000834      -0.005211      -0.006911      -0.004128      -0.001439       0.005567              1.425872       1.192514       0.006442      -0.027717       1.887391      -0.042608       1.197712           0.000001
           17              H       6.250626       4.895819       0.153704       0.122666       0.991911 0.71480042E+01  0.68777374E+02                                 1.689526                            1.598069      -1.063863       2.381752                    0.997154       3.548261      10.096331       0.475125       1.339793      -0.695223      -0.021358       0.021528       0.016715       0.034626      -0.006775       0.001586       0.005064       0.009383      -0.012497      -0.010495       0.000102       0.010393              1.731731       1.696660      -0.345109      -0.186067       1.765971       0.407229       1.732561           0.000002
           18              H       7.060118       2.703779      12.751115       0.114399       1.003757 0.72635764E+01  0.70714553E+02                                 1.740962                            1.638006      -1.337603       2.241065                    0.993925       3.858295      11.325431       0.454188       1.385198      -0.684147      -0.009110      -0.010991      -0.029605       0.032867      -0.005818       0.004814       0.000331       0.005429       0.027214      -0.011380       0.000298       0.011082              1.797871       1.616987       0.026139       0.228906       1.534594       0.324660       2.242032           0.000001
           19              H       2.289034       2.757764      -0.011092       0.125326       1.177195 0.90212685E+01  0.90832050E+02                                 1.804652                            1.729487      -1.306795       2.265865                    0.995215       3.539527       9.880686       0.489256       1.243364      -0.717454       0.034798      -0.012245       0.019167       0.041572      -0.006977       0.009479      -0.002425       0.013584      -0.003232      -0.009730      -0.006109       0.015838              1.817403       2.086533      -0.224867       0.220136       1.642071       0.028228       1.723606           0.000002
           20              H       5.025747       3.906083      12.806576       0.164675       0.923700 0.65073196E+01  0.60758379E+02                                 1.581236                            1.498348      -0.960165       2.442660                    0.998638       3.253513       8.925377       0.507046       1.293762      -0.705962       0.003784      -0.010701      -0.011694       0.016297      -0.002383      -0.001024       0.003560       0.004125       0.000090      -0.004999       0.000284       0.004716              1.619559       1.392775       0.054153       0.190330       1.420247       0.372070       2.045656           0.000001
           21              H       4.393859       4.088285      14.229528       0.172002       0.906234 0.64790346E+01  0.60283523E+02                                 1.553246                            1.490034      -0.813726       2.514768                    0.999732       3.144937       8.545195       0.512276       1.285030      -0.708858      -0.007497      -0.007024       0.012559       0.016226       0.002206      -0.002051      -0.003182       0.003790       0.015698      -0.005958      -0.001108       0.007065              1.576273       1.947595       0.176736      -0.355843       1.281266      -0.058687       1.499958           0.000002
           22              H       5.165188       5.274843      13.556082       0.168551       0.912663 0.64812275E+01  0.58911379E+02                                 1.423436                            1.383387      -0.774298       2.523135                    0.999958       2.887995       7.184066       0.608560       1.107289      -0.753191       0.005216       0.011418       0.001233       0.012614       0.003160       0.001897       0.000834      -0.005211      -0.006911      -0.004128      -0.001439       0.005567              1.425873       1.192514      -0.006442       0.027717       1.887392      -0.042608       1.197713           0.000001
           23              H       1.088374      10.519319      15.692096       0.122666       0.991912 0.71480052E+01  0.68777380E+02                                 1.689526                            1.598069      -1.063863       2.381752                    0.997154       3.548262      10.096331       0.475125       1.339791      -0.695223       0.021358       0.021528      -0.016715       0.034626       0.006775       0.001586      -0.005064       0.009383      -0.012497      -0.010495       0.000102       0.010393              1.731730       1.696660       0.345109      -0.186067       1.765970      -0.407228       1.732561           0.000002
           24              H       0.278882       8.327279       3.094685       0.114399       1.003756 0.72635713E+01  0.70714496E+02                                 1.740962                            1.638006      -1.337603       2.241065                    0.993925       3.858294      11.325430       0.454188       1.385198      -0.684147       0.009110      -0.010991       0.029605       0.032867       0.005818       0.004814      -0.000331       0.005429       0.027214      -0.011380       0.000298       0.011082              1.797871       1.616986      -0.026139       0.228906       1.534594      -0.324660       2.242032           0.000001
           25              H       5.049966       8.381264       0.011092       0.125326       1.177195 0.90212628E+01  0.90831983E+02                                 1.804652                            1.729487      -1.306794       2.265865                    0.995215       3.539526       9.880684       0.489256       1.243364      -0.717454      -0.034798      -0.012245      -0.019167       0.041572       0.006977       0.009479       0.002425       0.013584      -0.003232      -0.009730      -0.006109       0.015838              1.817403       2.086533       0.224867       0.220135       1.642071      -0.028228       1.723606           0.000002
           26              H       2.313253       9.529583       3.039224       0.164675       0.923700 0.65073201E+01  0.60758383E+02                                 1.581235                            1.498348      -0.960165       2.442660                    0.998638       3.253513       8.925376       0.507046       1.293762      -0.705962      -0.003784      -0.010701       0.011694       0.016297       0.002383      -0.001024      -0.003560       0.004125       0.000090      -0.004999       0.000284       0.004716              1.619559       1.392774      -0.054153       0.190330       1.420247      -0.372070       2.045656           0.000001
           27              H       2.945141       9.711785       1.616272       0.172002       0.906234 0.64790350E+01  0.60283525E+02                                 1.553246                            1.490034      -0.813726       2.514768                    0.999732       3.144937       8.545194       0.512277       1.285030      -0.708858       0.007497      -0.007024      -0.012559       0.016226      -0.002206      -0.002051       0.003182       0.003790       0.015698      -0.005958      -0.001108       0.007065              1.576273       1.947595      -0.176736      -0.355843       1.281266       0.058687       1.499958           0.000002
           28              H       2.173812      10.898343       2.289718       0.168551       0.912662 0.64812237E+01  0.58911335E+02                                 1.423435                            1.383386      -0.774298       2.523135                    0.999958       2.887994       7.184063       0.608560       1.107289      -0.753191      -0.005216       0.011418      -0.001233       0.012614      -0.003160       0.001897      -0.000834      -0.005211      -0.006911      -0.004128      -0.001439       0.005567              1.425873       1.192514       0.006442       0.027717       1.887392       0.042608       1.197712           0.000001
           29              C       4.740994       4.501049       6.311382       0.623442      24.358642 0.24642273E+03  0.50813142E+04                                 7.743014                            5.572938      -0.075594       2.032580                    0.999252      22.096408      61.624741       0.628481       0.472627      -1.019984       0.020347       0.040925      -0.041715       0.061878       0.010970       0.024093       0.072768      -0.122776      -0.168889      -0.092113      -0.029956       0.122068              9.300335       9.678073      -0.550721      -1.217958       6.788072      -4.138587      11.434860           0.000006
           30              C       4.315332       3.960069       7.640845      -0.015817      38.124791 0.42988989E+03  0.99919785E+04                                 9.740588                            6.828807      -0.012717       1.997773                    0.999305      27.109330      75.343804       0.647811       0.406784      -1.079698      -0.017194      -0.001575       0.040899       0.044394      -0.005799       0.010305      -0.008012       0.006464      -0.052216      -0.022009       0.002153       0.019857             12.094536      10.214310      -1.617809      -2.227619       9.921850      -6.250527      16.147449           0.000002
           31              C       3.141092       4.313224       8.228724      -0.178253      34.126372 0.44707944E+03  0.10604950E+05                                 9.171279                            7.094077       0.034117       1.980945                    0.999520      29.956802      87.051446       0.611708       0.422122      -1.058549       0.021016      -0.002273      -0.017668       0.027550      -0.005830       0.024129       0.007322      -0.004457      -0.102365      -0.045268       0.019303       0.025965             10.328917      10.281750      -1.302532      -3.219687       7.641030      -3.544638      13.063973           0.000006
           32              C       2.722769       3.855472       9.485296       0.218543      30.063733 0.35686737E+03  0.79271094E+04                                 8.453250                            6.339551       0.129586       2.076790                    0.998841      24.244604      66.133273       0.652915       0.422320      -1.068333      -0.062563       0.013796       0.028241       0.070014      -0.019933      -0.025428      -0.003699       0.042107      -0.025390      -0.033899      -0.009370       0.043269              9.764655      11.595140      -2.704899      -2.467543       7.227329      -2.411772      10.471497           0.000002
           33              C       3.610788       2.996201      10.163496      -0.176643      34.707829 0.46590474E+03  0.11196396E+05                                 9.357249                            7.308194      -0.080152       1.944404                    0.999128      30.430370      89.798228       0.592885       0.429887      -1.050879       0.012279      -0.022690      -0.012942       0.028863       0.034655      -0.016702       0.017771      -0.019282       0.023778      -0.049961       0.016996       0.032965             10.522790      12.280381      -3.921227      -0.604102       8.853479      -2.796486      10.434511           0.000004
           34              C       4.777689       2.582311       9.623154      -0.020435      37.705523 0.45546877E+03  0.10764841E+05                                 9.729492                            7.094014      -0.012500       1.996688                    0.999268      27.618507      77.975040       0.625461       0.414340      -1.072321      -0.043474       0.019375      -0.014380       0.049720       0.008058      -0.003743      -0.009904      -0.001285       0.056297      -0.017975      -0.005127       0.023102             11.681638      12.305317      -4.343935       0.335069      10.390544      -4.495919      12.349053           0.000002
           35              C       5.166656       3.046812       8.323799      -0.152855      37.291696 0.49455164E+03  0.12038866E+05                                 9.811581                            7.507047      -0.104742       1.921515                    0.999376      30.976211      91.388550       0.588809       0.427325      -1.054600      -0.022359       0.003839       0.006164       0.023508       0.010083      -0.019556       0.025700       0.012514      -0.078074      -0.047375       0.020797       0.026578             11.426772       9.435608      -2.644042       0.282456      10.603616      -5.903497      14.241093           0.000007
           36              C       1.467800       4.318848      10.103282      -0.514400      26.911782 0.41492753E+03  0.96114281E+04                                 7.525736                            6.522793       0.418488       2.097447                    0.999084      31.228555      88.201354       0.687645       0.384526      -1.089041       0.055243      -0.028175      -0.027530       0.067850      -0.011092      -0.010490      -0.009506       0.012759       0.019241      -0.022433       0.007025       0.015408              8.003844       9.954404      -0.689720      -1.654244       6.637569      -0.211665       7.419558           0.000004
           37              C       5.746437       1.598199      10.280755       0.597522      23.015412 0.25799282E+03  0.53979475E+04                                 7.535981                            5.755320      -0.104403       2.020008                    0.999503      22.702055      64.424603       0.608026       0.481463      -1.012135       0.033312      -0.037467       0.038669       0.063315       0.079517       0.015333       0.054897      -0.025794      -0.012874      -0.086950      -0.020412       0.107362              8.746307       9.683606      -3.162848       0.566670       7.556200      -2.337575       8.999114           0.000004
           38              C       2.598006      10.124549       9.534418       0.623442      24.358630 0.24642256E+03  0.50813101E+04                                 7.743011                            5.572936      -0.075594       2.032580                    0.999252      22.096411      61.624752       0.628481       0.472627      -1.019984      -0.020347       0.040925       0.041715       0.061878      -0.010970       0.024093      -0.072768      -0.122776      -0.168889      -0.092113      -0.029956       0.122068              9.300332       9.678071       0.550721      -1.217958       6.788069       4.138584      11.434855           0.000006
           39              C       3.023668       9.583569       8.204955      -0.015817      38.124793 0.42988997E+03  0.99919808E+04                                 9.740589                            6.828808      -0.012717       1.997773                    0.999305      27.109330      75.343805       0.647811       0.406784      -1.079698       0.017194      -0.001574      -0.040899       0.044394       0.005799       0.010305       0.008012       0.006464      -0.052216      -0.022009       0.002152       0.019857             12.094537      10.214308       1.617811      -2.227618       9.921852       6.250528      16.147450           0.000002
           40              C       4.197908       9.936725       7.617076      -0.178253      34.126359 0.44707940E+03  0.10604949E+05                                 9.171277                            7.094077       0.034117       1.980945                    0.999520      29.956802      87.051448       0.611707       0.422122      -1.058549      -0.021016      -0.002273       0.017668       0.027550       0.005829       0.024129      -0.007322      -0.004457      -0.102365      -0.045268       0.019303       0.025965             10.328915      10.281747       1.302533      -3.219683       7.641030       3.544637      13.063967           0.000006
           41              C       4.616231       9.478972       6.360504       0.218543      30.063736 0.35686747E+03  0.79271122E+04                                 8.453251                            6.339552       0.129586       2.076790                    0.998841      24.244605      66.133277       0.652915       0.422320      -1.068333       0.062563       0.013796      -0.028241       0.070014       0.019933      -0.025428       0.003699       0.042107      -0.025390      -0.033899      -0.009370       0.043269              9.764656      11.595140       2.704900      -2.467541       7.227331       2.411774      10.471495           0.000002
           42              C       3.728212       8.619701       5.682304      -0.176643      34.707835 0.46590482E+03  0.11196398E+05                                 9.357249                            7.308195      -0.080153       1.944404                    0.999128      30.430373      89.798238       0.592885       0.429887      -1.050879      -0.012279      -0.022690       0.012942       0.028863      -0.034655      -0.016702      -0.017771      -0.019282       0.023778      -0.049961       0.016996       0.032965             10.522791      12.280382       3.921228      -0.604103       8.853480       2.796486      10.434511           0.000004
           43              C       2.561311       8.205811       6.222646      -0.020435      37.705524 0.45546877E+03  0.10764841E+05                                 9.729492                            7.094014      -0.012500       1.996688                    0.999268      27.618507      77.975040       0.625461       0.414340      -1.072321       0.043474       0.019375       0.014380       0.049720      -0.008058      -0.003743       0.009904      -0.001285       0.056297      -0.017975      -0.005127       0.023102             11.681638      12.305317       4.343935       0.335069      10.390545       4.495919      12.349052           0.000002
           44              C       2.172344       8.670312       7.522001      -0.152856      37.291709 0.49455184E+03  0.12038872E+05                                 9.811584                            7.507049      -0.104743       1.921515                    0.999376      30.976216      91.388572       0.588809       0.427325      -1.054600       0.022359       0.003839      -0.006164       0.023508      -0.010083      -0.019556      -0.025700       0.012514      -0.078074      -0.047375       0.020797       0.026578             11.426776       9.435609       2.644042       0.282457      10.603620       5.903500      14.241098           0.000007
           45              C       5.871200       9.942348       5.742518      -0.514399      26.911775 0.41492742E+03  0.96114249E+04                                 7.525734                            6.522792       0.418488       2.097447                    0.999084      31.228550      88.201332       0.687645       0.384526      -1.089041      -0.055243      -0.028175       0.027530       0.067850       0.011092      -0.010491       0.009506       0.012759       0.019242      -0.022433       0.007025       0.015408              8.003841       9.954400       0.689719      -1.654242       6.637567       0.211665       7.419556           0.000004
           46              C       1.592563       7.221699       5.565045       0.597522      23.015398 0.25799260E+03  0.53979422E+04                                 7.535979                            5.755318      -0.104404       2.020007                    0.999503      22.702055      64.424607       0.608026       0.481463      -1.012135      -0.033312      -0.037467      -0.038669       0.063315      -0.079517       0.015333      -0.054897      -0.025794      -0.012874      -0.086950      -0.020412       0.107362              8.746303       9.683600       3.162847       0.566668       7.556198       2.337573       8.999112           0.000004
           47              C       1.071494       4.501049       1.611518       0.623442      24.358640 0.24642272E+03  0.50813138E+04                                 7.743013                            5.572938      -0.075594       2.032580                    0.999252      22.096407      61.624735       0.628481       0.472627      -1.019984       0.020347       0.040925       0.041715       0.061878       0.010970      -0.024093      -0.072768      -0.122776      -0.168889      -0.092113      -0.029956       0.122068              9.300334       9.678073      -0.550721       1.217958       6.788071       4.138586      11.434859           0.000006
           48              C       0.645832       3.960069       0.282055      -0.015817      38.124789 0.42988986E+03  0.99919776E+04                                 9.740588                            6.828807      -0.012717       1.997773                    0.999305      27.109329      75.343800       0.647811       0.406784      -1.079698      -0.017194      -0.001574      -0.040899       0.044394      -0.005799      -0.010305       0.008012       0.006464      -0.052216      -0.022009       0.002153       0.019857             12.094536      10.214309      -1.617809       2.227619       9.921849       6.250527      16.147448           0.000002
           49              C       6.810592       4.313224      15.539976      -0.178253      34.126375 0.44707949E+03  0.10604952E+05                                 9.171279                            7.094077       0.034117       1.980945                    0.999520      29.956804      87.051451       0.611708       0.422122      -1.058549       0.021016      -0.002273       0.017668       0.027550      -0.005830      -0.024129      -0.007322      -0.004457      -0.102365      -0.045268       0.019303       0.025965             10.328918      10.281750      -1.302532       3.219687       7.641030       3.544638      13.063973           0.000006
           50              C       6.392269       3.855472      14.283404       0.218543      30.063732 0.35686734E+03  0.79271086E+04                                 8.453250                            6.339551       0.129586       2.076790                    0.998841      24.244603      66.133270       0.652915       0.422320      -1.068333      -0.062563       0.013796      -0.028241       0.070014      -0.019933       0.025428       0.003699       0.042107      -0.025390      -0.033899      -0.009370       0.043269              9.764655      11.595140      -2.704899       2.467543       7.227328       2.411772      10.471496           0.000002
           51              C       7.280288       2.996201      13.605204      -0.176643      34.707827 0.46590469E+03  0.11196394E+05                                 9.357248                            7.308194      -0.080152       1.944404                    0.999128      30.430369      89.798221       0.592885       0.429887      -1.050879       0.012279      -0.022690       0.012942       0.028863       0.034655       0.016702      -0.017771      -0.019282       0.023778      -0.049961       0.016996       0.032965             10.522789      12.280380      -3.921227       0.604102       8.853478       2.796486      10.434510           0.000004
           52              C       1.108189       2.582311      14.145546      -0.020435      37.705521 0.45546874E+03  0.10764840E+05                                 9.729491                            7.094014      -0.012500       1.996688                    0.999268      27.618506      77.975034       0.625461       0.414340      -1.072321      -0.043474       0.019375       0.014380       0.049720       0.008058       0.003743       0.009904      -0.001285       0.056297      -0.017975      -0.005127       0.023102             11.681637      12.305316      -4.343935      -0.335069      10.390543       4.495918      12.349052           0.000002
           53              C       1.497156       3.046812      15.444901      -0.152855      37.291695 0.49455162E+03  0.12038866E+05                                 9.811581                            7.507047      -0.104742       1.921515                    0.999376      30.976210      91.388549       0.588809       0.427325      -1.054600      -0.022359       0.003839      -0.006164       0.023508       0.010083       0.019556      -0.025700       0.012514      -0.078074      -0.047375       0.020797       0.026578             11.426773       9.435609      -2.644042      -0.282456      10.603616       5.903497      14.241093           0.000007
           54              C       5.137300       4.318848      13.665418      -0.514400      26.911789 0.41492767E+03  0.96114323E+04                                 7.525738                            6.522794       0.418488       2.097447                    0.999084      31.228561      88.201376       0.687645       0.384526      -1.089041       0.055243      -0.028175       0.027530       0.067850      -0.011092       0.010490       0.009506       0.012759       0.019242      -0.022433       0.007025       0.015408              8.003845       9.954405      -0.689720       1.654244       6.637570       0.211665       7.419559           0.000004
           55              C       2.076937       1.598199      13.487945       0.597522      23.015411 0.25799281E+03  0.53979473E+04                                 7.535982                            5.755320      -0.104404       2.020007                    0.999503      22.702055      64.424607       0.608026       0.481463      -1.012135       0.033312      -0.037467      -0.038669       0.063315       0.079517      -0.015333      -0.054897      -0.025793      -0.012874      -0.086950      -0.020412       0.107362              8.746307       9.683606      -3.162848      -0.566670       7.556201       2.337576       8.999115           0.000004
           56              C       6.267506      10.124549      14.234282       0.623442      24.358628 0.24642255E+03  0.50813096E+04                                 7.743010                            5.572936      -0.075594       2.032580                    0.999252      22.096410      61.624747       0.628481       0.472627      -1.019984      -0.020347       0.040925      -0.041715       0.061878      -0.010970      -0.024093       0.072768      -0.122776      -0.168889      -0.092113      -0.029956       0.122069              9.300331       9.678070       0.550721       1.217958       6.788069      -4.138583      11.434853           0.000006
           57              C       6.693168       9.583569      15.563745      -0.015817      38.124786 0.42988989E+03  0.99919784E+04                                 9.740587                            6.828807      -0.012717       1.997773                    0.999305      27.109327      75.343792       0.647811       0.406784      -1.079698       0.017194      -0.001575       0.040899       0.044394       0.005799      -0.010305      -0.008012       0.006464      -0.052216      -0.022009       0.002153       0.019857             12.094535      10.214307       1.617811       2.227617       9.921850      -6.250526      16.147446           0.000002
           58              C       0.528408       9.936725       0.305824      -0.178253      34.126358 0.44707937E+03  0.10604948E+05                                 9.171276                            7.094076       0.034117       1.980945                    0.999520      29.956802      87.051443       0.611708       0.422122      -1.058549      -0.021016      -0.002273      -0.017668       0.027550       0.005830      -0.024129       0.007322      -0.004457      -0.102365      -0.045268       0.019303       0.025965             10.328914      10.281746       1.302533       3.219683       7.641029      -3.544637      13.063966           0.000006
           59              C       0.946731       9.478972       1.562396       0.218543      30.063732 0.35686741E+03  0.79271104E+04                                 8.453250                            6.339552       0.129586       2.076790                    0.998841      24.244603      66.133268       0.652915       0.422320      -1.068333       0.062563       0.013796       0.028241       0.070014       0.019933       0.025428      -0.003699       0.042107      -0.025390      -0.033899      -0.009370       0.043269              9.764654      11.595139       2.704900       2.467541       7.227330      -2.411773      10.471494           0.000002
           60              C       0.058712       8.619701       2.240596      -0.176643      34.707833 0.46590477E+03  0.11196397E+05                                 9.357249                            7.308194      -0.080152       1.944404                    0.999128      30.430371      89.798228       0.592885       0.429887      -1.050879      -0.012279      -0.022690      -0.012942       0.028863      -0.034655       0.016702       0.017771      -0.019282       0.023778      -0.049961       0.016996       0.032965             10.522790      12.280382       3.921228       0.604103       8.853479      -2.796486      10.434510           0.000004
           61              C       6.230811       8.205811       1.700254      -0.020435      37.705520 0.45546871E+03  0.10764839E+05                                 9.729491                            7.094014      -0.012500       1.996688                    0.999268      27.618505      77.975031       0.625461       0.414340      -1.072321       0.043474       0.019375      -0.014380       0.049720      -0.008058       0.003743      -0.009904      -0.001285       0.056297      -0.017975      -0.005127       0.023102             11.681637      12.305316       4.343935      -0.335068      10.390543      -4.495918      12.349051           0.000002
           62              C       5.841844       8.670312       0.400899      -0.152855      37.291704 0.49455177E+03  0.12038870E+05                                 9.811583                            7.507048      -0.104743       1.921515                    0.999376      30.976214      91.388564       0.588809       0.427325      -1.054600       0.022359       0.003839       0.006164       0.023508      -0.010083       0.019556       0.025700       0.012514      -0.078074      -0.047375       0.020797       0.026578             11.426775       9.435608       2.644042      -0.282457      10.603619      -5.903499      14.241097           0.000007
           63              C       2.201700       9.942348       2.180382      -0.514400      26.911788 0.41492768E+03  0.96114325E+04                                 7.525738                            6.522795       0.418488       2.097447                    0.999084      31.228561      88.201377       0.687645       0.384526      -1.089041      -0.055243      -0.028175      -0.027530       0.067850       0.011092       0.010490      -0.009506       0.012759       0.019241      -0.022433       0.007025       0.015408              8.003845       9.954405       0.689720       1.654244       6.637569      -0.211665       7.419559           0.000004
           64              C       5.262063       7.221699       2.357855       0.597522      23.015399 0.25799262E+03  0.53979426E+04                                 7.535979                            5.755318      -0.104404       2.020007                    0.999503      22.702056      64.424610       0.608026       0.481463      -1.012135      -0.033312      -0.037467       0.038669       0.063315      -0.079517      -0.015333       0.054897      -0.025794      -0.012874      -0.086950      -0.020412       0.107362              8.746304       9.683601       3.162847      -0.566668       7.556198      -2.337573       8.999112           0.000004
           65              O       3.822885       5.117385       5.685473      -0.595290      42.234591 0.61503157E+03  0.15294694E+05                                 9.673218                            7.710154       0.253392       2.111921                    0.996924      28.765816      76.971723       0.679521       0.362460      -1.135963       0.023145       0.032364       0.049033       0.063146      -0.024223       0.058765       0.012070      -0.042010      -0.014572      -0.077656       0.027791       0.049865             11.263338      10.408302      -3.733889       4.081007       9.883827      -5.187880      13.497884           0.000001
           66              O       5.933582       4.420071       5.989712      -0.552013      33.115950 0.46720919E+03  0.10822903E+05                                 8.067526                            6.588742       0.592896       2.239200                    0.998937      27.034194      69.312572       0.758838       0.348437      -1.149774      -0.018991       0.020931       0.035984       0.045756       0.021338      -0.028103       0.029639      -0.004487      -0.162075      -0.074753       0.026123       0.048630              9.056593      12.738663       1.230834      -3.810829       6.111253      -1.848988       8.319864           0.000001
           67              O       5.445538       1.264163      11.491374      -0.626673      42.522739 0.71472448E+03  0.18434463E+05                                 9.661759                            8.308047       0.081710       2.057296                    0.994173      29.347938      79.698044       0.655728       0.362152      -1.137414      -0.009654       0.049479      -0.016921       0.053176       0.059404      -0.007571      -0.001762       0.002791       0.199592      -0.092788       0.025092       0.067696             10.712797       9.637760       0.537338      -0.533342       8.359010      -2.902007      14.141620          -0.000000
           68              O       6.740872       1.187683       9.729321      -0.492084      28.084011 0.41401772E+03  0.93168161E+04                                 7.222148                            6.232019       0.819948       2.344518                    0.998431      25.779832      65.410644       0.773727       0.351779      -1.145610      -0.005767       0.012594      -0.005991       0.015092       0.004772       0.008353       0.043534       0.024068      -0.129968      -0.068041       0.025777       0.042265              7.829342      10.539453      -2.602132      -0.894080       6.480410       0.182377       6.468161           0.000004
           69              O       3.516115      10.740885      10.160327      -0.595290      42.234603 0.61503173E+03  0.15294699E+05                                 9.673220                            7.710155       0.253392       2.111921                    0.996924      28.765818      76.971733       0.679521       0.362460      -1.135963      -0.023145       0.032364      -0.049034       0.063146       0.024223       0.058765      -0.012070      -0.042010      -0.014572      -0.077656       0.027791       0.049865             11.263340      10.408307       3.733891       4.081008       9.883829       5.187881      13.497885           0.000001
           70              O       1.405419      10.043571       9.856088      -0.552013      33.115942 0.46720890E+03  0.10822895E+05                                 8.067525                            6.588740       0.592896       2.239200                    0.998937      27.034194      69.312575       0.758838       0.348437      -1.149774       0.018991       0.020932      -0.035984       0.045756      -0.021338      -0.028103      -0.029638      -0.004487      -0.162075      -0.074753       0.026123       0.048630              9.056592      12.738662      -1.230832      -3.810829       6.111251       1.848987       8.319863           0.000001
           71              O       1.893462       6.887663       4.354426      -0.626673      42.522742 0.71472452E+03  0.18434464E+05                                 9.661760                            8.308047       0.081710       2.057296                    0.994173      29.347938      79.698044       0.655728       0.362152      -1.137414       0.009654       0.049479       0.016921       0.053176      -0.059404      -0.007571       0.001762       0.002791       0.199592      -0.092788       0.025092       0.067696             10.712797       9.637759      -0.537338      -0.533343       8.359010       2.902007      14.141622          -0.000000
           72              O       0.598129       6.811183       6.116479      -0.492084      28.084000 0.41401743E+03  0.93168083E+04                                 7.222146                            6.232016       0.819947       2.344518                    0.998431      25.779833      65.410645       0.773727       0.351779      -1.145610       0.005767       0.012594       0.005991       0.015092      -0.004772       0.008353      -0.043534       0.024068      -0.129968      -0.068041       0.025777       0.042265              7.829339      10.539447       2.602132      -0.894081       6.480409      -0.182378       6.468160           0.000004
           73              O       0.153385       5.117385       2.237427      -0.595290      42.234585 0.61503147E+03  0.15294691E+05                                 9.673217                            7.710153       0.253392       2.111921                    0.996924      28.765814      76.971715       0.679521       0.362460      -1.135963       0.023146       0.032364      -0.049033       0.063146      -0.024223      -0.058765      -0.012070      -0.042010      -0.014572      -0.077656       0.027791       0.049865             11.263337      10.408301      -3.733888      -4.081006       9.883826       5.187880      13.497882           0.000001
           74              O       2.264082       4.420071       1.933188      -0.552013      33.115947 0.46720914E+03  0.10822902E+05                                 8.067526                            6.588742       0.592896       2.239200                    0.998937      27.034192      69.312567       0.758838       0.348438      -1.149774      -0.018991       0.020931      -0.035984       0.045756       0.021338       0.028103      -0.029639      -0.004487      -0.162075      -0.074753       0.026123       0.048630              9.056593      12.738662       1.230834       3.810829       6.111253       1.848988       8.319864           0.000001
           75              O       1.776038       1.264163      12.277326      -0.626673      42.522739 0.71472449E+03  0.18434463E+05                                 9.661759                            8.308047       0.081710       2.057296                    0.994173      29.347938      79.698045       0.655728       0.362152      -1.137414      -0.009654       0.049479       0.016921       0.053176       0.059404       0.007571       0.001762       0.002791       0.199592      -0.092788       0.025092       0.067696             10.712797       9.637760       0.537338       0.533342       8.359010       2.902007      14.141620          -0.000000
           76              O       3.071372       1.187683      14.039379      -0.492084      28.084013 0.41401776E+03  0.93168174E+04                                 7.222148                            6.232019       0.819947       2.344518                    0.998431      25.779834      65.410649       0.773727       0.351779      -1.145610      -0.005767       0.012594       0.005991       0.015092       0.004772      -0.008353      -0.043534       0.024068      -0.129968      -0.068041       0.025777       0.042265              7.829342      10.539453      -2.602132       0.894080       6.480411      -0.182377       6.468162           0.000004
           77              O       7.185615      10.740885      13.608373      -0.595290      42.234597 0.61503164E+03  0.15294696E+05                                 9.673219                            7.710154       0.253392       2.111921                    0.996924      28.765817      76.971726       0.679521       0.362460      -1.135963      -0.023146       0.032364       0.049034       0.063146       0.024223      -0.058765       0.012070      -0.042010      -0.014571      -0.077656       0.027791       0.049865             11.263339      10.408305       3.733890      -4.081008       9.883828      -5.187880      13.497883           0.000001
           78              O       5.074919      10.043571      13.912612      -0.552013      33.115946 0.46720898E+03  0.10822897E+05                                 8.067526                            6.588740       0.592896       2.239200                    0.998937      27.034196      69.312582       0.758838       0.348437      -1.149774       0.018991       0.020931       0.035984       0.045756      -0.021338       0.028103       0.029639      -0.004487      -0.162076      -0.074753       0.026123       0.048630              9.056593      12.738663      -1.230833       3.810830       6.111252      -1.848987       8.319863           0.000001
           79              O       5.562962       6.887663       3.568474      -0.626673      42.522742 0.71472450E+03  0.18434463E+05                                 9.661759                            8.308047       0.081710       2.057296                    0.994173      29.347938      79.698043       0.655728       0.362152      -1.137414       0.009654       0.049479      -0.016921       0.053176      -0.059404       0.007571      -0.001762       0.002791       0.199592      -0.092788       0.025092       0.067696             10.712797       9.637759      -0.537338       0.533343       8.359009      -2.902007      14.141622          -0.000000
           80              O       4.267629       6.811183       1.806421      -0.492084      28.084004 0.41401750E+03  0.93168103E+04                                 7.222147                            6.232017       0.819947       2.344518                    0.998431      25.779834      65.410651       0.773727       0.351779      -1.145610       0.005767       0.012594      -0.005991       0.015092      -0.004772      -0.008353       0.043534       0.024068      -0.129968      -0.068041       0.025777       0.042265              7.829340      10.539449       2.602132       0.894081       6.480410       0.182378       6.468161           0.000004

******************************************************
Auxiliary information for the entire system
The total spin magnetic moment of the unit cell is   0.000211
The total net atomic charge of the unit cell is   0.000013
Accuracy of reproducing the electrostatic potential in the unit cell:
  The inner radius (bohr) =    5.0000
  The outer radius (bohr) =   12.0000
  Valid grid points have density less than (e/(bohr^3)) =    0.0001
  The number of valid grid points were=        37464
  The rms potential error without charges in kcal/mol is=      5.72282
  The rms potential error with partial charges in kcal/mol is=      1.24661
  The RRMSE value at monopole order=      0.21783
  The rms potential error with partial charges and cloud penetration in kcal/mol is=      1.23275
  The RRMSE value at monopole order with cloud penetration is=      0.21541
  The rms potential error with partial charges and atomic dipoles in kcal/mol is=      0.28016
  The RRMSE value at dipole order=      0.04895
  The rms potential error with partial charges, atomic dipoles and cloud penetration in kcal/mol is=      0.26094
  The RRMSE value at dipole order with cloud penetration=      0.04560

******************************************************
The electron densities and ab initio electrostatic potential were computed in VASP using the PBE functional and
projector augmented wave method. See the main text of the journal article for a description of computational details.
The atomic charges, dipoles, and quadrupoles were computed with the DDEC6 method as described in
(a) T. A. Manz and N. Gabaldon Limas, RSC Adv. 6 (2016) 47771-47801 DOI: 10.1039/c6ra04656h
(b) N. Gabaldon Limas and T. A. Manz, RSC Adv. 8 (2018) 2678-2707 DOI: 10.1039/c7ra11829e.
For each atom in the material, the electron cloud parameters were fit to the spherically averaged atom-in-material
electron density using radial positions for which this density was between 10^-4 and 10^-2 electrons per cubic bohr.
The polarizabilities, dispersion coefficients, and quantum Drude oscillator (QDO) parameters were fit using the MCLF method.
The magnetic structure of the system was optimized in VASP from the default ferromagnetic initial guess using spin polarization.
The atomic spin moments (ASMs) were computed on this optimized magnetic structure using the DDEC6 partition as inputs
to the method of T. A. Manz and D. S. Sholl, J. Chem. Theory Comput. 7 (2011) 4146-4164 DOI: 10.1021/ct200539n.
The RMSE and RRMSE were computed using a uniform grid with Ewald summation.
