# Supplementary material for: A collection of forcefield precursors for metal–organic frameworks
Source: RSC Adv. 2019 Nov 13;9(63):36492–507. doi: 10.1039/c9ra07327b (PMC9075174; doi:10.1039/c9ra07327b)
Supplement: RA-009-C9RA07327B-s4961 [file RA-009-C9RA07327B-s4961.xyz]

   80
jmolscript: load "" {1 1 1} spacegroup "x,y,z" unitcell [{      7.691000     0.000000     0.000000 }, {      0.000000    10.214700     0.000000 }, {      0.000000     0.000000    15.815400 }]
Cd     7.438889     2.970741    12.470127     1.066976
Cd     0.252111     8.078091     3.345273     1.066976
Cd     3.593389     2.970741    11.252973     1.066976
Cd     4.097611     8.078091     4.562427     1.066976
H      1.563580     0.317677     0.055354     0.125777
H      3.982400     0.199187    12.672880     0.115890
H      5.056063     8.547661     0.234068     0.120178
H      6.491973     8.371968    14.237023     0.168971
H      6.524275     9.663106    13.349779     0.170907
H      5.784401     8.379118    12.837360     0.169756
H      6.127420     5.425027    15.760046     0.125778
H      3.708600     5.306537     3.142520     0.115890
H      2.634937     3.440311    15.581332     0.120178
H      1.199027     3.264618     1.578377     0.168971
H      1.166725     4.555756     2.465621     0.170907
H      1.906599     3.271768     2.978040     0.169756
H      5.409080     0.317677     7.852346     0.125777
H      0.136900     0.199187    11.050220     0.115890
H      1.210563     8.547661     7.673632     0.120178
H      2.646473     8.371968     9.486077     0.168971
H      2.678775     9.663106    10.373321     0.170907
H      1.938901     8.379118    10.885740     0.169756
H      2.281920     5.425027     7.963054     0.125778
H      7.554100     5.306537     4.765180     0.115890
H      6.480437     3.440311     8.141768     0.120178
H      5.044527     3.264618     6.329323     0.168971
H      5.012225     4.555756     5.442079     0.170907
H      5.752099     3.271768     4.929660     0.169756
C      2.994106     9.151350     1.814026     0.632568
C      3.278673     9.506821     0.384314    -0.015503
C      2.361906     0.049031    15.475369    -0.137698
C      2.640320     0.401438    14.159528    -0.018127
C      3.807045    10.176906    13.553798    -0.180934
C      4.730734     9.378116    14.254420     0.216675
C      4.451551     9.065546    15.568680    -0.178723
C      5.995904     8.906197    13.612315    -0.520995
C      1.687405     1.263558    13.409878     0.589541
C      4.696894     4.044000    14.001374     0.632568
C      4.412327     4.399471    15.431086    -0.015503
C      5.329094     5.156381     0.340031    -0.137698
C      5.050680     5.508788     1.655872    -0.018127
C      3.883955     5.069556     2.261602    -0.180934
C      2.960266     4.270766     1.560980     0.216675
C      3.239449     3.958196     0.246720    -0.178722
C      1.695096     3.798847     2.203085    -0.520995
C      6.003595     6.370908     2.405522     0.589541
C      6.839606     9.151350     6.093674     0.632568
C      7.124173     9.506821     7.523386    -0.015503
C      6.207406     0.049031     8.247731    -0.137698
C      6.485820     0.401438     9.563572    -0.018127
C     -0.038455    10.176906    10.169302    -0.180934
C      0.885234     9.378116     9.468680     0.216675
C      0.606051     9.065546     8.154420    -0.178723
C      2.150404     8.906197    10.110785    -0.520995
C      5.532905     1.263558    10.313222     0.589541
C      0.851394     4.044000     9.721726     0.632568
C      0.566827     4.399471     8.292014    -0.015503
C      1.483594     5.156381     7.567669    -0.137698
C      1.205180     5.508788     6.251828    -0.018127
C      0.038455     5.069556     5.646098    -0.180934
C      6.805766     4.270766     6.346720     0.216675
C      7.084949     3.958196     7.660980    -0.178722
C      5.540596     3.798847     5.704615    -0.520995
C      2.158095     6.370908     5.502178     0.589541
O      1.833534     9.148285     2.206248    -0.579433
O      4.028546     8.902111     2.536790    -0.595061
O      0.578363     1.546506    13.968161    -0.542401
O      1.929672     1.691554    12.249027    -0.608366
O      5.857466     4.040935    13.609152    -0.579433
O      3.662454     3.794761    13.278610    -0.595061
O      7.112637     6.653856     1.847239    -0.542401
O      5.761328     6.798904     3.566373    -0.608366
O      5.679034     9.148285     5.701452    -0.579433
O      0.183046     8.902111     5.370910    -0.595061
O      4.423863     1.546506     9.754939    -0.542401
O      5.775172     1.691554    11.474073    -0.608366
O      2.011966     4.040935    10.113948    -0.579433
O      7.507954     3.794761    10.444490    -0.595061
O      3.267137     6.653856     6.060461    -0.542401
O      1.915828     6.798904     4.341327    -0.608366

The following XYZ coordinates are in angstroms. Other properties are in atomic units.
The sperically averaged electron density of each atom fit to a function of the form exp(a - br)
eigen_1, eigen_2 and eigen_3 are the three eigenvalues of traceless quadrupole moment tensor
  atom number  atomic symbol              X              Y              Z     net charge C6 coefficient C8 coefficient C10 coefficient fluctuating dipole atomic polarizability isotropic forcefield polarizability              a              b squared Pearson coefficient          <r^3>          <r^4>         wp_QDO          m_QDO          q_QDO       dipole_x       dipole_y       dipole_z         dipole            Qxy            Qxz            Qyz     Q(x^2-y^2)  Q(3z^2 - R^2)        eigen_1        eigen_2        eigen_3 static polarizability      alpha(xx)      alpha(xy)      alpha(xz)      alpha(yy)      alpha(yz)      alpha(zz) atomic spin moment
            1             Cd       7.438889       2.970741      12.470127       1.066976     142.513306 0.34551988E+04  0.12429470E+06                                20.780086                           18.285935       0.692937       1.962484                    0.998917      73.789564     193.746673       0.469174       0.362905      -1.208617      -0.071334       0.024805       0.026407       0.080007       0.050242       0.029002       0.040613      -0.089323      -0.015107      -0.066881      -0.027170       0.094051             23.219130      27.151450      -4.846119       0.093309      18.866984      -0.814202      23.638957           0.000006
            2             Cd       0.252111       8.078091       3.345273       1.066976     142.513317 0.34551992E+04  0.12429471E+06                                20.780088                           18.285936       0.692936       1.962484                    0.998917      73.789566     193.746682       0.469174       0.362905      -1.208617       0.071334       0.024805      -0.026407       0.080007      -0.050242       0.029002      -0.040613      -0.089323      -0.015107      -0.066881      -0.027170       0.094051             23.219132      27.151452       4.846119       0.093310      18.866985       0.814202      23.638959           0.000005
            3             Cd       3.593389       2.970741      11.252973       1.066976     142.513341 0.34551999E+04  0.12429475E+06                                20.780090                           18.285938       0.692936       1.962483                    0.998917      73.789570     193.746702       0.469174       0.362905      -1.208617      -0.071334       0.024805      -0.026407       0.080007       0.050242      -0.029002      -0.040613      -0.089323      -0.015107      -0.066881      -0.027170       0.094051             23.219135      27.151456      -4.846120      -0.093309      18.866987       0.814202      23.638961           0.000006
            4             Cd       4.097611       8.078091       4.562427       1.066976     142.513349 0.34552001E+04  0.12429476E+06                                20.780091                           18.285939       0.692936       1.962483                    0.998917      73.789571     193.746708       0.469174       0.362905      -1.208617       0.071334       0.024805       0.026407       0.080007      -0.050242      -0.029002       0.040613      -0.089323      -0.015107      -0.066881      -0.027170       0.094051             23.219136      27.151457       4.846120      -0.093310      18.866988      -0.814202      23.638963           0.000006
            5              H       1.563580       0.317677       0.055354       0.125777       1.126748 0.85648184E+01  0.85288126E+02                                 1.766420                            1.695577      -1.208576       2.311293                    0.996290       3.510287       9.806535       0.488639       1.258774      -0.713872      -0.034983       0.009430       0.015854       0.039549      -0.004642      -0.007397       0.003058       0.016852      -0.000453      -0.009741      -0.004374       0.014115              1.776269       2.031860      -0.217336      -0.227936       1.577734      -0.002420       1.719214           0.000001
            6              H       3.982400       0.199187      12.672880       0.115890       0.998985 0.72890376E+01  0.71112191E+02                                 1.746395                            1.650295      -1.323083       2.252127                    0.993430       3.844938      11.343737       0.448072       1.401148      -0.681351       0.010784       0.005668      -0.032291       0.034513      -0.007003      -0.006780       0.000764       0.010342       0.024708      -0.013119      -0.000084       0.013202              1.793691       1.587995      -0.005286      -0.174555       1.491417      -0.276268       2.301662           0.000000
            7              H       5.056063       8.547661       0.234068       0.120178       1.051863 0.77198377E+01  0.75721351E+02                                 1.751460                            1.656446      -1.260568       2.286343                    0.994668       3.668212      10.537949       0.468509       1.332838      -0.696139       0.022994      -0.018001       0.018671       0.034661      -0.006407      -0.000438      -0.004810       0.008560      -0.003140      -0.009561       0.000913       0.008647              1.792006       1.774125      -0.373744       0.234859       1.777454      -0.380043       1.824438           0.000001
            8              H       6.491973       8.371968      14.237023       0.168971       0.937699 0.66990746E+01  0.62153438E+02                                 1.526800                            1.468468      -0.767224       2.534459                    0.999968       2.994822       7.833820       0.546903       1.207106      -0.728141       0.003143      -0.004674       0.013155       0.014310      -0.002012      -0.001020      -0.002222       0.001980       0.009974      -0.004645       0.000557       0.004088              1.541666       1.510432      -0.231812       0.204210       1.535189      -0.317950       1.579379           0.000002
            9              H       6.524275       9.663106      13.349779       0.170907       0.874363 0.61585601E+01  0.57152197E+02                                 1.566198                            1.489561      -1.072866       2.389553                    0.997962       3.346691       9.385194       0.488522       1.351041      -0.693022       0.004389       0.015008      -0.001323       0.015692      -0.000534      -0.001794      -0.000971      -0.000684      -0.013027      -0.004981       0.002176       0.002805              1.600243       1.669099       0.415744      -0.204916       1.737456      -0.249561       1.394175           0.000001
           10              H       5.784401       8.379118      12.837360       0.169756       0.924274 0.67283104E+01  0.62108306E+02                                 1.474333                            1.442110      -0.739866       2.541981                    0.999987       2.941307       7.521200       0.572454       1.159103      -0.740117      -0.008103      -0.005131      -0.008299       0.012683       0.000582       0.005233       0.002774       0.002981      -0.000871      -0.005483      -0.001152       0.006634              1.471053       1.263236       0.052906       0.067429       1.455060       0.299714       1.694864           0.000001
           11              H       6.127420       5.425027      15.760046       0.125778       1.126748 0.85648174E+01  0.85288114E+02                                 1.766419                            1.695576      -1.208576       2.311293                    0.996290       3.510287       9.806535       0.488639       1.258774      -0.713872       0.034983       0.009430      -0.015854       0.039549       0.004642      -0.007397      -0.003058       0.016852      -0.000453      -0.009741      -0.004374       0.014115              1.776269       2.031859       0.217335      -0.227936       1.577733       0.002420       1.719213           0.000001
           12              H       3.708600       5.306537       3.142520       0.115890       0.998985 0.72890384E+01  0.71112200E+02                                 1.746395                            1.650295      -1.323083       2.252127                    0.993430       3.844938      11.343736       0.448072       1.401148      -0.681351      -0.010784       0.005668       0.032291       0.034513       0.007003      -0.006780      -0.000764       0.010342       0.024708      -0.013119      -0.000084       0.013202              1.793691       1.587995       0.005286      -0.174555       1.491416       0.276268       2.301662           0.000000
           13              H       2.634937       3.440311      15.581332       0.120178       1.051863 0.77198395E+01  0.75721371E+02                                 1.751460                            1.656446      -1.260568       2.286343                    0.994668       3.668212      10.537948       0.468510       1.332838      -0.696139      -0.022994      -0.018001      -0.018671       0.034661       0.006407      -0.000438       0.004810       0.008560      -0.003140      -0.009561       0.000913       0.008647              1.792006       1.774125       0.373744       0.234859       1.777454       0.380043       1.824438           0.000001
           14              H       1.199027       3.264618       1.578377       0.168971       0.937698 0.66990707E+01  0.62153394E+02                                 1.526800                            1.468468      -0.767224       2.534459                    0.999968       2.994821       7.833817       0.546903       1.207107      -0.728141      -0.003143      -0.004674      -0.013155       0.014310       0.002012      -0.001020       0.002222       0.001980       0.009974      -0.004645       0.000557       0.004088              1.541666       1.510431       0.231812       0.204210       1.535188       0.317950       1.579379           0.000002
           15              H       1.166725       4.555756       2.465621       0.170907       0.874363 0.61585608E+01  0.57152203E+02                                 1.566198                            1.489561      -1.072866       2.389553                    0.997962       3.346691       9.385193       0.488522       1.351041      -0.693022      -0.004389       0.015008       0.001323       0.015692       0.000534      -0.001794       0.000971      -0.000684      -0.013027      -0.004981       0.002176       0.002805              1.600243       1.669099      -0.415744      -0.204916       1.737456       0.249561       1.394175           0.000001
           16              H       1.906599       3.271768       2.978040       0.169756       0.924273 0.67283037E+01  0.62108233E+02                                 1.474333                            1.442110      -0.739866       2.541981                    0.999987       2.941305       7.521196       0.572453       1.159104      -0.740117       0.008103      -0.005131       0.008299       0.012683      -0.000582       0.005233      -0.002774       0.002981      -0.000871      -0.005483      -0.001152       0.006634              1.471053       1.263236      -0.052906       0.067429       1.455060      -0.299714       1.694864           0.000001
           17              H       5.409080       0.317677       7.852346       0.125777       1.126747 0.85648139E+01  0.85288075E+02                                 1.766420                            1.695577      -1.208576       2.311293                    0.996290       3.510286       9.806534       0.488638       1.258775      -0.713872      -0.034983       0.009430      -0.015854       0.039549      -0.004642       0.007397      -0.003058       0.016852      -0.000453      -0.009741      -0.004374       0.014115              1.776269       2.031860      -0.217336       0.227937       1.577734       0.002420       1.719214           0.000001
           18              H       0.136900       0.199187      11.050220       0.115890       0.998986 0.72890462E+01  0.71112292E+02                                 1.746395                            1.650295      -1.323084       2.252126                    0.993430       3.844940      11.343742       0.448072       1.401148      -0.681351       0.010784       0.005668       0.032291       0.034513      -0.007003       0.006780      -0.000764       0.010342       0.024708      -0.013119      -0.000084       0.013202              1.793692       1.587996      -0.005286       0.174555       1.491417       0.276268       2.301663           0.000000
           19              H       1.210563       8.547661       7.673632       0.120178       1.051863 0.77198377E+01  0.75721351E+02                                 1.751460                            1.656446      -1.260568       2.286343                    0.994668       3.668212      10.537949       0.468509       1.332838      -0.696139       0.022994      -0.018001      -0.018671       0.034661      -0.006407       0.000438       0.004810       0.008560      -0.003140      -0.009561       0.000913       0.008647              1.792006       1.774125      -0.373744      -0.234859       1.777454       0.380043       1.824438           0.000001
           20              H       2.646473       8.371968       9.486077       0.168971       0.937699 0.66990784E+01  0.62153483E+02                                 1.526801                            1.468469      -0.767224       2.534459                    0.999968       2.994823       7.833823       0.546903       1.207106      -0.728141       0.003143      -0.004674      -0.013155       0.014310      -0.002012       0.001020       0.002222       0.001980       0.009974      -0.004645       0.000557       0.004088              1.541667       1.510432      -0.231812      -0.204210       1.535189       0.317950       1.579379           0.000002
           21              H       2.678775       9.663106      10.373321       0.170907       0.874364 0.61585680E+01  0.57152284E+02                                 1.566198                            1.489561      -1.072866       2.389553                    0.997962       3.346693       9.385199       0.488522       1.351040      -0.693022       0.004389       0.015008       0.001323       0.015692      -0.000534       0.001794       0.000971      -0.000684      -0.013027      -0.004981       0.002176       0.002805              1.600244       1.669099       0.415744       0.204916       1.737457       0.249561       1.394175           0.000001
           22              H       1.938901       8.379118      10.885740       0.169756       0.924274 0.67283124E+01  0.62108333E+02                                 1.474334                            1.442111      -0.739866       2.541981                    0.999987       2.941307       7.521202       0.572453       1.159104      -0.740117      -0.008103      -0.005131       0.008299       0.012683       0.000582      -0.005233      -0.002774       0.002981      -0.000871      -0.005483      -0.001152       0.006634              1.471054       1.263237       0.052906      -0.067429       1.455060      -0.299714       1.694865           0.000001
           23              H       2.281920       5.425027       7.963054       0.125778       1.126747 0.85648142E+01  0.85288080E+02                                 1.766419                            1.695576      -1.208576       2.311293                    0.996290       3.510286       9.806534       0.488638       1.258775      -0.713872       0.034983       0.009430       0.015854       0.039549       0.004642       0.007397       0.003058       0.016852      -0.000453      -0.009741      -0.004374       0.014115              1.776269       2.031860       0.217335       0.227936       1.577733      -0.002420       1.719214           0.000001
           24              H       7.554100       5.306537       4.765180       0.115890       0.998986 0.72890412E+01  0.71112236E+02                                 1.746395                            1.650295      -1.323084       2.252127                    0.993430       3.844939      11.343741       0.448072       1.401148      -0.681351      -0.010784       0.005668      -0.032291       0.034513       0.007003       0.006780       0.000764       0.010342       0.024708      -0.013119      -0.000084       0.013202              1.793692       1.587996       0.005286       0.174555       1.491417      -0.276268       2.301662           0.000000
           25              H       6.480437       3.440311       8.141768       0.120178       1.051863 0.77198383E+01  0.75721356E+02                                 1.751460                            1.656446      -1.260568       2.286343                    0.994668       3.668212      10.537948       0.468510       1.332838      -0.696139      -0.022994      -0.018001       0.018671       0.034661       0.006407       0.000438      -0.004810       0.008560      -0.003140      -0.009561       0.000913       0.008647              1.792006       1.774125       0.373744      -0.234859       1.777454      -0.380043       1.824438           0.000001
           26              H       5.044527       3.264618       6.329323       0.168971       0.937698 0.66990708E+01  0.62153395E+02                                 1.526800                            1.468468      -0.767224       2.534460                    0.999968       2.994821       7.833817       0.546903       1.207107      -0.728141      -0.003143      -0.004674       0.013155       0.014310       0.002012       0.001020      -0.002222       0.001980       0.009974      -0.004645       0.000557       0.004088              1.541666       1.510431       0.231812      -0.204210       1.535188      -0.317950       1.579379           0.000002
           27              H       5.012225       4.555756       5.442079       0.170907       0.874363 0.61585657E+01  0.57152256E+02                                 1.566198                            1.489561      -1.072866       2.389553                    0.997962       3.346692       9.385195       0.488522       1.351040      -0.693022      -0.004389       0.015008      -0.001323       0.015692       0.000534       0.001794      -0.000971      -0.000684      -0.013027      -0.004981       0.002176       0.002805              1.600244       1.669099      -0.415744       0.204916       1.737457      -0.249561       1.394175           0.000001
           28              H       5.752099       3.271768       4.929660       0.169756       0.924274 0.67283086E+01  0.62108289E+02                                 1.474334                            1.442110      -0.739866       2.541981                    0.999987       2.941306       7.521199       0.572453       1.159104      -0.740117       0.008103      -0.005131      -0.008299       0.012683      -0.000582      -0.005233       0.002774       0.002981      -0.000871      -0.005483      -0.001152       0.006634              1.471054       1.263236      -0.052906      -0.067429       1.455060       0.299714       1.694865           0.000001
           29              C       2.994106       9.151350       1.814026       0.632568      23.625385 0.24533137E+03  0.50533681E+04                                 7.596744                            5.573388      -0.103534       2.027350                    0.999223      21.950254      61.190856       0.626270       0.474807      -1.018778      -0.006792      -0.009527       0.062008       0.063102      -0.005695       0.008505       0.045824      -0.148993      -0.217687      -0.085330      -0.036343       0.121674              8.937497       9.472253      -0.160750      -0.802310       5.357862      -2.932758      11.982377           0.000005
           30              C       3.278673       9.506821       0.384314      -0.015503      37.714127 0.43800332E+03  0.10227006E+05                                 9.679511                            6.909873      -0.002247       2.002643                    0.999180      27.105851      75.475583       0.641713       0.408784      -1.078507       0.018386       0.007329      -0.043905       0.048160       0.002611       0.008375       0.002297       0.027781      -0.039640      -0.015516      -0.007261       0.022777             11.764148       9.800615      -2.382659      -1.260898       8.452306      -4.740823      17.039524          -0.000002
           31              C       2.361906       0.049031      15.475369      -0.137698      35.327083 0.45675888E+03  0.10922260E+05                                 9.487952                            7.238876      -0.099258       1.932880                    0.999560      30.318466      89.244195       0.595380       0.430216      -1.050686       0.015539      -0.007386      -0.013791       0.022050       0.016569      -0.010623       0.028455       0.009684      -0.079429      -0.047124       0.014574       0.032550             10.956455       9.131674      -2.760419       1.003786       8.948810      -4.937047      14.788881           0.000002
           32              C       2.640320       0.401438      14.159528      -0.018127      36.930511 0.43788418E+03  0.10254897E+05                                 9.599637                            6.953739       0.018469       2.010371                    0.999370      27.330623      76.982042       0.631575       0.414103      -1.071739       0.030008      -0.026073       0.028598       0.048971       0.003770      -0.007044      -0.001816       0.021883       0.004215      -0.012310      -0.002487       0.014796             11.528919      11.772356      -4.382900       1.261860       9.283610      -4.189980      13.530790          -0.000001
           33              C       3.807045      10.176906      13.553798      -0.180934      34.667326 0.48105741E+03  0.11641421E+05                                 9.348548                            7.416884      -0.048390       1.953041                    0.998974      30.564598      90.205529       0.590228       0.428822      -1.052614      -0.009796       0.015445       0.006051       0.019265       0.029381      -0.023462       0.019408      -0.004617       0.029235      -0.049861       0.023403       0.026458             10.393373      12.043021      -4.038651      -0.284073       8.331946      -2.388173      10.805152           0.000001
           34              C       4.730734       9.378116      14.254420       0.216675      29.170211 0.35624572E+03  0.79176898E+04                                 8.302314                            6.347705       0.099241       2.067132                    0.998895      24.311916      66.550216       0.649744       0.424146      -1.066125       0.059715      -0.012528      -0.029727       0.067871      -0.021027      -0.022942       0.003350       0.041213      -0.025069      -0.028152      -0.015289       0.043441              9.441588      10.779921      -2.984021      -1.931811       6.778767      -1.869634      10.766077          -0.000002
           35              C       4.451551       9.065546      15.568680      -0.178723      33.740541 0.45876226E+03  0.10953694E+05                                 9.104739                            7.190773       0.061842       1.987999                    0.999492      30.173165      88.000152       0.606930       0.422664      -1.058092      -0.017209       0.008348       0.025987       0.032267       0.003919       0.018466       0.009721       0.006039      -0.112643      -0.043981       0.013830       0.030151             10.078318       9.677243      -2.083185      -2.478218       7.213733      -2.543615      13.343977           0.000001
           36              C       5.995904       8.906197      13.612315      -0.520995      26.934032 0.42527617E+03  0.99109397E+04                                 7.531599                            6.608044       0.397256       2.089192                    0.998899      31.430048      89.008258       0.682584       0.385040      -1.088794      -0.053727       0.026039       0.034610       0.069010      -0.017684      -0.004557      -0.001598       0.025196       0.005615      -0.023145       0.001795       0.021350              7.943883       9.440525      -0.701296      -1.811584       6.976326      -0.129921       7.414799          -0.000002
           37              C       1.687405       1.263558      13.409878       0.589541      23.785971 0.26430361E+03  0.55629250E+04                                 7.698326                            5.810816      -0.100719       2.015767                    0.999586      22.927217      65.235066       0.607440       0.479074      -1.013499      -0.040275       0.030825      -0.034466       0.061320       0.066874       0.004251       0.061310      -0.062139      -0.014502      -0.085190      -0.018959       0.104149              8.997836      10.037909      -2.907555       1.368718       7.228089      -3.005516       9.727510           0.000004
           38              C       4.696894       4.044000      14.001374       0.632568      23.625387 0.24533140E+03  0.50533687E+04                                 7.596744                            5.573388      -0.103534       2.027350                    0.999223      21.950255      61.190860       0.626270       0.474807      -1.018778       0.006792      -0.009527      -0.062008       0.063102       0.005695       0.008505      -0.045824      -0.148993      -0.217687      -0.085330      -0.036343       0.121674              8.937498       9.472254       0.160750      -0.802309       5.357862       2.932759      11.982378           0.000005
           39              C       4.412327       4.399471      15.431086      -0.015503      37.714116 0.43800317E+03  0.10227002E+05                                 9.679509                            6.909872      -0.002247       2.002643                    0.999180      27.105846      75.475565       0.641713       0.408784      -1.078507      -0.018386       0.007329       0.043905       0.048160      -0.002611       0.008375      -0.002297       0.027781      -0.039640      -0.015516      -0.007261       0.022777             11.764146       9.800613       2.382659      -1.260898       8.452305       4.740822      17.039521          -0.000002
           40              C       5.329094       5.156381       0.340031      -0.137698      35.327094 0.45675905E+03  0.10922266E+05                                 9.487955                            7.238878      -0.099259       1.932880                    0.999560      30.318471      89.244219       0.595379       0.430216      -1.050686      -0.015539      -0.007386       0.013791       0.022050      -0.016569      -0.010623      -0.028455       0.009684      -0.079429      -0.047124       0.014574       0.032550             10.956458       9.131676       2.760420       1.003787       8.948813       4.937049      14.788886           0.000002
           41              C       5.050680       5.508788       1.655872      -0.018127      36.930507 0.43788412E+03  0.10254896E+05                                 9.599637                            6.953739       0.018469       2.010371                    0.999370      27.330621      76.982039       0.631575       0.414103      -1.071738      -0.030008      -0.026073      -0.028598       0.048971      -0.003770      -0.007044       0.001816       0.021883       0.004215      -0.012310      -0.002487       0.014796             11.528919      11.772356       4.382900       1.261860       9.283610       4.189980      13.530790          -0.000002
           42              C       3.883955       5.069556       2.261602      -0.180934      34.667324 0.48105738E+03  0.11641420E+05                                 9.348548                            7.416884      -0.048390       1.953041                    0.998974      30.564597      90.205525       0.590228       0.428822      -1.052614       0.009796       0.015445      -0.006051       0.019265      -0.029381      -0.023462      -0.019408      -0.004617       0.029235      -0.049861       0.023403       0.026458             10.393372      12.043020       4.038651      -0.284074       8.331945       2.388172      10.805152           0.000001
           43              C       2.960266       4.270766       1.560980       0.216675      29.170211 0.35624572E+03  0.79176898E+04                                 8.302313                            6.347705       0.099241       2.067132                    0.998895      24.311916      66.550214       0.649744       0.424146      -1.066125      -0.059715      -0.012528       0.029727       0.067871       0.021027      -0.022942      -0.003350       0.041213      -0.025069      -0.028152      -0.015289       0.043441              9.441588      10.779921       2.984021      -1.931811       6.778767       1.869634      10.766076          -0.000002
           44              C       3.239449       3.958196       0.246720      -0.178722      33.740537 0.45876220E+03  0.10953692E+05                                 9.104737                            7.190772       0.061842       1.987999                    0.999492      30.173163      88.000141       0.606930       0.422663      -1.058092       0.017209       0.008348      -0.025987       0.032267      -0.003919       0.018466      -0.009721       0.006040      -0.112643      -0.043981       0.013830       0.030151             10.078316       9.677242       2.083185      -2.478217       7.213732       2.543614      13.343975           0.000001
           45              C       1.695096       3.798847       2.203085      -0.520995      26.934032 0.42527619E+03  0.99109403E+04                                 7.531599                            6.608044       0.397256       2.089192                    0.998899      31.430048      89.008253       0.682584       0.385040      -1.088794       0.053727       0.026039      -0.034610       0.069010       0.017684      -0.004557       0.001598       0.025196       0.005615      -0.023145       0.001795       0.021350              7.943883       9.440524       0.701296      -1.811583       6.976326       0.129920       7.414798          -0.000002
           46              C       6.003595       6.370908       2.405522       0.589541      23.785969 0.26430359E+03  0.55629245E+04                                 7.698326                            5.810816      -0.100718       2.015767                    0.999586      22.927216      65.235062       0.607440       0.479074      -1.013499       0.040275       0.030825       0.034466       0.061320      -0.066874       0.004251      -0.061310      -0.062139      -0.014502      -0.085191      -0.018959       0.104149              8.997836      10.037909       2.907554       1.368718       7.228089       3.005516       9.727510           0.000004
           47              C       6.839606       9.151350       6.093674       0.632568      23.625384 0.24533135E+03  0.50533676E+04                                 7.596744                            5.573388      -0.103534       2.027350                    0.999223      21.950253      61.190855       0.626270       0.474807      -1.018778      -0.006792      -0.009527      -0.062008       0.063102      -0.005695      -0.008505      -0.045824      -0.148993      -0.217687      -0.085330      -0.036343       0.121674              8.937497       9.472253      -0.160750       0.802310       5.357862       2.932758      11.982377           0.000005
           48              C       7.124173       9.506821       7.523386      -0.015503      37.714121 0.43800325E+03  0.10227004E+05                                 9.679510                            6.909873      -0.002247       2.002643                    0.999180      27.105848      75.475575       0.641713       0.408784      -1.078507       0.018386       0.007329       0.043905       0.048160       0.002611      -0.008375      -0.002297       0.027781      -0.039640      -0.015516      -0.007261       0.022777             11.764148       9.800614      -2.382659       1.260899       8.452306       4.740823      17.039524          -0.000002
           49              C       6.207406       0.049031       8.247731      -0.137698      35.327081 0.45675886E+03  0.10922260E+05                                 9.487952                            7.238876      -0.099258       1.932880                    0.999560      30.318464      89.244191       0.595380       0.430216      -1.050686       0.015539      -0.007386       0.013791       0.022050       0.016569       0.010623      -0.028455       0.009684      -0.079429      -0.047124       0.014574       0.032550             10.956455       9.131674      -2.760419      -1.003786       8.948810       4.937046      14.788881           0.000002
           50              C       6.485820       0.401438       9.563572      -0.018127      36.930511 0.43788418E+03  0.10254897E+05                                 9.599637                            6.953739       0.018469       2.010371                    0.999370      27.330623      76.982042       0.631575       0.414103      -1.071739       0.030008      -0.026073      -0.028598       0.048971       0.003770       0.007044       0.001816       0.021883       0.004215      -0.012310      -0.002487       0.014796             11.528919      11.772356      -4.382900      -1.261859       9.283610       4.189979      13.530790          -0.000001
           51              C      -0.038455      10.176906      10.169302      -0.180934      34.667320 0.48105730E+03  0.11641417E+05                                 9.348548                            7.416883      -0.048390       1.953041                    0.998974      30.564596      90.205522       0.590228       0.428822      -1.052614      -0.009796       0.015445      -0.006051       0.019265       0.029381       0.023462      -0.019408      -0.004617       0.029235      -0.049861       0.023403       0.026458             10.393372      12.043020      -4.038650       0.284074       8.331945       2.388173      10.805152           0.000001
           52              C       0.885234       9.378116       9.468680       0.216675      29.170215 0.35624578E+03  0.79176914E+04                                 8.302314                            6.347706       0.099241       2.067132                    0.998895      24.311918      66.550223       0.649744       0.424146      -1.066125       0.059715      -0.012528       0.029727       0.067871      -0.021027       0.022942      -0.003350       0.041213      -0.025069      -0.028152      -0.015289       0.043441              9.441589      10.779922      -2.984021       1.931812       6.778767       1.869634      10.766078          -0.000002
           53              C       0.606051       9.065546       8.154420      -0.178723      33.740539 0.45876222E+03  0.10953692E+05                                 9.104739                            7.190773       0.061842       1.987999                    0.999492      30.173163      88.000148       0.606930       0.422664      -1.058092      -0.017209       0.008348      -0.025987       0.032267       0.003919      -0.018466      -0.009721       0.006039      -0.112643      -0.043981       0.013830       0.030151             10.078318       9.677243      -2.083185       2.478218       7.213733       2.543615      13.343977           0.000001
           54              C       2.150404       8.906197      10.110785      -0.520995      26.934029 0.42527610E+03  0.99109378E+04                                 7.531599                            6.608043       0.397256       2.089192                    0.998899      31.430048      89.008259       0.682584       0.385040      -1.088794      -0.053727       0.026039      -0.034609       0.069010      -0.017684       0.004557       0.001598       0.025196       0.005615      -0.023145       0.001795       0.021350              7.943883       9.440524      -0.701296       1.811583       6.976326       0.129921       7.414798          -0.000002
           55              C       5.532905       1.263558      10.313222       0.589541      23.785969 0.26430359E+03  0.55629245E+04                                 7.698326                            5.810816      -0.100719       2.015767                    0.999586      22.927216      65.235064       0.607440       0.479074      -1.013499      -0.040275       0.030825       0.034466       0.061320       0.066874      -0.004251      -0.061310      -0.062139      -0.014502      -0.085190      -0.018959       0.104149              8.997836      10.037909      -2.907555      -1.368718       7.228089       3.005516       9.727510           0.000004
           56              C       0.851394       4.044000       9.721726       0.632568      23.625388 0.24533141E+03  0.50533691E+04                                 7.596744                            5.573389      -0.103534       2.027350                    0.999223      21.950256      61.190863       0.626270       0.474807      -1.018778       0.006792      -0.009527       0.062008       0.063102       0.005695      -0.008505       0.045824      -0.148993      -0.217687      -0.085330      -0.036343       0.121674              8.937498       9.472254       0.160750       0.802310       5.357862      -2.932759      11.982378           0.000005
           57              C       0.566827       4.399471       8.292014      -0.015503      37.714116 0.43800317E+03  0.10227002E+05                                 9.679509                            6.909872      -0.002247       2.002643                    0.999180      27.105846      75.475564       0.641713       0.408784      -1.078507      -0.018386       0.007329      -0.043905       0.048160      -0.002611      -0.008375       0.002297       0.027781      -0.039640      -0.015516      -0.007261       0.022777             11.764146       9.800613       2.382658       1.260898       8.452305      -4.740822      17.039521          -0.000003
           58              C       1.483594       5.156381       7.567669      -0.137698      35.327093 0.45675903E+03  0.10922265E+05                                 9.487955                            7.238878      -0.099259       1.932880                    0.999560      30.318470      89.244217       0.595379       0.430216      -1.050686      -0.015539      -0.007386      -0.013791       0.022050      -0.016569       0.010623       0.028455       0.009684      -0.079429      -0.047124       0.014574       0.032550             10.956458       9.131675       2.760420      -1.003787       8.948813      -4.937049      14.788886           0.000002
           59              C       1.205180       5.508788       6.251828      -0.018127      36.930509 0.43788415E+03  0.10254897E+05                                 9.599637                            6.953739       0.018469       2.010371                    0.999370      27.330622      76.982043       0.631575       0.414103      -1.071738      -0.030008      -0.026073       0.028598       0.048971      -0.003770       0.007044      -0.001816       0.021883       0.004215      -0.012310      -0.002487       0.014796             11.528919      11.772356       4.382900      -1.261859       9.283610      -4.189980      13.530791          -0.000001
           60              C       0.038455       5.069556       5.646098      -0.180934      34.667322 0.48105735E+03  0.11641419E+05                                 9.348547                            7.416883      -0.048390       1.953041                    0.998974      30.564597      90.205524       0.590228       0.428822      -1.052614       0.009796       0.015445       0.006051       0.019265      -0.029381       0.023462       0.019408      -0.004617       0.029235      -0.049861       0.023403       0.026458             10.393372      12.043019       4.038650       0.284074       8.331945      -2.388172      10.805152           0.000001
           61              C       6.805766       4.270766       6.346720       0.216675      29.170212 0.35624576E+03  0.79176906E+04                                 8.302313                            6.347705       0.099241       2.067132                    0.998895      24.311917      66.550216       0.649744       0.424146      -1.066125      -0.059715      -0.012528      -0.029727       0.067871       0.021027       0.022942       0.003350       0.041213      -0.025069      -0.028152      -0.015289       0.043441              9.441588      10.779921       2.984021       1.931811       6.778767      -1.869634      10.766077          -0.000002
           62              C       7.084949       3.958196       7.660980      -0.178722      33.740537 0.45876219E+03  0.10953692E+05                                 9.104738                            7.190773       0.061842       1.987999                    0.999492      30.173162      88.000142       0.606930       0.422664      -1.058092       0.017209       0.008348       0.025987       0.032267      -0.003919      -0.018466       0.009721       0.006039      -0.112643      -0.043981       0.013830       0.030151             10.078317       9.677242       2.083185       2.478218       7.213732      -2.543614      13.343976           0.000001
           63              C       5.540596       3.798847       5.704615      -0.520995      26.934025 0.42527602E+03  0.99109352E+04                                 7.531597                            6.608042       0.397256       2.089192                    0.998899      31.430043      89.008234       0.682584       0.385040      -1.088794       0.053727       0.026039       0.034609       0.069010       0.017684       0.004557      -0.001598       0.025196       0.005615      -0.023145       0.001795       0.021350              7.943881       9.440522       0.701296       1.811583       6.976324      -0.129920       7.414797          -0.000002
           64              C       2.158095       6.370908       5.502178       0.589541      23.785967 0.26430357E+03  0.55629240E+04                                 7.698326                            5.810816      -0.100718       2.015767                    0.999586      22.927215      65.235061       0.607440       0.479074      -1.013499       0.040275       0.030825      -0.034466       0.061320      -0.066874      -0.004251       0.061310      -0.062139      -0.014502      -0.085191      -0.018959       0.104149              8.997836      10.037909       2.907554      -1.368718       7.228089      -3.005516       9.727510           0.000004
           65              O       1.833534       9.148285       2.206248      -0.579433      35.650373 0.49587511E+03  0.11660223E+05                                 8.485064                            6.804657       0.607698       2.241986                    0.998774      27.335028      70.630086       0.743875       0.350164      -1.148257       0.032507       0.010061      -0.013790       0.036716       0.015578      -0.040060       0.021085      -0.047848      -0.229124      -0.095591       0.028146       0.067444              9.627642      13.547899       1.836499      -4.579063       6.360564      -1.973911       8.974464          -0.000001
           66              O       4.028546       8.902111       2.536790      -0.595061      37.357890 0.56544844E+03  0.13769932E+05                                 8.852949                            7.349002       0.314628       2.133621                    0.996667      28.523540      75.539803       0.702219       0.358175      -1.139289      -0.017993       0.000954      -0.027415       0.032806      -0.022206       0.058118       0.003707      -0.027773      -0.024184      -0.070963       0.016792       0.054171              9.894196      10.059542      -2.137999       4.178731       7.266229      -3.095744      12.356816          -0.000003
           67              O       0.578363       1.546506      13.968161      -0.542401      30.156646 0.46713785E+03  0.10811516E+05                                 7.542595                            6.577534       0.865918       2.336377                    0.998948      26.823495      68.548185       0.761995       0.347306      -1.151701       0.015206      -0.024722       0.005591       0.029558      -0.011751      -0.014372       0.026774       0.051802      -0.122567      -0.055771       0.002362       0.053409              8.134465      11.547099      -2.057872      -0.475020       6.218956      -0.313504       6.637340           0.000002
           68              O       1.929672       1.691554      12.249027      -0.608366      42.005305 0.69153664E+03  0.17708459E+05                                 9.614107                            8.206519       0.081325       2.058247                    0.994536      29.157376      79.166297       0.654948       0.365203      -1.133843       0.004018      -0.036657       0.015714       0.040085       0.058921       0.002599       0.000133      -0.067679       0.163027      -0.095150       0.040629       0.054520             10.628911       9.318704       0.409895      -0.400885       8.486030      -3.412369      14.082000           0.000002
           69              O       5.857466       4.040935      13.609152      -0.579433      35.650375 0.49587516E+03  0.11660224E+05                                 8.485064                            6.804657       0.607698       2.241985                    0.998774      27.335030      70.630091       0.743875       0.350164      -1.148257      -0.032507       0.010061       0.013790       0.036716      -0.015578      -0.040060      -0.021085      -0.047848      -0.229124      -0.095590       0.028146       0.067444              9.627643      13.547899      -1.836499      -4.579063       6.360564       1.973911       8.974464          -0.000001
           70              O       3.662454       3.794761      13.278610      -0.595061      37.357884 0.56544833E+03  0.13769928E+05                                 8.852948                            7.349001       0.314629       2.133621                    0.996667      28.523538      75.539795       0.702219       0.358175      -1.139289       0.017993       0.000954       0.027415       0.032806       0.022206       0.058118      -0.003706      -0.027773      -0.024184      -0.070963       0.016792       0.054171              9.894195      10.059541       2.137998       4.178731       7.266228       3.095744      12.356814          -0.000003
           71              O       7.112637       6.653856       1.847239      -0.542401      30.156651 0.46713794E+03  0.10811519E+05                                 7.542595                            6.577535       0.865918       2.336377                    0.998948      26.823498      68.548194       0.761995       0.347306      -1.151701      -0.015206      -0.024722      -0.005591       0.029558       0.011751      -0.014372      -0.026774       0.051802      -0.122568      -0.055771       0.002362       0.053409              8.134466      11.547100       2.057873      -0.475020       6.218957       0.313505       6.637340           0.000002
           72              O       5.761328       6.798904       3.566373      -0.608366      42.005304 0.69153662E+03  0.17708458E+05                                 9.614107                            8.206518       0.081325       2.058247                    0.994536      29.157376      79.166295       0.654948       0.365203      -1.133843      -0.004018      -0.036657      -0.015714       0.040085      -0.058921       0.002599      -0.000133      -0.067679       0.163027      -0.095150       0.040629       0.054520             10.628911       9.318704      -0.409895      -0.400885       8.486029       3.412368      14.082000           0.000002
           73              O       5.679034       9.148285       5.701452      -0.579433      35.650372 0.49587510E+03  0.11660222E+05                                 8.485064                            6.804657       0.607698       2.241986                    0.998774      27.335027      70.630084       0.743875       0.350164      -1.148257       0.032507       0.010061       0.013790       0.036716       0.015578       0.040060      -0.021085      -0.047848      -0.229124      -0.095591       0.028146       0.067444              9.627642      13.547899       1.836499       4.579063       6.360564       1.973911       8.974464          -0.000001
           74              O       0.183046       8.902111       5.370910      -0.595061      37.357890 0.56544843E+03  0.13769931E+05                                 8.852949                            7.349002       0.314628       2.133621                    0.996667      28.523539      75.539801       0.702219       0.358175      -1.139289      -0.017993       0.000954       0.027415       0.032806      -0.022206      -0.058118      -0.003707      -0.027773      -0.024184      -0.070963       0.016792       0.054171              9.894196      10.059542      -2.137999      -4.178731       7.266229       3.095744      12.356816          -0.000003
           75              O       4.423863       1.546506       9.754939      -0.542401      30.156645 0.46713783E+03  0.10811516E+05                                 7.542594                            6.577534       0.865918       2.336377                    0.998948      26.823495      68.548184       0.761995       0.347306      -1.151701       0.015206      -0.024722      -0.005591       0.029558      -0.011751       0.014372      -0.026774       0.051802      -0.122567      -0.055771       0.002362       0.053409              8.134465      11.547099      -2.057872       0.475020       6.218956       0.313504       6.637339           0.000002
           76              O       5.775172       1.691554      11.474073      -0.608366      42.005304 0.69153662E+03  0.17708458E+05                                 9.614107                            8.206518       0.081325       2.058247                    0.994536      29.157376      79.166295       0.654948       0.365203      -1.133843       0.004018      -0.036657      -0.015714       0.040084       0.058921      -0.002599      -0.000133      -0.067679       0.163027      -0.095150       0.040629       0.054520             10.628911       9.318704       0.409895       0.400885       8.486029       3.412368      14.081999           0.000002
           77              O       2.011966       4.040935      10.113948      -0.579433      35.650377 0.49587518E+03  0.11660225E+05                                 8.485065                            6.804657       0.607698       2.241985                    0.998774      27.335029      70.630091       0.743875       0.350164      -1.148257      -0.032507       0.010061      -0.013790       0.036716      -0.015578       0.040060       0.021085      -0.047848      -0.229124      -0.095590       0.028146       0.067444              9.627643      13.547900      -1.836499       4.579064       6.360565      -1.973911       8.974465          -0.000001
           78              O       7.507954       3.794761      10.444490      -0.595061      37.357885 0.56544834E+03  0.13769929E+05                                 8.852949                            7.349001       0.314629       2.133621                    0.996667      28.523538      75.539796       0.702219       0.358175      -1.139289       0.017993       0.000954      -0.027415       0.032806       0.022206      -0.058118       0.003707      -0.027773      -0.024184      -0.070963       0.016792       0.054171              9.894195      10.059542       2.137998      -4.178731       7.266229      -3.095744      12.356815          -0.000003
           79              O       3.267137       6.653856       6.060461      -0.542401      30.156646 0.46713786E+03  0.10811516E+05                                 7.542595                            6.577534       0.865918       2.336377                    0.998948      26.823495      68.548185       0.761995       0.347306      -1.151701      -0.015206      -0.024722       0.005591       0.029558       0.011751       0.014372       0.026774       0.051802      -0.122568      -0.055771       0.002362       0.053409              8.134465      11.547099       2.057872       0.475020       6.218956      -0.313504       6.637340           0.000002
           80              O       1.915828       6.798904       4.341327      -0.608366      42.005303 0.69153659E+03  0.17708457E+05                                 9.614107                            8.206518       0.081325       2.058247                    0.994536      29.157375      79.166293       0.654948       0.365203      -1.133843      -0.004018      -0.036657       0.015714       0.040085      -0.058921      -0.002599       0.000133      -0.067679       0.163027      -0.095150       0.040629       0.054520             10.628911       9.318704      -0.409895       0.400885       8.486029      -3.412368      14.081999           0.000002

******************************************************
Auxiliary information for the entire system
The total spin magnetic moment of the unit cell is   0.000077
The total net atomic charge of the unit cell is   -0.000004
Accuracy of reproducing the electrostatic potential in the unit cell:
  The inner radius (bohr) =    5.0000
  The outer radius (bohr) =   12.0000
  Valid grid points have density less than (e/(bohr^3)) =    0.0001
  The number of valid grid points were=        18240
  The rms potential error without charges in kcal/mol is=      3.73069
  The rms potential error with partial charges in kcal/mol is=      0.38530
  The RRMSE value at monopole order=      0.10328
  The rms potential error with partial charges and cloud penetration in kcal/mol is=      0.37580
  The RRMSE value at monopole order with cloud penetration is=      0.10073
  The rms potential error with partial charges and atomic dipoles in kcal/mol is=      0.24197
  The RRMSE value at dipole order=      0.06486
  The rms potential error with partial charges, atomic dipoles and cloud penetration in kcal/mol is=      0.22543
  The RRMSE value at dipole order with cloud penetration=      0.06043

******************************************************
The electron densities and ab initio electrostatic potential were computed in VASP using the PBE functional and
projector augmented wave method. See the main text of the journal article for a description of computational details.
The atomic charges, dipoles, and quadrupoles were computed with the DDEC6 method as described in
(a) T. A. Manz and N. Gabaldon Limas, RSC Adv. 6 (2016) 47771-47801 DOI: 10.1039/c6ra04656h
(b) N. Gabaldon Limas and T. A. Manz, RSC Adv. 8 (2018) 2678-2707 DOI: 10.1039/c7ra11829e.
For each atom in the material, the electron cloud parameters were fit to the spherically averaged atom-in-material
electron density using radial positions for which this density was between 10^-4 and 10^-2 electrons per cubic bohr.
The polarizabilities, dispersion coefficients, and quantum Drude oscillator (QDO) parameters were fit using the MCLF method.
The magnetic structure of the system was optimized in VASP from the default ferromagnetic initial guess using spin polarization.
The atomic spin moments (ASMs) were computed on this optimized magnetic structure using the DDEC6 partition as inputs
to the method of T. A. Manz and D. S. Sholl, J. Chem. Theory Comput. 7 (2011) 4146-4164 DOI: 10.1021/ct200539n.
The RMSE and RRMSE were computed using a uniform grid with Ewald summation.
