# Supplementary material for: A collection of forcefield precursors for metal–organic frameworks
Source: RSC Adv. 2019 Nov 13;9(63):36492–507. doi: 10.1039/c9ra07327b (PMC9075174; doi:10.1039/c9ra07327b)
Supplement: RA-009-C9RA07327B-s4962 [file RA-009-C9RA07327B-s4962.xyz]

  292
jmolscript: load "" {1 1 1} spacegroup "x,y,z" unitcell [{     12.558300     0.000000     0.000000 }, {      0.000000    14.594900     0.000000 }, {      0.000000    -4.511019    25.342648 }]
Zn     1.315984     8.939359    22.215365     0.938197
Zn     9.059432    -0.624564     4.928892     0.863711
Zn    11.613665    11.453086    11.915099     0.868141
Zn     7.595134     6.186462    15.798607     0.938197
Zn     2.780282     5.666505     7.742432     0.863711
Zn     5.334515     8.183754     0.756225     0.868141
Zn    11.242316     1.144522     3.127283     0.938197
Zn     3.498868    10.708445    20.413756     0.863711
Zn     0.944635    -1.369205    13.427549     0.868141
Zn     4.963166     3.897419     9.544041     0.938197
Zn     9.778018     4.417376    17.600216     0.863711
Zn     7.223785     1.900127    24.586423     0.868141
H     10.290271     8.826718     7.922112     0.128834
H      7.413164     5.393539    11.442206     0.114894
H      0.591496    11.318966    17.321700     0.118821
H      9.720124     9.267190    12.498994     0.109192
H      7.683168    11.382245     5.306750     0.104189
H      8.915137    -0.532885     7.929715     0.111129
H     11.173120    10.572009     9.087874     0.097762
H      6.503944     9.321980     6.041687     0.121640
H      9.006813     6.606940     7.929715     0.122417
H      5.670072     8.024131     7.757385     0.116934
H      7.871542     5.037093     9.189244     0.110692
H      8.141546    12.817239     9.683426     0.141147
H      8.316106     7.209150    12.557282     0.123513
H      5.921238     8.724246     9.990072     0.103104
H      6.988694    10.685830    10.514665     0.128585
H     11.651591    12.930897     0.230618     0.116132
H     11.419262     8.078323    19.022192     0.132993
H      8.598668    10.908690     1.948850     0.119266
H     10.440971     9.135107    15.233466     0.126135
H     10.113199     5.149947    23.748595     0.117213
H      4.011121    10.810122     4.749212     0.128834
H      1.134014    14.243302     1.229118     0.114894
H      6.870646     3.806856    20.692272     0.118821
H      3.440974    10.369651     0.172330     0.109192
H      1.404018     8.254595     7.364574     0.104189
H      2.635987     5.574825     4.741609     0.111129
H      4.893970     9.064831     3.583450     0.097762
H      0.224794    10.314861     6.629637     0.121639
H      2.727663    13.029900     4.741609     0.122417
H     11.949222    11.612710     4.913939     0.116934
H      1.592392     0.004848     3.482080     0.110692
H      1.862396     6.819602     2.987898     0.141147
H      2.036956    12.427691     0.114042     0.123513
H     12.200388    10.912594     2.681252     0.103104
H      0.709544     8.951010     2.156659     0.128585
H      5.372441     6.705944    12.440706     0.116132
H      5.140112     7.047498    18.991780     0.132993
H      2.319518     8.728151    10.722474     0.119266
H      4.161821     5.990715    22.780506     0.126135
H      3.834049     9.975874    14.265377     0.117213
H      2.268029     1.257163    17.420536     0.128834
H      5.145136     4.690342    13.900442     0.114894
H     11.966804    -1.235085     8.020948     0.118821
H      2.838176     0.816691    12.843654     0.109192
H      4.875132    -1.298364    20.035898     0.104189
H      3.643163    10.616766    17.412933     0.111129
H      1.385180    -0.488128    16.254774     0.097762
H      6.054356     0.761901    19.300961     0.121640
H      3.551487     3.476941    17.412933     0.122417
H      6.888228     2.059750    17.585263     0.116934
H      4.686758     5.046788    16.153404     0.110692
H      4.416754    -2.733358    15.659222     0.141147
H      4.242194     2.874731    12.785366     0.123513
H      6.637062     1.359635    15.352576     0.103104
H      5.569606    -0.601949    14.827983     0.128586
H      0.906709    -2.847016    25.112030     0.116132
H      1.139038     2.005558     6.320456     0.132993
H      3.959632    -0.824809    23.393798     0.119266
H      2.117329     0.948774    10.109182     0.126135
H      2.445101     4.933934     1.594053     0.117213
H      8.547179    -0.726241    20.593436     0.128834
H     11.424286    -4.159421    24.113530     0.114894
H      5.687654     6.277025     4.650376     0.118821
H      9.117326    -0.285770    25.170318     0.109192
H     11.154282     1.829286    17.978074     0.104189
H      9.922313     4.509056    20.601039     0.111129
H      7.664330     1.019050    21.759198     0.097762
H     12.333506    -0.230980    18.713011     0.121639
H      9.830637    -2.946019    20.601039     0.122417
H      0.609078    -1.528829    20.428709     0.116934
H     10.965908    10.079033    21.860568     0.110692
H     10.695904     3.264279    22.354750     0.141147
H     10.521344    -2.343810    25.228606     0.123513
H      0.357912    -0.828713    22.661396     0.103104
H     11.848756     1.132871    23.185989     0.128586
H      7.185859     3.377937    12.901942     0.116132
H      7.418188     3.036383     6.350868     0.132993
H     10.238782     1.355730    14.620174     0.119266
H      8.396479     4.093166     2.562142     0.126135
H      8.724251     0.108007    11.077271     0.117213
C      7.239860    10.847763     7.235326     0.029684
C     10.163432     8.882661     8.862324    -0.192739
C      0.685683     9.904177    19.571367     0.605042
C      7.949404     6.018914    10.970832    -0.061387
C      9.215281    10.109832     0.180693    -0.018270
C     12.012014    11.230038    14.894128     0.619528
C      8.218152     8.992869     0.158645     0.625923
C     12.382484     9.742337    18.356947    -0.030987
C     -0.015070    10.589621    17.270254    -0.112597
C     11.812337    10.371769    16.099931    -0.024961
C      9.438818     7.901569     9.536438     0.097755
C      9.840684     9.164092    11.561316     0.063914
C      7.761029    11.672680     6.208695     0.033482
C      8.485643    -1.360767     7.751302     0.080935
C     10.683346     9.908687     9.559247     0.045185
C      6.594363     9.609902     6.941351    -0.144658
C      8.887509     6.732382     8.864858    -0.163084
C      9.229095     8.025872    10.912544     0.024195
C      6.109613     8.843649     7.949989    -0.072556
C      8.195547     5.824768     9.609932    -0.056590
C      8.028521    12.501241     8.793899    -0.148933
C      7.386792    11.271076     8.563281     0.104627
C      8.468062     7.093023    11.627207    -0.124606
C      6.264080     9.269084     9.290615    -0.048983
C      6.885716    10.431821     9.604864    -0.142277
C     11.024932    12.216617     0.209330    -0.131218
C     11.518473     8.660470    18.277118    -0.101222
C     11.014885     6.841548    24.469847    -0.019759
C     10.139571    12.059006     1.258769    -0.043349
C      9.221560    11.009088     1.237228    -0.122457
C     10.795115     8.420951    17.105527    -0.035630
C     10.939535     9.285720    16.027197    -0.098080
C     10.113199     5.767228    24.470607    -0.115830
C     11.946711     7.068540    23.309407     0.589502
C     10.167200    13.050111     2.381449     0.621662
C      9.941150     7.220769    16.977040     0.604955
C      0.960710     8.789077     5.435998     0.029684
C      3.884282    10.754179     3.809000    -0.192739
C      6.964833     5.221644    18.442605     0.605042
C      1.670254    13.617926     1.700492    -0.061387
C      2.936131     9.527008    12.490631    -0.018270
C      5.732864     3.895783    23.119844     0.619528
C      1.939002    10.643972    12.512679     0.625923
C      6.103334     5.383484    19.657025    -0.030987
C      6.264080     4.536200    20.743718    -0.112597
C      5.533187     4.754052    21.914041    -0.024961
C      3.159668    11.735271     3.134886     0.097755
C      3.561534    10.472749     1.110008     0.063914
C      1.481879     7.964160     6.462629     0.033482
C      2.206493     6.402707     4.920022     0.080935
C      4.404196     9.728154     3.112077     0.045185
C      0.315213    10.026938     5.729973    -0.144658
C      2.608359    12.904459     3.806466    -0.163084
C      2.949945    11.610969     1.758780     0.024195
C     12.388763    10.793192     4.721335    -0.072556
C      1.916397    13.812072     3.061392    -0.056590
C      1.749371     7.135599     3.877425    -0.148933
C      1.107642     8.365765     4.108043     0.104627
C      2.188912    12.543818     1.044117    -0.124606
C     -0.015070    10.367757     3.380709    -0.048983
C      0.606566     9.205019     3.066460    -0.142277
C      4.745782     7.420223    12.461994    -0.131218
C      5.239323     6.465352    19.736854    -0.101222
C      4.735735     8.284274    13.544125    -0.019759
C      3.860421     7.577835    11.412555    -0.043349
C      2.942410     8.627752    11.434096    -0.122457
C      4.515965     6.704871    20.908445    -0.035630
C      4.660385     5.840102    21.986775    -0.098081
C      3.834049     9.358594    13.543365    -0.115831
C      5.667561     8.057281    14.704565     0.589502
C      3.888050     6.586729    10.289875     0.621662
C      3.662000     7.905052    21.036932     0.604955
C      5.318440    -0.763882    18.107322     0.029684
C      2.394868     1.201220    16.480324    -0.192739
C     11.872617     0.179704     5.771281     0.605042
C      4.608896     4.064967    14.371816    -0.061387
C      3.343019    -0.025951    25.161955    -0.018270
C      0.546286    -1.146157    10.448520     0.619528
C      4.340148     1.091012    25.184003     0.625923
C      0.175816     0.341544     6.985701    -0.030987
C      0.015070    -0.505740     8.072394    -0.112597
C      0.745963    -0.287888     9.242717    -0.024961
C      3.119482     2.182312    15.806210     0.097755
C      2.717616     0.919789    13.781332     0.063914
C      4.797271    -1.588799    19.133953     0.033482
C      4.072657    -3.150252    17.591346     0.080935
C      1.874954     0.175194    15.783401     0.045185
C      5.963937     0.473979    18.401297    -0.144658
C      3.670791     3.351499    16.477790    -0.163084
C      3.329205     2.058009    14.430104     0.024195
C      6.448687     1.240232    17.392659    -0.072556
C      4.362753     4.259113    15.732716    -0.056590
C      4.529779    -2.417360    16.548749    -0.148933
C      5.171508    -1.187195    16.779367     0.104628
C      4.090238     2.990858    13.715441    -0.124606
C      6.294220     0.814797    16.052033    -0.048983
C      5.672584    -0.347940    15.737784    -0.142277
C      1.533368    -2.132736    25.133318    -0.131218
C      1.039827     1.423411     7.065530    -0.101222
C      1.543415     3.242333     0.872801    -0.019759
C      2.418729    -1.975125    24.083879    -0.043350
C      3.336740    -0.925207    24.105420    -0.122457
C      1.763185     1.662930     8.237121    -0.035630
C      1.618765     0.798161     9.315451    -0.098080
C      2.445101     4.316653     0.872041    -0.115830
C      0.611589     3.015341     2.033241     0.589502
C      2.391100    -2.966230    22.961199     0.621662
C      2.617150     2.863112     8.365608     0.604955
C     11.597590     1.294804    19.906650     0.029684
C      8.674018    -0.670298    21.533648    -0.192739
C      5.593467     4.862237     6.900043     0.605042
C     10.888046    -3.534045    23.642156    -0.061387
C      9.622169     0.556873    12.852017    -0.018270
C      6.825436     6.188098     2.222804     0.619528
C     10.619298    -0.560091    12.829969     0.625923
C      6.454966     4.700397     5.685623    -0.030987
C      6.294220     5.547681     4.598930    -0.112597
C      7.025113     5.329829     3.428607    -0.024961
C      9.398632    -1.651390    22.207762     0.097755
C      8.996766    -0.388868    24.232640     0.063914
C     11.076421     2.119721    18.880019     0.033482
C     10.351807     3.681174    20.422626     0.080935
C      8.154104     0.355727    22.230571     0.045185
C     12.243087     0.056943    19.612675    -0.144658
C      9.949941    -2.820578    21.536182    -0.163084
C      9.608355    -1.527088    23.583868     0.024195
C      0.169537    -0.709311    20.621313    -0.072556
C     10.641903    -3.728191    22.281256    -0.056590
C     10.808929     2.948282    21.465223    -0.148933
C     11.450658     1.718116    21.234605     0.104628
C     10.369388    -2.459937    24.298531    -0.124606
C      0.015070    -0.283876    21.961939    -0.048983
C     11.951734     0.878862    22.276188    -0.142277
C      7.812518     2.663658    12.880654    -0.131218
C      7.318977     3.618529     5.605794    -0.101222
C      7.822565     1.799607    11.798523    -0.019759
C      8.697879     2.506046    13.930093    -0.043349
C      9.615890     1.456129    13.908552    -0.122457
C      8.042335     3.379010     4.434203    -0.035630
C      7.897915     4.243779     3.355873    -0.098080
C      8.724251     0.725287    11.799283    -0.115831
C      6.890739     2.026600    10.638083     0.589502
C      8.670250     3.497152    15.052773     0.621662
C      8.896300     2.178829     4.305716     0.604955
N      8.352525    12.827571     6.452238    -0.219617
N     10.542693    10.045748    10.929270    -0.196971
N      2.073375     6.809270     6.219086    -0.219617
N      4.263543     9.591093     1.742054    -0.196971
N      4.205775    -2.743690    18.890410    -0.219617
N      2.015607     0.038133    14.413378    -0.196971
N     10.484925     3.274611    19.123562    -0.219617
N      8.294757     0.492788    23.600594    -0.196971
O      9.460167    12.810086     3.385524    -0.555392
O      9.927336     6.377335    17.910916    -0.538306
O      0.167025     8.072267    23.475655    -0.592228
O      0.399354     9.117018    20.525264    -0.554101
O      1.599927    10.756368    19.564017    -0.574773
O     11.423030    10.897036    13.845956    -0.567472
O      7.158231     9.158673     0.768643    -0.575758
O      0.223538    -2.401781    15.009944    -0.553847
O      8.490667     3.461652    24.845425    -0.574832
O      9.283095     7.112690    15.895162    -0.553638
O     10.901860    14.055049     2.212920    -0.551516
O     11.900245     6.345621    22.328140    -0.562404
O      3.181017     6.826754     9.285800    -0.555392
O      3.648186     8.748487    20.103056    -0.538306
O      6.446175     7.053555    14.538317    -0.592228
O      6.678504     6.008803    17.488708    -0.554101
O      7.879077     4.369454    18.449955    -0.574773
O      5.143880     4.228786    24.168016    -0.567472
O      0.879081    10.478168    11.902681    -0.575758
O      6.502688     2.932702    23.004028    -0.553847
O      2.211517    11.664169    13.168547    -0.574832
O      3.003945     8.013132    22.118810    -0.553638
O      4.622710     5.581792    10.458404    -0.551516
O      5.621095     8.780201    15.685832    -0.562404
O      3.098133    -2.726205    21.957124    -0.555392
O      2.630964     3.706546     7.431732    -0.538306
O     12.391275     2.011614     1.866993    -0.592228
O     12.158946     0.966863     4.817384    -0.554101
O     10.958373    -0.672487     5.778631    -0.574773
O      1.135270    -0.813155    11.496692    -0.567472
O      5.400069     0.925208    24.574005    -0.575758
O     12.334762    12.485662    10.332704    -0.553847
O      4.067633     6.622229     0.497223    -0.574832
O      3.275205     2.971191     9.447486    -0.553638
O      1.656440    -3.971168    23.129728    -0.551516
O      0.658055     3.738260     3.014508    -0.562404
O      9.377283     3.257127    16.056848    -0.555392
O      8.910114     1.335394     5.239592    -0.538306
O      6.112125     3.030326    10.804331    -0.592228
O      5.879796     4.075078     7.853940    -0.554101
O      4.679223     5.714427     6.892693    -0.574773
O      7.414420     5.855095     1.174632    -0.567472
O     11.679219    -0.394287    13.439967    -0.575758
O      6.055612     7.151179     2.338620    -0.553847
O     10.346783    -1.580288    12.174101    -0.574832
O      9.554355     2.070749     3.223838    -0.553638
O      7.935590     4.502089    14.884244    -0.551516
O      6.937205     1.303680     9.656816    -0.562404

The following XYZ coordinates are in angstroms. Other properties are in atomic units.
The sperically averaged electron density of each atom fit to a function of the form exp(a - br)
eigen_1, eigen_2 and eigen_3 are the three eigenvalues of traceless quadrupole moment tensor
  atom number  atomic symbol              X              Y              Z     net charge C6 coefficient C8 coefficient C10 coefficient fluctuating dipole atomic polarizability isotropic forcefield polarizability              a              b squared Pearson coefficient          <r^3>          <r^4>         wp_QDO          m_QDO          q_QDO       dipole_x       dipole_y       dipole_z         dipole            Qxy            Qxz            Qyz     Q(x^2-y^2)  Q(3z^2 - R^2)        eigen_1        eigen_2        eigen_3 static polarizability      alpha(xx)      alpha(xy)      alpha(xz)      alpha(yy)      alpha(yz)      alpha(zz) atomic spin moment
            1             Zn       1.315984       8.939359      22.215365       0.938197      94.519047 0.17699297E+04  0.55693459E+05                                17.181882                           13.967300       0.084070       1.900812                    0.998119      45.439698     124.441689       0.470932       0.413333      -1.131525      -0.032861      -0.030242       0.059481       0.074380      -0.056655       0.041126       0.054434       0.004910       0.116824      -0.107603       0.035807       0.071796             20.528769      21.196583      -0.299913      -3.246887      20.189500      -2.077582      20.200224          -0.000001
            2             Zn       9.059432      -0.624564       4.928892       0.863711      86.588083 0.17256949E+04  0.53909315E+05                                16.199241                           13.735079       0.312967       1.955645                    0.998109      46.401341     126.234775       0.478274       0.409949      -1.134899      -0.007351       0.016175      -0.023791       0.029693      -0.051091       0.111816       0.072020       0.028357      -0.043355      -0.160290       0.042888       0.117402             18.619714      15.683576       0.552014      -3.606120      21.051198      -2.241872      19.124370          -0.000001
            3             Zn      11.613665      11.453086      11.915099       0.868141     102.050249 0.19535276E+04  0.62821049E+05                                17.907559                           14.537729       0.266789       1.947159                    0.996108      46.542772     127.622002       0.469478       0.405700      -1.140161      -0.002390      -0.004633       0.001333       0.005381      -0.051655      -0.055489      -0.055666       0.004026       0.068387      -0.109706       0.040250       0.069456             21.544558      20.275698       0.239904       1.519604      23.865111       0.535737      20.492865          -0.000002
            4             Zn       7.595134       6.186462      15.798607       0.938197      94.519048 0.17699302E+04  0.55693475E+05                                17.181883                           13.967302       0.084070       1.900812                    0.998119      45.439698     124.441691       0.470931       0.413333      -1.131525      -0.032861       0.030242      -0.059481       0.074380       0.056655      -0.041126       0.054434       0.004910       0.116824      -0.107603       0.035807       0.071796             20.528768      21.196575       0.299910       3.246881      20.189509      -2.077583      20.200221          -0.000001
            5             Zn       2.780282       5.666505       7.742432       0.863711      86.588085 0.17256950E+04  0.53909318E+05                                16.199241                           13.735079       0.312967       1.955645                    0.998109      46.401341     126.234774       0.478274       0.409949      -1.134899      -0.007351      -0.016175       0.023791       0.029693       0.051091      -0.111816       0.072020       0.028357      -0.043355      -0.160290       0.042888       0.117402             18.619714      15.683579      -0.552019       3.606124      21.051186      -2.241872      19.124376          -0.000001
            6             Zn       5.334515       8.183754       0.756225       0.868141     102.050245 0.19535277E+04  0.62821052E+05                                17.907558                           14.537729       0.266789       1.947159                    0.996108      46.542773     127.622005       0.469478       0.405700      -1.140161      -0.002390       0.004633      -0.001333       0.005381       0.051655       0.055489      -0.055666       0.004026       0.068387      -0.109706       0.040250       0.069456             21.544557      20.275696      -0.239893      -1.519597      23.865116       0.535731      20.492861          -0.000002
            7             Zn      11.242316       1.144522       3.127283       0.938197      94.519047 0.17699298E+04  0.55693460E+05                                17.181883                           13.967300       0.084070       1.900812                    0.998119      45.439698     124.441690       0.470932       0.413333      -1.131525       0.032861       0.030242      -0.059481       0.074380      -0.056655       0.041126       0.054434       0.004910       0.116824      -0.107603       0.035807       0.071796             20.528769      21.196583      -0.299913      -3.246887      20.189501      -2.077582      20.200224          -0.000001
            8             Zn       3.498868      10.708445      20.413756       0.863711      86.588081 0.17256948E+04  0.53909312E+05                                16.199240                           13.735078       0.312967       1.955645                    0.998109      46.401342     126.234774       0.478274       0.409949      -1.134899       0.007351      -0.016175       0.023791       0.029693      -0.051091       0.111816       0.072020       0.028357      -0.043355      -0.160290       0.042888       0.117402             18.619713      15.683575       0.552014      -3.606119      21.051197      -2.241872      19.124368          -0.000001
            9             Zn       0.944635      -1.369205      13.427549       0.868141     102.050252 0.19535277E+04  0.62821052E+05                                17.907559                           14.537729       0.266789       1.947159                    0.996108      46.542773     127.622004       0.469478       0.405700      -1.140161       0.002390       0.004633      -0.001333       0.005381      -0.051655      -0.055489      -0.055666       0.004026       0.068387      -0.109706       0.040250       0.069456             21.544558      20.275699       0.239904       1.519604      23.865111       0.535737      20.492865          -0.000002
           10             Zn       4.963166       3.897419       9.544041       0.938197      94.519049 0.17699302E+04  0.55693477E+05                                17.181883                           13.967302       0.084070       1.900812                    0.998119      45.439699     124.441692       0.470931       0.413333      -1.131525       0.032861      -0.030242       0.059481       0.074380       0.056655      -0.041126       0.054434       0.004910       0.116824      -0.107603       0.035807       0.071796             20.528768      21.196574       0.299910       3.246881      20.189509      -2.077583      20.200221          -0.000000
           11             Zn       9.778018       4.417376      17.600216       0.863711      86.588080 0.17256949E+04  0.53909313E+05                                16.199240                           13.735079       0.312967       1.955645                    0.998109      46.401341     126.234770       0.478274       0.409949      -1.134899       0.007351       0.016175      -0.023791       0.029693       0.051091      -0.111816       0.072020       0.028357      -0.043355      -0.160290       0.042888       0.117402             18.619713      15.683578      -0.552019       3.606123      21.051186      -2.241872      19.124374          -0.000001
           12             Zn       7.223785       1.900127      24.586423       0.868141     102.050245 0.19535277E+04  0.62821052E+05                                17.907558                           14.537729       0.266789       1.947159                    0.996108      46.542773     127.622005       0.469478       0.405700      -1.140161       0.002390      -0.004633       0.001333       0.005381       0.051655       0.055489      -0.055666       0.004026       0.068387      -0.109706       0.040250       0.069456             21.544557      20.275696      -0.239893      -1.519597      23.865116       0.535731      20.492861          -0.000002
           13              H      10.290271       8.826718       7.922112       0.128834       1.156000 0.86988492E+01  0.86819980E+02                                 1.798410                            1.711130      -0.960873       2.431059                    0.998095       3.417768       9.508846       0.486197       1.262222      -0.714532       0.002142      -0.003622      -0.034287       0.034545       0.009957      -0.002135       0.003643      -0.015649       0.029336      -0.018000       0.006373       0.011627              1.818785       1.565689       0.060155      -0.229031       1.498145       0.034064       2.392520          -0.000001
           14              H       7.413164       5.393539      11.442206       0.114894       0.994393 0.67826337E+01  0.64776619E+02                                 1.728620                            1.581558      -1.058945       2.378335                    0.996057       3.660155      10.569359       0.463749       1.382939      -0.685847      -0.024074      -0.024718       0.022522       0.041204       0.009364      -0.010079      -0.001336      -0.003768       0.029164      -0.016461       0.000341       0.016120              1.840700       1.731793       0.452068      -0.302612       2.086401      -0.414219       1.703906           0.000001
           15              H       0.591496      11.318966      17.321700       0.118821       1.080564 0.79761210E+01  0.78594829E+02                                 1.753574                            1.659339      -1.311208       2.251472                    0.995380       3.706048      10.547103       0.480169       1.294523      -0.703747       0.025287       0.030039       0.001923       0.039313       0.009492      -0.000537       0.005132      -0.010156      -0.020458      -0.010531      -0.004441       0.014972              1.798905       1.793453       0.454289       0.069741       1.969323      -0.024345       1.633941          -0.000000
           16              H       9.720124       9.267190      12.498994       0.109192       1.150634 0.83397460E+01  0.82304451E+02                                 1.785463                            1.667072      -0.983986       2.415507                    0.998029       3.422814       9.447389       0.496647       1.249647      -0.716835      -0.007284       0.005296       0.047226       0.048077       0.003548      -0.009071      -0.000941      -0.004835       0.028805      -0.012052      -0.001836       0.013888              1.825468       1.481879       0.131056      -0.011600       1.507113       0.137987       2.487411          -0.000000
           17              H       7.683168      11.382245       5.306750       0.104189       1.188825 0.87095642E+01  0.86794064E+02                                 1.812857                            1.694229      -1.020818       2.395298                    0.997286       3.489640       9.643336       0.497317       1.235888      -0.719630      -0.002320      -0.017722      -0.045215       0.048619       0.007009       0.000478       0.006474      -0.014515       0.032894      -0.015730       0.000899       0.014831              1.850969       1.513844       0.128894       0.036318       1.562268       0.201261       2.476794          -0.000001
           18              H       8.915137      -0.532885       7.929715       0.111129       1.204347 0.86688085E+01  0.86692015E+02                                 1.872967                            1.724659      -0.929540       2.446998                    0.997923       3.460922       9.728590       0.476001       1.286703      -0.709086       0.020951       0.046406       0.016421       0.053499       0.015847       0.004442       0.003355      -0.019817       0.016755      -0.021675       0.003671       0.018004              1.949452       1.756218       0.474461       0.004017       2.451458       0.126372       1.640682           0.000000
           19              H      11.173120      10.572009       9.087874       0.097762       1.140604 0.81017377E+01  0.80133546E+02                                 1.828354                            1.679936      -1.073997       2.360099                    0.996984       3.678057      10.482210       0.474058       1.306286      -0.702259       0.022899       0.031206      -0.025775       0.046503       0.010586      -0.006073      -0.005221      -0.007361       0.047223      -0.019193      -0.000369       0.019562              1.912225       1.847835       0.531086      -0.270446       2.133373      -0.300735       1.755468          -0.000001
           20              H       6.503944       9.321980       6.041687       0.121640       1.058774 0.76177074E+01  0.73519099E+02                                 1.692539                            1.597159      -0.775767       2.515648                    0.999533       3.308833       9.040767       0.505390       1.255750      -0.715736      -0.005221      -0.016606      -0.034488       0.038632       0.012488       0.000301       0.004481      -0.013049       0.030436      -0.019310       0.005626       0.013684              1.726676       1.409932       0.111110       0.189250       1.520188       0.232570       2.249907          -0.000001
           21              H       9.006813       6.606940       7.929715       0.122417       1.164273 0.88517859E+01  0.88084744E+02                                 1.757878                            1.688998      -0.862044       2.470703                    0.998990       3.335534       9.047280       0.509305       1.208533      -0.727648       0.002531      -0.008154      -0.036514       0.037499       0.011825      -0.006369       0.003851      -0.014702       0.032526      -0.021078       0.008486       0.012592              1.761320       1.465880       0.053242      -0.106939       1.532668       0.175285       2.285411          -0.000000
           22              H       5.670072       8.024131       7.757385       0.116934       0.981317 0.68801389E+01  0.65748286E+02                                 1.694080                            1.579927      -1.023895       2.394209                    0.997208       3.596220      10.288218       0.471097       1.360530      -0.690690      -0.018872      -0.034596      -0.008138       0.040240       0.010277      -0.000756       0.000125      -0.012937       0.028267      -0.016874       0.007400       0.009475              1.754749       1.599474       0.499938       0.097483       2.205242       0.158223       1.459531           0.000000
           23              H       7.871542       5.037093       9.189244       0.110692       1.168489 0.84427113E+01  0.84183799E+02                                 1.849323                            1.710375      -1.001242       2.400670                    0.997520       3.591227      10.201841       0.472746       1.299367      -0.704757      -0.010246      -0.036139      -0.018147       0.041717       0.004835      -0.005704       0.005560      -0.023138       0.016933      -0.017364       0.004389       0.012975              1.926888       1.666772       0.452959       0.201324       2.353980       0.403046       1.759912           0.000001
           24              H       8.141546      12.817239       9.683426       0.141147       1.026464 0.72904614E+01  0.70386677E+02                                 1.729971                            1.616301      -1.022672       2.416827                    0.997181       3.411870       9.676007       0.472118       1.343756      -0.695779       0.002864       0.012882       0.036825       0.039118       0.009793      -0.003125       0.001604      -0.006965       0.030254      -0.015902       0.005307       0.010595              1.781374       1.402549       0.097950       0.116266       1.698292       0.393714       2.243280          -0.000000
           25              H       8.316106       7.209150      12.557282       0.123513       1.022871 0.72909392E+01  0.70370522E+02                                 1.711685                            1.604842      -1.024583       2.396124                    0.997375       3.541795      10.032778       0.479056       1.324684      -0.698488      -0.006913       0.001255       0.039554       0.040173       0.008778       0.000490       0.001969      -0.012872       0.026812      -0.015362       0.005333       0.010028              1.755593       1.484132       0.086753      -0.213855       1.440598      -0.000524       2.342048           0.000000
           26              H       5.921238       8.724246       9.990072       0.103104       1.007974 0.71863890E+01  0.69570236E+02                                 1.733191                            1.619685      -1.125030       2.336380                    0.995198       3.767540      10.921821       0.462181       1.368931      -0.688205      -0.012066      -0.020935       0.028820       0.037609       0.009069       0.000904       0.002301      -0.018684       0.029291      -0.017902       0.006349       0.011554              1.801329       1.641783       0.334888      -0.368540       1.789830      -0.483212       1.972373           0.000000
           27              H       6.988694      10.685830      10.514665       0.128585       1.078701 0.81238251E+01  0.79272900E+02                                 1.687363                            1.632330      -0.766564       2.524700                    0.999671       3.225376       8.716306       0.510335       1.229948      -0.723107       0.002050       0.009785       0.038859       0.040124       0.010115      -0.001802       0.002212      -0.015102       0.040891      -0.019642       0.005642       0.014000              1.687615       1.425993       0.068756       0.046488       1.503683       0.169215       2.133167          -0.000001
           28              H      11.651591      12.930897       0.230618       0.116132       1.036814 0.75288312E+01  0.74104612E+02                                 1.789711                            1.674881      -1.497798       2.163011                    0.992111       3.982656      11.831442       0.445366       1.397241      -0.681310       0.025301       0.030161      -0.000247       0.039368       0.012489      -0.000379       0.000942      -0.006235      -0.026543      -0.009555      -0.007751       0.017306              1.862862       1.908173       0.444027      -0.019791       2.017087      -0.007185       1.663326           0.000000
           29              H      11.419262       8.078323      19.022192       0.132993       1.117075 0.83246652E+01  0.82352014E+02                                 1.758516                            1.671095      -1.294864       2.276566                    0.995247       3.499718       9.761332       0.492189       1.257960      -0.713618      -0.004406      -0.025903       0.034496       0.043363       0.000969      -0.005050      -0.010983      -0.002593       0.013262      -0.010466      -0.003781       0.014247              1.786700       1.492712       0.192819       0.036370       1.817208      -0.322592       2.050182           0.000001
           30              H       8.598668      10.908690       1.948850       0.119266       1.187028 0.90250672E+01  0.90785550E+02                                 1.802520                            1.717806      -1.342151       2.240234                    0.994799       3.590336       9.983927       0.496605       1.226108      -0.720713      -0.027553      -0.005003       0.028903       0.040245       0.000787      -0.012659      -0.004175       0.001675       0.010893      -0.012025      -0.002956       0.014981              1.822951       1.919969       0.200245      -0.381811       1.563522       0.040134       1.985362          -0.000000
           31              H      10.440971       9.135107      15.233466       0.126135       1.113275 0.81702725E+01  0.80421691E+02                                 1.747458                            1.648740      -1.290094       2.269780                    0.995845       3.535639       9.826685       0.498736       1.247668      -0.715313      -0.023049      -0.006210      -0.032854       0.040611      -0.001916       0.010530       0.005184       0.008454       0.013968      -0.011949      -0.002300       0.014249              1.786494       1.674801       0.223446       0.365972       1.554150       0.013152       2.130532          -0.000000
           32              H      10.113199       5.149947      23.748595       0.117213       1.118300 0.81115828E+01  0.80176995E+02                                 1.787212                            1.666935      -1.320664       2.248608                    0.994422       3.712955      10.544440       0.482390       1.284586      -0.705894      -0.001043      -0.024784      -0.030115       0.039016       0.000168       0.004131       0.011721      -0.002271       0.012826      -0.011182      -0.003110       0.014292              1.846585       1.512052       0.144782      -0.055116       1.973175       0.540928       2.054526          -0.000000
           33              H       4.011121      10.810122       4.749212       0.128834       1.156000 0.86988481E+01  0.86819966E+02                                 1.798410                            1.711130      -0.960873       2.431059                    0.998095       3.417768       9.508846       0.486197       1.262222      -0.714532       0.002142       0.003622       0.034287       0.034545      -0.009957       0.002135       0.003643      -0.015649       0.029336      -0.018000       0.006373       0.011627              1.818785       1.565689      -0.060155       0.229031       1.498145       0.034064       2.392520          -0.000001
           34              H       1.134014      14.243302       1.229118       0.114894       0.994393 0.67826383E+01  0.64776671E+02                                 1.728620                            1.581558      -1.058945       2.378335                    0.996057       3.660155      10.569358       0.463749       1.382938      -0.685847      -0.024074       0.024718      -0.022522       0.041204      -0.009364       0.010079      -0.001336      -0.003768       0.029164      -0.016461       0.000341       0.016120              1.840700       1.731793      -0.452068       0.302612       2.086402      -0.414219       1.703906           0.000001
           35              H       6.870646       3.806856      20.692272       0.118821       1.080564 0.79761166E+01  0.78594775E+02                                 1.753573                            1.659339      -1.311208       2.251472                    0.995380       3.706048      10.547102       0.480169       1.294523      -0.703747       0.025287      -0.030039      -0.001923       0.039313      -0.009492       0.000537       0.005132      -0.010156      -0.020458      -0.010531      -0.004441       0.014972              1.798905       1.793453      -0.454289      -0.069741       1.969321      -0.024345       1.633940          -0.000000
           36              H       3.440974      10.369651       0.172330       0.109192       1.150634 0.83397446E+01  0.82304434E+02                                 1.785462                            1.667072      -0.983986       2.415507                    0.998029       3.422814       9.447389       0.496648       1.249647      -0.716835      -0.007284      -0.005296      -0.047226       0.048077      -0.003548       0.009071      -0.000941      -0.004835       0.028805      -0.012052      -0.001836       0.013888              1.825467       1.481879      -0.131056       0.011600       1.507113       0.137987       2.487410          -0.000000
           37              H       1.404018       8.254595       7.364574       0.104189       1.188825 0.87095645E+01  0.86794068E+02                                 1.812857                            1.694229      -1.020818       2.395298                    0.997286       3.489640       9.643336       0.497317       1.235888      -0.719630      -0.002320       0.017722       0.045215       0.048619      -0.007009      -0.000478       0.006474      -0.014515       0.032894      -0.015730       0.000899       0.014831              1.850969       1.513844      -0.128894      -0.036318       1.562268       0.201261       2.476794          -0.000001
           38              H       2.635987       5.574825       4.741609       0.111129       1.204347 0.86688099E+01  0.86692031E+02                                 1.872967                            1.724659      -0.929540       2.446998                    0.997923       3.460922       9.728590       0.476001       1.286703      -0.709086       0.020951      -0.046406      -0.016421       0.053499      -0.015847      -0.004442       0.003355      -0.019817       0.016755      -0.021675       0.003671       0.018004              1.949453       1.756218      -0.474461      -0.004017       2.451458       0.126372       1.640682           0.000000
           39              H       4.893970       9.064831       3.583450       0.097762       1.140605 0.81017478E+01  0.80133666E+02                                 1.828355                            1.679936      -1.073997       2.360098                    0.996984       3.678058      10.482212       0.474058       1.306286      -0.702259       0.022899      -0.031206       0.025775       0.046503      -0.010587       0.006073      -0.005221      -0.007361       0.047223      -0.019193      -0.000369       0.019562              1.912226       1.847835      -0.531087       0.270446       2.133375      -0.300735       1.755469          -0.000001
           40              H       0.224794      10.314861       6.629637       0.121639       1.058775 0.76177131E+01  0.73519163E+02                                 1.692539                            1.597159      -0.775767       2.515648                    0.999533       3.308834       9.040768       0.505390       1.255750      -0.715736      -0.005221       0.016606       0.034488       0.038632      -0.012488      -0.000301       0.004481      -0.013049       0.030436      -0.019310       0.005626       0.013684              1.726676       1.409932      -0.111110      -0.189250       1.520189       0.232571       2.249907          -0.000001
           41              H       2.727663      13.029900       4.741609       0.122417       1.164273 0.88517832E+01  0.88084709E+02                                 1.757877                            1.688998      -0.862044       2.470703                    0.998990       3.335534       9.047279       0.509305       1.208533      -0.727648       0.002531       0.008154       0.036514       0.037499      -0.011826       0.006369       0.003851      -0.014702       0.032526      -0.021078       0.008486       0.012592              1.761319       1.465880      -0.053242       0.106939       1.532668       0.175285       2.285410          -0.000000
           42              H      11.949222      11.612710       4.913939       0.116934       0.981317 0.68801388E+01  0.65748284E+02                                 1.694080                            1.579927      -1.023895       2.394209                    0.997208       3.596220      10.288218       0.471097       1.360530      -0.690690      -0.018872       0.034596       0.008138       0.040240      -0.010277       0.000756       0.000125      -0.012937       0.028267      -0.016874       0.007400       0.009475              1.754749       1.599474      -0.499938      -0.097483       2.205242       0.158223       1.459531           0.000000
           43              H       1.592392       0.004848       3.482080       0.110692       1.168489 0.84427178E+01  0.84183876E+02                                 1.849324                            1.710375      -1.001242       2.400670                    0.997520       3.591227      10.201840       0.472746       1.299367      -0.704757      -0.010246       0.036139       0.018147       0.041717      -0.004835       0.005704       0.005560      -0.023138       0.016933      -0.017364       0.004389       0.012975              1.926888       1.666772      -0.452959      -0.201324       2.353981       0.403046       1.759912           0.000001
           44              H       1.862396       6.819602       2.987898       0.141147       1.026463 0.72904587E+01  0.70386647E+02                                 1.729971                            1.616300      -1.022672       2.416827                    0.997181       3.411870       9.676008       0.472117       1.343757      -0.695779       0.002864      -0.012882      -0.036825       0.039118      -0.009793       0.003125       0.001604      -0.006965       0.030254      -0.015902       0.005307       0.010595              1.781373       1.402548      -0.097950      -0.116266       1.698291       0.393714       2.243280          -0.000000
           45              H       2.036956      12.427691       0.114042       0.123513       1.022871 0.72909394E+01  0.70370525E+02                                 1.711685                            1.604842      -1.024583       2.396124                    0.997375       3.541795      10.032778       0.479056       1.324684      -0.698488      -0.006913      -0.001255      -0.039554       0.040173      -0.008778      -0.000490       0.001969      -0.012872       0.026812      -0.015362       0.005333       0.010028              1.755593       1.484132      -0.086753       0.213855       1.440598      -0.000524       2.342049           0.000000
           46              H      12.200388      10.912594       2.681252       0.103104       1.007974 0.71863846E+01  0.69570186E+02                                 1.733191                            1.619685      -1.125030       2.336380                    0.995198       3.767540      10.921822       0.462180       1.368932      -0.688205      -0.012066       0.020935      -0.028820       0.037609      -0.009069      -0.000904       0.002301      -0.018684       0.029291      -0.017902       0.006349       0.011554              1.801329       1.641783      -0.334888       0.368540       1.789829      -0.483212       1.972373           0.000000
           47              H       0.709544       8.951010       2.156659       0.128585       1.078701 0.81238271E+01  0.79272920E+02                                 1.687363                            1.632330      -0.766565       2.524700                    0.999671       3.225377       8.716307       0.510335       1.229947      -0.723107       0.002050      -0.009785      -0.038859       0.040124      -0.010115       0.001802       0.002212      -0.015102       0.040891      -0.019642       0.005642       0.014000              1.687614       1.425993      -0.068756      -0.046488       1.503683       0.169215       2.133167          -0.000001
           48              H       5.372441       6.705944      12.440706       0.116132       1.036814 0.75288275E+01  0.74104565E+02                                 1.789710                            1.674880      -1.497798       2.163011                    0.992111       3.982656      11.831441       0.445366       1.397241      -0.681310       0.025301      -0.030161       0.000247       0.039368      -0.012489       0.000379       0.000942      -0.006235      -0.026543      -0.009555      -0.007751       0.017306              1.862861       1.908173      -0.444027       0.019791       2.017086      -0.007185       1.663326           0.000000
           49              H       5.140112       7.047498      18.991780       0.132993       1.117074 0.83246608E+01  0.82351960E+02                                 1.758516                            1.671095      -1.294864       2.276566                    0.995247       3.499718       9.761332       0.492189       1.257960      -0.713618      -0.004406       0.025903      -0.034496       0.043363      -0.000969       0.005050      -0.010983      -0.002593       0.013262      -0.010466      -0.003781       0.014247              1.786700       1.492711      -0.192819      -0.036371       1.817206      -0.322592       2.050182           0.000001
           50              H       2.319518       8.728151      10.722474       0.119266       1.187027 0.90250636E+01  0.90785510E+02                                 1.802520                            1.717806      -1.342151       2.240234                    0.994799       3.590335       9.983926       0.496605       1.226109      -0.720713      -0.027553       0.005003      -0.028903       0.040245      -0.000787       0.012659      -0.004175       0.001675       0.010893      -0.012025      -0.002956       0.014981              1.822951       1.919969      -0.200246       0.381811       1.563522       0.040134       1.985363          -0.000000
           51              H       4.161821       5.990715      22.780506       0.126135       1.113274 0.81702675E+01  0.80421633E+02                                 1.747458                            1.648740      -1.290094       2.269780                    0.995845       3.535638       9.826683       0.498735       1.247669      -0.715313      -0.023049       0.006210       0.032854       0.040611       0.001916      -0.010530       0.005184       0.008454       0.013968      -0.011949      -0.002300       0.014249              1.786494       1.674801      -0.223446      -0.365972       1.554150       0.013152       2.130531          -0.000000
           52              H       3.834049       9.975874      14.265377       0.117213       1.118300 0.81115785E+01  0.80176944E+02                                 1.787212                            1.666935      -1.320664       2.248608                    0.994422       3.712955      10.544440       0.482390       1.284586      -0.705894      -0.001043       0.024784       0.030115       0.039016      -0.000168      -0.004131       0.011721      -0.002271       0.012826      -0.011182      -0.003110       0.014292              1.846584       1.512052      -0.144782       0.055116       1.973174       0.540928       2.054526          -0.000000
           53              H       2.268029       1.257163      17.420536       0.128834       1.156000 0.86988492E+01  0.86819980E+02                                 1.798410                            1.711130      -0.960873       2.431059                    0.998095       3.417768       9.508846       0.486197       1.262222      -0.714532      -0.002142       0.003622       0.034287       0.034545       0.009957      -0.002135       0.003643      -0.015649       0.029336      -0.018000       0.006373       0.011627              1.818785       1.565689       0.060155      -0.229031       1.498145       0.034064       2.392520          -0.000001
           54              H       5.145136       4.690342      13.900442       0.114894       0.994392 0.67826293E+01  0.64776568E+02                                 1.728619                            1.581557      -1.058945       2.378335                    0.996057       3.660154      10.569356       0.463749       1.382939      -0.685847       0.024074       0.024718      -0.022522       0.041204       0.009364      -0.010079      -0.001336      -0.003768       0.029164      -0.016461       0.000341       0.016120              1.840699       1.731792       0.452067      -0.302612       2.086400      -0.414218       1.703905           0.000001
           55              H      11.966804      -1.235085       8.020948       0.118821       1.080564 0.79761210E+01  0.78594829E+02                                 1.753574                            1.659339      -1.311208       2.251472                    0.995380       3.706048      10.547103       0.480169       1.294523      -0.703747      -0.025287      -0.030039      -0.001923       0.039313       0.009492      -0.000537       0.005132      -0.010156      -0.020458      -0.010531      -0.004441       0.014972              1.798905       1.793453       0.454289       0.069741       1.969323      -0.024345       1.633941          -0.000000
           56              H       2.838176       0.816691      12.843654       0.109192       1.150634 0.83397490E+01  0.82304485E+02                                 1.785463                            1.667072      -0.983986       2.415507                    0.998029       3.422815       9.447391       0.496648       1.249647      -0.716835       0.007284      -0.005296      -0.047226       0.048077       0.003548      -0.009071      -0.000941      -0.004835       0.028805      -0.012052      -0.001836       0.013888              1.825468       1.481879       0.131056      -0.011600       1.507113       0.137987       2.487411          -0.000000
           57              H       4.875132      -1.298364      20.035898       0.104189       1.188825 0.87095642E+01  0.86794064E+02                                 1.812857                            1.694229      -1.020818       2.395298                    0.997286       3.489640       9.643336       0.497317       1.235888      -0.719630       0.002320       0.017722       0.045215       0.048619       0.007009       0.000478       0.006474      -0.014515       0.032894      -0.015730       0.000899       0.014831              1.850969       1.513844       0.128894       0.036318       1.562268       0.201261       2.476794          -0.000001
           58              H       3.643163      10.616766      17.412933       0.111129       1.204347 0.86688097E+01  0.86692033E+02                                 1.872967                            1.724660      -0.929540       2.446998                    0.997923       3.460922       9.728592       0.476001       1.286704      -0.709086      -0.020951      -0.046406      -0.016421       0.053499       0.015847       0.004442       0.003355      -0.019817       0.016755      -0.021675       0.003671       0.018004              1.949453       1.756218       0.474461       0.004017       2.451459       0.126372       1.640682           0.000000
           59              H       1.385180      -0.488128      16.254774       0.097762       1.140604 0.81017390E+01  0.80133562E+02                                 1.828354                            1.679936      -1.073997       2.360099                    0.996984       3.678057      10.482210       0.474058       1.306286      -0.702259      -0.022899      -0.031206       0.025775       0.046503       0.010587      -0.006073      -0.005221      -0.007361       0.047223      -0.019193      -0.000369       0.019562              1.912226       1.847835       0.531086      -0.270446       2.133373      -0.300735       1.755468          -0.000001
           60              H       6.054356       0.761901      19.300961       0.121640       1.058774 0.76177074E+01  0.73519099E+02                                 1.692539                            1.597159      -0.775767       2.515648                    0.999533       3.308833       9.040767       0.505390       1.255750      -0.715736       0.005221       0.016606       0.034488       0.038632       0.012488       0.000301       0.004481      -0.013049       0.030436      -0.019310       0.005626       0.013684              1.726676       1.409932       0.111110       0.189250       1.520188       0.232570       2.249907          -0.000001
           61              H       3.551487       3.476941      17.412933       0.122417       1.164273 0.88517859E+01  0.88084744E+02                                 1.757878                            1.688998      -0.862044       2.470703                    0.998990       3.335534       9.047280       0.509305       1.208533      -0.727648      -0.002531       0.008154       0.036514       0.037499       0.011826      -0.006369       0.003851      -0.014702       0.032526      -0.021078       0.008486       0.012592              1.761320       1.465880       0.053242      -0.106939       1.532668       0.175285       2.285411          -0.000000
           62              H       6.888228       2.059750      17.585263       0.116934       0.981317 0.68801382E+01  0.65748279E+02                                 1.694080                            1.579927      -1.023895       2.394209                    0.997208       3.596220      10.288219       0.471097       1.360530      -0.690690       0.018872       0.034596       0.008138       0.040240       0.010277      -0.000756       0.000125      -0.012937       0.028267      -0.016874       0.007400       0.009475              1.754749       1.599474       0.499938       0.097483       2.205242       0.158223       1.459531           0.000000
           63              H       4.686758       5.046788      16.153404       0.110692       1.168489 0.84427113E+01  0.84183799E+02                                 1.849323                            1.710375      -1.001242       2.400670                    0.997520       3.591227      10.201841       0.472746       1.299367      -0.704757       0.010246       0.036139       0.018147       0.041717       0.004835      -0.005704       0.005560      -0.023138       0.016933      -0.017364       0.004389       0.012975              1.926888       1.666772       0.452959       0.201324       2.353980       0.403046       1.759912           0.000001
           64              H       4.416754      -2.733358      15.659222       0.141147       1.026464 0.72904611E+01  0.70386669E+02                                 1.729971                            1.616300      -1.022672       2.416828                    0.997181       3.411870       9.676005       0.472118       1.343756      -0.695779      -0.002864      -0.012882      -0.036825       0.039118       0.009793      -0.003125       0.001604      -0.006965       0.030254      -0.015902       0.005307       0.010595              1.781373       1.402548       0.097950       0.116266       1.698292       0.393714       2.243279          -0.000000
           65              H       4.242194       2.874731      12.785366       0.123513       1.022870 0.72909373E+01  0.70370502E+02                                 1.711685                            1.604842      -1.024583       2.396124                    0.997375       3.541795      10.032779       0.479056       1.324685      -0.698488       0.006913      -0.001255      -0.039554       0.040173       0.008778       0.000490       0.001969      -0.012872       0.026812      -0.015362       0.005333       0.010028              1.755593       1.484132       0.086753      -0.213855       1.440598      -0.000524       2.342048           0.000000
           66              H       6.637062       1.359635      15.352576       0.103104       1.007974 0.71863890E+01  0.69570236E+02                                 1.733191                            1.619685      -1.125030       2.336380                    0.995198       3.767540      10.921821       0.462181       1.368931      -0.688205       0.012066       0.020935      -0.028820       0.037609       0.009069       0.000904       0.002301      -0.018684       0.029291      -0.017902       0.006349       0.011554              1.801329       1.641783       0.334888      -0.368540       1.789830      -0.483212       1.972373           0.000000
           67              H       5.569606      -0.601949      14.827983       0.128586       1.078701 0.81238250E+01  0.79272899E+02                                 1.687363                            1.632330      -0.766565       2.524700                    0.999671       3.225376       8.716306       0.510335       1.229948      -0.723107      -0.002050      -0.009785      -0.038859       0.040124       0.010115      -0.001802       0.002212      -0.015102       0.040891      -0.019642       0.005642       0.014000              1.687614       1.425993       0.068756       0.046488       1.503683       0.169215       2.133167          -0.000001
           68              H       0.906709      -2.847016      25.112030       0.116132       1.036814 0.75288320E+01  0.74104617E+02                                 1.789710                            1.674880      -1.497798       2.163011                    0.992111       3.982656      11.831440       0.445366       1.397241      -0.681310      -0.025301      -0.030161       0.000247       0.039368       0.012489      -0.000379       0.000942      -0.006235      -0.026543      -0.009555      -0.007751       0.017306              1.862862       1.908173       0.444027      -0.019791       2.017087      -0.007185       1.663326           0.000000
           69              H       1.139038       2.005558       6.320456       0.132993       1.117075 0.83246663E+01  0.82352029E+02                                 1.758516                            1.671096      -1.294864       2.276566                    0.995247       3.499718       9.761333       0.492189       1.257961      -0.713618       0.004406       0.025903      -0.034496       0.043363       0.000969      -0.005050      -0.010983      -0.002593       0.013262      -0.010466      -0.003781       0.014247              1.786701       1.492712       0.192819       0.036371       1.817208      -0.322592       2.050183           0.000001
           70              H       3.959632      -0.824809      23.393798       0.119266       1.187027 0.90250639E+01  0.90785514E+02                                 1.802520                            1.717806      -1.342151       2.240234                    0.994799       3.590335       9.983926       0.496605       1.226109      -0.720713       0.027553       0.005003      -0.028903       0.040245       0.000787      -0.012659      -0.004175       0.001675       0.010893      -0.012025      -0.002956       0.014981              1.822951       1.919969       0.200245      -0.381811       1.563522       0.040134       1.985363          -0.000000
           71              H       2.117329       0.948774      10.109182       0.126135       1.113275 0.81702738E+01  0.80421706E+02                                 1.747458                            1.648740      -1.290094       2.269780                    0.995845       3.535639       9.826685       0.498736       1.247668      -0.715313       0.023049       0.006210       0.032854       0.040611      -0.001916       0.010530       0.005184       0.008454       0.013968      -0.011949      -0.002300       0.014249              1.786494       1.674801       0.223446       0.365972       1.554150       0.013152       2.130532          -0.000000
           72              H       2.445101       4.933934       1.594053       0.117213       1.118300 0.81115828E+01  0.80176995E+02                                 1.787212                            1.666935      -1.320664       2.248608                    0.994422       3.712955      10.544440       0.482390       1.284586      -0.705894       0.001043       0.024784       0.030115       0.039016       0.000168       0.004131       0.011721      -0.002271       0.012826      -0.011182      -0.003110       0.014292              1.846585       1.512052       0.144782      -0.055116       1.973175       0.540928       2.054526          -0.000000
           73              H       8.547179      -0.726241      20.593436       0.128834       1.156001 0.86988495E+01  0.86819983E+02                                 1.798410                            1.711130      -0.960873       2.431059                    0.998095       3.417768       9.508846       0.486197       1.262222      -0.714532      -0.002142      -0.003622      -0.034287       0.034545      -0.009957       0.002135       0.003643      -0.015649       0.029336      -0.018000       0.006373       0.011627              1.818785       1.565689      -0.060155       0.229031       1.498145       0.034064       2.392520          -0.000001
           74              H      11.424286      -4.159421      24.113530       0.114894       0.994392 0.67826331E+01  0.64776612E+02                                 1.728620                            1.581558      -1.058945       2.378335                    0.996057       3.660154      10.569356       0.463749       1.382939      -0.685847       0.024074      -0.024718       0.022522       0.041204      -0.009364       0.010079      -0.001336      -0.003768       0.029164      -0.016461       0.000341       0.016120              1.840700       1.731793      -0.452068       0.302612       2.086402      -0.414219       1.703905           0.000001
           75              H       5.687654       6.277025       4.650376       0.118821       1.080564 0.79761160E+01  0.78594769E+02                                 1.753573                            1.659339      -1.311208       2.251472                    0.995380       3.706048      10.547103       0.480169       1.294523      -0.703747      -0.025287       0.030039       0.001923       0.039313      -0.009492       0.000537       0.005132      -0.010156      -0.020458      -0.010531      -0.004441       0.014972              1.798905       1.793453      -0.454289      -0.069741       1.969322      -0.024345       1.633940          -0.000000
           76              H       9.117326      -0.285770      25.170318       0.109192       1.150634 0.83397460E+01  0.82304450E+02                                 1.785463                            1.667072      -0.983986       2.415507                    0.998029       3.422814       9.447389       0.496647       1.249647      -0.716835       0.007284       0.005296       0.047226       0.048077      -0.003548       0.009071      -0.000941      -0.004835       0.028805      -0.012052      -0.001836       0.013888              1.825468       1.481879      -0.131056       0.011600       1.507113       0.137987       2.487411          -0.000000
           77              H      11.154282       1.829286      17.978074       0.104189       1.188825 0.87095646E+01  0.86794067E+02                                 1.812857                            1.694229      -1.020818       2.395298                    0.997286       3.489640       9.643335       0.497317       1.235888      -0.719630       0.002320      -0.017722      -0.045215       0.048619      -0.007009      -0.000478       0.006474      -0.014515       0.032894      -0.015730       0.000899       0.014831              1.850969       1.513844      -0.128894      -0.036318       1.562268       0.201261       2.476794          -0.000001
           78              H       9.922313       4.509056      20.601039       0.111129       1.204347 0.86688098E+01  0.86692032E+02                                 1.872967                            1.724659      -0.929540       2.446998                    0.997923       3.460922       9.728591       0.476001       1.286704      -0.709086      -0.020951       0.046406       0.016421       0.053499      -0.015847      -0.004442       0.003355      -0.019817       0.016755      -0.021675       0.003671       0.018004              1.949453       1.756218      -0.474461      -0.004017       2.451458       0.126372       1.640682           0.000000
           79              H       7.664330       1.019050      21.759198       0.097762       1.140605 0.81017472E+01  0.80133660E+02                                 1.828355                            1.679936      -1.073997       2.360098                    0.996984       3.678058      10.482213       0.474058       1.306286      -0.702259      -0.022899       0.031206      -0.025775       0.046503      -0.010587       0.006073      -0.005221      -0.007361       0.047223      -0.019193      -0.000369       0.019562              1.912227       1.847836      -0.531087       0.270446       2.133375      -0.300735       1.755469          -0.000001
           80              H      12.333506      -0.230980      18.713011       0.121639       1.058775 0.76177131E+01  0.73519163E+02                                 1.692539                            1.597159      -0.775767       2.515648                    0.999533       3.308834       9.040768       0.505390       1.255750      -0.715736       0.005221      -0.016606      -0.034488       0.038632      -0.012488      -0.000301       0.004481      -0.013049       0.030436      -0.019310       0.005626       0.013684              1.726676       1.409932      -0.111110      -0.189250       1.520189       0.232571       2.249907          -0.000001
           81              H       9.830637      -2.946019      20.601039       0.122417       1.164273 0.88517832E+01  0.88084709E+02                                 1.757877                            1.688998      -0.862044       2.470703                    0.998990       3.335534       9.047279       0.509305       1.208533      -0.727648      -0.002531      -0.008154      -0.036514       0.037499      -0.011825       0.006369       0.003851      -0.014702       0.032526      -0.021078       0.008486       0.012592              1.761319       1.465880      -0.053242       0.106939       1.532668       0.175285       2.285410          -0.000000
           82              H       0.609078      -1.528829      20.428709       0.116934       0.981317 0.68801388E+01  0.65748284E+02                                 1.694080                            1.579927      -1.023895       2.394209                    0.997208       3.596220      10.288218       0.471097       1.360530      -0.690690       0.018872      -0.034596      -0.008138       0.040240      -0.010277       0.000756       0.000125      -0.012937       0.028267      -0.016874       0.007400       0.009475              1.754749       1.599474      -0.499938      -0.097483       2.205242       0.158223       1.459531           0.000000
           83              H      10.965908      10.079033      21.860568       0.110692       1.168489 0.84427178E+01  0.84183876E+02                                 1.849324                            1.710375      -1.001242       2.400670                    0.997520       3.591227      10.201840       0.472746       1.299367      -0.704757       0.010246      -0.036139      -0.018147       0.041717      -0.004835       0.005704       0.005560      -0.023138       0.016933      -0.017364       0.004389       0.012975              1.926888       1.666772      -0.452959      -0.201324       2.353981       0.403046       1.759912           0.000001
           84              H      10.695904       3.264279      22.354750       0.141147       1.026463 0.72904589E+01  0.70386644E+02                                 1.729970                            1.616300      -1.022672       2.416828                    0.997181       3.411870       9.676005       0.472118       1.343756      -0.695779      -0.002864       0.012882       0.036825       0.039118      -0.009793       0.003125       0.001604      -0.006965       0.030254      -0.015902       0.005307       0.010595              1.781373       1.402548      -0.097950      -0.116266       1.698291       0.393713       2.243279          -0.000000
           85              H      10.521344      -2.343810      25.228606       0.123513       1.022871 0.72909382E+01  0.70370511E+02                                 1.711685                            1.604842      -1.024583       2.396124                    0.997375       3.541795      10.032778       0.479056       1.324684      -0.698488       0.006913       0.001255       0.039554       0.040173      -0.008778      -0.000490       0.001969      -0.012872       0.026812      -0.015362       0.005333       0.010028              1.755593       1.484132      -0.086753       0.213855       1.440598      -0.000524       2.342048           0.000000
           86              H       0.357912      -0.828713      22.661396       0.103104       1.007974 0.71863855E+01  0.69570194E+02                                 1.733191                            1.619685      -1.125030       2.336380                    0.995198       3.767540      10.921821       0.462181       1.368932      -0.688205       0.012066      -0.020935       0.028820       0.037609      -0.009069      -0.000904       0.002301      -0.018684       0.029291      -0.017902       0.006349       0.011554              1.801328       1.641783      -0.334888       0.368540       1.789829      -0.483211       1.972373           0.000000
           87              H      11.848756       1.132871      23.185989       0.128586       1.078701 0.81238265E+01  0.79272919E+02                                 1.687363                            1.632330      -0.766565       2.524700                    0.999671       3.225376       8.716307       0.510335       1.229948      -0.723107      -0.002050       0.009785       0.038859       0.040124      -0.010115       0.001802       0.002212      -0.015102       0.040891      -0.019642       0.005642       0.014000              1.687615       1.425993      -0.068756      -0.046488       1.503683       0.169215       2.133168          -0.000001
           88              H       7.185859       3.377937      12.901942       0.116132       1.036813 0.75288228E+01  0.74104509E+02                                 1.789710                            1.674880      -1.497798       2.163011                    0.992111       3.982655      11.831438       0.445366       1.397241      -0.681310      -0.025301       0.030161      -0.000247       0.039368      -0.012489       0.000379       0.000942      -0.006235      -0.026543      -0.009555      -0.007751       0.017306              1.862861       1.908173      -0.444026       0.019791       2.017085      -0.007185       1.663325           0.000000
           89              H       7.418188       3.036383       6.350868       0.132993       1.117075 0.83246656E+01  0.82352014E+02                                 1.758516                            1.671095      -1.294864       2.276566                    0.995247       3.499719       9.761333       0.492189       1.257960      -0.713618       0.004406      -0.025903       0.034496       0.043363      -0.000969       0.005050      -0.010983      -0.002593       0.013262      -0.010466      -0.003781       0.014247              1.786700       1.492711      -0.192819      -0.036371       1.817206      -0.322592       2.050182           0.000001
           90              H      10.238782       1.355730      14.620174       0.119266       1.187027 0.90250637E+01  0.90785510E+02                                 1.802520                            1.717806      -1.342151       2.240234                    0.994799       3.590335       9.983925       0.496605       1.226109      -0.720713       0.027553      -0.005003       0.028903       0.040245      -0.000787       0.012659      -0.004175       0.001675       0.010893      -0.012025      -0.002956       0.014981              1.822951       1.919969      -0.200245       0.381811       1.563522       0.040134       1.985362          -0.000000
           91              H       8.396479       4.093166       2.562142       0.126135       1.113275 0.81702726E+01  0.80421690E+02                                 1.747458                            1.648740      -1.290094       2.269780                    0.995845       3.535639       9.826684       0.498736       1.247668      -0.715313       0.023049      -0.006210      -0.032854       0.040611       0.001916      -0.010530       0.005184       0.008454       0.013968      -0.011949      -0.002300       0.014249              1.786494       1.674801      -0.223446      -0.365972       1.554150       0.013152       2.130531          -0.000000
           92              H       8.724251       0.108007      11.077271       0.117213       1.118300 0.81115792E+01  0.80176946E+02                                 1.787211                            1.666935      -1.320663       2.248608                    0.994422       3.712955      10.544437       0.482391       1.284585      -0.705894       0.001043      -0.024784      -0.030115       0.039016      -0.000168      -0.004131       0.011721      -0.002271       0.012826      -0.011182      -0.003110       0.014292              1.846584       1.512051      -0.144782       0.055116       1.973174       0.540928       2.054526          -0.000000
           93              C       7.239860      10.847763       7.235326       0.029684      33.788399 0.41932705E+03  0.97122459E+04                                 9.067652                            6.842362      -0.073276       1.985812                    0.999285      26.718022      74.783003       0.631610       0.418688      -1.069048      -0.011807      -0.016652       0.002243       0.020536       0.018285      -0.015420      -0.012171      -0.032044      -0.015882      -0.026800      -0.008032       0.034831             10.439931       7.579547       5.069951      -1.036790      12.942148      -1.657112      10.798099          -0.000001
           94              C      10.163432       8.882661       8.862324      -0.192739      33.413460 0.44948849E+03  0.10675909E+05                                 8.995503                            7.071693       0.119325       2.004213                    0.999485      30.182275      87.749496       0.618102       0.417215      -1.061700      -0.016585      -0.019252      -0.000625       0.025418      -0.011902       0.005832       0.001504       0.001767       0.065934      -0.023494       0.000478       0.023016             10.050559       8.669848       4.756378      -0.884846      11.548334       0.324612       9.933494          -0.000001
           95              C       0.685683       9.904177      19.571367       0.605042      23.751180 0.25176613E+03  0.52223800E+04                                 7.622483                            5.628948       0.017913       2.059649                    0.999478      22.358651      62.657485       0.625672       0.471942      -1.019775       0.035344      -0.001026       0.048437       0.059970      -0.057397      -0.059850       0.034500      -0.049742      -0.129822      -0.086677      -0.023409       0.110086              9.057906       8.751901       2.376214       2.903257       6.855772      -0.764738      11.566044           0.000001
           96              C       7.949404       6.018914      10.970832      -0.061387      30.708410 0.42036794E+03  0.98404657E+04                                 8.683334                            6.967696       0.036328       2.005883                    0.998867      28.509366      82.890596       0.604143       0.433092      -1.049481       0.009331       0.010411      -0.021980       0.026049      -0.006052      -0.006777      -0.008424       0.006265       0.007198      -0.014752       0.005270       0.009481              9.682691       7.589418       3.884712      -1.132114      11.066557       0.190914      10.392098           0.000001
           97              C       9.215281      10.109832       0.180693      -0.018270      39.994942 0.42773084E+03  0.99227511E+04                                10.069923                            6.807289       0.013875       2.010666                    0.999159      26.895354      74.516983       0.649883       0.406265      -1.080755       0.026385       0.036882      -0.002792       0.045435      -0.020551       0.002435      -0.001751       0.003937      -0.013137      -0.018465      -0.004693       0.023157             13.049629      14.055995       8.169288      -1.162337      14.913835       2.516998      10.179058          -0.000000
           98              C      12.012014      11.230038      14.894128       0.619528      23.072768 0.23580226E+03  0.48113145E+04                                 7.495841                            5.448437      -0.053949       2.047910                    0.999490      21.814125      60.610353       0.635862       0.472093      -1.019795       0.005274       0.033552      -0.053545       0.063408      -0.075393      -0.020793       0.031914       0.050526      -0.174073      -0.073276      -0.042553       0.115829              9.046566       6.158565       2.560040       0.212082       8.876058      -3.063685      12.105076           0.000000
           99              C       8.218152       8.992869       0.158645       0.625923      23.109458 0.23400209E+03  0.47707542E+04                                 7.568379                            5.457051      -0.082093       2.042678                    0.999390      21.752233      60.634281       0.629522       0.477230      -1.015907      -0.038175      -0.044534       0.001098       0.058666      -0.034361       0.050378      -0.056549      -0.008957       0.242193      -0.075021      -0.049688       0.124709              9.345163      11.136171       4.460937      -1.057688      11.173205       1.757664       5.726113          -0.000000
          100              C      12.382484       9.742337      18.356947      -0.030987      39.463138 0.43035829E+03  0.10004226E+05                                 9.964822                            6.837188       0.091540       2.033627                    0.999291      27.028676      75.091320       0.646840       0.407339      -1.079477      -0.021690      -0.013173      -0.038118       0.045793       0.000746      -0.013259      -0.003651      -0.003233      -0.005058      -0.014760       0.001808       0.012951             12.585838      10.685504       3.900714       5.132931      10.142018      -0.552015      16.929991          -0.000000
          101              C      -0.015070      10.589621      17.270254      -0.112597      36.778918 0.45960066E+03  0.10985742E+05                                 9.706934                            7.238218      -0.102972       1.931848                    0.999396      29.994549      87.710111       0.599437       0.427478      -1.054426      -0.004704      -0.020934      -0.005858       0.022242      -0.018084      -0.025461       0.025421       0.005716      -0.113950      -0.052464       0.000788       0.051676             11.418601       8.061714       2.357483       2.784563       9.394328      -2.667174      16.799761          -0.000000
          102              C      11.812337      10.371769      16.099931      -0.024961      39.943076 0.42548896E+03  0.98471150E+04                                10.009963                            6.767590       0.061531       2.025159                    0.999204      26.839987      74.012289       0.655653       0.403656      -1.083670      -0.000375      -0.028641       0.036586       0.046465      -0.004158       0.001664       0.012731       0.011649      -0.035350      -0.020317       0.006900       0.013416             12.809842       8.629994       4.158899       0.650597      12.455013      -5.129213      17.344520          -0.000001
          103              C       9.438818       7.901569       9.536438       0.097755      32.032070 0.41268439E+03  0.95624861E+04                                 8.909198                            6.882767      -0.232503       1.937579                    0.999187      26.645769      75.681635       0.614064       0.430466      -1.056976       0.003354      -0.001281      -0.011824       0.012357       0.019368      -0.000280      -0.010315      -0.011312      -0.017076      -0.020114      -0.005255       0.025369             10.197031       8.567691       5.490100      -0.918367      12.804553       0.059638       9.218849          -0.000000
          104              C       9.840684       9.164092      11.561316       0.063914      27.649463 0.33328621E+03  0.73289046E+04                                 7.947240                            6.099768       0.354844       2.132054                    0.999846      25.878531      71.856931       0.665340       0.418640      -1.063214       0.028003       0.016827      -0.024487       0.040828      -0.056456      -0.002815      -0.012432       0.058077       0.011698      -0.067483       0.005655       0.061829              9.116064       7.938376       4.834822       0.071105      10.542047       0.790032       8.867770          -0.000001
          105              C       7.761029      11.672680       6.208695       0.033482      29.239245 0.35236197E+03  0.78553487E+04                                 8.219394                            6.255278       0.325037       2.106048                    0.999843      26.669681      74.513703       0.659772       0.416424      -1.064842       0.027216       0.032987       0.019323       0.046928      -0.035822       0.014784       0.039864       0.053091      -0.010091      -0.069839       0.022839       0.047000              9.334960       6.916344       4.107365      -1.301199      10.888360      -1.583293      10.200178          -0.000001
          106              C       8.485643      -1.360767       7.751302       0.080935      27.218291 0.34142346E+03  0.75745343E+04                                 7.951876                            6.232335       0.242102       2.095063                    0.999757      26.102382      73.471821       0.647149       0.426618      -1.055235      -0.020141      -0.024508      -0.055164       0.063635      -0.008958       0.012311       0.029092      -0.000540      -0.036730      -0.038679       0.011057       0.027622              8.853406       6.016143       2.846424      -1.196782       9.677678      -0.813732      10.866397          -0.000001
          107              C      10.683346       9.908687       9.559247       0.045185      28.796928 0.37218063E+03  0.84495616E+04                                 8.281465                            6.524880       0.144287       2.046558                    0.999675      27.242362      77.951849       0.628931       0.428966      -1.052206      -0.012238      -0.005240       0.077979       0.079107      -0.000514      -0.007067      -0.023135       0.011252       0.038867      -0.026542      -0.001380       0.027922              9.243512       7.415935       3.874920       0.165729      10.142933       1.327720      10.171667          -0.000001
          108              C       6.594363       9.609902       6.941351      -0.144658      32.813884 0.43868995E+03  0.10315823E+05                                 8.791711                            6.928983       0.291528       2.059497                    0.999782      29.397717      83.962195       0.634669       0.410405      -1.070258       0.009796       0.011152       0.018740       0.023906       0.005531       0.009731       0.026454      -0.016301       0.062809      -0.021049      -0.019274       0.040323              9.740545       7.088926       4.179591      -0.253235      11.666607      -0.983619      10.466103          -0.000001
          109              C       8.887509       6.732382       8.864858      -0.163084      32.446253 0.45419813E+03  0.10782748E+05                                 8.780022                            7.080240       0.214632       2.034628                    0.999689      29.851837      85.902465       0.623362       0.413887      -1.067100      -0.002130       0.005200       0.011788       0.013059       0.010131      -0.006065       0.012922      -0.010021       0.072084      -0.026303      -0.002521       0.028824              9.667610       7.812447       4.455738      -0.713907      11.890855       0.547457       9.299529           0.000000
          110              C       9.229095       8.025872      10.912544       0.024195      34.179638 0.41960799E+03  0.97244906E+04                                 9.159595                            6.849936      -0.064377       1.988590                    0.999313      26.747392      74.990792       0.630264       0.419334      -1.068184      -0.007229      -0.017706       0.009498       0.021354       0.023981       0.000220       0.009930      -0.017609      -0.031683      -0.022982      -0.009456       0.032438             10.844257       9.511460       6.335988      -1.054358      13.164967      -0.345720       9.856346          -0.000000
          111              C       6.109613       8.843649       7.949989      -0.072556      29.901878 0.42367691E+03  0.99203735E+04                                 8.450295                            6.943530       0.108690       2.022279                    0.999432      28.637701      82.809234       0.612993       0.426734      -1.055175       0.010090       0.016020       0.023414       0.030111       0.009597       0.002625       0.010824      -0.008531      -0.001046      -0.012256      -0.004909       0.017164              9.138710       6.479163       3.334011      -0.332900      10.182931      -0.692055      10.754037          -0.000000
          112              C       8.195547       5.824768       9.609932      -0.056590      29.573030 0.40557580E+03  0.94072641E+04                                 8.411688                            6.796071       0.092623       2.018655                    0.999517      28.467841      82.324799       0.618358       0.427046      -1.053431       0.004742       0.013305       0.022125       0.026249      -0.009076       0.011432       0.012419      -0.011785      -0.012620      -0.022956       0.006998       0.015957              9.229542       7.112925       3.682070      -1.204106      10.567797       0.084863      10.007905           0.000001
          113              C       8.028521      12.501241       8.793899      -0.148933      33.404528 0.43035182E+03  0.10089866E+05                                 9.027000                            6.938746       0.213097       2.056421                    0.999293      28.833670      82.725219       0.622694       0.419536      -1.062429      -0.017758      -0.002536       0.007621       0.019490      -0.015005       0.004617       0.006777       0.027392       0.015953      -0.025115       0.007256       0.017859             10.233727       7.003168       4.078500      -0.825058      12.961950      -0.604881      10.736064          -0.000001
          114              C       7.386792      11.271076       8.563281       0.104627      31.760539 0.39816448E+03  0.91298127E+04                                 8.819986                            6.736636      -0.126236       1.976774                    0.999251      26.117477      73.425353       0.624959       0.427420      -1.060476      -0.006448       0.003920       0.017727       0.019266       0.010847      -0.000048       0.001196      -0.020284      -0.025615      -0.010708      -0.008453       0.019161             10.098339       7.095259       4.676479      -0.978780      13.127780      -1.584529      10.071979          -0.000001
          115              C       8.468062       7.093023      11.627207      -0.124606      33.242593 0.42845123E+03  0.10048450E+05                                 8.989504                            6.927084       0.167407       2.032350                    0.999657      29.115276      83.934525       0.621839       0.419982      -1.060641       0.003882      -0.000477      -0.013287       0.013851      -0.009473      -0.004834      -0.003662       0.019644       0.050111      -0.022692       0.004559       0.018133             10.310129       8.735463       5.113220      -1.624824      11.996385      -0.697032      10.198539           0.000001
          116              C       6.264080       9.269084       9.290615      -0.048983      29.457002 0.42799042E+03  0.10074160E+05                                 8.472837                            7.056627      -0.090394       1.963070                    0.998419      28.739594      84.066337       0.596403       0.436306      -1.046488       0.004165       0.001712      -0.028659       0.029010      -0.005610      -0.002919      -0.008256       0.003949       0.011899      -0.012370       0.003171       0.009200              9.144903       7.009918       3.553213      -0.596222      10.249262      -0.492132      10.175529          -0.000000
          117              C       6.885716      10.431821       9.604864      -0.142277      30.884433 0.43343816E+03  0.10185420E+05                                 8.544019                            6.959972       0.159801       2.030312                    0.999330      29.224028      84.076132       0.621921       0.419101      -1.062181       0.001464       0.003582      -0.010215       0.010924      -0.007047      -0.000524       0.009443      -0.003878       0.057238      -0.017706      -0.004591       0.022297              9.329035       7.087715       3.886336      -0.942636      11.392698      -1.450323       9.506692          -0.000001
          118              C      11.024932      12.216617       0.209330      -0.131218      37.075071 0.48444771E+03  0.11780487E+05                                 9.861407                            7.508469      -0.222169       1.890780                    0.999480      30.867295      92.248492       0.577168       0.436402      -1.044773      -0.023204      -0.014353      -0.003996       0.027575      -0.013678       0.026781      -0.030677      -0.001275      -0.097752      -0.052667       0.002634       0.050034             11.337703       9.441493       2.519247      -3.032297       9.822612       2.298373      14.749005           0.000001
          119              C      11.518473       8.660470      18.277118      -0.101222      35.726379 0.43685248E+03  0.10299633E+05                                 9.503562                            7.033433      -0.061651       1.952525                    0.999421      29.346208      84.939028       0.611770       0.424650      -1.057273       0.005247       0.012843      -0.016279       0.021388      -0.038784      -0.031914      -0.011621       0.019143      -0.011809      -0.055283       0.005987       0.049295             11.294171      10.706278       5.436617       4.127694      11.073137       1.465670      12.103099           0.000001
          120              C      11.014885       6.841548      24.469847      -0.019759      39.069761 0.43645451E+03  0.10189181E+05                                 9.901734                            6.899531       0.038143       2.014791                    0.999221      27.169719      75.825992       0.641467       0.409008      -1.077581      -0.032730      -0.002416       0.029484       0.044118      -0.005663       0.014728       0.001824      -0.008046      -0.033034      -0.021469       0.007026       0.014443             12.271865      11.821014       5.076824      -4.491932      11.216961       0.341371      13.777620           0.000001
          121              C      10.139571      12.059006       1.258769      -0.043349      39.468466 0.44074108E+03  0.10321514E+05                                 9.975079                            6.936172       0.067038       2.023864                    0.999368      27.408837      76.785324       0.638938       0.409343      -1.076620      -0.006778      -0.028960      -0.043462       0.052664       0.001850      -0.003370      -0.007799      -0.001700       0.001540      -0.007459      -0.002168       0.009627             12.384006       9.705575       3.963180      -1.069666      13.197598       5.077385      14.248847           0.000000
          122              C       9.221560      11.009088       1.237228      -0.122457      36.507011 0.45485801E+03  0.10850804E+05                                 9.664059                            7.196474      -0.098327       1.931796                    0.999545      30.162898      88.289660       0.601347       0.426968      -1.054101       0.007937       0.006725      -0.022273       0.024583      -0.028044      -0.004555      -0.037556       0.027348       0.005600      -0.054251       0.012990       0.041261             11.433454      10.482805       5.555915       0.406678      13.289908       4.217494      10.527650           0.000000
          123              C      10.795115       8.420951      17.105527      -0.035630      40.920107 0.42302874E+03  0.97777446E+04                                10.173458                            6.745190       0.083447       2.032463                    0.999284      26.896619      74.164675       0.657034       0.403320      -1.083701       0.024788       0.038433       0.002553       0.045805      -0.002996       0.003332      -0.005482       0.018768       0.029482      -0.015737       0.002879       0.012858             13.363492      12.098310       8.140429       2.499439      16.293095      -0.596967      11.699071           0.000000
          124              C      10.939535       9.285720      16.027197      -0.098080      36.184191 0.44380342E+03  0.10514875E+05                                 9.628344                            7.125508      -0.123372       1.930838                    0.999440      29.573998      86.074834       0.602588       0.429015      -1.053572       0.008764       0.000326       0.015429       0.017748      -0.043006      -0.003417       0.029978       0.045542      -0.025013      -0.057036      -0.001326       0.058363             11.440969       9.301916       5.537291      -0.033781      13.549726      -3.708783      11.471266           0.000000
          125              C      10.113199       5.767228      24.470607      -0.115830      37.227918 0.46430839E+03  0.11130161E+05                                 9.808103                            7.281527      -0.120284       1.925073                    0.999476      30.167149      88.434321       0.596680       0.428223      -1.053629      -0.001934       0.016913       0.010676       0.020094      -0.038054       0.033345       0.003051      -0.001502       0.004966      -0.052564       0.003927       0.048636             11.603115      12.383536       5.961582      -3.104271      12.057982       0.623175      10.367828           0.000000
          126              C      11.946711       7.068540      23.309407       0.589502      24.442366 0.25415941E+03  0.52721270E+04                                 7.694711                            5.629660      -0.046065       2.036112                    0.999506      22.407558      62.315843       0.631447       0.467616      -1.024526       0.048174       0.036792      -0.029504       0.067416      -0.056211       0.051849      -0.038991       0.011187      -0.105984      -0.066308      -0.037825       0.104133              9.058588       8.292470       3.192516      -2.811247       8.672055       0.445012      10.211238           0.000001
          127              C      10.167200      13.050111       2.381449       0.621662      23.660299 0.24631364E+03  0.50807222E+04                                 7.608641                            5.584665      -0.000156       2.059387                    0.999545      22.063850      61.631891       0.625363       0.474829      -1.018355      -0.000619       0.040864       0.049402       0.064115      -0.046047       0.046373      -0.063678       0.082413      -0.081724      -0.091092      -0.020461       0.111552              8.980186       6.345849       1.876201      -1.489519       9.774104       2.840662      10.820605           0.000001
          128              C       9.941150       7.220769      16.977040       0.604955      25.452226 0.25436359E+03  0.52700357E+04                                 7.957655                            5.621486       0.021259       2.059647                    0.999608      22.132868      61.234241       0.634554       0.465885      -1.026913      -0.042420      -0.038625       0.003149       0.057457      -0.074572      -0.064035       0.022376       0.083085       0.064017      -0.097880      -0.022081       0.119962              9.983986       9.291745       5.467966       1.900243      12.692779      -0.887508       7.967434           0.000001
          129              C       0.960710       8.789077       5.435998       0.029684      33.788402 0.41932698E+03  0.97122439E+04                                 9.067652                            6.842361      -0.073276       1.985812                    0.999285      26.718022      74.783005       0.631610       0.418688      -1.069048      -0.011807       0.016652      -0.002243       0.020536      -0.018285       0.015420      -0.012171      -0.032044      -0.015882      -0.026800      -0.008032       0.034831             10.439933       7.579548      -5.069951       1.036792      12.942148      -1.657115      10.798103          -0.000001
          130              C       3.884282      10.754179       3.809000      -0.192739      33.413449 0.44948821E+03  0.10675900E+05                                 8.995501                            7.071691       0.119325       2.004213                    0.999485      30.182274      87.749491       0.618102       0.417215      -1.061700      -0.016585       0.019252       0.000625       0.025418       0.011902      -0.005832       0.001504       0.001767       0.065934      -0.023494       0.000478       0.023016             10.050556       8.669845      -4.756376       0.884844      11.548329       0.324613       9.933494          -0.000001
          131              C       6.964833       5.221644      18.442605       0.605042      23.751171 0.25176599E+03  0.52223766E+04                                 7.622481                            5.628947       0.017913       2.059649                    0.999478      22.358652      62.657486       0.625672       0.471942      -1.019775       0.035344       0.001026      -0.048437       0.059970       0.057397       0.059850       0.034500      -0.049742      -0.129822      -0.086677      -0.023409       0.110086              9.057902       8.751900      -2.376213      -2.903255       6.855769      -0.764738      11.566038           0.000001
          132              C       1.670254      13.617926       1.700492      -0.061387      30.708416 0.42036789E+03  0.98404642E+04                                 8.683335                            6.967696       0.036328       2.005883                    0.998867      28.509365      82.890591       0.604143       0.433092      -1.049481       0.009331      -0.010411       0.021980       0.026049       0.006052       0.006777      -0.008424       0.006265       0.007198      -0.014752       0.005270       0.009481              9.682693       7.589419      -3.884715       1.132112      11.066561       0.190915      10.392098           0.000001
          133              C       2.936131       9.527008      12.490631      -0.018270      39.994929 0.42773088E+03  0.99227521E+04                                10.069922                            6.807290       0.013876       2.010666                    0.999159      26.895351      74.516973       0.649883       0.406265      -1.080755       0.026385      -0.036882       0.002792       0.045435       0.020552      -0.002435      -0.001751       0.003937      -0.013137      -0.018465      -0.004693       0.023157             13.049625      14.055985      -8.169279       1.162336      14.913829       2.517002      10.179061          -0.000000
          134              C       5.732864       3.895783      23.119844       0.619528      23.072768 0.23580231E+03  0.48113157E+04                                 7.495841                            5.448438      -0.053949       2.047910                    0.999490      21.814125      60.610352       0.635862       0.472093      -1.019795       0.005274      -0.033552       0.053545       0.063408       0.075393       0.020793       0.031914       0.050526      -0.174073      -0.073276      -0.042553       0.115829              9.046565       6.158566      -2.560041      -0.212082       8.876060      -3.063682      12.105071           0.000000
          135              C       1.939002      10.643972      12.512679       0.625923      23.109441 0.23400198E+03  0.47707515E+04                                 7.568375                            5.457050      -0.082093       2.042679                    0.999390      21.752232      60.634275       0.629523       0.477230      -1.015907      -0.038175       0.044534      -0.001098       0.058666       0.034361      -0.050378      -0.056549      -0.008957       0.242193      -0.075021      -0.049688       0.124709              9.345156      11.136160      -4.460928       1.057689      11.173195       1.757664       5.726112           0.000000
          136              C       6.103334       5.383484      19.657025      -0.030987      39.463152 0.43035853E+03  0.10004233E+05                                 9.964824                            6.837191       0.091540       2.033627                    0.999291      27.028676      75.091321       0.646839       0.407339      -1.079477      -0.021690       0.013173       0.038118       0.045793      -0.000746       0.013259      -0.003651      -0.003233      -0.005058      -0.014760       0.001808       0.012951             12.585841      10.685506      -3.900714      -5.132931      10.142022      -0.552016      16.929996          -0.000000
          137              C       6.264080       4.536200      20.743718      -0.112597      36.778895 0.45960034E+03  0.10985733E+05                                 9.706930                            7.238216      -0.102972       1.931848                    0.999396      29.994549      87.710111       0.599437       0.427478      -1.054426      -0.004704       0.020934       0.005858       0.022242       0.018084       0.025461       0.025421       0.005716      -0.113950      -0.052464       0.000788       0.051676             11.418596       8.061712      -2.357481      -2.784562       9.394322      -2.667172      16.799754          -0.000000
          138              C       5.533187       4.754052      21.914041      -0.024961      39.943086 0.42548914E+03  0.98471203E+04                                10.009965                            6.767591       0.061531       2.025159                    0.999204      26.839986      74.012287       0.655653       0.403656      -1.083670      -0.000375       0.028641      -0.036586       0.046465       0.004158      -0.001664       0.012731       0.011649      -0.035350      -0.020317       0.006900       0.013416             12.809845       8.629994      -4.158899      -0.650598      12.455016      -5.129214      17.344525          -0.000001
          139              C       3.159668      11.735271       3.134886       0.097755      32.032074 0.41268456E+03  0.95624911E+04                                 8.909200                            6.882769      -0.232503       1.937579                    0.999187      26.645769      75.681637       0.614064       0.430467      -1.056976       0.003354       0.001281       0.011824       0.012357      -0.019368       0.000280      -0.010315      -0.011312      -0.017076      -0.020114      -0.005255       0.025369             10.197033       8.567694      -5.490102       0.918370      12.804557       0.059632       9.218849          -0.000000
          140              C       3.561534      10.472749       1.110008       0.063914      27.649465 0.33328628E+03  0.73289065E+04                                 7.947240                            6.099768       0.354844       2.132054                    0.999846      25.878534      71.856941       0.665340       0.418640      -1.063214       0.028002      -0.016827       0.024487       0.040828       0.056456       0.002815      -0.012432       0.058077       0.011698      -0.067483       0.005655       0.061829              9.116064       7.938375      -4.834821      -0.071104      10.542047       0.790031       8.867770          -0.000000
          141              C       1.481879       7.964160       6.462629       0.033482      29.239241 0.35236174E+03  0.78553425E+04                                 8.219393                            6.255276       0.325037       2.106048                    0.999843      26.669681      74.513704       0.659772       0.416424      -1.064842       0.027216      -0.032987      -0.019323       0.046928       0.035822      -0.014784       0.039864       0.053091      -0.010091      -0.069839       0.022839       0.047000              9.334960       6.916345      -4.107367       1.301198      10.888360      -1.583293      10.200177          -0.000001
          142              C       2.206493       6.402707       4.920022       0.080935      27.218293 0.34142351E+03  0.75745358E+04                                 7.951877                            6.232335       0.242102       2.095063                    0.999757      26.102381      73.471820       0.647149       0.426618      -1.055235      -0.020141       0.024508       0.055164       0.063635       0.008958      -0.012311       0.029092      -0.000540      -0.036730      -0.038679       0.011057       0.027622              8.853407       6.016143      -2.846424       1.196780       9.677680      -0.813728      10.866396          -0.000000
          143              C       4.404196       9.728154       3.112077       0.045185      28.796931 0.37218057E+03  0.84495599E+04                                 8.281465                            6.524879       0.144287       2.046558                    0.999675      27.242360      77.951840       0.628931       0.428966      -1.052206      -0.012238       0.005240      -0.077979       0.079107       0.000514       0.007067      -0.023135       0.011252       0.038868      -0.026542      -0.001380       0.027922              9.243512       7.415935      -3.874922      -0.165731      10.142936       1.327721      10.171665          -0.000001
          144              C       0.315213      10.026938       5.729973      -0.144658      32.813896 0.43869018E+03  0.10315830E+05                                 8.791713                            6.928985       0.291528       2.059497                    0.999782      29.397716      83.962190       0.634669       0.410405      -1.070258       0.009796      -0.011152      -0.018740       0.023906      -0.005531      -0.009731       0.026454      -0.016301       0.062809      -0.021049      -0.019274       0.040323              9.740548       7.088929      -4.179595       0.253233      11.666615      -0.983616      10.466099          -0.000001
          145              C       2.608359      12.904459       3.806466      -0.163084      32.446243 0.45419806E+03  0.10782746E+05                                 8.780021                            7.080240       0.214632       2.034628                    0.999689      29.851837      85.902465       0.623362       0.413887      -1.067100      -0.002130      -0.005200      -0.011788       0.013059      -0.010131       0.006065       0.012922      -0.010021       0.072084      -0.026303      -0.002521       0.028824              9.667607       7.812446      -4.455735       0.713912      11.890846       0.547450       9.299530           0.000000
          146              C       2.949945      11.610969       1.758780       0.024195      34.179639 0.41960799E+03  0.97244905E+04                                 9.159595                            6.849935      -0.064377       1.988590                    0.999313      26.747393      74.990794       0.630264       0.419334      -1.068184      -0.007229       0.017706      -0.009498       0.021354      -0.023981      -0.000220       0.009930      -0.017609      -0.031683      -0.022982      -0.009456       0.032438             10.844258       9.511461      -6.335991       1.054359      13.164969      -0.345724       9.856343          -0.000000
          147              C      12.388763      10.793192       4.721335      -0.072556      29.901883 0.42367713E+03  0.99203799E+04                                 8.450296                            6.943532       0.108690       2.022279                    0.999432      28.637703      82.809241       0.612993       0.426734      -1.055175       0.010090      -0.016020      -0.023414       0.030110      -0.009597      -0.002625       0.010824      -0.008531      -0.001046      -0.012256      -0.004909       0.017164              9.138711       6.479164      -3.334011       0.332899      10.182935      -0.692055      10.754034          -0.000000
          148              C       1.916397      13.812072       3.061392      -0.056590      29.573040 0.40557588E+03  0.94072664E+04                                 8.411689                            6.796071       0.092623       2.018655                    0.999517      28.467841      82.324797       0.618358       0.427046      -1.053431       0.004742      -0.013305      -0.022125       0.026249       0.009076      -0.011432       0.012419      -0.011785      -0.012620      -0.022956       0.006998       0.015957              9.229544       7.112926      -3.682071       1.204108      10.567798       0.084861      10.007908           0.000001
          149              C       1.749371       7.135599       3.877425      -0.148933      33.404521 0.43035196E+03  0.10089870E+05                                 9.026998                            6.938747       0.213097       2.056421                    0.999293      28.833671      82.725221       0.622694       0.419536      -1.062429      -0.017758       0.002536      -0.007621       0.019490       0.015005      -0.004617       0.006777       0.027392       0.015953      -0.025115       0.007256       0.017859             10.233725       7.003165      -4.078496       0.825059      12.961942      -0.604884      10.736066          -0.000001
          150              C       1.107642       8.365765       4.108043       0.104627      31.760532 0.39816450E+03  0.91298133E+04                                 8.819985                            6.736636      -0.126236       1.976774                    0.999251      26.117478      73.425356       0.624959       0.427420      -1.060476      -0.006448      -0.003920      -0.017727       0.019266      -0.010847       0.000048       0.001196      -0.020284      -0.025615      -0.010708      -0.008453       0.019161             10.098336       7.095255      -4.676474       0.978781      13.127768      -1.584532      10.071986          -0.000001
          151              C       2.188912      12.543818       1.044117      -0.124606      33.242582 0.42845093E+03  0.10048441E+05                                 8.989502                            6.927082       0.167407       2.032350                    0.999657      29.115274      83.934519       0.621839       0.419982      -1.060641       0.003882       0.000476       0.013287       0.013851       0.009473       0.004834      -0.003662       0.019644       0.050111      -0.022692       0.004559       0.018133             10.310127       8.735461      -5.113219       1.624822      11.996383      -0.697030      10.198538           0.000001
          152              C      -0.015070      10.367757       3.380709      -0.048983      29.456994 0.42799049E+03  0.10074162E+05                                 8.472836                            7.056628      -0.090394       1.963070                    0.998419      28.739594      84.066338       0.596403       0.436306      -1.046488       0.004165      -0.001712       0.028659       0.029010       0.005610       0.002919      -0.008256       0.003949       0.011899      -0.012370       0.003171       0.009200              9.144901       7.009917      -3.553210       0.596224      10.249257      -0.492134      10.175528          -0.000000
          153              C       0.606566       9.205019       3.066460      -0.142277      30.884436 0.43343828E+03  0.10185423E+05                                 8.544020                            6.959973       0.159801       2.030312                    0.999330      29.224028      84.076132       0.621921       0.419101      -1.062181       0.001464      -0.003582       0.010215       0.010924       0.007047       0.000524       0.009443      -0.003878       0.057238      -0.017706      -0.004591       0.022297              9.329036       7.087714      -3.886335       0.942640      11.392696      -1.450326       9.506696          -0.000001
          154              C       4.745782       7.420223      12.461994      -0.131218      37.075053 0.48444772E+03  0.11780487E+05                                 9.861404                            7.508469      -0.222169       1.890780                    0.999480      30.867297      92.248497       0.577168       0.436402      -1.044773      -0.023204       0.014353       0.003996       0.027575       0.013678      -0.026781      -0.030677      -0.001275      -0.097752      -0.052667       0.002634       0.050034             11.337698       9.441493      -2.519248       3.032296       9.822608       2.298366      14.748992           0.000001
          155              C       5.239323       6.465352      19.736854      -0.101222      35.726376 0.43685247E+03  0.10299633E+05                                 9.503562                            7.033434      -0.061651       1.952525                    0.999421      29.346207      84.939025       0.611770       0.424650      -1.057273       0.005247      -0.012843       0.016279       0.021388       0.038784       0.031914      -0.011621       0.019143      -0.011809      -0.055283       0.005987       0.049295             11.294171      10.706277      -5.436617      -4.127696      11.073136       1.465673      12.103101           0.000001
          156              C       4.735735       8.284274      13.544125      -0.019759      39.069755 0.43645468E+03  0.10189185E+05                                 9.901733                            6.899533       0.038143       2.014791                    0.999221      27.169717      75.825985       0.641467       0.409008      -1.077581      -0.032730       0.002416      -0.029484       0.044118       0.005663      -0.014728       0.001824      -0.008046      -0.033034      -0.021469       0.007026       0.014443             12.271863      11.821015      -5.076828       4.491929      11.216963       0.341368      13.777610           0.000001
          157              C       3.860421       7.577835      11.412555      -0.043349      39.468460 0.44074109E+03  0.10321514E+05                                 9.975078                            6.936172       0.067038       2.023864                    0.999368      27.408839      76.785332       0.638938       0.409343      -1.076620      -0.006778       0.028960       0.043462       0.052664      -0.001850       0.003370      -0.007799      -0.001700       0.001540      -0.007459      -0.002168       0.009627             12.384004       9.705579      -3.963187       1.069663      13.197599       5.077378      14.248835           0.000000
          158              C       2.942410       8.627752      11.434096      -0.122457      36.507012 0.45485786E+03  0.10850800E+05                                 9.664059                            7.196473      -0.098327       1.931796                    0.999545      30.162899      88.289666       0.601347       0.426968      -1.054101       0.007937      -0.006725       0.022273       0.024583       0.028044       0.004555      -0.037556       0.027348       0.005600      -0.054251       0.012990       0.041261             11.433454      10.482807      -5.555916      -0.406676      13.289906       4.217490      10.527648           0.000000
          159              C       4.515965       6.704871      20.908445      -0.035630      40.920104 0.42302851E+03  0.97777380E+04                                10.173456                            6.745187       0.083447       2.032463                    0.999284      26.896617      74.164666       0.657034       0.403320      -1.083701       0.024788      -0.038433      -0.002553       0.045805       0.002996      -0.003332      -0.005482       0.018768       0.029482      -0.015737       0.002879       0.012858             13.363492      12.098311      -8.140431      -2.499441      16.293096      -0.596964      11.699068          -0.000000
          160              C       4.660385       5.840102      21.986775      -0.098081      36.184215 0.44380383E+03  0.10514887E+05                                 9.628349                            7.125512      -0.123372       1.930838                    0.999440      29.574003      86.074854       0.602588       0.429015      -1.053572       0.008764      -0.000326      -0.015429       0.017747       0.043006       0.003417       0.029978       0.045542      -0.025013      -0.057036      -0.001326       0.058363             11.440976       9.301919      -5.537296       0.033783      13.549739      -3.708787      11.471270           0.000000
          161              C       3.834049       9.358594      13.543365      -0.115831      37.227896 0.46430817E+03  0.11130154E+05                                 9.808099                            7.281525      -0.120284       1.925073                    0.999476      30.167152      88.434331       0.596680       0.428223      -1.053629      -0.001934      -0.016913      -0.010676       0.020094       0.038054      -0.033345       0.003051      -0.001502       0.004966      -0.052564       0.003927       0.048636             11.603109      12.383528      -5.961574       3.104270      12.057971       0.623177      10.367828           0.000000
          162              C       5.667561       8.057281      14.704565       0.589502      24.442365 0.25415942E+03  0.52721271E+04                                 7.694711                            5.629660      -0.046065       2.036111                    0.999506      22.407559      62.315845       0.631447       0.467616      -1.024526       0.048174      -0.036792       0.029504       0.067416       0.056211      -0.051849      -0.038991       0.011187      -0.105984      -0.066308      -0.037825       0.104133              9.058587       8.292472      -3.192519       2.811245       8.672058       0.445010      10.211231           0.000001
          163              C       3.888050       6.586729      10.289875       0.621662      23.660289 0.24631355E+03  0.50807201E+04                                 7.608639                            5.584664      -0.000156       2.059387                    0.999545      22.063851      61.631895       0.625363       0.474829      -1.018355      -0.000619      -0.040864      -0.049402       0.064115       0.046047      -0.046373      -0.063678       0.082413      -0.081724      -0.091092      -0.020461       0.111552              8.980182       6.345849      -1.876202       1.489519       9.774100       2.840658      10.820597           0.000001
          164              C       3.662000       7.905052      21.036932       0.604955      25.452245 0.25436366E+03  0.52700376E+04                                 7.957659                            5.621487       0.021259       2.059647                    0.999608      22.132868      61.234241       0.634554       0.465885      -1.026913      -0.042420       0.038625      -0.003149       0.057457       0.074572       0.064035       0.022376       0.083085       0.064017      -0.097880      -0.022081       0.119962              9.983994       9.291756      -5.467977      -1.900245      12.692794      -0.887503       7.967434           0.000001
          165              C       5.318440      -0.763882      18.107322       0.029684      33.788400 0.41932706E+03  0.97122461E+04                                 9.067652                            6.842362      -0.073276       1.985812                    0.999285      26.718022      74.783006       0.631610       0.418688      -1.069048       0.011807       0.016652      -0.002243       0.020536       0.018285      -0.015420      -0.012171      -0.032044      -0.015882      -0.026800      -0.008032       0.034831             10.439932       7.579548       5.069952      -1.036790      12.942149      -1.657112      10.798099          -0.000001
          166              C       2.394868       1.201220      16.480324      -0.192739      33.413459 0.44948847E+03  0.10675908E+05                                 8.995503                            7.071693       0.119325       2.004213                    0.999485      30.182274      87.749493       0.618102       0.417215      -1.061700       0.016585       0.019252       0.000625       0.025418      -0.011902       0.005832       0.001504       0.001767       0.065934      -0.023494       0.000478       0.023016             10.050558       8.669848       4.756377      -0.884846      11.548334       0.324612       9.933493          -0.000001
          167              C      11.872617       0.179704       5.771281       0.605042      23.751180 0.25176613E+03  0.52223801E+04                                 7.622483                            5.628948       0.017913       2.059649                    0.999478      22.358651      62.657484       0.625672       0.471942      -1.019775      -0.035344       0.001026      -0.048437       0.059970      -0.057397      -0.059850       0.034500      -0.049742      -0.129822      -0.086677      -0.023409       0.110086              9.057905       8.751901       2.376214       2.903257       6.855771      -0.764738      11.566044           0.000001
          168              C       4.608896       4.064967      14.371816      -0.061387      30.708413 0.42036801E+03  0.98404676E+04                                 8.683334                            6.967697       0.036328       2.005883                    0.998867      28.509368      82.890603       0.604143       0.433092      -1.049481      -0.009331      -0.010411       0.021980       0.026049      -0.006052      -0.006777      -0.008424       0.006265       0.007198      -0.014752       0.005270       0.009481              9.682691       7.589418       3.884712      -1.132114      11.066558       0.190914      10.392098           0.000001
          169              C       3.343019      -0.025951      25.161955      -0.018270      39.994941 0.42773081E+03  0.99227504E+04                                10.069923                            6.807289       0.013875       2.010666                    0.999159      26.895353      74.516981       0.649883       0.406265      -1.080755      -0.026385      -0.036882       0.002792       0.045435      -0.020551       0.002435      -0.001751       0.003937      -0.013137      -0.018465      -0.004693       0.023157             13.049629      14.055995       8.169288      -1.162337      14.913836       2.516998      10.179058          -0.000000
          170              C       0.546286      -1.146157      10.448520       0.619528      23.072766 0.23580224E+03  0.48113139E+04                                 7.495841                            5.448437      -0.053949       2.047910                    0.999490      21.814124      60.610350       0.635862       0.472093      -1.019795      -0.005274      -0.033552       0.053545       0.063408      -0.075393      -0.020793       0.031914       0.050526      -0.174073      -0.073276      -0.042553       0.115829              9.046566       6.158565       2.560040       0.212082       8.876057      -3.063685      12.105075           0.000000
          171              C       4.340148       1.091012      25.184003       0.625923      23.109456 0.23400207E+03  0.47707537E+04                                 7.568379                            5.457051      -0.082093       2.042679                    0.999390      21.752232      60.634277       0.629522       0.477230      -1.015907       0.038175       0.044534      -0.001098       0.058666      -0.034361       0.050378      -0.056549      -0.008957       0.242193      -0.075021      -0.049688       0.124709              9.345162      11.136170       4.460936      -1.057688      11.173204       1.757664       5.726113           0.000000
          172              C       0.175816       0.341544       6.985701      -0.030987      39.463136 0.43035826E+03  0.10004225E+05                                 9.964821                            6.837188       0.091541       2.033627                    0.999291      27.028675      75.091317       0.646840       0.407339      -1.079477       0.021690       0.013173       0.038118       0.045793       0.000746      -0.013259      -0.003651      -0.003233      -0.005058      -0.014760       0.001808       0.012951             12.585837      10.685504       3.900714       5.132930      10.142018      -0.552015      16.929990          -0.000000
          173              C       0.015070      -0.505740       8.072394      -0.112597      36.778918 0.45960066E+03  0.10985742E+05                                 9.706934                            7.238218      -0.102972       1.931848                    0.999396      29.994549      87.710111       0.599437       0.427478      -1.054426       0.004704       0.020934       0.005858       0.022242      -0.018084      -0.025461       0.025421       0.005716      -0.113950      -0.052464       0.000788       0.051676             11.418601       8.061714       2.357483       2.784563       9.394328      -2.667174      16.799762          -0.000000
          174              C       0.745963      -0.287888       9.242717      -0.024961      39.943076 0.42548896E+03  0.98471152E+04                                10.009963                            6.767590       0.061531       2.025159                    0.999204      26.839987      74.012289       0.655653       0.403656      -1.083670       0.000375       0.028641      -0.036586       0.046465      -0.004158       0.001664       0.012731       0.011648      -0.035350      -0.020317       0.006900       0.013416             12.809842       8.629994       4.158899       0.650597      12.455012      -5.129213      17.344520          -0.000001
          175              C       3.119482       2.182312      15.806210       0.097755      32.032068 0.41268436E+03  0.95624854E+04                                 8.909198                            6.882767      -0.232503       1.937579                    0.999187      26.645768      75.681632       0.614064       0.430466      -1.056976      -0.003354       0.001281       0.011824       0.012357       0.019368      -0.000280      -0.010315      -0.011312      -0.017076      -0.020114      -0.005255       0.025369             10.197031       8.567691       5.490100      -0.918367      12.804553       0.059638       9.218849          -0.000000
          176              C       2.717616       0.919789      13.781332       0.063914      27.649466 0.33328625E+03  0.73289056E+04                                 7.947240                            6.099768       0.354844       2.132054                    0.999846      25.878533      71.856937       0.665340       0.418640      -1.063214      -0.028002      -0.016827       0.024487       0.040828      -0.056456      -0.002815      -0.012432       0.058077       0.011698      -0.067483       0.005655       0.061829              9.116065       7.938376       4.834822       0.071105      10.542048       0.790032       8.867770          -0.000000
          177              C       4.797271      -1.588799      19.133953       0.033482      29.239246 0.35236197E+03  0.78553489E+04                                 8.219395                            6.255279       0.325037       2.106048                    0.999843      26.669681      74.513705       0.659772       0.416424      -1.064842      -0.027216      -0.032987      -0.019323       0.046928      -0.035822       0.014784       0.039864       0.053091      -0.010091      -0.069839       0.022839       0.047000              9.334961       6.916345       4.107365      -1.301199      10.888360      -1.583293      10.200178          -0.000001
          178              C       4.072657      -3.150252      17.591346       0.080935      27.218287 0.34142340E+03  0.75745328E+04                                 7.951875                            6.232334       0.242102       2.095063                    0.999757      26.102380      73.471814       0.647149       0.426618      -1.055235       0.020141       0.024508       0.055164       0.063635      -0.008958       0.012311       0.029092      -0.000540      -0.036730      -0.038679       0.011057       0.027622              8.853405       6.016142       2.846424      -1.196781       9.677678      -0.813731      10.866395          -0.000001
          179              C       1.874954       0.175194      15.783401       0.045185      28.796926 0.37218060E+03  0.84495607E+04                                 8.281465                            6.524879       0.144287       2.046558                    0.999675      27.242361      77.951844       0.628931       0.428966      -1.052206       0.012238       0.005240      -0.077979       0.079107      -0.000514      -0.007067      -0.023135       0.011252       0.038867      -0.026542      -0.001380       0.027922              9.243511       7.415934       3.874920       0.165729      10.142933       1.327720      10.171666          -0.000001
          180              C       5.963937       0.473979      18.401297      -0.144658      32.813885 0.43868996E+03  0.10315824E+05                                 8.791711                            6.928983       0.291528       2.059497                    0.999782      29.397718      83.962196       0.634669       0.410405      -1.070258      -0.009796      -0.011152      -0.018740       0.023906       0.005531       0.009731       0.026454      -0.016301       0.062809      -0.021049      -0.019274       0.040323              9.740545       7.088926       4.179591      -0.253235      11.666606      -0.983619      10.466103          -0.000001
          181              C       3.670791       3.351499      16.477790      -0.163084      32.446250 0.45419810E+03  0.10782747E+05                                 8.780022                            7.080240       0.214632       2.034628                    0.999689      29.851836      85.902460       0.623362       0.413887      -1.067100       0.002130      -0.005200      -0.011788       0.013059       0.010131      -0.006065       0.012922      -0.010021       0.072084      -0.026303      -0.002521       0.028824              9.667610       7.812447       4.455737      -0.713907      11.890854       0.547457       9.299529           0.000000
          182              C       3.329205       2.058009      14.430104       0.024195      34.179640 0.41960801E+03  0.97244910E+04                                 9.159595                            6.849935      -0.064377       1.988590                    0.999313      26.747393      74.990793       0.630264       0.419334      -1.068184       0.007229       0.017706      -0.009498       0.021354       0.023981       0.000220       0.009930      -0.017609      -0.031683      -0.022982      -0.009456       0.032438             10.844257       9.511460       6.335988      -1.054358      13.164967      -0.345720       9.856345          -0.000000
          183              C       6.448687       1.240232      17.392659      -0.072556      29.901880 0.42367693E+03  0.99203743E+04                                 8.450296                            6.943530       0.108690       2.022279                    0.999432      28.637702      82.809238       0.612993       0.426734      -1.055175      -0.010090      -0.016020      -0.023414       0.030111       0.009597       0.002625       0.010824      -0.008531      -0.001046      -0.012256      -0.004909       0.017164              9.138711       6.479163       3.334011      -0.332900      10.182932      -0.692055      10.754037          -0.000000
          184              C       4.362753       4.259113      15.732716      -0.056590      29.573030 0.40557580E+03  0.94072641E+04                                 8.411688                            6.796071       0.092623       2.018655                    0.999517      28.467841      82.324800       0.618358       0.427046      -1.053431      -0.004742      -0.013305      -0.022125       0.026249      -0.009076       0.011432       0.012419      -0.011785      -0.012620      -0.022956       0.006998       0.015957              9.229542       7.112925       3.682070      -1.204106      10.567797       0.084863      10.007905           0.000001
          185              C       4.529779      -2.417360      16.548749      -0.148933      33.404530 0.43035185E+03  0.10089867E+05                                 9.027000                            6.938747       0.213097       2.056421                    0.999293      28.833671      82.725223       0.622694       0.419536      -1.062429       0.017758       0.002536      -0.007621       0.019490      -0.015005       0.004617       0.006777       0.027392       0.015953      -0.025115       0.007256       0.017859             10.233728       7.003168       4.078501      -0.825058      12.961951      -0.604882      10.736064          -0.000001
          186              C       5.171508      -1.187195      16.779367       0.104628      31.760539 0.39816448E+03  0.91298127E+04                                 8.819986                            6.736636      -0.126236       1.976774                    0.999251      26.117477      73.425353       0.624959       0.427420      -1.060476       0.006448      -0.003920      -0.017727       0.019266       0.010847      -0.000048       0.001196      -0.020284      -0.025615      -0.010708      -0.008453       0.019161             10.098339       7.095259       4.676479      -0.978780      13.127779      -1.584529      10.071979          -0.000001
          187              C       4.090238       2.990858      13.715441      -0.124606      33.242601 0.42845135E+03  0.10048454E+05                                 8.989506                            6.927085       0.167406       2.032350                    0.999657      29.115280      83.934544       0.621838       0.419982      -1.060641      -0.003882       0.000477       0.013287       0.013851      -0.009473      -0.004834      -0.003662       0.019644       0.050111      -0.022692       0.004559       0.018133             10.310131       8.735465       5.113222      -1.624824      11.996388      -0.697032      10.198541           0.000001
          188              C       6.294220       0.814797      16.052033      -0.048983      29.457003 0.42799045E+03  0.10074161E+05                                 8.472838                            7.056627      -0.090394       1.963070                    0.998419      28.739595      84.066344       0.596403       0.436306      -1.046488      -0.004165      -0.001712       0.028659       0.029010      -0.005610      -0.002919      -0.008256       0.003949       0.011899      -0.012370       0.003171       0.009200              9.144904       7.009919       3.553213      -0.596222      10.249262      -0.492133      10.175530          -0.000000
          189              C       5.672584      -0.347940      15.737784      -0.142277      30.884433 0.43343817E+03  0.10185420E+05                                 8.544020                            6.959973       0.159801       2.030312                    0.999330      29.224028      84.076134       0.621921       0.419101      -1.062181      -0.001464      -0.003582       0.010215       0.010924      -0.007047      -0.000524       0.009443      -0.003878       0.057238      -0.017706      -0.004591       0.022297              9.329036       7.087715       3.886337      -0.942637      11.392699      -1.450323       9.506692          -0.000001
          190              C       1.533368      -2.132736      25.133318      -0.131218      37.075070 0.48444770E+03  0.11780487E+05                                 9.861407                            7.508469      -0.222169       1.890780                    0.999480      30.867295      92.248492       0.577168       0.436402      -1.044773       0.023204       0.014353       0.003996       0.027575      -0.013678       0.026781      -0.030677      -0.001275      -0.097752      -0.052667       0.002634       0.050034             11.337703       9.441493       2.519247      -3.032297       9.822612       2.298373      14.749005           0.000001
          191              C       1.039827       1.423411       7.065530      -0.101222      35.726376 0.43685244E+03  0.10299632E+05                                 9.503561                            7.033433      -0.061651       1.952525                    0.999421      29.346207      84.939021       0.611770       0.424650      -1.057273      -0.005247      -0.012843       0.016279       0.021388      -0.038784      -0.031914      -0.011621       0.019143      -0.011809      -0.055283       0.005987       0.049295             11.294170      10.706276       5.436617       4.127693      11.073135       1.465669      12.103097           0.000001
          192              C       1.543415       3.242333       0.872801      -0.019759      39.069761 0.43645452E+03  0.10189181E+05                                 9.901734                            6.899531       0.038143       2.014791                    0.999221      27.169719      75.825994       0.641467       0.409008      -1.077581       0.032730       0.002416      -0.029484       0.044118      -0.005663       0.014728       0.001824      -0.008046      -0.033034      -0.021469       0.007026       0.014443             12.271865      11.821014       5.076824      -4.491932      11.216961       0.341371      13.777621           0.000000
          193              C       2.418729      -1.975125      24.083879      -0.043350      39.468471 0.44074114E+03  0.10321516E+05                                 9.975081                            6.936173       0.067038       2.023864                    0.999368      27.408839      76.785336       0.638938       0.409343      -1.076620       0.006778       0.028960       0.043462       0.052664       0.001850      -0.003370      -0.007799      -0.001700       0.001540      -0.007459      -0.002168       0.009627             12.384009       9.705576       3.963181      -1.069666      13.197600       5.077386      14.248850           0.000000
          194              C       3.336740      -0.925207      24.105420      -0.122457      36.507009 0.45485799E+03  0.10850804E+05                                 9.664059                            7.196474      -0.098327       1.931796                    0.999545      30.162897      88.289656       0.601347       0.426968      -1.054101      -0.007937      -0.006725       0.022273       0.024583      -0.028044      -0.004555      -0.037555       0.027348       0.005600      -0.054251       0.012990       0.041261             11.433454      10.482804       5.555914       0.406678      13.289907       4.217493      10.527650           0.000000
          195              C       1.763185       1.662930       8.237121      -0.035630      40.920101 0.42302868E+03  0.97777428E+04                                10.173456                            6.745189       0.083448       2.032463                    0.999284      26.896617      74.164664       0.657034       0.403320      -1.083701      -0.024788      -0.038433      -0.002553       0.045805      -0.002996       0.003332      -0.005482       0.018768       0.029482      -0.015737       0.002879       0.012858             13.363490      12.098308       8.140427       2.499439      16.293092      -0.596967      11.699069          -0.000000
          196              C       1.618765       0.798161       9.315451      -0.098080      36.184181 0.44380330E+03  0.10514871E+05                                 9.628342                            7.125507      -0.123371       1.930839                    0.999440      29.573994      86.074815       0.602588       0.429015      -1.053573      -0.008764      -0.000326      -0.015429       0.017748      -0.043006      -0.003417       0.029978       0.045542      -0.025013      -0.057036      -0.001327       0.058363             11.440966       9.301913       5.537290      -0.033781      13.549722      -3.708782      11.471263           0.000000
          197              C       2.445101       4.316653       0.872041      -0.115830      37.227920 0.46430842E+03  0.11130161E+05                                 9.808104                            7.281527      -0.120284       1.925073                    0.999476      30.167150      88.434325       0.596680       0.428223      -1.053629       0.001934      -0.016913      -0.010676       0.020094      -0.038054       0.033345       0.003051      -0.001502       0.004966      -0.052564       0.003927       0.048636             11.603116      12.383537       5.961582      -3.104271      12.057983       0.623175      10.367828           0.000000
          198              C       0.611589       3.015341       2.033241       0.589502      24.442366 0.25415941E+03  0.52721270E+04                                 7.694711                            5.629660      -0.046065       2.036112                    0.999506      22.407558      62.315843       0.631447       0.467616      -1.024526      -0.048174      -0.036792       0.029504       0.067416      -0.056211       0.051849      -0.038991       0.011187      -0.105984      -0.066308      -0.037825       0.104133              9.058588       8.292470       3.192516      -2.811247       8.672055       0.445012      10.211238           0.000001
          199              C       2.391100      -2.966230      22.961199       0.621662      23.660300 0.24631364E+03  0.50807222E+04                                 7.608641                            5.584665      -0.000155       2.059387                    0.999545      22.063850      61.631891       0.625363       0.474829      -1.018355       0.000619      -0.040864      -0.049402       0.064115      -0.046047       0.046373      -0.063678       0.082413      -0.081724      -0.091092      -0.020461       0.111552              8.980186       6.345849       1.876201      -1.489519       9.774104       2.840662      10.820605           0.000001
          200              C       2.617150       2.863112       8.365608       0.604955      25.452225 0.25436359E+03  0.52700357E+04                                 7.957655                            5.621486       0.021260       2.059647                    0.999608      22.132868      61.234238       0.634554       0.465885      -1.026913       0.042420       0.038625      -0.003149       0.057457      -0.074572      -0.064035       0.022376       0.083085       0.064017      -0.097880      -0.022081       0.119962              9.983985       9.291744       5.467965       1.900243      12.692777      -0.887508       7.967434           0.000001
          201              C      11.597590       1.294804      19.906650       0.029684      33.788403 0.41932698E+03  0.97122440E+04                                 9.067653                            6.842362      -0.073276       1.985812                    0.999285      26.718022      74.783007       0.631610       0.418688      -1.069048       0.011807      -0.016652       0.002243       0.020536      -0.018285       0.015420      -0.012171      -0.032044      -0.015882      -0.026800      -0.008032       0.034831             10.439933       7.579548      -5.069952       1.036792      12.942149      -1.657115      10.798103          -0.000001
          202              C       8.674018      -0.670298      21.533648      -0.192739      33.413451 0.44948823E+03  0.10675901E+05                                 8.995502                            7.071691       0.119325       2.004213                    0.999485      30.182275      87.749498       0.618102       0.417215      -1.061700       0.016585      -0.019252      -0.000625       0.025418       0.011902      -0.005832       0.001504       0.001767       0.065934      -0.023494       0.000478       0.023016             10.050557       8.669846      -4.756376       0.884844      11.548330       0.324613       9.933494          -0.000001
          203              C       5.593467       4.862237       6.900043       0.605042      23.751169 0.25176597E+03  0.52223760E+04                                 7.622481                            5.628947       0.017913       2.059649                    0.999478      22.358651      62.657485       0.625672       0.471942      -1.019775      -0.035344      -0.001026       0.048437       0.059970       0.057397       0.059850       0.034500      -0.049742      -0.129822      -0.086677      -0.023409       0.110086              9.057902       8.751900      -2.376213      -2.903255       6.855769      -0.764738      11.566039           0.000001
          204              C      10.888046      -3.534045      23.642156      -0.061387      30.708420 0.42036796E+03  0.98404662E+04                                 8.683335                            6.967696       0.036328       2.005883                    0.998867      28.509367      82.890596       0.604143       0.433092      -1.049481      -0.009331       0.010411      -0.021980       0.026049       0.006052       0.006777      -0.008424       0.006265       0.007198      -0.014752       0.005270       0.009481              9.682693       7.589420      -3.884715       1.132112      11.066561       0.190915      10.392098           0.000001
          205              C       9.622169       0.556873      12.852017      -0.018270      39.994934 0.42773093E+03  0.99227536E+04                                10.069922                            6.807290       0.013875       2.010666                    0.999159      26.895353      74.516979       0.649883       0.406265      -1.080755      -0.026385       0.036882      -0.002792       0.045435       0.020551      -0.002435      -0.001751       0.003937      -0.013137      -0.018465      -0.004693       0.023157             13.049626      14.055986      -8.169280       1.162336      14.913830       2.517002      10.179061          -0.000000
          206              C       6.825436       6.188098       2.222804       0.619528      23.072767 0.23580229E+03  0.48113152E+04                                 7.495841                            5.448438      -0.053949       2.047910                    0.999490      21.814124      60.610349       0.635862       0.472093      -1.019795      -0.005274       0.033552      -0.053545       0.063408       0.075393       0.020793       0.031914       0.050526      -0.174073      -0.073276      -0.042553       0.115829              9.046565       6.158565      -2.560041      -0.212082       8.876059      -3.063681      12.105071           0.000000
          207              C      10.619298      -0.560091      12.829969       0.625923      23.109440 0.23400196E+03  0.47707509E+04                                 7.568375                            5.457050      -0.082093       2.042679                    0.999390      21.752231      60.634273       0.629523       0.477230      -1.015907       0.038175      -0.044534       0.001098       0.058666       0.034360      -0.050378      -0.056549      -0.008957       0.242193      -0.075021      -0.049688       0.124709              9.345156      11.136160      -4.460928       1.057689      11.173195       1.757664       5.726112           0.000000
          208              C       6.454966       4.700397       5.685623      -0.030987      39.463150 0.43035851E+03  0.10004232E+05                                 9.964824                            6.837190       0.091540       2.033627                    0.999291      27.028675      75.091317       0.646839       0.407339      -1.079477       0.021690      -0.013173      -0.038118       0.045793      -0.000746       0.013259      -0.003651      -0.003233      -0.005058      -0.014760       0.001808       0.012951             12.585841      10.685505      -3.900714      -5.132931      10.142021      -0.552016      16.929995          -0.000000
          209              C       6.294220       5.547681       4.598930      -0.112597      36.778895 0.45960034E+03  0.10985733E+05                                 9.706930                            7.238216      -0.102972       1.931848                    0.999396      29.994549      87.710111       0.599437       0.427478      -1.054426       0.004704      -0.020934      -0.005858       0.022242       0.018084       0.025461       0.025421       0.005716      -0.113950      -0.052464       0.000788       0.051676             11.418596       8.061712      -2.357481      -2.784562       9.394322      -2.667172      16.799754          -0.000000
          210              C       7.025113       5.329829       3.428607      -0.024961      39.943088 0.42548917E+03  0.98471212E+04                                10.009965                            6.767592       0.061531       2.025159                    0.999204      26.839987      74.012290       0.655653       0.403656      -1.083670       0.000375      -0.028641       0.036586       0.046465       0.004158      -0.001664       0.012731       0.011648      -0.035350      -0.020317       0.006900       0.013416             12.809845       8.629994      -4.158899      -0.650598      12.455016      -5.129214      17.344526          -0.000001
          211              C       9.398632      -1.651390      22.207762       0.097755      32.032074 0.41268456E+03  0.95624911E+04                                 8.909199                            6.882769      -0.232503       1.937579                    0.999187      26.645769      75.681636       0.614064       0.430467      -1.056976      -0.003354      -0.001281      -0.011824       0.012357      -0.019368       0.000280      -0.010315      -0.011312      -0.017076      -0.020114      -0.005255       0.025369             10.197033       8.567694      -5.490102       0.918370      12.804556       0.059632       9.218849          -0.000000
          212              C       8.996766      -0.388868      24.232640       0.063914      27.649465 0.33328629E+03  0.73289066E+04                                 7.947240                            6.099768       0.354843       2.132054                    0.999846      25.878534      71.856943       0.665340       0.418640      -1.063214      -0.028003       0.016827      -0.024487       0.040828       0.056456       0.002815      -0.012432       0.058077       0.011698      -0.067483       0.005655       0.061829              9.116064       7.938376      -4.834822      -0.071104      10.542047       0.790031       8.867770          -0.000000
          213              C      11.076421       2.119721      18.880019       0.033482      29.239242 0.35236174E+03  0.78553426E+04                                 8.219394                            6.255276       0.325037       2.106048                    0.999843      26.669681      74.513705       0.659772       0.416424      -1.064842      -0.027216       0.032987       0.019323       0.046928       0.035822      -0.014784       0.039864       0.053091      -0.010091      -0.069839       0.022839       0.047000              9.334961       6.916345      -4.107367       1.301198      10.888360      -1.583293      10.200177          -0.000001
          214              C      10.351807       3.681174      20.422626       0.080935      27.218291 0.34142348E+03  0.75745350E+04                                 7.951876                            6.232335       0.242102       2.095063                    0.999757      26.102380      73.471814       0.647149       0.426618      -1.055235       0.020141      -0.024508      -0.055164       0.063635       0.008958      -0.012311       0.029092      -0.000540      -0.036730      -0.038679       0.011057       0.027622              8.853406       6.016142      -2.846424       1.196780       9.677680      -0.813727      10.866395          -0.000000
          215              C       8.154104       0.355727      22.230571       0.045185      28.796932 0.37218060E+03  0.84495604E+04                                 8.281465                            6.524879       0.144287       2.046558                    0.999675      27.242361      77.951841       0.628931       0.428966      -1.052206       0.012238      -0.005240       0.077979       0.079107       0.000514       0.007067      -0.023135       0.011252       0.038867      -0.026542      -0.001380       0.027922              9.243512       7.415935      -3.874922      -0.165731      10.142936       1.327721      10.171665          -0.000001
          216              C      12.243087       0.056943      19.612675      -0.144658      32.813896 0.43869018E+03  0.10315830E+05                                 8.791713                            6.928985       0.291528       2.059497                    0.999782      29.397716      83.962190       0.634669       0.410405      -1.070258      -0.009796       0.011152       0.018740       0.023906      -0.005531      -0.009731       0.026454      -0.016301       0.062809      -0.021049      -0.019274       0.040323              9.740548       7.088929      -4.179595       0.253233      11.666615      -0.983616      10.466099          -0.000001
          217              C       9.949941      -2.820578      21.536182      -0.163084      32.446241 0.45419804E+03  0.10782745E+05                                 8.780020                            7.080240       0.214632       2.034628                    0.999689      29.851836      85.902461       0.623362       0.413887      -1.067100       0.002130       0.005200       0.011788       0.013059      -0.010131       0.006065       0.012922      -0.010021       0.072084      -0.026303      -0.002521       0.028824              9.667607       7.812445      -4.455734       0.713912      11.890846       0.547450       9.299530           0.000000
          218              C       9.608355      -1.527088      23.583868       0.024195      34.179637 0.41960796E+03  0.97244898E+04                                 9.159595                            6.849935      -0.064377       1.988590                    0.999313      26.747392      74.990792       0.630264       0.419334      -1.068184       0.007229      -0.017706       0.009498       0.021354      -0.023981      -0.000220       0.009930      -0.017609      -0.031683      -0.022982      -0.009456       0.032438             10.844258       9.511461      -6.335991       1.054359      13.164969      -0.345724       9.856343          -0.000000
          219              C       0.169537      -0.709311      20.621313      -0.072556      29.901883 0.42367712E+03  0.99203798E+04                                 8.450296                            6.943531       0.108690       2.022279                    0.999432      28.637703      82.809239       0.612993       0.426734      -1.055175      -0.010090       0.016020       0.023414       0.030111      -0.009597      -0.002625       0.010824      -0.008531      -0.001046      -0.012256      -0.004909       0.017164              9.138710       6.479163      -3.334011       0.332899      10.182934      -0.692055      10.754034          -0.000000
          220              C      10.641903      -3.728191      22.281256      -0.056590      29.573039 0.40557585E+03  0.94072654E+04                                 8.411689                            6.796071       0.092623       2.018655                    0.999517      28.467840      82.324792       0.618358       0.427046      -1.053431      -0.004742       0.013305       0.022125       0.026249       0.009076      -0.011432       0.012419      -0.011785      -0.012620      -0.022956       0.006998       0.015957              9.229543       7.112926      -3.682071       1.204108      10.567798       0.084861      10.007907           0.000001
          221              C      10.808929       2.948282      21.465223      -0.148933      33.404522 0.43035197E+03  0.10089870E+05                                 9.026999                            6.938748       0.213097       2.056421                    0.999293      28.833671      82.725222       0.622694       0.419536      -1.062429       0.017758      -0.002536       0.007621       0.019490       0.015005      -0.004617       0.006777       0.027392       0.015953      -0.025115       0.007256       0.017859             10.233725       7.003166      -4.078497       0.825059      12.961943      -0.604884      10.736066          -0.000001
          222              C      11.450658       1.718116      21.234605       0.104628      31.760531 0.39816448E+03  0.91298128E+04                                 8.819985                            6.736637      -0.126236       1.976774                    0.999251      26.117477      73.425356       0.624959       0.427420      -1.060476       0.006448       0.003920       0.017727       0.019266      -0.010847       0.000048       0.001196      -0.020284      -0.025615      -0.010708      -0.008453       0.019161             10.098337       7.095255      -4.676474       0.978782      13.127768      -1.584532      10.071986          -0.000001
          223              C      10.369388      -2.459937      24.298531      -0.124606      33.242588 0.42845102E+03  0.10048444E+05                                 8.989503                            6.927082       0.167407       2.032350                    0.999657      29.115277      83.934531       0.621839       0.419982      -1.060641      -0.003882      -0.000477      -0.013287       0.013851       0.009473       0.004834      -0.003662       0.019644       0.050111      -0.022692       0.004559       0.018133             10.310128       8.735462      -5.113220       1.624822      11.996384      -0.697030      10.198539           0.000001
          224              C       0.015070      -0.283876      21.961939      -0.048983      29.456991 0.42799044E+03  0.10074160E+05                                 8.472836                            7.056627      -0.090394       1.963070                    0.998419      28.739592      84.066332       0.596403       0.436306      -1.046488      -0.004165       0.001712      -0.028659       0.029010       0.005610       0.002919      -0.008256       0.003949       0.011899      -0.012370       0.003171       0.009200              9.144901       7.009917      -3.553210       0.596224      10.249257      -0.492134      10.175528          -0.000000
          225              C      11.951734       0.878862      22.276188      -0.142277      30.884434 0.43343825E+03  0.10185423E+05                                 8.544020                            6.959973       0.159801       2.030312                    0.999330      29.224027      84.076128       0.621921       0.419101      -1.062181      -0.001464       0.003582      -0.010215       0.010924       0.007047       0.000524       0.009443      -0.003878       0.057238      -0.017706      -0.004591       0.022297              9.329035       7.087713      -3.886334       0.942639      11.392695      -1.450325       9.506696          -0.000001
          226              C       7.812518       2.663658      12.880654      -0.131218      37.075054 0.48444775E+03  0.11780488E+05                                 9.861405                            7.508470      -0.222169       1.890780                    0.999480      30.867297      92.248501       0.577168       0.436402      -1.044773       0.023204      -0.014353      -0.003996       0.027575       0.013678      -0.026781      -0.030677      -0.001275      -0.097752      -0.052667       0.002634       0.050034             11.337699       9.441494      -2.519248       3.032297       9.822609       2.298366      14.748993           0.000001
          227              C       7.318977       3.618529       5.605794      -0.101222      35.726372 0.43685242E+03  0.10299631E+05                                 9.503561                            7.033433      -0.061651       1.952525                    0.999421      29.346206      84.939018       0.611770       0.424650      -1.057273      -0.005247       0.012843      -0.016279       0.021388       0.038784       0.031914      -0.011621       0.019143      -0.011809      -0.055283       0.005987       0.049295             11.294170      10.706276      -5.436617      -4.127695      11.073135       1.465673      12.103099           0.000001
          228              C       7.822565       1.799607      11.798523      -0.019759      39.069755 0.43645468E+03  0.10189185E+05                                 9.901733                            6.899533       0.038143       2.014791                    0.999221      27.169717      75.825986       0.641467       0.409008      -1.077581       0.032730      -0.002416       0.029484       0.044118       0.005663      -0.014728       0.001824      -0.008046      -0.033034      -0.021469       0.007026       0.014443             12.271863      11.821015      -5.076828       4.491930      11.216963       0.341367      13.777611           0.000001
          229              C       8.697879       2.506046      13.930093      -0.043349      39.468460 0.44074109E+03  0.10321514E+05                                 9.975079                            6.936173       0.067038       2.023864                    0.999368      27.408839      76.785337       0.638938       0.409343      -1.076620       0.006778      -0.028960      -0.043462       0.052664      -0.001850       0.003370      -0.007799      -0.001700       0.001539      -0.007459      -0.002168       0.009627             12.384005       9.705580      -3.963187       1.069663      13.197600       5.077379      14.248836           0.000000
          230              C       9.615890       1.456129      13.908552      -0.122457      36.507014 0.45485790E+03  0.10850801E+05                                 9.664060                            7.196473      -0.098328       1.931796                    0.999545      30.162900      88.289673       0.601347       0.426968      -1.054101      -0.007937       0.006725      -0.022273       0.024583       0.028044       0.004556      -0.037555       0.027348       0.005600      -0.054251       0.012990       0.041261             11.433455      10.482808      -5.555917      -0.406676      13.289907       4.217490      10.527649           0.000000
          231              C       8.042335       3.379010       4.434203      -0.035630      40.920103 0.42302851E+03  0.97777380E+04                                10.173456                            6.745187       0.083448       2.032463                    0.999284      26.896617      74.164664       0.657034       0.403320      -1.083701      -0.024788       0.038433       0.002553       0.045805       0.002996      -0.003332      -0.005482       0.018768       0.029482      -0.015737       0.002879       0.012858             13.363491      12.098311      -8.140430      -2.499441      16.293095      -0.596964      11.699067          -0.000000
          232              C       7.897915       4.243779       3.355873      -0.098080      36.184203 0.44380365E+03  0.10514881E+05                                 9.628346                            7.125510      -0.123371       1.930838                    0.999440      29.573998      86.074831       0.602588       0.429015      -1.053572      -0.008764       0.000326       0.015429       0.017748       0.043006       0.003417       0.029978       0.045542      -0.025013      -0.057036      -0.001326       0.058363             11.440972       9.301916      -5.537294       0.033783      13.549734      -3.708785      11.471267           0.000000
          233              C       8.724251       0.725287      11.799283      -0.115831      37.227897 0.46430817E+03  0.11130154E+05                                 9.808100                            7.281525      -0.120284       1.925073                    0.999476      30.167152      88.434332       0.596680       0.428223      -1.053629       0.001934       0.016913       0.010676       0.020094       0.038054      -0.033345       0.003051      -0.001502       0.004966      -0.052564       0.003927       0.048637             11.603109      12.383529      -5.961574       3.104270      12.057972       0.623177      10.367828           0.000000
          234              C       6.890739       2.026600      10.638083       0.589502      24.442364 0.25415940E+03  0.52721266E+04                                 7.694711                            5.629660      -0.046065       2.036111                    0.999506      22.407558      62.315844       0.631447       0.467616      -1.024526      -0.048174       0.036792      -0.029504       0.067416       0.056211      -0.051849      -0.038991       0.011187      -0.105984      -0.066308      -0.037825       0.104133              9.058587       8.292472      -3.192519       2.811245       8.672059       0.445010      10.211231           0.000001
          235              C       8.670250       3.497152      15.052773       0.621662      23.660288 0.24631354E+03  0.50807199E+04                                 7.608638                            5.584664      -0.000155       2.059387                    0.999545      22.063850      61.631891       0.625363       0.474829      -1.018355       0.000619       0.040864       0.049402       0.064115       0.046047      -0.046373      -0.063678       0.082413      -0.081724      -0.091092      -0.020461       0.111552              8.980182       6.345849      -1.876202       1.489519       9.774100       2.840658      10.820596           0.000001
          236              C       8.896300       2.178829       4.305716       0.604955      25.452242 0.25436364E+03  0.52700371E+04                                 7.957659                            5.621487       0.021260       2.059647                    0.999608      22.132867      61.234236       0.634554       0.465885      -1.026913       0.042420      -0.038625       0.003149       0.057457       0.074572       0.064035       0.022376       0.083085       0.064017      -0.097880      -0.022081       0.119962              9.983993       9.291755      -5.467976      -1.900245      12.692792      -0.887503       7.967433           0.000001
          237              N       8.352525      12.827571       6.452238      -0.219617      35.867890 0.47196676E+03  0.11075810E+05                                 8.938569                            6.916782       0.244054       2.110747                    0.999323      26.918629      71.873690       0.686616       0.380126      -1.113346      -0.030362      -0.081123       0.126068       0.152958       0.002281       0.012255       0.063126       0.000941      -0.043329      -0.068676       0.006778       0.061899             10.273439       7.555935       4.113050      -1.262356      11.567934      -0.726289      11.696448          -0.000001
          238              N      10.542693      10.045748      10.929270      -0.196971      36.095301 0.47513144E+03  0.11215911E+05                                 9.142281                            7.065455       0.080787       2.077573                    0.997316      26.718392      72.541567       0.658548       0.394001      -1.098769      -0.046280      -0.110323      -0.084139       0.146261      -0.024660      -0.030272      -0.042682       0.042299       0.114415      -0.075125       0.012035       0.063090             10.663201       9.260795       5.072663       0.255961      11.258676       0.980072      11.470132          -0.000001
          239              N       2.073375       6.809270       6.219086      -0.219617      35.867886 0.47196655E+03  0.11075804E+05                                 8.938569                            6.916781       0.244053       2.110747                    0.999323      26.918629      71.873691       0.686616       0.380126      -1.113346      -0.030362       0.081123      -0.126068       0.152958      -0.002281      -0.012255       0.063126       0.000941      -0.043329      -0.068676       0.006778       0.061899             10.273439       7.555937      -4.113053       1.262354      11.567937      -0.726284      11.696443          -0.000001
          240              N       4.263543       9.591093       1.742054      -0.196971      36.095300 0.47513148E+03  0.11215912E+05                                 9.142281                            7.065455       0.080787       2.077573                    0.997316      26.718392      72.541567       0.658548       0.394001      -1.098769      -0.046280       0.110323       0.084139       0.146261       0.024660       0.030272      -0.042682       0.042299       0.114415      -0.075125       0.012035       0.063090             10.663200       9.260794      -5.072663      -0.255960      11.258677       0.980071      11.470131          -0.000001
          241              N       4.205775      -2.743690      18.890410      -0.219617      35.867891 0.47196677E+03  0.11075810E+05                                 8.938570                            6.916782       0.244054       2.110747                    0.999323      26.918629      71.873692       0.686616       0.380126      -1.113346       0.030362       0.081123      -0.126068       0.152958       0.002281       0.012255       0.063126       0.000941      -0.043329      -0.068676       0.006778       0.061899             10.273440       7.555935       4.113050      -1.262356      11.567935      -0.726289      11.696448          -0.000001
          242              N       2.015607       0.038133      14.413378      -0.196971      36.095301 0.47513144E+03  0.11215911E+05                                 9.142281                            7.065455       0.080787       2.077573                    0.997316      26.718392      72.541567       0.658548       0.394001      -1.098769       0.046280       0.110323       0.084139       0.146261      -0.024660      -0.030272      -0.042682       0.042299       0.114415      -0.075125       0.012035       0.063090             10.663201       9.260795       5.072663       0.255961      11.258676       0.980072      11.470132          -0.000001
          243              N      10.484925       3.274611      19.123562      -0.219617      35.867887 0.47196655E+03  0.11075804E+05                                 8.938569                            6.916781       0.244054       2.110747                    0.999323      26.918629      71.873691       0.686616       0.380126      -1.113346       0.030362      -0.081123       0.126068       0.152958      -0.002281      -0.012255       0.063126       0.000941      -0.043329      -0.068676       0.006778       0.061899             10.273439       7.555937      -4.113053       1.262354      11.567937      -0.726284      11.696442          -0.000001
          244              N       8.294757       0.492788      23.600594      -0.196971      36.095298 0.47513145E+03  0.11215911E+05                                 9.142281                            7.065455       0.080787       2.077573                    0.997316      26.718391      72.541566       0.658548       0.394001      -1.098769       0.046280      -0.110323      -0.084139       0.146261       0.024660       0.030272      -0.042682       0.042299       0.114415      -0.075125       0.012035       0.063090             10.663201       9.260794      -5.072663      -0.255960      11.258677       0.980071      11.470131          -0.000001
          245              O       9.460167      12.810086       3.385524      -0.555392      35.238456 0.49951202E+03  0.11780531E+05                                 8.466351                            6.855063       0.486595       2.211851                    0.997842      27.170008      70.567697       0.736171       0.352783      -1.144824       0.030187      -0.004237      -0.017012       0.034909      -0.036709      -0.014408      -0.015208       0.062175       0.127086      -0.072725       0.024868       0.047857              9.565311       7.619138      -0.080535      -3.960395       6.688416       1.714436      14.388378          -0.000000
          246              O       9.927336       6.377335      17.910916      -0.538306      33.658534 0.48070693E+03  0.11219369E+05                                 8.228210                            6.713304       0.511930       2.224089                    0.998350      26.817052      69.098918       0.746439       0.351580      -1.146765      -0.025375       0.036259       0.011683       0.045772      -0.033058      -0.050047      -0.033533      -0.067644      -0.015126      -0.087533       0.031997       0.055536              9.502241       6.416348       2.807789      -0.387934      14.156452      -3.822645       7.933923           0.000000
          247              O       0.167025       8.072267      23.475655      -0.592228      43.386125 0.57200198E+03  0.13915926E+05                                 9.740878                            7.314879       0.555086       2.239168                    0.995377      27.458849      71.774512       0.717701       0.350791      -1.149664      -0.023872      -0.034933      -0.012038       0.043989       0.035798       0.015819      -0.014453      -0.011351      -0.131327      -0.055050      -0.003089       0.058139             11.864466      12.734152       6.358592      -3.183813      13.336744      -2.967519       9.522500           0.000001
          248              O       0.399354       9.117018      20.525264      -0.554101      36.573384 0.54233170E+03  0.13066654E+05                                 8.733085                            7.188256       0.221039       2.125856                    0.996067      27.479184      72.327892       0.711530       0.357284      -1.140281      -0.007188      -0.001256      -0.026126       0.027126      -0.032419      -0.037695      -0.022859      -0.037297       0.070169      -0.069916       0.025670       0.044246              9.926690       6.929738       0.132529       0.953304       7.677271      -3.639829      15.173061           0.000001
          249              O       1.599927      10.756368      19.564017      -0.574773      38.945245 0.60216994E+03  0.14882334E+05                                 9.109879                            7.621918       0.249723       2.125633                    0.997081      28.038617      74.570877       0.685036       0.361777      -1.137538      -0.020089      -0.010854      -0.000257       0.022835       0.000101      -0.020204       0.047018       0.019180      -0.216551      -0.093543       0.039285       0.054258             10.148102      13.552582       3.929368       1.742072       9.328273       0.376701       7.563452          -0.000000
          250              O      11.423030      10.897036      13.845956      -0.567472      36.883671 0.53667833E+03  0.12903118E+05                                 8.804380                            7.166223       0.249954       2.130829                    0.996883      27.625293      72.755303       0.709950       0.358838      -1.138470       0.012194       0.018898       0.013665       0.026316      -0.055912       0.021810       0.037611       0.046380       0.074925      -0.089476       0.040544       0.048932             10.015293       6.981104       0.804945       2.602865       6.656624      -0.570706      16.408150          -0.000001
          251              O       7.158231       9.158673       0.768643      -0.575758      36.823684 0.54634830E+03  0.13193949E+05                                 8.793771                            7.223921       0.296191       2.135347                    0.998263      27.908214      73.655554       0.708098       0.358185      -1.139026       0.020970      -0.022626      -0.009138       0.032174      -0.021717       0.002631      -0.051962       0.108744       0.097159      -0.094968       0.034940       0.060028             10.089831      15.921342       2.956901      -3.079763       7.363401      -0.096182       6.984751          -0.000000
          252              O       0.223538      -2.401781      15.009944      -0.553847      36.759591 0.53847349E+03  0.12963401E+05                                 8.818372                            7.203459       0.214875       2.123071                    0.997420      27.476043      72.525334       0.704048       0.361368      -1.135919      -0.016099      -0.009709      -0.023421       0.030033      -0.001205      -0.028142       0.002774      -0.004504      -0.238615      -0.085999       0.040981       0.045018             10.106474       8.823436       4.603739      -1.112608      12.932875      -2.399332       8.563110          -0.000001
          253              O       8.490667       3.461652      24.845425      -0.574832      34.310758 0.51399673E+03  0.12228429E+05                                 8.360774                            6.979215       0.391723       2.167095                    0.998785      27.741731      72.743143       0.724455       0.355373      -1.140925      -0.030327       0.016897       0.017181       0.038735      -0.017745       0.039798       0.001074      -0.118566       0.097461      -0.090817       0.040923       0.049894              9.490753       7.354266       2.290007       0.093315      13.877565       3.545168       7.240428          -0.000001
          254              O       9.283095       7.112690      15.895162      -0.553638      33.561278 0.47915267E+03  0.11178662E+05                                 8.196743                            6.678369       0.523457       2.221130                    0.998868      27.050338      69.780329       0.752128       0.349059      -1.148355       0.021540       0.022348      -0.000100       0.031039      -0.022486       0.017848       0.042865       0.101718       0.092976      -0.088597       0.035270       0.053327              9.486597      11.359974       3.857295       4.107400       7.764645       1.339076       9.335172           0.000000
          255              O      10.901860      14.055049       2.212920      -0.551516      38.532804 0.54944210E+03  0.13273311E+05                                 9.031697                            7.243752       0.367657       2.179888                    0.996582      27.273825      71.744695       0.707966       0.358127      -1.140282      -0.001247      -0.017944      -0.018572       0.025855       0.016876       0.034670      -0.039924      -0.017385      -0.171901      -0.085816       0.033136       0.052680             10.379297       8.255930       4.076945       0.110278      15.449331       1.872019       7.432631           0.000001
          256              O      11.900245       6.345621      22.328140      -0.562404      29.866871 0.43917145E+03  0.10013898E+05                                 7.425639                            6.347553       0.848283       2.301964                    0.999569      27.388932      69.593974       0.780777       0.344041      -1.153813       0.000048       0.021696       0.016820       0.027452      -0.057697       0.068200       0.016917      -0.048965       0.031934      -0.106521       0.032270       0.074251              7.962435       5.406672       0.876361      -0.203644       8.395810       3.292020      10.084823           0.000000
          257              O       3.181017       6.826754       9.285800      -0.555392      35.238458 0.49951203E+03  0.11780532E+05                                 8.466352                            6.855063       0.486595       2.211851                    0.997842      27.170008      70.567700       0.736171       0.352783      -1.144824       0.030187       0.004237       0.017012       0.034909       0.036709       0.014408      -0.015208       0.062175       0.127086      -0.072725       0.024868       0.047857              9.565311       7.619139       0.080535       3.960397       6.688415       1.714435      14.388379          -0.000000
          258              O       3.648186       8.748487      20.103056      -0.538306      33.658545 0.48070711E+03  0.11219375E+05                                 8.228212                            6.713306       0.511930       2.224089                    0.998350      26.817052      69.098918       0.746439       0.351580      -1.146765      -0.025375      -0.036259      -0.011683       0.045772       0.033058       0.050047      -0.033533      -0.067644      -0.015126      -0.087533       0.031997       0.055536              9.502244       6.416349      -2.807791       0.387934      14.156463      -3.822646       7.933921           0.000000
          259              O       6.446175       7.053555      14.538317      -0.592228      43.386115 0.57200170E+03  0.13915918E+05                                 9.740875                            7.314877       0.555086       2.239168                    0.995377      27.458850      71.774513       0.717701       0.350791      -1.149664      -0.023872       0.034933       0.012038       0.043989      -0.035798      -0.015819      -0.014453      -0.011351      -0.131327      -0.055050      -0.003089       0.058139             11.864462      12.734150      -6.358592       3.183809      13.336742      -2.967518       9.522496           0.000001
          260              O       6.678504       6.008803      17.488708      -0.554101      36.573383 0.54233169E+03  0.13066653E+05                                 8.733084                            7.188255       0.221039       2.125856                    0.996067      27.479184      72.327890       0.711530       0.357284      -1.140281      -0.007188       0.001256       0.026126       0.027126       0.032419       0.037695      -0.022859      -0.037297       0.070169      -0.069916       0.025670       0.044246              9.926689       6.929738      -0.132530      -0.953302       7.677271      -3.639828      15.173058           0.000001
          261              O       7.879077       4.369454      18.449955      -0.574773      38.945239 0.60216960E+03  0.14882325E+05                                 9.109878                            7.621916       0.249723       2.125633                    0.997081      28.038617      74.570879       0.685036       0.361777      -1.137538      -0.020089       0.010854       0.000257       0.022835      -0.000101       0.020204       0.047018       0.019180      -0.216551      -0.093543       0.039285       0.054258             10.148102      13.552585      -3.929370      -1.742073       9.328269       0.376701       7.563450          -0.000000
          262              O       5.143880       4.228786      24.168016      -0.567472      36.883674 0.53667848E+03  0.12903122E+05                                 8.804380                            7.166225       0.249954       2.130829                    0.996883      27.625293      72.755303       0.709950       0.358838      -1.138470       0.012194      -0.018898      -0.013665       0.026316       0.055912      -0.021810       0.037611       0.046380       0.074925      -0.089476       0.040544       0.048932             10.015293       6.981105      -0.804947      -2.602864       6.656627      -0.570704      16.408146          -0.000001
          263              O       0.879081      10.478168      11.902681      -0.575758      36.823679 0.54634824E+03  0.13193947E+05                                 8.793770                            7.223921       0.296192       2.135347                    0.998263      27.908213      73.655550       0.708098       0.358185      -1.139026       0.020970       0.022626       0.009138       0.032174       0.021717      -0.002631      -0.051962       0.108744       0.097159      -0.094968       0.034939       0.060028             10.089830      15.921339      -2.956897       3.079763       7.363399      -0.096181       6.984751          -0.000000
          264              O       6.502688       2.932702      23.004028      -0.553847      36.759592 0.53847345E+03  0.12963400E+05                                 8.818372                            7.203459       0.214875       2.123071                    0.997420      27.476043      72.525334       0.704048       0.361368      -1.135919      -0.016099       0.009709       0.023421       0.030033       0.001205       0.028142       0.002774      -0.004504      -0.238615      -0.085999       0.040981       0.045018             10.106474       8.823436      -4.603739       1.112609      12.932876      -2.399332       8.563110          -0.000001
          265              O       2.211517      11.664169      13.168547      -0.574832      34.310742 0.51399640E+03  0.12228420E+05                                 8.360772                            6.979213       0.391723       2.167095                    0.998785      27.741730      72.743140       0.724456       0.355373      -1.140925      -0.030327      -0.016897      -0.017181       0.038735       0.017745      -0.039798       0.001074      -0.118566       0.097461      -0.090817       0.040923       0.049894              9.490749       7.354262      -2.290002      -0.093313      13.877556       3.545167       7.240428          -0.000001
          266              O       3.003945       8.013132      22.118810      -0.553638      33.561282 0.47915265E+03  0.11178661E+05                                 8.196744                            6.678369       0.523457       2.221130                    0.998868      27.050337      69.780327       0.752128       0.349059      -1.148355       0.021540      -0.022348       0.000100       0.031039       0.022486      -0.017848       0.042865       0.101718       0.092976      -0.088597       0.035270       0.053327              9.486600      11.359980      -3.857299      -4.107402       7.764648       1.339080       9.335171           0.000001
          267              O       4.622710       5.581792      10.458404      -0.551516      38.532789 0.54944175E+03  0.13273301E+05                                 9.031694                            7.243750       0.367657       2.179888                    0.996582      27.273825      71.744697       0.707966       0.358127      -1.140282      -0.001247       0.017944       0.018572       0.025855      -0.016876      -0.034670      -0.039924      -0.017385      -0.171901      -0.085816       0.033136       0.052680             10.379294       8.255930      -4.076946      -0.110276      15.449322       1.872016       7.432629           0.000001
          268              O       5.621095       8.780201      15.685832      -0.562404      29.866879 0.43917170E+03  0.10013905E+05                                 7.425641                            6.347555       0.848283       2.301964                    0.999569      27.388933      69.593977       0.780777       0.344041      -1.153813       0.000048      -0.021696      -0.016820       0.027452       0.057697      -0.068200       0.016917      -0.048965       0.031934      -0.106521       0.032270       0.074251              7.962436       5.406673      -0.876362       0.203643       8.395815       3.292022      10.084820           0.000000
          269              O       3.098133      -2.726205      21.957124      -0.555392      35.238453 0.49951196E+03  0.11780529E+05                                 8.466351                            6.855062       0.486596       2.211851                    0.997842      27.170007      70.567692       0.736171       0.352783      -1.144824      -0.030187       0.004237       0.017012       0.034909      -0.036709      -0.014408      -0.015208       0.062175       0.127086      -0.072725       0.024868       0.047857              9.565310       7.619137      -0.080535      -3.960395       6.688416       1.714436      14.388377          -0.000000
          270              O       2.630964       3.706546       7.431732      -0.538306      33.658533 0.48070690E+03  0.11219369E+05                                 8.228209                            6.713304       0.511930       2.224089                    0.998350      26.817052      69.098917       0.746439       0.351580      -1.146765       0.025375      -0.036259      -0.011683       0.045772      -0.033058      -0.050047      -0.033533      -0.067644      -0.015126      -0.087533       0.031997       0.055536              9.502240       6.416347       2.807789      -0.387934      14.156451      -3.822645       7.933923           0.000001
          271              O      12.391275       2.011614       1.866993      -0.592228      43.386125 0.57200197E+03  0.13915926E+05                                 9.740877                            7.314879       0.555086       2.239168                    0.995377      27.458849      71.774511       0.717701       0.350791      -1.149664       0.023872       0.034933       0.012038       0.043989       0.035798       0.015819      -0.014453      -0.011351      -0.131327      -0.055050      -0.003089       0.058139             11.864465      12.734152       6.358592      -3.183812      13.336744      -2.967519       9.522500           0.000001
          272              O      12.158946       0.966863       4.817384      -0.554101      36.573382 0.54233168E+03  0.13066653E+05                                 8.733084                            7.188255       0.221039       2.125856                    0.996067      27.479184      72.327890       0.711530       0.357284      -1.140281       0.007188       0.001256       0.026126       0.027126      -0.032419      -0.037695      -0.022859      -0.037297       0.070169      -0.069916       0.025670       0.044246              9.926689       6.929738       0.132529       0.953303       7.677270      -3.639828      15.173059           0.000001
          273              O      10.958373      -0.672487       5.778631      -0.574773      38.945246 0.60216996E+03  0.14882335E+05                                 9.109879                            7.621918       0.249723       2.125633                    0.997081      28.038617      74.570879       0.685036       0.361777      -1.137538       0.020089       0.010854       0.000257       0.022835       0.000101      -0.020204       0.047018       0.019180      -0.216551      -0.093543       0.039285       0.054258             10.148103      13.552583       3.929368       1.742072       9.328273       0.376701       7.563452          -0.000000
          274              O       1.135270      -0.813155      11.496692      -0.567472      36.883674 0.53667838E+03  0.12903119E+05                                 8.804380                            7.166224       0.249954       2.130829                    0.996883      27.625294      72.755307       0.709950       0.358838      -1.138470      -0.012194      -0.018898      -0.013665       0.026316      -0.055912       0.021810       0.037611       0.046380       0.074925      -0.089476       0.040544       0.048932             10.015293       6.981105       0.804945       2.602865       6.656625      -0.570706      16.408151          -0.000001
          275              O       5.400069       0.925208      24.574005      -0.575758      36.823684 0.54634832E+03  0.13193950E+05                                 8.793771                            7.223921       0.296191       2.135347                    0.998263      27.908214      73.655555       0.708098       0.358185      -1.139026      -0.020970       0.022626       0.009138       0.032174      -0.021717       0.002631      -0.051962       0.108744       0.097159      -0.094968       0.034939       0.060028             10.089832      15.921343       2.956901      -3.079763       7.363401      -0.096182       6.984751          -0.000000
          276              O      12.334762      12.485662      10.332704      -0.553847      36.759594 0.53847354E+03  0.12963403E+05                                 8.818372                            7.203460       0.214875       2.123071                    0.997420      27.476044      72.525338       0.704048       0.361368      -1.135919       0.016099       0.009709       0.023421       0.030033      -0.001205      -0.028142       0.002774      -0.004504      -0.238615      -0.085999       0.040981       0.045018             10.106474       8.823437       4.603739      -1.112608      12.932876      -2.399332       8.563111          -0.000001
          277              O       4.067633       6.622229       0.497223      -0.574832      34.310760 0.51399677E+03  0.12228430E+05                                 8.360775                            6.979215       0.391723       2.167095                    0.998785      27.741731      72.743145       0.724455       0.355373      -1.140925       0.030327      -0.016897      -0.017181       0.038735      -0.017745       0.039798       0.001074      -0.118566       0.097461      -0.090817       0.040923       0.049894              9.490754       7.354266       2.290008       0.093315      13.877567       3.545168       7.240428          -0.000001
          278              O       3.275205       2.971191       9.447486      -0.553638      33.561278 0.47915267E+03  0.11178662E+05                                 8.196743                            6.678370       0.523457       2.221130                    0.998868      27.050338      69.780329       0.752128       0.349059      -1.148355      -0.021540      -0.022348       0.000100       0.031039      -0.022486       0.017848       0.042865       0.101718       0.092976      -0.088597       0.035270       0.053327              9.486597      11.359974       3.857295       4.107400       7.764645       1.339075       9.335172           0.000000
          279              O       1.656440      -3.971168      23.129728      -0.551516      38.532801 0.54944205E+03  0.13273309E+05                                 9.031696                            7.243752       0.367657       2.179888                    0.996582      27.273824      71.744691       0.707966       0.358127      -1.140282       0.001247       0.017944       0.018572       0.025855       0.016876       0.034670      -0.039924      -0.017385      -0.171901      -0.085816       0.033136       0.052680             10.379297       8.255930       4.076945       0.110278      15.449331       1.872019       7.432630           0.000001
          280              O       0.658055       3.738260       3.014508      -0.562404      29.866872 0.43917147E+03  0.10013899E+05                                 7.425640                            6.347553       0.848283       2.301964                    0.999569      27.388933      69.593977       0.780777       0.344041      -1.153813      -0.000048      -0.021696      -0.016820       0.027452      -0.057697       0.068200       0.016917      -0.048965       0.031934      -0.106521       0.032270       0.074251              7.962435       5.406672       0.876361      -0.203644       8.395810       3.292020      10.084823           0.000000
          281              O       9.377283       3.257127      16.056848      -0.555392      35.238449 0.49951188E+03  0.11780527E+05                                 8.466350                            6.855062       0.486596       2.211851                    0.997842      27.170006      70.567688       0.736172       0.352783      -1.144824      -0.030187      -0.004237      -0.017012       0.034909       0.036709       0.014408      -0.015208       0.062175       0.127086      -0.072725       0.024868       0.047857              9.565309       7.619137       0.080535       3.960396       6.688414       1.714434      14.388375          -0.000000
          282              O       8.910114       1.335394       5.239592      -0.538306      33.658544 0.48070709E+03  0.11219374E+05                                 8.228212                            6.713306       0.511930       2.224089                    0.998350      26.817051      69.098916       0.746439       0.351580      -1.146765       0.025375       0.036259       0.011683       0.045772       0.033058       0.050047      -0.033533      -0.067644      -0.015126      -0.087533       0.031997       0.055536              9.502244       6.416349      -2.807791       0.387934      14.156463      -3.822646       7.933921           0.000001
          283              O       6.112125       3.030326      10.804331      -0.592228      43.386115 0.57200168E+03  0.13915917E+05                                 9.740876                            7.314877       0.555086       2.239168                    0.995377      27.458849      71.774512       0.717701       0.350791      -1.149664       0.023872      -0.034933      -0.012038       0.043989      -0.035798      -0.015819      -0.014453      -0.011351      -0.131327      -0.055050      -0.003089       0.058139             11.864463      12.734150      -6.358592       3.183810      13.336742      -2.967518       9.522496           0.000001
          284              O       5.879796       4.075078       7.853940      -0.554101      36.573385 0.54233172E+03  0.13066654E+05                                 8.733084                            7.188256       0.221039       2.125856                    0.996067      27.479185      72.327893       0.711530       0.357284      -1.140281       0.007188      -0.001256      -0.026126       0.027126       0.032419       0.037695      -0.022859      -0.037297       0.070169      -0.069916       0.025670       0.044246              9.926689       6.929738      -0.132530      -0.953302       7.677271      -3.639828      15.173058           0.000001
          285              O       4.679223       5.714427       6.892693      -0.574773      38.945240 0.60216962E+03  0.14882325E+05                                 9.109878                            7.621916       0.249723       2.125633                    0.997081      28.038617      74.570880       0.685036       0.361777      -1.137538       0.020089      -0.010854      -0.000257       0.022835      -0.000101       0.020204       0.047018       0.019180      -0.216551      -0.093543       0.039285       0.054258             10.148102      13.552585      -3.929370      -1.742073       9.328269       0.376701       7.563451          -0.000000
          286              O       7.414420       5.855095       1.174632      -0.567472      36.883676 0.53667851E+03  0.12903123E+05                                 8.804381                            7.166225       0.249954       2.130829                    0.996883      27.625294      72.755306       0.709950       0.358838      -1.138470      -0.012194       0.018898       0.013665       0.026316       0.055912      -0.021810       0.037611       0.046380       0.074925      -0.089476       0.040544       0.048932             10.015293       6.981106      -0.804947      -2.602864       6.656627      -0.570703      16.408147          -0.000001
          287              O      11.679219      -0.394287      13.439967      -0.575758      36.823684 0.54634832E+03  0.13193950E+05                                 8.793771                            7.223921       0.296191       2.135347                    0.998263      27.908215      73.655557       0.708098       0.358185      -1.139026      -0.020970      -0.022626      -0.009138       0.032174       0.021717      -0.002631      -0.051962       0.108744       0.097159      -0.094968       0.034940       0.060028             10.089831      15.921341      -2.956898       3.079763       7.363399      -0.096181       6.984751          -0.000000
          288              O       6.055612       7.151179       2.338620      -0.553847      36.759594 0.53847349E+03  0.12963402E+05                                 8.818372                            7.203459       0.214875       2.123071                    0.997420      27.476044      72.525337       0.704048       0.361368      -1.135919       0.016099      -0.009709      -0.023421       0.030033       0.001205       0.028142       0.002774      -0.004504      -0.238615      -0.085999       0.040981       0.045018             10.106474       8.823436      -4.603739       1.112609      12.932876      -2.399332       8.563111          -0.000001
          289              O      10.346783      -1.580288      12.174101      -0.574832      34.310742 0.51399641E+03  0.12228420E+05                                 8.360772                            6.979213       0.391723       2.167095                    0.998785      27.741730      72.743140       0.724456       0.355373      -1.140925       0.030327       0.016897       0.017181       0.038735       0.017745      -0.039798       0.001074      -0.118566       0.097461      -0.090817       0.040923       0.049894              9.490749       7.354262      -2.290002      -0.093313      13.877556       3.545167       7.240428          -0.000001
          290              O       9.554355       2.070749       3.223838      -0.553638      33.561281 0.47915263E+03  0.11178660E+05                                 8.196744                            6.678369       0.523457       2.221130                    0.998868      27.050337      69.780326       0.752128       0.349059      -1.148355      -0.021540       0.022348      -0.000100       0.031039       0.022486      -0.017848       0.042865       0.101718       0.092976      -0.088597       0.035270       0.053327              9.486599      11.359979      -3.857299      -4.107402       7.764647       1.339079       9.335171           0.000000
          291              O       7.935590       4.502089      14.884244      -0.551516      38.532785 0.54944168E+03  0.13273298E+05                                 9.031693                            7.243749       0.367657       2.179888                    0.996582      27.273824      71.744691       0.707966       0.358127      -1.140282       0.001247      -0.017944      -0.018572       0.025855      -0.016876      -0.034670      -0.039924      -0.017385      -0.171901      -0.085816       0.033136       0.052680             10.379293       8.255930      -4.076946      -0.110277      15.449321       1.872016       7.432628           0.000001
          292              O       6.937205       1.303680       9.656816      -0.562404      29.866881 0.43917173E+03  0.10013906E+05                                 7.425641                            6.347555       0.848283       2.301964                    0.999569      27.388933      69.593979       0.780777       0.344041      -1.153813      -0.000048       0.021696       0.016820       0.027452       0.057697      -0.068200       0.016917      -0.048965       0.031934      -0.106521       0.032270       0.074251              7.962437       5.406674      -0.876362       0.203643       8.395815       3.292022      10.084821           0.000000

******************************************************
Auxiliary information for the entire system
The total spin magnetic moment of the unit cell is   -0.000024
The total net atomic charge of the unit cell is   0.000006
Accuracy of reproducing the electrostatic potential in the unit cell:
  The inner radius (bohr) =    5.0000
  The outer radius (bohr) =   12.0000
  Valid grid points have density less than (e/(bohr^3)) =    0.0001
  The number of valid grid points were=       149948
  The rms potential error without charges in kcal/mol is=      5.18885
  The rms potential error with partial charges in kcal/mol is=      0.86448
  The RRMSE value at monopole order=      0.16660
  The rms potential error with partial charges and cloud penetration in kcal/mol is=      0.86076
  The RRMSE value at monopole order with cloud penetration is=      0.16589
  The rms potential error with partial charges and atomic dipoles in kcal/mol is=      0.40342
  The RRMSE value at dipole order=      0.07775
  The rms potential error with partial charges, atomic dipoles and cloud penetration in kcal/mol is=      0.39232
  The RRMSE value at dipole order with cloud penetration=      0.07561

******************************************************
The electron densities and ab initio electrostatic potential were computed in VASP using the PBE functional and
projector augmented wave method. See the main text of the journal article for a description of computational details.
The atomic charges, dipoles, and quadrupoles were computed with the DDEC6 method as described in
(a) T. A. Manz and N. Gabaldon Limas, RSC Adv. 6 (2016) 47771-47801 DOI: 10.1039/c6ra04656h
(b) N. Gabaldon Limas and T. A. Manz, RSC Adv. 8 (2018) 2678-2707 DOI: 10.1039/c7ra11829e.
For each atom in the material, the electron cloud parameters were fit to the spherically averaged atom-in-material
electron density using radial positions for which this density was between 10^-4 and 10^-2 electrons per cubic bohr.
The polarizabilities, dispersion coefficients, and quantum Drude oscillator (QDO) parameters were fit using the MCLF method.
The magnetic structure of the system was optimized in VASP from the default ferromagnetic initial guess using spin polarization.
The atomic spin moments (ASMs) were computed on this optimized magnetic structure using the DDEC6 partition as inputs
to the method of T. A. Manz and D. S. Sholl, J. Chem. Theory Comput. 7 (2011) 4146-4164 DOI: 10.1021/ct200539n.
The RMSE and RRMSE were computed using a uniform grid with Ewald summation.
