# Supplementary material for: A collection of forcefield precursors for metal–organic frameworks
Source: RSC Adv. 2019 Nov 13;9(63):36492–507. doi: 10.1039/c9ra07327b (PMC9075174; doi:10.1039/c9ra07327b)
Supplement: RA-009-C9RA07327B-s4963 [file RA-009-C9RA07327B-s4963.xyz]

  126
jmolscript: load "" {1 1 1} spacegroup "x,y,z" unitcell [{     11.864000     0.000000     0.000000 }, {      0.000000    12.753700     0.000000 }, {     -4.125104    -6.376887    11.288903 }]
Co    -2.062552    -3.188443     5.644451     0.502528
Co     3.869448     3.188406     5.644451     0.507102
H      0.811459     9.407115     4.350743     0.288698
H      4.351678     7.766985     5.529305     0.115490
H      6.169888     8.120267     4.176894     0.106310
H      5.896821     8.437842     1.937176     0.096555
H      3.783513     8.467178     1.016001     0.099000
H      1.934716     8.168737     2.377443     0.111375
H     -0.485040     6.895903     6.902035     0.117662
H      9.239929     7.464730     3.388929     0.090577
H      8.729636     7.324446     1.171788     0.119778
H      9.619183    11.191369     0.821832     0.130565
H     10.095329    -1.522802     3.048004     0.098218
H      0.995437     3.030256     6.938160     0.288004
H      9.319218     1.390134     5.759598     0.116308
H      7.501008     1.743407     7.112009     0.105373
H      7.774075     2.060967     9.351727     0.095861
H     -1.976617     2.090298    10.272902     0.100741
H     -0.127820     1.791866     8.911460     0.110507
H      2.291936     0.519061     4.386868     0.117919
H      4.430967     1.087865     7.899974     0.088698
H      4.941260     0.947567    10.117115     0.120581
H      4.051713     4.814487    10.467071     0.130370
H      3.575567     4.854031     8.240899     0.097879
H      6.927437    -3.030302     6.938160     0.288698
H      3.387218    -1.390172     5.759598     0.115490
H      1.569008    -1.743454     7.112009     0.106310
H      1.842075    -2.061029     9.351727     0.096554
H      3.955383    -2.090365    10.272902     0.098999
H      5.804180    -1.791924     8.911460     0.111374
H      8.223936    -0.519090     4.386868     0.117662
H     -1.501033    -1.087917     7.899974     0.090578
H     -0.990740    -0.947633    10.117115     0.119779
H     -1.880287    -4.814556    10.467071     0.130563
H     -2.356433     7.899615     8.240899     0.098219
H      6.743459     3.346557     4.350743     0.288004
H     -1.580322     4.986679     5.529305     0.116308
H      0.237888     4.633406     4.176894     0.105373
H     -0.035179     4.315846     1.937176     0.095860
H      9.715513     4.286515     1.016001     0.100740
H      7.866716     4.584947     2.377443     0.110506
H      5.446960     5.857752     6.902035     0.117919
H      3.307929     5.288948     3.388929     0.088700
H      2.797636     5.429246     1.171788     0.120584
H      3.687183     1.562326     0.821832     0.130372
H      4.163329     1.522782     3.048004     0.097882
C      4.227924     7.922583     4.621225    -0.118900
C      5.314414     8.120268     3.810231    -0.072536
C      5.152247     8.315404     2.481301    -0.096785
C      3.893176     8.334537     1.930177    -0.096924
C      2.788179     8.154707     2.746364    -0.151984
C      2.947172     7.954852     4.096969     0.065861
C      1.750754     7.803590     4.949055     0.137756
C      0.058641     7.327873     6.284307    -0.018766
C      1.309405     6.856497     5.887389    -0.199740
C      1.852521     5.532152     6.297176     0.599679
C      9.304255     8.233779     2.868736     0.096260
C      8.997170     8.139406     1.530549    -0.198566
C      9.083360     9.257908     0.720006     0.102747
C      9.518416    10.415942     1.324866    -0.188768
C      9.805312    10.432518     2.669600     0.095998
C     -2.421028     1.545727     6.667678    -0.119993
C      8.356482     1.743406     7.478672    -0.071121
C      8.518649     1.938534     8.807602    -0.095914
C     -2.086280     1.957662     9.358726    -0.099524
C     -0.981283     1.777838     8.542539    -0.150426
C     -1.140276     1.577992     7.191934     0.065815
C      0.056142     1.426736     6.339848     0.137996
C      1.748255     0.951027     5.004596    -0.020600
C      0.497491     0.479649     5.401514    -0.201389
C     -0.045625    -0.844694     4.991727     0.599741
C      4.366641     1.856911     8.420167     0.099230
C      4.673726     1.762529     9.758354    -0.200342
C      4.587536     2.881026    10.568897     0.102240
C      4.152480     4.039064     9.964037    -0.188562
C      3.865584     4.055648     8.619303     0.096523
C      3.510972    -1.545770     6.667678    -0.118901
C      2.424482    -1.743455     7.478672    -0.072536
C      2.586649    -1.938591     8.807602    -0.096785
C      3.845720    -1.957724     9.358726    -0.096922
C      4.950717    -1.777894     8.542539    -0.151983
C      4.791724    -1.578039     7.191934     0.065861
C      5.988142    -1.426777     6.339848     0.137757
C      7.680255    -0.951060     5.004596    -0.018766
C      6.429491    -0.479684     5.401514    -0.199740
C      5.886375     0.844661     4.991727     0.599679
C     -1.565359    -1.856966     8.420167     0.096261
C     -1.258274    -1.762593     9.758354    -0.198566
C     -1.344464    -2.881095    10.568897     0.102746
C     -1.779520    -4.039129     9.964037    -0.188768
C     -2.066416    -4.055705     8.619303     0.095999
C     -1.704076     4.831086     4.621225    -0.119993
C     -0.617586     4.633407     3.810231    -0.071121
C     -0.779753     4.438279     2.481301    -0.095916
C      9.825176     4.419151     1.930177    -0.099524
C      8.720179     4.598975     2.746364    -0.150426
C      8.879172     4.798821     4.096969     0.065815
C      7.682754     4.950077     4.949055     0.137997
C      5.990641     5.425786     6.284307    -0.020600
C      7.241405     5.897164     5.887389    -0.201389
C      7.784521     7.221507     6.297176     0.599741
C      3.372255     4.519902     2.868736     0.099234
C      3.065170     4.614284     1.530549    -0.200341
C      3.151360     3.495787     0.720006     0.102241
C      3.586416     2.337749     1.324866    -0.188559
C      3.873312     2.321165     2.669600     0.096525
N     -0.265832     8.457853     5.683963    -0.091597
N      0.775930     8.721857     4.867775    -0.163992
N      9.690296     9.366561     3.461629    -0.172717
N      2.072728     2.081003     5.604940    -0.092438
N      1.030966     2.345002     6.421128    -0.161651
N      3.980600     2.989697     7.827274    -0.175355
N      8.004728    -2.081040     5.604940    -0.091597
N      6.962966    -2.345044     6.421128    -0.163992
N     -1.951400    -2.989748     7.827274    -0.172716
N      5.666168     4.295810     5.683963    -0.092438
N      6.707930     4.031811     4.867775    -0.161652
N      3.758296     3.387116     3.461629    -0.175355
O      2.892488     5.094192     5.754405    -0.544084
O      1.170642     4.915125     7.162583    -0.607827
O     -1.085592    -1.282658     5.534498    -0.543239
O      0.636254    -1.461715     4.126320    -0.607401
O      4.846408     1.282621     5.534498    -0.544083
O      6.568254     1.461688     4.126320    -0.607827
O      8.824488     7.659471     5.754405    -0.543238
O      7.102642     7.838528     7.162583    -0.607399

The following XYZ coordinates are in angstroms. Other properties are in atomic units.
The sperically averaged electron density of each atom fit to a function of the form exp(a - br)
eigen_1, eigen_2 and eigen_3 are the three eigenvalues of traceless quadrupole moment tensor
  atom number  atomic symbol              X              Y              Z     net charge C6 coefficient C8 coefficient C10 coefficient fluctuating dipole atomic polarizability isotropic forcefield polarizability              a              b squared Pearson coefficient          <r^3>          <r^4>         wp_QDO          m_QDO          q_QDO       dipole_x       dipole_y       dipole_z         dipole            Qxy            Qxz            Qyz     Q(x^2-y^2)  Q(3z^2 - R^2)        eigen_1        eigen_2        eigen_3 static polarizability      alpha(xx)      alpha(xy)      alpha(xz)      alpha(yy)      alpha(yz)      alpha(zz) atomic spin moment
            1             Co      -2.062552      -3.188443       5.644451       0.502528     127.198469 0.23629333E+04  0.79302147E+05                                20.430656                           15.794121       1.110233       2.129058                    0.993773      55.274364     152.397671       0.461001       0.395887      -1.152750      -0.000000      -0.000000      -0.000001       0.000001       0.082677      -0.010947      -0.014152      -0.197664      -0.232552      -0.092279      -0.076512       0.168792             26.405779      31.932468      -2.976366       2.433252      24.211869       3.023269      23.073000           1.055957
            2             Co       3.869448       3.188406       5.644451       0.507102     126.964689 0.23576494E+04  0.79079268E+05                                20.407999                           15.777295       1.102151       2.127389                    0.993704      55.197486     152.133893       0.461217       0.395929      -1.152737       0.000000      -0.000000       0.000001       0.000001      -0.081410      -0.010453       0.014452      -0.198798      -0.229860      -0.091924      -0.076069       0.167992             26.375775      31.886381       2.980746       2.434872      24.175135      -3.017154      23.065809           1.126936
            3              H       0.811459       9.407115       4.350743       0.288698       0.591243 0.36956292E+01  0.30772952E+02                                 1.294730                            1.226013      -1.167628       2.409435                    0.999363       2.896967       8.195783       0.482272       1.525222      -0.659487       0.006883       0.019570      -0.020575       0.029218       0.000557      -0.010522      -0.004389       0.017930       0.012902      -0.012620      -0.003941       0.016561              1.324514       1.125064      -0.081719       0.006192       1.666025      -0.213814       1.182454          -0.000068
            4              H       4.351678       7.766985       5.529305       0.115490       1.050382 0.81451352E+01  0.80951619E+02                                 1.754707                            1.709506      -1.084305       2.369434                    0.996067       3.642883      10.525940       0.458041       1.345471      -0.694668       0.006980      -0.009058       0.038326       0.039996       0.001886      -0.000887      -0.005606       0.016596       0.046049      -0.017110       0.000696       0.016414              1.747018       1.619431      -0.021863       0.157450       1.536165      -0.121880       2.085459          -0.000054
            5              H       6.169888       8.120267       4.176894       0.106310       0.946006 0.66425919E+01  0.63140680E+02                                 1.673271                            1.568212      -1.038734       2.387205                    0.995963       3.657969      10.555378       0.464121       1.388364      -0.684834       0.034708       0.003217       0.015653       0.038210       0.004082       0.001876      -0.001923       0.028386       0.013648      -0.017259       0.004453       0.012806              1.729739       2.322956       0.033418       0.363888       1.351295       0.007245       1.514967          -0.000032
            6              H       5.896821       8.437842       1.937176       0.096555       1.091613 0.77708550E+01  0.75245451E+02                                 1.701367                            1.591081      -0.905121       2.433590                    0.998600       3.464670       9.430615       0.517783       1.221650      -0.721884       0.026816       0.006535      -0.020055       0.034118       0.002151      -0.000631      -0.004153       0.024962       0.037519      -0.019441       0.006272       0.013169              1.742392       2.171452       0.145621      -0.501092       1.312866      -0.091509       1.742857          -0.000013
            7              H       3.783513       8.467178       1.016001       0.099000       1.087643 0.74997021E+01  0.71507588E+02                                 1.660088                            1.534742      -0.737154       2.514828                    0.999771       3.302815       8.731938       0.545431       1.177763      -0.733308      -0.001748       0.007642      -0.036157       0.036997       0.001672      -0.002720      -0.005844       0.030281       0.042056      -0.023119       0.007077       0.016042              1.710802       1.380363       0.007557       0.135085       1.316428      -0.119252       2.435616           0.000006
            8              H       1.934716       8.168737       2.377443       0.111375       1.033393 0.75486777E+01  0.72364067E+02                                 1.631035                            1.564737      -0.790415       2.498101                    0.999715       3.285041       8.816317       0.525304       1.216307      -0.724691      -0.032553       0.003094      -0.015303       0.036104      -0.000242       0.004243      -0.003357       0.026089       0.015866      -0.016220       0.003297       0.012922              1.640394       2.052270      -0.040850       0.219306       1.319380       0.019050       1.549533           0.000009
            9              H      -0.485040       6.895903       6.902035       0.117662       1.164673 0.87954696E+01  0.89075282E+02                                 1.875522                            1.773481      -1.301614       2.271084                    0.993834       3.719892      10.836240       0.451006       1.340990      -0.695518      -0.024912      -0.025526       0.028149       0.045437       0.006042      -0.014123      -0.010046       0.007378      -0.003005      -0.014732      -0.006363       0.021095              1.902363       2.009406       0.157512      -0.421479       1.778806      -0.170366       1.918877          -0.000208
           10              H       9.239929       7.464730       3.388929       0.090577       1.059337 0.75838782E+01  0.74747795E+02                                 1.811020                            1.677310      -1.411939       2.193611                    0.993735       4.028297      11.957009       0.446717       1.391126      -0.682374      -0.001277      -0.033483       0.023572       0.040968       0.002823       0.006372      -0.002303      -0.008331      -0.005512      -0.009841       0.003856       0.005984              1.878634       1.428931       0.055218      -0.030846       2.262177      -0.549287       1.944793          -0.000084
           11              H       8.729636       7.324446       1.171788       0.119778       1.076510 0.81002894E+01  0.80047588E+02                                 1.749942                            1.676997      -1.146216       2.336607                    0.996216       3.603779      10.237474       0.476061       1.301953      -0.703440      -0.010839      -0.027656      -0.014227       0.032935       0.008467       0.004640       0.003588      -0.015824       0.018726      -0.015104       0.002375       0.012729              1.756634       1.424040       0.184016       0.098934       2.065607       0.227015       1.780255           0.000094
           12              H       9.619183      11.191369       0.821832       0.130565       1.032355 0.73878442E+01  0.69799311E+02                                 1.576876                            1.506367      -0.866816       2.477365                    0.999385       3.100170       8.016241       0.562857       1.151794      -0.741397       0.006438       0.030617      -0.016809       0.035516       0.008317       0.002698      -0.001938      -0.025691       0.006246      -0.016864       0.002502       0.014362              1.586114       1.263994       0.085169       0.034911       1.747825      -0.305576       1.746524           0.000129
           13              H      10.095329      -1.522802       3.048004       0.098218       1.215917 0.86125910E+01  0.85940922E+02                                 1.868257                            1.702188      -1.062417       2.370701                    0.997033       3.578129      10.028366       0.486550       1.261574      -0.712997       0.015802       0.044368       0.015793       0.049676       0.006768       0.000747      -0.001841      -0.041627      -0.002730      -0.021482      -0.000983       0.022465              1.974508       1.655489       0.338662       0.283761       2.262195       0.587921       2.005842          -0.000022
           14              H       0.995437       3.030256       6.938160       0.288004       0.591827 0.36985487E+01  0.30793048E+02                                 1.293846                            1.225128      -1.160619       2.411916                    0.999435       2.895083       8.180956       0.483417       1.521817      -0.660076      -0.007193       0.019923       0.020965       0.029803      -0.000473      -0.010460       0.004226       0.017637       0.012430      -0.012362      -0.003994       0.016355              1.323603       1.124099       0.081583       0.006213       1.664979       0.213904       1.181732          -0.000074
           15              H       9.319218       1.390134       5.759598       0.116308       1.049892 0.81461498E+01  0.81011149E+02                                 1.758580                            1.713143      -1.102815       2.362487                    0.995832       3.646698      10.560148       0.455877       1.351034      -0.693549      -0.006611      -0.008834      -0.038068       0.039634      -0.001674      -0.000774       0.005445       0.016682       0.046001      -0.017058       0.000736       0.016322              1.750903       1.622959       0.021950       0.158062       1.539339       0.122310       2.090410          -0.000058
           16              H       7.501008       1.743407       7.112009       0.105373       0.948397 0.66616944E+01  0.63349656E+02                                 1.673958                            1.568830      -1.032922       2.388919                    0.996065       3.660232      10.554352       0.464888       1.385475      -0.685386      -0.035181       0.003197      -0.015901       0.038739      -0.004130       0.001879       0.001928       0.028132       0.013493      -0.017128       0.004406       0.012722              1.730453       2.324048      -0.033458       0.364136       1.351753      -0.007243       1.515558          -0.000038
           17              H       7.774075       2.060967       9.351727       0.095861       1.094502 0.77959888E+01  0.75556449E+02                                 1.704987                            1.594108      -0.908796       2.431555                    0.998573       3.470257       9.452774       0.517024       1.222349      -0.721717      -0.027092       0.006421       0.020132       0.034358      -0.002263      -0.000545       0.004235       0.025117       0.037737      -0.019591       0.006349       0.013242              1.746265       2.176971      -0.146210      -0.503072       1.315124       0.091871       1.746700          -0.000010
           18              H      -1.976617       2.090298      10.272902       0.100741       1.085244 0.74830235E+01  0.71339129E+02                                 1.660841                            1.535533      -0.744465       2.512785                    0.999739       3.299426       8.734501       0.543730       1.181605      -0.732401       0.001710       0.007825       0.035481       0.036374      -0.001754      -0.002693       0.005713       0.030199       0.042048      -0.023046       0.007056       0.015990              1.711535       1.381098      -0.007578       0.135088       1.317051       0.119254       2.436455           0.000008
           19              H      -0.127820       1.791866       8.911460       0.110507       1.038111 0.75921333E+01  0.72895867E+02                                 1.636977                            1.569989      -0.796944       2.494949                    0.999664       3.293588       8.850493       0.523970       1.217476      -0.724411       0.032631       0.003149       0.015431       0.036233       0.000185       0.004215       0.003531       0.026386       0.016102      -0.016458       0.003455       0.013003              1.646490       2.061287       0.041114       0.220993       1.323296      -0.019109       1.554886           0.000004
           20              H       2.291936       0.519061       4.386868       0.117919       1.160018 0.87515071E+01  0.88503623E+02                                 1.869273                            1.768125      -1.287546       2.277296                    0.993990       3.711223      10.797105       0.452120       1.339597      -0.695821       0.024924      -0.025689      -0.027945       0.045410      -0.005922      -0.014163       0.009864       0.007439      -0.002772      -0.014648      -0.006333       0.020981              1.895868       2.002308      -0.156370      -0.418861       1.773105       0.169126       1.912191          -0.000223
           21              H       4.430967       1.087865       7.899974       0.088698       1.064143 0.76190481E+01  0.75106387E+02                                 1.808746                            1.675252      -1.395009       2.199913                    0.993889       4.025608      11.911104       0.449820       1.381310      -0.684265       0.000940      -0.033971      -0.024218       0.041730      -0.002914       0.006265       0.002350      -0.008415      -0.005351      -0.009800       0.003750       0.006050              1.876201       1.427290      -0.055142      -0.030835       2.259213       0.548495       1.942100          -0.000090
           22              H       4.941260       0.947567      10.117115       0.120581       1.075247 0.80917129E+01  0.79970655E+02                                 1.751369                            1.678283      -1.151366       2.334982                    0.996133       3.604325      10.251662       0.474782       1.305333      -0.702729       0.010989      -0.027414       0.014195       0.032769      -0.008449       0.004438      -0.003451      -0.015952       0.019166      -0.015171       0.002625       0.012546              1.758095       1.425105      -0.184259       0.099045       2.067482      -0.227268       1.781698           0.000103
           23              H       4.051713       4.814487      10.467071       0.130370       1.034010 0.74037025E+01  0.69997923E+02                                 1.579847                            1.509032      -0.869003       2.476388                    0.999327       3.102174       8.028444       0.561682       1.153399      -0.741019      -0.006451       0.030360       0.016756       0.035272      -0.008148       0.002812       0.001857      -0.026054       0.005750      -0.016875       0.002385       0.014490              1.589141       1.266004      -0.085445       0.034985       1.751383       0.306533       1.750036           0.000140
           24              H       3.575567       4.854031       8.240899       0.097879       1.217050 0.86219121E+01  0.86058263E+02                                 1.869540                            1.703212      -1.061949       2.371065                    0.996998       3.579736      10.034693       0.486354       1.261726      -0.712966      -0.015452       0.044416      -0.015931       0.049652      -0.006987       0.000965       0.001732      -0.041252      -0.002902      -0.021368      -0.000996       0.022364              1.975939       1.656528      -0.339177       0.284176       2.264058      -0.588671       2.007230          -0.000026
           25              H       6.927437      -3.030302       6.938160       0.288698       0.591244 0.36956385E+01  0.30773045E+02                                 1.294731                            1.226014      -1.167630       2.409434                    0.999363       2.896970       8.195791       0.482273       1.525220      -0.659487      -0.006883      -0.019570       0.020575       0.029218       0.000557      -0.010522      -0.004389       0.017930       0.012902      -0.012620      -0.003941       0.016561              1.324515       1.125065      -0.081719       0.006192       1.666026      -0.213814       1.182455          -0.000068
           26              H       3.387218      -1.390172       5.759598       0.115490       1.050382 0.81451333E+01  0.80951598E+02                                 1.754707                            1.709506      -1.084305       2.369434                    0.996067       3.642883      10.525941       0.458041       1.345471      -0.694668      -0.006980       0.009058      -0.038326       0.039996       0.001886      -0.000887      -0.005606       0.016596       0.046049      -0.017110       0.000696       0.016414              1.747018       1.619431      -0.021863       0.157450       1.536165      -0.121880       2.085459          -0.000054
           27              H       1.569008      -1.743454       7.112009       0.106310       0.946008 0.66426028E+01  0.63140808E+02                                 1.673272                            1.568213      -1.038735       2.387205                    0.995963       3.657972      10.555388       0.464121       1.388364      -0.684834      -0.034708      -0.003217      -0.015653       0.038210       0.004082       0.001876      -0.001923       0.028386       0.013648      -0.017259       0.004453       0.012806              1.729741       2.322958       0.033418       0.363888       1.351296       0.007245       1.514968          -0.000032
           28              H       1.842075      -2.061029       9.351727       0.096554       1.091616 0.77708814E+01  0.75245769E+02                                 1.701370                            1.591083      -0.905124       2.433588                    0.998600       3.464676       9.430634       0.517783       1.221649      -0.721884      -0.026816      -0.006535       0.020055       0.034118       0.002151      -0.000631      -0.004153       0.024962       0.037519      -0.019441       0.006272       0.013169              1.742395       2.171456       0.145621      -0.501094       1.312868      -0.091509       1.742860          -0.000013
           29              H       3.955383      -2.090365      10.272902       0.098999       1.087645 0.74997134E+01  0.71507715E+02                                 1.660089                            1.534743      -0.737154       2.514828                    0.999771       3.302817       8.731942       0.545431       1.177762      -0.733309       0.001748      -0.007642       0.036157       0.036997       0.001672      -0.002719      -0.005844       0.030281       0.042056      -0.023119       0.007077       0.016042              1.710803       1.380364       0.007557       0.135085       1.316429      -0.119252       2.435618           0.000006
           30              H       5.804180      -1.791924       8.911460       0.111374       1.033393 0.75486850E+01  0.72364154E+02                                 1.631036                            1.564738      -0.790415       2.498101                    0.999715       3.285042       8.816321       0.525304       1.216308      -0.724691       0.032553      -0.003094       0.015303       0.036103      -0.000242       0.004243      -0.003357       0.026089       0.015866      -0.016220       0.003297       0.012922              1.640395       2.052272      -0.040850       0.219306       1.319380       0.019050       1.549534           0.000009
           31              H       8.223936      -0.519090       4.386868       0.117662       1.164671 0.87954504E+01  0.89075039E+02                                 1.875520                            1.773479      -1.301613       2.271085                    0.993834       3.719888      10.836225       0.451006       1.340990      -0.695518       0.024912       0.025526      -0.028149       0.045437       0.006041      -0.014123      -0.010046       0.007378      -0.003005      -0.014732      -0.006363       0.021094              1.902361       2.009404       0.157512      -0.421478       1.778804      -0.170366       1.918875          -0.000208
           32              H      -1.501033      -1.087917       7.899974       0.090578       1.059337 0.75838797E+01  0.74747813E+02                                 1.811020                            1.677310      -1.411940       2.193611                    0.993735       4.028297      11.957009       0.446717       1.391125      -0.682374       0.001277       0.033483      -0.023572       0.040968       0.002823       0.006372      -0.002303      -0.008331      -0.005512      -0.009841       0.003856       0.005984              1.878634       1.428931       0.055218      -0.030846       2.262177      -0.549288       1.944793          -0.000084
           33              H      -0.990740      -0.947633      10.117115       0.119779       1.076511 0.81002944E+01  0.80047649E+02                                 1.749942                            1.676997      -1.146216       2.336607                    0.996216       3.603780      10.237477       0.476062       1.301953      -0.703440       0.010839       0.027656       0.014227       0.032935       0.008467       0.004640       0.003588      -0.015824       0.018726      -0.015104       0.002375       0.012729              1.756634       1.424040       0.184016       0.098934       2.065607       0.227015       1.780255           0.000094
           34              H      -1.880287      -4.814556      10.467071       0.130563       1.032358 0.73878685E+01  0.69799608E+02                                 1.576880                            1.506370      -0.866817       2.477364                    0.999385       3.100174       8.016259       0.562855       1.151796      -0.741396      -0.006438      -0.030617       0.016809       0.035516       0.008317       0.002698      -0.001938      -0.025691       0.006246      -0.016864       0.002502       0.014362              1.586119       1.263997       0.085169       0.034911       1.747830      -0.305577       1.746529           0.000129
           35              H      -2.356433       7.899615       8.240899       0.098219       1.215916 0.86125856E+01  0.85940847E+02                                 1.868255                            1.702187      -1.062416       2.370702                    0.997033       3.578128      10.028359       0.486550       1.261572      -0.712997      -0.015802      -0.044368      -0.015793       0.049676       0.006768       0.000747      -0.001841      -0.041627      -0.002730      -0.021482      -0.000983       0.022465              1.974507       1.655488       0.338661       0.283761       2.262192       0.587920       2.005840          -0.000022
           36              H       6.743459       3.346557       4.350743       0.288004       0.591827 0.36985503E+01  0.30793065E+02                                 1.293847                            1.225128      -1.160620       2.411915                    0.999435       2.895084       8.180960       0.483417       1.521818      -0.660076       0.007193      -0.019923      -0.020965       0.029803      -0.000473      -0.010460       0.004226       0.017637       0.012430      -0.012362      -0.003994       0.016356              1.323604       1.124100       0.081583       0.006213       1.664979       0.213904       1.181732          -0.000074
           37              H      -1.580322       4.986679       5.529305       0.116308       1.049892 0.81461449E+01  0.81011092E+02                                 1.758580                            1.713143      -1.102815       2.362488                    0.995832       3.646697      10.560146       0.455876       1.351035      -0.693549       0.006611       0.008834       0.038068       0.039634      -0.001674      -0.000774       0.005445       0.016682       0.046001      -0.017058       0.000735       0.016322              1.750902       1.622959       0.021950       0.158062       1.539339       0.122310       2.090409          -0.000058
           38              H       0.237888       4.633406       4.176894       0.105373       0.948398 0.66617067E+01  0.63349804E+02                                 1.673960                            1.568832      -1.032923       2.388918                    0.996065       3.660236      10.554367       0.464887       1.385475      -0.685386       0.035181      -0.003197       0.015901       0.038739      -0.004130       0.001879       0.001928       0.028132       0.013493      -0.017128       0.004406       0.012722              1.730455       2.324051      -0.033458       0.364137       1.351754      -0.007243       1.515559          -0.000038
           39              H      -0.035179       4.315846       1.937176       0.095860       1.094504 0.77960117E+01  0.75556725E+02                                 1.704990                            1.594110      -0.908797       2.431554                    0.998573       3.470263       9.452793       0.517023       1.222349      -0.721717       0.027092      -0.006420      -0.020132       0.034358      -0.002263      -0.000545       0.004235       0.025117       0.037737      -0.019591       0.006349       0.013242              1.746267       2.176974      -0.146210      -0.503073       1.315126       0.091871       1.746702          -0.000010
           40              H       9.715513       4.286515       1.016001       0.100740       1.085244 0.74830245E+01  0.71339142E+02                                 1.660842                            1.535533      -0.744464       2.512786                    0.999739       3.299426       8.734502       0.543729       1.181605      -0.732401      -0.001710      -0.007825      -0.035481       0.036374      -0.001754      -0.002693       0.005712       0.030199       0.042048      -0.023046       0.007056       0.015990              1.711535       1.381098      -0.007578       0.135089       1.317052       0.119254       2.436456           0.000009
           41              H       7.866716       4.584947       2.377443       0.110506       1.038115 0.75921616E+01  0.72896209E+02                                 1.636980                            1.569992      -0.796947       2.494947                    0.999663       3.293594       8.850514       0.523970       1.217476      -0.724411      -0.032631      -0.003149      -0.015431       0.036233       0.000185       0.004215       0.003531       0.026386       0.016103      -0.016458       0.003455       0.013003              1.646493       2.061292       0.041114       0.220994       1.323299      -0.019109       1.554889           0.000004
           42              H       5.446960       5.857752       6.902035       0.117919       1.160016 0.87514845E+01  0.88503334E+02                                 1.869270                            1.768122      -1.287544       2.277298                    0.993990       3.711218      10.797085       0.452120       1.339597      -0.695821      -0.024924       0.025689       0.027945       0.045410      -0.005922      -0.014163       0.009864       0.007439      -0.002772      -0.014648      -0.006333       0.020980              1.895865       2.002305      -0.156370      -0.418860       1.773102       0.169126       1.912188          -0.000223
           43              H       3.307929       5.288948       3.388929       0.088700       1.064144 0.76190550E+01  0.75106462E+02                                 1.808746                            1.675252      -1.395008       2.199913                    0.993889       4.025608      11.911100       0.449821       1.381308      -0.684266      -0.000940       0.033971       0.024218       0.041730      -0.002914       0.006265       0.002350      -0.008415      -0.005351      -0.009800       0.003750       0.006050              1.876200       1.427289      -0.055142      -0.030835       2.259212       0.548495       1.942099          -0.000090
           44              H       2.797636       5.429246       1.171788       0.120584       1.075246 0.80917056E+01  0.79970559E+02                                 1.751366                            1.678281      -1.151364       2.334983                    0.996133       3.604323      10.251652       0.474783       1.305331      -0.702729      -0.010989       0.027414      -0.014195       0.032769      -0.008449       0.004438      -0.003451      -0.015952       0.019166      -0.015171       0.002625       0.012546              1.758092       1.425103      -0.184258       0.099044       2.067479      -0.227268       1.781695           0.000103
           45              H       3.687183       1.562326       0.821832       0.130372       1.034010 0.74037064E+01  0.69997971E+02                                 1.579847                            1.509033      -0.869002       2.476389                    0.999327       3.102175       8.028448       0.561682       1.153398      -0.741019       0.006451      -0.030360      -0.016756       0.035272      -0.008148       0.002812       0.001857      -0.026054       0.005750      -0.016875       0.002385       0.014490              1.589141       1.266004      -0.085445       0.034985       1.751383       0.306533       1.750036           0.000140
           46              H       4.163329       1.522782       3.048004       0.097882       1.217049 0.86219033E+01  0.86058147E+02                                 1.869537                            1.703210      -1.061948       2.371065                    0.996998       3.579734      10.034683       0.486354       1.261724      -0.712966       0.015452      -0.044416       0.015931       0.049652      -0.006987       0.000965       0.001732      -0.041252      -0.002902      -0.021368      -0.000996       0.022364              1.975936       1.656526      -0.339176       0.284175       2.264055      -0.588669       2.007227          -0.000026
           47              C       4.227924       7.922583       4.621225      -0.118900      30.693678 0.43834998E+03  0.10393853E+05                                 8.678494                            7.121478      -0.061759       1.963620                    0.998506      29.566993      87.186007       0.595388       0.433861      -1.046551       0.013076      -0.005744      -0.023707       0.027677       0.000082       0.008778      -0.005020      -0.043404       0.060803      -0.033293       0.009575       0.023718              9.540560      14.804823       0.870988      -0.682596       5.359251      -0.620886       8.457606          -0.000299
           48              C       5.314414       8.120268       3.810231      -0.072536      28.587713 0.40754342E+03  0.94776566E+04                                 8.255847                            6.849479       0.135891       2.035135                    0.999367      28.516451      82.953183       0.610108       0.431690      -1.049111      -0.028083       0.004646      -0.002847       0.028606       0.008582       0.011442       0.000102       0.014514      -0.044527      -0.019167      -0.002538       0.021706              8.864382      12.034382       0.869521      -0.192451       4.837126      -0.719372       9.721638          -0.000015
           49              C       5.152247       8.315404       2.481301      -0.096785      28.145812 0.39706020E+03  0.91363010E+04                                 7.990692                            6.638929       0.165433       2.029050                    0.999837      28.639230      81.764758       0.639471       0.416266      -1.063055      -0.024065       0.005802       0.020081       0.031875       0.008623      -0.020540      -0.006892       0.040724       0.013923      -0.024806      -0.010246       0.035052              8.384941      10.943678       0.748084       0.009262       4.408239      -0.672879       9.802905          -0.000237
           50              C       3.893176       8.334537       1.930177      -0.096924      29.983746 0.40784295E+03  0.94309203E+04                                 8.314997                            6.718471       0.220591       2.042850                    0.999793      28.758382      81.837719       0.638213       0.415030      -1.065714      -0.002784       0.005436       0.034550       0.035085       0.003270      -0.002332      -0.015093       0.028692       0.117368      -0.037142      -0.005157       0.042299              8.909362      11.080514       0.694382      -0.467480       4.715369      -0.690953      10.932202           0.000017
           51              C       2.788179       8.154707       2.746364      -0.151984      30.666860 0.43875282E+03  0.10361701E+05                                 8.540091                            7.053527       0.235545       2.048981                    0.999537      29.615012      85.951886       0.609917       0.425230      -1.056297       0.027347       0.011643      -0.002004       0.029790      -0.010435       0.024922       0.004856       0.023824      -0.076092      -0.037585       0.000946       0.036639              9.083479      10.899864       0.386052      -2.089354       4.966330      -0.659540      11.384243          -0.000223
           52              C       2.947172       7.954852       4.096969       0.065861      34.638074 0.41437347E+03  0.96067285E+04                                 9.338814                            6.880036      -0.081338       1.992759                    0.999192      26.537002      75.272228       0.616739       0.428372      -1.058784       0.004493      -0.001204      -0.000258       0.004659      -0.009382      -0.020695      -0.014985      -0.001881      -0.029766      -0.032831       0.013738       0.019094             11.007917      16.799513       0.450123      -3.134330       5.300005      -0.540305      10.924232           0.000030
           53              C       1.750754       7.803590       4.949055       0.137756      36.488328 0.39516492E+03  0.90655040E+04                                 9.734021                            6.741930       0.087827       2.043283                    0.999484      26.154655      74.122922       0.618972       0.431342      -1.055538      -0.011427       0.026166      -0.003404       0.028755      -0.024438       0.006788       0.002675       0.038648      -0.026474      -0.028254      -0.007863       0.036117             12.072464      17.268414      -1.240477      -6.021406       9.890808      -1.675399       9.058171          -0.002219
           54              C       0.058641       7.327873       6.284307      -0.018766      30.277656 0.39725166E+03  0.92373328E+04                                 8.717638                            6.832736      -0.233428       1.906339                    0.999177      29.253024      86.857119       0.597682       0.440712      -1.037158       0.002495       0.008210      -0.021895       0.023517       0.026171       0.007193       0.009509      -0.011594       0.038288      -0.033189       0.004077       0.029112             10.005153      12.126952      -2.884591      -2.474284      10.821237      -1.381007       7.067271          -0.003704
           55              C       1.309405       6.856497       5.887389      -0.199740      48.404397 0.53775472E+03  0.13270226E+05                                11.430656                            7.669869       0.081649       1.992342                    0.999563      30.461924      88.351995       0.605047       0.410226      -1.073234      -0.016627       0.000492       0.011366       0.020147      -0.002406      -0.022981      -0.008550       0.051305      -0.034051      -0.029511      -0.011863       0.041374             14.730784      13.912925      -6.738078      -0.837172      22.084562      -4.274639       8.194866           0.000187
           56              C       1.852521       5.532152       6.297176       0.599679      24.411190 0.25373779E+03  0.52913600E+04                                 7.810273                            5.686803       0.025341       2.061286                    0.999680      22.770046      64.688775       0.614528       0.477950      -1.013134       0.017509      -0.040424       0.011036       0.045415       0.027863       0.053053       0.038777       0.026383       0.035529      -0.048429      -0.035909       0.084338              9.421510       9.526435      -3.564552      -0.870835      12.475719      -2.302045       6.262375          -0.000316
           57              C       9.304255       8.233779       2.868736       0.096260      27.366978 0.34453217E+03  0.77078854E+04                                 8.156805                            6.372934       0.000979       2.021944                    0.999121      26.454049      76.284988       0.619327       0.442059      -1.039514       0.008525       0.052233       0.006326       0.053300      -0.013753      -0.011886      -0.011288       0.060804      -0.098775      -0.041358      -0.009525       0.050883              9.279192       5.133251       1.190639       1.623084       9.693230      -0.126399      13.011096          -0.003616
           58              C       8.997170       8.139406       1.530549      -0.198566      34.117414 0.45334372E+03  0.10791515E+05                                 9.175226                            7.123940       0.152375       2.017392                    0.999541      30.118607      87.689315       0.612925       0.419802      -1.059960       0.000273       0.009422       0.006265       0.011318       0.011343      -0.003520       0.022179       0.003995      -0.015148      -0.027871       0.005363       0.022507             10.550509       5.393183       0.789732       1.694566       9.364180      -1.594883      16.894164          -0.000222
           59              C       9.083360       9.257908       0.720006       0.102747      37.228623 0.39624348E+03  0.90482284E+04                                 9.785930                            6.658130      -0.043743       2.000471                    0.999224      25.946110      72.099200       0.639339       0.419540      -1.068548       0.002072       0.000156       0.005734       0.006099      -0.012484      -0.000658       0.004605      -0.005727       0.014506      -0.015507       0.002970       0.012537             12.859921       5.911956       1.000984       3.331057       9.154094      -0.361818      23.513713          -0.005864
           60              C       9.518416      10.415942       1.324866      -0.188768      33.359112 0.41747678E+03  0.96921590E+04                                 8.957050                            6.771615       0.273858       2.061292                    0.999794      29.084454      82.428044       0.640523       0.411892      -1.069725       0.004869      -0.003089       0.008788       0.010511       0.003202      -0.002999      -0.017295      -0.019835      -0.052776      -0.024622      -0.001623       0.026245             10.546417       5.508741       1.424099       2.710336       8.794184       1.700998      17.336326          -0.000196
           61              C       9.805312      10.432518       2.669600       0.095998      27.568061 0.33333762E+03  0.73685539E+04                                 8.092698                            6.189155       0.016360       2.021939                    0.999570      26.111808      73.940879       0.642982       0.430933      -1.050072      -0.004148      -0.042082       0.006521       0.042785      -0.005486      -0.019432       0.009047       0.007779      -0.122709      -0.047092       0.013736       0.033356              9.422778       5.282129       1.386039       2.161377       8.883093       1.200756      14.103112          -0.004117
           62              C      -2.421028       1.545727       6.667678      -0.119993      30.726602 0.43894502E+03  0.10411412E+05                                 8.681655                            7.123401      -0.054480       1.965164                    0.998513      29.590697      87.268192       0.595677       0.433507      -1.046772      -0.012543      -0.006141       0.024198       0.027939      -0.000152       0.009266       0.004882      -0.042766       0.057540      -0.032653       0.009756       0.022897              9.544010      14.808203      -0.871796      -0.682466       5.361154       0.621596       8.462672          -0.000310
           63              C       8.356482       1.743406       7.478672      -0.071121      28.573055 0.40719009E+03  0.94676867E+04                                 8.254753                            6.848058       0.132674       2.034258                    0.999355      28.505650      82.922676       0.609945       0.431886      -1.048959       0.027386       0.005433       0.002777       0.028058      -0.008275       0.011555      -0.000033       0.015601      -0.046606      -0.019722      -0.002473       0.022195              8.863318      12.031163      -0.869785      -0.193643       4.836288       0.719863       9.722504          -0.000018
           64              C       8.518649       1.938534       8.807602      -0.095914      28.115465 0.39642404E+03  0.91180196E+04                                 7.984810                            6.632946       0.166824       2.029718                    0.999818      28.618999      81.691047       0.639855       0.416183      -1.063106       0.023807       0.005586      -0.019231       0.031110      -0.009267      -0.021221       0.007367       0.040652       0.014633      -0.025160      -0.010802       0.035962              8.379316      10.936362      -0.748004       0.006820       4.404895       0.672891       9.796691          -0.000232
           65              C      -2.086280       1.957662       9.358726      -0.099524      30.049437 0.40904648E+03  0.94654703E+04                                 8.325253                            6.726650       0.224317       2.043366                    0.999826      28.801083      81.981241       0.638088       0.414817      -1.065879       0.002382       0.004862      -0.036971       0.037366      -0.003415      -0.002562       0.014549       0.028055       0.114978      -0.036300      -0.005088       0.041389              8.920283      11.096915      -0.695884      -0.468998       4.720716       0.691713      10.943217           0.000021
           66              C      -0.981283       1.777838       8.542539      -0.150426      30.586595 0.43721236E+03  0.10315788E+05                                 8.522653                            7.038452       0.237298       2.049981                    0.999505      29.569582      85.767968       0.610946       0.424906      -1.056545      -0.026077       0.011827       0.002564       0.028749       0.009794       0.024737      -0.004865       0.025288      -0.075955      -0.037240       0.000398       0.036841              9.064878      10.880810      -0.385090      -2.078815       4.955990       0.658626      11.357833          -0.000224
           67              C      -1.140276       1.577992       7.191934       0.065815      34.653024 0.41458562E+03  0.96132440E+04                                 9.342878                            6.883104      -0.085098       1.991550                    0.999306      26.543983      75.307679       0.616403       0.428534      -1.058643      -0.003761      -0.001101       0.000945       0.004031       0.008756      -0.021363       0.015136      -0.001661      -0.031570      -0.033372       0.013422       0.019950             11.011964      16.803460      -0.450981      -3.132581       5.302259       0.541248      10.930173           0.000025
           68              C       0.056142       1.426736       6.339848       0.137996      36.522267 0.39564499E+03  0.90793165E+04                                 9.739357                            6.746015       0.088340       2.043173                    0.999491      26.170653      74.180866       0.618783       0.431340      -1.055534       0.012172       0.025323       0.001571       0.028141       0.023699       0.007142      -0.001717       0.039832      -0.028259      -0.027441      -0.008952       0.036393             12.078539      17.277834       1.240156      -6.024958       9.895483       1.676128       9.062301          -0.002270
           69              C       1.748255       0.951027       5.004596      -0.020600      30.354709 0.39848983E+03  0.92745444E+04                                 8.739040                            6.849033      -0.244591       1.902681                    0.999196      29.296351      87.062332       0.596154       0.441441      -1.036595      -0.003193       0.006099       0.020798       0.021907      -0.024646       0.007697      -0.010235      -0.009428       0.037418      -0.031338       0.002487       0.028851             10.031849      12.162582       2.901963      -2.478226      10.852456       1.379807       7.080507          -0.003894
           70              C       0.497491       0.479649       5.401514      -0.201389      48.423106 0.53797093E+03  0.13276500E+05                                11.430626                            7.669226       0.079060       1.991418                    0.999567      30.474882      88.384105       0.605349       0.409992      -1.073419       0.017070       0.000727      -0.012048       0.020906       0.004198      -0.021669       0.007729       0.052750      -0.033779      -0.029253      -0.011752       0.041005             14.731716      13.914843       6.740358      -0.837531      22.085969       4.273218       8.194336           0.000083
           71              C      -0.045625      -0.844694       4.991727       0.599741      24.408369 0.25368643E+03  0.52900731E+04                                 7.809852                            5.686231       0.025742       2.061432                    0.999665      22.768473      64.685061       0.614552       0.477951      -1.013124      -0.017536      -0.040684      -0.011145       0.045683      -0.027158       0.052517      -0.038930       0.028649       0.036079      -0.048797      -0.035090       0.083887              9.421541       9.525583       3.564668      -0.870765      12.476891       2.302239       6.262147          -0.000249
           72              C       4.366641       1.856911       8.420167       0.099230      27.291255 0.34324175E+03  0.76716891E+04                                 8.142678                            6.362450       0.002507       2.022903                    0.999110      26.409234      76.115317       0.619634       0.442262      -1.039411      -0.007772       0.050209      -0.005874       0.051146       0.013238      -0.012276       0.012959       0.059846      -0.099582      -0.042814      -0.007590       0.050404              9.262702       5.125478      -1.188597       1.620234       9.676468       0.125299      12.986159          -0.003912
           73              C       4.673726       1.762529       9.758354      -0.200342      34.159256 0.45407230E+03  0.10812388E+05                                 9.177846                            7.125876       0.157716       2.018587                    0.999581      30.144396      87.757249       0.613376       0.419356      -1.060321      -0.000768       0.010734      -0.006107       0.012373      -0.010714      -0.003674      -0.021595       0.002822      -0.017084      -0.027107       0.005197       0.021910             10.553449       5.395092      -0.790903       1.695402       9.367945       1.592749      16.897310          -0.000126
           74              C       4.587536       2.881026      10.568897       0.102240      37.239682 0.39636531E+03  0.90518514E+04                                 9.788384                            6.659662      -0.044763       2.000178                    0.999207      25.950980      72.119865       0.639182       0.419604      -1.068490      -0.002324      -0.000236      -0.005640       0.006105       0.011964      -0.000032      -0.005172      -0.005553       0.012702      -0.014950       0.002634       0.012316             12.863267       5.913547      -1.002041       3.332033       9.157257       0.360125      23.518998          -0.006329
           75              C       4.152480       4.039064       9.964037      -0.188562      33.354892 0.41738477E+03  0.96896549E+04                                 8.956423                            6.770608       0.272576       2.060984                    0.999814      29.082609      82.425865       0.640596       0.411860      -1.069728      -0.004465      -0.002480      -0.009367       0.010669      -0.003278      -0.003339       0.018120      -0.019107      -0.049792      -0.024511      -0.001798       0.026309             10.545942       5.508130      -1.424206       2.709776       8.794771      -1.698941      17.334925          -0.000089
           76              C       3.865584       4.055648       8.619303       0.096523      27.535746 0.33283952E+03  0.73547802E+04                                 8.085669                            6.183742       0.022210       2.023961                    0.999575      26.096215      73.882424       0.643387       0.430823      -1.050140       0.002867      -0.042227      -0.007562       0.042995       0.005387      -0.019382      -0.008468       0.007724      -0.120282      -0.046235       0.013439       0.032797              9.414560       5.278112      -1.385087       2.159495       8.875436      -1.199834      14.090133          -0.004407
           77              C       3.510972      -1.545770       6.667678      -0.118901      30.693692 0.43835021E+03  0.10393860E+05                                 8.678498                            7.121481      -0.061760       1.963619                    0.998506      29.567001      87.186042       0.595388       0.433861      -1.046551      -0.013076       0.005744       0.023707       0.027677       0.000082       0.008778      -0.005020      -0.043404       0.060803      -0.033293       0.009575       0.023718              9.540564      14.804831       0.870989      -0.682597       5.359253      -0.620886       8.457609          -0.000299
           78              C       2.424482      -1.743455       7.478672      -0.072536      28.587706 0.40754324E+03  0.94776512E+04                                 8.255845                            6.849477       0.135892       2.035136                    0.999367      28.516447      82.953168       0.610108       0.431690      -1.049111       0.028083      -0.004646       0.002847       0.028607       0.008583       0.011442       0.000103       0.014514      -0.044527      -0.019167      -0.002538       0.021706              8.864381      12.034380       0.869521      -0.192451       4.837125      -0.719372       9.721638          -0.000016
           79              C       2.586649      -1.938591       8.807602      -0.096785      28.145829 0.39706044E+03  0.91363078E+04                                 7.990694                            6.638931       0.165433       2.029049                    0.999837      28.639243      81.764801       0.639471       0.416266      -1.063055       0.024065      -0.005801      -0.020081       0.031875       0.008623      -0.020540      -0.006892       0.040724       0.013923      -0.024806      -0.010246       0.035052              8.384943      10.943681       0.748085       0.009261       4.408240      -0.672880       9.802909          -0.000238
           80              C       3.845720      -1.957724       9.358726      -0.096922      29.983704 0.40784218E+03  0.94308978E+04                                 8.314988                            6.718464       0.220592       2.042851                    0.999793      28.758354      81.837607       0.638214       0.415030      -1.065714       0.002784      -0.005435      -0.034549       0.035085       0.003270      -0.002332      -0.015093       0.028692       0.117367      -0.037142      -0.005157       0.042299              8.909353      11.080503       0.694381      -0.467478       4.715364      -0.690952      10.932191           0.000017
           81              C       4.950717      -1.777894       8.542539      -0.151983      30.666828 0.43875224E+03  0.10361683E+05                                 8.540084                            7.053521       0.235546       2.048982                    0.999537      29.614990      85.951794       0.609918       0.425230      -1.056297      -0.027347      -0.011642       0.002004       0.029789      -0.010434       0.024922       0.004856       0.023824      -0.076092      -0.037585       0.000946       0.036639              9.083471      10.899856       0.386051      -2.089350       4.966326      -0.659539      11.384233          -0.000223
           82              C       4.791724      -1.578039       7.191934       0.065861      34.638065 0.41437336E+03  0.96067248E+04                                 9.338812                            6.880035      -0.081337       1.992759                    0.999192      26.536996      75.272200       0.616740       0.428372      -1.058784      -0.004493       0.001205       0.000258       0.004659      -0.009382      -0.020695      -0.014985      -0.001881      -0.029766      -0.032831       0.013738       0.019094             11.007914      16.799510       0.450123      -3.134328       5.300004      -0.540305      10.924229           0.000029
           83              C       5.988142      -1.426777       6.339848       0.137757      36.488315 0.39516477E+03  0.90654996E+04                                 9.734018                            6.741929       0.087827       2.043283                    0.999484      26.154649      74.122900       0.618972       0.431342      -1.055538       0.011427      -0.026166       0.003404       0.028755      -0.024438       0.006788       0.002675       0.038648      -0.026474      -0.028254      -0.007863       0.036117             12.072462      17.268410      -1.240478      -6.021403       9.890806      -1.675398       9.058168          -0.002220
           84              C       7.680255      -0.951060       5.004596      -0.018766      30.277641 0.39725145E+03  0.92373264E+04                                 8.717634                            6.832734      -0.233427       1.906339                    0.999177      29.253011      86.857063       0.597682       0.440712      -1.037159      -0.002495      -0.008211       0.021895       0.023517       0.026171       0.007193       0.009509      -0.011595       0.038288      -0.033189       0.004077       0.029112             10.005149      12.126948      -2.884591      -2.474282      10.821233      -1.381007       7.067268          -0.003704
           85              C       6.429491      -0.479684       5.401514      -0.199740      48.404389 0.53775459E+03  0.13270222E+05                                11.430654                            7.669868       0.081649       1.992342                    0.999563      30.461919      88.351974       0.605047       0.410226      -1.073234       0.016627      -0.000492      -0.011366       0.020147      -0.002406      -0.022981      -0.008550       0.051305      -0.034051      -0.029511      -0.011863       0.041374             14.730783      13.912923      -6.738077      -0.837171      22.084561      -4.274640       8.194865           0.000187
           86              C       5.886375       0.844661       4.991727       0.599679      24.411194 0.25373783E+03  0.52913609E+04                                 7.810273                            5.686803       0.025341       2.061286                    0.999680      22.770048      64.688779       0.614528       0.477950      -1.013134      -0.017509       0.040424      -0.011036       0.045415       0.027863       0.053053       0.038777       0.026383       0.035529      -0.048429      -0.035909       0.084338              9.421510       9.526436      -3.564553      -0.870836      12.475719      -2.302045       6.262375          -0.000316
           87              C      -1.565359      -1.856966       8.420167       0.096261      27.366968 0.34453201E+03  0.77078809E+04                                 8.156803                            6.372933       0.000978       2.021943                    0.999121      26.454042      76.284965       0.619327       0.442059      -1.039514      -0.008525      -0.052233      -0.006326       0.053300      -0.013753      -0.011886      -0.011287       0.060804      -0.098775      -0.041358      -0.009525       0.050883              9.279191       5.133250       1.190639       1.623084       9.693227      -0.126401      13.011095          -0.003616
           88              C      -1.258274      -1.762593       9.758354      -0.198566      34.117441 0.45334413E+03  0.10791528E+05                                 9.175232                            7.123944       0.152374       2.017391                    0.999541      30.118623      87.689386       0.612924       0.419802      -1.059960      -0.000273      -0.009422      -0.006265       0.011318       0.011344      -0.003520       0.022178       0.003995      -0.015148      -0.027871       0.005364       0.022507             10.550517       5.393186       0.789732       1.694566       9.364185      -1.594887      16.894179          -0.000223
           89              C      -1.344464      -2.881095      10.568897       0.102746      37.228660 0.39624389E+03  0.90482402E+04                                 9.785935                            6.658133      -0.043742       2.000471                    0.999224      25.946127      72.099258       0.639339       0.419540      -1.068548      -0.002072      -0.000156      -0.005735       0.006100      -0.012484      -0.000658       0.004605      -0.005727       0.014507      -0.015507       0.002971       0.012537             12.859929       5.911959       1.000985       3.331058       9.154099      -0.361819      23.513728          -0.005863
           90              C      -1.779520      -4.039129       9.964037      -0.188768      33.359103 0.41747662E+03  0.96921546E+04                                 8.957048                            6.771613       0.273857       2.061292                    0.999794      29.084453      82.428045       0.640523       0.411892      -1.069725      -0.004869       0.003089      -0.008788       0.010511       0.003203      -0.002999      -0.017295      -0.019836      -0.052777      -0.024622      -0.001624       0.026246             10.546414       5.508739       1.424099       2.710334       8.794185       1.700995      17.336319          -0.000196
           91              C      -2.066416      -4.055705       8.619303       0.095999      27.568060 0.33333760E+03  0.73685532E+04                                 8.092697                            6.189155       0.016361       2.021939                    0.999570      26.111805      73.940861       0.642982       0.430933      -1.050072       0.004148       0.042082      -0.006521       0.042785      -0.005486      -0.019432       0.009047       0.007779      -0.122709      -0.047092       0.013736       0.033356              9.422777       5.282129       1.386038       2.161376       8.883091       1.200755      14.103111          -0.004116
           92              C      -1.704076       4.831086       4.621225      -0.119993      30.726610 0.43894513E+03  0.10411416E+05                                 8.681658                            7.123403      -0.054482       1.965164                    0.998513      29.590701      87.268219       0.595676       0.433507      -1.046772       0.012543       0.006141      -0.024198       0.027939      -0.000152       0.009266       0.004882      -0.042766       0.057540      -0.032653       0.009756       0.022897              9.544013      14.808210      -0.871796      -0.682467       5.361156       0.621596       8.462674          -0.000310
           93              C      -0.617586       4.633407       3.810231      -0.071121      28.573062 0.40719019E+03  0.94676899E+04                                 8.254755                            6.848060       0.132672       2.034258                    0.999355      28.505659      82.922719       0.609945       0.431886      -1.048959      -0.027386      -0.005433      -0.002777       0.028058      -0.008275       0.011555      -0.000033       0.015600      -0.046606      -0.019722      -0.002473       0.022195              8.863321      12.031167      -0.869785      -0.193643       4.836289       0.719863       9.722507          -0.000018
           94              C      -0.779753       4.438279       2.481301      -0.095916      28.115508 0.39642477E+03  0.91180413E+04                                 7.984820                            6.632953       0.166822       2.029716                    0.999818      28.619031      81.691177       0.639854       0.416183      -1.063106      -0.023807      -0.005586       0.019231       0.031110      -0.009267      -0.021222       0.007367       0.040652       0.014634      -0.025160      -0.010802       0.035962              8.379326      10.936376      -0.748006       0.006820       4.404899       0.672892       9.796703          -0.000232
           95              C       9.825176       4.419151       1.930177      -0.099524      30.049404 0.40904588E+03  0.94654530E+04                                 8.325248                            6.726646       0.224316       2.043366                    0.999826      28.801059      81.981161       0.638088       0.414817      -1.065879      -0.002382      -0.004862       0.036971       0.037366      -0.003415      -0.002562       0.014548       0.028055       0.114978      -0.036300      -0.005089       0.041389              8.920278      11.096911      -0.695884      -0.468997       4.720713       0.691712      10.943209           0.000022
           96              C       8.720179       4.598975       2.746364      -0.150426      30.586566 0.43721181E+03  0.10315772E+05                                 8.522648                            7.038447       0.237298       2.049981                    0.999505      29.569565      85.767906       0.610946       0.424906      -1.056545       0.026077      -0.011826      -0.002565       0.028748       0.009794       0.024736      -0.004865       0.025288      -0.075954      -0.037239       0.000398       0.036841              9.064872      10.880807      -0.385090      -2.078811       4.955987       0.658625      11.357823          -0.000223
           97              C       8.879172       4.798821       4.096969       0.065815      34.653016 0.41458552E+03  0.96132410E+04                                 9.342876                            6.883103      -0.085097       1.991550                    0.999306      26.543978      75.307658       0.616403       0.428534      -1.058643       0.003761       0.001101      -0.000945       0.004031       0.008756      -0.021363       0.015136      -0.001662      -0.031570      -0.033372       0.013422       0.019950             11.011962      16.803458      -0.450980      -3.132579       5.302258       0.541248      10.930169           0.000025
           98              C       7.682754       4.950077       4.949055       0.137997      36.522254 0.39564485E+03  0.90793127E+04                                 9.739355                            6.746014       0.088339       2.043173                    0.999491      26.170648      74.180850       0.618783       0.431340      -1.055534      -0.012172      -0.025324      -0.001571       0.028141       0.023699       0.007142      -0.001717       0.039832      -0.028260      -0.027441      -0.008952       0.036393             12.078537      17.277830       1.240157      -6.024955       9.895482       1.676128       9.062298          -0.002270
           99              C       5.990641       5.425786       6.284307      -0.020600      30.354680 0.39848941E+03  0.92745318E+04                                 8.739035                            6.849029      -0.244590       1.902682                    0.999196      29.296328      87.062236       0.596154       0.441441      -1.036595       0.003194      -0.006099      -0.020797       0.021907      -0.024646       0.007697      -0.010235      -0.009428       0.037418      -0.031338       0.002487       0.028851             10.031841      12.162572       2.901960      -2.478223      10.852448       1.379806       7.080503          -0.003894
          100              C       7.241405       5.897164       5.887389      -0.201389      48.423091 0.53797082E+03  0.13276496E+05                                11.430622                            7.669224       0.079061       1.991419                    0.999567      30.474878      88.384080       0.605349       0.409992      -1.073419      -0.017070      -0.000727       0.012048       0.020906       0.004198      -0.021670       0.007729       0.052750      -0.033778      -0.029253      -0.011752       0.041005             14.731710      13.914836       6.740355      -0.837530      22.085961       4.273217       8.194333           0.000083
          101              C       7.784521       7.221507       6.297176       0.599741      24.408377 0.25368656E+03  0.52900762E+04                                 7.809853                            5.686232       0.025742       2.061432                    0.999665      22.768477      64.685070       0.614552       0.477950      -1.013124       0.017536       0.040684       0.011145       0.045682      -0.027158       0.052516      -0.038931       0.028649       0.036079      -0.048797      -0.035090       0.083887              9.421542       9.525584       3.564667      -0.870766      12.476893       2.302240       6.262148          -0.000249
          102              C       3.372255       4.519902       2.868736       0.099234      27.291227 0.34324128E+03  0.76716755E+04                                 8.142670                            6.362443       0.002510       2.022904                    0.999110      26.409217      76.115236       0.619635       0.442262      -1.039412       0.007772      -0.050210       0.005874       0.051146       0.013238      -0.012276       0.012959       0.059846      -0.099581      -0.042814      -0.007590       0.050404              9.262692       5.125473      -1.188595       1.620232       9.676458       0.125300      12.986145          -0.003912
          103              C       3.065170       4.614284       1.530549      -0.200341      34.159311 0.45407319E+03  0.10812415E+05                                 9.177855                            7.125882       0.157716       2.018586                    0.999581      30.144427      87.757358       0.613376       0.419356      -1.060321       0.000768      -0.010734       0.006107       0.012374      -0.010715      -0.003674      -0.021595       0.002822      -0.017083      -0.027107       0.005196       0.021911             10.553460       5.395097      -0.790903       1.695404       9.367952       1.592752      16.897332          -0.000126
          104              C       3.151360       3.495787       0.720006       0.102241      37.239712 0.39636564E+03  0.90518611E+04                                 9.788389                            6.659665      -0.044764       2.000178                    0.999207      25.950994      72.119918       0.639182       0.419604      -1.068490       0.002324       0.000236       0.005640       0.006105       0.011964      -0.000031      -0.005172      -0.005554       0.012702      -0.014950       0.002634       0.012315             12.863275       5.913550      -1.002042       3.332035       9.157260       0.360125      23.519014          -0.006329
          105              C       3.586416       2.337749       1.324866      -0.188559      33.354883 0.41738464E+03  0.96896506E+04                                 8.956419                            6.770605       0.272580       2.060985                    0.999814      29.082607      82.425844       0.640597       0.411860      -1.069728       0.004465       0.002481       0.009367       0.010669      -0.003278      -0.003339       0.018120      -0.019107      -0.049792      -0.024511      -0.001799       0.026310             10.545937       5.508128      -1.424205       2.709774       8.794767      -1.698939      17.334916          -0.000089
          106              C       3.873312       2.321165       2.669600       0.096525      27.535750 0.33283960E+03  0.73547821E+04                                 8.085668                            6.183742       0.022210       2.023961                    0.999575      26.096218      73.882424       0.643387       0.430823      -1.050141      -0.002867       0.042227       0.007562       0.042995       0.005387      -0.019382      -0.008468       0.007724      -0.120281      -0.046235       0.013439       0.032797              9.414559       5.278112      -1.385086       2.159494       8.875432      -1.199833      14.090133          -0.004407
          107              N      -0.265832       8.457853       5.683963      -0.091597      34.553621 0.45951840E+03  0.10757099E+05                                 8.919117                            6.911910       0.252992       2.118962                    0.999595      26.335650      71.203892       0.671103       0.389874      -1.101668       0.132393      -0.066363      -0.047972       0.155671       0.054994      -0.054286      -0.051401       0.030787       0.010839      -0.062392      -0.045880       0.108271             10.896067      14.679989      -4.392210      -1.868851      11.204370      -0.962872       6.803841          -0.000501
          108              N       0.775930       8.721857       4.867775      -0.163992      29.493287 0.37972713E+03  0.86279977E+04                                 8.318659                            6.494363      -0.286991       1.948844                    0.998301      26.898519      75.952004       0.647195       0.416517      -1.064436      -0.047769      -0.049444       0.072998       0.100276       0.001828      -0.038316      -0.016707       0.026151      -0.010778      -0.039239      -0.008246       0.047485              9.691061      11.841941      -3.113033      -1.991770      11.009035      -1.353942       6.222206          -0.001692
          109              N       9.690296       9.366561       3.461629      -0.172717      34.566430 0.50711821E+03  0.12187238E+05                                 8.933204                            7.351276      -0.032697       2.021366                    0.999141      27.334168      75.276832       0.637768       0.399620      -1.093119      -0.027701      -0.007075      -0.121022       0.124353       0.009219      -0.020101      -0.008829      -0.051680      -0.191825      -0.069599       0.008953       0.060646             10.013232       6.191275       1.617640       1.542678      11.432130       0.870605      12.416292           0.006508
          110              N       2.072728       2.081003       5.604940      -0.092438      34.550098 0.45949841E+03  0.10755656E+05                                 8.915557                            6.909483       0.257537       2.120277                    0.999610      26.335307      71.181194       0.671606       0.389617      -1.101937      -0.133152      -0.068675       0.046478       0.156863      -0.054829      -0.053243       0.051777       0.027718       0.011212      -0.061924      -0.045514       0.107438             10.891848      14.674765       4.392478      -1.867486      11.200000       0.961329       6.800780          -0.000291
          111              N       1.030966       2.345002       6.421128      -0.161651      29.411209 0.37848780E+03  0.85912515E+04                                 8.297874                            6.479981      -0.277714       1.952524                    0.998321      26.847854      75.726129       0.648597       0.416032      -1.064940       0.048796      -0.048421      -0.073639       0.100739      -0.002225      -0.037993       0.017151       0.026929      -0.009841      -0.038962      -0.008687       0.047649              9.664818      11.805621       3.101821      -1.984665      10.980958       1.352641       6.207875          -0.001780
          112              N       3.980600       2.989697       7.827274      -0.175355      34.714740 0.50979197E+03  0.12269426E+05                                 8.962617                            7.373721      -0.043462       2.017211                    0.999092      27.407854      75.571480       0.636302       0.399955      -1.092729       0.028740      -0.007249       0.122560       0.126093      -0.008752      -0.020551       0.010066      -0.052002      -0.195833      -0.071172       0.009643       0.061530             10.048489       6.211170      -1.622439       1.550627      11.464931      -0.875511      12.469364           0.007105
          113              N       8.004728      -2.081040       5.604940      -0.091597      34.553618 0.45951833E+03  0.10757097E+05                                 8.919117                            6.911910       0.252992       2.118962                    0.999595      26.335649      71.203888       0.671103       0.389874      -1.101668      -0.132393       0.066363       0.047972       0.155671       0.054994      -0.054287      -0.051401       0.030786       0.010839      -0.062391      -0.045880       0.108272             10.896067      14.679992      -4.392210      -1.868853      11.204367      -0.962870       6.803841          -0.000501
          114              N       6.962966      -2.345044       6.421128      -0.163992      29.493310 0.37972745E+03  0.86280071E+04                                 8.318663                            6.494366      -0.286991       1.948844                    0.998301      26.898535      75.952065       0.647195       0.416517      -1.064436       0.047769       0.049444      -0.072998       0.100276       0.001828      -0.038317      -0.016707       0.026150      -0.010778      -0.039239      -0.008246       0.047485              9.691067      11.841949      -3.113036      -1.991772      11.009041      -1.353943       6.222209          -0.001692
          115              N      -1.951400      -2.989748       7.827274      -0.172716      34.566416 0.50711799E+03  0.12187230E+05                                 8.933199                            7.351273      -0.032695       2.021367                    0.999141      27.334160      75.276782       0.637768       0.399620      -1.093120       0.027702       0.007075       0.121022       0.124353       0.009219      -0.020101      -0.008829      -0.051681      -0.191825      -0.069600       0.008953       0.060646             10.013226       6.191272       1.617639       1.542676      11.432123       0.870602      12.416283           0.006508
          116              N       5.666168       4.295810       5.683963      -0.092438      34.550081 0.45949818E+03  0.10755649E+05                                 8.915555                            6.909482       0.257536       2.120277                    0.999610      26.335299      71.181168       0.671606       0.389617      -1.101937       0.133153       0.068675      -0.046477       0.156863      -0.054829      -0.053243       0.051777       0.027718       0.011212      -0.061924      -0.045514       0.107438             10.891845      14.674759       4.392475      -1.867484      11.199997       0.961330       6.800778          -0.000291
          117              N       6.707930       4.031811       4.867775      -0.161652      29.411235 0.37848820E+03  0.85912629E+04                                 8.297879                            6.479984      -0.277715       1.952523                    0.998321      26.847870      75.726186       0.648597       0.416032      -1.064940      -0.048795       0.048421       0.073640       0.100739      -0.002225      -0.037994       0.017151       0.026929      -0.009841      -0.038962      -0.008687       0.047649              9.664824      11.805629       3.101825      -1.984666      10.980965       1.352642       6.207877          -0.001780
          118              N       3.758296       3.387116       3.461629      -0.175355      34.714791 0.50979289E+03  0.12269455E+05                                 8.962628                            7.373729      -0.043466       2.017209                    0.999092      27.407881      75.571593       0.636301       0.399956      -1.092729      -0.028740       0.007249      -0.122560       0.126093      -0.008752      -0.020551       0.010066      -0.052002      -0.195833      -0.071172       0.009642       0.061530             10.048502       6.211178      -1.622441       1.550631      11.464941      -0.875515      12.469387           0.007105
          119              O       2.892488       5.094192       5.754405      -0.544084      44.903022 0.65391291E+03  0.16544430E+05                                10.183215                            8.054608      -0.090227       2.017285                    0.994642      28.406042      77.148970       0.650690       0.372049      -1.126410      -0.012162      -0.033770       0.025909       0.044267      -0.031144       0.001964       0.043352       0.038141      -0.023882      -0.062258       0.012224       0.050034             12.027632      15.918554      -5.795779      -1.983557      12.261667       0.418289       7.902675           0.007459
          120              O       1.170642       4.915125       7.162583      -0.607827      31.970952 0.51212362E+03  0.12158085E+05                                 7.928318                            6.970211       0.652304       2.248382                    0.997739      28.099896      73.315041       0.725216       0.355753      -1.141996       0.020886      -0.002535      -0.035675       0.041417       0.069289       0.013096      -0.011941      -0.026496       0.024844      -0.078304       0.011887       0.066417              8.522017       7.259040       1.130638      -1.122121      10.638070      -2.823778       7.668941          -0.001186
          121              O      -1.085592      -1.282658       5.534498      -0.543239      44.973881 0.65508934E+03  0.16584245E+05                                10.200426                            8.067004      -0.103245       2.012976                    0.994381      28.422679      77.257121       0.649465       0.372525      -1.125873       0.012715      -0.033688      -0.026371       0.044631       0.031957       0.001894      -0.042985       0.038151      -0.028178      -0.062326       0.011436       0.050891             12.049714      15.946208       5.809071      -1.985966      12.287805      -0.417753       7.915128           0.006168
          122              O       0.636254      -1.461715       4.126320      -0.607401      31.935330 0.51138138E+03  0.12135853E+05                                 7.922400                            6.964923       0.661368       2.251467                    0.997791      28.082160      73.250721       0.725541       0.355729      -1.142035      -0.020813      -0.002505       0.036165       0.041801      -0.069448       0.013081       0.012042      -0.026290       0.026581      -0.078711       0.012445       0.066266              8.515673       7.253375      -1.130412      -1.122111      10.630125       2.821169       7.663518          -0.001348
          123              O       4.846408       1.282621       5.534498      -0.544083      44.902970 0.65391192E+03  0.16544399E+05                                10.183206                            8.054601      -0.090227       2.017285                    0.994642      28.406023      77.148898       0.650690       0.372049      -1.126410       0.012162       0.033770      -0.025908       0.044267      -0.031144       0.001964       0.043352       0.038141      -0.023882      -0.062258       0.012224       0.050034             12.027622      15.918543      -5.795775      -1.983555      12.261656       0.418288       7.902669           0.007459
          124              O       6.568254       1.461688       4.126320      -0.607827      31.970995 0.51212449E+03  0.12158111E+05                                 7.928326                            6.970217       0.652302       2.248381                    0.997739      28.099914      73.315112       0.725216       0.355753      -1.141996      -0.020885       0.002535       0.035676       0.041417       0.069289       0.013096      -0.011941      -0.026495       0.024843      -0.078304       0.011887       0.066417              8.522026       7.259048       1.130639      -1.122123      10.638082      -2.823782       7.668948          -0.001186
          125              O       8.824488       7.659471       5.754405      -0.543238      44.973859 0.65508906E+03  0.16584236E+05                                10.200423                            8.067003      -0.103246       2.012976                    0.994381      28.422671      77.257094       0.649465       0.372525      -1.125873      -0.012715       0.033688       0.026370       0.044631       0.031957       0.001894      -0.042985       0.038151      -0.028178      -0.062327       0.011436       0.050891             12.049709      15.946202       5.809066      -1.985966      12.287799      -0.417754       7.915126           0.006168
          126              O       7.102642       7.838528       7.162583      -0.607399      31.935303 0.51138083E+03  0.12135836E+05                                 7.922394                            6.964917       0.661370       2.251467                    0.997791      28.082157      73.250692       0.725541       0.355729      -1.142035       0.020812       0.002505      -0.036165       0.041802      -0.069447       0.013081       0.012042      -0.026290       0.026581      -0.078711       0.012445       0.066266              8.515665       7.253368      -1.130412      -1.122110      10.630115       2.821166       7.663512          -0.001348

******************************************************
Auxiliary information for the entire system
The total spin magnetic moment of the unit cell is   2.137307
The total net atomic charge of the unit cell is   0.000001
Accuracy of reproducing the electrostatic potential in the unit cell:
  The inner radius (bohr) =    5.0000
  The outer radius (bohr) =   12.0000
  Valid grid points have density less than (e/(bohr^3)) =    0.0001
  The number of valid grid points were=        30954
  The rms potential error without charges in kcal/mol is=      4.16964
  The rms potential error with partial charges in kcal/mol is=      0.62185
  The RRMSE value at monopole order=      0.14914
  The rms potential error with partial charges and cloud penetration in kcal/mol is=      0.63090
  The RRMSE value at monopole order with cloud penetration is=      0.15131
  The rms potential error with partial charges and atomic dipoles in kcal/mol is=      0.26995
  The RRMSE value at dipole order=      0.06474
  The rms potential error with partial charges, atomic dipoles and cloud penetration in kcal/mol is=      0.26360
  The RRMSE value at dipole order with cloud penetration=      0.06322

******************************************************
The electron densities and ab initio electrostatic potential were computed in VASP using the PBE functional and
projector augmented wave method. See the main text of the journal article for a description of computational details.
The atomic charges, dipoles, and quadrupoles were computed with the DDEC6 method as described in
(a) T. A. Manz and N. Gabaldon Limas, RSC Adv. 6 (2016) 47771-47801 DOI: 10.1039/c6ra04656h
(b) N. Gabaldon Limas and T. A. Manz, RSC Adv. 8 (2018) 2678-2707 DOI: 10.1039/c7ra11829e.
For each atom in the material, the electron cloud parameters were fit to the spherically averaged atom-in-material
electron density using radial positions for which this density was between 10^-4 and 10^-2 electrons per cubic bohr.
The polarizabilities, dispersion coefficients, and quantum Drude oscillator (QDO) parameters were fit using the MCLF method.
The magnetic structure of the system was optimized in VASP from the default ferromagnetic initial guess using spin polarization.
The atomic spin moments (ASMs) were computed on this optimized magnetic structure using the DDEC6 partition as inputs
to the method of T. A. Manz and D. S. Sholl, J. Chem. Theory Comput. 7 (2011) 4146-4164 DOI: 10.1021/ct200539n.
The RMSE and RRMSE were computed using a uniform grid with Ewald summation.
