# Supplementary material for: A collection of forcefield precursors for metal–organic frameworks
Source: RSC Adv. 2019 Nov 13;9(63):36492–507. doi: 10.1039/c9ra07327b (PMC9075174; doi:10.1039/c9ra07327b)
Supplement: RA-009-C9RA07327B-s4964 [file RA-009-C9RA07327B-s4964.xyz]

  112
jmolscript: load "" {1 1 1} spacegroup "x,y,z" unitcell [{      9.518900     0.000000     0.000000 }, {      4.759446    12.891479     0.000000 }, {      4.759446    -0.000005    12.891479 }]
Cd    11.193082     5.277642     2.018161     0.696229
Cd    11.193078     7.613832    10.873318     0.696532
Cd    12.604163     2.018158     7.613836     0.696896
Cd    12.604161    10.873316     5.277643     0.696397
Cd    15.952528    10.873315     7.613836     0.696536
Cd     6.433632     2.018159     5.277643     0.696233
Cd     7.844711     5.277638    10.873318     0.696400
Cd     7.844713     7.613836     2.018161     0.696900
H     12.739140     7.643356     4.013117     0.099028
H      7.139171     1.118976    10.921661     0.098147
H     12.739139     5.248118     8.878362     0.098870
H      7.139171    11.772498     1.969818     0.098151
H     11.058103     4.013115     5.248121     0.098353
H     16.658068    10.921656    11.772499     0.098069
H     11.058101     8.878359     7.643358     0.098367
H      7.139174     1.969818     1.118980     0.098072
H      7.979689     8.878360     5.248121     0.098871
H     11.898621     1.969813    11.772499     0.098144
H      7.979690     4.013114     7.643358     0.099028
H     11.898621    10.921661     1.118980     0.098140
H      6.298651     7.643354     8.878362     0.098367
H      2.379724     1.118980     1.969818     0.098065
H      6.298653     5.248120     4.013117     0.098353
H     11.898618    11.772494    10.921661     0.098062
H      4.759447     6.445738     2.903161     0.091259
H     14.278345     6.445736     9.988318     0.090910
H      9.518897     2.903159     6.445739     0.091259
H      9.518895     9.988315     6.445739     0.090910
C     11.891006     8.001740     3.778492     0.089743
C      7.139171     0.654883    11.749294    -0.095627
C     11.891006     4.889734     9.112987     0.088618
C      7.139171    12.236591     1.142185    -0.095834
C     11.906237     3.778491     4.889738     0.090836
C     16.658068    11.749289    12.236592    -0.097531
C     11.906235     9.112983     8.001741     0.090207
C      7.139174     1.142185     0.654887    -0.097287
C      7.131556     9.112985     4.889738     0.088617
C     11.898621     1.142180    12.236592    -0.095720
C      7.131556     3.778489     8.001741     0.089743
C     11.898621    11.749294     0.654887    -0.095514
C      7.146785     8.001737     9.112987     0.090207
C      2.379724     0.654887     1.142185    -0.097173
C      7.146787     4.889737     3.778492     0.090836
C     11.898618    12.236587    11.749294    -0.097418
C      4.759447     6.445739     1.951770     0.103254
C     14.278345     6.445735    10.939709     0.105522
C      9.518897     1.951767     6.445739     0.103254
C      9.518895    10.939707     6.445739     0.105522
C      2.379724     2.851595     0.000000     0.651079
C      2.379725     1.348449     0.000000    -0.018013
C      7.139172    10.039884     0.000000     0.649684
C      7.139171    11.543030     0.000000    -0.017405
C     11.898622    -0.000004    10.039884     0.649684
C     11.898621    -0.000004    11.543030    -0.017405
C      7.139174    -0.000001     2.851595     0.651079
C      7.139175    -0.000001     1.348449    -0.018013
N     10.973385     7.377792     3.087509    -0.226418
N      9.928209     8.177064     2.894137    -0.033416
N     10.266130     9.316671     3.523241    -0.075911
N     11.454088     9.216117     4.098201    -0.171207
N      3.751396     6.044814     1.218245    -0.181613
N      8.927770     6.209820    12.851515    -0.029041
N     10.973383     5.513682     9.803970    -0.225349
N      9.928208     4.714410     9.997342    -0.033563
N     10.266130     3.574803     9.368238    -0.076255
N     11.454089     3.675357     8.793278    -0.170266
N     13.270293     6.846660    11.673234    -0.182529
N      8.927774     6.681654     0.039964    -0.028588
N      3.304959     3.087507     5.513686    -0.227229
N      4.350135     2.894135     4.714414    -0.031700
N      4.012214     3.523240     3.574807    -0.075903
N     12.343155     4.098200     3.675361    -0.172077
N     10.526949     1.218242     6.846664    -0.181423
N     14.869468    12.851513     6.681654    -0.029414
N     12.823857     9.803967     7.377793    -0.226725
N     13.869032     9.997339     8.177065    -0.032987
N     13.531111     9.368234     9.316672    -0.075072
N     12.343152     8.793274     9.216118    -0.171670
N     10.526946    11.673232     6.044815    -0.183228
N      5.350572     0.039961     6.209825    -0.028871
N      6.213933     9.803968     5.513686    -0.225349
N     14.687658     9.997340     4.714414    -0.033563
N      5.506680     9.368236     3.574807    -0.076255
N      6.694639     8.793276     3.675361    -0.170267
N      8.510843    11.673232     6.846664    -0.182535
N      4.168324     0.039961     6.681654    -0.028530
N      6.213935     3.087506     7.377793    -0.226418
N      5.168759     2.894134     8.177065    -0.033416
N      5.506680     3.523238     9.316672    -0.075911
N      6.694638     4.098198     9.216118    -0.171207
N      8.510846     1.218242     6.044815    -0.181618
N     13.687220    12.851513     6.209825    -0.028994
N      8.064407     7.377790     9.803970    -0.226725
N      9.109582     8.177061     9.997342    -0.032987
N      8.771661     9.316668     9.368238    -0.075072
N      7.583702     9.216115     8.793278    -0.171670
N     15.286396     6.044810    11.673234    -0.183234
N     10.110022     6.209825     0.039964    -0.028814
N      8.064409     5.513684     3.087509    -0.227229
N      9.109585     4.714413     2.894137    -0.031699
N      8.771664     3.574806     3.523241    -0.075903
N      7.583705     3.675359     4.098201    -0.172078
N      5.767499     6.846664     1.218245    -0.181428
N     10.110018     6.681649    12.851515    -0.029368
O      1.684844     3.425266     0.818609    -0.584175
O     11.203739     9.466208    12.072870    -0.582983
O     12.593502     0.818605     9.466213    -0.582696
O     12.593500    12.072869     3.425266    -0.582537
O     15.963189    12.072866     9.466213    -0.582980
O      6.444294     0.818608     3.425266    -0.584172
O      7.834050     3.425261    12.072870    -0.582535
O      7.834052     9.466213     0.818609    -0.582693

The following XYZ coordinates are in angstroms. Other properties are in atomic units.
The sperically averaged electron density of each atom fit to a function of the form exp(a - br)
eigen_1, eigen_2 and eigen_3 are the three eigenvalues of traceless quadrupole moment tensor
  atom number  atomic symbol              X              Y              Z     net charge C6 coefficient C8 coefficient C10 coefficient fluctuating dipole atomic polarizability isotropic forcefield polarizability              a              b squared Pearson coefficient          <r^3>          <r^4>         wp_QDO          m_QDO          q_QDO       dipole_x       dipole_y       dipole_z         dipole            Qxy            Qxz            Qyz     Q(x^2-y^2)  Q(3z^2 - R^2)        eigen_1        eigen_2        eigen_3 static polarizability      alpha(xx)      alpha(xy)      alpha(xz)      alpha(yy)      alpha(yz)      alpha(zz) atomic spin moment
            1             Cd      11.193082       5.277642       2.018161       0.696229     221.262563 0.54697313E+04  0.22002216E+06                                27.899932                           23.420115       1.292927       2.053310                    0.996399      85.104966     233.903754       0.404914       0.376048      -1.201651      -0.006204      -0.100021      -0.043907       0.109410       0.008640       0.007350       0.039375      -0.070225      -0.084315      -0.045146      -0.021877       0.067022             31.551530      32.356501      -2.389366      -1.253781      33.170576       0.497409      29.127512          -0.000010
            2             Cd      11.193078       7.613832      10.873318       0.696532     221.255834 0.54690552E+04  0.21998463E+06                                27.895766                           23.415489       1.297489       2.054456                    0.996451      85.097178     233.864602       0.405043       0.375946      -1.201752      -0.007071       0.100356       0.043699       0.109686      -0.008295      -0.007397       0.038612      -0.069346      -0.085189      -0.044954      -0.021177       0.066131             31.548005      32.360400       2.384821       1.257369      33.162802       0.495944      29.120814          -0.000010
            3             Cd      12.604163       2.018158       7.613836       0.696896     221.151921 0.54658037E+04  0.21980877E+06                                27.875641                           23.398949       1.301450       2.055725                    0.996416      85.062768     233.703046       0.405457       0.375638      -1.202066       0.006860      -0.043596       0.100096       0.109393      -0.006046       0.008661      -0.039448       0.009375       0.143744      -0.045523      -0.020334       0.065858             31.525183      32.339457       1.259288      -2.379238      29.098457      -0.497901      33.137634          -0.000010
            4             Cd      12.604161      10.873316       5.277643       0.696397     221.319223 0.54715498E+04  0.22012821E+06                                27.917437                           23.434556       1.290950       2.052567                    0.996394      85.124844     234.026611       0.404489       0.376387      -1.201301       0.006530       0.043205      -0.100480       0.109570       0.006930      -0.008515      -0.038359       0.008164       0.143370      -0.044417      -0.020709       0.065126             31.571447      32.386341      -1.261570       2.386189      29.141279      -0.498198      33.186721          -0.000010
            5             Cd      15.952528      10.873315       7.613836       0.696536     221.255470 0.54690354E+04  0.21998363E+06                                27.895730                           23.415438       1.297488       2.054456                    0.996451      85.097042     233.864077       0.405043       0.375946      -1.201753      -0.007072       0.043701       0.100354       0.109685      -0.007398      -0.008295       0.038610       0.007920       0.146612      -0.044953      -0.021177       0.066130             31.547984      32.360354       1.257277       2.384812      29.120862       0.495878      33.162735          -0.000010
            6             Cd       6.433632       2.018159       5.277643       0.696233     221.262055 0.54697060E+04  0.22002087E+06                                27.899878                           23.420048       1.292926       2.053311                    0.996399      85.104789     233.903055       0.404915       0.376048      -1.201652      -0.006205      -0.043909      -0.100019       0.109409       0.007352       0.008640       0.039373       0.007043       0.147495      -0.045144      -0.021877       0.067021             31.551490      32.356424      -1.253674      -2.389360      29.127567       0.497326      33.170478          -0.000010
            7             Cd       7.844711       5.277638      10.873318       0.696400     221.318834 0.54715300E+04  0.22012720E+06                                27.917399                           23.434506       1.290948       2.052568                    0.996394      85.124712     234.026101       0.404489       0.376387      -1.201302       0.006531      -0.100478       0.043207       0.109569      -0.008515       0.006932      -0.038357      -0.067603      -0.083929      -0.044416      -0.020709       0.065124             31.571423      32.386306       2.386172      -1.261471      33.186634      -0.498122      29.141329          -0.000010
            8             Cd       7.844713       7.613836       2.018161       0.696900     221.151379 0.54657780E+04  0.21980746E+06                                27.875583                           23.398880       1.301450       2.055726                    0.996416      85.062589     233.702341       0.405458       0.375638      -1.202066       0.006861       0.100094      -0.043599       0.109393       0.008661      -0.006048      -0.039446      -0.067185      -0.085930      -0.045521      -0.020335       0.065856             31.525139      32.339386      -2.379226       1.259176      33.137517      -0.497809      29.098513          -0.000010
            9              H      12.739140       7.643356       4.013117       0.099028       1.438676 0.10632226E+02  0.11241507E+03                                 2.123633                            1.922146      -1.313989       2.248370                    0.993001       3.902861      11.452800       0.444555       1.303106      -0.703573       0.046218      -0.019233       0.012833       0.051679      -0.015832       0.020713       0.003647       0.006192      -0.025660      -0.028114       0.001226       0.026888              2.208688       2.977550      -0.534297       0.233805       1.931181      -0.021664       1.717332          -0.000002
           10              H       7.139171       1.118976      10.921661       0.098147       1.119609 0.82833813E+01  0.81874707E+02                                 1.765135                            1.670413      -0.958919       2.408795                    0.998121       3.567902       9.960384       0.490560       1.263198      -0.712591       0.000358       0.014100      -0.032407       0.035344      -0.002606      -0.000058      -0.001250      -0.021947       0.053606      -0.020214       0.002247       0.017967              1.780445       1.361455      -0.000267       0.016474       1.813103      -0.468695       2.166776          -0.000003
           11              H      12.739139       5.248118       8.878362       0.098870       1.437378 0.10622187E+02  0.11229956E+03                                 2.123886                            1.922413      -1.308913       2.250968                    0.993017       3.902638      11.457384       0.444049       1.304700      -0.703250       0.046385       0.019208      -0.013053       0.051874       0.015918      -0.020604       0.003687       0.006365      -0.025085      -0.028030       0.001176       0.026854              2.208915       2.977741       0.534330      -0.233754       1.931433      -0.021612       1.717572          -0.000002
           12              H       7.139171      11.772498       1.969818       0.098151       1.120074 0.82882305E+01  0.81941661E+02                                 1.766260                            1.671391      -0.958718       2.408923                    0.998112       3.569451       9.968661       0.490160       1.263937      -0.712425       0.000077      -0.014099       0.032412       0.035346       0.002604      -0.000034      -0.001255      -0.021940       0.053588      -0.020207       0.002244       0.017963              1.781605       1.362159       0.000268      -0.016494       1.814273      -0.469185       2.168383          -0.000003
           13              H      11.058103       4.013115       5.248121       0.098353       1.445952 0.10697684E+02  0.11330692E+03                                 2.132713                            1.929502      -1.322849       2.244296                    0.992847       3.914390      11.505417       0.443106       1.305065      -0.703147      -0.046483       0.012956       0.019177       0.051926      -0.020764      -0.016018      -0.003574       0.016147       0.003505      -0.028216       0.001085       0.027131              2.218513       2.992758      -0.235438      -0.538041       1.723658       0.021765       1.939122          -0.000002
           14              H      16.658068      10.921656      11.772499       0.098069       1.120819 0.82965535E+01  0.82048057E+02                                 1.767199                            1.672353      -0.948187       2.413510                    0.998223       3.572319       9.979538       0.489944       1.264123      -0.712369      -0.000364      -0.032786      -0.014051       0.035672      -0.000050      -0.002734       0.001102      -0.037938       0.006119      -0.020324       0.002297       0.018027              1.782522       1.362919      -0.016512      -0.000271       2.169359       0.469232       1.815288          -0.000003
           15              H      11.058101       8.878359       7.643358       0.098367       1.439221 0.10636467E+02  0.11245323E+03                                 2.122762                            1.921500      -1.313250       2.248621                    0.992895       3.902790      11.446303       0.445058       1.301711      -0.703873      -0.046528      -0.013344      -0.019097       0.052034       0.020418       0.015934      -0.003581       0.016003       0.003239      -0.027864       0.001038       0.026825              2.207695       2.975847       0.233553       0.533887       1.716779       0.021612       1.930458          -0.000002
           16              H       7.139174       1.969818       1.118980       0.098072       1.119963 0.82880477E+01  0.81935913E+02                                 1.765687                            1.671026      -0.948073       2.413562                    0.998213       3.570163       9.969023       0.490387       1.263413      -0.712530      -0.000087       0.032784       0.014057       0.035671      -0.000082       0.002449       0.001112      -0.037934       0.006128      -0.020258       0.002235       0.018023              1.780970       1.361953       0.016476       0.000256       2.167244       0.468608       1.813713          -0.000003
           17              H       7.979689       8.878360       5.248121       0.098871       1.437377 0.10622181E+02  0.11229948E+03                                 2.123885                            1.922412      -1.308913       2.250968                    0.993017       3.902637      11.457381       0.444049       1.304700      -0.703250       0.046385      -0.013053       0.019208       0.051874      -0.020604       0.015918       0.003686       0.015725       0.002995      -0.028030       0.001175       0.026854              2.208914       2.977741      -0.233754       0.534329       1.717571      -0.021612       1.931431          -0.000002
           18              H      11.898621       1.969813      11.772499       0.098144       1.120144 0.82888125E+01  0.81948802E+02                                 1.766327                            1.671443      -0.958771       2.408890                    0.998112       3.569550       9.969002       0.490155       1.263927      -0.712427       0.000077       0.032412      -0.014099       0.035346      -0.000034       0.002604      -0.001255      -0.037767       0.006120      -0.020209       0.002245       0.017964              1.781677       1.362194      -0.016495       0.000268       2.168492      -0.469231       1.814344          -0.000003
           19              H       7.979690       4.013114       7.643358       0.099028       1.438676 0.10632219E+02  0.11241498E+03                                 2.123632                            1.922146      -1.313988       2.248371                    0.993001       3.902860      11.452796       0.444555       1.303106      -0.703573       0.046218       0.012833      -0.019233       0.051679       0.020713      -0.015832       0.003647       0.015926       0.003543      -0.028114       0.001226       0.026888              2.208687       2.977550       0.233805      -0.534296       1.717331      -0.021663       1.931180          -0.000002
           20              H      11.898621      10.921661       1.118980       0.098140       1.119679 0.82839626E+01  0.81881842E+02                                 1.765202                            1.670466      -0.958972       2.408762                    0.998121       3.568001       9.960726       0.490556       1.263189      -0.712593       0.000358      -0.032408       0.014099       0.035344      -0.000057      -0.002606      -0.001250      -0.037780       0.006120      -0.020216       0.002248       0.017969              1.780516       1.361491       0.016475      -0.000267       2.166885      -0.468741       1.813174          -0.000003
           21              H       6.298651       7.643354       8.878362       0.098367       1.439221 0.10636471E+02  0.11245329E+03                                 2.122762                            1.921500      -1.313250       2.248621                    0.992895       3.902790      11.446301       0.445059       1.301710      -0.703873      -0.046528      -0.019097      -0.013344       0.052034       0.015934       0.020418      -0.003581       0.006382      -0.025623      -0.027864       0.001038       0.026825              2.207695       2.975847       0.533887       0.233554       1.930458       0.021613       1.716780          -0.000002
           22              H       2.379724       1.118980       1.969818       0.098065       1.120033 0.82886257E+01  0.81942993E+02                                 1.765752                            1.671077      -0.948127       2.413529                    0.998213       3.570261       9.969355       0.490383       1.263402      -0.712532      -0.000087       0.014056       0.032784       0.035671       0.002449      -0.000082       0.001112      -0.022034       0.053840      -0.020260       0.002236       0.018024              1.781039       1.361987       0.000257       0.016477       1.813781       0.468652       2.167350          -0.000003
           23              H       6.298653       5.248120       4.013117       0.098353       1.445952 0.10697684E+02  0.11330693E+03                                 2.132713                            1.929502      -1.322849       2.244296                    0.992847       3.914389      11.505414       0.443106       1.305065      -0.703147      -0.046483       0.019177       0.012956       0.051926      -0.016018      -0.020764      -0.003574       0.006321      -0.025973      -0.028216       0.001085       0.027131              2.218513       2.992758      -0.538041      -0.235439       1.939122       0.021765       1.723659          -0.000002
           24              H      11.898618      11.772494      10.921661       0.098062       1.120886 0.82971143E+01  0.82054903E+02                                 1.767260                            1.672400      -0.948241       2.413476                    0.998223       3.572411       9.979840       0.489941       1.264110      -0.712371      -0.000364      -0.014050      -0.032787       0.035672      -0.002734      -0.000051       0.001102      -0.022032       0.053851      -0.020326       0.002298       0.018028              1.782588       1.362951      -0.000271      -0.016512       1.815352       0.469275       2.169460          -0.000003
           25              H       4.759447       6.445738       2.903161       0.091259       1.211492 0.88460642E+01  0.89955424E+02                                 1.939325                            1.786704      -1.253430       2.278104                    0.992535       3.899762      11.482939       0.445084       1.353276      -0.692089      -0.000139      -0.000147       0.051554       0.051554       0.005272      -0.000066       0.000139       0.026149       0.081476      -0.027677       0.000518       0.027159              1.994849       1.680004      -0.072755       0.000095       1.632501      -0.000086       2.672042          -0.000002
           26              H      14.278345       6.445736       9.988318       0.090910       1.212913 0.88587405E+01  0.90115443E+02                                 1.940691                            1.787887      -1.254231       2.277599                    0.992492       3.902039      11.491152       0.444979       1.353129      -0.692116       0.000125       0.000153      -0.051696       0.051696      -0.005381      -0.000028       0.000097       0.026204       0.081580      -0.027761       0.000567       0.027194              1.996273       1.681025       0.072745       0.000032       1.633520       0.000012       2.674273          -0.000002
           27              H       9.518897       2.903159       6.445739       0.091259       1.211494 0.88460774E+01  0.89955582E+02                                 1.939325                            1.786705      -1.253430       2.278104                    0.992535       3.899763      11.482939       0.445085       1.353275      -0.692089      -0.000139       0.051554      -0.000147       0.051554      -0.000066       0.005272       0.000139      -0.027663      -0.079962      -0.027677       0.000518       0.027159              1.994850       1.680004       0.000094      -0.072755       2.672043      -0.000086       1.632501          -0.000002
           28              H       9.518895       9.988315       6.445739       0.090910       1.212914 0.88587490E+01  0.90115546E+02                                 1.940692                            1.787887      -1.254231       2.277599                    0.992492       3.902039      11.491151       0.444979       1.353129      -0.692117       0.000125      -0.051696       0.000153       0.051696      -0.000028      -0.005381       0.000097      -0.027688      -0.080096      -0.027761       0.000567       0.027194              1.996273       1.681025       0.000033       0.072745       2.674274       0.000013       1.633521          -0.000002
           29              C      11.891006       8.001740       3.778492       0.089743      25.438050 0.32167431E+03  0.70806469E+04                                 7.644181                            6.055934       0.080945       2.031061                    0.999569      26.798898      76.888346       0.650837       0.427540      -1.047253      -0.016911       0.025953      -0.031468       0.044156      -0.006652      -0.009055      -0.031291       0.014120       0.087050      -0.039595      -0.004919       0.044514              8.388970      10.794938      -1.572604       1.954734       8.744690       1.607783       5.627281          -0.000005
           30              C       7.139171       0.654883      11.749294      -0.095627      28.948300 0.37821699E+03  0.86188701E+04                                 8.203696                            6.501337       0.175737       2.039499                    0.999796      28.309720      81.086116       0.641359       0.419079      -1.058645       0.000805      -0.019670       0.023201       0.030428      -0.000398      -0.001578      -0.016642       0.052871       0.063961      -0.041515       0.015587       0.025928              8.935607       4.214597       0.012455       0.034160      13.736405       0.449917       8.855819          -0.000003
           31              C      11.891006       4.889734       9.112987       0.088618      25.456209 0.32200331E+03  0.70896200E+04                                 7.646780                            6.058092       0.076445       2.029652                    0.999566      26.813953      76.938085       0.650880       0.427408      -1.047346      -0.015763      -0.026194       0.031351       0.043789       0.007359       0.008722      -0.031366       0.015110       0.086689      -0.040214      -0.004069       0.044284              8.391626      10.797339       1.573740      -1.954649       8.748461       1.608691       5.629079          -0.000005
           32              C       7.139171      12.236591       1.142185      -0.095834      28.948802 0.37822507E+03  0.86190459E+04                                 8.203197                            6.500821       0.176028       2.039561                    0.999796      28.310702      81.087219       0.641475       0.419003      -1.058699       0.001689       0.019738      -0.023115       0.030442      -0.000365       0.001329      -0.016695       0.052815       0.063978      -0.041506       0.015558       0.025948              8.935067       4.214272      -0.012464      -0.034235      13.734766       0.448979       8.856162          -0.000003
           33              C      11.906237       3.778491       4.889738       0.090836      25.409076 0.32112586E+03  0.70657018E+04                                 7.637038                            6.048709       0.075773       2.029685                    0.999586      26.785349      76.838909       0.651545       0.427249      -1.047410       0.015974      -0.032105      -0.026360       0.044506       0.007950      -0.007242       0.032404      -0.035940      -0.064483      -0.040411      -0.004498       0.044910              8.381648      10.788628      -1.952827      -1.575043       5.620777      -1.604124       8.735539          -0.000005
           34              C      16.658068      11.749289      12.236592      -0.097531      29.012286 0.37928724E+03  0.86500102E+04                                 8.217101                            6.511676       0.173801       2.038221                    0.999781      28.355030      81.267343       0.640633       0.419226      -1.058473      -0.001352       0.021226       0.019480       0.028842       0.001134       0.000268       0.016611      -0.003411      -0.107469      -0.040419       0.016040       0.024379              8.950367       4.220841      -0.034331       0.012489       8.869519      -0.449545      13.760742          -0.000003
           35              C      11.906235       9.112983       8.001741       0.090207      25.442602 0.32173886E+03  0.70828908E+04                                 7.647310                            6.058609       0.075613       2.029340                    0.999555      26.802854      76.920753       0.650318       0.427832      -1.047005       0.016259       0.032175       0.026397       0.044681      -0.008440       0.007402       0.032052      -0.033725      -0.063536      -0.040286      -0.003457       0.043742              8.392228      10.797484       1.955193       1.572378       5.630022      -1.609393       8.749177          -0.000005
           36              C       7.139174       1.142185       0.654887      -0.097287      29.008782 0.37924015E+03  0.86486538E+04                                 8.216907                            6.511781       0.173490       2.038165                    0.999780      28.351716      81.256086       0.640553       0.419292      -1.058433      -0.001149      -0.021328      -0.019384       0.028843      -0.001765       0.000275       0.016551      -0.003375      -0.107329      -0.040358       0.015889       0.024468              8.950068       4.220869       0.034235      -0.012597       8.868426      -0.450346      13.760910          -0.000003
           37              C       7.131556       9.112985       4.889738       0.088617      25.456203 0.32200318E+03  0.70896163E+04                                 7.646778                            6.058090       0.076445       2.029652                    0.999566      26.813950      76.938060       0.650880       0.427408      -1.047346      -0.015763       0.031351      -0.026194       0.043790       0.008722       0.007359      -0.031366      -0.035790      -0.066010      -0.040214      -0.004069       0.044284              8.391625      10.797340      -1.954649       1.573735       5.629079       1.608694       8.748457          -0.000005
           38              C      11.898621       1.142180      12.236592      -0.095720      28.946317 0.37818281E+03  0.86178133E+04                                 8.202599                            6.500343       0.176188       2.039632                    0.999796      28.309126      81.080555       0.641518       0.418988      -1.058712       0.001690      -0.023116       0.019742       0.030446       0.001329      -0.000366      -0.016693      -0.005588      -0.111195      -0.041500       0.015552       0.025948              8.934410       4.213983      -0.034233      -0.012462       8.855630       0.448826      13.733616          -0.000003
           39              C       7.131556       3.778489       8.001741       0.089743      25.438048 0.32167426E+03  0.70806451E+04                                 7.644180                            6.055933       0.080944       2.031060                    0.999569      26.798898      76.888330       0.650837       0.427540      -1.047253      -0.016911      -0.031468       0.025953       0.044156      -0.009055      -0.006652      -0.031291      -0.036465      -0.064706      -0.039595      -0.004919       0.044514              8.388969      10.794939       1.954734      -1.572599       5.627281       1.607786       8.744685          -0.000005
           40              C      11.898621      11.749294       0.654887      -0.095514      28.945817 0.37817475E+03  0.86176381E+04                                 8.203099                            6.500858       0.175898       2.039569                    0.999796      28.308145      81.079454       0.641402       0.419064      -1.058658       0.000806       0.023202      -0.019674       0.030431      -0.001578      -0.000397      -0.016639      -0.005551      -0.111271      -0.041509       0.015581       0.025928              8.934951       4.214308       0.034157       0.012453       8.855288       0.449766      13.735257          -0.000003
           41              C       7.146785       8.001737       9.112987       0.090207      25.442606 0.32173889E+03  0.70828910E+04                                 7.647310                            6.058608       0.075613       2.029340                    0.999555      26.802851      76.920727       0.650318       0.427832      -1.047005       0.016259       0.026397       0.032175       0.044681       0.007402      -0.008440       0.032052       0.014906       0.082355      -0.040286      -0.003457       0.043742              8.392229      10.797493       1.572375       1.955198       8.749171      -1.609391       5.630023          -0.000005
           42              C       2.379724       0.654887       1.142185      -0.097173      29.006320 0.37919846E+03  0.86474369E+04                                 8.216316                            6.511310       0.173650       2.038236                    0.999780      28.350147      81.249461       0.640595       0.419277      -1.058446      -0.001149      -0.019388      -0.021330       0.028847       0.000274      -0.001765       0.016549       0.051966       0.058727      -0.040351       0.015884       0.024468              8.949418       4.220585      -0.012595       0.034232      13.759765      -0.450196       8.867905          -0.000003
           43              C       7.146787       4.889737       3.778492       0.090836      25.409084 0.32112595E+03  0.70657039E+04                                 7.637038                            6.048709       0.075772       2.029685                    0.999586      26.785349      76.838893       0.651546       0.427249      -1.047410       0.015974      -0.026360      -0.032106       0.044506      -0.007242       0.007950       0.032404       0.014271       0.086152      -0.040412      -0.004498       0.044910              8.381649      10.788636      -1.575039      -1.952833       8.735534      -1.604123       5.620778          -0.000005
           44              C      11.898618      12.236587      11.749294      -0.097418      29.009830 0.37924566E+03  0.86487962E+04                                 8.216512                            6.511207       0.173962       2.038291                    0.999781      28.353462      81.260722       0.640674       0.419212      -1.058486      -0.001352       0.019485       0.021228       0.028846       0.000269       0.001134       0.016609       0.052018       0.058851      -0.040413       0.016035       0.024378              8.949719       4.220557       0.012487      -0.034329      13.759601      -0.449397       8.868997          -0.000003
           45              C       4.759447       6.445739       1.951770       0.103254      25.025606 0.32959738E+03  0.73284755E+04                                 7.712040                            6.250237      -0.125047       1.972095                    0.997921      27.008855      78.902768       0.619777       0.444468      -1.033009      -0.000094       0.000279      -0.032796       0.032798      -0.035499       0.000161       0.000196      -0.058286       0.023440      -0.049836       0.007814       0.042023              8.335694       8.851853       1.667826       0.000128       5.106351      -0.000490      11.048879          -0.000005
           46              C      14.278345       6.445735      10.939709       0.105522      25.018338 0.32945372E+03  0.73251417E+04                                 7.713399                            6.250972      -0.125910       1.971830                    0.997960      27.005879      78.916509       0.619373       0.444766      -1.032743       0.000708      -0.000423       0.033513       0.033523       0.035186       0.000260       0.000174      -0.057433       0.023842      -0.049391       0.007946       0.041445              8.337282       8.852964      -1.668104      -0.000016       5.106977       0.000105      11.051906          -0.000005
           47              C       9.518897       1.951767       6.445739       0.103254      25.025622 0.32959760E+03  0.73284813E+04                                 7.712043                            6.250239      -0.125047       1.972095                    0.997921      27.008856      78.902772       0.619777       0.444468      -1.033009      -0.000095      -0.032796       0.000279       0.032798       0.000160      -0.035499       0.000196      -0.040863       0.075709      -0.049836       0.007814       0.042023              8.335698       8.851856       0.000085       1.667825      11.048888      -0.000507       5.106351          -0.000005
           48              C       9.518895      10.939707       6.445739       0.105522      25.018351 0.32945391E+03  0.73251469E+04                                 7.713402                            6.250974      -0.125910       1.971830                    0.997960      27.005878      78.916507       0.619373       0.444766      -1.032743       0.000707       0.033513      -0.000423       0.033523       0.000260       0.035186       0.000174      -0.040638       0.074229      -0.049391       0.007946       0.041445              8.337286       8.852966       0.000041      -1.668103      11.051915       0.000087       5.106977          -0.000005
           49              C       2.379724       2.851595       0.000000       0.651079      21.385373 0.21781406E+03  0.43929577E+04                                 7.275145                            5.358623      -0.076101       2.053669                    0.999475      21.662273      61.468807       0.614304       0.494370      -0.999852      -0.001181       0.062582       0.001119       0.062603      -0.000009       0.084029       0.000351       0.110275       0.074227      -0.067513      -0.050753       0.118266              8.417510       5.619811       0.000177      -2.269252      12.613545      -0.000380       7.019174          -0.000003
           50              C       2.379725       1.348449       0.000000      -0.018013      33.622360 0.40484584E+03  0.93111304E+04                                 9.128948                            6.745090       0.047667       2.035123                    0.999340      26.521260      74.396740       0.631941       0.421422      -1.065439       0.000489      -0.050943       0.000709       0.050950      -0.000353      -0.013709      -0.000381       0.047305      -0.079804      -0.029443      -0.010343       0.039785             10.670415       4.521497      -0.000096      -0.081030      18.107716       0.000856       9.382032          -0.000001
           51              C       7.139172      10.039884       0.000000       0.649684      21.410397 0.21810493E+03  0.44004885E+04                                 7.282039                            5.363208      -0.081689       2.051743                    0.999499      21.678606      61.535767       0.613841       0.494555      -0.999713       0.000841      -0.062247      -0.000918       0.062260      -0.000180      -0.083870       0.000430       0.110745       0.073187      -0.067573      -0.050607       0.118180              8.425826       5.624638      -0.000242       2.271566      12.627438      -0.000563       7.025400          -0.000003
           52              C       7.139171      11.543030       0.000000      -0.017405      33.610408 0.40466675E+03  0.93062181E+04                                 9.127885                            6.744380       0.046891       2.034946                    0.999353      26.515260      74.382906       0.631848       0.421520      -1.065350      -0.000538       0.050786      -0.000706       0.050794      -0.000287       0.012541      -0.000435       0.046845      -0.079914      -0.029036      -0.010099       0.039135             10.669051       4.520946       0.000062       0.080835      18.104496       0.000598       9.381711          -0.000001
           53              C      11.898622      -0.000004      10.039884       0.649684      21.410398 0.21810493E+03  0.44004885E+04                                 7.282039                            5.363208      -0.081690       2.051743                    0.999499      21.678607      61.535772       0.613841       0.494555      -0.999713       0.000841      -0.000920      -0.062247       0.062260      -0.083870      -0.000179       0.000427       0.018779      -0.202710      -0.067573      -0.050607       0.118180              8.425826       5.624638       2.271565      -0.000246       7.025401      -0.000595      12.627439          -0.000003
           54              C      11.898621      -0.000004      11.543030      -0.017405      33.610429 0.40466697E+03  0.93062242E+04                                 9.127889                            6.744382       0.046891       2.034946                    0.999353      26.515260      74.382905       0.631848       0.421520      -1.065350      -0.000538      -0.000712       0.050786       0.050794       0.012541      -0.000288      -0.000433       0.063379      -0.030310      -0.029036      -0.010099       0.039135             10.669057       4.520947       0.080835       0.000060       9.381712       0.000600      18.104511          -0.000001
           55              C       7.139174      -0.000001       2.851595       0.651079      21.385373 0.21781406E+03  0.43929575E+04                                 7.275144                            5.358623      -0.076101       2.053669                    0.999475      21.662272      61.468799       0.614304       0.494370      -0.999852      -0.001180       0.001121       0.062582       0.062603       0.084029      -0.000009       0.000348       0.018024      -0.202525      -0.067513      -0.050753       0.118266              8.417510       5.619811      -2.269252       0.000181       7.019173      -0.000412      12.613545          -0.000003
           56              C       7.139175      -0.000001       1.348449      -0.018013      33.622382 0.40484608E+03  0.93111370E+04                                 9.128952                            6.745092       0.047667       2.035123                    0.999340      26.521261      74.396743       0.631941       0.421422      -1.065439       0.000490       0.000715      -0.050943       0.050950      -0.013709      -0.000353      -0.000380       0.063554      -0.031055      -0.029443      -0.010343       0.039785             10.670422       4.521499      -0.081030      -0.000094       9.382033       0.000858      18.107733          -0.000001
           57              N      10.973385       7.377792       3.087509      -0.226418      35.069729 0.51397057E+03  0.12404487E+05                                 8.955678                            7.350072       0.121027       2.046182                    0.998828      28.503129      78.892381       0.643857       0.394163      -1.095906      -0.027614       0.166426       0.026330       0.170744      -0.007695       0.002791      -0.032738       0.100769       0.019285      -0.068303       0.019682       0.048621              9.917285      10.789708      -0.228379       2.169935      11.862618       2.924884       7.099530          -0.000001
           58              N       9.928209       8.177064       2.894137      -0.033416      29.263493 0.40678833E+03  0.92006789E+04                                 7.828299                            6.458019       0.303605       2.157296                    0.997902      25.109917      65.880649       0.704358       0.384469      -1.109874       0.152543       0.018717       0.054814       0.163169      -0.032398      -0.024755      -0.014691      -0.044052      -0.059059      -0.053671       0.004618       0.049053              8.658070      11.016465       0.079127       2.710357       8.513403       1.705582       6.444342          -0.000001
           59              N      10.266130       9.316671       3.523241      -0.075911      27.372477 0.41083940E+03  0.93069863E+04                                 7.375353                            6.435887       0.895378       2.310356                    0.999565      26.099656      68.330604       0.715143       0.378073      -1.115540       0.207548      -0.221219      -0.037170       0.305607       0.146584       0.030647       0.002505       0.089759       0.246026      -0.195261       0.067702       0.127558              7.824253       8.833370       0.080204       1.836917       8.415915       1.815616       6.223475          -0.000004
           60              N      11.454088       9.216117       4.098201      -0.171207      33.796645 0.49205539E+03  0.11739956E+05                                 8.806494                            7.244763       0.090738       2.065151                    0.996905      27.301123      74.987604       0.641783       0.400005      -1.092529      -0.060581      -0.071454      -0.107625       0.142684      -0.023723      -0.011185      -0.028439       0.022444      -0.021177      -0.046065       0.014761       0.031304              9.740955       9.576160       0.310191       2.191659      11.855574       3.487147       7.791129          -0.000002
           61              N       3.751396       6.044814       1.218245      -0.181613      33.326717 0.49191817E+03  0.11753109E+05                                 8.763718                            7.274141       0.063484       2.056727                    0.997057      27.416270      75.718857       0.635542       0.403368      -1.088645       0.128557       0.037063      -0.074151       0.152967      -0.018818       0.012024       0.010313      -0.068710       0.142208      -0.064683       0.014102       0.050581              9.609498      12.222400       2.916346      -0.347657       6.387189       0.001302      10.218905          -0.000003
           62              N       8.927770       6.209820      12.851515      -0.029041      27.003633 0.37422369E+03  0.82895808E+04                                 7.367248                            6.160709       0.580670       2.246773                    0.999533      24.694221      64.122863       0.727015       0.380331      -1.112857       0.089706       0.020216       0.181529       0.203491      -0.005781      -0.061021      -0.011401      -0.059113      -0.117835      -0.088501       0.037669       0.050832              8.032152       9.005821       2.218835       0.534920       5.458653       0.373236       9.631983          -0.000003
           63              N      10.973383       5.513682       9.803970      -0.225349      35.070357 0.51398988E+03  0.12405146E+05                                 8.956629                            7.350910       0.120989       2.046023                    0.998842      28.501212      78.889279       0.643724       0.394238      -1.095847      -0.026916      -0.166006      -0.026646       0.170271       0.007258      -0.004086      -0.033284       0.102627       0.021028      -0.069546       0.019951       0.049594              9.918344      10.789386       0.228048      -2.169889      11.865264       2.925955       7.100382          -0.000001
           64              N       9.928208       4.714410       9.997342      -0.033563      29.203950 0.40582388E+03  0.91721100E+04                                 7.812698                            6.446416       0.311684       2.160262                    0.997809      25.085833      65.762554       0.705739       0.383999      -1.110372       0.152768      -0.019018      -0.055002       0.163478       0.031406       0.024333      -0.014976      -0.042612      -0.058579      -0.052711       0.004937       0.047774              8.639843      10.990483      -0.077687      -2.702612       8.497225       1.701331       6.431820          -0.000001
           65              N      10.266130       3.574803       9.368238      -0.076255      27.419212 0.41172476E+03  0.93328128E+04                                 7.386914                            6.445466       0.889154       2.307988                    0.999574      26.117633      68.416744       0.714114       0.378384      -1.115222       0.206374       0.221777       0.037338       0.305237      -0.146859      -0.030905       0.002092       0.089204       0.247677      -0.195775       0.068181       0.127594              7.836801       8.848385      -0.079390      -1.840361       8.429342       1.818747       6.232676          -0.000004
           66              N      11.454089       3.675357       8.793278      -0.170266      33.783398 0.49182536E+03  0.11733326E+05                                 8.804656                            7.243423       0.091997       2.065591                    0.997007      27.296577      74.976287       0.641782       0.400044      -1.092481      -0.060677       0.071235       0.107918       0.142837       0.023238       0.011048      -0.028260       0.021500      -0.021770      -0.045452       0.014584       0.030868              9.738664       9.574309      -0.308663      -2.190798      11.852331       3.485449       7.789353          -0.000002
           67              N      13.270293       6.846660      11.673234      -0.182529      33.326051 0.49188847E+03  0.11752126E+05                                 8.763044                            7.273399       0.061674       2.056400                    0.996975      27.416050      75.715357       0.635648       0.403310      -1.088693       0.127251      -0.036970       0.073532       0.151547       0.018393      -0.012188       0.010354      -0.069753       0.141902      -0.064917       0.014354       0.050563              9.608799      12.221148      -2.915925       0.347302       6.386650       0.001712      10.218600          -0.000003
           68              N       8.927774       6.681654       0.039964      -0.028588      27.026352 0.37459150E+03  0.83004521E+04                                 7.374192                            6.165928       0.574988       2.244675                    0.999511      24.703805      64.175597       0.726260       0.380601      -1.112568       0.089661      -0.019818      -0.182016       0.203867       0.005983       0.061226      -0.011387      -0.059400      -0.117147      -0.088676       0.037846       0.050830              8.040105       9.014370      -2.221264      -0.536366       5.463248       0.374280       9.642695          -0.000003
           69              N       3.304959       3.087507       5.513686      -0.227229      35.126538 0.51495344E+03  0.12434662E+05                                 8.967932                            7.359131       0.119002       2.045174                    0.998806      28.524605      78.983043       0.643167       0.394381      -1.095709       0.026934       0.026511      -0.165860       0.170111      -0.003518      -0.007720       0.033096       0.040336      -0.162282      -0.068882       0.019944       0.048938              9.931744      10.804445      -2.174301      -0.226065       7.109613      -2.931634      11.881176          -0.000001
           70              N       4.350135       2.894135       4.714414      -0.031700      29.154575 0.40500064E+03  0.91486477E+04                                 7.804271                            6.440174       0.309742       2.160023                    0.997940      25.058048      65.667352       0.706048       0.384035      -1.110372      -0.152961       0.054630      -0.018771       0.163505       0.024192      -0.032122       0.014580       0.010432       0.096429      -0.053065       0.003733       0.049332              8.630132      10.977667      -2.698601       0.077089       6.424897      -1.698874       8.487832          -0.000001
           71              N       4.012214       3.523240       3.574807      -0.075903      27.377853 0.41095215E+03  0.93101708E+04                                 7.376613                            6.437032       0.895684       2.310105                    0.999590      26.101183      68.336714       0.715037       0.378104      -1.115519      -0.207660      -0.036769       0.221255       0.305660      -0.030395       0.146638      -0.002225      -0.077937      -0.256459      -0.195103       0.067854       0.127249              7.825597       8.836038      -1.836743       0.078860       6.223889      -1.815176       8.416865          -0.000004
           72              N      12.343155       4.098200       3.675361      -0.172077      33.867494 0.49329049E+03  0.11777903E+05                                 8.821628                            7.256057       0.033116       2.046221                    0.996795      27.335944      75.133221       0.640931       0.400249      -1.092261       0.060691      -0.106222       0.070965       0.141431       0.011355      -0.021802       0.029195       0.021539      -0.018172      -0.045438       0.015535       0.029903              9.758444       9.591653      -2.194533       0.309090       7.803632      -3.495040      11.880048          -0.000002
           73              N      10.526949       1.218242       6.846664      -0.181423      33.337104 0.49209899E+03  0.11759045E+05                                 8.766952                            7.276600       0.011782       2.039976                    0.996792      27.421706      75.750351       0.635259       0.403493      -1.088511      -0.129024      -0.073999      -0.037323       0.153349      -0.012201      -0.018829      -0.011153      -0.106221       0.031547      -0.065075       0.013685       0.051389              9.613132      12.226696       0.348213       2.917251      10.223313      -0.001762       6.389388          -0.000003
           74              N      14.869468      12.851513       6.681654      -0.029414      27.035151 0.37474776E+03  0.83046372E+04                                 7.374944                            6.166569       0.573305       2.244129                    0.999498      24.710027      64.190934       0.726349       0.380522      -1.112645      -0.089748       0.181998      -0.020451       0.203951       0.061164      -0.006014       0.011017       0.029957       0.148306      -0.088798       0.037918       0.050881              8.040896       9.015092      -0.535906       2.221547       9.643670      -0.374366       5.463924          -0.000003
           75              N      12.823857       9.803967       7.377793      -0.226725      35.057440 0.51374746E+03  0.12397426E+05                                 8.952755                            7.347800       0.119510       2.046061                    0.998789      28.496129      78.860829       0.644063       0.394091      -1.095985       0.026277      -0.026339       0.165182       0.169320       0.003433       0.007047       0.033095       0.040704      -0.164918      -0.069525       0.020196       0.049329              9.913936      10.785806       2.169476       0.227433       7.097697      -2.924042      11.858304          -0.000001
           76              N      13.869032       9.997339       8.177065      -0.032987      29.242080 0.40644455E+03  0.91905859E+04                                 7.823471                            6.454530       0.302367       2.157164                    0.997944      25.099615      65.836548       0.704701       0.384379      -1.109984      -0.152798      -0.054862       0.018016       0.163345      -0.024925       0.032297       0.015054       0.008991       0.094015      -0.053768       0.004986       0.048782              8.652396      11.008850       2.708281      -0.078736       6.440512      -1.704080       8.507826          -0.000001
           77              N      13.531111       9.368234       9.316672      -0.075072      27.350449 0.41044105E+03  0.92954698E+04                                 7.370503                            6.432091       0.900254       2.311699                    0.999585      26.089634      68.289505       0.715485       0.377994      -1.115627      -0.207532       0.037529      -0.222135       0.306304       0.030624      -0.145889      -0.002537      -0.077908      -0.257018      -0.194454       0.067383       0.127072              7.818832       8.827579       1.835528      -0.080027       6.219557      -1.813609       8.409358          -0.000004
           78              N      12.343152       8.793274       9.216118      -0.171670      33.830440 0.49265383E+03  0.11758286E+05                                 8.813450                            7.250090       0.033909       2.046808                    0.996825      27.317321      75.055036       0.641398       0.400107      -1.092415       0.060575       0.106367      -0.071256       0.141636      -0.011375       0.023657       0.029253       0.021443      -0.017549      -0.046397       0.014778       0.031619              9.748907       9.583010       2.193887      -0.311563       7.797829      -3.491113      11.865883          -0.000002
           79              N      10.526946      11.673232       6.044815      -0.183228      33.361124 0.49253326E+03  0.11771805E+05                                 8.769856                            7.278713       0.010339       2.039538                    0.996826      27.435552      75.791806       0.635322       0.403371      -1.088613      -0.127070       0.075248       0.036634       0.152155       0.011322       0.018964      -0.010250      -0.105958       0.033059      -0.064957       0.014419       0.050538              9.616458      12.231676      -0.348213      -2.918748      10.226308      -0.001551       6.391390          -0.000003
           80              N       5.350572       0.039961       6.209825      -0.028871      27.014518 0.37439624E+03  0.82947637E+04                                 7.370724                            6.163289       0.579121       2.246158                    0.999524      24.698374      64.149132       0.726622       0.380474      -1.112698      -0.090036      -0.182751       0.020213       0.204727      -0.060204       0.006077       0.010629       0.028787       0.147495      -0.087555       0.037070       0.050485              8.036116       9.009850       0.535267      -2.219969       9.637483      -0.373733       5.461014          -0.000003
           81              N       6.213933       9.803968       5.513686      -0.225349      35.070326 0.51398925E+03  0.12405125E+05                                 8.956621                            7.350903       0.120995       2.046025                    0.998842      28.501193      78.889184       0.643725       0.394238      -1.095847      -0.026916      -0.026646      -0.166006       0.170272      -0.004086       0.007258      -0.033284       0.040799      -0.164456      -0.069546       0.019952       0.049594              9.918337      10.789380      -2.169888       0.228043       7.100381       2.925958      11.865250          -0.000001
           82              N      14.687658       9.997340       4.714414      -0.033563      29.203914 0.40582331E+03  0.91720932E+04                                 7.812690                            6.446410       0.311688       2.160263                    0.997809      25.085812      65.762466       0.705740       0.383999      -1.110372       0.152768      -0.055002      -0.019018       0.163478       0.024333       0.031406      -0.014976       0.007984       0.093208      -0.052711       0.004938       0.047774              8.639833      10.990471      -2.702605      -0.077685       6.431811       1.701330       8.497216          -0.000001
           83              N       5.506680       9.368236       3.574807      -0.076255      27.419165 0.41172386E+03  0.93327865E+04                                 7.386904                            6.445458       0.889162       2.307991                    0.999574      26.117610      68.416646       0.714115       0.378384      -1.115222       0.206374       0.037338       0.221777       0.305237      -0.030905      -0.146859       0.002092      -0.079237      -0.257645      -0.195776       0.068182       0.127594              7.836791       8.848375      -1.840358      -0.079389       6.232667       1.818745       8.429330          -0.000004
           84              N       6.694639       8.793276       3.675361      -0.170267      33.783395 0.49182520E+03  0.11733320E+05                                 8.804653                            7.243419       0.092002       2.065593                    0.997007      27.296572      74.976233       0.641783       0.400044      -1.092481      -0.060678       0.107919       0.071235       0.142838       0.011048       0.023238      -0.028260       0.021635      -0.021365      -0.045453       0.014585       0.030868              9.738663       9.574308      -2.190795      -0.308664       7.789349       3.485451      11.852332          -0.000002
           85              N       8.510843      11.673232       6.846664      -0.182535      33.326471 0.49189600E+03  0.11752349E+05                                 8.763126                            7.273464       0.061672       2.056397                    0.996975      27.416192      75.715850       0.635644       0.403311      -1.088692       0.127251       0.073531      -0.036970       0.151547      -0.012187       0.018392       0.010354      -0.105827       0.033677      -0.064916       0.014353       0.050563              9.608898      12.221337       0.347350      -2.915983      10.218645       0.001697       6.386713          -0.000003
           86              N       4.168324       0.039961       6.681654      -0.028530      27.024251 0.37455653E+03  0.82994493E+04                                 7.373667                            6.165527       0.575142       2.244739                    0.999512      24.702853      64.171377       0.726306       0.380587      -1.112582       0.089663      -0.182016      -0.019818       0.203868       0.061228       0.005980      -0.011387       0.028872       0.147661      -0.088676       0.037849       0.050827              8.039508       9.013723      -0.536257      -2.221071       9.641909       0.374221       5.462891          -0.000003
           87              N       6.213935       3.087506       7.377793      -0.226418      35.069692 0.51396984E+03  0.12404463E+05                                 8.955669                            7.350064       0.121034       2.046185                    0.998828      28.503107      78.892272       0.643858       0.394163      -1.095906      -0.027614       0.026330       0.166426       0.170744       0.002791      -0.007695      -0.032737       0.040741      -0.160799      -0.068304       0.019683       0.048621              9.917276      10.789700       2.169934      -0.228373       7.099529       2.924887      11.862600          -0.000001
           88              N       5.168759       2.894134       8.177065      -0.033416      29.263451 0.40678768E+03  0.92006598E+04                                 7.828290                            6.458012       0.303608       2.157298                    0.997902      25.109893      65.880552       0.704358       0.384469      -1.109874       0.152543       0.054813       0.018717       0.163169      -0.024755      -0.032398      -0.014691       0.007504       0.095607      -0.053671       0.004618       0.049053              8.658059      11.016452       2.710348       0.079125       6.444331       1.705580       8.513394          -0.000001
           89              N       5.506680       3.523238       9.316672      -0.075911      27.372432 0.41083857E+03  0.93069621E+04                                 7.375344                            6.435879       0.895387       2.310359                    0.999565      26.099635      68.330513       0.715144       0.378073      -1.115541       0.207548      -0.037170      -0.221218       0.305607       0.030647       0.146585       0.002504      -0.078134      -0.257652      -0.195261       0.067703       0.127558              7.824243       8.833360       1.836914       0.080203       6.223466       1.815614       8.415903          -0.000004
           90              N       6.694638       4.098198       9.216118      -0.171207      33.796636 0.49205516E+03  0.11739947E+05                                 8.806488                            7.244758       0.090742       2.065153                    0.996905      27.301116      74.987542       0.641783       0.400005      -1.092529      -0.060581      -0.107625      -0.071454       0.142685      -0.011185      -0.023723      -0.028439       0.021810      -0.023079      -0.046065       0.014761       0.031304              9.740950       9.576157       2.191656       0.310191       7.791123       3.487147      11.855571          -0.000002
           91              N       8.510846       1.218242       6.044815      -0.181618      33.327034 0.49192377E+03  0.11753274E+05                                 8.763780                            7.274189       0.063486       2.056725                    0.997057      27.416375      75.719208       0.635539       0.403369      -1.088644       0.128557      -0.074150       0.037063       0.152967       0.012024      -0.018818       0.010313      -0.105458       0.031959      -0.064682       0.014101       0.050580              9.609572      12.222549      -0.347692       2.916389      10.218935       0.001291       6.387233          -0.000003
           92              N      13.687220      12.851513       6.209825      -0.028994      27.001915 0.37419508E+03  0.82887604E+04                                 7.366819                            6.160381       0.580798       2.246826                    0.999533      24.693443      64.119410       0.727053       0.380319      -1.112869       0.089707       0.181529       0.020216       0.203492      -0.061023      -0.005778      -0.011401       0.029360       0.147577      -0.088501       0.037671       0.050829              8.031664       9.005292       0.534831       2.218677       9.631340       0.373189       5.458360          -0.000003
           93              N       8.064407       7.377790       9.803970      -0.226725      35.057384 0.51374625E+03  0.12397389E+05                                 8.952743                            7.347789       0.119516       2.046063                    0.998789      28.496111      78.860741       0.644063       0.394091      -1.095986       0.026277       0.165183      -0.026339       0.169321       0.007047       0.003433       0.033095       0.102812       0.021404      -0.069525       0.020196       0.049329              9.913924      10.785807       0.227430       2.169478      11.858273      -2.924037       7.097690          -0.000001
           94              N       9.109582       8.177061       9.997342      -0.032987      29.242039 0.40644371E+03  0.91905616E+04                                 7.823462                            6.454523       0.302371       2.157165                    0.997944      25.099594      65.836463       0.704702       0.384379      -1.109985      -0.152798       0.018016      -0.054861       0.163345       0.032297      -0.024925       0.015054      -0.042512      -0.060495      -0.053768       0.004986       0.048782              8.652386      11.008844      -0.078734       2.708275       8.507815      -1.704077       6.440500          -0.000001
           95              N       8.771661       9.316668       9.368238      -0.075072      27.350393 0.41044000E+03  0.92954397E+04                                 7.370491                            6.432082       0.900263       2.311703                    0.999585      26.089612      68.289411       0.715486       0.377994      -1.115628      -0.207532      -0.222135       0.037529       0.306304      -0.145889       0.030624      -0.002537       0.089555       0.245373      -0.194455       0.067383       0.127071              7.818819       8.827566      -0.080029       1.835525       8.409346      -1.813606       6.219546          -0.000004
           96              N       7.583702       9.216115       8.793278      -0.171670      33.830440 0.49265386E+03  0.11758285E+05                                 8.813446                            7.250087       0.033914       2.046809                    0.996825      27.317312      75.054968       0.641399       0.400107      -1.092415       0.060576      -0.071256       0.106367       0.141636       0.023658      -0.011376       0.029253       0.019496      -0.023389      -0.046397       0.014778       0.031619              9.748905       9.583008      -0.311572       2.193887      11.865881      -3.491115       7.797826          -0.000002
           97              N      15.286396       6.044810      11.673234      -0.183234      33.361587 0.49254169E+03  0.11772055E+05                                 8.769946                            7.278785       0.010339       2.039535                    0.996826      27.435694      75.792301       0.635317       0.403372      -1.088612      -0.127071       0.036634       0.075247       0.152155       0.018963       0.011322      -0.010250      -0.069507       0.142407      -0.064956       0.014419       0.050538              9.616566      12.231874      -2.918814      -0.348256       6.391463      -0.001537      10.226361          -0.000003
           98              N      10.110022       6.209825       0.039964      -0.028814      27.012436 0.37436180E+03  0.82937750E+04                                 7.370203                            6.162893       0.579276       2.246223                    0.999524      24.697422      64.144911       0.726669       0.380460      -1.112713      -0.090037       0.020213      -0.182752       0.204728       0.006073      -0.060206       0.010629      -0.059348      -0.116919      -0.087555       0.037073       0.050482              8.035523       9.009207      -2.219779       0.535157       5.460663      -0.373673       9.636699          -0.000003
           99              N       8.064409       5.513684       3.087509      -0.227229      35.126474 0.51495206E+03  0.12434620E+05                                 8.967919                            7.359119       0.119008       2.045176                    0.998806      28.524582      78.982932       0.643168       0.394381      -1.095709       0.026934      -0.165860       0.026511       0.170112      -0.007720      -0.003518       0.033096       0.101310       0.020639      -0.068882       0.019944       0.048938              9.931730      10.804443      -0.226061      -2.174304      11.881143      -2.931630       7.109605          -0.000001
          100              N       9.109585       4.714413       2.894137      -0.031699      29.154524 0.40499966E+03  0.91486195E+04                                 7.804261                            6.440166       0.309745       2.160025                    0.997940      25.058022      65.667251       0.706048       0.384035      -1.110372      -0.152960      -0.018771       0.054630       0.163504      -0.032122       0.024193       0.014580      -0.042999      -0.063862      -0.053065       0.003733       0.049332              8.630120      10.977659       0.077088      -2.698593       8.487819      -1.698871       6.424883          -0.000001
          101              N       8.771664       3.574806       3.523241      -0.075903      27.377796 0.41095106E+03  0.93101395E+04                                 7.376601                            6.437023       0.895693       2.310108                    0.999590      26.101159      68.336614       0.715037       0.378104      -1.115519      -0.207660       0.221255      -0.036770       0.305660       0.146638      -0.030395      -0.002225       0.089261       0.245137      -0.195104       0.067855       0.127249              7.825585       8.836025       0.078863      -1.836740       8.416853      -1.815173       6.223877          -0.000004
          102              N       7.583705       3.675359       4.098201      -0.172078      33.867504 0.49329068E+03  0.11777907E+05                                 8.821626                            7.256055       0.033121       2.046222                    0.996795      27.335940      75.133168       0.640931       0.400248      -1.092261       0.060691       0.070966      -0.106223       0.141431      -0.021802       0.011356       0.029195       0.019856      -0.023221      -0.045439       0.015536       0.029903              9.758444       9.591653       0.309100      -2.194535      11.880049      -3.495044       7.803631          -0.000002
          103              N       5.767499       6.846664       1.218245      -0.181428      33.337461 0.49210544E+03  0.11759235E+05                                 8.767020                            7.276654       0.011784       2.039975                    0.996792      27.421810      75.750696       0.635256       0.403493      -1.088511      -0.129024      -0.037324      -0.073998       0.153349      -0.018829      -0.012201      -0.011153      -0.068882       0.143557      -0.065074       0.013685       0.051389              9.613215      12.226851       2.917300       0.348244       6.389442      -0.001751      10.223350          -0.000003
          104              N      10.110018       6.681649      12.851515      -0.029368      27.033451 0.37471964E+03  0.83038296E+04                                 7.374519                            6.166245       0.573432       2.244182                    0.999498      24.709249      64.187480       0.726386       0.380510      -1.112657      -0.089749      -0.020452       0.181998       0.203952      -0.006012       0.061166       0.011017      -0.059170      -0.119082      -0.088798       0.037920       0.050878              8.040411       9.014567       2.221392      -0.535817       5.463637      -0.374317       9.643029          -0.000003
          105              O       1.684844       3.425266       0.818609      -0.584175      39.398637 0.58961423E+03  0.14572084E+05                                 9.281452                            7.623815       0.105190       2.077430                    0.995565      28.436669      76.943305       0.670416       0.369665      -1.125472       0.023429       0.024801      -0.019104       0.039102      -0.038589       0.027433       0.064045       0.044907       0.054071      -0.095880       0.033922       0.061958             10.248571       8.082684      -2.974465      -3.191864      12.099473       4.401000      10.563557          -0.000003
          106              O      11.203739       9.466208      12.072870      -0.582983      39.364220 0.58897310E+03  0.14551959E+05                                 9.275039                            7.618762       0.109303       2.078672                    0.995647      28.425374      76.895882       0.670773       0.369577      -1.125563       0.023838      -0.024251       0.020373       0.039641       0.038848      -0.026982       0.064073       0.045616       0.055942      -0.096079       0.033894       0.062185             10.241233       8.077769       2.972782       3.189538      12.090306       4.397578      10.555624          -0.000003
          107              O      12.593502       0.818605       9.466213      -0.582696      39.336100 0.58843567E+03  0.14534982E+05                                 9.269991                            7.614711       0.109846       2.079071                    0.995650      28.414442      76.849960       0.671045       0.369521      -1.125635      -0.024827      -0.019643      -0.023940       0.039691      -0.026960      -0.039360      -0.064280      -0.003039      -0.094931      -0.096484       0.034846       0.061638             10.235588       8.073977       3.188142      -2.971133      10.550511      -4.395324      12.082276          -0.000003
          108              O      12.593500      12.072869       3.425266      -0.582537      39.369147 0.58906048E+03  0.14555090E+05                                 9.277451                            7.620652       0.108459       2.078455                    0.995564      28.422765      76.898851       0.670495       0.369705      -1.125432      -0.024153       0.020059       0.024103       0.039581       0.026673       0.039010      -0.064343      -0.004888      -0.094971      -0.096106       0.033781       0.062325             10.243928       8.079935      -3.190900       2.973046      10.559314      -4.398805      12.092537          -0.000003
          109              O      15.963189      12.072866       9.466213      -0.582980      39.363932 0.58896787E+03  0.14551794E+05                                 9.274988                            7.618723       0.109312       2.078677                    0.995647      28.425260      76.895423       0.670775       0.369576      -1.125564       0.023838       0.020373      -0.024249       0.039640      -0.026982       0.038849       0.064071      -0.005164      -0.096387      -0.096077       0.033894       0.062183             10.241175       8.077729       3.189512       2.972770      10.555548       4.397533      12.090248          -0.000003
          110              O       6.444294       0.818608       3.425266      -0.584172      39.398328 0.58960864E+03  0.14571908E+05                                 9.281398                            7.623774       0.105201       2.077435                    0.995565      28.436548      76.942812       0.670419       0.369664      -1.125472       0.023429      -0.019104       0.024800       0.039101       0.027433      -0.038590       0.064043      -0.004583      -0.094389      -0.095878       0.033922       0.061956             10.248509       8.082642      -3.191838      -2.974452      10.563475       4.400952      12.099410          -0.000003
          111              O       7.834050       3.425261      12.072870      -0.582535      39.368852 0.58905514E+03  0.14554921E+05                                 9.277399                            7.620612       0.108469       2.078460                    0.995564      28.422651      76.898387       0.670498       0.369705      -1.125433      -0.024153       0.024101       0.020059       0.039581       0.039011       0.026673      -0.064341       0.045038       0.054815      -0.096104       0.033781       0.062323             10.243868       8.079893       2.973033      -3.190875      12.092475      -4.398759      10.559236          -0.000003
          112              O       7.834052       9.466213       0.818609      -0.582693      39.335791 0.58843010E+03  0.14534806E+05                                 9.269936                            7.614670       0.109857       2.079077                    0.995650      28.414322      76.849473       0.671047       0.369521      -1.125636      -0.024828      -0.023939      -0.019643       0.039690      -0.039361      -0.026960      -0.064278       0.045942       0.052021      -0.096482       0.034846       0.061636             10.235526       8.073935      -2.971121       3.188117      12.082213      -4.395276      10.550429          -0.000003

******************************************************
Auxiliary information for the entire system
The total spin magnetic moment of the unit cell is   -0.000366
The total net atomic charge of the unit cell is   -0.000003
Accuracy of reproducing the electrostatic potential in the unit cell:
  The inner radius (bohr) =    5.0000
  The outer radius (bohr) =   12.0000
  Valid grid points have density less than (e/(bohr^3)) =    0.0001
  The number of valid grid points were=         2464
  The rms potential error without charges in kcal/mol is=     11.16812
  The rms potential error with partial charges in kcal/mol is=      1.07819
  The RRMSE value at monopole order=      0.09654
  The rms potential error with partial charges and cloud penetration in kcal/mol is=      1.08462
  The RRMSE value at monopole order with cloud penetration is=      0.09712
  The rms potential error with partial charges and atomic dipoles in kcal/mol is=      0.53379
  The RRMSE value at dipole order=      0.04780
  The rms potential error with partial charges, atomic dipoles and cloud penetration in kcal/mol is=      0.54300
  The RRMSE value at dipole order with cloud penetration=      0.04862

******************************************************
The electron densities and ab initio electrostatic potential were computed in VASP using the PBE functional and
projector augmented wave method. See the main text of the journal article for a description of computational details.
The atomic charges, dipoles, and quadrupoles were computed with the DDEC6 method as described in
(a) T. A. Manz and N. Gabaldon Limas, RSC Adv. 6 (2016) 47771-47801 DOI: 10.1039/c6ra04656h
(b) N. Gabaldon Limas and T. A. Manz, RSC Adv. 8 (2018) 2678-2707 DOI: 10.1039/c7ra11829e.
For each atom in the material, the electron cloud parameters were fit to the spherically averaged atom-in-material
electron density using radial positions for which this density was between 10^-4 and 10^-2 electrons per cubic bohr.
The polarizabilities, dispersion coefficients, and quantum Drude oscillator (QDO) parameters were fit using the MCLF method.
The magnetic structure of the system was optimized in VASP from the default ferromagnetic initial guess using spin polarization.
The atomic spin moments (ASMs) were computed on this optimized magnetic structure using the DDEC6 partition as inputs
to the method of T. A. Manz and D. S. Sholl, J. Chem. Theory Comput. 7 (2011) 4146-4164 DOI: 10.1021/ct200539n.
The RMSE and RRMSE were computed using a uniform grid with Ewald summation.
