# Supplementary material for: A collection of forcefield precursors for metal–organic frameworks
Source: RSC Adv. 2019 Nov 13;9(63):36492–507. doi: 10.1039/c9ra07327b (PMC9075174; doi:10.1039/c9ra07327b)
Supplement: RA-009-C9RA07327B-s4965 [file RA-009-C9RA07327B-s4965.xyz]

  119
jmolscript: load "" {1 1 1} spacegroup "x,y,z" unitcell [{     10.179000     0.000000     0.000000 }, {      0.746611    10.892843     0.000000 }, {      2.582168     2.551526    13.386938 }]
Eu     8.796269     2.629687     9.415837     1.314507
Eu     4.711510    10.814682     3.971101     1.314515
Mn     1.664389     6.722184     6.693469     1.047286
H      3.692879     2.786425     9.658676     0.124077
H     11.874523     4.116256    12.858154     0.134702
H      5.709286     4.056513    12.887605     0.145382
H     10.905659     2.529548     3.761730     0.137902
H     11.109070     3.785500     5.693465     0.105100
H     11.170836     7.109252     3.649279     0.094501
H     10.796409     5.969058     1.673367     0.139791
H      9.257377     5.764819    11.334720     0.144554
H      9.521655     9.632312    12.354805     0.136031
H      9.383807     8.576987     8.475270     0.119770
H      7.225329     2.834423     1.966541     0.128702
H      7.463208     2.072295     4.145935     0.093200
H      7.866831     5.687429     5.499354     0.096903
H      7.617888     6.568279     3.405637     0.129751
H      1.668386     2.018970     1.551546     0.306370
H      6.610477     3.894830     0.226239     0.311939
H      9.814900    10.657944     3.728262     0.124047
H      1.633256     9.328113     0.528784     0.134691
H      7.798493     9.387856     0.499333     0.145380
H      2.602120    10.914821     9.625208     0.137910
H      2.398709     9.658869     7.693473     0.105091
H      2.336943     6.335117     9.737659     0.094497
H      2.711370     7.475311    11.713571     0.139792
H      4.250402     7.679550     2.052218     0.144550
H      3.986124     3.812057     1.032133     0.136030
H      4.123972     4.867382     4.911668     0.119772
H      6.282450    10.609946    11.420397     0.128699
H      6.044571    11.372074     9.241003     0.093196
H      5.640948     7.756940     7.887584     0.096900
H      5.889891     6.876090     9.981301     0.129746
H     11.839393    11.425399    11.835392     0.306358
H      6.897302     9.549539    13.160699     0.311937
C      6.224534     3.084470    10.519456     0.539903
C      4.903589     3.372907    11.152658    -0.000830
C      3.698527     3.138679    10.518117    -0.147006
C      2.515614     3.419628    11.140610    -0.017846
C      2.500812     3.952725    12.423078    -0.191444
C      3.717144     4.238797    13.049587     0.263305
C      4.904852     3.914904    12.441820    -0.163819
C     11.346705     3.164773    10.500714     0.545725
C     10.588286     3.428237     1.190099     0.490468
C     10.820551     4.113235     2.498003     0.037942
C     10.932846     3.457912     3.717553    -0.149667
C     11.087156     4.222751     4.872845     0.105778
C     11.100194     6.182251     3.672037     0.086383
C     10.889835     5.502671     2.472567    -0.123728
C      9.376829     5.952421     8.661349     0.643510
C      9.354604     6.995037     9.730965    -0.022247
C      9.341221     6.657668    11.087062    -0.195513
C      9.448000     7.631158    12.068325     0.278866
C      9.481169     8.969946    11.702861    -0.224174
C      9.451996     9.320710    10.342748    -0.006969
C      9.395579     8.337534     9.373534    -0.152317
C      9.530457    10.738094    10.006736     0.551621
C      7.349133     5.440704     1.061584     0.498978
C      7.399488     4.794420     2.425713    -0.002095
C      7.352341     3.436839     2.664001    -0.178701
C      7.500081     2.987176     3.985291     0.087255
C      7.732872     5.110596     4.781814     0.070735
C      7.589629     5.646833     3.526119    -0.156374
C      7.283245    10.359899     2.867482     0.539904
C      8.604190    10.071462     2.234280    -0.000815
C      9.809252    10.305690     2.868821    -0.146983
C     10.992165    10.024741     2.246328    -0.017674
C      0.827967     9.491644     0.963860    -0.191477
C      9.790635     9.205572     0.337351     0.263301
C      8.602927     9.529465     0.945118    -0.163827
C      2.161074    10.279596     2.886224     0.545987
C      2.919493    10.016132    12.196839     0.490461
C      2.687228     9.331134    10.888935     0.037941
C      2.574933     9.986457     9.669385    -0.149702
C      2.420623     9.221618     8.514093     0.105812
C      2.407585     7.262118     9.714901     0.086376
C      2.617944     7.941698    10.914371    -0.123722
C      4.130950     7.491948     4.725589     0.643509
C      4.153175     6.449332     3.655973    -0.022238
C      4.166558     6.786701     2.299876    -0.195490
C      4.059779     5.813211     1.318613     0.278864
C      4.026610     4.474423     1.684077    -0.224172
C      4.055783     4.123659     3.044190    -0.006974
C      4.112200     5.106835     4.013404    -0.152330
C      3.977322     2.706275     3.380202     0.551616
C      6.158646     8.003665    12.325354     0.498973
C      6.108291     8.649949    10.961225    -0.002096
C      6.155438    10.007530    10.722937    -0.178702
C      6.007698    10.457193     9.401647     0.087249
C      5.774907     8.333773     8.605124     0.070734
C      5.918150     7.797536     9.860819    -0.156376
N      1.161392     2.333535     0.933070    -0.409535
N     11.206318     5.561432     4.855442    -0.272555
N      6.899238     4.682352     0.037483    -0.413644
N      7.689403     3.802357     5.016086    -0.228198
N     12.346387    11.110834    12.453868    -0.409495
N      2.301461     7.882937     8.531496    -0.272552
N      6.608541     8.762017    13.349455    -0.413639
N      5.818376     9.642012     8.370852    -0.228190
O      6.318010     2.841869     9.263761    -0.517492
O      7.261323     3.074708    11.216915    -0.494055
O     11.298920     2.798553     9.265100    -0.606076
O     10.323067     3.339581    11.160690    -0.528130
O      9.743738     3.863202     0.420350    -0.462040
O      8.843434     4.836642     8.922394    -0.590185
O      9.938931     6.210224     7.585039    -0.591385
O      9.217506    11.155707     8.848766    -0.547747
O      9.914246    11.586109    10.855468    -0.547511
O      7.689602     6.590183     0.954489    -0.445851
O      7.189769    10.602500     4.123177    -0.517303
O      6.246456    10.369661     2.170023    -0.494090
O      2.208859    10.645816     4.121838    -0.606998
O      3.184712    10.104788     2.226248    -0.528335
O      3.764041     9.581167    12.966588    -0.461994
O      4.664345     8.607727     4.464544    -0.590119
O      3.568848     7.234145     5.801899    -0.591380
O      4.290273     2.288662     4.538172    -0.547662
O      3.593533     1.858260     2.531470    -0.547458
O      5.818177     6.854186    12.432449    -0.445851

The following XYZ coordinates are in angstroms. Other properties are in atomic units.
The sperically averaged electron density of each atom fit to a function of the form exp(a - br)
eigen_1, eigen_2 and eigen_3 are the three eigenvalues of traceless quadrupole moment tensor
  atom number  atomic symbol              X              Y              Z     net charge C6 coefficient C8 coefficient C10 coefficient fluctuating dipole atomic polarizability isotropic forcefield polarizability              a              b squared Pearson coefficient          <r^3>          <r^4>         wp_QDO          m_QDO          q_QDO       dipole_x       dipole_y       dipole_z         dipole            Qxy            Qxz            Qyz     Q(x^2-y^2)  Q(3z^2 - R^2)        eigen_1        eigen_2        eigen_3 static polarizability      alpha(xx)      alpha(xy)      alpha(xz)      alpha(yy)      alpha(yz)      alpha(zz) atomic spin moment
            1             Eu       8.796269       2.629687       9.415837       1.314507     226.435227 0.60148377E+04  0.24644817E+06                                26.072185                           22.233238       0.390691       1.812177                    0.998821      95.189951     259.488407       0.485056       0.308186      -1.269695      -0.005610       0.025050      -0.007775       0.026822      -0.014682      -0.010325       0.028657      -0.000154       0.424855      -0.086311      -0.059791       0.146102             30.253736      31.647121       2.926518      -0.389240      42.079631      -5.627869      17.034455           0.008982
            2             Eu       4.711510      10.814682       3.971101       1.314515     226.451224 0.60153672E+04  0.24647531E+06                                26.073284                           22.234113       0.391235       1.812308                    0.998822      95.193717     259.501596       0.485050       0.308183      -1.269698       0.005434      -0.025072       0.007742       0.026797      -0.014720      -0.010312       0.028651      -0.000394       0.425138      -0.086383      -0.059810       0.146193             30.255102      31.650698       2.927058      -0.388978      42.079748      -5.627763      17.034861           0.009855
            3             Mn       1.664389       6.722184       6.693469       1.047286     160.659103 0.32998164E+04  0.11981549E+06                                22.901575                           17.968257       0.628081       1.995330                    0.999241      51.474561     145.338573       0.459758       0.366905      -1.180481      -0.000011       0.000026      -0.000009       0.000030      -0.206827       0.075425      -0.298564      -0.249517      -0.565615      -0.349759      -0.121908       0.471667             28.409225      22.814974       4.083881      -5.247485      17.634314      10.281682      44.778388           4.873795
            4              H       3.692879       2.786425       9.658676       0.124077       1.175752 0.90202522E+01  0.91144843E+02                                 1.826255                            1.746855      -1.329726       2.255530                    0.994142       3.610771      10.216199       0.477822       1.268604      -0.711308      -0.000448      -0.013838      -0.036181       0.038739      -0.000339      -0.001278       0.009656      -0.002803       0.032106      -0.008780      -0.006792       0.015572              1.834334       1.666812      -0.022382      -0.011497       1.693045       0.327706       2.143144           0.000050
            5              H      11.874523       4.116256      12.858154       0.134702       0.981596 0.75285308E+01  0.73826954E+02                                 1.712739                            1.669887      -1.367383       2.246030                    0.994414       3.695627      10.826598       0.449683       1.388977      -0.684853      -0.034241       0.006317       0.019156       0.039741      -0.005350      -0.010957       0.002133       0.018738       0.023335      -0.014712      -0.003783       0.018494              1.717072       2.005070      -0.078411      -0.227207       1.553704       0.123244       1.592443          -0.000140
            6              H       5.709286       4.056513      12.887605       0.145382       0.955022 0.69786412E+01  0.67104350E+02                                 1.686103                            1.612332      -1.167553       2.353277                    0.995983       3.501971      10.136930       0.455991       1.396914      -0.684335       0.033419       0.005063       0.020128       0.039340       0.003754       0.009418       0.003330       0.013580       0.008848      -0.009360      -0.005360       0.014720              1.707941       2.059302       0.104972       0.226026       1.485176       0.127762       1.579344           0.000555
            7              H      10.905659       2.529548       3.761730       0.137902       0.925863 0.67371268E+01  0.64097458E+02                                 1.637938                            1.573547      -1.047377       2.400358                    0.997295       3.473853       9.943036       0.467116       1.378211      -0.687895      -0.000607      -0.038017       0.004652       0.038305       0.004577       0.000891      -0.000856      -0.019602       0.022657      -0.014644       0.006621       0.008022              1.652481       1.348540       0.014556      -0.008520       2.209071       0.027577       1.399831          -0.000107
            8              H      11.109070       3.785500       5.693465       0.105100       1.050122 0.74753860E+01  0.71850399E+02                                 1.687180                            1.585391      -0.768064       2.521382                    0.999702       3.312855       9.051404       0.505406       1.260871      -0.714568      -0.002384      -0.031047       0.040904       0.051408       0.002938       0.001490      -0.008197      -0.033299       0.021006      -0.020596       0.001703       0.018893              1.731915       1.345617      -0.004973       0.011128       1.520909      -0.322423       2.329219           0.000351
            9              H      11.170836       7.109252       3.649279       0.094501       0.997007 0.72968074E+01  0.70290642E+02                                 1.670292                            1.597298      -0.887445       2.454448                    0.998292       3.528489       9.915790       0.484921       1.311205      -0.701777       0.001781       0.047692      -0.008038       0.048397       0.002715       0.001571      -0.000935      -0.024506       0.015468      -0.015264       0.005172       0.010092              1.680412       1.366737       0.083199       0.024957       2.278789      -0.019760       1.395711           0.000819
           10              H      10.796409       5.969058       1.673367       0.139791       0.853823 0.62464353E+01  0.58915799E+02                                 1.603778                            1.554963      -1.305041       2.275073                    0.994795       3.691394      10.877550       0.447371       1.451574      -0.672120      -0.003765       0.018502      -0.031082       0.036367      -0.003858       0.001013       0.000548      -0.013873       0.009943      -0.009690       0.003384       0.006306              1.608526       1.325353      -0.030928       0.088312       1.554838      -0.351124       1.945388          -0.000043
           11              H       9.257377       5.764819      11.334720       0.144554       0.892751 0.65057635E+01  0.61434530E+02                                 1.605665                            1.551080      -1.130124       2.363549                    0.997097       3.465385       9.922122       0.467725       1.386760      -0.685975      -0.006121      -0.034947       0.010822       0.037093       0.004287      -0.002658      -0.007678      -0.010781       0.023387      -0.010785      -0.003080       0.013866              1.616191       1.351398       0.019134      -0.010431       2.061154      -0.093258       1.436022          -0.000017
           12              H       9.521655       9.632312      12.354805       0.136031       0.955427 0.73644706E+01  0.71915281E+02                                 1.686637                            1.654561      -1.328592       2.252844                    0.995586       3.742031      10.986292       0.449957       1.393976      -0.683345       0.000922       0.029434       0.024787       0.038492      -0.005035      -0.005937       0.009639      -0.016366      -0.003208      -0.011174      -0.005713       0.016887              1.682194       1.454035       0.068732       0.053345       1.746108       0.215995       1.846439           0.000296
           13              H       9.383807       8.576987       8.475270       0.119770       1.189505 0.95783396E+01  0.99006768E+02                                 1.899964                            1.848520      -1.321745       2.258425                    0.993782       3.772983      11.071993       0.442937       1.337794      -0.696545      -0.007043       0.012703      -0.038388       0.041044       0.003863       0.005089      -0.004073      -0.005711       0.051845      -0.014723      -0.003908       0.018630              1.904183       1.584154      -0.023685       0.004543       1.706318      -0.100114       2.422077           0.000286
           14              H       7.225329       2.834423       1.966541       0.128702       0.898832 0.66499812E+01  0.62458281E+02                                 1.551040                            1.522436      -0.767687       2.527622                    0.999646       3.285597       9.054413       0.498939       1.307040      -0.703820      -0.005896      -0.026561      -0.027582       0.038743       0.002707       0.004717       0.006735      -0.018315       0.026748      -0.014665      -0.000226       0.014891              1.542148       1.335087       0.021504       0.048041       1.629953       0.228455       1.661403           0.000028
           15              H       7.463208       2.072295       4.145935       0.093200       1.124295 0.79590761E+01  0.78485284E+02                                 1.820272                            1.673543      -1.015929       2.389357                    0.997347       3.671844      10.497428       0.470694       1.319600      -0.699484      -0.003758      -0.043202       0.012362       0.045092      -0.004172       0.003340      -0.004872      -0.018314       0.029130      -0.015130       0.001635       0.013495              1.880992       1.455964       0.064451      -0.007980       2.710283      -0.173890       1.476730           0.000071
           16              H       7.866831       5.687429       5.499354       0.096903       1.066585 0.74399749E+01  0.71375949E+02                                 1.698234                            1.574139      -0.774211       2.509616                    0.999607       3.351289       9.127234       0.511187       1.248952      -0.716761       0.004578       0.028768       0.035648       0.046036       0.001500       0.000688       0.004052      -0.028704       0.023791      -0.018404       0.004929       0.013475              1.761027       1.403345       0.080932       0.176764       1.645519       0.528885       2.234216          -0.000242
           17              H       7.617888       6.568279       3.405637       0.129751       0.942940 0.71459631E+01  0.68588462E+02                                 1.621055                            1.592868      -0.929632       2.447688                    0.998851       3.435549       9.687539       0.479276       1.331466      -0.697976      -0.001281       0.040137      -0.001018       0.040170       0.000703       0.004174       0.006430      -0.028360      -0.008591      -0.014364      -0.003389       0.017753              1.602970       1.376596      -0.000368       0.003469       2.003206      -0.097333       1.429107           0.000009
           18              H       1.668386       2.018970       1.551546       0.306370       0.501489 0.31715438E+01  0.25696750E+02                                 1.212067                            1.178004      -1.251491       2.385099                    0.998981       2.889712       8.356396       0.460728       1.640794      -0.640538       0.015457      -0.015449       0.016567       0.027424      -0.012479      -0.001201       0.003537      -0.013998       0.025076      -0.018508       0.005494       0.013014              1.221635       1.222314      -0.097242       0.203175       1.149473      -0.067727       1.293118           0.000095
           19              H       6.610477       3.894830       0.226239       0.311939       0.517360 0.33292291E+01  0.26747866E+02                                 1.158258                            1.145971      -1.068360       2.499401                    0.999894       2.465437       6.638300       0.515378       1.479228      -0.671012      -0.013849      -0.034858       0.002583       0.037597       0.014568       0.003199       0.000073      -0.026155       0.003182      -0.020496       0.001345       0.019152              1.157627       1.080707       0.088726      -0.020879       1.242669      -0.108145       1.149505           0.000018
           20              H       9.814900      10.657944       3.728262       0.124047       1.176561 0.90281903E+01  0.91245664E+02                                 1.827073                            1.747600      -1.331129       2.254813                    0.994122       3.612299      10.221877       0.477727       1.268571      -0.711309       0.000419       0.013838       0.036172       0.038731      -0.000350      -0.001329       0.009645      -0.002868       0.032103      -0.008750      -0.006825       0.015575              1.835163       1.667563      -0.022398      -0.011505       1.693768       0.327930       2.144159           0.000148
           21              H       1.633256       9.328113       0.528784       0.134691       0.981861 0.75311400E+01  0.73858833E+02                                 1.713005                            1.670138      -1.367970       2.245719                    0.994411       3.696272      10.828898       0.449665       1.388914      -0.684862       0.034230      -0.006323      -0.019165       0.039736      -0.005360      -0.010971       0.002128       0.018705       0.023377      -0.014711      -0.003795       0.018506              1.717342       2.005399      -0.078426      -0.227253       1.553938       0.123280       1.592688          -0.000088
           22              H       7.798493       9.387856       0.499333       0.145380       0.955051 0.69788393E+01  0.67106419E+02                                 1.686102                            1.612326      -1.167621       2.353241                    0.995982       3.501982      10.136820       0.456007       1.396863      -0.684344      -0.033419      -0.005064      -0.020130       0.039341       0.003757       0.009420       0.003327       0.013574       0.008855      -0.009358      -0.005362       0.014721              1.707942       2.059311       0.104975       0.226034       1.485172       0.127764       1.579344           0.000555
           23              H       2.602120      10.914821       9.625208       0.137910       0.925812 0.67366205E+01  0.64090823E+02                                 1.637821                            1.573445      -1.047152       2.400466                    0.997298       3.473572       9.941780       0.467154       1.378136      -0.687911       0.000612       0.038017      -0.004656       0.038306       0.004587       0.000886      -0.000867      -0.019618       0.022660      -0.014655       0.006619       0.008037              1.652358       1.348460       0.014554      -0.008519       2.208866       0.027574       1.399749          -0.000119
           24              H       2.398709       9.658869       7.693473       0.105091       1.050119 0.74753492E+01  0.71850286E+02                                 1.687212                            1.585414      -0.768101       2.521372                    0.999702       3.312893       9.051658       0.505387       1.260913      -0.714559       0.002385       0.031047      -0.040908       0.051411       0.002943       0.001483      -0.008195      -0.033305       0.021001      -0.020598       0.001704       0.018894              1.731952       1.345635      -0.004974       0.011130       1.520935      -0.322442       2.329288           0.000354
           25              H       2.336943       6.335117       9.737659       0.094497       0.997095 0.72976393E+01  0.70300732E+02                                 1.670390                            1.597389      -0.887554       2.454385                    0.998291       3.528677       9.916498       0.484907       1.311204      -0.701777      -0.001780      -0.047686       0.008037       0.048392       0.002715       0.001571      -0.000932      -0.024503       0.015476      -0.015264       0.005176       0.010088              1.680511       1.366809       0.083206       0.024960       2.278935      -0.019762       1.395789           0.000852
           26              H       2.711370       7.475311      11.713571       0.139792       0.853826 0.62464626E+01  0.58916177E+02                                 1.603787                            1.554971      -1.305065       2.275063                    0.994795       3.691416      10.877659       0.447367       1.451582      -0.672119       0.003766      -0.018502       0.031083       0.036368      -0.003858       0.001013       0.000548      -0.013871       0.009946      -0.009690       0.003385       0.006305              1.608535       1.325359      -0.030928       0.088314       1.554843      -0.351126       1.945404          -0.000043
           27              H       4.250402       7.679550       2.052218       0.144550       0.892824 0.65064594E+01  0.61443083E+02                                 1.605780                            1.551183      -1.130299       2.363460                    0.997095       3.465638       9.923185       0.467697       1.386797      -0.685967       0.006123       0.034945      -0.010819       0.037091       0.004292      -0.002664      -0.007669      -0.010774       0.023385      -0.010785      -0.003074       0.013859              1.616310       1.351483       0.019134      -0.010433       2.061332      -0.093269       1.436115          -0.000016
           28              H       3.986124       3.812057       1.032133       0.136030       0.955456 0.73647635E+01  0.71918838E+02                                 1.686667                            1.654590      -1.328637       2.252818                    0.995586       3.742100      10.986539       0.449955       1.393969      -0.683346      -0.000923      -0.029432      -0.024788       0.038491      -0.005035      -0.005937       0.009640      -0.016362      -0.003205      -0.011173      -0.005714       0.016887              1.682223       1.454057       0.068734       0.053346       1.746140       0.216000       1.846472           0.000297
           29              H       4.123972       4.867382       4.911668       0.119772       1.189583 0.95791263E+01  0.99016709E+02                                 1.900021                            1.848574      -1.321832       2.258377                    0.993780       3.773106      11.072373       0.442940       1.337762      -0.696550       0.007043      -0.012702       0.038385       0.041041       0.003864       0.005090      -0.004073      -0.005709       0.051843      -0.014723      -0.003907       0.018630              1.904240       1.584198      -0.023686       0.004544       1.706368      -0.100116       2.422155           0.000289
           30              H       6.282450      10.609946      11.420397       0.128699       0.898813 0.66497936E+01  0.62456082E+02                                 1.551021                            1.522417      -0.767669       2.527634                    0.999646       3.285556       9.054270       0.498941       1.307045      -0.703819       0.005897       0.026562       0.027582       0.038744       0.002708       0.004715       0.006736      -0.018314       0.026745      -0.014664      -0.000227       0.014891              1.542129       1.335072       0.021504       0.048040       1.629932       0.228452       1.661385           0.000035
           31              H       6.044571      11.372074       9.241003       0.093196       1.124358 0.79595932E+01  0.78491200E+02                                 1.820289                            1.673558      -1.016031       2.389302                    0.997346       3.671903      10.497451       0.470711       1.319538      -0.699496       0.003764       0.043200      -0.012362       0.045091      -0.004168       0.003341      -0.004873      -0.018311       0.029132      -0.015128       0.001632       0.013496              1.881010       1.455975       0.064459      -0.007978       2.710310      -0.173895       1.476744           0.000083
           32              H       5.640948       7.756940       7.887584       0.096900       1.066600 0.74400967E+01  0.71377464E+02                                 1.698254                            1.574155      -0.774226       2.509608                    0.999607       3.351321       9.127366       0.511182       1.248958      -0.716759      -0.004577      -0.028768      -0.035648       0.046036       0.001499       0.000688       0.004052      -0.028703       0.023789      -0.018403       0.004929       0.013474              1.761048       1.403360       0.080934       0.176768       1.645537       0.528894       2.234248          -0.000236
           33              H       5.889891       6.876090       9.981301       0.129746       0.942941 0.71459754E+01  0.68588662E+02                                 1.621062                            1.592874      -0.929641       2.447684                    0.998851       3.435564       9.687612       0.479272       1.331474      -0.697975       0.001282      -0.040137       0.001018       0.040170       0.000701       0.004174       0.006430      -0.028359      -0.008591      -0.014363      -0.003389       0.017752              1.602975       1.376601      -0.000369       0.003469       2.003212      -0.097333       1.429113           0.000012
           34              H      11.839393      11.425399      11.835392       0.306358       0.501534 0.31718927E+01  0.25700234E+02                                 1.212125                            1.178057      -1.251556       2.385053                    0.998980       2.889848       8.356843       0.460726       1.640760      -0.640543      -0.015460       0.015447      -0.016564       0.027422      -0.012481      -0.001201       0.003541      -0.013997       0.025073      -0.018509       0.005490       0.013019              1.221694       1.222375      -0.097250       0.203196       1.149524      -0.067732       1.293185           0.000105
           35              H       6.897302       9.549539      13.160699       0.311937       0.517362 0.33292533E+01  0.26748168E+02                                 1.158271                            1.145984      -1.068369       2.499397                    0.999894       2.465462       6.638428       0.515368       1.479250      -0.671007       0.013850       0.034858      -0.002583       0.037597       0.014569       0.003200       0.000072      -0.026153       0.003184      -0.020496       0.001345       0.019151              1.157640       1.080719       0.088728      -0.020879       1.242684      -0.108147       1.149518           0.000018
           36              C       6.224534       3.084470      10.519456       0.539903      23.976136 0.27233739E+03  0.57369648E+04                                 7.622705                            5.808991       0.109702       2.085786                    0.999757      22.742677      63.352477       0.625757       0.464649      -1.028061       0.044426      -0.004053      -0.023698       0.050514       0.023733       0.013513      -0.015406      -0.157942      -0.102926      -0.071959      -0.028973       0.100932              8.873536      13.700495      -1.590907      -2.290377       5.176639       1.181037       7.743475          -0.007224
           37              C       4.903589       3.372907      11.152658      -0.000830      36.670724 0.43158887E+03  0.10053581E+05                                 9.521888                            6.888649       0.094276       2.038341                    0.999283      26.861474      75.034587       0.637715       0.412315      -1.074751      -0.036165       0.017184       0.021642       0.045514       0.003550       0.012663       0.001629      -0.006853       0.039093      -0.016077      -0.002955       0.019032             11.367955      17.548548      -1.329348      -2.354179       6.811544       2.837514       9.743773           0.003144
           38              C       3.698527       3.138679      10.518117      -0.147006      33.208867 0.44725693E+03  0.10659380E+05                                 9.087855                            7.166589      -0.083003       1.936353                    0.999543      30.482137      90.138421       0.596804       0.430625      -1.048426      -0.002637       0.009510       0.015706       0.018549       0.006090      -0.002456      -0.009624      -0.086153       0.045285      -0.051101       0.011276       0.039824             10.094716      15.809502      -0.257617      -0.276683       6.278061       1.822004       8.196586           0.002698
           39              C       2.515614       3.419628      11.140610      -0.017846      35.647360 0.44925948E+03  0.10599125E+05                                 9.388337                            7.069002       0.030768       2.013085                    0.999470      27.497278      77.981138       0.622419       0.417110      -1.068777       0.038729       0.009676       0.022847       0.045995      -0.004904      -0.011487       0.001978      -0.014102       0.034624      -0.018153       0.001178       0.016975             10.829026      16.180374       0.737200       1.489560       6.595454       2.424012       9.711250           0.001472
           40              C       2.500812       3.952725      12.423078      -0.191444      33.020459 0.49831001E+03  0.12180026E+05                                 9.044146                            7.546494      -0.103147       1.928440                    0.999394      31.116022      92.650294       0.584703       0.428570      -1.051524      -0.018491      -0.006357      -0.027717       0.033920      -0.013468      -0.030179      -0.025840      -0.048537      -0.030060      -0.054124       0.011992       0.042132              9.686360      10.949787       1.422832       1.759028       7.434704       3.256975      10.674588           0.002979
           41              C       3.717144       4.238797      13.049587       0.263305      29.672260 0.35676736E+03  0.80203013E+04                                 8.655775                            6.538129      -0.137616       1.990685                    0.999098      24.935153      71.169322       0.606384       0.449317      -1.039323       0.002576       0.048476       0.071851       0.086712      -0.006095       0.011591       0.039359      -0.003311       0.136100      -0.044780      -0.019599       0.064379              9.883460      10.588378      -0.131120      -0.550465       7.936737       4.471150      11.125264           0.001248
           42              C       4.904852       3.914904      12.441820      -0.163819      33.502622 0.46304594E+03  0.11113512E+05                                 9.181702                            7.313468      -0.161597       1.930556                    0.998111      29.970897      88.462044       0.589149       0.433166      -1.048609       0.020664      -0.008890      -0.021584       0.031175       0.012843       0.032026      -0.029191      -0.061178      -0.015169      -0.059002       0.009838       0.049164             10.104481      12.153770      -1.291405      -2.386601       7.399404       3.494036      10.760270           0.001803
           43              C      11.346705       3.164773      10.500714       0.545725      22.490293 0.27597990E+03  0.58571732E+04                                 7.365319                            5.900413      -0.033003       2.033427                    0.999504      23.246627      65.880527       0.610066       0.473063      -1.019242      -0.043932      -0.005524      -0.025023       0.050860      -0.011010      -0.011281      -0.031726      -0.143860      -0.069450      -0.066258      -0.026355       0.092613              8.212556      11.861450       0.904604       1.847064       5.207166       1.125211       7.569051           0.000863
           44              C      10.588286       3.428237       1.190099       0.490468      23.275838 0.27267067E+03  0.57606538E+04                                 7.512032                            5.851915       0.027204       2.074381                    0.999325      22.700920      63.866269       0.615579       0.470965      -1.021945       0.001290      -0.016181      -0.058432       0.060645       0.046573      -0.041308      -0.021871      -0.026638      -0.046286      -0.056399      -0.020010       0.076408              8.452566       6.979282      -2.520422       0.951286       9.033993       2.935347       9.344423          -0.000321
           45              C      10.820551       4.113235       2.498003       0.037942      30.460529 0.44967271E+03  0.10661072E+05                                 8.674926                            7.237755      -0.269662       1.928728                    0.998458      27.314201      78.848004       0.591370       0.436860      -1.051556      -0.003497       0.020656       0.031103       0.037501      -0.012713      -0.003431      -0.011069       0.040686      -0.070543      -0.030760      -0.004987       0.035747              9.485842       5.223983       0.426002       1.115977      10.201253       2.361639      13.032290           0.003110
           46              C      10.932846       3.457912       3.717553      -0.149667      29.336248 0.45937858E+03  0.11004108E+05                                 8.436355                            7.312262      -0.123650       1.950673                    0.996836      29.638027      87.407955       0.585812       0.436480      -1.046564      -0.001101       0.007973       0.005153       0.009557      -0.003833      -0.005142      -0.015418       0.006092      -0.051026      -0.025918       0.011836       0.014083              8.939295       5.251648       0.166394       0.717603       9.647108       1.382280      11.919127          -0.000790
           47              C      11.087156       4.222751       4.872845       0.105778      24.327541 0.34619325E+03  0.77394199E+04                                 7.511811                            6.390913       0.032166       2.032056                    0.998944      26.288452      75.303866       0.619267       0.442424      -1.041306      -0.006956       0.039981      -0.027271       0.048893      -0.010529      -0.003542      -0.032355       0.018712      -0.057381      -0.044554       0.015689       0.028865              8.020943       4.584636       0.584778       0.416128       8.590587       1.258530      10.887606           0.004610
           48              C      11.100194       6.182251       3.672037       0.086383      23.994165 0.35371327E+03  0.79474628E+04                                 7.393817                            6.423362       0.122044       2.053000                    0.999586      26.623603      76.372382       0.623195       0.437426      -1.044619      -0.003986      -0.036684       0.023834       0.043928      -0.014314      -0.012046      -0.020299      -0.002079      -0.096461      -0.043971       0.012584       0.031388              7.799987       4.711042       0.609839       0.958017       8.444966       0.617466      10.243954           0.004729
           49              C      10.889835       5.502671       2.472567      -0.123728      28.372650 0.46516664E+03  0.11202101E+05                                 8.340053                            7.426258      -0.306426       1.895729                    0.996408      29.677107      88.383500       0.572074       0.444593      -1.039486      -0.000704      -0.004851       0.004969       0.006980      -0.008039      -0.014253      -0.007566       0.039600      -0.053826      -0.027494      -0.006040       0.033534              8.699755       5.307396       0.535627       1.133433      10.074307       1.251707      10.717562          -0.001062
           50              C       9.376829       5.952421       8.661349       0.643510      23.314709 0.23718766E+03  0.48588685E+04                                 7.580685                            5.521200      -0.147522       2.021469                    0.999169      21.793841      61.174577       0.620379       0.481955      -1.011991      -0.014124      -0.043895      -0.072429       0.085862      -0.054138       0.064932      -0.039193       0.088137      -0.039853      -0.067145      -0.052312       0.119457              8.892017       5.791672       1.647968      -2.149275      10.113818       1.576520      10.770560           0.007385
           51              C       9.354604       6.995037       9.730965      -0.022247      35.320983 0.47125800E+03  0.11264563E+05                                 9.389591                            7.264106      -0.132540       1.957947                    0.999201      27.932421      80.031048       0.610258       0.419891      -1.065794      -0.015624       0.030330       0.048029       0.058913       0.013376      -0.000966      -0.021781       0.003917      -0.008749      -0.026168       0.000799       0.025369             10.851529       5.346209      -0.072959      -0.518849      13.384636       3.344983      13.823743          -0.001027
           52              C       9.341221       6.657668      11.087062      -0.195513      32.563530 0.47996378E+03  0.11610813E+05                                 8.973538                            7.418489      -0.050619       1.960777                    0.997932      30.376854      89.697626       0.588841       0.429985      -1.051678      -0.010032      -0.003984      -0.029510       0.031422      -0.005202      -0.000725      -0.038963       0.045746      -0.075233      -0.057522       0.021083       0.036439              9.735906       5.296969       0.169282      -0.010892       9.953309       1.874746      13.957440           0.002386
           53              C       9.448000       7.631158      12.068325       0.278866      28.300821 0.35242033E+03  0.78992172E+04                                 8.385273                            6.486679      -0.135606       1.990545                    0.999228      24.835809      70.807056       0.610334       0.447729      -1.040128       0.016802      -0.022168       0.077950       0.082764       0.015449       0.015048      -0.020506      -0.047939       0.150604      -0.057556      -0.000645       0.058201              9.506888       4.910128      -0.000841       0.443527       8.812706      -0.559225      14.797830          -0.000418
           54              C       9.481169       8.969946      11.702861      -0.224174      33.125247 0.53336010E+03  0.13302523E+05                                 9.182186                            7.891661      -0.383094       1.833973                    0.998164      32.295737      98.155193       0.560848       0.437872      -1.042565       0.008237       0.018566      -0.021501       0.029578      -0.014946       0.005904       0.021590       0.054591      -0.008990      -0.042349       0.009726       0.032623              9.780683       5.774476       0.354533       0.021329      11.061652      -2.760026      12.505919          -0.003419
           55              C       9.451996       9.320710      10.342748      -0.006969      34.334017 0.45520824E+03  0.10844956E+05                                 9.376318                            7.280569      -0.336711       1.896335                    0.998644      28.134671      81.896385       0.588758       0.436668      -1.049772      -0.009898      -0.043567       0.014743       0.047047      -0.003947       0.016522       0.006924       0.013563       0.062793      -0.022013      -0.007638       0.029651             10.700140       5.546627       0.484870       0.034143      15.856776      -0.647273      10.697017           0.001956
           56              C       9.395579       8.337534       9.373534      -0.152317      31.563526 0.48585404E+03  0.11892002E+05                                 8.983079                            7.601042      -0.461229       1.814824                    0.998190      31.819803      97.229902       0.561158       0.445935      -1.033136      -0.021505       0.002971       0.017818       0.028084      -0.002003       0.018334      -0.017764       0.070788       0.027566      -0.045929       0.003226       0.042703              9.645408       5.574395      -0.003054      -0.077847      13.344991       2.011914      10.016838          -0.001775
           57              C       9.530457      10.738094      10.006736       0.551621      22.846362 0.27008052E+03  0.57129419E+04                                 7.470063                            5.848612      -0.098808       2.012209                    0.999579      23.238439      66.195483       0.609672       0.474945      -1.016118      -0.008602       0.052478      -0.009030       0.053940      -0.016692      -0.036147       0.017464       0.121522      -0.023052      -0.062723      -0.020366       0.083089              8.470165       5.138370       0.734573       1.201616      13.203010      -1.377709       7.069116          -0.004759
           58              C       7.349133       5.440704       1.061584       0.498978      22.802970 0.28285828E+03  0.60382040E+04                                 7.434324                            5.973651      -0.256648       1.967205                    0.998916      23.227303      65.945890       0.606492       0.473088      -1.019568       0.009673       0.022666      -0.063602       0.068209      -0.026271      -0.008371       0.019062       0.049464       0.007087      -0.042112       0.000822       0.041290              8.164300       5.345841       0.986696       1.365235       7.297087      -0.966739      11.849972           0.000043
           59              C       7.399488       4.794420       2.425713      -0.002095      32.205640 0.47760124E+03  0.11484249E+05                                 8.953221                            7.425022      -0.405591       1.870296                    0.998157      28.273535      81.942925       0.588447       0.432874      -1.054963       0.005942      -0.011172       0.046975       0.048650       0.006754      -0.006662       0.007481       0.007665      -0.033394      -0.017541       0.003996       0.013545              9.780654       5.625422      -0.056383       0.813886       9.643845      -2.139833      14.072694           0.000204
           60              C       7.352341       3.436839       2.664001      -0.178701      28.991810 0.48200706E+03  0.11678669E+05                                 8.307286                            7.468574      -0.018382       1.965813                    0.998503      30.491649      90.260024       0.582523       0.433964      -1.048717      -0.005013       0.001241       0.011841       0.012918       0.011399      -0.003975       0.033124       0.006020      -0.017471      -0.038767       0.007123       0.031644              8.506438       5.483873      -0.001837       0.440275      10.015017      -1.732802      10.020423           0.000505
           61              C       7.500081       2.987176       3.985291       0.087255      24.817276 0.35527414E+03  0.79963184E+04                                 7.580035                            6.456881      -0.074602       1.992838                    0.998269      26.710035      76.843075       0.618396       0.440061      -1.042400      -0.018217       0.031300       0.009952       0.037558      -0.006725      -0.016278      -0.016609       0.025490      -0.139536      -0.054376       0.014800       0.039576              7.932071       4.777118       0.479448       0.670813      10.122286      -0.215833       8.896809           0.000370
           62              C       7.732872       5.110596       4.781814       0.070735      23.888253 0.34412393E+03  0.76659151E+04                                 7.324645                            6.305723       0.136035       2.058581                    0.999181      26.449022      75.125122       0.634557       0.433297      -1.048893      -0.011559      -0.028772      -0.004287       0.031303       0.005350      -0.013125       0.039059       0.060837      -0.056538      -0.060679       0.017822       0.042857              7.677102       4.709326       0.201809       1.115663       7.851839       0.466773      10.470142          -0.000297
           63              C       7.589629       5.646833       3.526119      -0.156374      28.571386 0.47161127E+03  0.11374311E+05                                 8.252944                            7.389220      -0.083879       1.944467                    0.999188      30.321522      89.798490       0.584953       0.434155      -1.047713      -0.008484      -0.013896      -0.005924       0.017325       0.001528      -0.006863       0.018037      -0.012902      -0.094177      -0.037943       0.010270       0.027673              8.506067       5.471389      -0.082805       1.120559       8.033126      -0.148557      12.013686           0.000408
           64              C       7.283245      10.359899       2.867482       0.539904      23.976703 0.27234416E+03  0.57371318E+04                                 7.622785                            5.809038       0.109758       2.085798                    0.999757      22.742816      63.352589       0.625760       0.464645      -1.028065      -0.044422       0.004052       0.023716       0.050519       0.023734       0.013514      -0.015409      -0.157943      -0.102971      -0.071957      -0.028984       0.100941              8.873686      13.701052      -1.590903      -2.290307       5.176656       1.180978       7.743350          -0.007122
           65              C       8.604190      10.071462       2.234280      -0.000815      36.670580 0.43158236E+03  0.10053367E+05                                 9.521745                            6.888506       0.094423       2.038389                    0.999283      26.861344      75.033392       0.637736       0.412304      -1.074761       0.036166      -0.017194      -0.021643       0.045519       0.003548       0.012660       0.001631      -0.006862       0.039103      -0.016078      -0.002954       0.019032             11.367841      17.548621      -1.329099      -2.353638       6.811393       2.837422       9.743507           0.003305
           66              C       9.809252      10.305690       2.868821      -0.146983      33.212512 0.44730066E+03  0.10660821E+05                                 9.088788                            7.167106      -0.083609       1.936139                    0.999542      30.485087      90.152658       0.596754       0.430645      -1.048400       0.002619      -0.009499      -0.015721       0.018554       0.006077      -0.002545      -0.009677      -0.086277       0.045115      -0.051137       0.011203       0.039934             10.095911      15.811442      -0.257602      -0.276579       6.278652       1.822386       8.197639           0.002875
           67              C      10.992165      10.024741       2.246328      -0.017674      35.646973 0.44923504E+03  0.10598435E+05                                 9.388307                            7.068800       0.030466       2.013004                    0.999469      27.496753      77.979950       0.622428       0.417109      -1.068775      -0.038730      -0.009666      -0.022835       0.045988      -0.004904      -0.011480       0.001928      -0.014246       0.034445      -0.018194       0.001293       0.016901             10.829154      16.180608       0.737186       1.489592       6.595382       2.424170       9.711471           0.001781
           68              C       0.827967       9.491644       0.963860      -0.191477      33.023173 0.49834681E+03  0.12181196E+05                                 9.044691                            7.546795      -0.103337       1.928359                    0.999394      31.117887      92.658010       0.584687       0.428573      -1.051518       0.018479       0.006333       0.027701       0.033896      -0.013476      -0.030191      -0.025863      -0.048645      -0.029992      -0.054164       0.011975       0.042189              9.687050      10.950530       1.422977       1.759224       7.435155       3.257365      10.675464           0.003145
           69              C       9.790635       9.205572       0.337351       0.263301      29.672545 0.35676695E+03  0.80202673E+04                                 8.655723                            6.538048      -0.137511       1.990717                    0.999099      24.935100      71.168410       0.606400       0.449307      -1.039332      -0.002578      -0.048494      -0.071845       0.086718      -0.006104       0.011596       0.039360      -0.003306       0.136110      -0.044791      -0.019591       0.064381              9.883439      10.588379      -0.131008      -0.550282       7.936676       4.471171      11.125262           0.001392
           70              C       8.602927       9.529465       0.945118      -0.163827      33.502719 0.46304438E+03  0.11113431E+05                                 9.181598                            7.313369      -0.161445       1.930598                    0.998113      29.970866      88.460887       0.589165       0.433155      -1.048618      -0.020659       0.008892       0.021592       0.031178       0.012842       0.032036      -0.029202      -0.061180      -0.015130      -0.059015       0.009840       0.049174             10.104370      12.153714      -1.291295      -2.386369       7.399294       3.493992      10.760101           0.001898
           71              C       2.161074      10.279596       2.886224       0.545987      22.494886 0.27604446E+03  0.58589923E+04                                 7.366550                            5.901256      -0.033148       2.033263                    0.999505      23.251823      65.901691       0.609988       0.473087      -1.019210       0.043960       0.005536       0.025082       0.050914      -0.010990      -0.011218      -0.031818      -0.144111      -0.069726      -0.066297      -0.026515       0.092812              8.214048      11.863936       0.904855       1.847609       5.207992       1.125414       7.570218           0.001305
           72              C       2.919493      10.016132      12.196839       0.490461      23.276247 0.27267537E+03  0.57607760E+04                                 7.512117                            5.851962       0.027211       2.074381                    0.999325      22.701076      63.866771       0.615577       0.470965      -1.021945      -0.001290       0.016179       0.058436       0.060648       0.046577      -0.041309      -0.021867      -0.026635      -0.046284      -0.056401      -0.020008       0.076409              8.452685       6.979324      -2.520403       0.951317       9.034100       2.935463       9.344630          -0.000289
           73              C       2.687228       9.331134      10.888935       0.037941      30.460873 0.44967619E+03  0.10661184E+05                                 8.675013                            7.237797      -0.269705       1.928711                    0.998458      27.314418      78.848951       0.591366       0.436862      -1.051554       0.003497      -0.020659      -0.031104       0.037503      -0.012713      -0.003432      -0.011068       0.040688      -0.070529      -0.030757      -0.004989       0.035745              9.485974       5.224041       0.426019       1.116014      10.201330       2.361778      13.032550           0.003117
           74              C       2.574933       9.986457       9.669385      -0.149702      29.337267 0.45939977E+03  0.11004729E+05                                 8.436521                            7.312426      -0.123594       1.950679                    0.996837      29.638646      87.409886       0.585806       0.436479      -1.046566       0.001104      -0.007974      -0.005156       0.009560      -0.003822      -0.005145      -0.015433       0.006065      -0.051013      -0.025924       0.011844       0.014080              8.939474       5.251788       0.166393       0.717650       9.647037       1.382319      11.919597          -0.000755
           75              C       2.420623       9.221618       8.514093       0.105812      24.326611 0.34617528E+03  0.77389147E+04                                 7.511614                            6.390736       0.032184       2.032076                    0.998943      26.287694      75.301098       0.619277       0.442422      -1.041308       0.006954      -0.039984       0.027269       0.048895      -0.010524      -0.003545      -0.032351       0.018719      -0.057384      -0.044551       0.015695       0.028856              8.020741       4.584518       0.584742       0.416130       8.590259       1.258368      10.887446           0.004617
           76              C       2.407585       7.262118       9.714901       0.086376      23.994687 0.35372130E+03  0.79477043E+04                                 7.393958                            6.423455       0.121950       2.052964                    0.999585      26.624118      76.374655       0.623187       0.437429      -1.044615       0.003989       0.036686      -0.023833       0.043929      -0.014316      -0.012044      -0.020299      -0.002075      -0.096450      -0.043968       0.012581       0.031388              7.800153       4.711125       0.609850       0.958060       8.445115       0.617501      10.244220           0.004718
           77              C       2.617944       7.941698      10.914371      -0.123722      28.372611 0.46516432E+03  0.11202039E+05                                 8.340064                            7.426249      -0.306455       1.895721                    0.996408      29.677096      88.383638       0.572073       0.444594      -1.039485       0.000706       0.004853      -0.004970       0.006982      -0.008041      -0.014253      -0.007567       0.039606      -0.053823      -0.027496      -0.006041       0.033537              8.699780       5.307401       0.535627       1.133457      10.074280       1.251750      10.717659          -0.001059
           78              C       4.130950       7.491948       4.725589       0.643509      23.314372 0.23718580E+03  0.48588136E+04                                 7.580588                            5.521163      -0.147439       2.021499                    0.999169      21.793613      61.173533       0.620384       0.481952      -1.011994       0.014100       0.043901       0.072423       0.085856      -0.054153       0.064935      -0.039196       0.088121      -0.039867      -0.067144      -0.052323       0.119467              8.891876       5.791578       1.647907      -2.149236      10.113678       1.576471      10.770372           0.007362
           79              C       4.153175       6.449332       3.655973      -0.022238      35.320683 0.47125566E+03  0.11264492E+05                                 9.389534                            7.264087      -0.132538       1.957948                    0.999201      27.932331      80.030700       0.610259       0.419891      -1.065794       0.015616      -0.030329      -0.048029       0.058911       0.013367      -0.000967      -0.021783       0.003919      -0.008763      -0.026166       0.000802       0.025364             10.851432       5.346172      -0.072989      -0.518864      13.384541       3.344837      13.823584          -0.001029
           80              C       4.166558       6.786701       2.299876      -0.195490      32.563009 0.47995442E+03  0.11610544E+05                                 8.973459                            7.418420      -0.050662       1.960768                    0.997932      30.376685      89.697311       0.588843       0.429986      -1.051677       0.010024       0.003986       0.029512       0.031421      -0.005204      -0.000733      -0.038951       0.045764      -0.075244      -0.057516       0.021070       0.036447              9.735811       5.296904       0.169263      -0.010915       9.953379       1.874655      13.957150           0.002386
           81              C       4.059779       5.813211       1.318613       0.278864      28.300855 0.35242133E+03  0.78992482E+04                                 8.385291                            6.486697      -0.135586       1.990551                    0.999228      24.835857      70.807320       0.610332       0.447730      -1.040127      -0.016804       0.022169      -0.077951       0.082765       0.015449       0.015046      -0.020505      -0.047937       0.150603      -0.057554      -0.000646       0.058200              9.506899       4.910126      -0.000841       0.443508       8.812789      -0.559210      14.797781          -0.000414
           82              C       4.026610       4.474423       1.684077      -0.224172      33.125372 0.53336273E+03  0.13302611E+05                                 9.182208                            7.891677      -0.383116       1.833963                    0.998165      32.295933      98.156014       0.560847       0.437872      -1.042564      -0.008242      -0.018562       0.021502       0.029577      -0.014945       0.005903       0.021590       0.054603      -0.008976      -0.042354       0.009728       0.032625              9.780699       5.774478       0.354542       0.021313      11.061706      -2.760023      12.505912          -0.003413
           83              C       4.055783       4.123659       3.044190      -0.006974      34.334374 0.45521368E+03  0.10845126E+05                                 9.376390                            7.280624      -0.336749       1.896318                    0.998644      28.134991      81.897664       0.588754       0.436670      -1.049771       0.009893       0.043570      -0.014744       0.047049      -0.003945       0.016520       0.006921       0.013564       0.062786      -0.022009      -0.007638       0.029648             10.700217       5.546670       0.484903       0.034131      15.856914      -0.647240      10.697067           0.001961
           84              C       4.112200       5.106835       4.013404      -0.152330      31.564116 0.48586483E+03  0.11892343E+05                                 8.983199                            7.601134      -0.461256       1.814809                    0.998190      31.820396      97.232337       0.561153       0.445936      -1.033135       0.021500      -0.002968      -0.017819       0.028081      -0.002002       0.018336      -0.017761       0.070789       0.027562      -0.045928       0.003223       0.042705              9.645535       5.574462      -0.003054      -0.077848      13.345168       2.011941      10.016975          -0.001773
           85              C       3.977322       2.706275       3.380202       0.551616      22.847118 0.27009145E+03  0.57132247E+04                                 7.470213                            5.848724      -0.098790       2.012208                    0.999579      23.238747      66.196420       0.609667       0.474944      -1.016120       0.008591      -0.052480       0.009043       0.053942      -0.016685      -0.036151       0.017458       0.121520      -0.023094      -0.062713      -0.020379       0.083092              8.470343       5.138463       0.734644       1.201617      13.203395      -1.377725       7.069172          -0.004752
           86              C       6.158646       8.003665      12.325354       0.498973      22.802998 0.28285842E+03  0.60382069E+04                                 7.434326                            5.973649      -0.256634       1.967210                    0.998916      23.227309      65.945882       0.606493       0.473088      -1.019568      -0.009672      -0.022666       0.063601       0.068209      -0.026270      -0.008372       0.019062       0.049464       0.007089      -0.042111       0.000822       0.041289              8.164303       5.345828       0.986698       1.365234       7.297083      -0.966728      11.849997           0.000048
           87              C       6.108291       8.649949      10.961225      -0.002096      32.205638 0.47760025E+03  0.11484217E+05                                 8.953211                            7.425007      -0.405580       1.870300                    0.998157      28.273479      81.942668       0.588449       0.432873      -1.054964      -0.005940       0.011172      -0.046975       0.048650       0.006755      -0.006662       0.007480       0.007665      -0.033395      -0.017542       0.003996       0.013546              9.780648       5.625406      -0.056376       0.813890       9.643808      -2.139812      14.072729           0.000205
           88              C       6.155438      10.007530      10.722937      -0.178702      28.991875 0.48200765E+03  0.11678686E+05                                 8.307304                            7.468586      -0.018393       1.965810                    0.998503      30.491620      90.259932       0.582522       0.433964      -1.048717       0.005021      -0.001242      -0.011841       0.012922       0.011406      -0.003978       0.033127       0.006024      -0.017465      -0.038773       0.007126       0.031647              8.506458       5.483872      -0.001822       0.440267      10.015016      -1.732807      10.020486           0.000531
           89              C       6.007698      10.457193       9.401647       0.087249      24.817435 0.35527531E+03  0.79963428E+04                                 7.580025                            6.456866      -0.074670       1.992812                    0.998269      26.710145      76.843116       0.618401       0.440058      -1.042403       0.018232      -0.031303      -0.009953       0.037568      -0.006713      -0.016278      -0.016612       0.025497      -0.139532      -0.054375       0.014800       0.039575              7.932062       4.777103       0.479482       0.670819      10.122258      -0.215840       8.896824           0.000393
           90              C       5.774907       8.333773       8.605124       0.070734      23.888303 0.34412414E+03  0.76659211E+04                                 7.324657                            6.305726       0.136033       2.058581                    0.999181      26.449026      75.125147       0.634557       0.433298      -1.048893       0.011563       0.028773       0.004287       0.031305       0.005349      -0.013125       0.039059       0.060838      -0.056544      -0.060679       0.017821       0.042858              7.677122       4.709331       0.201816       1.115678       7.851836       0.466784      10.470198          -0.000280
           91              C       5.918150       7.797536       9.860819      -0.156376      28.571378 0.47161003E+03  0.11374274E+05                                 8.252946                            7.389212      -0.083872       1.944470                    0.999188      30.321474      89.798341       0.584953       0.434155      -1.047713       0.008487       0.013895       0.005924       0.017327       0.001526      -0.006864       0.018036      -0.012899      -0.094179      -0.037944       0.010271       0.027672              8.506077       5.471382      -0.082805       1.120570       8.033108      -0.148544      12.013742           0.000435
           92              N       1.161392       2.333535       0.933070      -0.409535      37.440560 0.49341914E+03  0.11898835E+05                                 9.603492                            7.334567      -0.499484       1.872477                    0.996176      29.004348      82.746914       0.621231       0.408850      -1.075778      -0.014766      -0.014131      -0.095930       0.098083      -0.052455       0.014902       0.029862       0.001361       0.062458      -0.073629       0.025634       0.047995             11.014517       7.637333      -2.983727      -0.237405      12.990238       5.248060      12.415979           0.004191
           93              N      11.206318       5.561432       4.855442      -0.272555      34.247984 0.55219678E+03  0.13510979E+05                                 8.716522                            7.542642       0.070227       2.035791                    0.998252      28.493865      78.319742       0.647931       0.386353      -1.106070      -0.037636      -0.092390      -0.146384       0.177146      -0.008769      -0.013186      -0.070409      -0.034088      -0.115901      -0.083815       0.005173       0.078642              9.459905       5.677840       0.894278       0.781077       9.807126       0.820344      12.894748           0.006528
           94              N       6.899238       4.682352       0.037483      -0.413644      35.493462 0.47522895E+03  0.11340783E+05                                 9.266448                            7.186230      -0.414917       1.903761                    0.995921      28.658647      81.046616       0.629847       0.407503      -1.077832       0.028472       0.045564      -0.067399       0.086194       0.054011       0.013559      -0.003414      -0.136042       0.041559      -0.095556       0.015602       0.079954             10.526951       6.643046       0.612547       1.917127       6.736539      -0.606961      18.201270          -0.001760
           95              N       7.689403       3.802357       5.016086      -0.228198      28.855081 0.46631269E+03  0.10908676E+05                                 7.615743                            6.852449       0.490742       2.158842                    0.999647      27.627971      73.617827       0.693371       0.377612      -1.115350      -0.051852       0.095815      -0.231734       0.256066       0.024741      -0.031327       0.125484      -0.051132      -0.519141      -0.225465       0.064499       0.160966              7.716889       5.064370       0.659691       0.727756       9.662461       1.409885       8.423837           0.004226
           96              N      12.346387      11.110834      12.453868      -0.409495      37.440514 0.49341485E+03  0.11898699E+05                                 9.603439                            7.334495      -0.499476       1.872479                    0.996177      29.004353      82.746660       0.621240       0.408846      -1.075782       0.014759       0.014122       0.095946       0.098097      -0.052472       0.014913       0.029877       0.001376       0.062453      -0.073655       0.025645       0.048010             11.014481       7.637283      -2.983590      -0.237261      12.990087       5.248114      12.416074           0.004441
           97              N       2.301461       7.882937       8.531496      -0.272552      34.247928 0.55219505E+03  0.13510932E+05                                 8.716538                            7.542650       0.070227       2.035794                    0.998252      28.493773      78.319585       0.647928       0.386355      -1.106068       0.037633       0.092394       0.146381       0.177145      -0.008770      -0.013181      -0.070414      -0.034077      -0.115887      -0.083816       0.005174       0.078642              9.459930       5.677846       0.894265       0.781100       9.807072       0.820286      12.894871           0.006536
           98              N       6.608541       8.762017      13.349455      -0.413639      35.493365 0.47522800E+03  0.11340761E+05                                 9.266446                            7.186234      -0.414910       1.903765                    0.995921      28.658632      81.046739       0.629845       0.407504      -1.077831      -0.028471      -0.045565       0.067399       0.086194       0.054012       0.013558      -0.003417      -0.136034       0.041567      -0.095555       0.015605       0.079950             10.526940       6.643025       0.612552       1.917106       6.736552      -0.606936      18.201243          -0.001752
           99              N       5.818376       9.642012       8.370852      -0.228190      28.854616 0.46630216E+03  0.10908356E+05                                 7.615620                            6.852338       0.490774       2.158854                    0.999647      27.627792      73.616835       0.693382       0.377608      -1.115354       0.051859      -0.095818       0.231737       0.256071       0.024745      -0.031327       0.125484      -0.051126      -0.519152      -0.225469       0.064503       0.160965              7.716765       5.064294       0.659698       0.727762       9.662303       1.409868       8.423699           0.004426
          100              O       6.318010       2.841869       9.263761      -0.517492      28.073649 0.45646079E+03  0.10501628E+05                                 7.195376                            6.534125       0.837368       2.330702                    0.998335      26.597992      67.729908       0.759015       0.350754      -1.149067      -0.025449       0.004651       0.020792       0.033190       0.008750      -0.009612       0.022238      -0.033891       0.128063      -0.043189      -0.008709       0.051898              7.442884       7.108072      -0.173513      -1.419967       5.951319       0.846109       9.269261           0.133659
          101              O       7.261323       3.074708      11.216915      -0.494055      29.365290 0.45160920E+03  0.10359332E+05                                 7.462030                            6.510292       0.704225       2.299769                    0.998731      26.013394      66.081739       0.758696       0.351941      -1.148425      -0.023402       0.007146       0.013133       0.027770       0.000456       0.043854      -0.009178       0.015540      -0.062107      -0.050443       0.003288       0.047155              8.202439      13.109539      -0.836945       0.831165       5.831995       0.106518       5.665784           0.095976
          102              O      11.298920       2.798553       9.265100      -0.606076      29.503930 0.50066985E+03  0.11773274E+05                                 7.337412                            6.770496       0.881891       2.310940                    0.999456      27.947215      71.653666       0.758647       0.343337      -1.156672       0.019613       0.007552       0.030746       0.037243      -0.004724       0.020317       0.028076      -0.053966       0.148783      -0.057559      -0.007432       0.064992              7.508102       6.639255       0.344122       1.151128       6.269207       1.026080       9.615845          -0.070315
          103              O      10.323067       3.339581      11.160690      -0.528130      30.954581 0.50778233E+03  0.12034721E+05                                 7.815242                            7.008683       0.452519       2.215942                    0.995652      26.812858      69.999328       0.712395       0.362766      -1.135933       0.017285      -0.007779       0.005298       0.019682      -0.006946      -0.045543      -0.027379      -0.019863      -0.118113      -0.073687       0.029040       0.044647              8.348046      12.222219      -0.214979      -0.635370       6.874092       0.199685       5.947826          -0.019669
          104              O       9.743738       3.863202       0.420350      -0.462040      29.622207 0.49183315E+03  0.11500935E+05                                 7.449956                            6.843361       0.761488       2.339222                    0.995063      25.576080      65.147105       0.733565       0.357069      -1.146699       0.026746      -0.016507       0.002781       0.031552       0.025025       0.010927      -0.069467       0.065128      -0.084989      -0.097387       0.037723       0.059665              7.661026       8.823650      -2.353929       2.410648       6.502201      -1.056283       7.657226           0.002987
          105              O       8.843434       4.836642       8.922394      -0.590185      40.707705 0.57509425E+03  0.14042196E+05                                 9.372970                            7.416553       0.351454       2.160906                    0.996696      27.906611      73.627376       0.699381       0.358671      -1.140678       0.001356       0.047666      -0.011177       0.048978       0.008957       0.032691      -0.055978       0.023651      -0.138416      -0.088958       0.035328       0.053630             10.608421       7.777604       3.961757      -0.895682      16.932089      -2.208945       7.115570          -0.012828
          106              O       9.938931       6.210224       7.585039      -0.591385      39.814742 0.55232434E+03  0.13343098E+05                                 9.166909                            7.199289       0.523894       2.205765                    0.998308      27.987016      73.310177       0.720489       0.351898      -1.146780      -0.066156      -0.017423       0.024200       0.072566      -0.019945      -0.010813      -0.045162       0.115428      -0.001599      -0.085947       0.024389       0.061557             10.708152       9.013402       0.997788      -5.137384       6.154234       0.038730      16.956819           0.037542
          107              O       9.217506      11.155707       8.848766      -0.547747      28.290949 0.46112659E+03  0.10639680E+05                                 7.221618                            6.545196       0.788562       2.308032                    0.998303      26.888310      68.646158       0.761976       0.348383      -1.150617      -0.014405      -0.029026       0.015651       0.035986      -0.014936       0.017126      -0.037485       0.042995       0.076968      -0.052985      -0.001288       0.054273              7.580176       5.630529      -0.558489       1.316958       8.276737      -2.377927       8.833262           0.085707
          108              O       9.914246      11.586109      10.855468      -0.547511      34.275022 0.55681083E+03  0.13484963E+05                                 8.389515                            7.339501       0.381933       2.189825                    0.994240      27.217029      71.490032       0.697120       0.362791      -1.137546      -0.018618      -0.017641       0.010864       0.027854       0.021020       0.010692       0.053967       0.035816       0.000731      -0.064700       0.006859       0.057841              9.089358       7.428434       1.745586       1.887679      12.724450       1.498793       7.115190           0.064907
          109              O       7.689602       6.590183       0.954489      -0.445851      26.972544 0.44484912E+03  0.10157186E+05                                 6.978935                            6.506083       0.764055       2.350884                    0.995099      25.055969      63.325747       0.751775       0.356827      -1.145451      -0.006703      -0.023718      -0.015712       0.029229      -0.019395      -0.024326      -0.002398       0.027761      -0.196284      -0.070937       0.010916       0.060022              7.033082       5.735114       1.895753      -0.016668       9.395014      -0.942544       5.969119           0.000720
          110              O       7.189769      10.602500       4.123177      -0.517303      28.068316 0.45635103E+03  0.10498419E+05                                 7.194285                            6.533188       0.837592       2.330819                    0.998335      26.595880      67.721210       0.759099       0.350738      -1.149086       0.025435      -0.004655      -0.020827       0.033202       0.008741      -0.009628       0.022247      -0.033817       0.127997      -0.043153      -0.008732       0.051885              7.441730       7.107017      -0.173458      -1.419673       5.950426       0.845926       9.267748           0.134090
          111              O       6.246456      10.369661       2.170023      -0.494090      29.367723 0.45165122E+03  0.10360541E+05                                 7.462444                            6.510590       0.704113       2.299725                    0.998730      26.014432      66.085245       0.758679       0.351940      -1.148425       0.023352      -0.007144      -0.013111       0.027717       0.000477       0.043893      -0.009217       0.015502      -0.062381      -0.050545       0.003362       0.047183              8.202992      13.110693      -0.837022       0.831156       5.832300       0.106515       5.665985           0.096164
          112              O       2.208859      10.645816       4.121838      -0.606998      29.537264 0.50139083E+03  0.11794139E+05                                 7.340907                            6.773609       0.882540       2.310788                    0.999456      27.973104      71.725362       0.758789       0.343159      -1.156854      -0.019049      -0.007546      -0.030670       0.036885      -0.004514       0.021075       0.027938      -0.056909       0.150733      -0.059385      -0.006406       0.065792              7.511722       6.642794       0.344379       1.151910       6.272034       1.026570       9.620338          -0.058854
          113              O       3.184712      10.104788       2.226248      -0.528335      30.966293 0.50801840E+03  0.12041526E+05                                 7.816181                            7.009437       0.453248       2.216046                    0.995658      26.821467      70.021731       0.712502       0.362675      -1.136021      -0.017161       0.007875      -0.004910       0.019509      -0.006953      -0.045584      -0.027632      -0.019897      -0.120096      -0.074203       0.029284       0.044918              8.349115      12.223957      -0.215021      -0.635510       6.874845       0.199768       5.948542          -0.014787
          114              O       3.764041       9.581167      12.966588      -0.461994      29.620902 0.49180499E+03  0.11500099E+05                                 7.449707                            6.843140       0.761524       2.339250                    0.995062      25.575431      65.144704       0.733581       0.357067      -1.146702      -0.026743       0.016510      -0.002775       0.031551       0.025026       0.010929      -0.069462       0.065123      -0.084985      -0.097382       0.037720       0.059662              7.660763       8.823301      -2.353787       2.410566       6.501986      -1.056200       7.657004           0.003118
          115              O       4.664345       8.607727       4.464544      -0.590119      40.704254 0.57504275E+03  0.14040612E+05                                 9.372430                            7.416213       0.351477       2.160935                    0.996696      27.905511      73.623415       0.699398       0.358670      -1.140679      -0.001404      -0.047629       0.011161       0.048939       0.008947       0.032697      -0.055991       0.023636      -0.138454      -0.088975       0.035325       0.053649             10.607740       7.777172       3.961337      -0.895576      16.930880      -2.208803       7.115168          -0.012770
          116              O       3.568848       7.234145       5.801899      -0.591380      39.814334 0.55232195E+03  0.13343024E+05                                 9.166847                            7.199277       0.523915       2.205774                    0.998308      27.986935      73.309888       0.720489       0.351898      -1.146780       0.066144       0.017439      -0.024209       0.072562      -0.019953      -0.010812      -0.045157       0.115421      -0.001598      -0.085942       0.024386       0.061556             10.708052       9.013303       0.997747      -5.137283       6.154200       0.038752      16.956655           0.037548
          117              O       4.290273       2.288662       4.538172      -0.547662      28.288413 0.46107644E+03  0.10638192E+05                                 7.221002                            6.544681       0.788636       2.308064                    0.998303      26.887883      68.643120       0.762037       0.348366      -1.150636       0.014374       0.028990      -0.015682       0.035958      -0.014940       0.017111      -0.037518       0.042986       0.076937      -0.053005      -0.001276       0.054281              7.579496       5.630100      -0.558400       1.316825       8.275934      -2.377682       8.832456           0.085816
          118              O       3.593533       1.858260       2.531470      -0.547458      34.273133 0.55677347E+03  0.13483809E+05                                 8.389149                            7.339205       0.381925       2.189844                    0.994239      27.216295      71.487036       0.697142       0.362786      -1.137552       0.018584       0.017598      -0.010838       0.027794       0.021040       0.010676       0.053987       0.035829       0.000595      -0.064732       0.006881       0.057851              9.088958       7.428124       1.745609       1.887510      12.723966       1.498738       7.114783           0.064868
          119              O       5.818177       6.854186      12.432449      -0.445851      26.972569 0.44485004E+03  0.10157214E+05                                 6.978947                            6.506096       0.764038       2.350879                    0.995099      25.055978      63.325835       0.751773       0.356828      -1.145450       0.006701       0.023718       0.015712       0.029229      -0.019394      -0.024326      -0.002398       0.027761      -0.196279      -0.070936       0.010916       0.060020              7.033087       5.735102       1.895746      -0.016671       9.395019      -0.942558       5.969140           0.000740

******************************************************
Auxiliary information for the entire system
The total spin magnetic moment of the unit cell is   5.617769
The total net atomic charge of the unit cell is   -0.000003
Accuracy of reproducing the electrostatic potential in the unit cell:
  The inner radius (bohr) =    5.0000
  The outer radius (bohr) =   12.0000
  Valid grid points have density less than (e/(bohr^3)) =    0.0001
  The number of valid grid points were=         2302
  The rms potential error without charges in kcal/mol is=     10.28947
  The rms potential error with partial charges in kcal/mol is=      1.89773
  The RRMSE value at monopole order=      0.18443
  The rms potential error with partial charges and cloud penetration in kcal/mol is=      1.90990
  The RRMSE value at monopole order with cloud penetration is=      0.18562
  The rms potential error with partial charges and atomic dipoles in kcal/mol is=      0.56485
  The RRMSE value at dipole order=      0.05490
  The rms potential error with partial charges, atomic dipoles and cloud penetration in kcal/mol is=      0.55776
  The RRMSE value at dipole order with cloud penetration=      0.05421

******************************************************
The electron densities and ab initio electrostatic potential were computed in VASP using the PBE functional and
projector augmented wave method. See the main text of the journal article for a description of computational details.
The atomic charges, dipoles, and quadrupoles were computed with the DDEC6 method as described in
(a) T. A. Manz and N. Gabaldon Limas, RSC Adv. 6 (2016) 47771-47801 DOI: 10.1039/c6ra04656h
(b) N. Gabaldon Limas and T. A. Manz, RSC Adv. 8 (2018) 2678-2707 DOI: 10.1039/c7ra11829e.
For each atom in the material, the electron cloud parameters were fit to the spherically averaged atom-in-material
electron density using radial positions for which this density was between 10^-4 and 10^-2 electrons per cubic bohr.
The polarizabilities, dispersion coefficients, and quantum Drude oscillator (QDO) parameters were fit using the MCLF method.
The magnetic structure of the system was optimized in VASP from the default ferromagnetic initial guess using spin polarization.
The atomic spin moments (ASMs) were computed on this optimized magnetic structure using the DDEC6 partition as inputs
to the method of T. A. Manz and D. S. Sholl, J. Chem. Theory Comput. 7 (2011) 4146-4164 DOI: 10.1021/ct200539n.
The RMSE and RRMSE were computed using a uniform grid with Ewald summation.
