# Supplementary material for: A collection of forcefield precursors for metal–organic frameworks
Source: RSC Adv. 2019 Nov 13;9(63):36492–507. doi: 10.1039/c9ra07327b (PMC9075174; doi:10.1039/c9ra07327b)
Supplement: RA-009-C9RA07327B-s4966 [file RA-009-C9RA07327B-s4966.xyz]

  119
jmolscript: load "" {1 1 1} spacegroup "x,y,z" unitcell [{     10.148000     0.000000     0.000000 }, {      0.717188    10.860846     0.000000 }, {      2.565860     2.531406    13.348011 }]
Gd     7.473943     1.350187     2.719524     1.945899
Gd     5.957105    12.042065    10.628487     1.945941
Mn     0.358594     5.430423     0.000000     1.015201
H      8.188417     8.334339     5.639535     0.136615
H      7.945652     4.469753     4.635764     0.141938
H      8.064485     7.283854     1.772616     0.122795
H      8.864138     7.819985    10.063065     0.127328
H      9.081229     6.949376    12.161373     0.091502
H      8.737686     3.334918    10.798541     0.089984
H      8.473736     4.093849     8.666864     0.122019
H      2.399226     1.485079     2.928554     0.126470
H     10.556732     2.885605     6.121398     0.135228
H      4.401767     2.780826     6.158772     0.147048
H     12.025124     7.224624     8.361194     0.139767
H     12.377401     8.339770    10.312673     0.090195
H     12.382601     5.027911    12.332227     0.094114
H     12.137946     3.792022    10.414118     0.134199
H      7.882199     5.151304     6.900922     0.309556
H      2.953784     3.278945     8.218370     0.307240
H      5.242631     5.057913     7.708476     0.136616
H      5.485396     8.922499     8.712247     0.141939
H      5.366563     6.108398    11.575395     0.122793
H      4.566910     5.572267     3.284946     0.127336
H      4.349819     6.442876     1.186638     0.091511
H      4.693362    10.057334     2.549470     0.089991
H      4.957312     9.298403     4.681147     0.122027
H     11.031822    11.907173    10.419457     0.126470
H      2.874316    10.506647     7.226613     0.135229
H      9.029281    10.611426     7.189239     0.147049
H      1.405924     6.167628     4.986817     0.139771
H      1.053647     5.052482     3.035338     0.090199
H      1.048447     8.364341     1.015784     0.094123
H      1.293102     9.600230     2.933893     0.134205
H      5.548849     8.240948     6.447089     0.309559
H     10.477264    10.113307     5.129641     0.307241
C      8.180184     9.459976     3.299628     0.589463
C      8.119879     8.017221     3.646677    -0.000465
C      8.147562     7.671275     4.989487    -0.222741
C      8.111523     6.338933     5.363231     0.281937
C      8.014835     5.363218     4.387491    -0.196527
C      8.019142     5.704639     3.038007    -0.029970
C      8.067299     7.045017     2.672272    -0.154542
C      8.061083     4.659758     1.978175     0.674008
C      8.599668     6.693115     7.740512     0.500945
C      8.662647     6.058810     9.103344     0.004395
C      8.835497     6.898381    10.185867    -0.162379
C      8.965793     6.368144    11.444585     0.077563
C      8.759740     4.252039    10.646374     0.087753
C      8.609944     4.697929     9.360960    -0.181351
C      4.915840     1.782049     3.801514     0.588895
C      3.595272     2.072300     4.432874    -0.002689
C      2.404800     1.835414     3.790835    -0.141344
C      1.203654     2.123272     4.438214    -0.019948
C      1.211514     2.685890     5.698266    -0.193032
C      2.408430     2.953586     6.330962     0.266764
C      3.596127     2.628867     5.718288    -0.157566
C     10.024143     1.873174     3.789500     0.574131
C     11.828304     4.669641     7.865983     0.488881
C     12.067707     5.375361     9.164744     0.046098
C     12.122675     6.752083     9.156736    -0.125430
C     12.323016     7.411959    10.334030     0.088398
C     12.341269     5.472508    11.515329     0.105050
C     12.175320     4.720127    10.371405    -0.157481
C      5.250864     3.932276    10.048383     0.589465
C      5.311169     5.375031     9.701334    -0.000462
C      5.283486     5.720977     8.358524    -0.222737
C      5.319525     7.053319     7.984780     0.281938
C      5.416213     8.029034     8.960520    -0.196526
C      5.411906     7.687613    10.310004    -0.029968
C      5.363749     6.347235    10.675739    -0.154535
C      5.369965     8.732494    11.369836     0.674012
C      4.831380     6.699137     5.607499     0.500945
C      4.768401     7.333442     4.244667     0.004401
C      4.595551     6.493871     3.162144    -0.162375
C      4.465255     7.024108     1.903426     0.077569
C      4.671308     9.140213     2.701637     0.087758
C      4.821104     8.694323     3.987051    -0.181348
C      8.515208    11.610203     9.546497     0.588899
C      9.835776    11.319952     8.915137    -0.002687
C     11.026248    11.556838     9.557176    -0.141337
C     12.227394    11.268980     8.909797    -0.019946
C      2.071534    10.706362     7.649745    -0.193031
C     11.022618    10.438666     7.017049     0.266765
C      9.834921    10.763385     7.629723    -0.157562
C      3.406905    11.519078     9.558511     0.574134
C      1.602744     8.722611     5.482028     0.488881
C      1.363341     8.016891     4.183267     0.046100
C      1.308373     6.640169     4.191275    -0.125427
C      1.108032     5.980293     3.013981     0.088401
C      1.089779     7.919744     1.832682     0.105048
C      1.255728     8.672125     2.976606    -0.157481
N      8.159957     5.943714     6.715384    -0.420874
N      8.934990     5.052519    11.688853    -0.280248
N      2.438554     3.590164     7.603027    -0.417598
N     12.444388     6.799957    11.516664    -0.277642
N      5.271091     7.448538     6.632627    -0.420875
N      4.496058     8.339733     1.659158    -0.280244
N     10.992494     9.802088     5.744984    -0.417595
N      0.986660     6.592295     1.831347    -0.277640
O      7.865544     9.851315     2.150365    -0.646372
O      8.569887    10.288662     4.147227    -0.623213
O      8.608828     4.919885     0.892982    -0.591781
O      7.519165     3.546324     2.229118    -0.680061
O      8.934373     7.843557     7.621714    -0.459996
O      5.014438     1.544889     2.568157    -0.645555
O      5.960407     1.785704     4.502284    -0.609473
O      9.951741     1.500539     2.574831    -0.678568
O      8.974210     2.052456     4.454231    -0.595381
O     10.992494     5.117308     7.082455    -0.471647
O      5.565504     3.540937    11.197646    -0.646375
O      4.861161     3.103590     9.200784    -0.623214
O      4.822220     8.472367    12.455029    -0.591783
O      5.911883     9.845928    11.118893    -0.680067
O      4.496675     5.548695     5.726297    -0.459989
O      8.416610    11.847363    10.779854    -0.645555
O      7.470641    11.606548     8.845727    -0.609473
O      3.479307    11.891713    10.773180    -0.678567
O      4.456838    11.339796     8.893780    -0.595381
O      2.438554     8.274944     6.265556    -0.471644

The following XYZ coordinates are in angstroms. Other properties are in atomic units.
The sperically averaged electron density of each atom fit to a function of the form exp(a - br)
eigen_1, eigen_2 and eigen_3 are the three eigenvalues of traceless quadrupole moment tensor
  atom number  atomic symbol              X              Y              Z     net charge C6 coefficient C8 coefficient C10 coefficient fluctuating dipole atomic polarizability isotropic forcefield polarizability              a              b squared Pearson coefficient          <r^3>          <r^4>         wp_QDO          m_QDO          q_QDO       dipole_x       dipole_y       dipole_z         dipole            Qxy            Qxz            Qyz     Q(x^2-y^2)  Q(3z^2 - R^2)        eigen_1        eigen_2        eigen_3 static polarizability      alpha(xx)      alpha(xy)      alpha(xz)      alpha(yy)      alpha(yz)      alpha(zz) atomic spin moment
            1             Gd       7.473943       1.350187       2.719524       1.945899     161.098774 0.38761055E+04  0.14122204E+06                                20.346394                           17.376566       1.246000       2.113906                    0.996883      82.295154     206.378540       0.575487       0.292122      -1.296580      -0.018563       0.027272      -0.011118       0.034813      -0.018721      -0.004801       0.013934      -0.020521       0.400088      -0.088071      -0.046490       0.134561             23.636651      24.837902       2.234148      -0.313450      32.767387      -4.316024      13.304663           0.000878
            2             Gd       5.957105      12.042065      10.628487       1.945941     161.093522 0.38759469E+04  0.14121466E+06                                20.345852                           17.376116       1.246122       2.113946                    0.996883      82.294402     206.374741       0.575500       0.292118      -1.296585       0.018563      -0.027272       0.011106       0.034809      -0.018720      -0.004800       0.013933      -0.020523       0.400050      -0.088064      -0.046484       0.134548             23.636008      24.837160       2.234096      -0.313432      32.766536      -4.315903      13.304327           0.000878
            3             Mn       0.358594       5.430423       0.000000       1.015201     163.248039 0.33335444E+04  0.12135707E+06                                23.116743                           18.044702       0.605309       1.985676                    0.999402      51.782927     146.435262       0.459328       0.366290      -1.180891      -0.000000      -0.000002      -0.000000       0.000002      -0.207693       0.072582      -0.299607      -0.233115      -0.570273      -0.354195      -0.114046       0.468242             28.774035      22.982258       4.131647      -5.441389      17.827193      10.468959      45.512655           4.802203
            4              H       8.188417       8.334339       5.639535       0.136615       0.935157 0.71468536E+01  0.69251827E+02                                 1.662673                            1.630138      -1.287716       2.274276                    0.995816       3.691526      10.787473       0.453341       1.394329      -0.683470       0.001271       0.029706       0.024058       0.038247      -0.004456      -0.005943       0.008848      -0.018872      -0.006157      -0.012006      -0.004840       0.016846              1.658745       1.431227       0.067871       0.053629       1.724870       0.215180       1.820139           0.000010
            5              H       7.945652       4.469753       4.635764       0.141938       0.893135 0.65123487E+01  0.61579371E+02                                 1.612570                            1.556930      -1.154776       2.352022                    0.996489       3.493164      10.044084       0.464063       1.395828      -0.684112      -0.005334      -0.034710       0.011822       0.037053       0.003361      -0.002033      -0.008612      -0.010173       0.024246      -0.010161      -0.004248       0.014409              1.623164       1.352874       0.008916      -0.007752       2.076575      -0.093632       1.440043           0.000004
            6              H       8.064485       7.283854       1.772616       0.122795       1.138254 0.90344863E+01  0.91950395E+02                                 1.839504                            1.791247      -1.251793       2.291969                    0.994885       3.684232      10.697727       0.451874       1.331800      -0.697934      -0.006710       0.013695      -0.038676       0.041574       0.003398       0.004646      -0.005578      -0.009041       0.049623      -0.015173      -0.003240       0.018413              1.843254       1.540711      -0.020707      -0.004200       1.652668      -0.098767       2.336383           0.000118
            7              H       8.864138       7.819985      10.063065       0.127328       0.939983 0.71043781E+01  0.68021534E+02                                 1.610758                            1.582430      -0.972567       2.424968                    0.998539       3.429024       9.625601       0.483985       1.321764      -0.699956      -0.001554       0.038753      -0.001011       0.038797      -0.000111       0.003456       0.007156      -0.028308      -0.010994      -0.013769      -0.004578       0.018347              1.592729       1.366304       0.000689       0.002390       1.993557      -0.095582       1.418327          -0.000008
            8              H       9.081229       6.949376      12.161373       0.091502       1.067192 0.74443772E+01  0.71306410E+02                                 1.685762                            1.564552      -0.746516       2.517564                    0.999683       3.352298       9.071897       0.518589       1.233056      -0.720293       0.004102       0.028653       0.035411       0.045736       0.001323       0.000458       0.003948      -0.029103       0.025515      -0.018867       0.005363       0.013504              1.746579       1.387741       0.067929       0.156621       1.635370       0.525503       2.216627          -0.000198
            9              H       8.737686       3.334918      10.798541       0.089984       1.115346 0.78773879E+01  0.77598335E+02                                 1.821703                            1.673199      -1.002271       2.395632                    0.997089       3.694650      10.610003       0.466543       1.332736      -0.696687      -0.003899      -0.041986       0.011389       0.043677      -0.003555       0.003067      -0.005114      -0.021361       0.023747      -0.015436       0.002190       0.013246              1.883465       1.451917       0.048162      -0.004378       2.724927      -0.174424       1.473552           0.000005
           10              H       8.473736       4.093849       8.666864       0.122019       0.914883 0.68046517E+01  0.64302797E+02                                 1.570984                            1.540987      -0.767414       2.523637                    0.999543       3.333940       9.226713       0.495289       1.308649      -0.703348      -0.006431      -0.026756      -0.026886       0.038472       0.003151       0.005257       0.006058      -0.019342       0.028272      -0.015669       0.000745       0.014924              1.561796       1.349877       0.029120       0.055622       1.647356       0.233979       1.688155          -0.000002
           11              H       2.399226       1.485079       2.928554       0.126470       1.124409 0.85333449E+01  0.85011309E+02                                 1.773075                            1.699679      -1.281414       2.282538                    0.994844       3.524636       9.892298       0.484287       1.269538      -0.711393       0.000362      -0.014035      -0.038383       0.040870      -0.000157      -0.000441       0.009497       0.002260       0.032135      -0.010699      -0.004237       0.014935              1.779961       1.617953      -0.019439      -0.005141       1.648824       0.309432       2.073105           0.000035
           12              H      10.556732       2.885605       6.121398       0.135228       0.959502 0.73081611E+01  0.71136684E+02                                 1.688882                            1.646861      -1.307952       2.274209                    0.995030       3.651308      10.657697       0.452151       1.391673      -0.684511      -0.034642       0.007356       0.017436       0.039474      -0.005447      -0.008876       0.001791       0.021416       0.018401      -0.015087      -0.001613       0.016700              1.693502       1.973839      -0.103646      -0.211024       1.543924       0.139359       1.562744          -0.000007
           13              H       4.401767       2.780826       6.158772       0.147048       0.931654 0.67587942E+01  0.64464626E+02                                 1.658522                            1.586853      -1.142553       2.367286                    0.996299       3.458523       9.966679       0.459641       1.397125      -0.684391       0.034574       0.005180       0.019594       0.040076       0.003748       0.008880       0.003763       0.014377       0.009933      -0.010064      -0.004507       0.014571              1.679778       2.022538       0.108141       0.216472       1.467149       0.127291       1.549647          -0.000005
           14              H      12.025124       7.224624       8.361194       0.139767       0.858278 0.62660686E+01  0.59143446E+02                                 1.609000                            1.556913      -1.298215       2.277520                    0.994671       3.696572      10.894363       0.447332       1.450657      -0.672271      -0.004497       0.018077      -0.029719       0.035074      -0.003705       0.000673       0.000113      -0.014490       0.009970      -0.009834       0.003358       0.006477              1.614971       1.325821      -0.034447       0.092739       1.560726      -0.360862       1.958365           0.000007
           15              H      12.377401       8.339770      10.312673       0.090195       1.005991 0.73591503E+01  0.70948035E+02                                 1.671287                            1.596845      -0.868342       2.460019                    0.998588       3.530992       9.883916       0.488950       1.299359      -0.704304      -0.000484       0.045735      -0.008091       0.046448       0.002902       0.002008      -0.000549      -0.024857       0.015585      -0.015564       0.005378       0.010186              1.681640       1.361026       0.070929       0.025436       2.289760      -0.011066       1.394134           0.001038
           16              H      12.382601       5.027911      12.332227       0.094114       1.099213 0.79166490E+01  0.77234114E+02                                 1.741021                            1.632441      -0.762176       2.515356                    0.999574       3.413891       9.414569       0.497363       1.262307      -0.713961       0.000174      -0.029110       0.039453       0.049030       0.001765       0.004787      -0.007369      -0.033607       0.020280      -0.021280       0.003067       0.018213              1.787914       1.380918      -0.013056       0.030020       1.571483      -0.346496       2.411340           0.000692
           17              H      12.137946       3.792022      10.414118       0.134199       0.923069 0.66951075E+01  0.63582427E+02                                 1.633051                            1.567367      -1.015951       2.412922                    0.997323       3.475396       9.930435       0.468718       1.375989      -0.688342      -0.002533      -0.037105       0.003623       0.037368       0.004818       0.000578      -0.001530      -0.022801       0.018996      -0.015578       0.005805       0.009773              1.648501       1.343743       0.024043      -0.008475       2.209275       0.031299       1.392484           0.000031
           18              H       7.882199       5.151304       6.900922       0.309556       0.520437 0.33549489E+01  0.26993078E+02                                 1.160024                            1.148007      -1.061750       2.500094                    0.999890       2.476487       6.662064       0.516779       1.473108      -0.672039      -0.013008      -0.035510       0.002970       0.037934       0.014155       0.003482       0.000001      -0.026563       0.004180      -0.020573       0.001747       0.018825              1.159092       1.078113       0.085752      -0.019119       1.247313      -0.106450       1.151849           0.000001
           19              H       2.953784       3.278945       8.218370       0.307240       0.497337 0.31285087E+01  0.25258221E+02                                 1.205238                            1.169921      -1.222350       2.400010                    0.999164       2.872326       8.287722       0.462417       1.640617      -0.640642       0.017192      -0.014466       0.016335       0.027779      -0.012406      -0.000474       0.003882      -0.012581       0.023857      -0.017990       0.005324       0.012666              1.215496       1.222004      -0.098158       0.205370       1.140606      -0.067972       1.283876           0.000015
           20              H       5.242631       5.057913       7.708476       0.136616       0.935149 0.71467745E+01  0.69250866E+02                                 1.662664                            1.630129      -1.287701       2.274285                    0.995816       3.691504      10.787392       0.453342       1.394329      -0.683470      -0.001270      -0.029707      -0.024058       0.038247      -0.004457      -0.005943       0.008848      -0.018872      -0.006156      -0.012005      -0.004841       0.016846              1.658736       1.431220       0.067870       0.053629       1.724860       0.215179       1.820128           0.000010
           21              H       5.485396       8.922499       8.712247       0.141939       0.893141 0.65123978E+01  0.61579945E+02                                 1.612575                            1.556935      -1.154772       2.352022                    0.996489       3.493177      10.044127       0.464063       1.395825      -0.684112       0.005335       0.034709      -0.011821       0.037053       0.003361      -0.002033      -0.008612      -0.010172       0.024246      -0.010161      -0.004248       0.014409              1.623169       1.352878       0.008916      -0.007752       2.076582      -0.093633       1.440047           0.000004
           22              H       5.366563       6.108398      11.575395       0.122793       1.138244 0.90343831E+01  0.91949120E+02                                 1.839498                            1.791241      -1.251782       2.291976                    0.994885       3.684214      10.697676       0.451873       1.331806      -0.697933       0.006711      -0.013696       0.038676       0.041575       0.003397       0.004646      -0.005578      -0.009041       0.049624      -0.015173      -0.003241       0.018413              1.843248       1.540705      -0.020707      -0.004200       1.652662      -0.098767       2.336375           0.000118
           23              H       4.566910       5.572267       3.284946       0.127336       0.939975 0.71042996E+01  0.68020591E+02                                 1.610748                            1.582420      -0.972553       2.424976                    0.998539       3.429004       9.625529       0.483987       1.321762      -0.699957       0.001555      -0.038753       0.001011       0.038798      -0.000111       0.003456       0.007156      -0.028308      -0.010995      -0.013769      -0.004578       0.018347              1.592719       1.366296       0.000689       0.002390       1.993542      -0.095581       1.418319          -0.000008
           24              H       4.349819       6.442876       1.186638       0.091511       1.067183 0.74442991E+01  0.71305468E+02                                 1.685750                            1.564542      -0.746503       2.517571                    0.999683       3.352281       9.071836       0.518591       1.233053      -0.720294      -0.004101      -0.028654      -0.035411       0.045737       0.001323       0.000458       0.003948      -0.029103       0.025513      -0.018867       0.005362       0.013505              1.746567       1.387733       0.067928       0.156619       1.635358       0.525496       2.216608          -0.000198
           25              H       4.693362      10.057334       2.549470       0.089991       1.115347 0.78774056E+01  0.77598583E+02                                 1.821706                            1.673201      -1.002279       2.395628                    0.997089       3.694658      10.610044       0.466542       1.332737      -0.696686       0.003900       0.041985      -0.011388       0.043677      -0.003555       0.003067      -0.005114      -0.021361       0.023747      -0.015436       0.002190       0.013246              1.883468       1.451919       0.048162      -0.004378       2.724931      -0.174424       1.473554           0.000005
           26              H       4.957312       9.298403       4.681147       0.122027       0.914881 0.68046324E+01  0.64302586E+02                                 1.570981                            1.540984      -0.767416       2.523638                    0.999543       3.333937       9.226711       0.495290       1.308649      -0.703347       0.006431       0.026756       0.026886       0.038472       0.003151       0.005257       0.006058      -0.019341       0.028272      -0.015669       0.000744       0.014924              1.561793       1.349875       0.029120       0.055622       1.647353       0.233978       1.688152          -0.000002
           27              H      11.031822      11.907173      10.419457       0.126470       1.124388 0.85331402E+01  0.85008742E+02                                 1.773054                            1.699659      -1.281390       2.282552                    0.994844       3.524592       9.892137       0.484290       1.269539      -0.711393      -0.000362       0.014036       0.038383       0.040871      -0.000157      -0.000441       0.009497       0.002260       0.032134      -0.010699      -0.004237       0.014936              1.779939       1.617933      -0.019439      -0.005141       1.648805       0.309427       2.073080           0.000035
           28              H       2.874316      10.506647       7.226613       0.135229       0.959510 0.73082440E+01  0.71137683E+02                                 1.688890                            1.646868      -1.307955       2.274205                    0.995030       3.651329      10.657768       0.452151       1.391669      -0.684512       0.034642      -0.007355      -0.017436       0.039473      -0.005446      -0.008876       0.001791       0.021416       0.018401      -0.015086      -0.001613       0.016699              1.693510       1.973848      -0.103646      -0.211026       1.543931       0.139360       1.562750          -0.000007
           29              H       9.029281      10.611426       7.189239       0.147049       0.931652 0.67587803E+01  0.64464454E+02                                 1.658520                            1.586850      -1.142550       2.367287                    0.996299       3.458517       9.966655       0.459642       1.397124      -0.684392      -0.034574      -0.005179      -0.019594       0.040076       0.003748       0.008880       0.003763       0.014376       0.009933      -0.010063      -0.004507       0.014570              1.679776       2.022536       0.108141       0.216472       1.467147       0.127291       1.549644          -0.000005
           30              H       1.405924       6.167628       4.986817       0.139771       0.858277 0.62660516E+01  0.59143252E+02                                 1.608997                            1.556911      -1.298219       2.277519                    0.994671       3.696567      10.894349       0.447332       1.450657      -0.672271       0.004496      -0.018077       0.029719       0.035074      -0.003706       0.000673       0.000113      -0.014489       0.009970      -0.009834       0.003358       0.006476              1.614969       1.325820      -0.034447       0.092739       1.560724      -0.360861       1.958362           0.000007
           31              H       1.053647       5.052482       3.035338       0.090199       1.005984 0.73590903E+01  0.70947325E+02                                 1.671281                            1.596840      -0.868345       2.460019                    0.998588       3.530979       9.883877       0.488950       1.299361      -0.704304       0.000483      -0.045736       0.008091       0.046448       0.002902       0.002007      -0.000549      -0.024858       0.015585      -0.015564       0.005378       0.010186              1.681634       1.361022       0.070929       0.025436       2.289750      -0.011066       1.394130           0.001038
           32              H       1.048447       8.364341       1.015784       0.094123       1.099215 0.79166760E+01  0.77234449E+02                                 1.741021                            1.632442      -0.762174       2.515356                    0.999574       3.413899       9.414598       0.497364       1.262304      -0.713962      -0.000176       0.029110      -0.039452       0.049029       0.001764       0.004788      -0.007369      -0.033607       0.020280      -0.021280       0.003067       0.018213              1.787914       1.380919      -0.013056       0.030020       1.571483      -0.346495       2.411340           0.000692
           33              H       1.293102       9.600230       2.933893       0.134205       0.923071 0.66951360E+01  0.63582780E+02                                 1.633054                            1.567370      -1.015961       2.412918                    0.997322       3.475406       9.930478       0.468718       1.375988      -0.688342       0.002532       0.037105      -0.003623       0.037367       0.004818       0.000578      -0.001529      -0.022801       0.018996      -0.015577       0.005805       0.009772              1.648504       1.343746       0.024043      -0.008475       2.209279       0.031299       1.392487           0.000031
           34              H       5.548849       8.240948       6.447089       0.309559       0.520438 0.33549633E+01  0.26993222E+02                                 1.160025                            1.148009      -1.061748       2.500094                    0.999890       2.476493       6.662083       0.516780       1.473105      -0.672040       0.013009       0.035510      -0.002970       0.037934       0.014155       0.003482       0.000001      -0.026563       0.004180      -0.020573       0.001747       0.018825              1.159093       1.078115       0.085752      -0.019119       1.247314      -0.106450       1.151851           0.000001
           35              H      10.477264      10.113307       5.129641       0.307241       0.497336 0.31285016E+01  0.25258151E+02                                 1.205237                            1.169920      -1.222351       2.400010                    0.999164       2.872323       8.287713       0.462417       1.640618      -0.640642      -0.017192       0.014467      -0.016335       0.027779      -0.012406      -0.000474       0.003882      -0.012581       0.023857      -0.017990       0.005324       0.012666              1.215494       1.222003      -0.098158       0.205370       1.140605      -0.067972       1.283875           0.000015
           36              C       8.180184       9.459976       3.299628       0.589463      21.615312 0.25621953E+03  0.53626554E+04                                 7.248003                            5.728618      -0.147039       2.001112                    0.999550      23.001169      65.725630       0.609284       0.480307      -1.010657      -0.010923       0.045423      -0.007882       0.047378      -0.017984      -0.032620       0.031405       0.157243       0.029340      -0.093478       0.001205       0.092273              8.171995       5.053276       0.649683       1.246005      12.513550      -1.267587       6.949158          -0.000041
           37              C       8.119879       8.017221       3.646677      -0.000465      33.522648 0.44684304E+03  0.10588117E+05                                 9.228269                            7.208094      -0.288325       1.917427                    0.998426      27.783537      80.449297       0.592823       0.436031      -1.050979      -0.009770      -0.041112       0.014237       0.044591      -0.002611       0.017549       0.006198       0.010062       0.070565      -0.021079      -0.010913       0.031992             10.507085       5.459642       0.378305       0.041204      15.417789      -0.699610      10.643825          -0.000285
           38              C       8.147562       7.671275       4.989487      -0.222741      32.534505 0.51761471E+03  0.12814864E+05                                 9.071421                            7.775345      -0.370754       1.842184                    0.998115      31.955359      96.797349       0.564852       0.437990      -1.042381       0.009270       0.020222      -0.019876       0.029832      -0.013186       0.005352       0.022229       0.050208      -0.018370      -0.040501       0.009083       0.031418              9.670089       5.677306       0.345232       0.032764      10.942381      -2.737292      12.390578           0.001077
           39              C       8.111523       6.338933       5.363231       0.281937      28.115908 0.34791158E+03  0.77743366E+04                                 8.354890                            6.448622      -0.135430       1.992473                    0.999242      24.722002      70.411583       0.611527       0.448225      -1.039674       0.018304      -0.019983       0.077879       0.082459       0.014706       0.014398      -0.018660      -0.049365       0.145435      -0.056460       0.000793       0.055667              9.483365       4.884098      -0.013310       0.464296       8.781630      -0.582744      14.784366          -0.000129
           40              C       8.014835       5.363218       4.387491      -0.196527      32.336578 0.47615064E+03  0.11497026E+05                                 8.930923                            7.385657      -0.047452       1.962566                    0.997792      30.325168      89.496901       0.590473       0.429601      -1.051785      -0.011540      -0.005807      -0.028989       0.031737      -0.003982       0.001298      -0.040933       0.041055      -0.070513      -0.057757       0.023696       0.034061              9.685791       5.252329       0.129450       0.005103       9.947363       1.892065      13.857682           0.001098
           41              C       8.019142       5.704639       3.038007      -0.029970      35.043082 0.46759375E+03  0.11150916E+05                                 9.323614                            7.218573      -0.109203       1.966892                    0.999149      27.864900      79.644789       0.614609       0.417893      -1.067474      -0.018998       0.033238       0.050074       0.063033       0.017458       0.002071      -0.018963      -0.002778      -0.010869      -0.026401       0.000643       0.025758             10.765950       5.303420      -0.067523      -0.511373      13.329286       3.315037      13.665146           0.000530
           42              C       8.067299       7.045017       2.672272      -0.154542      31.325231 0.48436410E+03  0.11832829E+05                                 8.917697                            7.576914      -0.444618       1.821549                    0.998165      31.616674      96.155062       0.564086       0.444472      -1.035175      -0.021693       0.003902       0.018562       0.028816      -0.003904       0.018921      -0.025209       0.057867       0.028064      -0.045548       0.003917       0.041631              9.555097       5.550474      -0.005598      -0.119488      13.163328       1.944647       9.951490           0.000545
           43              C       8.061083       4.659758       1.978175       0.674008      22.763830 0.23028756E+03  0.46957128E+04                                 7.534300                            5.485959      -0.238953       1.997117                    0.998892      21.628941      61.117371       0.612928       0.490079      -1.005005      -0.025734      -0.056500      -0.065481       0.090235      -0.048027       0.064574      -0.041872       0.113443      -0.053835      -0.077350      -0.046185       0.123535              8.838242       5.737132       1.612372      -2.133042      10.050334       1.586625      10.727259           0.009359
           44              C       8.599668       6.693115       7.740512       0.500945      22.803912 0.27973447E+03  0.59573021E+04                                 7.438347                            5.940535      -0.256034       1.967471                    0.998939      23.200184      65.874854       0.607947       0.473082      -1.019171       0.009270       0.020935      -0.065432       0.069323      -0.025143      -0.008139       0.017980       0.048694       0.013155      -0.041364       0.002090       0.039274              8.198077       5.308330       0.949905       1.374984       7.241825      -0.992515      12.044077           0.000008
           45              C       8.662647       6.058810       9.103344       0.004395      31.848938 0.46460130E+03  0.11100965E+05                                 8.909634                            7.339455      -0.409945       1.872026                    0.998147      28.040334      81.155537       0.589586       0.434789      -1.053218       0.009827      -0.012879       0.048850       0.051466       0.007686      -0.005345       0.004912       0.007625      -0.043701      -0.017667       0.001666       0.016001              9.771372       5.558319      -0.067498       0.803331       9.563152      -2.197961      14.192645           0.000035
           46              C       8.835497       6.898381      10.185867      -0.162379      28.240402 0.46245205E+03  0.11101640E+05                                 8.177181                            7.306716      -0.078386       1.946330                    0.999290      30.253966      89.463472       0.589355       0.432921      -1.048195      -0.006661      -0.013438      -0.002682       0.015236      -0.000002      -0.005981       0.015685      -0.011206      -0.112870      -0.041977       0.013690       0.028287              8.434103       5.378376      -0.078305       1.036717       7.971235      -0.133637      11.952698          -0.000076
           47              C       8.965793       6.368144      11.444585       0.077563      23.827358 0.34445625E+03  0.76803624E+04                                 7.331344                            6.323921       0.082690       2.041864                    0.999080      26.468286      75.380680       0.630940       0.435382      -1.046928      -0.011898      -0.028927      -0.006377       0.031922       0.008601      -0.013977       0.043465       0.064259      -0.059321      -0.066820       0.021775       0.045046              7.680803       4.678026       0.149480       1.033661       7.811111       0.477747      10.553272          -0.000233
           48              C       8.759740       4.252039      10.646374       0.087753      24.378835 0.34528788E+03  0.77387646E+04                                 7.541086                            6.400685      -0.095901       1.988505                    0.998165      26.764133      77.567379       0.614204       0.444941      -1.036520      -0.017737       0.035505       0.014764       0.042346      -0.003693      -0.020698      -0.014068       0.031595      -0.169785      -0.063458       0.015251       0.048207              7.900107       4.721645       0.393003       0.680037      10.012025      -0.256435       8.966651          -0.000022
           49              C       8.609944       4.697929       9.360960      -0.181351      28.733673 0.47038946E+03  0.11334643E+05                                 8.248158                            7.365088      -0.015796       1.967171                    0.998645      30.404277      89.929308       0.587795       0.432444      -1.049011      -0.005241       0.006894       0.010138       0.013333       0.013422      -0.004126       0.036953       0.004829      -0.023171      -0.043309       0.007285       0.036024              8.471379       5.406358       0.026020       0.485417       9.945923      -1.816066      10.061857           0.000096
           50              C       4.915840       1.782049       3.801514       0.588895      22.737533 0.25601393E+03  0.53264842E+04                                 7.415524                            5.666769       0.062348       2.075170                    0.999785      22.412507      62.661755       0.625879       0.470369      -1.021827       0.037268      -0.002248      -0.017708       0.041322       0.028169       0.032186      -0.021320      -0.185130      -0.072579      -0.100879      -0.010049       0.110927              8.614348      13.268476      -1.501705      -2.195202       5.052719       1.149955       7.521851           0.000017
           51              C       3.595272       2.072300       4.432874      -0.002689      36.144733 0.42481802E+03  0.98529014E+04                                 9.429434                            6.831239       0.106884       2.047341                    0.999294      26.649346      74.183974       0.641088       0.411934      -1.075427      -0.031062       0.019685       0.023622       0.043708       0.002566       0.011912       0.003349      -0.004985       0.054798      -0.015986      -0.006990       0.022976             11.254407      17.321045      -1.344204      -2.352065       6.797119       2.856456       9.645058          -0.000012
           52              C       2.404800       1.835414       3.790835      -0.141344      32.904388 0.44862605E+03  0.10674840E+05                                 8.990790                            7.143604      -0.021511       1.957841                    0.999580      30.161876      88.432122       0.603459       0.426561      -1.053409      -0.002593       0.009164       0.013266       0.016331       0.003208      -0.005453      -0.004456      -0.059174       0.058615      -0.039987       0.015268       0.024720              9.968641      15.558695      -0.246351      -0.247846       6.253111       1.807613       8.094115           0.000123
           53              C       1.203654       2.123272       4.438214      -0.019948      35.928671 0.44984389E+03  0.10607775E+05                                 9.428722                            7.065524       0.057097       2.024559                    0.999364      27.362888      77.376431       0.624145       0.416158      -1.070254       0.038152       0.008469       0.024347       0.046044      -0.004006      -0.011746       0.009266       0.004389       0.047443      -0.013094      -0.010879       0.023973             10.920051      16.176353       0.922719       1.799374       6.757816       2.588211       9.825983          -0.000044
           54              C       1.211514       2.685890       5.698266      -0.193032      32.952093 0.48672236E+03  0.11837759E+05                                 9.052901                            7.475833      -0.125546       1.924117                    0.999352      30.984377      92.302371       0.584856       0.430595      -1.049332      -0.020559      -0.004508      -0.029878       0.036547      -0.008958      -0.030375      -0.026308      -0.041570      -0.032896      -0.051547       0.010793       0.040753              9.749098      10.989751       1.395695       1.998217       7.542414       3.431274      10.715130           0.000056
           55              C       2.408430       2.953586       6.330962       0.266764      29.452292 0.35039661E+03  0.78429958E+04                                 8.611931                            6.478507      -0.134098       1.992987                    0.999150      24.807267      70.689650       0.609204       0.449181      -1.039228       0.000512       0.051582       0.073155       0.089513      -0.007893       0.013601       0.041209       0.003040       0.125068      -0.048520      -0.014284       0.062804              9.849916      10.566134      -0.127056      -0.447836       7.826990       4.434817      11.156623          -0.000005
           56              C       3.596127       2.628867       5.718288      -0.157566      33.341259 0.45876397E+03  0.10973382E+05                                 9.135752                            7.267937      -0.130528       1.943894                    0.998172      29.662557      87.096607       0.593049       0.431782      -1.050578       0.023903      -0.008817      -0.026000       0.036402       0.010660       0.031201      -0.027921      -0.057193      -0.012993      -0.055911       0.009140       0.046771             10.068284      12.136587      -1.302983      -2.416212       7.411311       3.507680      10.656953           0.000074
           57              C      10.024143       1.873174       3.789500       0.574131      22.181059 0.26901871E+03  0.56835872E+04                                 7.332919                            5.845232      -0.050319       2.029097                    0.999674      23.136663      65.816706       0.608715       0.476269      -1.015642      -0.040511      -0.005022      -0.022773       0.046743      -0.017270      -0.035090      -0.034462      -0.167205      -0.034810      -0.097748      -0.002521       0.100270              8.206853      11.850180       0.972903       2.022878       5.217912       1.173073       7.552466           0.000048
           58              C      11.828304       4.669641       7.865983       0.488881      23.402393 0.27391989E+03  0.57925968E+04                                 7.538313                            5.863978       0.038249       2.077262                    0.999377      22.714992      63.898092       0.615268       0.470752      -1.022248       0.000487      -0.019020      -0.058834       0.061834       0.043768      -0.038632      -0.020359      -0.024947      -0.035858      -0.052840      -0.018204       0.071043              8.494452       6.962793      -2.521886       0.906843       9.077841       3.014714       9.442721           0.000016
           59              C      12.067707       5.375361       9.164744       0.046098      29.873345 0.43600441E+03  0.10264351E+05                                 8.589974                            7.146284      -0.262657       1.934592                    0.998575      27.074423      78.049367       0.592331       0.439239      -1.049434      -0.002751       0.025507       0.030890       0.040155      -0.014369      -0.005716      -0.012367       0.049190      -0.062756      -0.033020      -0.006016       0.039036              9.412514       5.153179       0.402203       1.076514      10.240780       2.448818      12.843583           0.003072
           60              C      12.122675       6.752083       9.156736      -0.125430      27.727297 0.44512769E+03  0.10613616E+05                                 8.219292                            7.269239      -0.327905       1.893072                    0.996436      29.415481      87.478393       0.577036       0.445169      -1.038029      -0.000911      -0.008409       0.004312       0.009493      -0.005988      -0.016219      -0.008895       0.046774      -0.062637      -0.031076      -0.007432       0.038508              8.595034       5.194392       0.478107       1.117614       9.961345       1.266431      10.629366          -0.000431
           61              C      12.323016       7.411959      10.334030       0.088398      23.546066 0.34219023E+03  0.76304228E+04                                 7.302133                            6.316546       0.122850       2.055262                    0.999639      26.444346      75.741433       0.628206       0.437243      -1.044007      -0.005238      -0.040215       0.025290       0.047794      -0.012106      -0.011708      -0.021138       0.002875      -0.096330      -0.044090       0.015126       0.028963              7.716224       4.623878       0.543107       0.981538       8.343840       0.675253      10.180956           0.005213
           62              C      12.341269       5.472508      11.515329       0.105050      24.090509 0.34020741E+03  0.75839055E+04                                 7.475689                            6.341309       0.009075       2.022960                    0.999042      26.374139      75.812941       0.619886       0.443246      -1.039259      -0.007028       0.039650      -0.026437       0.048171      -0.011363       0.001403      -0.033093       0.028172      -0.057553      -0.046266       0.013371       0.032895              7.987587       4.547777       0.546867       0.507623       8.571383       1.261104      10.843601           0.005324
           63              C      12.175320       4.720127      10.371405      -0.157481      29.018607 0.45107806E+03  0.10761198E+05                                 8.372170                            7.241098      -0.104661       1.956570                    0.997011      29.595049      87.237122       0.588991       0.435902      -1.046418      -0.004890       0.007447       0.007205       0.011458      -0.004802      -0.005811      -0.013306       0.007632      -0.064237      -0.027902       0.011048       0.016854              8.880382       5.204535       0.222308       0.748381       9.610899       1.401796      11.825710          -0.000112
           64              C       5.250864       3.932276      10.048383       0.589465      21.615231 0.25621841E+03  0.53626274E+04                                 7.247993                            5.728611      -0.147054       2.001108                    0.999550      23.001135      65.725567       0.609283       0.480308      -1.010657       0.010924      -0.045422       0.007882       0.047377      -0.017984      -0.032619       0.031406       0.157245       0.029341      -0.093479       0.001206       0.092273              8.171983       5.053271       0.649683       1.246005      12.513525      -1.267583       6.949153          -0.000041
           65              C       5.311169       5.375031       9.701334      -0.000462      33.522547 0.44684153E+03  0.10588073E+05                                 9.228257                            7.208086      -0.288341       1.917424                    0.998426      27.783456      80.449044       0.592823       0.436031      -1.050979       0.009772       0.041111      -0.014237       0.044591      -0.002611       0.017550       0.006199       0.010064       0.070567      -0.021080      -0.010913       0.031993             10.507074       5.459635       0.378304       0.041205      15.417775      -0.699618      10.643811          -0.000286
           66              C       5.283486       5.720977       8.358524      -0.222737      32.534356 0.51761170E+03  0.12814770E+05                                 9.071399                            7.775327      -0.370759       1.842184                    0.998115      31.955229      96.796864       0.564852       0.437990      -1.042381      -0.009267      -0.020223       0.019877       0.029832      -0.013186       0.005352       0.022230       0.050209      -0.018376      -0.040502       0.009082       0.031420              9.670065       5.677292       0.345231       0.032764      10.942360      -2.737290      12.390543           0.001077
           67              C       5.319525       7.053319       7.984780       0.281938      28.115918 0.34791154E+03  0.77743366E+04                                 8.354898                            6.448625      -0.135442       1.992470                    0.999242      24.722005      70.411631       0.611526       0.448226      -1.039673      -0.018302       0.019983      -0.077879       0.082459       0.014706       0.014398      -0.018661      -0.049365       0.145440      -0.056461       0.000793       0.055668              9.483377       4.884102      -0.013310       0.464297       8.781637      -0.582742      14.784392          -0.000130
           68              C       5.416213       8.029034       8.960520      -0.196526      32.336596 0.47615069E+03  0.11497029E+05                                 8.930931                            7.385660      -0.047456       1.962564                    0.997792      30.325177      89.496967       0.590472       0.429601      -1.051785       0.011542       0.005806       0.028990       0.031739      -0.003981       0.001298      -0.040932       0.041056      -0.070516      -0.057757       0.023695       0.034061              9.685804       5.252331       0.129450       0.005105       9.947369       1.892077      13.857711           0.001098
           69              C       5.411906       7.687613      10.310004      -0.029968      35.043003 0.46759213E+03  0.11150868E+05                                 9.323605                            7.218563      -0.109208       1.966892                    0.999149      27.864837      79.644580       0.614609       0.417893      -1.067474       0.018999      -0.033238      -0.050074       0.063033       0.017459       0.002070      -0.018963      -0.002777      -0.010869      -0.026401       0.000643       0.025758             10.765945       5.303414      -0.067523      -0.511373      13.329277       3.315042      13.665145           0.000530
           70              C       5.363749       6.347235      10.675739      -0.154535      31.324968 0.48435896E+03  0.11832672E+05                                 8.917656                            7.576880      -0.444627       1.821549                    0.998165      31.616452      96.154251       0.564087       0.444472      -1.035174       0.021695      -0.003902      -0.018562       0.028817      -0.003905       0.018921      -0.025210       0.057868       0.028060      -0.045548       0.003916       0.041632              9.555053       5.550447      -0.005598      -0.119486      13.163271       1.944633       9.951442           0.000544
           71              C       5.369965       8.732494      11.369836       0.674012      22.763827 0.23028746E+03  0.46957133E+04                                 7.534312                            5.485966      -0.238973       1.997111                    0.998892      21.628986      61.117641       0.612925       0.490080      -1.005004       0.025735       0.056500       0.065480       0.090234      -0.048027       0.064573      -0.041875       0.113447      -0.053840      -0.077354      -0.046183       0.123537              8.838257       5.737141       1.612371      -2.133047      10.050342       1.586631      10.727288           0.009359
           72              C       4.831380       6.699137       5.607499       0.500945      22.803963 0.27973514E+03  0.59573201E+04                                 7.438358                            5.940542      -0.256035       1.967470                    0.998939      23.200216      65.874973       0.607947       0.473082      -1.019171      -0.009268      -0.020935       0.065433       0.069323      -0.025143      -0.008140       0.017979       0.048695       0.013158      -0.041364       0.002090       0.039274              8.198091       5.308337       0.949907       1.374987       7.241837      -0.992519      12.044099           0.000008
           73              C       4.768401       7.333442       4.244667       0.004401      31.848936 0.46460122E+03  0.11100966E+05                                 8.909644                            7.339461      -0.409968       1.872019                    0.998147      28.040356      81.155691       0.589585       0.434790      -1.053218      -0.009824       0.012879      -0.048851       0.051466       0.007686      -0.005345       0.004912       0.007626      -0.043705      -0.017668       0.001667       0.016002              9.771385       5.558325      -0.067500       0.803334       9.563158      -2.197972      14.192673           0.000036
           74              C       4.595551       6.493871       3.162144      -0.162375      28.240399 0.46245224E+03  0.11101647E+05                                 8.177185                            7.306722      -0.078397       1.946328                    0.999290      30.253961      89.463497       0.589354       0.432922      -1.048195       0.006665       0.013438       0.002680       0.015237      -0.000003      -0.005981       0.015686      -0.011205      -0.112868      -0.041977       0.013690       0.028287              8.434107       5.378380      -0.078305       1.036719       7.971237      -0.133638      11.952704          -0.000078
           75              C       4.465255       7.024108       1.903426       0.077569      23.827399 0.34445731E+03  0.76803929E+04                                 7.331356                            6.323934       0.082689       2.041863                    0.999079      26.468328      75.380868       0.630939       0.435382      -1.046927       0.011901       0.028926       0.006378       0.031922       0.008600      -0.013979       0.043467       0.064257      -0.059326      -0.066822       0.021775       0.045046              7.680813       4.678035       0.149479       1.033663       7.811120       0.477745      10.553284          -0.000235
           76              C       4.671308       9.140213       2.701637       0.087758      24.378911 0.34528933E+03  0.77388082E+04                                 7.541109                            6.400704      -0.095920       1.988499                    0.998165      26.764221      77.567791       0.614202       0.444942      -1.036519       0.017740      -0.035506      -0.014763       0.042348      -0.003693      -0.020698      -0.014067       0.031594      -0.169785      -0.063458       0.015251       0.048207              7.900131       4.721658       0.393003       0.680040      10.012056      -0.256436       8.966680          -0.000024
           77              C       4.821104       8.694323       3.987051      -0.181348      28.733722 0.47039073E+03  0.11334685E+05                                 8.248179                            7.365107      -0.015816       1.967165                    0.998645      30.404330      89.929614       0.587793       0.432445      -1.049010       0.005244      -0.006893      -0.010138       0.013334       0.013422      -0.004126       0.036952       0.004830      -0.023173      -0.043309       0.007286       0.036023              8.471402       5.406372       0.026018       0.485420       9.945945      -1.816078      10.061888           0.000094
           78              C       8.515208      11.610203       9.546497       0.588899      22.737389 0.25601227E+03  0.53264409E+04                                 7.415497                            5.666754       0.062350       2.075173                    0.999785      22.412416      62.661451       0.625879       0.470370      -1.021827      -0.037267       0.002251       0.017708       0.041322       0.028169       0.032186      -0.021320      -0.185133      -0.072581      -0.100880      -0.010049       0.110929              8.614310      13.268400      -1.501693      -2.195185       5.052703       1.149950       7.521829           0.000017
           79              C       9.835776      11.319952       8.915137      -0.002687      36.144421 0.42481435E+03  0.98527915E+04                                 9.429378                            6.831209       0.106903       2.047350                    0.999294      26.649192      74.183366       0.641090       0.411934      -1.075428       0.031062      -0.019683      -0.023622       0.043707       0.002566       0.011913       0.003349      -0.004989       0.054795      -0.015988      -0.006987       0.022975             11.254331      17.320911      -1.344193      -2.352049       6.797080       2.856435       9.645003          -0.000012
           80              C      11.026248      11.556838       9.557176      -0.141337      32.903994 0.44861992E+03  0.10674652E+05                                 8.990713                            7.143552      -0.021492       1.957851                    0.999580      30.161591      88.430959       0.603462       0.426561      -1.053410       0.002593      -0.009160      -0.013267       0.016329       0.003208      -0.005454      -0.004456      -0.059178       0.058607      -0.039988       0.015269       0.024720              9.968548      15.558538      -0.246350      -0.247847       6.253059       1.807594       8.094048           0.000123
           81              C      12.227394      11.268980       8.909797      -0.019946      35.928511 0.44984192E+03  0.10607714E+05                                 9.428687                            7.065504       0.057110       2.024565                    0.999364      27.362802      77.376049       0.624147       0.416157      -1.070254      -0.038152      -0.008467      -0.024348       0.046045      -0.004006      -0.011746       0.009267       0.004387       0.047442      -0.013093      -0.010879       0.023973             10.920003      16.176263       0.922715       1.799369       6.757793       2.588202       9.825953          -0.000043
           82              C       2.071534      10.706362       7.649745      -0.193031      32.952107 0.48672259E+03  0.11837766E+05                                 9.052902                            7.475834      -0.125541       1.924118                    0.999352      30.984391      92.302412       0.584856       0.430595      -1.049333       0.020558       0.004508       0.029878       0.036547      -0.008958      -0.030374      -0.026308      -0.041573      -0.032900      -0.051547       0.010792       0.040754              9.749100      10.989755       1.395698       1.998221       7.542413       3.431273      10.715131           0.000056
           83              C      11.022618      10.438666       7.017049       0.266765      29.452219 0.35039572E+03  0.78429704E+04                                 8.611918                            6.478500      -0.134098       1.992989                    0.999150      24.807220      70.689475       0.609204       0.449181      -1.039228      -0.000513      -0.051582      -0.073155       0.089513      -0.007893       0.013601       0.041209       0.003038       0.125068      -0.048520      -0.014284       0.062804              9.849899      10.566128      -0.127052      -0.447831       7.826973       4.434803      11.156596          -0.000005
           84              C       9.834921      10.763385       7.629723      -0.157562      33.341018 0.45876007E+03  0.10973263E+05                                 9.135707                            7.267905      -0.130520       1.943899                    0.998172      29.662397      87.095968       0.593051       0.431782      -1.050578      -0.023903       0.008817       0.026000       0.036402       0.010659       0.031200      -0.027922      -0.057198      -0.012997      -0.055912       0.009138       0.046774             10.068231      12.136532      -1.302973      -2.416197       7.411270       3.507654      10.656891           0.000074
           85              C       3.406905      11.519078       9.558511       0.574134      22.181010 0.26901822E+03  0.56835753E+04                                 7.332910                            5.845230      -0.050322       2.029096                    0.999674      23.136655      65.816707       0.608714       0.476269      -1.015642       0.040511       0.005024       0.022772       0.046743      -0.017271      -0.035091      -0.034461      -0.167207      -0.034811      -0.097750      -0.002521       0.100270              8.206838      11.850141       0.972900       2.022875       5.217908       1.173073       7.552466           0.000048
           86              C       1.602744       8.722611       5.482028       0.488881      23.402428 0.27392046E+03  0.57926120E+04                                 7.538318                            5.863982       0.038255       2.077264                    0.999377      22.715022      63.898194       0.615268       0.470752      -1.022248      -0.000489       0.019018       0.058836       0.061835       0.043768      -0.038631      -0.020359      -0.024948      -0.035852      -0.052839      -0.018204       0.071043              8.494457       6.962798      -2.521884       0.906847       9.077841       3.014714       9.442731           0.000016
           87              C       1.363341       8.016891       4.183267       0.046100      29.873360 0.43600469E+03  0.10264361E+05                                 8.589981                            7.146290      -0.262660       1.934590                    0.998575      27.074450      78.049492       0.592330       0.439239      -1.049434       0.002747      -0.025507      -0.030890       0.040154      -0.014368      -0.005715      -0.012368       0.049190      -0.062754      -0.033021      -0.006015       0.039035              9.412522       5.153184       0.402204       1.076518      10.240780       2.448820      12.843601           0.003072
           88              C       1.308373       6.640169       4.191275      -0.125427      27.727246 0.44512683E+03  0.10613590E+05                                 8.219282                            7.269232      -0.327910       1.893071                    0.996436      29.415443      87.478247       0.577036       0.445169      -1.038029       0.000905       0.008409      -0.004311       0.009493      -0.005987      -0.016219      -0.008895       0.046774      -0.062638      -0.031075      -0.007433       0.038508              8.595022       5.194386       0.478105       1.117612       9.961330       1.266423      10.629351          -0.000431
           89              C       1.108032       5.980293       3.013981       0.088401      23.546029 0.34218971E+03  0.76304080E+04                                 7.302124                            6.316541       0.122849       2.055262                    0.999639      26.444312      75.741303       0.628206       0.437243      -1.044007       0.005233       0.040215      -0.025289       0.047793      -0.012106      -0.011708      -0.021137       0.002874      -0.096328      -0.044089       0.015126       0.028963              7.716215       4.623873       0.543105       0.981535       8.343830       0.675249      10.180941           0.005213
           90              C       1.089779       7.919744       1.832682       0.105048      24.090704 0.34021094E+03  0.75840063E+04                                 7.475734                            6.341345       0.009070       2.022956                    0.999042      26.374313      75.813636       0.619883       0.443247      -1.039258       0.007022      -0.039649       0.026438       0.048170      -0.011364       0.001405      -0.033094       0.028171      -0.057551      -0.046266       0.013369       0.032897              7.987637       4.547804       0.546871       0.507628       8.571434       1.261125      10.843673           0.005324
           91              C       1.255728       8.672125       2.976606      -0.157481      29.018748 0.45108079E+03  0.10761282E+05                                 8.372200                            7.241122      -0.104670       1.956565                    0.997011      29.595173      87.237636       0.588990       0.435902      -1.046418       0.004883      -0.007448      -0.007204       0.011455      -0.004803      -0.005809      -0.013305       0.007631      -0.064237      -0.027901       0.011046       0.016855              8.880415       5.204554       0.222310       0.748386       9.610932       1.401809      11.825760          -0.000111
           92              N       8.159957       5.943714       6.715384      -0.420874      35.729736 0.47507863E+03  0.11341207E+05                                 9.308953                            7.187938      -0.455609       1.889243                    0.996248      28.766858      81.482147       0.629126       0.407826      -1.077153       0.028287       0.047602      -0.070523       0.089664       0.052543       0.013729      -0.006263      -0.137669       0.044793      -0.096092       0.016923       0.079169             10.594410       6.631842       0.590715       1.985192       6.753777      -0.552647      18.397612           0.000032
           93              N       8.934990       5.052519      11.688853      -0.280248      31.278296 0.52146863E+03  0.12568784E+05                                 8.077506                            7.280261       0.352058       2.094974                    0.999779      29.029816      79.010134       0.666721       0.381151      -1.110621      -0.059750       0.104788      -0.264737       0.290924       0.030948      -0.047333       0.146939      -0.041537      -0.628247      -0.273284       0.090833       0.182452              8.185236       5.344233       0.627393       0.778338      10.036159       1.454290       9.175315           0.000005
           94              N       2.438554       3.590164       7.603027      -0.417598      37.458756 0.49188007E+03  0.11850736E+05                                 9.591425                            7.314806      -0.486393       1.876602                    0.996137      29.012169      82.691601       0.623221       0.407923      -1.076546      -0.011506      -0.011941      -0.098649       0.100033      -0.054436       0.020011       0.030745       0.008162       0.064193      -0.078421       0.031682       0.046739             11.002957       7.677359      -2.958410      -0.189357      12.844653       5.210379      12.486860           0.000241
           95              N      12.444388       6.799957      11.516664      -0.277642      34.071447 0.54603481E+03  0.13330586E+05                                 8.699963                            7.507433       0.056549       2.033014                    0.998143      28.456871      78.280909       0.648162       0.387074      -1.104908      -0.038245      -0.091096      -0.149088       0.178853      -0.009064      -0.010857      -0.069704      -0.025206      -0.121634      -0.084731       0.009715       0.075016              9.466887       5.649822       0.838561       0.841900       9.797058       0.966728      12.953781           0.017190
           96              N       5.271091       7.448538       6.632627      -0.420875      35.729871 0.47508060E+03  0.11341269E+05                                 9.308985                            7.187959      -0.455614       1.889240                    0.996248      28.766935      81.482487       0.629124       0.407826      -1.077152      -0.028284      -0.047604       0.070524       0.089665       0.052544       0.013729      -0.006262      -0.137668       0.044791      -0.096091       0.016923       0.079169             10.594452       6.631864       0.590716       1.985202       6.753794      -0.552648      18.397698           0.000032
           97              N       4.496058       8.339733       1.659158      -0.280244      31.278569 0.52147468E+03  0.12568968E+05                                 8.077551                            7.280302       0.352059       2.094972                    0.999779      29.029989      79.010772       0.666719       0.381151      -1.110621       0.059754      -0.104789       0.264740       0.290927       0.030948      -0.047335       0.146940      -0.041542      -0.628250      -0.273286       0.090831       0.182455              8.185281       5.344262       0.627396       0.778345      10.036205       1.454297       9.175377           0.000005
           98              N      10.992494       9.802088       5.744984      -0.417595      37.458699 0.49187953E+03  0.11850720E+05                                 9.591418                            7.314805      -0.486398       1.876601                    0.996137      29.012147      82.691542       0.623221       0.407923      -1.076546       0.011504       0.011940       0.098651       0.100034      -0.054436       0.020012       0.030745       0.008159       0.064191      -0.078420       0.031682       0.046739             11.002946       7.677356      -2.958405      -0.189353      12.844638       5.210368      12.486844           0.000241
           99              N       0.986660       6.592295       1.831347      -0.277640      34.071525 0.54603640E+03  0.13330638E+05                                 8.699980                            7.507447       0.056536       2.033010                    0.998143      28.456924      78.281141       0.648161       0.387074      -1.104907       0.038240       0.091097       0.149089       0.178853      -0.009065      -0.010857      -0.069704      -0.025209      -0.121636      -0.084731       0.009714       0.075017              9.466907       5.649832       0.838563       0.841901       9.797078       0.966740      12.953812           0.017190
          100              O       7.865544       9.851315       2.150365      -0.646372      31.752764 0.53456245E+03  0.12826582E+05                                 7.842206                            7.091337       0.656434       2.238438                    0.998128      28.641796      75.108541       0.723610       0.352768      -1.144493      -0.028145      -0.078202      -0.003108       0.083171      -0.032802       0.008903      -0.029348       0.093798       0.112644      -0.081505       0.023690       0.057815              8.230160       6.114122      -0.600097       1.516511       8.979757      -2.490878       9.596601           0.000046
          101              O       8.569887      10.288662       4.147227      -0.623213      36.893957 0.61018366E+03  0.15136732E+05                                 8.826329                            7.700942       0.248783       2.127043                    0.993902      28.422257      75.837255       0.677448       0.364467      -1.134951      -0.010976      -0.043150       0.045028       0.063324       0.020048       0.003179       0.068878       0.068637      -0.018374      -0.090124       0.028617       0.061507              9.572508       7.827897       1.813432       2.058452      13.393967       1.522700       7.495660          -0.000015
          102              O       8.608828       4.919885       0.892982      -0.591781      39.918034 0.55336843E+03  0.13378031E+05                                 9.202043                            7.215614       0.502288       2.203283                    0.997957      27.903946      73.179788       0.718067       0.352828      -1.145732      -0.065016      -0.012631       0.012667       0.067432      -0.023087      -0.010493      -0.052424       0.128562      -0.000765      -0.097540       0.029074       0.068466             10.758679       9.019535       1.039764      -5.162915       6.180117      -0.037874      17.076386           0.045662
          103              O       7.519165       3.546324       2.229118      -0.680061      46.322053 0.67160407E+03  0.17081211E+05                                10.274839                            8.067798       0.190845       2.077995                    0.997023      29.822693      80.827986       0.662633       0.363436      -1.134656      -0.018377       0.103455      -0.015556       0.106220       0.000453       0.036894      -0.062274       0.063090      -0.155327      -0.101121       0.026564       0.074557             11.691548       8.484307       4.427995      -0.999769      18.829716      -2.489305       7.760620           0.007355
          104              O       8.934373       7.843557       7.621714      -0.459996      27.424146 0.45492888E+03  0.10446821E+05                                 7.060818                            6.581495       0.747224       2.341439                    0.994884      25.265488      64.060646       0.747014       0.357056      -1.145142      -0.005703      -0.028139      -0.018112       0.033947      -0.019030      -0.027653      -0.005451       0.024380      -0.205092      -0.075638       0.015027       0.060611              7.117666       5.772293       1.907527      -0.028867       9.522252      -0.993801       6.058453           0.000014
          105              O       5.014438       1.544889       2.568157      -0.645555      32.066394 0.53952034E+03  0.12968244E+05                                 7.886840                            7.129630       0.669036       2.242631                    0.997886      28.653733      75.069223       0.721233       0.353311      -1.144689      -0.064148       0.008411       0.013194       0.066028       0.021435      -0.016899       0.015738      -0.137860       0.126729      -0.095961       0.034714       0.061248              8.170251       7.934743      -0.192131      -1.585047       6.484085       0.935840      10.091925           0.000085
          106              O       5.960407       1.785704       4.502284      -0.609473      32.972637 0.52313696E+03  0.12449180E+05                                 8.045090                            6.993512       0.661627       2.254954                    0.998785      27.727763      71.739006       0.734132       0.350596      -1.149543      -0.041541       0.011673       0.046381       0.063349       0.005716       0.066309      -0.019478      -0.002816      -0.130452      -0.088583       0.025748       0.062835              8.871286      14.282736      -0.878846       0.854221       6.246392       0.138163       6.084731          -0.000003
          107              O       9.951741       1.500539       2.574831      -0.678568      32.239917 0.55913936E+03  0.13540826E+05                                 7.822484                            7.189684       0.713570       2.239493                    0.999354      29.303810      76.698127       0.729542       0.346682      -1.151783       0.073394       0.013158       0.023286       0.078116      -0.006144       0.011761       0.016679      -0.124607       0.156795      -0.089866       0.026826       0.063039              8.019105       7.185791       0.408394       1.319747       6.692816       1.146823      10.178707           0.000366
          108              O       8.974210       2.052456       4.454231      -0.595381      33.695669 0.56875511E+03  0.13860687E+05                                 8.273697                            7.414381       0.367421       2.168747                    0.995413      27.975102      73.940769       0.693411       0.362456      -1.136727       0.033903       0.006130       0.045163       0.056804      -0.007894      -0.065981      -0.030568      -0.020543      -0.136667      -0.095602       0.035256       0.060346              8.866467      13.052331      -0.209241      -0.589305       7.324390       0.214600       6.222680           0.000078
          109              O      10.992494       5.117308       7.082455      -0.471647      29.852782 0.49869872E+03  0.11697001E+05                                 7.479313                            6.883008       0.775659       2.342206                    0.994858      25.680131      65.421003       0.733028       0.356246      -1.147847       0.028203      -0.013536       0.001141       0.031304       0.020784       0.013970      -0.070065       0.069301      -0.075831      -0.097875       0.043322       0.054553              7.682997       8.769590      -2.356607       2.386054       6.557686      -1.055656       7.721713           0.000478
          110              O       5.565504       3.540937      11.197646      -0.646375      31.753150 0.53457079E+03  0.12826838E+05                                 7.842287                            7.091407       0.656403       2.238426                    0.998128      28.641925      75.109142       0.723604       0.352769      -1.144491       0.028149       0.078208       0.003107       0.083178      -0.032801       0.008905      -0.029343       0.093802       0.112643      -0.081504       0.023690       0.057814              8.230248       6.114180      -0.600102       1.516529       8.979862      -2.490908       9.596701           0.000046
          111              O       4.861161       3.103590       9.200784      -0.623214      36.893971 0.61018393E+03  0.15136740E+05                                 8.826331                            7.700943       0.248786       2.127044                    0.993902      28.422262      75.837261       0.677448       0.364467      -1.134952       0.010976       0.043151      -0.045030       0.063326       0.020048       0.003178       0.068878       0.068640      -0.018374      -0.090125       0.028618       0.061506              9.572509       7.827897       1.813437       2.058458      13.393960       1.522705       7.495670          -0.000015
          112              O       4.822220       8.472367      12.455029      -0.591783      39.918414 0.55337432E+03  0.13378211E+05                                 9.202103                            7.215653       0.502282       2.203278                    0.997957      27.904079      73.180279       0.718065       0.352828      -1.145732       0.065013       0.012625      -0.012670       0.067429      -0.023088      -0.010493      -0.052428       0.128565      -0.000768      -0.097544       0.029075       0.068469             10.758755       9.019594       1.039775      -5.162961       6.180154      -0.037880      17.076518           0.045661
          113              O       5.911883       9.845928      11.118893      -0.680067      46.323067 0.67162189E+03  0.17081786E+05                                10.275001                            8.067916       0.190819       2.077981                    0.997023      29.823028      80.829307       0.662626       0.363437      -1.134655       0.018379      -0.103460       0.015549       0.106224       0.000451       0.036893      -0.062278       0.063093      -0.155337      -0.101127       0.026566       0.074561             11.691738       8.484434       4.428074      -0.999790      18.830037      -2.489354       7.760744           0.007355
          114              O       4.496675       5.548695       5.726297      -0.459989      27.424032 0.45492628E+03  0.10446746E+05                                 7.060799                            6.581476       0.747217       2.341439                    0.994884      25.265421      64.060419       0.747015       0.357056      -1.145142       0.005704       0.028137       0.018116       0.033947      -0.019031      -0.027653      -0.005452       0.024379      -0.205096      -0.075640       0.015028       0.060612              7.117647       5.772276       1.907523      -0.028867       9.522234      -0.993796       6.058430           0.000014
          115              O       8.416610      11.847363      10.779854      -0.645555      32.066514 0.53952312E+03  0.12968328E+05                                 7.886860                            7.129650       0.669029       2.242628                    0.997886      28.653794      75.069441       0.721231       0.353311      -1.144689       0.064153      -0.008405      -0.013197       0.066033       0.021436      -0.016895       0.015740      -0.137863       0.126719      -0.095961       0.034710       0.061250              8.170271       7.934758      -0.192128      -1.585046       6.484105       0.935842      10.091951           0.000085
          116              O       7.470641      11.606548       8.845727      -0.609473      32.972589 0.52313631E+03  0.12449159E+05                                 8.045080                            6.993506       0.661640       2.254959                    0.998785      27.727753      71.738941       0.734133       0.350595      -1.149543       0.041544      -0.011669      -0.046382       0.063351       0.005717       0.066308      -0.019480      -0.002820      -0.130452      -0.088583       0.025750       0.062833              8.871269      14.282694      -0.878839       0.854224       6.246386       0.138162       6.084728          -0.000003
          117              O       3.479307      11.891713      10.773180      -0.678567      32.240077 0.55914305E+03  0.13540939E+05                                 7.822514                            7.189712       0.713554       2.239488                    0.999354      29.303881      76.698414       0.729540       0.346682      -1.151782      -0.073400      -0.013153      -0.023288       0.078121      -0.006146       0.011756       0.016680      -0.124610       0.156786      -0.089865       0.026826       0.063039              8.019134       7.185807       0.408392       1.319748       6.692842       1.146829      10.178753           0.000366
          118              O       4.456838      11.339796       8.893780      -0.595381      33.695893 0.56876032E+03  0.13860847E+05                                 8.273736                            7.414418       0.367414       2.168743                    0.995413      27.975204      73.941157       0.693409       0.362457      -1.136727      -0.033904      -0.006128      -0.045163       0.056805      -0.007894      -0.065980      -0.030569      -0.020543      -0.136668      -0.095602       0.035256       0.060346              8.866506      13.052378      -0.209243      -0.589302       7.324427       0.214600       6.222713           0.000078
          119              O       2.438554       8.274944       6.265556      -0.471644      29.852826 0.49869967E+03  0.11697030E+05                                 7.479321                            6.883015       0.775653       2.342204                    0.994858      25.680148      65.421073       0.733027       0.356246      -1.147847      -0.028208       0.013534      -0.001137       0.031307       0.020783       0.013971      -0.070066       0.069301      -0.075828      -0.097875       0.043323       0.054552              7.683005       8.769600      -2.356608       2.386060       6.557690      -1.055658       7.721725           0.000478

******************************************************
Auxiliary information for the entire system
The total spin magnetic moment of the unit cell is   5.001090
The total net atomic charge of the unit cell is   -0.000003
Accuracy of reproducing the electrostatic potential in the unit cell:
  The inner radius (bohr) =    5.0000
  The outer radius (bohr) =   12.0000
  Valid grid points have density less than (e/(bohr^3)) =    0.0001
  The number of valid grid points were=         2094
  The rms potential error without charges in kcal/mol is=     10.61305
  The rms potential error with partial charges in kcal/mol is=      3.27559
  The RRMSE value at monopole order=      0.30864
  The rms potential error with partial charges and cloud penetration in kcal/mol is=      3.27316
  The RRMSE value at monopole order with cloud penetration is=      0.30841
  The rms potential error with partial charges and atomic dipoles in kcal/mol is=      0.73717
  The RRMSE value at dipole order=      0.06946
  The rms potential error with partial charges, atomic dipoles and cloud penetration in kcal/mol is=      0.72627
  The RRMSE value at dipole order with cloud penetration=      0.06843

******************************************************
The electron densities and ab initio electrostatic potential were computed in VASP using the PBE functional and
projector augmented wave method. See the main text of the journal article for a description of computational details.
The atomic charges, dipoles, and quadrupoles were computed with the DDEC6 method as described in
(a) T. A. Manz and N. Gabaldon Limas, RSC Adv. 6 (2016) 47771-47801 DOI: 10.1039/c6ra04656h
(b) N. Gabaldon Limas and T. A. Manz, RSC Adv. 8 (2018) 2678-2707 DOI: 10.1039/c7ra11829e.
For each atom in the material, the electron cloud parameters were fit to the spherically averaged atom-in-material
electron density using radial positions for which this density was between 10^-4 and 10^-2 electrons per cubic bohr.
The polarizabilities, dispersion coefficients, and quantum Drude oscillator (QDO) parameters were fit using the MCLF method.
The magnetic structure of the system was optimized in VASP from the default ferromagnetic initial guess using spin polarization.
The atomic spin moments (ASMs) were computed on this optimized magnetic structure using the DDEC6 partition as inputs
to the method of T. A. Manz and D. S. Sholl, J. Chem. Theory Comput. 7 (2011) 4146-4164 DOI: 10.1021/ct200539n.
The RMSE and RRMSE were computed using a uniform grid with Ewald summation.
