# Supplementary material for: A collection of forcefield precursors for metal–organic frameworks
Source: RSC Adv. 2019 Nov 13;9(63):36492–507. doi: 10.1039/c9ra07327b (PMC9075174; doi:10.1039/c9ra07327b)
Supplement: RA-009-C9RA07327B-s4967 [file RA-009-C9RA07327B-s4967.xyz]

   68
jmolscript: load "" {1 1 1} spacegroup "x,y,z" unitcell [{      6.151000     0.000000     0.000000 }, {      0.000000    11.706000     0.000000 }, {      0.000000    -0.553337    14.052110 }]
Er     3.116527     9.770410     3.454430     2.010334
Er     0.041027     7.511922     3.571625     2.010334
Er     3.034473     1.382253    10.597680     2.010333
Er     6.109973     3.640741    10.480485     2.010333
H      4.816848    10.966676     8.400351     0.117319
H      1.328616     0.840808    13.726101     0.111024
H      1.365522     8.756528     5.339802     0.454120
H      1.741348     5.762319    12.677814     0.117318
H      4.404116     4.182186     7.352064     0.111023
H      4.441022     8.525804     1.686253     0.454121
H      1.334152     0.185987     5.651759     0.117319
H      4.822384    10.311855     0.326009     0.111024
H      4.785478     2.396135     8.712308     0.454120
H      4.409652     5.390344     1.374296     0.117318
H      1.746884     6.970477     6.700046     0.111024
H      1.709978     2.626859    12.365857     0.454121
C      5.063503     9.601925     6.107047     0.592639
C      4.014758    10.570544     6.598871     0.091718
C      4.097181    11.168750     7.846698     0.089976
C      1.094263     0.128188     2.036151     0.584313
C      2.129476     0.054344     0.938681     0.088856
C      2.055664     0.273102    13.844139     0.094591
C      1.988003     7.680407     0.919008     0.592638
C      0.939258     6.711787     0.427184     0.091718
C      1.021681     5.560245    13.231467     0.089977
C      4.169763     5.448143     4.989904     0.584313
C      5.204976     5.521988     6.087374     0.088858
C      5.131164     4.749893     7.234026     0.094592
C      1.087497     1.550738     7.945063     0.592638
C      2.136242     0.582119     7.453239     0.091719
C      2.053819    -0.016087     6.205412     0.089976
C      5.056737    11.024475    12.015959     0.584312
C      4.021524    11.098319    13.113429     0.088857
C      4.095336    10.879561     0.207971     0.094591
C      4.162997     3.472256    13.133102     0.592639
C      5.211742     4.440876    13.624926     0.091718
C      5.129319     5.592418     0.820643     0.089977
C      1.981237     5.704520     9.062206     0.584312
C      0.946024     5.630675     7.964736     0.088858
C      1.019836     6.402770     6.818084     0.094591
N      2.978929    10.834527     5.781038    -0.294126
N      3.156693    10.927214     1.138221    -0.318790
N      6.054429     6.447804     1.245017    -0.294127
N      0.081193     6.355118     5.887834    -0.318792
N      3.172071     0.318136     8.271072    -0.294126
N      2.994307     0.225449    12.913889    -0.318790
N      0.096571     4.704859    12.807093    -0.294126
N      6.069807     4.797545     8.164276    -0.318791
O      4.818078     9.038650     4.982878    -0.724780
O      6.055044     9.423914     6.792790    -0.491882
O      1.321850    11.141715     3.063360    -0.709120
O      0.113178     0.859255     1.842232    -0.541809
O      1.660770     8.558844     4.622582    -1.154382
O      1.742578     8.243681     2.043177    -0.724780
O      2.979544     7.858417     0.233265    -0.491882
O      4.397350     6.140616     3.962695    -0.709120
O      3.188678     4.717076     5.183823    -0.541810
O      4.736270     8.723487     2.403473    -1.154382
O      1.332922     2.114013     9.069232    -0.724780
O      0.095956     1.728749     7.259320    -0.491881
O      4.829150     0.010948    10.988750    -0.709120
O      6.037822    10.293408    12.209878    -0.541810
O      4.490230     2.593819     9.429528    -1.154382
O      4.408422     2.908982    12.008933    -0.724779
O      3.171456     3.294246    13.818845    -0.491882
O      1.753650     5.012047    10.089415    -0.709119
O      2.962322     6.435587     8.868287    -0.541809
O      1.414730     2.429176    11.648637    -1.154382

The following XYZ coordinates are in angstroms. Other properties are in atomic units.
The sperically averaged electron density of each atom fit to a function of the form exp(a - br)
eigen_1, eigen_2 and eigen_3 are the three eigenvalues of traceless quadrupole moment tensor
  atom number  atomic symbol              X              Y              Z     net charge C6 coefficient C8 coefficient C10 coefficient fluctuating dipole atomic polarizability isotropic forcefield polarizability              a              b squared Pearson coefficient          <r^3>          <r^4>         wp_QDO          m_QDO          q_QDO       dipole_x       dipole_y       dipole_z         dipole            Qxy            Qxz            Qyz     Q(x^2-y^2)  Q(3z^2 - R^2)        eigen_1        eigen_2        eigen_3 static polarizability      alpha(xx)      alpha(xy)      alpha(xz)      alpha(yy)      alpha(yz)      alpha(zz) atomic spin moment
            1             Er       3.116527       9.770410       3.454430       2.010334     108.252401 0.24829384E+04  0.80263830E+05                                15.062166                           13.556081       2.379379       2.510892                    0.999658      69.936299     160.794664       0.682682       0.277545      -1.324196       0.013816      -0.099170       0.004690       0.100237       0.136593       0.000535       0.015005      -0.063130      -0.695048      -0.232364      -0.023969       0.256333             16.408864      16.333073      -0.968293       1.101381      13.570302      -0.592147      19.323216          -0.000016
            2             Er       0.041027       7.511922       3.571625       2.010334     108.252394 0.24829378E+04  0.80263807E+05                                15.062166                           13.556080       2.379379       2.510892                    0.999658      69.936291     160.794646       0.682682       0.277545      -1.324196       0.013816       0.099170      -0.004688       0.100237      -0.136593      -0.000534       0.015005      -0.063132      -0.695048      -0.232364      -0.023969       0.256333             16.408864      16.333076       0.968290      -1.101378      13.570302      -0.592141      19.323214          -0.000011
            3             Er       3.034473       1.382253      10.597680       2.010333     108.252511 0.24829417E+04  0.80263966E+05                                15.062178                           13.556092       2.379379       2.510892                    0.999658      69.936320     160.794757       0.682682       0.277545      -1.324196      -0.013814       0.099169      -0.004688       0.100237       0.136594       0.000535       0.015005      -0.063131      -0.695047      -0.232364      -0.023970       0.256334             16.408877      16.333087      -0.968293       1.101382      13.570313      -0.592147      19.323232          -0.000014
            4             Er       6.109973       3.640741      10.480485       2.010333     108.252581 0.24829434E+04  0.80264032E+05                                15.062186                           13.556097       2.379379       2.510892                    0.999658      69.936333     160.794810       0.682681       0.277545      -1.324196      -0.013813      -0.099171       0.004688       0.100238      -0.136593      -0.000535       0.015006      -0.063130      -0.695049      -0.232364      -0.023969       0.256334             16.408886      16.333100       0.968291      -1.101382      13.570319      -0.592145      19.323240          -0.000015
            5              H       4.816848      10.966676       8.400351       0.117319       1.160636 0.86428489E+01  0.87153701E+02                                 1.872043                            1.755512      -1.321244       2.263142                    0.994177       3.704328      10.770236       0.454250       1.337156      -0.695966       0.035577      -0.009418       0.031241       0.048275      -0.000788       0.013644      -0.004671       0.003763      -0.003466      -0.013854      -0.001392       0.015246              1.904835       2.133946      -0.149636       0.452781       1.567407      -0.005732       2.013153           0.000018
            6              H       1.328616       0.840808      13.726101       0.111024       1.058173 0.76734619E+01  0.75523084E+02                                 1.796074                            1.680855      -1.270683       2.286433                    0.994227       3.717340      10.870223       0.450731       1.380704      -0.686646      -0.036588       0.029855      -0.008400       0.047964      -0.014938       0.006088      -0.004595       0.002599      -0.026664      -0.011389      -0.009957       0.021346              1.838127       2.082572      -0.440134       0.114706       1.892462      -0.235061       1.539345           0.000017
            7              H       1.365522       8.756528       5.339802       0.454120       0.321026 0.18483049E+01  0.13301216E+02                                 0.962266                            0.950439      -1.482801       2.370745                    0.999314       2.309600       6.641421       0.464389       1.832764      -0.612911       0.001207       0.003125       0.017669       0.017984      -0.003062       0.006604      -0.002027      -0.003606       0.004719      -0.007639      -0.000474       0.008113              0.971990       0.948634       0.000198      -0.085879       0.943854       0.019942       1.023483           0.000005
            8              H       1.741348       5.762319      12.677814       0.117318       1.160633 0.86428280E+01  0.87153451E+02                                 1.872042                            1.755511      -1.321239       2.263145                    0.994177       3.704325      10.770230       0.454250       1.337158      -0.695966       0.035577       0.009418      -0.031241       0.048275       0.000788      -0.013644      -0.004671       0.003763      -0.003467      -0.013854      -0.001392       0.015245              1.904834       2.133945       0.149636      -0.452781       1.567406      -0.005733       2.013152           0.000018
            9              H       4.404116       4.182186       7.352064       0.111023       1.058171 0.76734470E+01  0.75522893E+02                                 1.796072                            1.680853      -1.270678       2.286435                    0.994228       3.717334      10.870199       0.450731       1.380704      -0.686646      -0.036587      -0.029855       0.008399       0.047964       0.014938      -0.006088      -0.004594       0.002599      -0.026664      -0.011389      -0.009956       0.021346              1.838125       2.082569       0.440134      -0.114706       1.892461      -0.235060       1.539344           0.000017
           10              H       4.441022       8.525804       1.686253       0.454121       0.321025 0.18483005E+01  0.13301177E+02                                 0.962265                            0.950438      -1.482800       2.370745                    0.999314       2.309597       6.641411       0.464389       1.832764      -0.612911       0.001207      -0.003125      -0.017669       0.017984       0.003062      -0.006604      -0.002027      -0.003606       0.004719      -0.007639      -0.000474       0.008113              0.971989       0.948633      -0.000198       0.085879       0.943852       0.019942       1.023482           0.000005
           11              H       1.334152       0.185987       5.651759       0.117319       1.160636 0.86428538E+01  0.87153766E+02                                 1.872043                            1.755513      -1.321242       2.263143                    0.994177       3.704330      10.770244       0.454250       1.337156      -0.695966      -0.035577       0.009418      -0.031241       0.048275      -0.000789       0.013644      -0.004671       0.003762      -0.003467      -0.013854      -0.001392       0.015245              1.904836       2.133946      -0.149636       0.452781       1.567407      -0.005732       2.013154           0.000018
           12              H       4.822384      10.311855       0.326009       0.111024       1.058169 0.76734231E+01  0.75522601E+02                                 1.796069                            1.680851      -1.270678       2.286435                    0.994228       3.717330      10.870184       0.450731       1.380704      -0.686646       0.036588      -0.029855       0.008399       0.047964      -0.014938       0.006088      -0.004594       0.002599      -0.026665      -0.011389      -0.009957       0.021346              1.838121       2.082566      -0.440132       0.114706       1.892457      -0.235060       1.539341           0.000017
           13              H       4.785478       2.396135       8.712308       0.454120       0.321026 0.18483067E+01  0.13301231E+02                                 0.962266                            0.950440      -1.482799       2.370745                    0.999314       2.309600       6.641420       0.464389       1.832763      -0.612911      -0.001207      -0.003125      -0.017669       0.017984      -0.003062       0.006604      -0.002027      -0.003606       0.004719      -0.007639      -0.000474       0.008113              0.971990       0.948634       0.000198      -0.085879       0.943854       0.019942       1.023484           0.000005
           14              H       4.409652       5.390344       1.374296       0.117318       1.160634 0.86428392E+01  0.87153604E+02                                 1.872044                            1.755513      -1.321240       2.263145                    0.994177       3.704329      10.770249       0.454249       1.337159      -0.695965      -0.035577      -0.009418       0.031241       0.048275       0.000788      -0.013644      -0.004671       0.003763      -0.003467      -0.013854      -0.001392       0.015246              1.904837       2.133947       0.149637      -0.452781       1.567408      -0.005732       2.013154           0.000018
           15              H       1.746884       6.970477       6.700046       0.111024       1.058170 0.76734359E+01  0.75522759E+02                                 1.796071                            1.680852      -1.270679       2.286435                    0.994228       3.717332      10.870192       0.450731       1.380704      -0.686646       0.036587       0.029855      -0.008399       0.047964       0.014938      -0.006088      -0.004594       0.002599      -0.026664      -0.011389      -0.009957       0.021346              1.838123       2.082567       0.440133      -0.114706       1.892459      -0.235060       1.539342           0.000018
           16              H       1.709978       2.626859      12.365857       0.454121       0.321025 0.18482994E+01  0.13301168E+02                                 0.962265                            0.950438      -1.482800       2.370745                    0.999314       2.309597       6.641413       0.464389       1.832765      -0.612911      -0.001207       0.003125       0.017669       0.017984       0.003063      -0.006604      -0.002027      -0.003606       0.004719      -0.007639      -0.000474       0.008113              0.971989       0.948633      -0.000198       0.085879       0.943853       0.019942       1.023482           0.000005
           17              C       5.063503       9.601925       6.107047       0.592639      22.335779 0.24741333E+03  0.51153982E+04                                 7.326875                            5.610487       0.021224       2.070153                    0.999378      22.233424      62.429533       0.620927       0.477100      -1.015887       0.031071      -0.073009      -0.044307       0.090879       0.072078      -0.048995      -0.058802      -0.065916      -0.068839      -0.073545      -0.055303       0.128848              8.343840       9.279612      -2.670944       0.305479       7.539100       2.687265       8.212808           0.000023
           18              C       4.014758      10.570544       6.598871       0.091718      33.104573 0.39086944E+03  0.89024859E+04                                 9.059789                            6.661430       0.123318       2.066500                    0.999393      25.662620      71.412897       0.631673       0.425730      -1.063758      -0.066494       0.024197      -0.009186       0.071354       0.054731      -0.014537      -0.042409      -0.037860      -0.118504      -0.060263      -0.031596       0.091859             10.780266      11.108502      -4.307072      -0.679451      10.156271       4.575429      11.076024           0.000029
           19              C       4.097181      11.168750       7.846698       0.089976      26.763057 0.32890868E+03  0.72554452E+04                                 7.937512                            6.175481      -0.110597       1.992057                    0.998966      25.930916      73.652042       0.638587       0.434808      -1.046415      -0.041070       0.040025       0.018034       0.060116       0.052956      -0.000242      -0.063240      -0.056856      -0.123460      -0.083098      -0.019303       0.102401              8.935369       8.740164      -2.596294       0.208339       8.056305       3.419449      10.009637           0.000013
           20              C       1.094263       0.128188       2.036151       0.584313      23.020127 0.25580714E+03  0.53346974E+04                                 7.429381                            5.696056      -0.159714       2.001885                    0.999224      22.692680      64.051106       0.617507       0.475628      -1.016395      -0.047632      -0.013948       0.079479       0.093703       0.088162       0.024634       0.063847      -0.094440      -0.044642      -0.094934      -0.042489       0.137423              8.252974       8.654190      -1.921222      -1.061067       6.602661      -2.427255       9.502069           0.000036
           21              C       2.129476       0.054344       0.938681       0.088856      31.634777 0.39375455E+03  0.90169703E+04                                 8.847263                            6.738837       0.059115       2.043887                    0.999445      26.049175      73.541639       0.618437       0.432490      -1.055786       0.056187      -0.035063      -0.030962       0.073110       0.049547       0.027418       0.057877      -0.043703      -0.123043      -0.070725      -0.032047       0.102772             10.061088      10.181862      -1.458533      -3.296804       7.793566      -3.295979      12.207836           0.000019
           22              C       2.055664       0.273102      13.844139       0.094591      26.863592 0.34201393E+03  0.76400054E+04                                 8.038212                            6.358198      -0.263087       1.939196                    0.998677      26.398703      76.148612       0.618587       0.443257      -1.038474       0.042555      -0.007576      -0.035831       0.056144       0.029195       0.045512       0.055117      -0.028310      -0.146502      -0.085288      -0.007306       0.092594              8.872699       9.020341      -1.313903      -1.847138       7.589696      -3.258183      10.008059           0.000016
           23              C       1.988003       7.680407       0.919008       0.592638      22.335747 0.24741297E+03  0.51153889E+04                                 7.326869                            5.610484       0.021227       2.070155                    0.999378      22.233407      62.429472       0.620927       0.477100      -1.015887       0.031072       0.073009       0.044308       0.090879      -0.072078       0.048995      -0.058802      -0.065917      -0.068839      -0.073545      -0.055303       0.128849              8.343831       9.279600       2.670936      -0.305484       7.539090       2.687261       8.212804           0.000024
           24              C       0.939258       6.711787       0.427184       0.091718      33.104552 0.39086937E+03  0.89024838E+04                                 9.059785                            6.661429       0.123319       2.066500                    0.999393      25.662616      71.412877       0.631673       0.425730      -1.063758      -0.066494      -0.024198       0.009186       0.071354      -0.054731       0.014537      -0.042410      -0.037861      -0.118504      -0.060263      -0.031596       0.091859             10.780259      11.108495       4.307067       0.679448      10.156262       4.575423      11.076019           0.000027
           25              C       1.021681       5.560245      13.231467       0.089977      26.762999 0.32890789E+03  0.72554233E+04                                 7.937500                            6.175473      -0.110592       1.992059                    0.998966      25.930882      73.651911       0.638587       0.434808      -1.046415      -0.041070      -0.040025      -0.018035       0.060116      -0.052955       0.000242      -0.063239      -0.056856      -0.123460      -0.083098      -0.019303       0.102401              8.935353       8.740151       2.596289      -0.208341       8.056289       3.419438      10.009619           0.000013
           26              C       4.169763       5.448143       4.989904       0.584313      23.020093 0.25580675E+03  0.53346869E+04                                 7.429372                            5.696050      -0.159710       2.001887                    0.999224      22.692659      64.051011       0.617508       0.475627      -1.016395      -0.047632       0.013949      -0.079479       0.093703      -0.088161      -0.024634       0.063846      -0.094439      -0.044642      -0.094933      -0.042489       0.137422              8.252962       8.654178       1.921222       1.061062       6.602654      -2.427249       9.502053           0.000039
           27              C       5.204976       5.521988       6.087374       0.088858      31.634684 0.39375331E+03  0.90169336E+04                                 8.847243                            6.738825       0.059122       2.043890                    0.999445      26.049123      73.541423       0.618438       0.432489      -1.055786       0.056188       0.035062       0.030962       0.073110      -0.049547      -0.027418       0.057877      -0.043704      -0.123042      -0.070725      -0.032047       0.102771             10.061063      10.181839       1.458533       3.296793       7.793549      -3.295966      12.207802           0.000016
           28              C       5.131164       4.749893       7.234026       0.094592      26.863513 0.34201272E+03  0.76399707E+04                                 8.038196                            6.358187      -0.263086       1.939198                    0.998677      26.398633      76.148339       0.618587       0.443257      -1.038474       0.042555       0.007576       0.035830       0.056144      -0.029195      -0.045513       0.055119      -0.028312      -0.146501      -0.085289      -0.007306       0.092595              8.872680       9.020322       1.313899       1.847134       7.589681      -3.258176      10.008038           0.000016
           29              C       1.087497       1.550738       7.945063       0.592638      22.335778 0.24741334E+03  0.51153980E+04                                 7.326874                            5.610486       0.021229       2.070155                    0.999378      22.233419      62.429501       0.620927       0.477100      -1.015887      -0.031071       0.073009       0.044308       0.090879       0.072078      -0.048995      -0.058802      -0.065917      -0.068838      -0.073545      -0.055303       0.128848              8.343838       9.279608      -2.670943       0.305479       7.539098       2.687265       8.212807           0.000023
           30              C       2.136242       0.582119       7.453239       0.091719      33.104551 0.39086918E+03  0.89024779E+04                                 9.059783                            6.661426       0.123322       2.066501                    0.999393      25.662610      71.412843       0.631673       0.425730      -1.063759       0.066494      -0.024197       0.009187       0.071354       0.054731      -0.014536      -0.042409      -0.037861      -0.118504      -0.060263      -0.031596       0.091858             10.780258      11.108492      -4.307067      -0.679451      10.156263       4.575426      11.076017           0.000027
           31              C       2.053819      -0.016087       6.205412       0.089976      26.763070 0.32890886E+03  0.72554503E+04                                 7.937514                            6.175482      -0.110596       1.992057                    0.998966      25.930926      73.652076       0.638587       0.434808      -1.046415       0.041069      -0.040026      -0.018034       0.060116       0.052955      -0.000241      -0.063240      -0.056856      -0.123459      -0.083098      -0.019303       0.102400              8.935371       8.740166      -2.596295       0.208339       8.056307       3.419449      10.009639           0.000014
           32              C       5.056737      11.024475      12.015959       0.584312      23.020125 0.25580711E+03  0.53346967E+04                                 7.429381                            5.696056      -0.159714       2.001885                    0.999224      22.692678      64.051093       0.617507       0.475628      -1.016395       0.047633       0.013949      -0.079479       0.093703       0.088162       0.024634       0.063846      -0.094440      -0.044641      -0.094934      -0.042489       0.137424              8.252973       8.654190      -1.921222      -1.061066       6.602661      -2.427254       9.502068           0.000038
           33              C       4.021524      11.098319      13.113429       0.088857      31.634750 0.39375417E+03  0.90169591E+04                                 8.847256                            6.738833       0.059118       2.043888                    0.999445      26.049161      73.541577       0.618437       0.432489      -1.055786      -0.056188       0.035062       0.030962       0.073110       0.049547       0.027418       0.057877      -0.043703      -0.123043      -0.070725      -0.032047       0.102771             10.061080      10.181855      -1.458532      -3.296802       7.793559      -3.295974      12.207825           0.000014
           34              C       4.095336      10.879561       0.207971       0.094591      26.863587 0.34201390E+03  0.76400049E+04                                 8.038214                            6.358200      -0.263090       1.939195                    0.998677      26.398694      76.148591       0.618586       0.443257      -1.038473      -0.042555       0.007576       0.035830       0.056144       0.029195       0.045512       0.055117      -0.028310      -0.146503      -0.085288      -0.007306       0.092594              8.872700       9.020342      -1.313901      -1.847140       7.589696      -3.258184      10.008062           0.000018
           35              C       4.162997       3.472256      13.133102       0.592639      22.335749 0.24741297E+03  0.51153893E+04                                 7.326871                            5.610485       0.021224       2.070154                    0.999378      22.233410      62.429495       0.620927       0.477100      -1.015887      -0.031071      -0.073009      -0.044308       0.090879      -0.072078       0.048995      -0.058802      -0.065916      -0.068838      -0.073545      -0.055303       0.128848              8.343834       9.279602       2.670937      -0.305483       7.539092       2.687263       8.212807           0.000025
           36              C       5.211742       4.440876      13.624926       0.091718      33.104579 0.39086968E+03  0.89024928E+04                                 9.059791                            6.661432       0.123318       2.066500                    0.999393      25.662627      71.412924       0.631672       0.425730      -1.063758       0.066494       0.024198      -0.009186       0.071353      -0.054731       0.014537      -0.042409      -0.037860      -0.118505      -0.060263      -0.031596       0.091859             10.780267      11.108500       4.307070       0.679449      10.156270       4.575430      11.076029           0.000024
           37              C       5.129319       5.592418       0.820643       0.089977      26.763048 0.32890857E+03  0.72554427E+04                                 7.937511                            6.175480      -0.110597       1.992057                    0.998965      25.930916      73.652051       0.638587       0.434808      -1.046415       0.041069       0.040026       0.018034       0.060116      -0.052955       0.000241      -0.063239      -0.056855      -0.123460      -0.083097      -0.019302       0.102400              8.935366       8.740163       2.596294      -0.208340       8.056301       3.419445      10.009634           0.000014
           38              C       1.981237       5.704520       9.062206       0.584312      23.020110 0.25580695E+03  0.53346925E+04                                 7.429377                            5.696054      -0.159711       2.001886                    0.999224      22.692670      64.051064       0.617507       0.475628      -1.016395       0.047632      -0.013949       0.079479       0.093703      -0.088161      -0.024634       0.063846      -0.094438      -0.044642      -0.094933      -0.042489       0.137422              8.252968       8.654184       1.921223       1.061064       6.602659      -2.427252       9.502061           0.000038
           39              C       0.946024       5.630675       7.964736       0.088858      31.634690 0.39375336E+03  0.90169355E+04                                 8.847247                            6.738827       0.059119       2.043889                    0.999445      26.049126      73.541451       0.618437       0.432490      -1.055786      -0.056188      -0.035061      -0.030961       0.073110      -0.049547      -0.027418       0.057877      -0.043704      -0.123044      -0.070725      -0.032047       0.102772             10.061068      10.181843       1.458533       3.296795       7.793553      -3.295969      12.207808           0.000016
           40              C       1.019836       6.402770       6.818084       0.094591      26.863546 0.34201324E+03  0.76399856E+04                                 8.038204                            6.358192      -0.263087       1.939197                    0.998677      26.398655      76.148428       0.618587       0.443257      -1.038474      -0.042556      -0.007575      -0.035830       0.056144      -0.029196      -0.045513       0.055118      -0.028311      -0.146501      -0.085289      -0.007306       0.092595              8.872689       9.020329       1.313899       1.847137       7.589689      -3.258181      10.008051           0.000016
           41              N       2.978929      10.834527       5.781038      -0.294126      37.966201 0.53467327E+03  0.12973083E+05                                 9.345900                            7.446123       0.312498       2.107059                    0.999260      28.582824      78.155367       0.649155       0.388869      -1.104625      -0.023158       0.067132       0.217037       0.228360       0.014306       0.002216      -0.087590       0.007912      -0.447787      -0.180062       0.073003       0.107059             10.489340      12.166442      -3.975794       0.550153       9.505600       2.774371       9.795978          -0.000004
           42              N       3.156693      10.927214       1.138221      -0.318790      38.877378 0.57979198E+03  0.14399068E+05                                 9.543147                            7.801261       0.195845       2.052929                    0.999275      29.739412      83.085219       0.626549       0.393630      -1.097949      -0.014369       0.105576      -0.212536       0.237748       0.020362      -0.008189       0.114139       0.059031      -0.354783      -0.181380       0.076706       0.104675             10.402933      12.223724      -2.273425      -2.972022       8.655607      -2.213575      10.329467          -0.000005
           43              N       6.054429       6.447804       1.245017      -0.294127      37.966212 0.53467355E+03  0.12973091E+05                                 9.345901                            7.446124       0.312500       2.107060                    0.999260      28.582832      78.155389       0.649155       0.388869      -1.104625      -0.023158      -0.067133      -0.217037       0.228360      -0.014306      -0.002216      -0.087590       0.007913      -0.447788      -0.180062       0.073004       0.107058             10.489341      12.166442       3.975795      -0.550152       9.505602       2.774373       9.795979          -0.000003
           44              N       0.081193       6.355118       5.887834      -0.318792      38.877371 0.57979192E+03  0.14399064E+05                                 9.543142                            7.801258       0.195853       2.052932                    0.999275      29.739409      83.085175       0.626550       0.393630      -1.097949      -0.014368      -0.105577       0.212535       0.237748      -0.020361       0.008189       0.114139       0.059030      -0.354780      -0.181380       0.076706       0.104674             10.402928      12.223716       2.273421       2.972020       8.655605      -2.213576      10.329462          -0.000003
           45              N       3.172071       0.318136       8.271072      -0.294126      37.966150 0.53467244E+03  0.12973057E+05                                 9.345890                            7.446116       0.312501       2.107061                    0.999260      28.582801      78.155273       0.649155       0.388869      -1.104625       0.023158      -0.067133      -0.217037       0.228360       0.014307       0.002216      -0.087590       0.007911      -0.447788      -0.180062       0.073003       0.107059             10.489329      12.166429      -3.975789       0.550152       9.505591       2.774369       9.795969          -0.000004
           46              N       2.994307       0.225449      12.913889      -0.318790      38.877389 0.57979213E+03  0.14399073E+05                                 9.543150                            7.801263       0.195844       2.052929                    0.999275      29.739414      83.085236       0.626549       0.393631      -1.097948       0.014368      -0.105577       0.212535       0.237748       0.020361      -0.008188       0.114139       0.059030      -0.354782      -0.181380       0.076706       0.104674             10.402937      12.223729      -2.273426      -2.972025       8.655609      -2.213575      10.329472          -0.000004
           47              N       0.096571       4.704859      12.807093      -0.294126      37.966147 0.53467251E+03  0.12973059E+05                                 9.345889                            7.446116       0.312502       2.107061                    0.999260      28.582803      78.155275       0.649155       0.388869      -1.104625       0.023158       0.067133       0.217037       0.228360      -0.014306      -0.002216      -0.087591       0.007911      -0.447788      -0.180063       0.073003       0.107059             10.489327      12.166426       3.975787      -0.550154       9.505588       2.774367       9.795967          -0.000002
           48              N       6.069807       4.797545       8.164276      -0.318791      38.877372 0.57979194E+03  0.14399065E+05                                 9.543142                            7.801258       0.195853       2.052932                    0.999275      29.739408      83.085169       0.626550       0.393630      -1.097949       0.014369       0.105578      -0.212535       0.237748      -0.020362       0.008189       0.114139       0.059030      -0.354781      -0.181380       0.076706       0.104675             10.402927      12.223716       2.273422       2.972019       8.655605      -2.213576      10.329460          -0.000003
           49              O       4.818078       9.038650       4.982878      -0.724780      50.000195 0.81616404E+03  0.21804505E+05                                10.845575                            8.969823      -0.031534       1.989455                    0.996649      31.356769      87.231375       0.620177       0.369676      -1.129324       0.024081      -0.011759       0.080751       0.085081       0.086547      -0.013696      -0.005622      -0.035105       0.212195      -0.123931       0.046132       0.077799             12.143356       9.567626      -1.214223       0.818811      10.819368       5.132059      16.043073          -0.000014
           50              O       6.055044       9.423914       6.792790      -0.491882      26.082530 0.40363114E+03  0.90043408E+04                                 6.811861                            6.136763       0.958111       2.393602                    0.997893      25.554521      64.062598       0.784718       0.349885      -1.149862      -0.008224      -0.027282      -0.022574       0.036353       0.045088       0.006435      -0.069707       0.037213      -0.064152      -0.095042       0.018404       0.076638              7.086513       9.306755      -1.135272       1.726085       5.879448       0.082069       6.073335           0.000011
           51              O       1.321850      11.141715       3.063360      -0.709120      46.674142 0.72667955E+03  0.18872640E+05                                10.329364                            8.437447       0.155133       2.048254                    0.997346      30.921362      85.023121       0.641957       0.367376      -1.130230      -0.106757       0.061509      -0.025843       0.125890       0.035558       0.049071      -0.005623      -0.130967       0.097910      -0.107910       0.046377       0.061533             11.500343       8.006002      -1.344509       1.253118      10.530988      -5.351156      15.964038          -0.000004
           52              O       0.113178       0.859255       1.842232      -0.541809      28.198828 0.43469083E+03  0.98869223E+04                                 7.133314                            6.323602       0.793927       2.291011                    0.999491      27.133806      68.872308       0.780631       0.344969      -1.152969       0.024997      -0.015253       0.015373       0.033073      -0.000015       0.101429       0.028827      -0.052477      -0.236358      -0.146953       0.057159       0.089794              7.388957       9.635551      -2.756710       0.785351       7.034698      -0.805310       5.496623           0.000014
           53              O       1.660770       8.558844       4.622582      -1.154382      56.464884 0.12016628E+04  0.35367492E+05                                11.873404                           10.909385      -0.368694       1.827312                    0.997289      37.276330     108.885350       0.560319       0.371406      -1.127872       0.066232      -0.031269       0.019864       0.075888      -0.059104       0.012879       0.004055      -0.011618       0.198557      -0.093426       0.025536       0.067890             12.680062      13.592145       2.969192      -1.854217      11.164501      -0.342704      13.283539          -0.000010
           54              O       1.742578       8.243681       2.043177      -0.724780      50.000094 0.81616188E+03  0.21804433E+05                                10.845561                            8.969811      -0.031533       1.989456                    0.996649      31.356733      87.231239       0.620178       0.369676      -1.129324       0.024080       0.011759      -0.080751       0.085081      -0.086547       0.013696      -0.005622      -0.035105       0.212193      -0.123931       0.046133       0.077799             12.143338       9.567611       1.214217      -0.818816      10.819349       5.132049      16.043053          -0.000013
           55              O       2.979544       7.858417       0.233265      -0.491882      26.082542 0.40363139E+03  0.90043481E+04                                 6.811865                            6.136767       0.958107       2.393601                    0.997893      25.554520      64.062610       0.784717       0.349885      -1.149862      -0.008225       0.027282       0.022574       0.036352      -0.045088      -0.006435      -0.069707       0.037213      -0.064150      -0.095042       0.018405       0.076638              7.086516       9.306760       1.135269      -1.726087       5.879450       0.082071       6.073339           0.000012
           56              O       4.397350       6.140616       3.962695      -0.709120      46.674119 0.72667928E+03  0.18872631E+05                                10.329360                            8.437445       0.155136       2.048255                    0.997346      30.921357      85.023094       0.641957       0.367376      -1.130230      -0.106756      -0.061509       0.025843       0.125889      -0.035558      -0.049070      -0.005623      -0.130965       0.097911      -0.107909       0.046377       0.061532             11.500337       8.005999       1.344510      -1.253119      10.530984      -5.351151      15.964027          -0.000007
           57              O       3.188678       4.717076       5.183823      -0.541810      28.198867 0.43469162E+03  0.98869455E+04                                 7.133324                            6.323611       0.793921       2.291010                    0.999491      27.133810      68.872355       0.780629       0.344969      -1.152969       0.024998       0.015254      -0.015372       0.033074       0.000012      -0.101430       0.028825      -0.052478      -0.236361      -0.146954       0.057158       0.089796              7.388968       9.635562       2.756715      -0.785353       7.034710      -0.805313       5.496632           0.000015
           58              O       4.736270       8.723487       2.403473      -1.154382      56.464863 0.12016622E+04  0.35367470E+05                                11.873401                           10.909383      -0.368694       1.827312                    0.997289      37.276321     108.885316       0.560319       0.371406      -1.127872       0.066232       0.031269      -0.019864       0.075888       0.059104      -0.012879       0.004055      -0.011618       0.198554      -0.093425       0.025536       0.067889             12.680059      13.592142      -2.969192       1.854220      11.164498      -0.342705      13.283537          -0.000011
           59              O       1.332922       2.114013       9.069232      -0.724780      50.000160 0.81616337E+03  0.21804483E+05                                10.845570                            8.969819      -0.031534       1.989455                    0.996649      31.356757      87.231329       0.620177       0.369676      -1.129324      -0.024080       0.011759      -0.080750       0.085081       0.086547      -0.013696      -0.005621      -0.035105       0.212194      -0.123931       0.046132       0.077799             12.143350       9.567621      -1.214222       0.818810      10.819363       5.132056      16.043065          -0.000014
           60              O       0.095956       1.728749       7.259320      -0.491881      26.082475 0.40363007E+03  0.90043102E+04                                 6.811850                            6.136753       0.958117       2.393604                    0.997893      25.554500      64.062508       0.784719       0.349885      -1.149863       0.008225       0.027283       0.022573       0.036353       0.045088       0.006435      -0.069707       0.037214      -0.064151      -0.095042       0.018404       0.076638              7.086500       9.306738      -1.135269       1.726082       5.879438       0.082069       6.073325           0.000011
           61              O       4.829150       0.010948      10.988750      -0.709120      46.674107 0.72667892E+03  0.18872620E+05                                10.329358                            8.437443       0.155134       2.048254                    0.997346      30.921350      85.023074       0.641957       0.367376      -1.130230       0.106757      -0.061509       0.025843       0.125889       0.035558       0.049070      -0.005622      -0.130967       0.097910      -0.107910       0.046376       0.061533             11.500336       8.005998      -1.344508       1.253117      10.530982      -5.351152      15.964027          -0.000003
           62              O       6.037822      10.293408      12.209878      -0.541810      28.198841 0.43469109E+03  0.98869299E+04                                 7.133315                            6.323603       0.793923       2.291010                    0.999491      27.133819      68.872345       0.780631       0.344969      -1.152969      -0.024998       0.015253      -0.015372       0.033073      -0.000014       0.101430       0.028826      -0.052479      -0.236358      -0.146954       0.057159       0.089795              7.388959       9.635553      -2.756711       0.785351       7.034699      -0.805310       5.496624           0.000015
           63              O       4.490230       2.593819       9.429528      -1.154382      56.464851 0.12016619E+04  0.35367458E+05                                11.873398                           10.909380      -0.368694       1.827312                    0.997289      37.276321     108.885310       0.560319       0.371406      -1.127872      -0.066232       0.031270      -0.019864       0.075888      -0.059104       0.012879       0.004055      -0.011617       0.198557      -0.093426       0.025536       0.067890             12.680056      13.592138       2.969190      -1.854216      11.164495      -0.342703      13.283534          -0.000010
           64              O       4.408422       2.908982      12.008933      -0.724779      50.000100 0.81616192E+03  0.21804435E+05                                10.845563                            8.969812      -0.031535       1.989455                    0.996649      31.356731      87.231246       0.620177       0.369676      -1.129324      -0.024081      -0.011759       0.080750       0.085081      -0.086547       0.013696      -0.005622      -0.035105       0.212194      -0.123931       0.046132       0.077799             12.143341       9.567614       1.214217      -0.818817      10.819351       5.132051      16.043059          -0.000013
           65              O       3.171456       3.294246      13.818845      -0.491882      26.082573 0.40363200E+03  0.90043653E+04                                 6.811871                            6.136772       0.958106       2.393600                    0.997893      25.554533      64.062660       0.784717       0.349885      -1.149862       0.008225      -0.027282      -0.022574       0.036353      -0.045088      -0.006435      -0.069707       0.037213      -0.064150      -0.095042       0.018404       0.076638              7.086523       9.306769       1.135271      -1.726088       5.879456       0.082072       6.073344           0.000011
           66              O       1.753650       5.012047      10.089415      -0.709119      46.674081 0.72667847E+03  0.18872605E+05                                10.329356                            8.437441       0.155135       2.048255                    0.997346      30.921337      85.023036       0.641957       0.367376      -1.130230       0.106756       0.061510      -0.025842       0.125890      -0.035558      -0.049070      -0.005623      -0.130966       0.097911      -0.107909       0.046377       0.061533             11.500333       8.005996       1.344510      -1.253119      10.530982      -5.351150      15.964021          -0.000006
           67              O       2.962322       6.435587       8.868287      -0.541809      28.198875 0.43469177E+03  0.98869502E+04                                 7.133327                            6.323613       0.793915       2.291008                    0.999491      27.133808      68.872362       0.780629       0.344969      -1.152969      -0.024997      -0.015254       0.015373       0.033073       0.000013      -0.101431       0.028825      -0.052479      -0.236360      -0.146955       0.057159       0.089796              7.388971       9.635567       2.756716      -0.785353       7.034712      -0.805313       5.496634           0.000014
           68              O       1.414730       2.429176      11.648637      -1.154382      56.464848 0.12016618E+04  0.35367454E+05                                11.873398                           10.909380      -0.368694       1.827312                    0.997289      37.276315     108.885291       0.560319       0.371406      -1.127872      -0.066232      -0.031269       0.019864       0.075888       0.059104      -0.012879       0.004055      -0.011617       0.198556      -0.093426       0.025536       0.067890             12.680056      13.592139      -2.969191       1.854221      11.164495      -0.342706      13.283534          -0.000011

******************************************************
Auxiliary information for the entire system
The total spin magnetic moment of the unit cell is   0.000601
The total net atomic charge of the unit cell is   0.000003
Accuracy of reproducing the electrostatic potential in the unit cell:
  The inner radius (bohr) =    5.0000
  The outer radius (bohr) =   12.0000
  Valid grid points have density less than (e/(bohr^3)) =    0.0001
  The number of valid grid points were=        12712
  The rms potential error without charges in kcal/mol is=      5.66783
  The rms potential error with partial charges in kcal/mol is=      1.47844
  The RRMSE value at monopole order=      0.26085
  The rms potential error with partial charges and cloud penetration in kcal/mol is=      1.47638
  The RRMSE value at monopole order with cloud penetration is=      0.26048
  The rms potential error with partial charges and atomic dipoles in kcal/mol is=      0.77354
  The RRMSE value at dipole order=      0.13648
  The rms potential error with partial charges, atomic dipoles and cloud penetration in kcal/mol is=      0.75983
  The RRMSE value at dipole order with cloud penetration=      0.13406

******************************************************
The electron densities and ab initio electrostatic potential were computed in VASP using the PBE functional and
projector augmented wave method. See the main text of the journal article for a description of computational details.
The atomic charges, dipoles, and quadrupoles were computed with the DDEC6 method as described in
(a) T. A. Manz and N. Gabaldon Limas, RSC Adv. 6 (2016) 47771-47801 DOI: 10.1039/c6ra04656h
(b) N. Gabaldon Limas and T. A. Manz, RSC Adv. 8 (2018) 2678-2707 DOI: 10.1039/c7ra11829e.
For each atom in the material, the electron cloud parameters were fit to the spherically averaged atom-in-material
electron density using radial positions for which this density was between 10^-4 and 10^-2 electrons per cubic bohr.
The polarizabilities, dispersion coefficients, and quantum Drude oscillator (QDO) parameters were fit using the MCLF method.
The magnetic structure of the system was optimized in VASP from the default ferromagnetic initial guess using spin polarization.
The atomic spin moments (ASMs) were computed on this optimized magnetic structure using the DDEC6 partition as inputs
to the method of T. A. Manz and D. S. Sholl, J. Chem. Theory Comput. 7 (2011) 4146-4164 DOI: 10.1021/ct200539n.
The RMSE and RRMSE were computed using a uniform grid with Ewald summation.
