# Supplementary material for: A collection of forcefield precursors for metal–organic frameworks
Source: RSC Adv. 2019 Nov 13;9(63):36492–507. doi: 10.1039/c9ra07327b (PMC9075174; doi:10.1039/c9ra07327b)
Supplement: RA-009-C9RA07327B-s4968 [file RA-009-C9RA07327B-s4968.xyz]

   54
jmolscript: load "" {1 1 1} spacegroup "x,y,z" unitcell [{      6.719200     0.000000     0.000000 }, {     -2.239754    15.074721     0.000000 }, {      2.239754     7.537363    13.055089 }]
Co     2.139685     6.360629     4.101909     0.968693
Co     4.379420     7.909406     5.495670     0.968139
Co    -0.100052     8.342050     3.457510     0.968815
Co     4.579515    16.251455     8.953180     0.968653
Co     2.339780    14.702678     7.559419     0.968061
Co     6.819252    14.270034     9.597579     0.968860
H      2.206811    11.195997     7.151578     0.145982
H      6.686285    15.670175    12.838375     0.145565
H      4.446532    18.357996     6.120226     0.144463
H      4.512389    11.416087     5.903511     0.145984
H      0.032915     6.941909     0.216714     0.145564
H      2.272668     4.254088     6.934863     0.144463
C      1.724372     9.133775     5.710296     0.632019
C      0.804513    10.248550     6.079755    -0.144424
C      6.166433    10.309603     5.663298     0.300579
C      1.309797    11.243482     6.907448    -0.197266
C      3.964099     7.915736     2.289863     0.633573
C      3.044238     7.678309     1.139709    -0.145212
C      1.686960     7.287120     1.295065     0.300733
C      5.789272    15.435009    12.919316    -0.196262
C      6.203842     5.562573     5.054930     0.631540
C      5.283986     4.685224     5.835625    -0.144103
C      3.926708     5.015361     6.096727     0.298767
C      3.549519    18.545677     6.283414    -0.194074
C      4.994828    13.478309     7.344793     0.632010
C      5.914687    12.363534     6.975334    -0.144398
C      0.552767    12.302481     7.391791     0.300586
C      5.409403    11.368602     6.147641    -0.197277
C      2.755101    14.696348    10.765226     0.633562
C      3.674962    14.933775    11.915380    -0.145191
C      5.032240    15.324964    11.760024     0.300728
C      0.929928     7.177075     0.135773    -0.196265
C      0.515358    17.049511     8.000159     0.631532
C      1.435214    17.926860     7.219464    -0.144076
C      2.792492    17.596723     6.958362     0.298774
C      3.169681     4.066407     6.771675    -0.194084
O      1.309797     8.199895     4.954406    -0.588031
O      2.898889     9.120207     6.195945    -0.531196
O      5.571783     9.434515     4.829077    -0.586149
O      3.549527     7.728056     3.476570    -0.588549
O      5.138614     8.343105     2.058788    -0.532260
O      1.092314     7.002208     2.470023    -0.586484
O      5.789265     6.684132     4.624113    -0.588376
O      0.659158     5.148772     4.800356    -0.530707
O      3.332056     6.175361     5.755989    -0.585934
O      5.409403    14.412189     8.100683    -0.587990
O      3.820311    13.491877     6.859144    -0.531176
O      1.147417    13.177569     8.226012    -0.586060
O      3.169673    14.884028     9.578519    -0.588498
O      1.580586    14.268979    10.996301    -0.532260
O      5.626886    15.609876    10.585066    -0.586470
O      0.929935    15.927952     8.430976    -0.588335
O      6.060042    17.463312     8.254733    -0.530701
O      3.387144    16.436723     7.299100    -0.585837

The following XYZ coordinates are in angstroms. Other properties are in atomic units.
The sperically averaged electron density of each atom fit to a function of the form exp(a - br)
eigen_1, eigen_2 and eigen_3 are the three eigenvalues of traceless quadrupole moment tensor
  atom number  atomic symbol              X              Y              Z     net charge C6 coefficient C8 coefficient C10 coefficient fluctuating dipole atomic polarizability isotropic forcefield polarizability              a              b squared Pearson coefficient          <r^3>          <r^4>         wp_QDO          m_QDO          q_QDO       dipole_x       dipole_y       dipole_z         dipole            Qxy            Qxz            Qyz     Q(x^2-y^2)  Q(3z^2 - R^2)        eigen_1        eigen_2        eigen_3 static polarizability      alpha(xx)      alpha(xy)      alpha(xz)      alpha(yy)      alpha(yz)      alpha(zz) atomic spin moment
            1             Co       2.139685       6.360629       4.101909       0.968693     101.108460 0.19578412E+04  0.62245382E+05                                16.478002                           13.440364       0.649028       2.084256                    0.996979      44.862275     117.626694       0.556802       0.346000      -1.200726      -0.005268      -0.018850       0.019054       0.027316       0.024705       0.032732      -0.007854      -0.060750      -0.069479      -0.058965       0.008021       0.050945             20.718566      23.845435       0.747035       1.105088      16.768617      -7.001836      21.541645           2.787111
            2             Co       4.379420       7.909406       5.495670       0.968139     101.198924 0.19601533E+04  0.62338686E+05                                16.488867                           13.449444       0.646357       2.083246                    0.996945      44.881099     117.703398       0.556530       0.346059      -1.200648      -0.005640       0.026205       0.007016       0.027708       0.016585      -0.037127       0.031370      -0.017351       0.056151      -0.058325       0.008566       0.049758             20.732458      23.859603       0.586142      -1.198484      26.433070       1.435089      11.904702           2.785046
            3             Co      -0.100052       8.342050       3.457510       0.968815     101.047080 0.19564165E+04  0.62187310E+05                                16.469856                           13.434200       0.645176       2.083379                    0.997015      44.852302     117.579471       0.557022       0.345934      -1.200811      -0.005267      -0.007401      -0.025984       0.027525      -0.040574       0.004669      -0.024204      -0.004421       0.095802      -0.058658       0.008280       0.050378             20.708033      23.831913      -1.329034       0.096363      14.277368       5.566444      24.014817           2.787143
            4             Co       4.579515      16.251455       8.953180       0.968653     101.112666 0.19579387E+04  0.62249391E+05                                16.478638                           13.440856       0.648905       2.084214                    0.996979      44.862669     117.629421       0.556781       0.346008      -1.200717       0.005273       0.018861      -0.019020       0.027300       0.024687       0.032729      -0.007857      -0.060770      -0.069438      -0.058960       0.008027       0.050933             20.719408      23.846438       0.747175       1.105042      16.769298      -7.002129      21.542487           2.787108
            5             Co       2.339780      14.702678       7.559419       0.968061     101.205276 0.19603050E+04  0.62344971E+05                                16.489905                           13.450267       0.646111       2.083165                    0.996946      44.881510     117.707428       0.556492       0.346074      -1.200630       0.005633      -0.026186      -0.007060       0.027700       0.016578      -0.037087       0.031363      -0.017356       0.056170      -0.058289       0.008554       0.049735             20.733810      23.861205       0.586061      -1.198503      26.434764       1.435258      11.905460           2.785024
            6             Co       6.819252      14.270034       9.597579       0.968860     101.042993 0.19563215E+04  0.62183539E+05                                16.469499                           13.433941       0.645161       2.083387                    0.997015      44.851098     117.575624       0.557023       0.345938      -1.200808       0.005258       0.007368       0.025975       0.027507      -0.040568       0.004629      -0.024213      -0.004431       0.095869      -0.058672       0.008302       0.050370             20.707551      23.831408      -1.328948       0.096512      14.277030       5.566258      24.014216           2.787193
            7              H       2.206811      11.195997       7.151578       0.145982       1.096987 0.79525335E+01  0.77951885E+02                                 1.760451                            1.650539      -1.210719       2.327559                    0.995517       3.416442       9.555529       0.486415       1.284629      -0.708287       0.035300       0.000420       0.013459       0.037781       0.001198       0.008614       0.005386       0.016052       0.009598      -0.011825      -0.002566       0.014390              1.827658       2.372426      -0.037806       0.151888       1.663725       0.187802       1.446824           0.000092
            8              H       6.686285      15.670175      12.838375       0.145565       1.102011 0.79967937E+01  0.78498932E+02                                 1.766046                            1.655251      -1.216975       2.324369                    0.995524       3.424596       9.586990       0.485641       1.284822      -0.708221       0.035351       0.011350      -0.006937       0.037771       0.006911      -0.005405      -0.008158       0.011164      -0.005166      -0.011764      -0.002669       0.014433              1.833787       2.381906       0.151355      -0.043378       1.341739       0.000036       1.777716           0.000093
            9              H       4.446532      18.357996       6.120226       0.144463       1.100405 0.79797653E+01  0.78257495E+02                                 1.761188                            1.651070      -1.207361       2.328053                    0.995636       3.421099       9.559665       0.487526       1.281068      -0.709034       0.035718      -0.011376      -0.006546       0.038054      -0.008401      -0.003204       0.002735       0.001879      -0.033656      -0.011903      -0.002843       0.014746              1.828478       2.374076      -0.112771      -0.108892       1.664115      -0.187870       1.447241           0.000095
           10              H       4.512389      11.416087       5.903511       0.145984       1.096964 0.79523322E+01  0.77949417E+02                                 1.760427                            1.650520      -1.210696       2.327571                    0.995517       3.416405       9.555395       0.486418       1.284630      -0.708287      -0.035299      -0.000419      -0.013459       0.037781       0.001200       0.008614       0.005387       0.016052       0.009600      -0.011825      -0.002566       0.014391              1.827633       2.372388      -0.037806       0.151884       1.663704       0.187798       1.446807           0.000092
           11              H       0.032915       6.941909       0.216714       0.145564       1.102019 0.79968687E+01  0.78499860E+02                                 1.766055                            1.655259      -1.216984       2.324364                    0.995524       3.424611       9.587047       0.485640       1.284823      -0.708221      -0.035350      -0.011350       0.006936       0.037770       0.006910      -0.005405      -0.008158       0.011164      -0.005166      -0.011764      -0.002669       0.014432              1.833797       2.381919       0.151356      -0.043377       1.341744       0.000036       1.777727           0.000093
           12              H       2.272668       4.254088       6.934863       0.144463       1.100390 0.79796261E+01  0.78255751E+02                                 1.761168                            1.651054      -1.207348       2.328059                    0.995636       3.421074       9.559557       0.487530       1.281065      -0.709035      -0.035718       0.011374       0.006546       0.038053      -0.008401      -0.003203       0.002735       0.001876      -0.033658      -0.011903      -0.002842       0.014746              1.828457       2.374045      -0.112768      -0.108890       1.664098      -0.187867       1.447228           0.000095
           13              C       1.724372       9.133775       5.710296       0.632019      25.794688 0.24704335E+03  0.51035109E+04                                 8.123002                            5.615508      -0.022705       2.059269                    0.999566      21.928737      61.456857       0.619404       0.478670      -1.015516       0.037922      -0.059939      -0.001313       0.070941       0.049511      -0.039609      -0.059414      -0.041442       0.126000      -0.074672      -0.034223       0.108894             10.588392      11.787841      -2.910042       0.297438      12.576543       4.672352       7.400793           0.001055
           14              C       0.804513      10.248550       6.079755      -0.144424      49.091619 0.49908248E+03  0.12041785E+05                                11.445747                            7.335724       0.027502       1.987847                    0.999294      29.122593      82.477956       0.627831       0.404338      -1.081276       0.015714       0.037941       0.035489       0.054276       0.012812       0.002543       0.005108      -0.038207       0.017495      -0.025947       0.003905       0.022042             16.228820      16.324602      -3.734618       0.327321      21.272482       8.934959      11.089376           0.011313
           15              C       6.166433      10.309603       5.663298       0.300579      36.940585 0.35254369E+03  0.78907180E+04                                 9.855352                            6.424543      -0.125174       1.972323                    0.999436      25.479116      72.231230       0.623304       0.439039      -1.046821      -0.047858      -0.050954      -0.068797       0.098080       0.012888       0.027515       0.008556      -0.010705       0.029560      -0.030672      -0.004471       0.035142             13.622242      12.859147      -0.150840       1.618155      17.768249       8.023165      10.239329           0.009403
           16              C       1.309797      11.243482       6.907448      -0.197266      45.603120 0.47132858E+03  0.11363920E+05                                11.230545                            7.343361      -0.251329       1.883012                    0.998832      30.959845      91.625245       0.592113       0.429040      -1.050995       0.001251      -0.035195      -0.013291       0.037641       0.028948       0.018210      -0.026429       0.025884       0.117718      -0.061543       0.012071       0.049472             15.683774      12.541939      -2.081893       0.100410      22.787747      10.213492      11.721637           0.011952
           17              C       3.964099       7.915736       2.289863       0.633573      25.773240 0.24682449E+03  0.50982387E+04                                 8.121260                            5.614928      -0.023188       2.059215                    0.999561      21.918985      61.439910       0.619074       0.478996      -1.015268       0.038401       0.029207       0.053034       0.071696      -0.058372      -0.023218       0.010950      -0.124688      -0.125324      -0.074535      -0.034115       0.108649             10.585116      11.786274       1.712412       2.368810       4.647407      -0.094929      15.321668           0.001052
           18              C       3.044238       7.678309       1.139709      -0.145212      49.032935 0.49856514E+03  0.12024380E+05                                11.430809                            7.327762       0.033253       1.989756                    0.999287      29.108683      82.381320       0.628801       0.403880      -1.081745       0.016370       0.011381      -0.050051       0.053876      -0.004177      -0.013223       0.001456      -0.027965       0.054802      -0.027384       0.004874       0.022511             16.204714      16.307315       2.149165       3.059483       5.890259      -0.058538      26.416567           0.011321
           19              C       1.686960       7.287120       1.295065       0.300733      36.995697 0.35310273E+03  0.79067700E+04                                 9.866619                            6.430888      -0.121428       1.972921                    0.999391      25.500856      72.321242       0.622782       0.439210      -1.046665      -0.047336      -0.033983       0.077842       0.097236       0.018218      -0.024895      -0.008961      -0.011066       0.031646      -0.031244      -0.004721       0.035965             13.639025      12.877504       1.478957      -0.677161       5.178286      -0.751563      22.861285           0.009399
           20              C       5.789272      15.435009      12.919316      -0.196262      45.496288 0.47008318E+03  0.11325951E+05                                11.210907                            7.331583      -0.251022       1.883612                    0.998836      30.925266      91.479043       0.592863       0.428797      -1.051185       0.001236       0.006052       0.037029       0.037541       0.001610      -0.034481      -0.018010      -0.049676      -0.112634      -0.061674       0.012474       0.049200             15.653464      12.528071       1.127614       1.748119       5.633842      -0.314276      28.798480           0.011948
           21              C       6.203842       5.562573       5.054930       0.631540      25.806570 0.24719142E+03  0.51074067E+04                                 8.125511                            5.617302      -0.023574       2.058824                    0.999582      21.936813      61.487359       0.619278       0.478689      -1.015491       0.037594       0.033166      -0.051657       0.071983       0.009414       0.063134       0.048258      -0.023493       0.184450      -0.075675      -0.033447       0.109122             10.591358      11.792906       1.197262      -2.669751      12.743474      -4.577851       7.237694           0.001055
           22              C       5.283986       4.685224       5.835625      -0.144103      49.021576 0.49840156E+03  0.12020033E+05                                11.431279                            7.328084       0.033350       1.989792                    0.999289      29.102992      82.376926       0.628560       0.404048      -1.081580       0.015883      -0.048494       0.014372       0.053014      -0.009339       0.009763      -0.007232      -0.036488       0.027360      -0.026846       0.003962       0.022884             16.205925      16.305092       1.578976      -3.392474      21.339960      -8.861062      10.972723           0.011305
           23              C       3.926708       5.015361       6.096727       0.298767      37.034642 0.35355023E+03  0.79189092E+04                                 9.870516                            6.433134      -0.124075       1.972143                    0.999381      25.519055      72.370947       0.622969       0.438960      -1.046864      -0.047136       0.085246      -0.009956       0.097917      -0.030745      -0.002289       0.000024      -0.026527      -0.013842      -0.031312      -0.004519       0.035831             13.645261      12.879795      -1.327951      -0.941195      19.103961      -7.285896       8.952028           0.009406
           24              C       3.549519      18.545677       6.283414      -0.194074      45.470261 0.46973546E+03  0.11315725E+05                                11.210409                            7.331681      -0.253457       1.882832                    0.998805      30.906819      91.423473       0.592505       0.429126      -1.050960       0.002073       0.028232      -0.023529       0.036810      -0.031426       0.015697       0.043947      -0.004216       0.021287      -0.061948       0.012826       0.049122             15.653400      12.521802       0.951293      -1.849917      23.284662      -9.875636      11.153735           0.011941
           25              C       4.994828      13.478309       7.344793       0.632010      25.795360 0.24705016E+03  0.51036858E+04                                 8.123136                            5.615582      -0.022737       2.059252                    0.999566      21.929023      61.457825       0.619401       0.478669      -1.015516      -0.037920       0.059942       0.001314       0.070941       0.049502      -0.039609      -0.059411      -0.041437       0.125994      -0.074662      -0.034226       0.108888             10.588597      11.788036      -2.910114       0.297425      12.576820       4.672481       7.400935           0.001058
           26              C       5.914687      12.363534       6.975334      -0.144398      49.090600 0.49907184E+03  0.12041453E+05                                11.445559                            7.335622       0.027494       1.987844                    0.999294      29.122290      82.476601       0.627839       0.404336      -1.081279      -0.015712      -0.037933      -0.035490       0.054271       0.012816       0.002543       0.005112      -0.038209       0.017515      -0.025953       0.003908       0.022044             16.228536      16.324315      -3.734606       0.327280      21.272113       8.934779      11.089180           0.011315
           27              C       0.552767      12.302481       7.391791       0.300586      36.941197 0.35255095E+03  0.78909146E+04                                 9.855437                            6.424598      -0.125159       1.972321                    0.999435      25.479303      72.231726       0.623303       0.439037      -1.046822       0.047858       0.050959       0.068792       0.098079       0.012886       0.027508       0.008560      -0.010701       0.029558      -0.030663      -0.004475       0.035138             13.622370      12.859251      -0.150830       1.618175      17.768431       8.023259      10.239429           0.009402
           28              C       5.409403      11.368602       6.147641      -0.197277      45.603343 0.47133009E+03  0.11363962E+05                                11.230586                            7.343375      -0.251309       1.883019                    0.998832      30.959825      91.625118       0.592112       0.429040      -1.050995      -0.001250       0.035197       0.013285       0.037641       0.028948       0.018209      -0.026428       0.025888       0.117725      -0.061544       0.012071       0.049473             15.683871      12.541950      -2.081933       0.100382      22.787946      10.213594      11.721716           0.011953
           29              C       2.755101      14.696348      10.765226       0.633562      25.773964 0.24683183E+03  0.50984313E+04                                 8.121418                            5.615018      -0.023245       2.059189                    0.999561      21.919368      61.441361       0.619068       0.478997      -1.015267      -0.038401      -0.029206      -0.053034       0.071696      -0.058368      -0.023211       0.010949      -0.124686      -0.125318      -0.074527      -0.034117       0.108644             10.585345      11.786508       1.712446       2.368856       4.647483      -0.094933      15.322044           0.001050
           30              C       3.674962      14.933775      11.915380      -0.145191      49.032187 0.49855666E+03  0.12024120E+05                                11.430688                            7.327692       0.033245       1.989755                    0.999287      29.108423      82.380298       0.628805       0.403879      -1.081746      -0.016371      -0.011381       0.050046       0.053871      -0.004177      -0.013224       0.001449      -0.027975       0.054797      -0.027389       0.004881       0.022508             16.204533      16.307159       2.149151       3.059480       5.890208      -0.058526      26.416233           0.011321
           31              C       5.032240      15.324964      11.760024       0.300728      36.995770 0.35310413E+03  0.79068031E+04                                 9.866606                            6.430884      -0.121402       1.972927                    0.999391      25.500874      72.321123       0.622785       0.439208      -1.046667       0.047335       0.033986      -0.077843       0.097237       0.018216      -0.024890      -0.008969      -0.011059       0.031649      -0.031235      -0.004731       0.035966             13.639000      12.877488       1.478960      -0.677167       5.178282      -0.751576      22.861229           0.009401
           32              C       0.929928       7.177075       0.135773      -0.196265      45.496405 0.47008396E+03  0.11325974E+05                                11.210922                            7.331584      -0.251021       1.883611                    0.998836      30.925298      91.479127       0.592863       0.428797      -1.051185      -0.001238      -0.006053      -0.037029       0.037540       0.001610      -0.034478      -0.018009      -0.049676      -0.112630      -0.061671       0.012472       0.049199             15.653508      12.528080       1.127616       1.748171       5.633850      -0.314261      28.798593           0.011949
           33              C       0.515358      17.049511       8.000159       0.631532      25.807148 0.24719708E+03  0.51075541E+04                                 8.125637                            5.617370      -0.023601       2.058811                    0.999582      21.937074      61.488319       0.619273       0.478690      -1.015491      -0.037594      -0.033171       0.051650       0.071981       0.009415       0.063124       0.048257      -0.023492       0.184444      -0.075666      -0.033448       0.109114             10.591552      11.793103       1.197289      -2.669806      12.743727      -4.577963       7.237824           0.001055
           34              C       1.435214      17.926860       7.219464      -0.144076      49.020606 0.49839125E+03  0.12019717E+05                                11.431118                            7.327998       0.033346       1.989793                    0.999289      29.102680      82.375682       0.628566       0.404047      -1.081581      -0.015886       0.048484      -0.014377       0.053007      -0.009341       0.009764      -0.007231      -0.036502       0.027347      -0.026852       0.003965       0.022888             16.205682      16.304867       1.579012      -3.392465      21.339599      -8.860914      10.972581           0.011304
           35              C       2.792492      17.596723       6.958362       0.298774      37.035477 0.35355960E+03  0.79191677E+04                                 9.870647                            6.433213      -0.124084       1.972132                    0.999381      25.519326      72.371819       0.622966       0.438960      -1.046866       0.047132      -0.085250       0.009949       0.097918      -0.030735      -0.002288       0.000023      -0.026526      -0.013870      -0.031298      -0.004528       0.035826             13.645461      12.879957      -1.327968      -0.941207      19.104278      -7.286022       8.952148           0.009407
           36              C       3.169681       4.066407       6.771675      -0.194084      45.470242 0.46973447E+03  0.11315689E+05                                11.210400                            7.331667      -0.253429       1.882842                    0.998805      30.906727      91.422978       0.592507       0.429125      -1.050961      -0.002075      -0.028235       0.023521       0.036807      -0.031424       0.015695       0.043948      -0.004220       0.021282      -0.061946       0.012822       0.049124             15.653419      12.521758       0.951326      -1.849930      23.284735      -9.875685      11.153764           0.011944
           37              O       1.309797       8.199895       4.954406      -0.588031      48.312458 0.68519311E+03  0.17566085E+05                                10.673677                            8.188041      -0.112324       1.978318                    0.999094      29.667171      81.509092       0.651127       0.366926      -1.128613       0.019734      -0.000798       0.056190       0.059559       0.043254      -0.015303      -0.011202      -0.022209       0.107275      -0.062823       0.012630       0.050194             13.483471      11.974961       0.836112       2.232220      16.073066       7.184603      12.402385           0.054478
           38              O       2.898889       9.120207       6.195945      -0.531196      33.504866 0.45476491E+03  0.10476477E+05                                 8.223325                            6.530607       0.430438       2.200563                    0.997643      26.704130      68.548280       0.756008       0.351683      -1.145721      -0.036011       0.005753      -0.015529       0.039636       0.022496      -0.011917      -0.034840       0.052123      -0.039907      -0.052278       0.001157       0.051121              9.813101      15.490860      -2.615787       0.932475       8.141563       1.385287       5.806878           0.039214
           39              O       5.571783       9.434515       4.829077      -0.586149      51.004671 0.63668282E+03  0.15982297E+05                                11.019981                            7.772733      -0.048032       1.996633                    0.999037      29.407243      79.246149       0.685700       0.355841      -1.140379       0.019845       0.090861       0.047501       0.104431       0.019931       0.036145       0.040014      -0.051041      -0.025984      -0.053507      -0.016434       0.069941             15.257403      11.608057       4.972667       2.611592      20.892412       9.617423      13.271739           0.082205
           40              O       3.549527       7.728056       3.476570      -0.588549      48.300061 0.68504935E+03  0.17561096E+05                                10.670568                            8.186233      -0.116383       1.977387                    0.999060      29.665125      81.494657       0.651326       0.366841      -1.128703       0.019681       0.048959      -0.026904       0.059229      -0.034547      -0.029086      -0.013216      -0.063400      -0.020081      -0.061994       0.011757       0.050237             13.478081      11.972985       1.515164      -1.842555       7.095956      -2.001689      21.365302           0.054506
           41              O       5.138614       8.343105       2.058788      -0.532260      33.585882 0.45603933E+03  0.10513949E+05                                 8.239062                            6.541853       0.418759       2.196704                    0.997560      26.727449      68.650833       0.754939       0.351909      -1.145454      -0.035343      -0.016295       0.002276       0.038985      -0.021265      -0.012936       0.014848       0.016352      -0.143264      -0.051900       0.001516       0.050383              9.833650      15.524114       2.119681       1.804370       5.199216       0.319281       8.777619           0.039312
           42              O       1.092314       7.002208       2.470023      -0.586484      51.026949 0.63705451E+03  0.15994133E+05                                11.022641                            7.774934      -0.046497       1.996957                    0.999028      29.416357      79.279714       0.685605       0.355835      -1.140371       0.019682      -0.004044      -0.102421       0.104373       0.021477      -0.035030      -0.003303       0.011870       0.163844      -0.053444      -0.016049       0.069493             15.260200      11.611774      -0.225177      -5.612116       6.849268      -1.508161      27.319558           0.082353
           43              O       5.789265       6.684132       4.624113      -0.588376      48.271668 0.68453913E+03  0.17544995E+05                                10.667587                            8.184133      -0.114556       1.977947                    0.999048      29.653747      81.460123       0.651288       0.366926      -1.128621       0.018919      -0.047564      -0.029010       0.058837      -0.008603       0.044375       0.024853      -0.043613       0.039940      -0.062279       0.012159       0.050120             13.474279      11.967985      -2.352164      -0.390864      19.527432      -5.176528       8.927421           0.054400
           44              O       0.659158       5.148772       4.800356      -0.530707      33.550406 0.45546006E+03  0.10497282E+05                                 8.233568                            6.537930       0.419873       2.197238                    0.997559      26.712690      68.602605       0.755124       0.351934      -1.145431      -0.037017       0.010291       0.013183       0.040619      -0.000787       0.025096       0.019779       0.078449       0.036499      -0.052325       0.001306       0.051018              9.826282      15.512473       0.501658      -2.735555       7.600647      -1.706706       6.365725           0.039278
           45              O       3.332056       6.175361       5.755989      -0.585934      50.983511 0.63640981E+03  0.15973871E+05                                11.016707                            7.770959      -0.047576       1.996577                    0.998942      29.405324      79.239345       0.685787       0.355831      -1.140377       0.019705      -0.087046       0.055085       0.104879      -0.040900      -0.000930      -0.036987      -0.056642      -0.041819      -0.053527      -0.016140       0.069667             15.251581      11.605530      -4.745852       2.999454      23.495188      -8.103864      10.654025           0.082384
           46              O       5.409403      14.412189       8.100683      -0.587990      48.310753 0.68516394E+03  0.17565127E+05                                10.673379                            8.187825      -0.112223       1.978358                    0.999094      29.666632      81.506767       0.651142       0.366922      -1.128617      -0.019740       0.000794      -0.056189       0.059561       0.043248      -0.015302      -0.011202      -0.022202       0.107265      -0.062815       0.012626       0.050189             13.483076      11.974534       0.836154       2.232165      16.072634       7.184411      12.402061           0.054479
           47              O       3.820311      13.491877       6.859144      -0.531176      33.504331 0.45475646E+03  0.10476232E+05                                 8.223225                            6.530537       0.430426       2.200563                    0.997642      26.703919      68.547525       0.756014       0.351682      -1.145722       0.036006      -0.005746       0.015534       0.039633       0.022491      -0.011909      -0.034831       0.052134      -0.039944      -0.052274       0.001160       0.051114              9.812969      15.490627      -2.615739       0.932463       8.141462       1.385268       5.806819           0.039219
           48              O       1.147417      13.177569       8.226012      -0.586060      51.000338 0.63662460E+03  0.15980429E+05                                11.019272                            7.772302      -0.047883       1.996695                    0.999037      29.406165      79.241576       0.685731       0.355834      -1.140387      -0.019851      -0.090855      -0.047511       0.104432       0.019943       0.036127       0.040019      -0.051042      -0.025965      -0.053486      -0.016458       0.069944             15.256325      11.607241       4.972302       2.611416      20.890851       9.616674      13.270883           0.082219
           49              O       3.169673      14.884028       9.578519      -0.588498      48.298168 0.68501666E+03  0.17560033E+05                                10.670248                            8.186000      -0.116349       1.977408                    0.999060      29.664517      81.492222       0.651341       0.366837      -1.128706      -0.019688      -0.048952       0.026903       0.059226      -0.034537      -0.029085      -0.013214      -0.063385      -0.020068      -0.061984       0.011762       0.050222             13.477644      11.972540       1.515106      -1.842595       7.095750      -2.001601      21.364643           0.054504
           50              O       1.580586      14.268979      10.996301      -0.532260      33.587173 0.45605987E+03  0.10514546E+05                                 8.239270                            6.542000       0.418716       2.196677                    0.997561      26.728003      68.652781       0.754930       0.351909      -1.145453       0.035346       0.016304      -0.002278       0.038991      -0.021267      -0.012939       0.014847       0.016378      -0.143218      -0.051887       0.001503       0.050384              9.833920      15.524564       2.119738       1.804454       5.199329       0.319293       8.777868           0.039316
           51              O       5.626886      15.609876      10.585066      -0.586470      51.025632 0.63703678E+03  0.15993574E+05                                11.022460                            7.774831      -0.046513       1.996960                    0.999028      29.415936      79.278247       0.685609       0.355835      -1.140371      -0.019685       0.004050       0.102416       0.104369       0.021455      -0.035032      -0.003308       0.011870       0.163851      -0.053424      -0.016072       0.069495             15.259916      11.611574      -0.225166      -5.612002       6.849174      -1.508164      27.318999           0.082354
           52              O       0.929935      15.927952       8.430976      -0.588335      48.269690 0.68450507E+03  0.17543883E+05                                10.667253                            8.183891      -0.114502       1.977975                    0.999048      29.653096      81.457457       0.651303       0.366922      -1.128625      -0.018923       0.047560       0.028996       0.058828      -0.008608       0.044365       0.024848      -0.043605       0.039960      -0.062269       0.012158       0.050111             13.473835      11.967547      -2.352184      -0.390798      19.526783      -5.176360       8.927174           0.054398
           53              O       6.060042      17.463312       8.254733      -0.530701      33.551014 0.45546936E+03  0.10497551E+05                                 8.233657                            6.537988       0.419844       2.197221                    0.997559      26.712953      68.603488       0.755122       0.351933      -1.145432       0.037014      -0.010302      -0.013190       0.040622      -0.000790       0.025090       0.019763       0.078457       0.036479      -0.052316       0.001303       0.051013              9.826402      15.512658       0.501685      -2.735602       7.600744      -1.706745       6.365805           0.039282
           54              O       3.387144      16.436723       7.299100      -0.585837      50.978728 0.63634490E+03  0.15971791E+05                                11.015921                            7.770476      -0.047431       1.996640                    0.998942      29.404114      79.234261       0.685822       0.355823      -1.140386      -0.019718       0.087039      -0.055082       0.104874      -0.040888      -0.000899      -0.036994      -0.056652      -0.041862      -0.053499      -0.016180       0.069680             15.250385      11.604635      -4.745454       2.999198      23.493308      -8.103105      10.653213           0.082391

******************************************************
Auxiliary information for the entire system
The total spin magnetic moment of the unit cell is   17.977791
The total net atomic charge of the unit cell is   -0.000000
Accuracy of reproducing the electrostatic potential in the unit cell:
  The inner radius (bohr) =    5.0000
  The outer radius (bohr) =   12.0000
  Valid grid points have density less than (e/(bohr^3)) =    0.0001
  The number of valid grid points were=       183316
  The rms potential error without charges in kcal/mol is=      2.21391
  The rms potential error with partial charges in kcal/mol is=      0.58708
  The RRMSE value at monopole order=      0.26518
  The rms potential error with partial charges and cloud penetration in kcal/mol is=      0.59018
  The RRMSE value at monopole order with cloud penetration is=      0.26658
  The rms potential error with partial charges and atomic dipoles in kcal/mol is=      0.29513
  The RRMSE value at dipole order=      0.13331
  The rms potential error with partial charges, atomic dipoles and cloud penetration in kcal/mol is=      0.28460
  The RRMSE value at dipole order with cloud penetration=      0.12855

******************************************************
The electron densities and ab initio electrostatic potential were computed in VASP using the PBE functional and
projector augmented wave method. See the main text of the journal article for a description of computational details.
The atomic charges, dipoles, and quadrupoles were computed with the DDEC6 method as described in
(a) T. A. Manz and N. Gabaldon Limas, RSC Adv. 6 (2016) 47771-47801 DOI: 10.1039/c6ra04656h
(b) N. Gabaldon Limas and T. A. Manz, RSC Adv. 8 (2018) 2678-2707 DOI: 10.1039/c7ra11829e.
For each atom in the material, the electron cloud parameters were fit to the spherically averaged atom-in-material
electron density using radial positions for which this density was between 10^-4 and 10^-2 electrons per cubic bohr.
The polarizabilities, dispersion coefficients, and quantum Drude oscillator (QDO) parameters were fit using the MCLF method.
The magnetic structure of the system was optimized in VASP from the default ferromagnetic initial guess using spin polarization.
The atomic spin moments (ASMs) were computed on this optimized magnetic structure using the DDEC6 partition as inputs
to the method of T. A. Manz and D. S. Sholl, J. Chem. Theory Comput. 7 (2011) 4146-4164 DOI: 10.1021/ct200539n.
The RMSE and RRMSE were computed using a uniform grid with Ewald summation.
