# Supplementary material for: A collection of forcefield precursors for metal–organic frameworks
Source: RSC Adv. 2019 Nov 13;9(63):36492–507. doi: 10.1039/c9ra07327b (PMC9075174; doi:10.1039/c9ra07327b)
Supplement: RA-009-C9RA07327B-s4969 [file RA-009-C9RA07327B-s4969.xyz]

   54
jmolscript: load "" {1 1 1} spacegroup "x,y,z" unitcell [{      6.718200     0.000000     0.000000 }, {     -2.239402    15.102271     0.000000 }, {      2.239402     7.551131    13.078953 }]
Co     4.397398     7.937072     5.493814     0.980634
Co    -0.081403     8.340379     3.458337     0.980026
Co     2.157998     6.375951     4.126802     0.980121
Co     2.320802    14.716330     7.585139     0.980781
Co     6.799603    14.313023     9.620616     0.980013
Co     4.560202    16.277451     8.952151     0.980269
H      2.184826    11.084309     7.459188     0.151098
H      6.663627    16.019956    12.829014     0.150893
H      4.424225    18.202539     5.869703     0.150537
H      4.533374    11.569093     5.619765     0.151098
H      0.054573     6.633446     0.249939     0.150893
H      2.293975     4.450863     7.209250     0.150537
C      1.664165     9.225145     5.657563     0.638524
C      0.841455    10.312508     6.029790    -0.144991
C      6.199085    10.339466     5.648277     0.291050
C      1.297016    11.197803     7.092062    -0.185280
C      3.903565     7.838153     2.260959     0.639537
C      3.080854     7.616830     1.133160    -0.144866
C      1.720284     7.272951     1.300571     0.290003
C      5.775817    15.645269    12.914289    -0.184217
C      6.142966     5.590104     5.160432     0.638340
C      5.320255     4.724064     5.916003    -0.146037
C      3.959685     5.040985     6.130105     0.291509
C      3.536415    18.463732     6.151555    -0.183811
C      5.054035    13.428257     7.421390     0.638535
C      5.876745    12.340894     7.049163    -0.145024
C      0.519115    12.313936     7.430676     0.291041
C      5.421184    11.455599     5.986891    -0.185261
C      2.814635    14.815249    10.817994     0.639545
C      3.637346    15.036572    11.945793    -0.144901
C      4.997916    15.380451    11.778382     0.289995
C      0.942383     7.008133     0.164664    -0.184201
C      0.575234    17.063298     7.918521     0.638349
C      1.397945    17.929338     7.162950    -0.146072
C      2.758515    17.612417     6.948848     0.291501
C      3.181785     4.189670     6.927398    -0.183793
O      2.756075     9.050713     6.277505    -0.558499
O      1.177163     8.291372     4.957839    -0.573275
O      5.693003     9.380774     4.782188    -0.598725
O      4.995474     8.462255     2.102049    -0.558841
O      3.416563     7.699061     3.419492    -0.573740
O      1.214202     7.002243     2.563867    -0.598972
O      0.516675     5.140434     4.699399    -0.557433
O      5.655963     6.662969     4.701622    -0.573606
O      3.453603     6.270385     5.732897    -0.599819
O      3.962125    13.602689     6.801448    -0.558518
O      5.541037    14.362030     8.121114    -0.573346
O      1.025197    13.272628     8.296765    -0.598813
O      1.722726    14.191147    10.976904    -0.558843
O      3.301637    14.954341     9.659461    -0.573825
O      5.503998    15.651159    10.515086    -0.599066
O      6.201525    17.512968     8.379554    -0.557452
O      1.062237    15.990433     8.377331    -0.573679
O      3.264597    16.383017     7.346056    -0.599927

The following XYZ coordinates are in angstroms. Other properties are in atomic units.
The sperically averaged electron density of each atom fit to a function of the form exp(a - br)
eigen_1, eigen_2 and eigen_3 are the three eigenvalues of traceless quadrupole moment tensor
  atom number  atomic symbol              X              Y              Z     net charge C6 coefficient C8 coefficient C10 coefficient fluctuating dipole atomic polarizability isotropic forcefield polarizability              a              b squared Pearson coefficient          <r^3>          <r^4>         wp_QDO          m_QDO          q_QDO       dipole_x       dipole_y       dipole_z         dipole            Qxy            Qxz            Qyz     Q(x^2-y^2)  Q(3z^2 - R^2)        eigen_1        eigen_2        eigen_3 static polarizability      alpha(xx)      alpha(xy)      alpha(xz)      alpha(yy)      alpha(yz)      alpha(zz) atomic spin moment
            1             Co       4.397398       7.937072       5.493814       0.980634     100.588554 0.19132878E+04  0.60502900E+05                                16.397690                           13.274530       0.644887       2.083289                    0.997500      44.676414     116.970573       0.560817       0.345374      -1.200812      -0.005622       0.018652       0.015153       0.024681       0.020827      -0.031501       0.034248      -0.027920       0.058159      -0.060044       0.010740       0.049304             20.642024      23.829412       0.963239      -1.113152      26.897327       1.096273      11.199333           2.780815
            2             Co      -0.081403       8.340379       3.458337       0.980026     100.537901 0.19120604E+04  0.60451384E+05                                16.388363                           13.267012       0.653691       2.085768                    0.997486      44.675454     116.936794       0.561210       0.345204      -1.201019      -0.005423       0.003858      -0.024298       0.025192      -0.037205      -0.002010      -0.024276      -0.009724       0.113040      -0.059640       0.009862       0.049778             20.630275      23.817649      -1.445926      -0.276948      14.166237       6.245575      23.906938           2.779986
            3             Co       2.157998       6.375951       4.126802       0.980121     100.599433 0.19135462E+04  0.60512742E+05                                16.398078                           13.274799       0.650816       2.084864                    0.997466      44.681475     116.983075       0.560854       0.345341      -1.200848      -0.005307      -0.022791       0.008814       0.025005       0.016268       0.034340      -0.010020      -0.068036      -0.064138      -0.060036       0.011549       0.048486             20.642542      23.829547       0.481905       1.393951      16.071786      -7.345038      22.026294           2.779267
            4             Co       2.320802      14.716330       7.585139       0.980781     100.574392 0.19129608E+04  0.60489608E+05                                16.395719                           13.273011       0.645283       2.083432                    0.997499      44.674445     116.960238       0.560877       0.345354      -1.200837       0.005629      -0.018645      -0.015130       0.024663       0.020834      -0.031540       0.034251      -0.027949       0.058044      -0.060077       0.010775       0.049302             20.639416      23.826130       0.963145      -1.113091      26.894083       1.096040      11.198035           2.780869
            5             Co       6.799603      14.313023       9.620616       0.980013     100.537354 0.19120480E+04  0.60450755E+05                                16.388044                           13.266754       0.653864       2.085815                    0.997486      44.676142     116.937488       0.561231       0.345193      -1.201032       0.005422      -0.003855       0.024289       0.025183      -0.037216      -0.002000      -0.024262      -0.009726       0.113061      -0.059649       0.009871       0.049777             20.629849      23.816987      -1.445911      -0.277069      14.166044       6.245539      23.906517           2.779920
            6             Co       4.560202      16.277451       8.952151       0.980269     100.585451 0.19132245E+04  0.60499661E+05                                16.396135                           13.273306       0.651200       2.085003                    0.997465      44.679529     116.972890       0.560913       0.345321      -1.200872       0.005313       0.022767      -0.008820       0.024987       0.016298       0.034366      -0.010054      -0.068008      -0.064103      -0.060067       0.011585       0.048482             20.639965      23.826350       0.481795       1.393840      16.069842      -7.344127      22.023705           2.779320
            7              H       2.184826      11.084309       7.459188       0.151098       1.259076 0.96350822E+01  0.98565434E+02                                 1.903510                            1.799425      -1.197691       2.332982                    0.995324       3.441862       9.666517       0.475109       1.260211      -0.715455       0.036758      -0.005504       0.022158       0.043271      -0.000980       0.013383       0.004217       0.013412       0.013296      -0.012686      -0.005355       0.018041              1.955736       2.451256      -0.114700       0.267006       1.776104       0.160648       1.639849          -0.000027
            8              H       6.663627      16.019956      12.829014       0.150893       1.265768 0.96987703E+01  0.99397236E+02                                 1.911693                            1.806470      -1.212720       2.326314                    0.995141       3.450079       9.703728       0.473666       1.261758      -0.715115       0.036515       0.022244      -0.006403       0.043234       0.012052      -0.005955      -0.007757       0.007094      -0.005801      -0.012563      -0.005462       0.018025              1.964492       2.464045       0.290866      -0.034382       1.540340      -0.021460       1.889090          -0.000027
            9              H       4.424225      18.202539       5.869703       0.150537       1.269322 0.97322825E+01  0.99829714E+02                                 1.915568                            1.809819      -1.212284       2.326166                    0.995130       3.454251       9.720746       0.473123       1.262080      -0.715048       0.036736      -0.016576      -0.015950       0.043344      -0.011097      -0.007492       0.003660      -0.000054      -0.026990      -0.012470      -0.005459       0.017929              1.968630       2.470042      -0.175941      -0.235520       1.824072      -0.140735       1.611776          -0.000027
           10              H       4.533374      11.569093       5.619765       0.151098       1.259087 0.96351748E+01  0.98566659E+02                                 1.903525                            1.799437      -1.197693       2.332983                    0.995324       3.441866       9.666555       0.475106       1.260217      -0.715454      -0.036758       0.005504      -0.022159       0.043272      -0.000982       0.013383       0.004216       0.013411       0.013292      -0.012686      -0.005355       0.018041              1.955752       2.451282      -0.114701       0.267012       1.776115       0.160649       1.639861          -0.000027
           11              H       0.054573       6.633446       0.249939       0.150893       1.265791 0.96989804E+01  0.99399961E+02                                 1.911718                            1.806492      -1.212734       2.326308                    0.995141       3.450102       9.703831       0.473662       1.261761      -0.715114      -0.036516      -0.022244       0.006404       0.043234       0.012053      -0.005954      -0.007756       0.007095      -0.005803      -0.012564      -0.005461       0.018025              1.964519       2.464086       0.290874      -0.034385       1.540357      -0.021461       1.889113          -0.000027
           12              H       2.293975       4.450863       7.209250       0.150537       1.269341 0.97324524E+01  0.99831924E+02                                 1.915590                            1.809837      -1.212294       2.326162                    0.995130       3.454266       9.720821       0.473120       1.262084      -0.715047      -0.036737       0.016576       0.015950       0.043345      -0.011097      -0.007493       0.003659      -0.000052      -0.026987      -0.012470      -0.005458       0.017929              1.968653       2.470079      -0.175948      -0.235524       1.824090      -0.140736       1.611790          -0.000027
           13              C       1.664165       9.225145       5.657563       0.638524      24.489668 0.23216053E+03  0.47354950E+04                                 7.876103                            5.458738      -0.073219       2.044499                    0.999545      21.765536      61.175231       0.623881       0.481313      -1.011257       0.025572      -0.060564      -0.002080       0.065774       0.048560      -0.044810      -0.057117      -0.011431       0.151505      -0.074426      -0.036405       0.110830             10.205838      11.141192      -2.943320       0.617496      12.111877       4.415799       7.364446           0.001668
           14              C       0.841455      10.312508       6.029790      -0.144991      47.860440 0.49280700E+03  0.11874877E+05                                11.333277                            7.328313      -0.048985       1.966610                    0.999257      29.101194      82.865452       0.622001       0.408660      -1.076402       0.013408       0.039210       0.040267       0.057780       0.013620       0.012533      -0.000060      -0.049504       0.054499      -0.039886       0.016851       0.023036             16.059761      15.366664      -4.160759       0.158374      21.119936       9.271877      11.692682           0.010394
           15              C       6.199085      10.339466       5.648277       0.291050      37.869486 0.37118167E+03  0.84095974E+04                                10.029266                            6.590683      -0.114879       1.970422                    0.999385      25.838486      73.526391       0.616044       0.438839      -1.047683      -0.034275      -0.061472      -0.073401       0.101692       0.003762       0.032469       0.018543      -0.025869       0.089199      -0.042885      -0.007938       0.050823             13.881151      12.630861      -1.247410       1.157262      18.945962       8.041344      10.066629           0.008177
           16              C       1.297016      11.197803       7.092062      -0.185280      45.568458 0.49993665E+03  0.12183214E+05                                11.128804                            7.485862      -0.122957       1.919944                    0.998989      31.001856      91.031499       0.597942       0.420339      -1.060670       0.001741      -0.052243      -0.006261       0.052646       0.029697       0.020606      -0.007808      -0.000590       0.097923      -0.050943       0.010632       0.040311             15.332941      12.083294      -3.060767       0.249317      22.051556       9.660920      11.863973           0.012519
           17              C       3.903565       7.838153       2.260959       0.639537      24.462033 0.23188669E+03  0.47284730E+04                                 7.870090                            5.455439      -0.073962       2.044638                    0.999549      21.751809      61.125642       0.624088       0.481299      -1.011273       0.025561       0.028985       0.054402       0.066732      -0.063337      -0.019730      -0.001980      -0.113862      -0.152860      -0.074727      -0.036155       0.110882             10.196800      11.132812       2.004905       2.236827       4.723914      -0.151947      14.733675           0.001665
           18              C       3.080854       7.616830       1.133160      -0.144866      47.907441 0.49333988E+03  0.11891118E+05                                11.340730                            7.332419      -0.049015       1.966434                    0.999248      29.116671      82.925662       0.621799       0.408676      -1.076375       0.012438       0.015092      -0.054243       0.057661       0.004362      -0.017957      -0.001796      -0.051130       0.047735      -0.039581       0.016167       0.023414             16.071369      15.379218       2.220128       3.521759       6.023579      -0.555357      26.811310           0.010392
           19              C       1.720284       7.272951       1.300571       0.290003      37.917083 0.37160906E+03  0.84227228E+04                                10.042443                            6.597753      -0.120904       1.968430                    0.999396      25.855130      73.617911       0.615181       0.439276      -1.047296      -0.034430      -0.032748       0.090752       0.102439       0.026055      -0.019609      -0.022924      -0.033535       0.063473      -0.042346      -0.008168       0.050514             13.901718      12.650120       1.628759       0.505030       5.328649      -0.175083      23.726384           0.008180
           20              C       5.775817      15.645269      12.914289      -0.184217      45.461458 0.49858730E+03  0.12141725E+05                                11.107752                            7.472301      -0.119590       1.921296                    0.998988      30.970929      90.898718       0.598919       0.419951      -1.060950       0.001524       0.020155       0.047714       0.051819       0.002494      -0.034706      -0.017356      -0.042185      -0.032270      -0.049401       0.010097       0.039304             15.300481      12.070283       1.746796       2.519261       6.034373      -0.418157      27.796787           0.012515
           21              C       6.142966       5.590104       5.160432       0.638340      24.481186 0.23209719E+03  0.47337832E+04                                 7.873490                            5.457576      -0.078704       2.043073                    0.999541      21.761931      61.158297       0.624032       0.481239      -1.011316       0.024696       0.032418      -0.051769       0.065885       0.015019       0.064671       0.058508      -0.015948       0.143515      -0.074425      -0.036657       0.111082             10.201425      11.137458       0.934633      -2.855687      12.369205      -4.260681       7.097610           0.001671
           22              C       5.320255       4.724064       5.916003      -0.146037      47.970655 0.49401734E+03  0.11912210E+05                                11.352830                            7.339251      -0.053037       1.964903                    0.999275      29.136475      83.014059       0.621246       0.408877      -1.076182       0.012817      -0.054196       0.014229       0.057480      -0.017320       0.005243       0.001681      -0.051057       0.048663      -0.039504       0.016764       0.022740             16.090025      15.395169       1.940527      -3.686661      22.123672      -8.735313      10.751233           0.010401
           23              C       3.959685       5.040985       6.130105       0.291509      37.860044 0.37104731E+03  0.84060792E+04                                10.029800                            6.590818      -0.120017       1.968896                    0.999410      25.832348      73.515049       0.615831       0.439016      -1.047542      -0.034405       0.095033      -0.017081       0.102502      -0.029710      -0.013401       0.003934      -0.065835      -0.029993      -0.043147      -0.007409       0.050556             13.882087      12.635730      -0.374973      -1.662402      19.247210      -7.865298       9.763321           0.008178
           24              C       3.536415      18.463732       6.151555      -0.183811      45.408247 0.49793381E+03  0.12121617E+05                                11.097724                            7.466132      -0.120481       1.921242                    0.998983      30.955220      90.831557       0.599330       0.419808      -1.061059       0.001745       0.031825      -0.041943       0.052679      -0.032341       0.014863       0.024696      -0.030484       0.005256      -0.049980       0.009567       0.040413             15.284941      12.063315       1.305184      -2.770595      22.690713      -9.201340      11.100795           0.012511
           25              C       5.054035      13.428257       7.421390       0.638535      24.488808 0.23215209E+03  0.47352776E+04                                 7.875907                            5.458629      -0.073179       2.044519                    0.999545      21.765143      61.173748       0.623889       0.481311      -1.011258      -0.025571       0.060564       0.002079       0.065774       0.048567      -0.044809      -0.057121      -0.011435       0.151523      -0.074436      -0.036401       0.110838             10.205544      11.140884      -2.943213       0.617501      12.111497       4.415630       7.364251           0.001668
           26              C       5.876745      12.340894       7.049163      -0.145024      47.861316 0.49281703E+03  0.11875182E+05                                11.333423                            7.328397      -0.048977       1.966611                    0.999257      29.101484      82.866569       0.621996       0.408661      -1.076401      -0.013408      -0.039214      -0.040267       0.057784       0.013615       0.012534      -0.000062      -0.049504       0.054488      -0.039883       0.016852       0.023032             16.059979      15.366838      -4.160762       0.158408      21.120243       9.272038      11.692855           0.010394
           27              C       0.519115      12.313936       7.430676       0.291041      37.868946 0.37117525E+03  0.84094167E+04                                10.029163                            6.590618      -0.114881       1.970425                    0.999385      25.838355      73.525898       0.616048       0.438838      -1.047683       0.034273       0.061468       0.073407       0.101693       0.003762       0.032477       0.018546      -0.025867       0.089216      -0.042892      -0.007942       0.050834             13.880999      12.630717      -1.247439       1.157225      18.945762       8.041245      10.066519           0.008177
           28              C       5.421184      11.455599       5.986891      -0.185261      45.567624 0.49992794E+03  0.12182947E+05                                11.128657                            7.485788      -0.122954       1.919947                    0.998989      31.001609      91.030542       0.597946       0.420338      -1.060670      -0.001742       0.052241       0.006265       0.052644       0.029696       0.020608      -0.007811      -0.000595       0.097911      -0.050942       0.010634       0.040309             15.332680      12.083168      -3.060679       0.249360      22.051097       9.660696      11.863775           0.012520
           29              C       2.814635      14.815249      10.817994       0.639545      24.461295 0.23187955E+03  0.47282889E+04                                 7.869920                            5.455347      -0.073933       2.044653                    0.999549      21.751471      61.124355       0.624095       0.481297      -1.011274      -0.025561      -0.028986      -0.054403       0.066733      -0.063341      -0.019735      -0.001979      -0.113869      -0.152864      -0.074735      -0.036153       0.110888             10.196545      11.132565       2.004859       2.236777       4.723830      -0.151945      14.733241           0.001664
           30              C       3.637346      15.036572      11.945793      -0.144901      47.908545 0.49335189E+03  0.11891485E+05                                11.340916                            7.332522      -0.049017       1.966431                    0.999248      29.117031      82.927085       0.621793       0.408678      -1.076373      -0.012437      -0.015090       0.054248       0.057665       0.004363      -0.017954      -0.001790      -0.051126       0.047733      -0.039578       0.016170       0.023408             16.071654      15.379450       2.220155       3.521752       6.023660      -0.555392      26.811850           0.010392
           31              C       4.997916      15.380451      11.778382       0.289995      37.916369 0.37160091E+03  0.84224927E+04                                10.042311                            6.597673      -0.120897       1.968437                    0.999396      25.854929      73.617164       0.615186       0.439275      -1.047296       0.034430       0.032752      -0.090751       0.102440       0.026061      -0.019616      -0.022925      -0.033537       0.063473      -0.042352      -0.008169       0.050521             13.901520      12.649963       1.628737       0.505024       5.328588      -0.175058      23.726009           0.008180
           32              C       0.942383       7.008133       0.164664      -0.184201      45.460933 0.49858185E+03  0.12141561E+05                                11.107658                            7.472254      -0.119605       1.921292                    0.998988      30.970811      90.898305       0.598922       0.419950      -1.060950      -0.001525      -0.020150      -0.047714       0.051817       0.002495      -0.034706      -0.017353      -0.042188      -0.032274      -0.049401       0.010098       0.039304             15.300302      12.070225       1.746795       2.519184       6.034328      -0.418174      27.796353           0.012515
           33              C       0.575234      17.063298       7.918521       0.638349      24.480389 0.23208952E+03  0.47335879E+04                                 7.873316                            5.457481      -0.078676       2.043089                    0.999541      21.761609      61.157152       0.624038       0.481238      -1.011317      -0.024696      -0.032417       0.051770       0.065886       0.015015       0.064678       0.058510      -0.015953       0.143530      -0.074434      -0.036655       0.111089             10.201155      11.137191       0.934604      -2.855613      12.368836      -4.260528       7.097439           0.001670
           34              C       1.397945      17.929338       7.162950      -0.146072      47.971862 0.49403028E+03  0.11912609E+05                                11.353043                            7.339368      -0.053045       1.964899                    0.999275      29.136857      83.015664       0.621238       0.408879      -1.076179      -0.012817       0.054199      -0.014233       0.057484      -0.017318       0.005239       0.001679      -0.051048       0.048676      -0.039500       0.016768       0.022733             16.090344      15.395472       1.940511      -3.686707      22.124134      -8.735503      10.751426           0.010400
           35              C       2.758515      17.612417       6.948848       0.291501      37.859628 0.37104185E+03  0.84059324E+04                                10.029738                            6.590773      -0.120047       1.968889                    0.999410      25.832304      73.515049       0.615832       0.439017      -1.047540       0.034404      -0.095036       0.017075       0.102504      -0.029719      -0.013406       0.003936      -0.065839      -0.030000      -0.043155      -0.007412       0.050566             13.881992      12.635670      -0.374941      -1.662416      19.247035      -7.865236       9.763272           0.008178
           36              C       3.181785       4.189670       6.927398      -0.183793      45.407403 0.49792533E+03  0.12121357E+05                                11.097565                            7.466055      -0.120479       1.921244                    0.998983      30.955001      90.830655       0.599335       0.419807      -1.061060      -0.001746      -0.031828       0.041939       0.052678      -0.032341       0.014861       0.024694      -0.030479       0.005271      -0.049978       0.009568       0.040410             15.284654      12.063184       1.305090      -2.770530      22.690212      -9.201086      11.100566           0.012512
           37              O       2.756075       9.050713       6.277505      -0.558499      34.170965 0.47177467E+03  0.10967272E+05                                 8.327806                            6.643264       0.474964       2.200501                    0.998088      27.283142      70.325526       0.751073       0.350800      -1.146576      -0.059996      -0.015404       0.009873       0.062724       0.011009      -0.011340      -0.041074       0.064492       0.018452      -0.060732       0.014913       0.045819              9.937744      15.195171      -3.602137       1.331094       8.493377       1.094134       6.124683           0.036221
           38              O       1.177163       8.291372       4.957839      -0.573275      46.639901 0.65665821E+03  0.16664950E+05                                10.437355                            8.014909      -0.146783       1.973418                    0.999001      29.259852      80.117130       0.657889       0.366851      -1.128096       0.004461       0.013218       0.063847       0.065353       0.036992      -0.020687      -0.006009      -0.001937       0.124200      -0.058885       0.006677       0.052208             13.179211      11.895530       1.019130       2.450688      15.158218       7.130917      12.483884           0.064388
           39              O       5.693003       9.380774       4.782188      -0.598725      52.159983 0.67308406E+03  0.17119737E+05                                11.140777                            7.960794      -0.055090       1.986411                    0.999178      29.793941      80.620711       0.682030       0.353081      -1.143455       0.042606       0.086406       0.043546       0.105724       0.020785       0.032201       0.038015      -0.072640      -0.042278      -0.055510      -0.017754       0.073264             15.316237      11.493506       4.193281       1.999723      21.186546       9.548314      13.268658           0.085801
           40              O       4.995474       8.462255       2.102049      -0.558841      34.198939 0.47223324E+03  0.10980730E+05                                 8.332685                            6.646817       0.473273       2.199951                    0.998060      27.293573      70.364112       0.750809       0.350834      -1.146535      -0.059429       0.016400       0.008191       0.062193      -0.015558      -0.003367       0.002883      -0.002752      -0.181648      -0.060735       0.014660       0.046075              9.944228      15.205852       2.955570       2.456174       5.772048       0.479104       8.854784           0.036225
           41              O       3.416563       7.699061       3.419492      -0.573740      46.655416 0.65694085E+03  0.16674016E+05                                10.439825                            8.016791      -0.146285       1.973624                    0.998979      29.264713      80.136556       0.657788       0.366865      -1.128079       0.003676       0.048516      -0.042917       0.064878      -0.036461      -0.021602      -0.022895      -0.052738      -0.030437      -0.058503       0.006320       0.052183             13.182324      11.898831       1.613124      -2.107727       6.978075      -2.407194      20.670066           0.064478
           42              O       1.214202       7.002243       2.563867      -0.598972      52.189202 0.67352837E+03  0.17134264E+05                                11.144930                            7.963517      -0.058725       1.985198                    0.999187      29.803566      80.660499       0.681885       0.353090      -1.143422       0.042343      -0.005296      -0.096717       0.105713       0.017162      -0.034686       0.005967       0.003804       0.183853      -0.055155      -0.017944       0.073098             15.321852      11.498481      -0.365218      -4.632905       6.981072      -1.345424      27.486004           0.085647
           43              O       0.516675       5.140434       4.699399      -0.557433      34.133353 0.47117627E+03  0.10949686E+05                                 8.321378                            6.638803       0.477969       2.201450                    0.998006      27.268222      70.271064       0.751381       0.350774      -1.146619      -0.060173      -0.000129      -0.017835       0.062760       0.004529       0.014653       0.038723       0.069570       0.031604      -0.061112       0.015493       0.045619              9.929522      15.182452       0.646975      -3.781124       7.657866      -1.570906       6.948248           0.036155
           44              O       5.655963       6.662969       4.701622      -0.573606      46.632397 0.65654241E+03  0.16661134E+05                                10.436043                            8.014011      -0.151121       1.972385                    0.998948      29.257500      80.106340       0.657955       0.366833      -1.128120       0.003734      -0.061617      -0.020628       0.065085      -0.000424       0.042377       0.029218      -0.041017       0.004018      -0.058311       0.006320       0.051991             13.177497      11.893697      -2.631136      -0.342654      19.325016      -4.723674       8.313779           0.064352
           45              O       3.453603       6.270385       5.732897      -0.599819      52.206549 0.67386480E+03  0.17144979E+05                                11.147177                            7.965619      -0.060871       1.984566                    0.999184      29.810946      80.685803       0.681780       0.353100      -1.143412       0.042077      -0.080802       0.053218       0.105506      -0.038171       0.002058      -0.043442      -0.061111      -0.011831      -0.054945      -0.017578       0.072523             15.324387      11.501396      -3.831286       2.633862      23.527786      -8.206872      10.943979           0.085688
           46              O       3.962125      13.602689       6.801448      -0.558518      34.171146 0.47177800E+03  0.10967371E+05                                 8.327852                            6.643302       0.474966       2.200500                    0.998089      27.283217      70.325816       0.751069       0.350802      -1.146575       0.060000       0.015393      -0.009893       0.062728       0.011022      -0.011343      -0.041077       0.064473       0.018486      -0.060729       0.014902       0.045827              9.937796      15.195240      -3.602142       1.331124       8.493430       1.094140       6.124717           0.036219
           47              O       5.541037      14.362030       8.121114      -0.573346      46.642629 0.65670429E+03  0.16666432E+05                                10.437799                            8.015228      -0.146826       1.973388                    0.999002      29.260806      80.120823       0.657870       0.366854      -1.128092      -0.004454      -0.013224      -0.063852       0.065359       0.036998      -0.020693      -0.006020      -0.001932       0.124236      -0.058896       0.006670       0.052227             13.179806      11.896108       1.019098       2.450768      15.158856       7.131261      12.484454           0.064385
           48              O       1.025197      13.272628       8.296765      -0.598813      52.164227 0.67314375E+03  0.17121667E+05                                11.141446                            7.961208      -0.055202       1.986358                    0.999178      29.795099      80.625326       0.682003       0.353087      -1.143449      -0.042603      -0.086422      -0.043533       0.105730       0.020770       0.032211       0.038001      -0.072640      -0.042297      -0.055522      -0.017728       0.073249             15.317253      11.494225       4.193543       1.999844      21.188076       9.549032      13.269459           0.085798
           49              O       1.722726      14.191147      10.976904      -0.558843      34.197904 0.47221644E+03  0.10980235E+05                                 8.332508                            6.646691       0.473320       2.199973                    0.998060      27.293183      70.362624       0.750818       0.350834      -1.146536       0.059428      -0.016410      -0.008177       0.062192      -0.015561      -0.003374       0.002882      -0.002770      -0.181644      -0.060734       0.014655       0.046079              9.943995      15.205483       2.955510       2.456070       5.771945       0.479084       8.854556           0.036222
           50              O       3.301637      14.954341       9.659461      -0.573825      46.659095 0.65700358E+03  0.16676028E+05                                10.440417                            8.017219      -0.146323       1.973591                    0.998979      29.265990      80.141406       0.657764       0.366869      -1.128074      -0.003671      -0.048524       0.042925       0.064889      -0.036473      -0.021603      -0.022900      -0.052748      -0.030473      -0.058513       0.006312       0.052201             13.183120      11.899623       1.613223      -2.107716       6.978455      -2.407398      20.671282           0.064475
           51              O       5.503998      15.651159      10.515086      -0.599066      52.193702 0.67359210E+03  0.17136327E+05                                11.145647                            7.963964      -0.058845       1.985142                    0.999187      29.804800      80.665445       0.681856       0.353096      -1.143414      -0.042333       0.005306       0.096725       0.105716       0.017183      -0.034678       0.005977       0.003802       0.183817      -0.055170      -0.017914       0.073083             15.322943      11.499287      -0.365247      -4.633275       6.981464      -1.345471      27.488078           0.085642
           52              O       6.201525      17.512968       8.379554      -0.557452      34.133521 0.47117968E+03  0.10949787E+05                                 8.321424                            6.638844       0.477975       2.201451                    0.998007      27.268283      70.271344       0.751376       0.350776      -1.146617       0.060177       0.000152       0.017835       0.062764       0.004525       0.014665       0.038726       0.069548       0.031629      -0.061108       0.015481       0.045627              9.929569      15.182527       0.646949      -3.781138       7.657902      -1.570911       6.948280           0.036153
           53              O       1.062237      15.990433       8.377331      -0.573679      46.635683 0.65659837E+03  0.16662937E+05                                10.436595                            8.014410      -0.151196       1.972345                    0.998948      29.258594      80.110702       0.657930       0.366838      -1.128114      -0.003731       0.061625       0.020634       0.065094      -0.000420       0.042384       0.029227      -0.041017       0.004029      -0.058319       0.006313       0.052005             13.178234      11.894409      -2.631151      -0.342751      19.326112      -4.723944       8.314181           0.064349
           54              O       3.264597      16.383017       7.346056      -0.599927      52.212610 0.67395113E+03  0.17147771E+05                                11.148130                            7.966214      -0.061013       1.984495                    0.999184      29.812615      80.692422       0.681742       0.353107      -1.143403      -0.042069       0.080802      -0.053238       0.105514      -0.038175       0.002034      -0.043441      -0.061089      -0.011789      -0.054963      -0.017546       0.072509             15.325831      11.502448      -3.831674       2.634119      23.530049      -8.207813      10.944996           0.085684

******************************************************
Auxiliary information for the entire system
The total spin magnetic moment of the unit cell is   17.994439
The total net atomic charge of the unit cell is   -0.000004
Accuracy of reproducing the electrostatic potential in the unit cell:
  The inner radius (bohr) =    5.0000
  The outer radius (bohr) =   12.0000
  Valid grid points have density less than (e/(bohr^3)) =    0.0001
  The number of valid grid points were=       178570
  The rms potential error without charges in kcal/mol is=      2.27868
  The rms potential error with partial charges in kcal/mol is=      0.63829
  The RRMSE value at monopole order=      0.28011
  The rms potential error with partial charges and cloud penetration in kcal/mol is=      0.64510
  The RRMSE value at monopole order with cloud penetration is=      0.28310
  The rms potential error with partial charges and atomic dipoles in kcal/mol is=      0.31252
  The RRMSE value at dipole order=      0.13715
  The rms potential error with partial charges, atomic dipoles and cloud penetration in kcal/mol is=      0.30220
  The RRMSE value at dipole order with cloud penetration=      0.13262

******************************************************
The electron densities and ab initio electrostatic potential were computed in VASP using the PBE functional and
projector augmented wave method. See the main text of the journal article for a description of computational details.
The atomic charges, dipoles, and quadrupoles were computed with the DDEC6 method as described in
(a) T. A. Manz and N. Gabaldon Limas, RSC Adv. 6 (2016) 47771-47801 DOI: 10.1039/c6ra04656h
(b) N. Gabaldon Limas and T. A. Manz, RSC Adv. 8 (2018) 2678-2707 DOI: 10.1039/c7ra11829e.
For each atom in the material, the electron cloud parameters were fit to the spherically averaged atom-in-material
electron density using radial positions for which this density was between 10^-4 and 10^-2 electrons per cubic bohr.
The polarizabilities, dispersion coefficients, and quantum Drude oscillator (QDO) parameters were fit using the MCLF method.
The magnetic structure of the system was optimized in VASP from the default ferromagnetic initial guess using spin polarization.
The atomic spin moments (ASMs) were computed on this optimized magnetic structure using the DDEC6 partition as inputs
to the method of T. A. Manz and D. S. Sholl, J. Chem. Theory Comput. 7 (2011) 4146-4164 DOI: 10.1021/ct200539n.
The RMSE and RRMSE were computed using a uniform grid with Ewald summation.
