# Supplementary material for: A collection of forcefield precursors for metal–organic frameworks
Source: RSC Adv. 2019 Nov 13;9(63):36492–507. doi: 10.1039/c9ra07327b (PMC9075174; doi:10.1039/c9ra07327b)
Supplement: RA-009-C9RA07327B-s4970 [file RA-009-C9RA07327B-s4970.xyz]

   40
jmolscript: load "" {1 1 1} spacegroup "x,y,z" unitcell [{      6.608000     0.000000     0.000000 }, {      0.000000     7.799800     0.000000 }, {     -2.703109    -3.899935     9.497600 }]
Al     0.000000     0.000000     0.000000     1.613666
Al     3.304000     0.000000     0.000000     1.608856
C      5.032351     6.005833     3.400141    -0.134370
C     -0.326726     5.771837     4.026982     0.274601
C     -0.285252     5.381842     5.413632    -0.175754
C     -1.434431    -2.417961     6.154445    -0.025726
C      3.924647    -2.183964     5.527603    -0.116594
C      3.898792     5.927833     4.178944    -0.060148
C      4.998687     6.317831     2.032486     0.665380
C     -1.400766    -2.807956     7.522099     0.658481
C      1.728351     1.793941     3.400141    -0.139602
C      2.977274     2.027933     4.026982     0.284386
C      3.018748     2.417918     5.413632    -0.176361
C      1.869569     2.417915     6.154445    -0.027980
C      0.620647     2.183924     5.527603    -0.119807
C      0.594792     1.871937     4.178944    -0.080090
C      1.694687     1.481955     2.032486     0.665851
C      1.903234     2.807900     7.522099     0.660268
N      0.888532     5.771840     3.286170    -0.540666
N      4.192532     2.027936     3.286170    -0.552151
O      6.046944     6.395831     1.367654    -0.583895
O      3.913163     6.583026     1.481626    -0.586873
O     -0.315243    -3.026352     8.072960    -0.544564
O      4.158976    -2.846957     8.186931    -0.572813
O      1.745108     6.939482     0.050147    -0.759290
O      2.742944     1.403959     1.367654    -0.586122
O      0.609163     1.216763     1.481626    -0.584422
O      2.988757     3.026293     8.072960    -0.545919
O      0.854976     2.846897     8.186931    -0.574832
O      5.049108     0.860318     0.050147    -0.781991
H      0.703802     5.074489     5.889937     0.116618
H      2.961136    -2.253814     6.132885     0.116169
H      2.904715     6.135192     3.660850     0.082431
H      4.007802     2.725267     5.889937     0.114958
H     -0.342864     2.253769     6.132885     0.111814
H     -0.399285     1.664503     3.660850     0.090778
H      0.882422     5.500333     2.209902     0.340979
H      1.842385     6.043310     3.784699     0.265151
H      4.186422     1.756429     2.209902     0.330889
H      5.146385     2.299406     3.784699     0.268691

The following XYZ coordinates are in angstroms. Other properties are in atomic units.
The sperically averaged electron density of each atom fit to a function of the form exp(a - br)
eigen_1, eigen_2 and eigen_3 are the three eigenvalues of traceless quadrupole moment tensor
  atom number  atomic symbol              X              Y              Z     net charge C6 coefficient C8 coefficient C10 coefficient fluctuating dipole atomic polarizability isotropic forcefield polarizability              a              b squared Pearson coefficient          <r^3>          <r^4>         wp_QDO          m_QDO          q_QDO       dipole_x       dipole_y       dipole_z         dipole            Qxy            Qxz            Qyz     Q(x^2-y^2)  Q(3z^2 - R^2)        eigen_1        eigen_2        eigen_3 static polarizability      alpha(xx)      alpha(xy)      alpha(xz)      alpha(yy)      alpha(yz)      alpha(zz) atomic spin moment
            1             Al       0.000000       0.000000       0.000000       1.613666      47.707074 0.67287620E+03  0.18005446E+05                                13.813742                           10.515518      -0.453717       1.775893                    0.999929      31.388660     102.853132       0.371433       0.616251      -0.945527      -0.009062      -0.013105      -0.000815       0.015954      -0.046812       0.000499       0.016594      -0.128746       0.057108      -0.089406       0.014912       0.074495             16.827830      19.437541       1.971716       1.154402      10.638425      -1.289620      20.407523          -0.010609
            2             Al       3.304000       0.000000       0.000000       1.608856      47.900021 0.67536408E+03  0.18086321E+05                                13.848521                           10.534838      -0.442734       1.778230                    0.999948      31.469962     103.116017       0.371146       0.616239      -0.945656      -0.008093       0.012724      -0.003231       0.015422       0.044795      -0.001377      -0.019659      -0.131404       0.047505      -0.087635       0.010056       0.077579             16.881664      19.357623      -1.929943       1.253203      10.672163       1.385341      20.615205          -0.010260
            3              C       5.032351       6.005833       3.400141      -0.134370      39.568254 0.46662937E+03  0.11132566E+05                                10.095054                            7.211768      -0.042039       1.988719                    0.998913      28.455605      81.598650       0.614243       0.417968      -1.066430      -0.026340      -0.010654       0.032812       0.043405       0.001901      -0.013294       0.013518      -0.019687      -0.030184      -0.024578       0.003188       0.021390             12.012683      13.008349      -0.423982      -0.458820       6.794275      -4.257665      16.235426           0.021492
            4              C      -0.326726       5.771837       4.026982       0.274601      31.253442 0.39003199E+03  0.89434003E+04                                 8.918180                            6.806140      -0.148952       1.968046                    0.998848      25.739932      73.595729       0.599751       0.445382      -1.044210       0.058391       0.008088      -0.039369       0.070886       0.012475      -0.032057       0.011204       0.044529       0.016424      -0.039423      -0.006006       0.045429             10.157135      12.953676      -0.471785      -0.689506       5.890952      -2.754977      11.626778           0.001552
            5              C      -0.285252       5.381842       5.413632      -0.175754      39.212278 0.55812929E+03  0.13924761E+05                                 9.931478                            7.838745       0.026190       1.966389                    0.999713      31.206459      91.503729       0.594653       0.412847      -1.069748      -0.016084       0.008178       0.016199       0.024248       0.009344       0.011569       0.019109      -0.010152      -0.070391      -0.032550       0.001099       0.031452             11.029049      11.800297      -0.456312      -1.964134       6.776770      -3.396417      14.510082           0.029333
            6              C      -1.434431      -2.417961       6.154445      -0.025726      36.844790 0.42299038E+03  0.98395742E+04                                 9.619615                            6.853700      -0.103958       1.971266                    0.999205      27.362406      77.293918       0.632280       0.416439      -1.068187      -0.007558       0.035705      -0.049172       0.061236      -0.001324       0.004194       0.020710      -0.040700      -0.019620      -0.021422      -0.012746       0.034169             11.564010      10.997738      -0.535038      -0.125915       6.316462      -3.993965      17.377831           0.001203
            7              C       3.924647      -2.183964       5.527603      -0.116594      36.717051 0.52096937E+03  0.12775539E+05                                 9.490035                            7.563794       0.139631       2.003964                    0.999579      30.389933      88.341337       0.606514       0.411812      -1.070433       0.041565       0.004877       0.002527       0.041927       0.004283      -0.018500       0.015246      -0.008195      -0.006205      -0.027163       0.005858       0.021305             10.450303      11.256659      -0.704046       1.122665       6.490143      -3.233851      13.604106           0.031730
            8              C       3.898792       5.927833       4.178944      -0.060148      38.636678 0.50919246E+03  0.12461771E+05                                10.035793                            7.603451      -0.011637       1.964961                    0.999352      30.029265      88.270200       0.587811       0.425766      -1.057617       0.038605      -0.003004      -0.008792       0.039707       0.000649       0.028064       0.013609      -0.025577      -0.042474      -0.039990       0.010632       0.029358             11.381157      13.853998      -0.267890      -0.561181       6.607785      -3.228309      13.681688          -0.001801
            9              C       4.998687       6.317831       2.032486       0.665380      21.135113 0.21428687E+03  0.42898820E+04                                 7.133881                            5.254879      -0.065221       2.054767                    0.999305      21.241912      59.402054       0.633133       0.483238      -1.008921      -0.000293      -0.008441      -0.058961       0.059563       0.013120       0.006332       0.055172      -0.103534      -0.153786      -0.071724      -0.027767       0.099491              8.251800       8.696830      -0.488212       0.237228       4.928041      -2.735353      11.130528          -0.000405
           10              C      -1.400766      -2.807956       7.522099       0.658481      22.559683 0.21136666E+03  0.42144343E+04                                 7.492804                            5.242017      -0.045558       2.075051                    0.999514      20.885451      58.175219       0.630103       0.487519      -1.007295      -0.000534      -0.002434       0.062502       0.062552      -0.000145       0.002399       0.049098      -0.131721      -0.213323      -0.084205      -0.030205       0.114410              8.992350       9.072279      -0.278135      -0.237538       4.859803      -2.787107      13.044968           0.001309
           11              C       1.728351       1.793941       3.400141      -0.139602      39.393281 0.46976707E+03  0.11229411E+05                                10.058177                            7.240359      -0.059076       1.982236                    0.998847      28.571554      82.087755       0.612298       0.418474      -1.065804      -0.025846       0.010161       0.036328       0.045727      -0.000130      -0.013562      -0.015162      -0.006889      -0.021362      -0.022886       0.003023       0.019863             11.894366      12.774480       0.380551      -0.471865       6.710132       4.164966      16.198486           0.022282
           12              C       2.977274       2.027933       4.026982       0.284386      30.852354 0.38920250E+03  0.89244142E+04                                 8.849540                            6.810051      -0.191345       1.954309                    0.998883      25.732363      73.703166       0.597786       0.446844      -1.042795       0.053509      -0.002299      -0.037306       0.065271      -0.001379      -0.034297      -0.002025       0.037231       0.022360      -0.025313      -0.020358       0.045671             10.010351      12.637275       0.476337      -0.682224       5.796648       2.698401      11.597129           0.004696
           13              C       3.018748       2.417918       5.413632      -0.176361      39.295221 0.55968741E+03  0.13980537E+05                                 9.966409                            7.865992      -0.020479       1.953372                    0.999622      31.243409      91.821182       0.591473       0.414565      -1.068091      -0.017382      -0.003808       0.012108       0.021523      -0.007012       0.013267      -0.023154      -0.004085      -0.063164      -0.034692       0.003372       0.031320             11.062385      11.806414       0.424855      -2.014145       6.766680       3.417555      14.614062           0.029267
           14              C       1.869569       2.417915       6.154445      -0.027980      36.960614 0.42439586E+03  0.98815109E+04                                 9.637148                            6.862993      -0.091062       1.974595                    0.999241      27.425321      77.534862       0.632072       0.416186      -1.068236      -0.008568      -0.034580      -0.049084       0.060650      -0.000478       0.004238      -0.020463      -0.042506      -0.011305      -0.021350      -0.012934       0.034284             11.577896      11.009185       0.513915      -0.145878       6.313645       4.011087      17.410857           0.001283
           15              C       0.620647       2.183924       5.527603      -0.119807      37.065121 0.52591533E+03  0.12933636E+05                                 9.557569                            7.605327       0.093316       1.988618                    0.999744      30.592050      89.197715       0.603879       0.412431      -1.069509       0.043322      -0.007616       0.002522       0.044059      -0.000466      -0.020633      -0.012048      -0.001208       0.001734      -0.024114       0.000413       0.023701             10.520684      11.343445       0.670591       1.095160       6.481544       3.224887      13.737064           0.034616
           16              C       0.594792       1.871937       4.178944      -0.080090      38.370605 0.51629139E+03  0.12680709E+05                                 9.946207                            7.635147      -0.021949       1.957427                    0.999378      30.377682      89.485998       0.588961       0.423420      -1.058962       0.045528      -0.003716      -0.003802       0.045837       0.005510       0.025488      -0.014562      -0.032304      -0.045615      -0.040897       0.011968       0.028928             11.182405      13.373383       0.045780      -0.690467       6.484315       3.123455      13.689516          -0.000633
           17              C       1.694687       1.481955       2.032486       0.665851      21.064615 0.21360596E+03  0.42717591E+04                                 7.110691                            5.242697      -0.052849       2.059792                    0.999326      21.191536      59.180676       0.634725       0.482533      -1.009547       0.003122       0.009897      -0.062585       0.063440      -0.010111       0.003844      -0.053856      -0.100181      -0.157327      -0.072000      -0.024838       0.096837              8.214216       8.727077       0.467559       0.268220       4.877492       2.680806      11.038080          -0.000071
           18              C       1.903234       2.807900       7.522099       0.660268      22.516495 0.21093380E+03  0.42041424E+04                                 7.486733                            5.238256      -0.054469       2.072577                    0.999510      20.871243      58.146467       0.629965       0.487819      -1.007022      -0.003411       0.002741       0.063135       0.063287       0.000809       0.001574      -0.049771      -0.131913      -0.212734      -0.084309      -0.030446       0.114756              8.984653       9.046764       0.270252      -0.244146       4.863814       2.805826      13.043380           0.001095
           19              N       0.888532       5.771840       3.286170      -0.540666      41.071775 0.65139882E+03  0.16541030E+05                                 9.665017                            7.951555       0.301286       2.093584                    0.997120      30.961010      85.519582       0.662677       0.363989      -1.127385      -0.063147       0.021677       0.030989       0.073606       0.022218      -0.020564       0.027317       0.178402       0.099281      -0.114480       0.032507       0.081973             10.628649      16.638744       0.880668      -1.216379       6.104566      -0.407822       9.142638           0.112725
           20              N       4.192532       2.027936       3.286170      -0.552151      41.385880 0.65111879E+03  0.16553367E+05                                 9.716073                            7.958654       0.242427       2.072360                    0.997033      31.249551      86.730059       0.660434       0.364796      -1.125316      -0.056076       0.004510       0.034094       0.065782       0.014695      -0.017463       0.014538       0.180011       0.049679      -0.101643       0.014898       0.086745             10.642573      16.064079       0.406781      -1.081408       6.350438       1.747368       9.513201           0.078476
           21              O       6.046944       6.395831       1.367654      -0.583895      36.270315 0.54052903E+03  0.13008031E+05                                 8.709868                            7.188821       0.032144       2.066988                    0.997146      27.435029      72.090691       0.709882       0.358532      -1.139669      -0.035138      -0.050004       0.029304       0.067778       0.010098      -0.030268       0.049296      -0.011240      -0.097307      -0.073229       0.020901       0.052328              9.704256      11.108049       1.133240      -3.413099       6.688230      -2.940119      11.316489           0.034981
           22              O       3.913163       6.583026       1.481626      -0.586873      38.888076 0.55469833E+03  0.13434922E+05                                 9.143121                            7.294907       0.212148       2.124705                    0.996997      27.552909      72.620069       0.702933       0.359761      -1.138756       0.025137      -0.063780       0.013627       0.069896      -0.001722       0.045980       0.052084      -0.018998      -0.137129      -0.089282       0.022085       0.067196             10.443343      12.294361      -2.597848       4.829149       7.108343      -3.314793      11.927324           0.035657
           23              O      -0.315243      -3.026352       8.072960      -0.544564      38.560398 0.52891419E+03  0.12689339E+05                                 9.145029                            7.144464      -0.030540       2.051632                    0.997626      27.109598      71.673434       0.705451       0.361897      -1.134343      -0.045331       0.016234      -0.028569       0.055988       0.005400       0.018333       0.031344      -0.096035      -0.224179      -0.084582      -0.007467       0.092049             10.548193      13.069154      -2.850448       5.039236       6.659963      -2.645170      11.915463           0.090803
           24              O       4.158976      -2.846957       8.186931      -0.572813      37.983291 0.50140832E+03  0.11889159E+05                                 8.994230                            6.901802      -0.091184       2.036475                    0.998263      26.940261      71.185296       0.725073       0.356258      -1.136960      -0.010746       0.082254      -0.044557       0.094162       0.015297      -0.048264       0.064609      -0.015264      -0.192059      -0.113308       0.041134       0.072174             10.452647      11.900290       1.894434      -5.229902       6.376301      -2.505557      13.081349           0.024599
           25              O       1.745108       6.939482       0.050147      -0.759290      47.358176 0.83029994E+03  0.22115938E+05                                10.373005                            8.830301      -0.102680       1.974906                    0.996086      31.321864      84.958835       0.652963       0.352166      -1.151463       0.017753      -0.134249      -0.002609       0.135443      -0.012625      -0.040057      -0.074585      -0.018798       0.739201      -0.152772      -0.111884       0.264656             11.600246      17.560280      -0.066763      -1.325615       7.810452      -0.862805       9.430007           0.637886
           26              O       2.742944       1.403959       1.367654      -0.586122      36.309775 0.53733928E+03  0.12921530E+05                                 8.731049                            7.173352      -0.053778       2.041171                    0.996895      27.428166      72.216621       0.709274       0.359110      -1.138383      -0.035486       0.064470       0.028711       0.078993      -0.007301      -0.026781      -0.049201      -0.007105      -0.098877      -0.070918       0.019755       0.051163              9.735873      11.408473      -1.128608      -3.115593       6.547630       2.846179      11.251516           0.017027
           27              O       0.609163       1.216763       1.481626      -0.584422      38.979416 0.55315374E+03  0.13385365E+05                                 9.158889                            7.280847       0.192268       2.118393                    0.997098      27.503755      72.407965       0.704324       0.359376      -1.139300       0.025639       0.059857       0.017616       0.067457       0.001370       0.045319      -0.050549      -0.018634      -0.142557      -0.088860       0.022771       0.066089             10.481041      12.436660       2.608257       4.903411       7.060391       3.310095      11.946073           0.033258
           28              O       2.988757       3.026293       8.072960      -0.545919      38.701892 0.53156608E+03  0.12770745E+05                                 9.170707                            7.165452      -0.033676       2.049669                    0.997750      27.164996      71.903579       0.703859       0.362211      -1.133935      -0.047960      -0.015543      -0.028389       0.057859      -0.004535       0.018272      -0.031452      -0.096408      -0.224745      -0.084828      -0.007383       0.092210             10.573059      13.077446       2.858101       5.029155       6.688574       2.674398      11.953158           0.088916
           29              O       0.854976       2.846897       8.186931      -0.574832      38.037283 0.50260113E+03  0.11925379E+05                                 9.004836                            6.911390      -0.098625       2.033943                    0.998263      26.970321      71.305145       0.724300       0.356401      -1.136765      -0.010575      -0.081245      -0.045437       0.093686      -0.014735      -0.046644      -0.064763      -0.016763      -0.186588      -0.111213       0.038803       0.072410             10.465255      11.884450      -1.908829      -5.220855       6.397703       2.540689      13.113611           0.026291
           30              O       5.049108       0.860318       0.050147      -0.781991      48.300085 0.84609730E+03  0.22643879E+05                                10.504770                            8.905200      -0.094749       1.974574                    0.995601      31.632231      86.013381       0.651144       0.351478      -1.151989       0.018920       0.140867      -0.011720       0.142615       0.012846      -0.034332       0.068242      -0.028651       0.701885      -0.146025      -0.103812       0.249837             11.781117      17.756646       0.034682      -1.466061       7.881934       0.919330       9.704770           0.602178
           31              H       0.703802       5.074489       5.889937       0.116618       1.555784 0.13300734E+02  0.14900657E+03                                 2.224786                            2.126820      -1.614399       2.069030                    0.991977       4.570389      13.890377       0.428705       1.275314      -0.706046       0.041398      -0.015143       0.025696       0.051023      -0.005544       0.008609      -0.006502       0.025677       0.001227      -0.015830      -0.003226       0.019057              2.256986       2.825573      -0.294656       0.323358       1.916755      -0.222954       2.028628           0.000175
           32              H       2.961136      -2.253814       6.132885       0.116169       1.618130 0.13781709E+02  0.15443655E+03                                 2.230408                            2.128663      -1.327549       2.205030                    0.994030       4.251040      12.563165       0.443320       1.232940      -0.718194      -0.045455      -0.002416       0.038405       0.059556      -0.001808      -0.013030      -0.003917       0.031212       0.015093      -0.019348      -0.003370       0.022719              2.254991       2.775724       0.097673      -0.420856       1.821673      -0.145863       2.167574          -0.000100
           33              H       2.904715       6.135192       3.660850       0.082431       1.608769 0.10473010E+02  0.11106645E+03                                 2.306367                            1.887765      -1.480909       2.124352                    0.994265       4.530914      13.614553       0.452625       1.276015      -0.702491      -0.027210       0.008796      -0.029851       0.041338      -0.006617       0.001167       0.002117       0.013182       0.015224      -0.012211       0.005361       0.006850              2.558637       4.328961      -0.048390       0.410888       1.614328      -0.133863       1.732622           0.000183
           34              H       4.007802       2.725267       5.889937       0.114958       1.549553 0.13234451E+02  0.14813616E+03                                 2.223102                            2.124977      -1.593531       2.078142                    0.992271       4.568685      13.896732       0.427678       1.279481      -0.705198       0.040709       0.014191       0.025389       0.050032       0.004865       0.008406       0.005365       0.026477       0.006328      -0.016107      -0.002297       0.018404              2.255238       2.819372       0.294792       0.312293       1.908543       0.223039       2.037797           0.000050
           35              H      -0.342864       2.253769       6.132885       0.111814       1.654594 0.14142331E+02  0.15943266E+03                                 2.257672                            2.150939      -1.332088       2.198005                    0.994030       4.303858      12.738813       0.442877       1.226779      -0.719417      -0.045783       0.001020       0.038659       0.059930       0.002269      -0.012852       0.004355       0.032856       0.016914      -0.020659      -0.002434       0.023093              2.285251       2.819448      -0.103258      -0.425785       1.836902       0.144815       2.199404          -0.000109
           36              H      -0.399285       1.664503       3.660850       0.090778       1.573984 0.11666926E+02  0.12670465E+03                                 2.254248                            1.984080      -1.562202       2.081621                    0.993975       4.605757      13.858603       0.445735       1.265299      -0.706241      -0.033028      -0.015815      -0.030273       0.047512       0.001642       0.004436      -0.000231       0.006685       0.015814      -0.006520      -0.001489       0.008009              2.414739       3.692519      -0.170283       0.416119       1.757170       0.136384       1.794530           0.000273
           37              H       0.882422       5.500333       2.209902       0.340979       0.896208 0.68940315E+01  0.66361121E+02                                 1.649556                            1.626629      -1.542040       2.226889                    0.995753       3.116855       9.148958       0.442110       1.439246      -0.676460       0.003180      -0.012940      -0.042875       0.044898       0.004787      -0.011448       0.017185       0.015026       0.019566      -0.024994       0.004183       0.020811              1.644350       1.526979      -0.063449       0.059352       1.448499       0.029838       1.957573           0.000787
           38              H       1.842385       6.043310       3.784699       0.265151       1.098033 0.66064087E+01  0.63485539E+02                                 1.916624                            1.588660      -1.658068       2.121219                    0.995025       3.717626      11.227446       0.444907       1.432610      -0.671194       0.018089       0.014406       0.015576       0.027881       0.002821      -0.007940       0.009903       0.010291       0.054937      -0.018807      -0.004080       0.022887              2.115509       3.590193       0.239296       0.280992       1.373928       0.016783       1.382408           0.000586
           39              H       4.186422       1.756429       2.209902       0.330889       0.946164 0.70749627E+01  0.68891814E+02                                 1.714303                            1.643746      -1.738154       2.105456                    0.993514       3.496870      10.495196       0.439224       1.432111      -0.673894       0.008340      -0.003738      -0.034629       0.035815      -0.000034      -0.013604      -0.002269       0.015836       0.013120      -0.011229      -0.007526       0.018755              1.740505       1.657088       0.050514       0.108540       1.459792       0.291179       2.104634           0.003112
           40              H       5.146385       2.299406       3.784699       0.268691       1.078009 0.74073834E+01  0.73058410E+02                                 1.881573                            1.678926      -1.795155       2.056601                    0.994013       3.800403      11.529372       0.435182       1.427019      -0.673599       0.024186       0.009627       0.013269       0.029219       0.003181      -0.006067       0.005048       0.005281       0.042416      -0.013154      -0.003400       0.016554              2.001220       3.027826      -0.116807       0.295034       1.519399       0.094400       1.456436           0.000114

******************************************************
Auxiliary information for the entire system
The total spin magnetic moment of the unit cell is   1.943945
The total net atomic charge of the unit cell is   -0.000003
Accuracy of reproducing the electrostatic potential in the unit cell:
  The inner radius (bohr) =    5.0000
  The outer radius (bohr) =   12.0000
  Valid grid points have density less than (e/(bohr^3)) =    0.0001
  The number of valid grid points were=         5661
  The rms potential error without charges in kcal/mol is=      4.29657
  The rms potential error with partial charges in kcal/mol is=      0.84857
  The RRMSE value at monopole order=      0.19750
  The rms potential error with partial charges and cloud penetration in kcal/mol is=      0.85477
  The RRMSE value at monopole order with cloud penetration is=      0.19894
  The rms potential error with partial charges and atomic dipoles in kcal/mol is=      0.32161
  The RRMSE value at dipole order=      0.07485
  The rms potential error with partial charges, atomic dipoles and cloud penetration in kcal/mol is=      0.31580
  The RRMSE value at dipole order with cloud penetration=      0.07350

******************************************************
The electron densities and ab initio electrostatic potential were computed in VASP using the PBE functional and
projector augmented wave method. See the main text of the journal article for a description of computational details.
The atomic charges, dipoles, and quadrupoles were computed with the DDEC6 method as described in
(a) T. A. Manz and N. Gabaldon Limas, RSC Adv. 6 (2016) 47771-47801 DOI: 10.1039/c6ra04656h
(b) N. Gabaldon Limas and T. A. Manz, RSC Adv. 8 (2018) 2678-2707 DOI: 10.1039/c7ra11829e.
For each atom in the material, the electron cloud parameters were fit to the spherically averaged atom-in-material
electron density using radial positions for which this density was between 10^-4 and 10^-2 electrons per cubic bohr.
The polarizabilities, dispersion coefficients, and quantum Drude oscillator (QDO) parameters were fit using the MCLF method.
The magnetic structure of the system was optimized in VASP from the default ferromagnetic initial guess using spin polarization.
The atomic spin moments (ASMs) were computed on this optimized magnetic structure using the DDEC6 partition as inputs
to the method of T. A. Manz and D. S. Sholl, J. Chem. Theory Comput. 7 (2011) 4146-4164 DOI: 10.1021/ct200539n.
The RMSE and RRMSE were computed using a uniform grid with Ewald summation.
