# Supplementary material for: A collection of forcefield precursors for metal–organic frameworks
Source: RSC Adv. 2019 Nov 13;9(63):36492–507. doi: 10.1039/c9ra07327b (PMC9075174; doi:10.1039/c9ra07327b)
Supplement: RA-009-C9RA07327B-s4971 [file RA-009-C9RA07327B-s4971.xyz]

   42
jmolscript: load "" {1 1 1} spacegroup "x,y,z" unitcell [{      6.589800     0.000000     0.000000 }, {      0.000000     7.481400     0.000000 }, {     -2.678280    -3.740617     9.508389 }]
Al     0.000000     0.000000     0.000000     1.629028
Al     3.294900     0.000000     0.000000     1.595796
C     -0.082071     5.297625     5.227712    -0.071151
C      4.172710    -1.559823     5.609950     0.280129
C     -1.173574    -2.008703     6.108189    -0.176131
C     -0.234084     5.572180     3.848996    -0.121666
C      4.020697    -1.285268     4.231233    -0.189395
C      5.112200     6.021060     3.350756    -0.016009
C     -1.022096    -2.283258     7.488807     0.638819
C      4.960723     6.295615     1.970138     0.650517
C      3.212829     2.183866     5.227712    -0.080829
C      0.877810     1.559921     5.609950     0.291570
C      2.121326     2.008809     6.108189    -0.183137
C      3.060816     1.909287     3.848996    -0.130456
C      0.725797     1.285341     4.231233    -0.196500
C      1.817300     1.460399     3.350756    -0.018561
C      2.272804     2.283389     7.488807     0.637390
C      1.665823     1.185819     1.970138     0.646689
N      3.081207    -1.385499     6.490426    -0.593841
N     -0.213693     1.385612     6.490426    -0.599127
O     -1.977630    -2.130631     8.260888    -0.449498
O      0.073816    -2.677524     7.926193    -0.544591
O      3.864811     6.689881     1.532752    -0.576692
O      5.916257     6.142988     1.198057    -0.565362
O      2.072480    -2.876516     9.439929    -1.151125
O      1.317270     2.130775     8.260888    -0.403485
O      3.368716     2.677662     7.926193    -0.550543
O      0.569911     0.791545     1.532752    -0.608737
O      2.621357     1.338433     1.198057    -0.579172
O     -1.222420     2.876681     9.439929    -1.159831
H      0.921416     4.934930     5.628966     0.101278
H      0.646813     5.431299     3.139290     0.131361
H      3.017411    -0.922535     3.829504     0.121214
H      4.216316     2.546568     5.628966     0.104898
H      3.941740     2.050118     3.139195     0.127757
H     -0.277489     0.922602     3.829504     0.119835
H      2.044701    -1.549644     6.128727     0.278367
H      3.260383    -1.084400     7.543671     0.327503
H     -1.199756     1.063721     6.095163     0.283673
H     -0.084986     1.570524     7.577330     0.324184
H     -1.600854    -1.832039     9.261361     0.386633
H      1.639187     2.360725     9.297968     0.289197

The following XYZ coordinates are in angstroms. Other properties are in atomic units.
The sperically averaged electron density of each atom fit to a function of the form exp(a - br)
eigen_1, eigen_2 and eigen_3 are the three eigenvalues of traceless quadrupole moment tensor
  atom number  atomic symbol              X              Y              Z     net charge C6 coefficient C8 coefficient C10 coefficient fluctuating dipole atomic polarizability isotropic forcefield polarizability              a              b squared Pearson coefficient          <r^3>          <r^4>         wp_QDO          m_QDO          q_QDO       dipole_x       dipole_y       dipole_z         dipole            Qxy            Qxz            Qyz     Q(x^2-y^2)  Q(3z^2 - R^2)        eigen_1        eigen_2        eigen_3 static polarizability      alpha(xx)      alpha(xy)      alpha(xz)      alpha(yy)      alpha(yz)      alpha(zz) atomic spin moment
            1             Al       0.000000       0.000000       0.000000       1.629028      37.764210 0.55447477E+03  0.14236084E+05                                12.738337                           10.142671      -0.438140       1.779257                    0.999949      31.432614     103.233113       0.342881       0.695751      -0.910849       0.005076      -0.008706      -0.003610       0.010705      -0.056791      -0.016545      -0.019512      -0.160852       0.136560      -0.124002       0.042774       0.081228             15.108711      18.984840       2.242417       2.093258      10.272580       0.806477      16.068713           0.000003
            2             Al       3.294900       0.000000       0.000000       1.595796      37.928374 0.55125031E+03  0.14138409E+05                                12.770775                           10.107488      -0.421692       1.778754                    0.999953      31.995245     105.164927       0.343626       0.694974      -0.910734      -0.003861       0.016690       0.000770       0.017148       0.057857      -0.018227       0.012298      -0.176404       0.142652      -0.131719       0.048718       0.083001             15.203816      19.000738      -2.787817       1.695319      10.707567      -0.593092      15.903144          -0.000003
            3              C      -0.082071       5.297625       5.227712      -0.071151      37.345944 0.55005968E+03  0.13719651E+05                                 9.769043                            7.890851      -0.004529       1.960118                    0.999070      30.756605      91.168970       0.578500       0.424492      -1.058766      -0.047579      -0.000543       0.010505       0.048728      -0.004793       0.009231       0.000700      -0.010235      -0.073436      -0.027062       0.007616       0.019446             10.637272      11.535778      -1.444940      -0.215430       6.614591      -2.310189      13.761449           0.000170
            4              C       4.172710      -1.559823       5.609950       0.280129      29.754679 0.38462029E+03  0.88274826E+04                                 8.667307                            6.806021      -0.242830       1.936375                    0.999375      26.124512      75.816492       0.590902       0.451633      -1.035989      -0.055431      -0.007909       0.045395       0.072082       0.004176      -0.029815       0.011998       0.052147       0.028859      -0.037429      -0.008650       0.046080              9.612229      11.076611      -1.660192      -0.414570       5.849322      -2.009244      11.910753           0.000133
            5              C      -1.173574      -2.008703       6.108189      -0.176131      40.937748 0.52300067E+03  0.12869331E+05                                10.364244                            7.674095      -0.197938       1.926555                    0.997973      29.912394      87.802069       0.589480       0.422263      -1.061144       0.022354      -0.005702      -0.054919       0.059567      -0.001682      -0.023080       0.001741       0.004912       0.023149      -0.020372      -0.006487       0.026859             12.011750      12.219253      -1.994824       0.448213       7.083003      -3.547438      16.732995          -0.000059
            6              C      -0.234084       5.572180       3.848996      -0.121666      36.343910 0.53864516E+03  0.13309252E+05                                 9.414227                            7.684695       0.107116       1.993247                    0.999703      30.601192      89.065164       0.602939       0.411132      -1.071711      -0.041669       0.006737       0.004026       0.042401       0.006867      -0.020728       0.003325      -0.010626       0.000636      -0.025302       0.006654       0.018648             10.191128      10.326959      -1.779236       1.281788       6.660225      -2.627013      13.586202          -0.000116
            7              C       4.020697      -1.285268       4.231233      -0.189395      39.905121 0.58778553E+03  0.14871637E+05                                10.090705                            8.085997      -0.046410       1.945003                    0.999272      31.655810      93.802234       0.580346       0.417138      -1.065843       0.011775      -0.013503      -0.026082       0.031643       0.003855      -0.003715      -0.003057       0.001445      -0.072344      -0.024684       0.008135       0.016548             11.050037      10.923550      -1.443750      -1.378205       6.593482      -2.329713      15.633080          -0.000233
            8              C       5.112200       6.021060       3.350756      -0.016009      37.456715 0.44038402E+03  0.10355617E+05                                 9.776137                            7.030825      -0.120723       1.968337                    0.999105      27.503708      78.304694       0.618799       0.420932      -1.064532       0.011167      -0.015537       0.054539       0.057798       0.006655       0.000372       0.005467      -0.034446      -0.046862      -0.016386      -0.010584       0.026970             11.643097      10.334078      -1.545319       0.583999       6.318446      -3.269061      18.276767           0.000160
            9              C      -1.022096      -2.283258       7.488807       0.638819      20.888214 0.22161695E+03  0.44895731E+04                                 7.174927                            5.397665      -0.125195       2.030200                    0.999516      21.792994      62.001477       0.613287       0.492992      -1.000430      -0.029585      -0.009980       0.060658       0.068222       0.034646      -0.006132       0.046899      -0.032014      -0.234436      -0.095362       0.009558       0.085803              8.202227       8.185940      -1.331563       0.280814       4.954841      -2.227188      11.465899           0.000017
           10              C       4.960723       6.295615       1.970138       0.650517      22.287905 0.21622305E+03  0.43411948E+04                                 7.448710                            5.294054      -0.072939       2.053193                    0.999488      21.344055      59.900585       0.627614       0.486078      -1.006793      -0.015436       0.018132      -0.050197       0.055559       0.023375       0.002191       0.037253      -0.125937      -0.275126      -0.098455      -0.021070       0.119525              8.869939       8.258918      -1.096787       0.645680       4.748273      -2.263015      13.602627          -0.000021
           11              C       3.212829       2.183866       5.227712      -0.080829      37.486987 0.55682048E+03  0.13933524E+05                                 9.767653                            7.928076      -0.019630       1.950321                    0.999320      31.056767      92.268296       0.578241       0.423303      -1.059299      -0.049984      -0.002208       0.008626       0.050771       0.004493       0.008181      -0.002074      -0.009872      -0.063945      -0.023861       0.006498       0.017363             10.600845      11.298214       1.421803      -0.395401       6.659090       2.329631      13.845231           0.000126
           12              C       0.877810       1.559921       5.609950       0.291570      29.647925 0.38331301E+03  0.87974443E+04                                 8.673003                            6.813900      -0.268988       1.925288                    0.999089      26.134207      76.054664       0.587535       0.454223      -1.033633      -0.049409      -0.002724       0.044832       0.066773       0.006554      -0.031634      -0.003910       0.045591       0.031518      -0.028988      -0.017617       0.046605              9.612563      10.956992       1.729903      -0.458101       5.837391       1.992546      12.043306           0.000101
           13              C       2.121326       2.008809       6.108189      -0.183137      41.423809 0.52876086E+03  0.13050849E+05                                10.445918                            7.717691      -0.246008       1.909014                    0.997782      30.124601      88.650990       0.587462       0.422422      -1.060711       0.024036       0.002158      -0.055049       0.060107       0.004366      -0.019695      -0.002905       0.021512       0.051332      -0.020206      -0.010979       0.031185             12.123951      12.208459       1.971137       0.360513       7.107856       3.567108      17.055538          -0.000022
           14              C       3.060816       1.909287       3.848996      -0.130456      36.718508 0.54606802E+03  0.13544090E+05                                 9.476969                            7.737529       0.097436       1.986633                    0.999699      30.877734      90.153766       0.600640       0.411139      -1.071296      -0.042096      -0.006288       0.003122       0.042677      -0.001364      -0.022023      -0.002322       0.002922       0.013751      -0.020700      -0.003391       0.024091             10.247176      10.363757       1.758305       1.201180       6.707561       2.686896      13.670210          -0.000066
           15              C       0.725797       1.285341       4.231233      -0.196500      40.294309 0.59384331E+03  0.15071003E+05                                10.167209                            8.136878      -0.079944       1.933464                    0.999176      31.851670      94.681786       0.577246       0.418095      -1.064700       0.016804       0.007901      -0.021668       0.028536      -0.003349      -0.000730      -0.003050       0.012577      -0.059389      -0.020224       0.003201       0.017023             11.141426      10.982248       1.421089      -1.490098       6.618082       2.380815      15.823950          -0.000204
           16              C       1.817300       1.460399       3.350756      -0.018561      37.666342 0.44393459E+03  0.10466514E+05                                 9.819774                            7.064372      -0.126486       1.964328                    0.999121      27.675145      79.054630       0.616259       0.421560      -1.063482       0.009860       0.014887       0.055292       0.058104      -0.009329      -0.000129      -0.004593      -0.032195      -0.043816      -0.015488      -0.010894       0.026381             11.673901      10.375198       1.531178       0.482440       6.353337       3.331362      18.293169           0.000130
           17              C       2.272804       2.283389       7.488807       0.637390      21.001760 0.22144935E+03  0.44834572E+04                                 7.208409                            5.394637      -0.121891       2.033711                    0.999594      21.705241      61.648962       0.613884       0.492812      -1.000940      -0.019649      -0.003823       0.065284       0.068284      -0.021045      -0.007640      -0.051966      -0.039394      -0.201202      -0.088498       0.011245       0.077253              8.282813       8.229617       1.156569       0.177816       4.926594       2.353146      11.692227           0.000007
           18              C       1.665823       1.185819       1.970138       0.646689      22.437158 0.21918263E+03  0.44188488E+04                                 7.473345                            5.327524      -0.099895       2.038358                    0.999417      21.618555      60.942869       0.625644       0.485597      -1.006301      -0.006323      -0.024486      -0.046184       0.052655      -0.023841      -0.000753      -0.027370      -0.122766      -0.290971      -0.100722      -0.016964       0.117686              8.860991       8.357786       1.091978       0.491014       4.792850       2.257487      13.432337          -0.000021
           19              N       3.081207      -1.385499       6.490426      -0.593841      39.797429 0.69271896E+03  0.17868089E+05                                 9.343163                            8.177755       0.272337       2.073425                    0.997149      31.874124      88.819690       0.655908       0.362028      -1.128576       0.049781      -0.035113      -0.033595       0.069568      -0.002199      -0.031893       0.045551       0.215154       0.170734      -0.146352       0.041008       0.105344              9.797545      13.664171      -0.289210      -1.529337       6.272805       0.123860       9.455658          -0.000026
           20              N      -0.213693       1.385612       6.490426      -0.599127      40.553624 0.69161791E+03  0.17852739E+05                                 9.473524                            8.179517       0.230130       2.057846                    0.996984      32.100517      89.813871       0.654104       0.362761      -1.126733       0.044088       0.020160      -0.047114       0.067601       0.047615      -0.030117       0.008591       0.198815       0.119198      -0.131439       0.028885       0.102553              9.968846      13.148533       1.734492      -1.440599       6.741391       1.118055      10.016615          -0.000041
           21              O      -1.977630      -2.130631       8.260888      -0.449498      29.814566 0.45685413E+03  0.10583139E+05                                 7.618535                            6.564145      -0.088649       2.060774                    0.994789      25.461284      66.488250       0.747582       0.353680      -1.139077       0.013630       0.005711      -0.077429       0.078827       0.012914      -0.019935       0.067738      -0.022076       0.064269      -0.068782      -0.011113       0.079894              8.213647       8.215229      -0.055860      -1.729224       5.447113      -1.185775      10.978598          -0.000003
           22              O       0.073816      -2.677524       7.926193      -0.544591      41.144768 0.60051948E+03  0.14875712E+05                                 9.620754                            7.690152      -0.067673       2.037689                    0.996275      27.694432      74.462907       0.669548       0.369296      -1.128329       0.019165       0.049380      -0.023727       0.058040       0.020746       0.064768       0.044848      -0.023654      -0.232456      -0.114793       0.020027       0.094766             10.996397      13.347749      -3.623342       4.615141       7.965371      -3.647220      11.676071          -0.000014
           23              O       3.864811       6.689881       1.532752      -0.576692      40.708474 0.56846026E+03  0.13900512E+05                                 9.515881                            7.410457      -0.048387       2.040586                    0.997289      27.693182      74.166960       0.691440       0.362261      -1.132889       0.033792       0.004569       0.076169       0.083453       0.017475       0.029777       0.028416      -0.065352      -0.270991      -0.101341       0.012143       0.089198             11.015976      12.468179      -3.336522       4.668063       7.080432      -2.942916      13.499317           0.000018
           24              O       5.916257       6.142988       1.198057      -0.565362      35.055716 0.52365319E+03  0.12521560E+05                                 8.507562                            7.078474      -0.024129       2.049844                    0.997713      27.230598      71.683192       0.713879       0.358812      -1.137700       0.015144      -0.042694       0.037861       0.059039       0.021577      -0.062400       0.067504      -0.008167      -0.130811      -0.116124       0.042404       0.073720              9.396315      10.263760       0.762474      -3.942819       6.007659      -1.237407      11.917525           0.000013
           25              O       2.072480      -2.876516       9.439929      -1.151125      61.144263 0.12117085E+04  0.35398602E+05                                11.966018                           10.383967       0.064413       1.951984                    0.997043      37.663233     106.248232       0.628288       0.333703      -1.169553      -0.013369       0.225290       0.033821       0.228206      -0.036372       0.014007       0.001053      -0.057445       0.198168      -0.080540       0.012834       0.067706             13.236845      20.382704       0.468491      -0.455925       9.400915      -0.936855       9.926917           0.000000
           26              O       1.317270       2.130775       8.260888      -0.403485      29.802073 0.42081343E+03  0.95794408E+04                                 7.749065                            6.343754      -0.186485       2.035437                    0.994746      25.068581      65.548665       0.750276       0.358620      -1.131648       0.033485      -0.048339      -0.044114       0.073512      -0.006723      -0.009005      -0.049857      -0.008289       0.119185      -0.049311      -0.019945       0.069257              8.579360       8.316987       0.301851      -1.412788       5.618942       2.362728      11.802152           0.000008
           27              O       3.368716       2.677662       7.926193      -0.550543      40.996379 0.60090185E+03  0.14881576E+05                                 9.584129                            7.682402      -0.070393       2.037632                    0.995958      27.677852      74.311770       0.671489       0.368317      -1.129532       0.017457      -0.051261      -0.026460       0.060270      -0.010021       0.058046      -0.047193      -0.020336      -0.222706      -0.110500       0.027398       0.083103             10.918262      13.379413       3.404295       4.572514       7.701035       3.450768      11.674339          -0.000001
           28              O       0.569911       0.791545       1.532752      -0.608737      41.926124 0.59531600E+03  0.14730652E+05                                 9.679279                            7.583359      -0.039557       2.032674                    0.997595      28.300968      76.320545       0.683321       0.362249      -1.132554       0.036417      -0.013204       0.075646       0.084987      -0.025799       0.033596      -0.015323      -0.053773      -0.289834      -0.105889       0.016300       0.089589             11.136425      12.962881       3.507761       4.832816       7.326235       3.087204      13.120158           0.000019
           29              O       2.621357       1.338433       1.198057      -0.579172      36.025903 0.53792129E+03  0.12953245E+05                                 8.669035                            7.173895      -0.001038       2.050550                    0.998010      27.566447      72.891422       0.708963       0.358775      -1.137398       0.023536       0.030795       0.045441       0.059725      -0.009439      -0.070708      -0.058133      -0.009435      -0.136017      -0.112436       0.032753       0.079684              9.609280      10.508206      -0.889530      -4.203912       6.162450       1.254696      12.157183           0.000004
           30              O      -1.222420       2.876681       9.439929      -1.159831      61.852784 0.12228557E+04  0.35800341E+05                                12.055896                           10.426206       0.041796       1.944976                    0.996744      37.761467     106.582424       0.627604       0.333356      -1.170046      -0.016779      -0.195683       0.040367       0.200506       0.037308       0.015629       0.002238      -0.047002       0.195013      -0.077716       0.009999       0.067717             13.353285      20.686784      -0.487416      -0.682462       9.213106       0.994808      10.159964          -0.000006
           31              H       0.921416       4.934930       5.628966       0.101278       1.454071 0.11868296E+02  0.12988627E+03                                 2.172191                            2.040840      -1.575631       2.088539                    0.990407       4.597224      14.041724       0.425276       1.316015      -0.696956       0.044523      -0.024779       0.015317       0.053206      -0.010066      -0.002429      -0.000539       0.026157       0.000523      -0.016691      -0.000000       0.016691              2.232623       2.903882      -0.144841       0.421784       1.944867      -0.111897       1.849121          -0.000015
           32              H       0.646813       5.431299       3.139290       0.131361       1.466140 0.12470311E+02  0.13632009E+03                                 2.096281                            2.033595      -1.193951       2.278740                    0.995683       4.037852      11.794312       0.450548       1.243606      -0.716497       0.045123      -0.007414      -0.042911       0.062709      -0.008401      -0.013982      -0.001637       0.028823       0.011031      -0.019977      -0.003696       0.023674              2.094002       2.359822      -0.093463      -0.420973       1.771284       0.006811       2.150898          -0.000008
           33              H       3.017411      -0.922535       3.829504       0.121214       1.459272 0.12514318E+02  0.13885058E+03                                 2.173483                            2.096355      -1.674140       2.044985                    0.991438       4.641830      14.298346       0.419191       1.316902      -0.696500      -0.043572       0.015205      -0.022575       0.051375      -0.006437       0.005931      -0.005304       0.024788       0.013169      -0.016879       0.000748       0.016130              2.193011       2.666009      -0.365604       0.281308       1.934442      -0.191032       1.978583          -0.000001
           34              H       4.216316       2.546568       5.628966       0.104898       1.485390 0.12531354E+02  0.13877600E+03                                 2.178856                            2.080846      -1.547346       2.088400                    0.993607       4.668087      14.260960       0.426851       1.295726      -0.700895       0.047119       0.024714       0.016730       0.055775       0.012557      -0.003583       0.002123       0.022643       0.008017      -0.018785       0.002767       0.016018              2.217609       2.804817       0.242398       0.357929       1.973693       0.148091       1.874318          -0.000015
           35              H       3.941740       2.050118       3.139195       0.127757       1.485074 0.12674714E+02  0.13906446E+03                                 2.109873                            2.046421      -1.191548       2.276759                    0.995889       4.068753      11.891223       0.450552       1.239033      -0.717438       0.045880       0.006578      -0.042960       0.063197       0.009258      -0.013449       0.001740       0.030367       0.014638      -0.021496      -0.002345       0.023841              2.107981       2.378573       0.088294      -0.428402       1.781193      -0.002941       2.164178          -0.000010
           36              H      -0.277489       0.922602       3.829504       0.119835       1.460308 0.12542944E+02  0.13923944E+03                                 2.173150                            2.097875      -1.666588       2.046434                    0.991838       4.652542      14.332226       0.419327       1.315803      -0.696687      -0.041549      -0.013921      -0.022657       0.049330       0.005596       0.005915       0.004319       0.025874       0.014803      -0.017013       0.001191       0.015822              2.191156       2.657929       0.362714       0.274204       1.928707       0.187742       1.986830          -0.000002
           37              H       2.044701      -1.549644       6.128727       0.278367       1.004676 0.74178786E+01  0.73455769E+02                                 1.819536                            1.705627      -1.727106       2.080747                    0.995587       3.881514      11.940752       0.420572       1.470686      -0.666104      -0.028444      -0.008289      -0.004122       0.029912      -0.002663      -0.009478       0.012119       0.021677       0.039241      -0.021628      -0.000965       0.022594              1.875609       2.632995       0.283122       0.277135       1.533047       0.048144       1.460786          -0.000002
           38              H       3.260383      -1.084400       7.543671       0.327503       0.846255 0.64037384E+01  0.60599243E+02                                 1.593526                            1.571923      -1.462955       2.254177                    0.997262       3.132699       9.158835       0.447314       1.446973      -0.674618       0.003185       0.011240       0.042463       0.044041       0.002386      -0.007207       0.019685       0.020422       0.027541      -0.026846       0.004933       0.021913              1.588133       1.465060      -0.076710       0.123429       1.462681       0.051935       1.836659          -0.000002
           39              H      -1.199756       1.063721       6.095163       0.283673       1.006605 0.77537702E+01  0.77749123E+02                                 1.827925                            1.753607      -1.925305       2.003736                    0.992837       3.920663      12.194383       0.410715       1.487246      -0.663282      -0.032984      -0.009463      -0.007373       0.035098       0.011359      -0.009933       0.001962       0.027836       0.043001      -0.025837       0.004047       0.021790              1.858637       2.392363       0.178325       0.230474       1.677681       0.073293       1.505868           0.000001
           40              H      -0.084986       1.570524       7.577330       0.324184       0.966899 0.72438940E+01  0.70581391E+02                                 1.701024                            1.632778      -1.744932       2.085081                    0.996516       3.479991      10.269636       0.455485       1.380110      -0.683746      -0.000665       0.001977       0.033385       0.033450       0.006508      -0.009091      -0.010083       0.021558       0.022453      -0.018792      -0.001558       0.020351              1.721252       1.638295       0.119808       0.170040       1.475254       0.256266       2.050208          -0.000005
           41              H      -1.600854      -1.832039       9.261361       0.386633       0.903687 0.67073669E+01  0.64210572E+02                                 1.655664                            1.594882      -1.597024       2.188504                    0.999380       3.128856       9.200024       0.449899       1.422120      -0.677560       0.005208       0.037575       0.027542       0.046878       0.002655      -0.006126       0.016275      -0.011635      -0.010136      -0.018144      -0.001172       0.019316              1.691743       1.382111       0.020354       0.144625       1.427473       0.028764       2.265644          -0.000002
           42              H       1.639187       2.360725       9.297968       0.289197       1.280181 0.93612101E+01  0.96218948E+02                                 1.934732                            1.752299      -1.572402       2.085730                    0.999709       4.003726      11.719914       0.484464       1.230031      -0.711252       0.008098      -0.030772       0.018123       0.036619      -0.002738      -0.002558      -0.012487      -0.010762      -0.011552      -0.013296      -0.002153       0.015448              2.064237       1.609603      -0.057803       0.140813       1.634019       0.361828       2.949089          -0.000011

******************************************************
Auxiliary information for the entire system
The total spin magnetic moment of the unit cell is   0.000001
The total net atomic charge of the unit cell is   -0.000001
Accuracy of reproducing the electrostatic potential in the unit cell:
  The inner radius (bohr) =    5.0000
  The outer radius (bohr) =   12.0000
  Valid grid points have density less than (e/(bohr^3)) =    0.0001
  The number of valid grid points were=          318
  The rms potential error without charges in kcal/mol is=      1.95245
  The rms potential error with partial charges in kcal/mol is=      0.84018
  The RRMSE value at monopole order=      0.43032
  The rms potential error with partial charges and cloud penetration in kcal/mol is=      0.83895
  The RRMSE value at monopole order with cloud penetration is=      0.42969
  The rms potential error with partial charges and atomic dipoles in kcal/mol is=      0.29010
  The RRMSE value at dipole order=      0.14858
  The rms potential error with partial charges, atomic dipoles and cloud penetration in kcal/mol is=      0.28569
  The RRMSE value at dipole order with cloud penetration=      0.14632

******************************************************
The electron densities and ab initio electrostatic potential were computed in VASP using the PBE functional and
projector augmented wave method. See the main text of the journal article for a description of computational details.
The atomic charges, dipoles, and quadrupoles were computed with the DDEC6 method as described in
(a) T. A. Manz and N. Gabaldon Limas, RSC Adv. 6 (2016) 47771-47801 DOI: 10.1039/c6ra04656h
(b) N. Gabaldon Limas and T. A. Manz, RSC Adv. 8 (2018) 2678-2707 DOI: 10.1039/c7ra11829e.
For each atom in the material, the electron cloud parameters were fit to the spherically averaged atom-in-material
electron density using radial positions for which this density was between 10^-4 and 10^-2 electrons per cubic bohr.
The polarizabilities, dispersion coefficients, and quantum Drude oscillator (QDO) parameters were fit using the MCLF method.
The magnetic structure of the system was optimized in VASP from the default ferromagnetic initial guess using spin polarization.
The atomic spin moments (ASMs) were computed on this optimized magnetic structure using the DDEC6 partition as inputs
to the method of T. A. Manz and D. S. Sholl, J. Chem. Theory Comput. 7 (2011) 4146-4164 DOI: 10.1021/ct200539n.
The RMSE and RRMSE were computed using a uniform grid with Ewald summation.
