# Supplementary material for: A collection of forcefield precursors for metal–organic frameworks
Source: RSC Adv. 2019 Nov 13;9(63):36492–507. doi: 10.1039/c9ra07327b (PMC9075174; doi:10.1039/c9ra07327b)
Supplement: RA-009-C9RA07327B-s4972 [file RA-009-C9RA07327B-s4972.xyz]

  108
jmolscript: load "" {1 1 1} spacegroup "x,y,z" unitcell [{      9.847000     0.000000     0.000000 }, {      0.000000    11.324000     0.000000 }, {      0.000000    -0.293483    14.620055 }]
Mg     5.694717     8.314563     5.340706     1.344486
Mg     3.820538     8.554711     2.781319     1.331370
Mg     0.771217     8.524696     1.969321     1.344486
Mg     8.744038     8.284548     4.528708     1.331370
Mg     4.152283     2.715954     9.279349     1.344486
Mg     6.026462     2.475806    11.838736     1.331370
Mg     9.075783     2.505821    12.650734     1.344486
Mg     1.102962     2.745969    10.091347     1.331370
Mg     4.923500    -0.146741     7.310028     1.336405
Mg     0.000000     5.662000     0.000000     1.336405
Mg     4.923500     5.515258     7.310028     1.345786
Mg     0.000000     0.000000     0.000000     1.345786
H      4.556207     0.193971     3.481035     0.032135
H      8.655513    10.456570     6.713529     0.027830
H      7.814579     5.619371     7.087803     0.027676
H      7.265117     7.197238     1.932771     0.024663
H      3.390322     8.899900     8.330507     0.028059
H      3.018105     5.818962     3.970807     0.023414
H      9.479707     5.321288     3.828992     0.032135
H      3.732013     6.382689     0.596498     0.027830
H      2.891079    11.219888     0.222225     0.027676
H      2.341617     9.642021     5.377256     0.024663
H      8.313822     7.645875    13.599575     0.028059
H      7.941605    11.020297     3.339221     0.023414
H      5.290793    10.836546    11.139020     0.032135
H      1.191487     0.573947     7.906526     0.027830
H      2.032421     5.411146     7.532252     0.027676
H      2.581883     3.833279    12.687284     0.024663
H      6.456678     2.130617     6.289548     0.028059
H      6.828894     5.211555    10.649248     0.023414
H      0.367293     5.709229    10.791063     0.032135
H      6.114987     4.647828    14.023557     0.027830
H      6.955921    -0.189371    14.397830     0.027676
H      7.505383     1.388496     9.242799     0.024663
H      1.533178     3.384642     1.020480     0.028059
H      1.905394     0.010220    11.280834     0.023414
C      4.762698    11.018229     4.237623     0.562582
C      7.749097    10.302610     6.575808     0.563952
C      7.634773     6.318062     6.501100     0.567348
C      6.590991     7.534948     2.478538     0.568543
C      3.930824     8.427456     7.738541     0.568687
C      3.622416     6.117726     4.612043     0.564246
C      9.686198     5.821029     3.072405     0.562582
C      2.825597     6.536648     0.734219     0.563952
C      2.711273    10.521197     0.808928     0.567348
C      1.667491     9.304311     4.831490     0.568543
C      8.854324     8.118320    14.191541     0.568687
C      8.545916    10.721533     2.697985     0.564246
C      5.084302     0.012288    10.382432     0.562582
C      2.097903     0.727907     8.044247     0.563952
C      2.212227     4.712455     8.118955     0.567348
C      3.256009     3.495569    12.141517     0.568543
C      5.916176     2.603061     6.881514     0.568687
C      6.224584     4.912791    10.008012     0.564246
C      0.160802     5.209488    11.547650     0.562582
C      7.021403     4.493869    13.885836     0.563952
C      7.135727     0.509320    13.811127     0.567348
C      8.179509     1.726206     9.788565     0.568543
C      0.992676     2.912197     0.428514     0.568687
C      1.301084     0.308984    11.922070     0.564246
O      4.855260     9.757490     4.092884    -0.690509
O      4.923008     0.315011     5.298162    -0.575913
O      7.436848     9.436349     5.683254    -0.685810
O      6.961435    10.951687     7.270407    -0.566920
O      6.416896     6.683955     6.393204    -0.684036
O      8.599188     6.806906     5.898169    -0.583284
O      6.891324     7.767290     3.703991    -0.690989
O      5.482613     7.720027     1.957333    -0.574976
O      4.665509     9.112556     6.943210    -0.692865
O      3.879226     7.199520     7.787372    -0.577713
O      4.115258     7.278708     4.440549    -0.684530
O      3.868788     5.352527     5.544656    -0.568541
O      9.778760     7.081769     3.217143    -0.690509
O     -0.000492     5.200248     2.011866    -0.575913
O      2.513348     7.402909     1.626774    -0.685810
O      2.037935     5.887571     0.039620    -0.566920
O      1.493396    10.155304     0.916824    -0.684036
O      3.675688    10.032353     1.411859    -0.583284
O      1.967824     9.071969     3.606037    -0.690989
O      0.559113     9.119232     5.352695    -0.574976
O      9.589009     7.726702     0.366817    -0.692865
O      8.802726     9.346255    14.142710    -0.577713
O      9.038758     9.560551     2.869478    -0.684530
O      8.792288     0.162732     1.765372    -0.568541
O      4.991740     1.273027    10.527171    -0.690509
O      4.923992    10.715506     9.321893    -0.575913
O      2.410152     1.594168     8.936801    -0.685810
O      2.885565     0.078830     7.349648    -0.566920
O      3.430104     4.346562     8.226851    -0.684036
O      1.247812     4.223611     8.721886    -0.583284
O      2.955676     3.263227    10.916064    -0.690989
O      4.364387     3.310490    12.662722    -0.574976
O      5.181491     1.917961     7.676845    -0.692865
O      5.967774     3.830997     6.832683    -0.577713
O      5.731742     3.751809    10.179506    -0.684530
O      5.978212     5.677990     9.075399    -0.568541
O      0.068240     3.948748    11.402912    -0.690509
O      0.000492     5.830269    12.608189    -0.575913
O      7.333652     3.627608    12.993281    -0.685810
O      7.809065     5.142946    14.580435    -0.566920
O      8.353604     0.875213    13.703231    -0.684036
O      6.171312     0.998164    13.208196    -0.583284
O      7.879176     1.958548    11.014018    -0.690989
O      9.287887     1.911285     9.267360    -0.574976
O      0.257991     3.303815    14.253238    -0.692865
O      1.044274     1.684262     0.477345    -0.577713
O      0.808242     1.469966    11.750577    -0.684530
O      1.054712    10.867785    12.854683    -0.568541

The following XYZ coordinates are in angstroms. Other properties are in atomic units.
The sperically averaged electron density of each atom fit to a function of the form exp(a - br)
eigen_1, eigen_2 and eigen_3 are the three eigenvalues of traceless quadrupole moment tensor
  atom number  atomic symbol              X              Y              Z     net charge C6 coefficient C8 coefficient C10 coefficient fluctuating dipole atomic polarizability isotropic forcefield polarizability              a              b squared Pearson coefficient          <r^3>          <r^4>         wp_QDO          m_QDO          q_QDO       dipole_x       dipole_y       dipole_z         dipole            Qxy            Qxz            Qyz     Q(x^2-y^2)  Q(3z^2 - R^2)        eigen_1        eigen_2        eigen_3 static polarizability      alpha(xx)      alpha(xy)      alpha(xz)      alpha(yy)      alpha(yz)      alpha(zz) atomic spin moment
            1             Mg       5.694717       8.314563       5.340706       1.344486      22.971179 0.38170591E+03  0.88673754E+04                                 9.398499                            8.605656      -0.922262       1.787737                    0.999247      21.054821      64.354951       0.362384       0.727562      -0.906769       0.001340      -0.001230      -0.000417       0.001866       0.004539       0.001754      -0.000063       0.008189       0.002073      -0.006543       0.000322       0.006221             10.113497      10.739906      -0.330775      -0.085908       9.470730      -0.122710      10.129856           0.000002
            2             Mg       3.820538       8.554711       2.781319       1.331370      25.558987 0.38949443E+03  0.90758841E+04                                10.001982                            8.647434      -0.858024       1.806366                    0.999112      21.088384      64.133862       0.365102       0.719954      -0.910982       0.000923      -0.000843       0.000052       0.001251       0.016657      -0.011224       0.003301       0.002568       0.021831      -0.023709       0.006015       0.017695             11.357405      12.991394      -0.472563       2.235416       9.545313      -0.131624      11.535509           0.000005
            3             Mg       0.771217       8.524696       1.969321       1.344486      22.971178 0.38170595E+03  0.88673763E+04                                 9.398498                            8.605656      -0.922262       1.787737                    0.999247      21.054821      64.354950       0.362384       0.727562      -0.906769       0.001340       0.001230       0.000417       0.001866      -0.004539      -0.001754      -0.000063       0.008189       0.002073      -0.006543       0.000322       0.006221             10.113496      10.739903       0.330777       0.085906       9.470733      -0.122711      10.129852           0.000002
            4             Mg       8.744038       8.284548       4.528708       1.331370      25.558982 0.38949442E+03  0.90758838E+04                                10.001981                            8.647434      -0.858024       1.806366                    0.999112      21.088383      64.133858       0.365102       0.719954      -0.910982       0.000923       0.000843      -0.000052       0.001251      -0.016657       0.011224       0.003301       0.002568       0.021831      -0.023709       0.006015       0.017695             11.357404      12.991394       0.472562      -2.235415       9.545308      -0.131623      11.535508           0.000006
            5             Mg       4.152283       2.715954       9.279349       1.344486      22.971178 0.38170591E+03  0.88673754E+04                                 9.398499                            8.605656      -0.922262       1.787737                    0.999247      21.054821      64.354952       0.362384       0.727563      -0.906769      -0.001340       0.001230       0.000417       0.001866       0.004539       0.001754      -0.000063       0.008189       0.002073      -0.006543       0.000322       0.006221             10.113497      10.739905      -0.330775      -0.085908       9.470730      -0.122710      10.129856           0.000003
            6             Mg       6.026462       2.475806      11.838736       1.331370      25.558987 0.38949443E+03  0.90758841E+04                                10.001982                            8.647435      -0.858024       1.806366                    0.999112      21.088384      64.133863       0.365102       0.719954      -0.910982      -0.000923       0.000843      -0.000052       0.001251       0.016657      -0.011224       0.003301       0.002568       0.021831      -0.023709       0.006015       0.017695             11.357406      12.991395      -0.472564       2.235417       9.545313      -0.131624      11.535509           0.000006
            7             Mg       9.075783       2.505821      12.650734       1.344486      22.971178 0.38170595E+03  0.88673763E+04                                 9.398499                            8.605656      -0.922262       1.787737                    0.999247      21.054821      64.354950       0.362384       0.727562      -0.906769      -0.001340      -0.001230      -0.000417       0.001866      -0.004539      -0.001754      -0.000063       0.008189       0.002073      -0.006543       0.000322       0.006221             10.113496      10.739903       0.330777       0.085906       9.470733      -0.122711      10.129853           0.000003
            8             Mg       1.102962       2.745969      10.091347       1.331370      25.558984 0.38949445E+03  0.90758847E+04                                10.001982                            8.647435      -0.858024       1.806366                    0.999112      21.088384      64.133863       0.365102       0.719954      -0.910982      -0.000923      -0.000843       0.000052       0.001251      -0.016657       0.011224       0.003301       0.002568       0.021831      -0.023709       0.006015       0.017695             11.357404      12.991396       0.472562      -2.235416       9.545309      -0.131623      11.535509           0.000006
            9             Mg       4.923500      -0.146741       7.310028       1.336405      24.800425 0.38472639E+03  0.89368063E+04                                 9.839868                            8.625870      -0.851132       1.810859                    0.999037      20.959897      63.633996       0.363572       0.725246      -0.909357       0.000000       0.000000       0.000000       0.000000       0.015648       0.020946      -0.021028      -0.014924      -0.028749      -0.040371       0.014895       0.025475             10.968000      10.142567      -0.359036      -0.574856      12.180529       1.998809      10.580904           0.000003
           10             Mg       0.000000       5.662000       0.000000       1.336405      24.800431 0.38472637E+03  0.89368056E+04                                 9.839869                            8.625870      -0.851132       1.810859                    0.999037      20.959897      63.633997       0.363572       0.725246      -0.909357       0.000000      -0.000000       0.000000       0.000000      -0.015648      -0.020946      -0.021028      -0.014924      -0.028749      -0.040371       0.014895       0.025475             10.968003      10.142569       0.359032       0.574855      12.180538       1.998810      10.580903           0.000003
           11             Mg       4.923500       5.515258       7.310028       1.345786      25.162099 0.37883927E+03  0.87710071E+04                                 9.965523                            8.591568      -0.888822       1.801798                    0.999172      20.819650      63.217035       0.362068       0.730670      -0.907167      -0.000000       0.000000      -0.000000       0.000000       0.007866      -0.012123       0.030899       0.041537      -0.024344      -0.046331       0.017303       0.029028             11.261232      10.075057      -0.071539      -0.209947      12.921672      -2.556395      10.786967           0.000005
           12             Mg       0.000000       0.000000       0.000000       1.345786      25.162097 0.37883928E+03  0.87710075E+04                                 9.965523                            8.591568      -0.888822       1.801798                    0.999172      20.819649      63.217032       0.362068       0.730670      -0.907167      -0.000000      -0.000000       0.000000       0.000000      -0.007866       0.012123       0.030899       0.041537      -0.024344      -0.046331       0.017303       0.029028             11.261231      10.075057       0.071536       0.209951      12.921669      -2.556393      10.786968           0.000005
           13              H       4.556207       0.193971       3.481035       0.032135       1.255501 0.91098463E+01  0.90086529E+02                                 1.747552                            1.631917      -0.755033       2.493284                    0.999706       3.400040       8.798257       0.564990       1.096267      -0.755698      -0.013856       0.039976      -0.048667       0.064487      -0.004202       0.000539      -0.008381      -0.011116      -0.007334      -0.008278      -0.004356       0.012634              1.780502       1.437525      -0.088935       0.233389       1.690955      -0.408664       2.213026           0.000002
           14              H       8.655513      10.456570       6.713529       0.027830       1.261663 0.89809970E+01  0.89231052E+02                                 1.801924                            1.653484      -0.853696       2.442438                    0.999228       3.571142       9.516239       0.540017       1.141581      -0.741927       0.058952       0.013444       0.016193       0.062596       0.007254       0.006000      -0.000658       0.003200      -0.000560      -0.009537      -0.000071       0.009608              1.863064       2.636780       0.143027       0.122277       1.461870       0.153076       1.490543           0.000002
           15              H       7.814579       5.619371       7.087803       0.027676       1.330614 0.95048709E+01  0.96278758E+02                                 1.902747                            1.727634      -0.977752       2.389322                    0.997872       3.715261      10.166051       0.513491       1.177575      -0.732409       0.020505      -0.047905       0.040064       0.065730      -0.008220       0.004480      -0.007938      -0.003787      -0.002831      -0.008636      -0.005631       0.014266              1.992573       1.637911      -0.078182       0.072703       2.258531      -0.752475       2.081276           0.000001
           16              H       7.265117       7.197238       1.932771       0.024663       1.208617 0.84381142E+01  0.84395756E+02                                 1.897067                            1.708548      -1.151062       2.306355                    0.995562       3.983740      11.453127       0.472053       1.297299      -0.702788       0.043817      -0.023295      -0.038913       0.063062      -0.003847      -0.003940      -0.004895       0.002701       0.002100      -0.008643       0.003651       0.004992              2.010544       2.366355      -0.378631      -0.629232       1.623801       0.351591       2.041476           0.000001
           17              H       3.390322       8.899900       8.330507       0.028059       1.377609 0.10116507E+02  0.10336813E+03                                 1.905062                            1.753063      -0.945490       2.403617                    0.998247       3.613783       9.709881       0.526204       1.139189      -0.743620      -0.039291       0.024608       0.044956       0.064579      -0.002146      -0.014261       0.000470       0.011057       0.011481      -0.010958      -0.007158       0.018116              1.967398       1.822907      -0.356430      -0.392861       2.135688       0.471892       1.943598           0.000001
           18              H       3.018105       5.818962       3.970807       0.023414       1.260387 0.90592110E+01  0.90389353E+02                                 1.822695                            1.678569      -0.696309       2.516536                    0.999801       3.559824       9.570280       0.526332       1.166324      -0.736443      -0.041755      -0.025877      -0.038421       0.062364       0.005096       0.004906       0.006083       0.001604      -0.009342      -0.007707      -0.003246       0.010953              1.884935       1.984806       0.217756       0.648602       1.539203       0.164717       2.130796           0.000002
           19              H       9.479707       5.321288       3.828992       0.032135       1.255501 0.91098371E+01  0.90086421E+02                                 1.747552                            1.631917      -0.755033       2.493284                    0.999706       3.400040       8.798258       0.564990       1.096268      -0.755698      -0.013856      -0.039976       0.048667       0.064487       0.004202      -0.000539      -0.008381      -0.011116      -0.007334      -0.008278      -0.004356       0.012634              1.780502       1.437524       0.088935      -0.233390       1.690954      -0.408664       2.213027           0.000002
           20              H       3.732013       6.382689       0.596498       0.027830       1.261662 0.89809923E+01  0.89230999E+02                                 1.801924                            1.653484      -0.853697       2.442438                    0.999228       3.571141       9.516238       0.540017       1.141582      -0.741927       0.058952      -0.013444      -0.016193       0.062596      -0.007254      -0.006000      -0.000658       0.003200      -0.000560      -0.009537      -0.000071       0.009608              1.863064       2.636780      -0.143026      -0.122277       1.461870       0.153076       1.490543           0.000002
           21              H       2.891079      11.219888       0.222225       0.027676       1.330614 0.95048699E+01  0.96278741E+02                                 1.902747                            1.727634      -0.977752       2.389322                    0.997872       3.715261      10.166049       0.513492       1.177575      -0.732409       0.020505       0.047905      -0.040064       0.065730       0.008220      -0.004480      -0.007938      -0.003787      -0.002831      -0.008636      -0.005631       0.014266              1.992572       1.637910       0.078182      -0.072703       2.258531      -0.752475       2.081275           0.000001
           22              H       2.341617       9.642021       5.377256       0.024663       1.208616 0.84381035E+01  0.84395632E+02                                 1.897066                            1.708547      -1.151062       2.306355                    0.995562       3.983739      11.453127       0.472053       1.297300      -0.702788       0.043817       0.023295       0.038913       0.063062       0.003847       0.003940      -0.004895       0.002701       0.002100      -0.008643       0.003651       0.004992              2.010543       2.366355       0.378631       0.629231       1.623800       0.351590       2.041475           0.000001
           23              H       8.313822       7.645875      13.599575       0.028059       1.377610 0.10116509E+02  0.10336815E+03                                 1.905061                            1.753063      -0.945489       2.403617                    0.998247       3.613783       9.709878       0.526204       1.139189      -0.743620      -0.039291      -0.024608      -0.044956       0.064579       0.002146       0.014261       0.000470       0.011057       0.011481      -0.010958      -0.007158       0.018116              1.967397       1.822906       0.356430       0.392860       2.135689       0.471892       1.943597           0.000001
           24              H       7.941605      11.020297       3.339221       0.023414       1.260387 0.90592125E+01  0.90389375E+02                                 1.822696                            1.678570      -0.696309       2.516536                    0.999801       3.559824       9.570282       0.526332       1.166325      -0.736443      -0.041755       0.025877       0.038421       0.062364      -0.005096      -0.004906       0.006083       0.001604      -0.009342      -0.007707      -0.003246       0.010953              1.884936       1.984806      -0.217756      -0.648603       1.539204       0.164717       2.130797           0.000002
           25              H       5.290793      10.836546      11.139020       0.032135       1.255501 0.91098432E+01  0.90086491E+02                                 1.747552                            1.631917      -0.755033       2.493284                    0.999706       3.400039       8.798254       0.564990       1.096267      -0.755698       0.013856      -0.039976       0.048667       0.064487      -0.004202       0.000539      -0.008381      -0.011116      -0.007334      -0.008278      -0.004356       0.012634              1.780502       1.437525      -0.088935       0.233389       1.690954      -0.408664       2.213026           0.000002
           26              H       1.191487       0.573947       7.906526       0.027830       1.261662 0.89809927E+01  0.89231004E+02                                 1.801924                            1.653484      -0.853696       2.442438                    0.999228       3.571141       9.516238       0.540017       1.141582      -0.741927      -0.058952      -0.013444      -0.016193       0.062596       0.007254       0.006000      -0.000658       0.003200      -0.000560      -0.009537      -0.000071       0.009608              1.863065       2.636780       0.143027       0.122277       1.461870       0.153076       1.490543           0.000002
           27              H       2.032421       5.411146       7.532252       0.027676       1.330614 0.95048697E+01  0.96278741E+02                                 1.902747                            1.727634      -0.977752       2.389322                    0.997872       3.715261      10.166050       0.513491       1.177575      -0.732409      -0.020505       0.047905      -0.040064       0.065730      -0.008220       0.004480      -0.007938      -0.003787      -0.002831      -0.008636      -0.005631       0.014266              1.992572       1.637910      -0.078182       0.072703       2.258531      -0.752475       2.081275           0.000001
           28              H       2.581883       3.833279      12.687284       0.024663       1.208617 0.84381142E+01  0.84395756E+02                                 1.897067                            1.708548      -1.151062       2.306355                    0.995562       3.983740      11.453127       0.472053       1.297299      -0.702788      -0.043817       0.023295       0.038913       0.063062      -0.003847      -0.003940      -0.004895       0.002701       0.002100      -0.008643       0.003651       0.004992              2.010544       2.366355      -0.378631      -0.629232       1.623801       0.351591       2.041476           0.000001
           29              H       6.456678       2.130617       6.289548       0.028059       1.377610 0.10116510E+02  0.10336816E+03                                 1.905061                            1.753063      -0.945489       2.403617                    0.998247       3.613784       9.709882       0.526204       1.139189      -0.743620       0.039291      -0.024608      -0.044956       0.064579      -0.002146      -0.014261       0.000470       0.011057       0.011481      -0.010958      -0.007158       0.018116              1.967398       1.822907      -0.356430      -0.392861       2.135688       0.471892       1.943598           0.000001
           30              H       6.828894       5.211555      10.649248       0.023414       1.260386 0.90592068E+01  0.90389302E+02                                 1.822695                            1.678569      -0.696309       2.516536                    0.999801       3.559824       9.570280       0.526332       1.166324      -0.736443       0.041755       0.025877       0.038421       0.062364       0.005096       0.004906       0.006083       0.001604      -0.009342      -0.007707      -0.003246       0.010953              1.884935       1.984804       0.217756       0.648602       1.539203       0.164717       2.130796           0.000002
           31              H       0.367293       5.709229      10.791063       0.032135       1.255501 0.91098389E+01  0.90086446E+02                                 1.747552                            1.631917      -0.755034       2.493284                    0.999706       3.400040       8.798259       0.564990       1.096268      -0.755698       0.013856       0.039976      -0.048667       0.064487       0.004202      -0.000539      -0.008381      -0.011116      -0.007334      -0.008278      -0.004356       0.012634              1.780502       1.437525       0.088935      -0.233390       1.690954      -0.408664       2.213027           0.000002
           32              H       6.114987       4.647828      14.023557       0.027830       1.261662 0.89809910E+01  0.89230978E+02                                 1.801923                            1.653484      -0.853696       2.442438                    0.999228       3.571141       9.516236       0.540017       1.141582      -0.741927      -0.058952       0.013444       0.016193       0.062596      -0.007254      -0.006000      -0.000658       0.003200      -0.000560      -0.009537      -0.000071       0.009608              1.863064       2.636779      -0.143026      -0.122276       1.461869       0.153076       1.490543           0.000002
           33              H       6.955921      -0.189371      14.397830       0.027676       1.330614 0.95048710E+01  0.96278757E+02                                 1.902747                            1.727634      -0.977752       2.389322                    0.997872       3.715261      10.166050       0.513491       1.177575      -0.732409      -0.020505      -0.047905       0.040064       0.065730       0.008220      -0.004480      -0.007938      -0.003787      -0.002831      -0.008636      -0.005631       0.014266              1.992572       1.637910       0.078182      -0.072703       2.258531      -0.752475       2.081275           0.000001
           34              H       7.505383       1.388496       9.242799       0.024663       1.208616 0.84381096E+01  0.84395700E+02                                 1.897066                            1.708547      -1.151062       2.306355                    0.995562       3.983740      11.453127       0.472053       1.297299      -0.702788      -0.043817      -0.023295      -0.038913       0.063062       0.003847       0.003940      -0.004895       0.002701       0.002100      -0.008643       0.003651       0.004992              2.010543       2.366355       0.378631       0.629231       1.623800       0.351590       2.041474           0.000001
           35              H       1.533178       3.384642       1.020480       0.028059       1.377610 0.10116512E+02  0.10336819E+03                                 1.905062                            1.753064      -0.945489       2.403617                    0.998247       3.613783       9.709881       0.526204       1.139189      -0.743620       0.039291       0.024608       0.044956       0.064579       0.002146       0.014261       0.000470       0.011057       0.011481      -0.010958      -0.007158       0.018116              1.967398       1.822907       0.356430       0.392860       2.135690       0.471893       1.943598           0.000001
           36              H       1.905394       0.010220      11.280834       0.023414       1.260386 0.90592070E+01  0.90389309E+02                                 1.822695                            1.678569      -0.696309       2.516536                    0.999801       3.559824       9.570282       0.526332       1.166325      -0.736443       0.041755      -0.025877      -0.038421       0.062364      -0.005096      -0.004906       0.006083       0.001604      -0.009342      -0.007707      -0.003246       0.010953              1.884935       1.984805      -0.217756      -0.648602       1.539203       0.164717       2.130797           0.000002
           37              C       4.762698      11.018229       4.237623       0.562582      18.389369 0.20115065E+03  0.39546647E+04                                 6.298713                            4.951959       0.308820       2.166273                    0.999850      21.725941      59.760188       0.681481       0.457156      -1.025355       0.014863      -0.043047       0.042046       0.061983       0.009300      -0.042013      -0.023239       0.181677      -0.207094      -0.090713      -0.044341       0.135054              6.944912       4.024618       0.139097       0.972844       8.325345       1.635002       8.484774           0.000003
           38              C       7.749097      10.302610       6.575808       0.563952      19.174546 0.19826271E+03  0.38783064E+04                                 6.450285                            4.882447       0.424709       2.205336                    0.999667      21.540775      58.828194       0.694448       0.450884      -1.030365      -0.060683      -0.029350      -0.012725       0.068599       0.013110       0.020897      -0.111307      -0.102789       0.094117      -0.097166      -0.047835       0.145001              7.330602       7.917681      -0.793715      -0.952656       6.989880       3.540386       7.084244           0.000002
           39              C       7.634773       6.318062       6.501100       0.567348      19.227014 0.20555273E+03  0.40688231E+04                                 6.526416                            5.021279       0.177038       2.119041                    0.999723      21.950191      60.860093       0.672704       0.459978      -1.022349      -0.020089       0.048507      -0.033890       0.062490       0.000059       0.040153       0.107926      -0.091320       0.150733      -0.100390      -0.048192       0.148582              7.306220       9.106321       0.610461      -1.586084       6.500844      -2.775257       6.311494           0.000002
           40              C       6.590991       7.534948       2.478538       0.568543      18.865756 0.20780012E+03  0.41270197E+04                                 6.478553                            5.060786       0.211833       2.137062                    0.999662      21.869198      60.857485       0.667258       0.462191      -1.020501      -0.039172       0.018461       0.047686       0.064415       0.049958      -0.028008      -0.051690      -0.196437      -0.145712      -0.093422      -0.057321       0.150743              7.200171       9.450179      -1.016626       0.431632       4.121779       1.160938       8.028556           0.000002
           41              C       3.930824       8.427456       7.738541       0.568687      18.906557 0.20257528E+03  0.40014159E+04                                 6.480371                            5.001121       0.197086       2.128744                    0.999743      21.958542      61.124288       0.669729       0.462999      -1.019114       0.045896      -0.023961      -0.038162       0.064319      -0.001449       0.092003      -0.003432       0.162870       0.104585      -0.098962      -0.043667       0.142629              7.270058       5.084695       0.214881      -1.549449      11.088533      -0.256523       5.636946           0.000002
           42              C       3.622416       6.117726       4.612043       0.564246      18.262678 0.19636972E+03  0.38302468E+04                                 6.224557                            4.849760       0.504621       2.233685                    0.999666      21.430512      58.351960       0.699128       0.449156      -1.031847       0.042036       0.031230       0.036243       0.063686      -0.056415      -0.078239       0.065618       0.100741      -0.090910      -0.100337      -0.046190       0.146527              6.918541       5.300213       0.826108       1.762581       7.746953      -2.373905       7.708457           0.000003
           43              C       9.686198       5.821029       3.072405       0.562582      18.389351 0.20115045E+03  0.39546600E+04                                 6.298709                            4.951957       0.308820       2.166273                    0.999850      21.725941      59.760188       0.681481       0.457155      -1.025355       0.014863       0.043047      -0.042046       0.061983      -0.009300       0.042013      -0.023239       0.181677      -0.207094      -0.090713      -0.044341       0.135054              6.944907       4.024616      -0.139096      -0.972845       8.325334       1.634995       8.484772           0.000003
           44              C       2.825597       6.536648       0.734219       0.563952      19.174551 0.19826281E+03  0.38783088E+04                                 6.450286                            4.882448       0.424709       2.205336                    0.999667      21.540776      58.828196       0.694448       0.450884      -1.030365      -0.060683       0.029350       0.012725       0.068599      -0.013110      -0.020897      -0.111307      -0.102789       0.094117      -0.097166      -0.047835       0.145001              7.330603       7.917684       0.793719       0.952657       6.989879       3.540385       7.084245           0.000002
           45              C       2.711273      10.521197       0.808928       0.567348      19.227015 0.20555274E+03  0.40688231E+04                                 6.526416                            5.021279       0.177038       2.119041                    0.999723      21.950191      60.860090       0.672704       0.459978      -1.022349      -0.020089      -0.048507       0.033890       0.062490      -0.000059      -0.040153       0.107926      -0.091320       0.150733      -0.100390      -0.048192       0.148582              7.306220       9.106322      -0.610461       1.586085       6.500844      -2.775257       6.311494           0.000002
           46              C       1.667491       9.304311       4.831490       0.568543      18.865748 0.20780002E+03  0.41270173E+04                                 6.478551                            5.060784       0.211834       2.137062                    0.999662      21.869198      60.857484       0.667258       0.462191      -1.020501      -0.039172      -0.018461      -0.047686       0.064415      -0.049958       0.028008      -0.051690      -0.196437      -0.145712      -0.093422      -0.057321       0.150743              7.200168       9.450178       1.016627      -0.431632       4.121777       1.160937       8.028549           0.000002
           47              C       8.854324       8.118320      14.191541       0.568687      18.906564 0.20257528E+03  0.40014159E+04                                 6.480372                            5.001122       0.197086       2.128744                    0.999743      21.958541      61.124283       0.669729       0.462999      -1.019114       0.045896       0.023961       0.038162       0.064319       0.001449      -0.092003      -0.003432       0.162870       0.104585      -0.098962      -0.043667       0.142629              7.270060       5.084693      -0.214881       1.549447      11.088545      -0.256523       5.636943           0.000002
           48              C       8.545916      10.721533       2.697985       0.564246      18.262675 0.19636971E+03  0.38302466E+04                                 6.224556                            4.849760       0.504621       2.233685                    0.999666      21.430513      58.351965       0.699128       0.449156      -1.031847       0.042036      -0.031230      -0.036243       0.063686       0.056415       0.078239       0.065618       0.100741      -0.090910      -0.100337      -0.046190       0.146527              6.918540       5.300214      -0.826109      -1.762582       7.746952      -2.373901       7.708455           0.000003
           49              C       5.084302       0.012288      10.382432       0.562582      18.389369 0.20115066E+03  0.39546649E+04                                 6.298713                            4.951959       0.308820       2.166273                    0.999850      21.725941      59.760188       0.681481       0.457156      -1.025355      -0.014863       0.043047      -0.042046       0.061983       0.009300      -0.042013      -0.023239       0.181677      -0.207094      -0.090713      -0.044341       0.135054              6.944912       4.024618       0.139097       0.972844       8.325344       1.635001       8.484774           0.000003
           50              C       2.097903       0.727907       8.044247       0.563952      19.174548 0.19826275E+03  0.38783073E+04                                 6.450286                            4.882447       0.424709       2.205336                    0.999667      21.540777      58.828203       0.694448       0.450884      -1.030365       0.060683       0.029351       0.012725       0.068599       0.013110       0.020897      -0.111307      -0.102789       0.094117      -0.097166      -0.047835       0.145001              7.330602       7.917682      -0.793715      -0.952656       6.989881       3.540386       7.084244           0.000002
           51              C       2.212227       4.712455       8.118955       0.567348      19.227015 0.20555275E+03  0.40688235E+04                                 6.526416                            5.021279       0.177038       2.119041                    0.999723      21.950192      60.860096       0.672704       0.459978      -1.022349       0.020089      -0.048507       0.033889       0.062490       0.000059       0.040153       0.107926      -0.091320       0.150733      -0.100390      -0.048192       0.148582              7.306220       9.106322       0.610461      -1.586084       6.500844      -2.775257       6.311494           0.000002
           52              C       3.256009       3.495569      12.141517       0.568543      18.865756 0.20780012E+03  0.41270197E+04                                 6.478553                            5.060786       0.211834       2.137062                    0.999662      21.869198      60.857485       0.667258       0.462191      -1.020501       0.039172      -0.018461      -0.047686       0.064415       0.049958      -0.028008      -0.051690      -0.196437      -0.145712      -0.093422      -0.057321       0.150743              7.200171       9.450178      -1.016626       0.431632       4.121779       1.160938       8.028556           0.000002
           53              C       5.916176       2.603061       6.881514       0.568687      18.906556 0.20257526E+03  0.40014155E+04                                 6.480371                            5.001121       0.197086       2.128744                    0.999743      21.958541      61.124283       0.669729       0.462999      -1.019114      -0.045896       0.023961       0.038162       0.064319      -0.001449       0.092003      -0.003432       0.162870       0.104585      -0.098962      -0.043667       0.142629              7.270058       5.084695       0.214881      -1.549449      11.088533      -0.256523       5.636945           0.000002
           54              C       6.224584       4.912791      10.008012       0.564246      18.262668 0.19636959E+03  0.38302436E+04                                 6.224554                            4.849758       0.504621       2.233685                    0.999666      21.430511      58.351957       0.699128       0.449156      -1.031847      -0.042036      -0.031230      -0.036243       0.063686      -0.056415      -0.078239       0.065618       0.100741      -0.090910      -0.100337      -0.046190       0.146527              6.918539       5.300210       0.826108       1.762581       7.746950      -2.373903       7.708456           0.000003
           55              C       0.160802       5.209488      11.547650       0.562582      18.389353 0.20115048E+03  0.39546606E+04                                 6.298709                            4.951957       0.308820       2.166273                    0.999850      21.725943      59.760195       0.681481       0.457155      -1.025355      -0.014863      -0.043047       0.042046       0.061983      -0.009300       0.042013      -0.023239       0.181677      -0.207094      -0.090713      -0.044341       0.135054              6.944907       4.024616      -0.139096      -0.972845       8.325334       1.634995       8.484772           0.000003
           56              C       7.021403       4.493869      13.885836       0.563952      19.174551 0.19826282E+03  0.38783090E+04                                 6.450287                            4.882448       0.424709       2.205336                    0.999667      21.540776      58.828199       0.694448       0.450884      -1.030365       0.060683      -0.029351      -0.012725       0.068599      -0.013110      -0.020897      -0.111307      -0.102789       0.094117      -0.097166      -0.047835       0.145001              7.330603       7.917684       0.793719       0.952658       6.989880       3.540386       7.084246           0.000002
           57              C       7.135727       0.509320      13.811127       0.567348      19.227016 0.20555275E+03  0.40688235E+04                                 6.526416                            5.021279       0.177038       2.119041                    0.999723      21.950192      60.860095       0.672704       0.459978      -1.022349       0.020089       0.048507      -0.033889       0.062490      -0.000059      -0.040153       0.107926      -0.091320       0.150733      -0.100390      -0.048192       0.148582              7.306221       9.106322      -0.610461       1.586085       6.500844      -2.775257       6.311495           0.000002
           58              C       8.179509       1.726206       9.788565       0.568543      18.865748 0.20780000E+03  0.41270169E+04                                 6.478551                            5.060784       0.211834       2.137062                    0.999662      21.869198      60.857486       0.667258       0.462191      -1.020501       0.039172       0.018461       0.047686       0.064415      -0.049958       0.028008      -0.051690      -0.196437      -0.145712      -0.093422      -0.057321       0.150743              7.200169       9.450179       1.016627      -0.431632       4.121778       1.160937       8.028549           0.000002
           59              C       0.992676       2.912197       0.428514       0.568687      18.906563 0.20257527E+03  0.40014157E+04                                 6.480372                            5.001121       0.197086       2.128744                    0.999743      21.958541      61.124282       0.669729       0.462999      -1.019114      -0.045896      -0.023961      -0.038162       0.064319       0.001449      -0.092003      -0.003432       0.162870       0.104585      -0.098962      -0.043667       0.142629              7.270060       5.084692      -0.214881       1.549447      11.088544      -0.256523       5.636943           0.000002
           60              C       1.301084       0.308984      11.922070       0.564246      18.262665 0.19636958E+03  0.38302434E+04                                 6.224553                            4.849758       0.504621       2.233685                    0.999666      21.430512      58.351959       0.699128       0.449156      -1.031847      -0.042036       0.031230       0.036243       0.063686       0.056415       0.078239       0.065618       0.100741      -0.090910      -0.100337      -0.046190       0.146527              6.918537       5.300210      -0.826108      -1.762581       7.746948      -2.373900       7.708453           0.000003
           61              O       4.855260       9.757490       4.092884      -0.690509      47.816315 0.78727130E+03  0.20875343E+05                                10.587084                            8.834652      -0.391931       1.893276                    0.994868      30.611844      85.258225       0.621314       0.371780      -1.126027       0.006782       0.101832       0.013480       0.102944       0.004632      -0.057412       0.015672      -0.014248      -0.249039      -0.108109       0.049981       0.058128             11.725022       8.721656       0.196005       1.677558      17.042289       2.449565       9.411121           0.000000
           62              O       4.923008       0.315011       5.298162      -0.575913      36.509539 0.51373561E+03  0.12179564E+05                                 8.697351                            6.966324       0.381754       2.171953                    0.997654      27.343942      70.791545       0.729315       0.354241      -1.145688      -0.007235      -0.017564      -0.071894       0.074361       0.027085      -0.014476       0.075638       0.118492      -0.006541      -0.116093       0.049696       0.066397              9.888658       5.670682       0.884617       1.212740       9.691834       5.221501      14.303459           0.000000
           63              O       7.436848       9.436349       5.683254      -0.685810      49.282191 0.77026811E+03  0.20250285E+05                                10.765314                            8.676801      -0.226922       1.953152                    0.993824      30.070554      82.550674       0.635636       0.366529      -1.133554       0.009010       0.079685       0.068648       0.105563       0.013990       0.034030      -0.006435      -0.136909       0.198823      -0.109772       0.036501       0.073271             12.354507      10.332839       0.761803      -0.535699      13.218664       6.771527      13.512019          -0.000001
           64              O       6.961435      10.951687       7.270407      -0.566920      37.124099 0.51982920E+03  0.12356950E+05                                 8.815024                            7.024378       0.439186       2.196525                    0.997713      27.155944      70.334275       0.723884       0.355948      -1.144633       0.063680      -0.038627      -0.020175       0.077164      -0.051825      -0.051608      -0.039480      -0.105006       0.072624      -0.114571       0.041187       0.073384             10.097932      10.860972      -3.672977      -3.313722       9.977631       4.529712       9.455193           0.000000
           65              O       6.416896       6.683955       6.393204      -0.684036      44.693628 0.73777424E+03  0.19209748E+05                                10.073091                            8.488971      -0.288903       1.930411                    0.994454      30.089004      82.506349       0.642229       0.366284      -1.132469       0.098756      -0.022220       0.008387       0.101572      -0.025928       0.025214       0.087750       0.064343       0.011717      -0.113898       0.038922       0.074976             11.085530      15.267579      -1.165795      -0.832498      10.000724      -2.857741       7.988288          -0.000000
           66              O       8.599188       6.806906       5.898169      -0.583284      34.820702 0.48954071E+03  0.11458263E+05                                 8.377857                            6.752396       0.496575       2.209720                    0.998751      27.132275      69.625117       0.749235       0.349268      -1.150604      -0.041859      -0.041815       0.052366       0.079011       0.066673      -0.047620       0.064697      -0.001410       0.080543      -0.122514       0.047747       0.074766              9.475524      11.235007       2.852598      -4.175725       7.761136      -3.374130       9.430429           0.000001
           67              O       6.891324       7.767290       3.703991      -0.690989      44.828332 0.73959879E+03  0.19265094E+05                                10.066620                            8.483254      -0.145865       1.969821                    0.996714      30.199235      82.768533       0.644423       0.364888      -1.133789      -0.038775      -0.035756      -0.093556       0.107400       0.035368       0.032871      -0.009711      -0.162099       0.119234      -0.115807       0.046904       0.068903             11.094367      10.855053       0.550881       1.448819       6.494632       2.097546      15.933418           0.000001
           68              O       5.482613       7.720027       1.957333      -0.574976      34.694131 0.49818790E+03  0.11720409E+05                                 8.399755                            6.845241       0.460404       2.202542                    0.997939      27.134376      69.976102       0.738144       0.352708      -1.146946       0.073809      -0.014468       0.009931       0.075867       0.023859       0.060427      -0.053868      -0.018334      -0.236526      -0.125624       0.057111       0.068513              9.439125      15.737875      -1.526662       2.232366       5.462911       0.216583       7.116587           0.000001
           69              O       4.665509       9.112556       6.943210      -0.692865      46.074131 0.78023233E+03  0.20631854E+05                                10.352558                            8.789710      -0.339948       1.912814                    0.993898      30.519147      84.743017       0.623786       0.371327      -1.126940      -0.048067      -0.055375       0.066963       0.099302       0.037263       0.030312      -0.066142       0.093546       0.055960      -0.110005       0.047600       0.062405             11.428416       9.063731       2.114121      -3.103222      14.124741      -0.983657      11.096776          -0.000000
           70              O       3.879226       7.199520       7.787372      -0.577713      37.879978 0.51666943E+03  0.12271557E+05                                 8.958627                            6.995436       0.405000       2.183335                    0.997884      27.273439      70.767574       0.726058       0.355180      -1.144465      -0.013002       0.080489       0.008322       0.081956       0.022981       0.093557      -0.009359      -0.038869      -0.074712      -0.113391       0.032855       0.080536             10.388835       6.046370      -0.152425      -0.343072      19.193645      -1.252448       5.926490           0.000000
           71              O       4.115258       7.278708       4.440549      -0.684530      45.980179 0.77339596E+03  0.20360029E+05                                10.238173                            8.703073      -0.238401       1.946475                    0.994338      30.140583      82.890661       0.633512       0.367261      -1.132605      -0.041918      -0.089954       0.034848       0.105182      -0.007339      -0.077747       0.016905      -0.048272      -0.207708      -0.117389       0.043628       0.073760             11.218228       9.442172       3.068569       0.719664      15.128583      -3.178177       9.083930          -0.000000
           72              O       3.868788       5.352527       5.544656      -0.568541      33.631533 0.46661750E+03  0.10791203E+05                                 8.177380                            6.584908       0.429599       2.186816                    0.998630      26.952291      68.741405       0.760025       0.348473      -1.151297      -0.016496       0.025947      -0.066191       0.072983      -0.077228      -0.061678      -0.047690       0.026011       0.066006      -0.128334       0.049246       0.079088              9.289932       5.906447      -1.025166       2.102475       9.432938      -5.269460      12.530410           0.000001
           73              O       9.778760       7.081769       3.217143      -0.690509      47.816327 0.78727192E+03  0.20875362E+05                                10.587086                            8.834655      -0.391931       1.893276                    0.994868      30.611844      85.258225       0.621314       0.371780      -1.126027       0.006782      -0.101832      -0.013480       0.102944      -0.004632       0.057412       0.015672      -0.014248      -0.249039      -0.108109       0.049981       0.058128             11.725024       8.721660      -0.196005      -1.677559      17.042291       2.449561       9.411120           0.000000
           74              O      -0.000492       5.200248       2.011866      -0.575913      36.509527 0.51373537E+03  0.12179557E+05                                 8.697349                            6.966323       0.381755       2.171953                    0.997654      27.343941      70.791542       0.729315       0.354241      -1.145688      -0.007235       0.017564       0.071894       0.074361      -0.027084       0.014476       0.075638       0.118492      -0.006541      -0.116093       0.049696       0.066397              9.888656       5.670681      -0.884617      -1.212741       9.691827       5.221497      14.303459           0.000000
           75              O       2.513348       7.402909       1.626774      -0.685810      49.282196 0.77026856E+03  0.20250299E+05                                10.765315                            8.676804      -0.226922       1.953152                    0.993824      30.070554      82.550674       0.635635       0.366529      -1.133554       0.009010      -0.079685      -0.068648       0.105563      -0.013990      -0.034030      -0.006435      -0.136909       0.198823      -0.109772       0.036501       0.073271             12.354508      10.332841      -0.761800       0.535701      13.218660       6.771525      13.512022          -0.000001
           76              O       2.037935       5.887571       0.039620      -0.566920      37.124097 0.51982917E+03  0.12356950E+05                                 8.815023                            7.024378       0.439186       2.196525                    0.997713      27.155944      70.334274       0.723884       0.355948      -1.144633       0.063680       0.038627       0.020175       0.077164       0.051825       0.051608      -0.039480      -0.105006       0.072624      -0.114571       0.041187       0.073384             10.097931      10.860972       3.672976       3.313721       9.977630       4.529711       9.455191           0.000000
           77              O       1.493396      10.155304       0.916824      -0.684036      44.693628 0.73777415E+03  0.19209745E+05                                10.073091                            8.488971      -0.288903       1.930411                    0.994454      30.089003      82.506347       0.642229       0.366284      -1.132469       0.098756       0.022220      -0.008387       0.101572       0.025928      -0.025214       0.087750       0.064343       0.011717      -0.113898       0.038922       0.074976             11.085531      15.267582       1.165795       0.832500      10.000723      -2.857741       7.988288          -0.000000
           78              O       3.675688      10.032353       1.411859      -0.583284      34.820706 0.48954071E+03  0.11458263E+05                                 8.377857                            6.752396       0.496574       2.209720                    0.998751      27.132275      69.625119       0.749235       0.349268      -1.150604      -0.041859       0.041815      -0.052366       0.079011      -0.066673       0.047620       0.064697      -0.001410       0.080543      -0.122514       0.047747       0.074766              9.475525      11.235008      -2.852599       4.175726       7.761137      -3.374131       9.430431           0.000001
           79              O       1.967824       9.071969       3.606037      -0.690989      44.828326 0.73959885E+03  0.19265095E+05                                10.066619                            8.483254      -0.145865       1.969821                    0.996714      30.199235      82.768532       0.644423       0.364888      -1.133789      -0.038775       0.035756       0.093556       0.107400      -0.035368      -0.032871      -0.009711      -0.162099       0.119234      -0.115807       0.046904       0.068903             11.094365      10.855050      -0.550881      -1.448820       6.494631       2.097545      15.933416           0.000001
           80              O       0.559113       9.119232       5.352695      -0.574976      34.694128 0.49818786E+03  0.11720407E+05                                 8.399754                            6.845241       0.460405       2.202542                    0.997939      27.134375      69.976096       0.738144       0.352708      -1.146946       0.073809       0.014468      -0.009931       0.075867      -0.023859      -0.060427      -0.053868      -0.018334      -0.236526      -0.125624       0.057111       0.068513              9.439124      15.737874       1.526661      -2.232367       5.462911       0.216583       7.116587           0.000001
           81              O       9.589009       7.726702       0.366817      -0.692865      46.074147 0.78023263E+03  0.20631864E+05                                10.352560                            8.789712      -0.339948       1.912814                    0.993898      30.519147      84.743016       0.623786       0.371327      -1.126940      -0.048067       0.055375      -0.066963       0.099302      -0.037263      -0.030312      -0.066142       0.093546       0.055960      -0.110005       0.047600       0.062405             11.428420       9.063729      -2.114123       3.103217      14.124758      -0.983657      11.096773          -0.000000
           82              O       8.802726       9.346255      14.142710      -0.577713      37.879965 0.51666893E+03  0.12271542E+05                                 8.958624                            6.995432       0.405000       2.183335                    0.997884      27.273438      70.767569       0.726058       0.355180      -1.144465      -0.013002      -0.080489      -0.008322       0.081956      -0.022981      -0.093557      -0.009359      -0.038869      -0.074712      -0.113391       0.032855       0.080536             10.388832       6.046367       0.152424       0.343072      19.193642      -1.252447       5.926488           0.000000
           83              O       9.038758       9.560551       2.869478      -0.684530      45.980171 0.77339588E+03  0.20360027E+05                                10.238172                            8.703073      -0.238401       1.946475                    0.994338      30.140583      82.890664       0.633512       0.367261      -1.132605      -0.041918       0.089954      -0.034848       0.105182       0.007339       0.077747       0.016905      -0.048272      -0.207708      -0.117389       0.043628       0.073760             11.218227       9.442171      -3.068570      -0.719666      15.128583      -3.178172       9.083927          -0.000000
           84              O       8.792288       0.162732       1.765372      -0.568541      33.631530 0.46661755E+03  0.10791204E+05                                 8.177379                            6.584908       0.429599       2.186816                    0.998630      26.952292      68.741409       0.760025       0.348473      -1.151297      -0.016496      -0.025947       0.066191       0.072983       0.077228       0.061678      -0.047690       0.026011       0.066006      -0.128334       0.049246       0.079088              9.289930       5.906447       1.025166      -2.102475       9.432937      -5.269458      12.530406           0.000001
           85              O       4.991740       1.273027      10.527171      -0.690509      47.816313 0.78727130E+03  0.20875342E+05                                10.587083                            8.834651      -0.391931       1.893276                    0.994868      30.611844      85.258223       0.621314       0.371780      -1.126027      -0.006782      -0.101832      -0.013480       0.102944       0.004632      -0.057412       0.015672      -0.014248      -0.249039      -0.108109       0.049981       0.058128             11.725021       8.721656       0.196004       1.677558      17.042287       2.449565       9.411120           0.000000
           86              O       4.923992      10.715506       9.321893      -0.575913      36.509534 0.51373556E+03  0.12179562E+05                                 8.697350                            6.966324       0.381754       2.171952                    0.997654      27.343942      70.791544       0.729315       0.354241      -1.145688       0.007235       0.017564       0.071894       0.074361       0.027084      -0.014476       0.075638       0.118492      -0.006541      -0.116093       0.049696       0.066397              9.888657       5.670682       0.884617       1.212740       9.691831       5.221498      14.303457           0.000000
           87              O       2.410152       1.594168       8.936801      -0.685810      49.282191 0.77026811E+03  0.20250285E+05                                10.765314                            8.676802      -0.226922       1.953152                    0.993824      30.070554      82.550675       0.635636       0.366529      -1.133554      -0.009010      -0.079685      -0.068648       0.105563       0.013990       0.034030      -0.006435      -0.136909       0.198823      -0.109772       0.036501       0.073271             12.354507      10.332840       0.761803      -0.535699      13.218664       6.771526      13.512018          -0.000001
           88              O       2.885565       0.078830       7.349648      -0.566920      37.124099 0.51982924E+03  0.12356952E+05                                 8.815024                            7.024379       0.439186       2.196525                    0.997713      27.155944      70.334278       0.723884       0.355948      -1.144633      -0.063680       0.038627       0.020175       0.077164      -0.051825      -0.051608      -0.039480      -0.105006       0.072624      -0.114571       0.041187       0.073384             10.097932      10.860972      -3.672976      -3.313721       9.977630       4.529712       9.455192           0.000000
           89              O       3.430104       4.346562       8.226851      -0.684036      44.693630 0.73777420E+03  0.19209746E+05                                10.073091                            8.488971      -0.288903       1.930411                    0.994454      30.089004      82.506350       0.642229       0.366284      -1.132469      -0.098756       0.022220      -0.008387       0.101572      -0.025928       0.025214       0.087750       0.064343       0.011717      -0.113898       0.038922       0.074976             11.085531      15.267582      -1.165793      -0.832500      10.000723      -2.857741       7.988287          -0.000000
           90              O       1.247812       4.223611       8.721886      -0.583284      34.820706 0.48954076E+03  0.11458265E+05                                 8.377858                            6.752397       0.496575       2.209720                    0.998751      27.132275      69.625120       0.749235       0.349268      -1.150604       0.041859       0.041815      -0.052366       0.079011       0.066673      -0.047620       0.064697      -0.001410       0.080543      -0.122514       0.047748       0.074766              9.475525      11.235008       2.852599      -4.175725       7.761137      -3.374130       9.430430           0.000001
           91              O       2.955676       3.263227      10.916064      -0.690989      44.828332 0.73959880E+03  0.19265094E+05                                10.066620                            8.483254      -0.145865       1.969821                    0.996714      30.199235      82.768534       0.644423       0.364888      -1.133789       0.038775       0.035756       0.093556       0.107400       0.035368       0.032871      -0.009711      -0.162099       0.119234      -0.115807       0.046904       0.068903             11.094367      10.855053       0.550881       1.448819       6.494632       2.097546      15.933418           0.000001
           92              O       4.364387       3.310490      12.662722      -0.574976      34.694129 0.49818787E+03  0.11720408E+05                                 8.399755                            6.845241       0.460404       2.202542                    0.997939      27.134375      69.976099       0.738144       0.352708      -1.146946      -0.073809       0.014468      -0.009931       0.075867       0.023859       0.060427      -0.053868      -0.018334      -0.236526      -0.125624       0.057111       0.068513              9.439124      15.737874      -1.526662       2.232366       5.462911       0.216583       7.116587           0.000001
           93              O       5.181491       1.917961       7.676845      -0.692865      46.074130 0.78023226E+03  0.20631852E+05                                10.352558                            8.789710      -0.339948       1.912814                    0.993898      30.519147      84.743015       0.623786       0.371327      -1.126940       0.048067       0.055375      -0.066963       0.099302       0.037263       0.030312      -0.066142       0.093546       0.055960      -0.110005       0.047600       0.062405             11.428416       9.063729       2.114121      -3.103221      14.124745      -0.983657      11.096773          -0.000000
           94              O       5.967774       3.830997       6.832683      -0.577713      37.879976 0.51666940E+03  0.12271556E+05                                 8.958626                            6.995435       0.405000       2.183335                    0.997884      27.273439      70.767572       0.726058       0.355180      -1.144465       0.013002      -0.080489      -0.008322       0.081956       0.022981       0.093557      -0.009359      -0.038869      -0.074712      -0.113391       0.032855       0.080536             10.388834       6.046370      -0.152426      -0.343072      19.193642      -1.252446       5.926490           0.000000
           95              O       5.731742       3.751809      10.179506      -0.684530      45.980177 0.77339598E+03  0.20360030E+05                                10.238173                            8.703073      -0.238402       1.946475                    0.994338      30.140583      82.890660       0.633512       0.367261      -1.132605       0.041918       0.089954      -0.034848       0.105182      -0.007339      -0.077747       0.016905      -0.048272      -0.207708      -0.117389       0.043628       0.073760             11.218228       9.442171       3.068569       0.719664      15.128583      -3.178176       9.083930          -0.000001
           96              O       5.978212       5.677990       9.075399      -0.568541      33.631530 0.46661747E+03  0.10791202E+05                                 8.177378                            6.584907       0.429599       2.186816                    0.998630      26.952292      68.741405       0.760025       0.348473      -1.151297       0.016496      -0.025947       0.066191       0.072983      -0.077228      -0.061678      -0.047690       0.026011       0.066006      -0.128334       0.049246       0.079088              9.289930       5.906447      -1.025165       2.102475       9.432934      -5.269458      12.530409           0.000001
           97              O       0.068240       3.948748      11.402912      -0.690509      47.816327 0.78727191E+03  0.20875362E+05                                10.587086                            8.834655      -0.391931       1.893276                    0.994868      30.611844      85.258224       0.621314       0.371780      -1.126027      -0.006782       0.101832       0.013480       0.102944      -0.004632       0.057412       0.015672      -0.014248      -0.249039      -0.108109       0.049981       0.058128             11.725024       8.721659      -0.196005      -1.677559      17.042291       2.449561       9.411120           0.000000
           98              O       0.000492       5.830269      12.608189      -0.575913      36.509529 0.51373540E+03  0.12179558E+05                                 8.697349                            6.966323       0.381754       2.171953                    0.997654      27.343943      70.791546       0.729315       0.354241      -1.145688       0.007235      -0.017564      -0.071894       0.074361      -0.027084       0.014476       0.075638       0.118492      -0.006541      -0.116093       0.049696       0.066397              9.888655       5.670681      -0.884617      -1.212741       9.691826       5.221496      14.303459           0.000000
           99              O       7.333652       3.627608      12.993281      -0.685810      49.282197 0.77026857E+03  0.20250300E+05                                10.765315                            8.676804      -0.226922       1.953152                    0.993824      30.070554      82.550676       0.635635       0.366529      -1.133554      -0.009010       0.079685       0.068648       0.105563      -0.013990      -0.034030      -0.006435      -0.136909       0.198823      -0.109772       0.036501       0.073271             12.354508      10.332841      -0.761800       0.535702      13.218661       6.771526      13.512023          -0.000001
          100              O       7.809065       5.142946      14.580435      -0.566920      37.124098 0.51982919E+03  0.12356950E+05                                 8.815023                            7.024378       0.439186       2.196525                    0.997713      27.155944      70.334275       0.723884       0.355948      -1.144633      -0.063680      -0.038627      -0.020175       0.077164       0.051825       0.051608      -0.039480      -0.105006       0.072624      -0.114571       0.041187       0.073384             10.097931      10.860972       3.672976       3.313721       9.977630       4.529711       9.455192           0.000000
          101              O       8.353604       0.875213      13.703231      -0.684036      44.693629 0.73777418E+03  0.19209746E+05                                10.073091                            8.488971      -0.288903       1.930411                    0.994454      30.089004      82.506348       0.642229       0.366284      -1.132469      -0.098756      -0.022220       0.008387       0.101572       0.025928      -0.025214       0.087750       0.064343       0.011717      -0.113898       0.038922       0.074976             11.085531      15.267581       1.165795       0.832499      10.000723      -2.857741       7.988288          -0.000000
          102              O       6.171312       0.998164      13.208196      -0.583284      34.820704 0.48954068E+03  0.11458263E+05                                 8.377857                            6.752396       0.496574       2.209720                    0.998751      27.132275      69.625117       0.749235       0.349268      -1.150604       0.041859      -0.041815       0.052366       0.079011      -0.066673       0.047620       0.064697      -0.001410       0.080543      -0.122514       0.047748       0.074766              9.475525      11.235007      -2.852599       4.175726       7.761137      -3.374131       9.430431           0.000001
          103              O       7.879176       1.958548      11.014018      -0.690989      44.828326 0.73959885E+03  0.19265095E+05                                10.066619                            8.483254      -0.145865       1.969821                    0.996714      30.199235      82.768533       0.644423       0.364888      -1.133789       0.038775      -0.035756      -0.093556       0.107400      -0.035368      -0.032871      -0.009711      -0.162099       0.119234      -0.115807       0.046904       0.068903             11.094366      10.855050      -0.550881      -1.448820       6.494631       2.097545      15.933416           0.000000
          104              O       9.287887       1.911285       9.267360      -0.574976      34.694133 0.49818793E+03  0.11720410E+05                                 8.399755                            6.845242       0.460405       2.202542                    0.997939      27.134375      69.976100       0.738144       0.352708      -1.146946      -0.073809      -0.014468       0.009931       0.075867      -0.023859      -0.060427      -0.053868      -0.018334      -0.236526      -0.125624       0.057111       0.068513              9.439125      15.737877       1.526661      -2.232367       5.462911       0.216583       7.116588           0.000001
          105              O       0.257991       3.303815      14.253238      -0.692865      46.074147 0.78023262E+03  0.20631863E+05                                10.352560                            8.789712      -0.339948       1.912814                    0.993898      30.519147      84.743015       0.623786       0.371327      -1.126940       0.048067      -0.055375       0.066963       0.099302      -0.037263      -0.030312      -0.066142       0.093546       0.055960      -0.110005       0.047600       0.062405             11.428420       9.063729      -2.114123       3.103218      14.124757      -0.983657      11.096773          -0.000000
          106              O       1.044274       1.684262       0.477345      -0.577713      37.879969 0.51666898E+03  0.12271544E+05                                 8.958625                            6.995432       0.405000       2.183335                    0.997884      27.273439      70.767572       0.726058       0.355180      -1.144465       0.013002       0.080489       0.008322       0.081956      -0.022981      -0.093557      -0.009359      -0.038869      -0.074712      -0.113391       0.032855       0.080536             10.388833       6.046368       0.152425       0.343072      19.193643      -1.252447       5.926489           0.000000
          107              O       0.808242       1.469966      11.750577      -0.684530      45.980171 0.77339590E+03  0.20360028E+05                                10.238172                            8.703073      -0.238401       1.946475                    0.994338      30.140583      82.890662       0.633512       0.367261      -1.132605       0.041918      -0.089954       0.034848       0.105182       0.007339       0.077747       0.016905      -0.048272      -0.207708      -0.117389       0.043628       0.073760             11.218226       9.442171      -3.068569      -0.719666      15.128582      -3.178171       9.083926          -0.000001
          108              O       1.054712      10.867785      12.854683      -0.568541      33.631525 0.46661747E+03  0.10791202E+05                                 8.177378                            6.584907       0.429599       2.186816                    0.998630      26.952292      68.741404       0.760025       0.348473      -1.151297       0.016496       0.025947      -0.066191       0.072983       0.077228       0.061678      -0.047690       0.026011       0.066006      -0.128334       0.049246       0.079088              9.289929       5.906446       1.025166      -2.102474       9.432935      -5.269458      12.530405           0.000001

******************************************************
Auxiliary information for the entire system
The total spin magnetic moment of the unit cell is   0.000153
The total net atomic charge of the unit cell is   0.000002
Accuracy of reproducing the electrostatic potential in the unit cell:
  The inner radius (bohr) =    5.0000
  The outer radius (bohr) =   12.0000
  Valid grid points have density less than (e/(bohr^3)) =    0.0001
  The number of valid grid points were=        29484
  The rms potential error without charges in kcal/mol is=      2.93336
  The rms potential error with partial charges in kcal/mol is=      0.61281
  The RRMSE value at monopole order=      0.20891
  The rms potential error with partial charges and cloud penetration in kcal/mol is=      0.60827
  The RRMSE value at monopole order with cloud penetration is=      0.20736
  The rms potential error with partial charges and atomic dipoles in kcal/mol is=      0.83948
  The RRMSE value at dipole order=      0.28618
  The rms potential error with partial charges, atomic dipoles and cloud penetration in kcal/mol is=      0.81801
  The RRMSE value at dipole order with cloud penetration=      0.27887

******************************************************
The electron densities and ab initio electrostatic potential were computed in VASP using the PBE functional and
projector augmented wave method. See the main text of the journal article for a description of computational details.
The atomic charges, dipoles, and quadrupoles were computed with the DDEC6 method as described in
(a) T. A. Manz and N. Gabaldon Limas, RSC Adv. 6 (2016) 47771-47801 DOI: 10.1039/c6ra04656h
(b) N. Gabaldon Limas and T. A. Manz, RSC Adv. 8 (2018) 2678-2707 DOI: 10.1039/c7ra11829e.
For each atom in the material, the electron cloud parameters were fit to the spherically averaged atom-in-material
electron density using radial positions for which this density was between 10^-4 and 10^-2 electrons per cubic bohr.
The polarizabilities, dispersion coefficients, and quantum Drude oscillator (QDO) parameters were fit using the MCLF method.
The magnetic structure of the system was optimized in VASP from the default ferromagnetic initial guess using spin polarization.
The atomic spin moments (ASMs) were computed on this optimized magnetic structure using the DDEC6 partition as inputs
to the method of T. A. Manz and D. S. Sholl, J. Chem. Theory Comput. 7 (2011) 4146-4164 DOI: 10.1021/ct200539n.
The RMSE and RRMSE were computed using a uniform grid with Ewald summation.
