# Supplementary material for: A collection of forcefield precursors for metal–organic frameworks
Source: RSC Adv. 2019 Nov 13;9(63):36492–507. doi: 10.1039/c9ra07327b (PMC9075174; doi:10.1039/c9ra07327b)
Supplement: RA-009-C9RA07327B-s4973 [file RA-009-C9RA07327B-s4973.xyz]

  108
jmolscript: load "" {1 1 1} spacegroup "x,y,z" unitcell [{      9.885000     0.000000     0.000000 }, {      0.000000    11.359000     0.000000 }, {      0.000000    -0.348685    14.579831 }]
Mg     9.117627     8.146649    12.616074     1.344499
Mg     1.118587     8.395748    10.070435     1.334350
Mg     4.175127     8.368823     9.253673     1.344499
Mg     6.061087     8.119724    11.799311     1.334350
Mg     0.767373     2.863666     1.963757     1.344499
Mg     8.766413     2.614567     4.509396     1.334350
Mg     5.709873     2.641492     5.326158     1.344499
Mg     3.823913     2.890591     2.780520     1.334350
Mg     0.000000     0.000000     0.000000     1.338229
Mg     4.942500     5.505158     7.289916     1.338229
Mg     0.000000     5.679500     0.000000     1.347913
Mg     4.942500    -0.174343     7.289916     1.347913
H      0.403308     0.003997    10.756999     0.027049
H      6.133643    10.295747    13.966020     0.025873
H      7.542255     7.041754     9.201331     0.024219
H      6.982764     5.421482    14.350928     0.027512
H      1.930540     5.648994    11.249798     0.020092
H      1.534152     9.071391     1.041000     0.025258
H      5.345808     5.152475    11.112747     0.027049
H      1.191142     6.219726     7.903726     0.025873
H      2.599755     9.473719    12.668415     0.024219
H      2.040264    11.093991     7.518819     0.027512
H      6.873041    10.866479    10.619949     0.020092
H      6.476652     7.792766     6.248916     0.025258
H      9.481692    11.006318     3.822832     0.027049
H      3.751358     0.714568     0.613811     0.025873
H      2.342745     3.968561     5.378500     0.024219
H      2.902236     5.588833     0.228903     0.027512
H      7.954460     5.361321     3.330033     0.020092
H      8.350848     1.938924    13.538831     0.025258
H      4.539192     5.857840     3.467084     0.027049
H      8.693858     4.790589     6.676105     0.025873
H      7.285245     1.536596     1.911416     0.024219
H      7.844736    -0.083676     7.061012     0.027512
H      3.011960     0.143836     3.959882     0.020092
H      3.408348     3.217549     8.330915     0.025258
C      0.182082    10.855192    11.528856     0.572169
C      7.059966    10.135182    13.830865     0.570258
C      8.228373     7.382926     9.763967     0.574028
C      7.169492     6.140571    13.759278     0.570748
C      1.307489     5.951842    11.899766     0.570050
C      0.984151     8.592737     0.432438     0.571751
C      5.124582     5.660280    10.340891     0.572169
C      2.117466     6.380290     8.038881     0.570258
C      3.285873     9.132547    12.105779     0.574028
C      2.226992    10.374901     8.110468     0.570748
C      6.249989    10.563630     9.969980     0.570050
C      5.926651     8.271420     6.857478     0.571751
C      9.702918     0.155123     3.050975     0.572169
C      2.825034     0.875133     0.748966     0.570258
C      1.656627     3.627389     4.815864     0.574028
C      2.715508     4.869744     0.820553     0.570748
C      8.577511     5.058473     2.680065     0.570050
C      8.900849     2.417578    14.147393     0.571751
C      4.760418     5.350035     4.238940     0.572169
C      7.767534     4.630025     6.540950     0.570258
C      6.599127     1.877768     2.474052     0.574028
C      7.658008     0.635414     6.469363     0.570748
C      3.635011     0.446685     4.609851     0.570050
C      3.958349     2.738895     7.722353     0.571751
O      0.084714     9.601070    11.380579    -0.696671
O      7.369959     9.268943    12.952284    -0.685436
O      7.922136     7.608804    10.977301    -0.688892
O      8.391080     6.505139    13.661885    -0.689295
O      0.817193     7.110177    11.721601    -0.685770
O      0.256713     8.938913    14.217814    -0.695749
O      0.017595     0.115953    12.573209    -0.574962
O      7.842759    10.786316    14.522824    -0.574350
O      6.211635     6.631505    13.160922    -0.581519
O      1.060660     5.182416    12.824565    -0.570203
O      1.036343     7.370852     0.479822    -0.575496
O      9.338755     7.566752     9.249445    -0.582583
O      5.027214     6.914403    10.489168    -0.696671
O      2.427459     7.246530     8.917462    -0.685436
O      2.979636     8.906668    10.892446    -0.688892
O      3.448580    10.010334     8.207862    -0.689295
O      5.759693     9.405295    10.148146    -0.685770
O      5.199213     7.576560     7.651933    -0.695749
O      4.960095     5.040520     9.296538    -0.574962
O      2.900259     5.729157     7.346923    -0.574350
O      1.269135     9.883968     8.708825    -0.581519
O      6.003160    -0.025944     9.045181    -0.570203
O      5.978843     9.493305     6.810093    -0.575496
O      4.396255     8.948721    12.620302    -0.582583
O      9.800286     1.409245     3.199252    -0.696671
O      2.515041     1.741372     1.627547    -0.685436
O      1.962864     3.401511     3.602530    -0.688892
O      1.493920     4.505176     0.917946    -0.689295
O      9.067807     3.900138     2.858230    -0.685770
O      9.628287     2.071402     0.362017    -0.695749
O     -0.017595    10.894362     2.006622    -0.574962
O      2.042241     0.223999     0.057007    -0.574350
O      3.673365     4.378810     1.418909    -0.581519
O      8.824340     5.827899     1.755266    -0.570203
O      8.848657     3.639463    14.100009    -0.575496
O      0.546245     3.443563     5.330386    -0.582583
O      4.857786     4.095912     4.090663    -0.696671
O      7.457541     3.763785     5.662369    -0.685436
O      6.905364     2.103647     3.687385    -0.688892
O      6.436420     0.999981     6.371969    -0.689295
O      4.125307     1.605020     4.431685    -0.685770
O      4.685787     3.433755     6.927898    -0.695749
O      4.924905     5.969795     5.283293    -0.574962
O      6.984741     5.281158     7.232908    -0.574350
O      8.615865     1.126347     5.871006    -0.581519
O      3.881839    11.036259     5.534650    -0.570203
O      3.906157     1.517010     7.769738    -0.575496
O      5.488745     2.061594     1.959529    -0.582583

The following XYZ coordinates are in angstroms. Other properties are in atomic units.
The sperically averaged electron density of each atom fit to a function of the form exp(a - br)
eigen_1, eigen_2 and eigen_3 are the three eigenvalues of traceless quadrupole moment tensor
  atom number  atomic symbol              X              Y              Z     net charge C6 coefficient C8 coefficient C10 coefficient fluctuating dipole atomic polarizability isotropic forcefield polarizability              a              b squared Pearson coefficient          <r^3>          <r^4>         wp_QDO          m_QDO          q_QDO       dipole_x       dipole_y       dipole_z         dipole            Qxy            Qxz            Qyz     Q(x^2-y^2)  Q(3z^2 - R^2)        eigen_1        eigen_2        eigen_3 static polarizability      alpha(xx)      alpha(xy)      alpha(xz)      alpha(yy)      alpha(yz)      alpha(zz) atomic spin moment
            1             Mg       9.117627       8.146649      12.616074       1.344499      22.949084 0.38163679E+03  0.88637577E+04                                 9.389727                            8.602292      -0.916011       1.790090                    0.999206      21.031757      64.239028       0.362685       0.727126      -0.907070      -0.001972      -0.001387      -0.000360       0.002438      -0.005210      -0.002771      -0.000378       0.006800       0.004982      -0.007368       0.000877       0.006491             10.102582      10.740188       0.320698       0.139670       9.467548      -0.095402      10.100008           0.000003
            2             Mg       1.118587       8.395748      10.070435       1.334350      25.457010 0.38632385E+03  0.89826817E+04                                 9.975856                            8.614452      -0.850817       1.810214                    0.999091      20.995379      63.760501       0.365693       0.720336      -0.910957      -0.000834      -0.000961      -0.000876       0.001544      -0.016294       0.011153       0.003201       0.001677       0.026559      -0.023890       0.006328       0.017562             11.338771      12.973006       0.465295      -2.241344       9.588976      -0.116613      11.454332           0.000006
            3             Mg       4.175127       8.368823       9.253673       1.344499      22.949083 0.38163677E+03  0.88637571E+04                                 9.389727                            8.602292      -0.916011       1.790090                    0.999206      21.031757      64.239027       0.362685       0.727126      -0.907070      -0.001972       0.001387       0.000360       0.002438       0.005210       0.002771      -0.000378       0.006800       0.004982      -0.007368       0.000877       0.006491             10.102581      10.740191      -0.320698      -0.139670       9.467543      -0.095401      10.100011           0.000003
            4             Mg       6.061087       8.119724      11.799311       1.334350      25.457008 0.38632383E+03  0.89826813E+04                                 9.975855                            8.614452      -0.850817       1.810214                    0.999091      20.995380      63.760506       0.365693       0.720336      -0.910957      -0.000834       0.000961       0.000876       0.001544       0.016294      -0.011153       0.003201       0.001677       0.026559      -0.023890       0.006328       0.017562             11.338771      12.973000      -0.465293       2.241347       9.588977      -0.116615      11.454336           0.000006
            5             Mg       0.767373       2.863666       1.963757       1.344499      22.949083 0.38163679E+03  0.88637577E+04                                 9.389727                            8.602292      -0.916011       1.790090                    0.999206      21.031757      64.239028       0.362685       0.727126      -0.907070       0.001972       0.001387       0.000360       0.002438      -0.005210      -0.002771      -0.000378       0.006800       0.004982      -0.007368       0.000877       0.006491             10.102582      10.740188       0.320698       0.139670       9.467548      -0.095402      10.100008           0.000003
            6             Mg       8.766413       2.614567       4.509396       1.334350      25.457011 0.38632387E+03  0.89826825E+04                                 9.975856                            8.614453      -0.850817       1.810214                    0.999091      20.995380      63.760507       0.365693       0.720336      -0.910957       0.000834       0.000961       0.000876       0.001544      -0.016294       0.011153       0.003201       0.001677       0.026559      -0.023890       0.006328       0.017562             11.338772      12.973007       0.465295      -2.241344       9.588976      -0.116613      11.454333           0.000006
            7             Mg       5.709873       2.641492       5.326158       1.344499      22.949082 0.38163672E+03  0.88637558E+04                                 9.389726                            8.602292      -0.916011       1.790090                    0.999206      21.031756      64.239025       0.362685       0.727126      -0.907070       0.001972      -0.001387      -0.000360       0.002438       0.005210       0.002771      -0.000378       0.006800       0.004982      -0.007368       0.000877       0.006491             10.102582      10.740191      -0.320698      -0.139670       9.467542      -0.095401      10.100011           0.000003
            8             Mg       3.823913       2.890591       2.780520       1.334350      25.457007 0.38632382E+03  0.89826812E+04                                 9.975856                            8.614452      -0.850817       1.810214                    0.999091      20.995380      63.760507       0.365693       0.720336      -0.910957       0.000834      -0.000961      -0.000876       0.001544       0.016294      -0.011153       0.003201       0.001677       0.026559      -0.023890       0.006328       0.017562             11.338771      12.973000      -0.465293       2.241347       9.588977      -0.116615      11.454336           0.000006
            9             Mg       0.000000       0.000000       0.000000       1.338229      24.791699 0.38399914E+03  0.89174023E+04                                 9.848514                            8.626507      -0.859308       1.808747                    0.999073      20.943307      63.614465       0.362933       0.726727      -0.908720       0.000000       0.000000       0.000000       0.000000      -0.015144      -0.021738      -0.019687      -0.014257      -0.032765      -0.040200       0.015894       0.024306             10.987424      10.148929       0.384900       0.568212      12.123978       2.007220      10.689364           0.000003
           10             Mg       4.942500       5.505158       7.289916       1.338229      24.791709 0.38399925E+03  0.89174055E+04                                 9.848517                            8.626509      -0.859308       1.808746                    0.999073      20.943308      63.614469       0.362933       0.726727      -0.908720       0.000000       0.000000       0.000000       0.000000       0.015144       0.021738      -0.019687      -0.014257      -0.032765      -0.040200       0.015894       0.024306             10.987427      10.148934      -0.384903      -0.568214      12.123979       2.007224      10.689369           0.000003
           11             Mg       0.000000       5.679500       0.000000       1.347913      25.137856 0.37670505E+03  0.87083133E+04                                 9.957164                            8.567359      -0.885749       1.803885                    0.999162      20.751883      62.940313       0.362618       0.730674      -0.907267       0.000000       0.000000       0.000000       0.000000      -0.008519       0.012218       0.030755       0.039592      -0.023764      -0.045899       0.017793       0.028106             11.272471      10.046043       0.101538       0.139602      12.971519      -2.609598      10.799852           0.000005
           12             Mg       4.942500      -0.174343       7.289916       1.347913      25.137852 0.37670502E+03  0.87083126E+04                                 9.957163                            8.567359      -0.885749       1.803885                    0.999162      20.751882      62.940311       0.362618       0.730674      -0.907267      -0.000000      -0.000000       0.000000       0.000000       0.008519      -0.012218       0.030755       0.039592      -0.023764      -0.045899       0.017793       0.028106             11.272470      10.046045      -0.101537      -0.139600      12.971512      -2.609600      10.799854           0.000005
           13              H       0.403308       0.003997      10.756999       0.027049       1.329311 0.97913336E+01  0.98450258E+02                                 1.805617                            1.683314      -0.755093       2.484094                    0.999544       3.481134       9.042018       0.561321       1.085225      -0.758672       0.015121       0.040730      -0.048978       0.065471       0.004475      -0.001128      -0.007841      -0.012351      -0.006532      -0.007606      -0.005202       0.012808              1.841641       1.486738       0.098126      -0.259982       1.739461      -0.426781       2.298725           0.000002
           14              H       6.133643      10.295747      13.966020       0.025873       1.336993 0.96720690E+01  0.97908839E+02                                 1.875978                            1.717514      -0.904840       2.415074                    0.998566       3.657557       9.842570       0.529043       1.143701      -0.741477      -0.059948       0.012988       0.015621       0.063297      -0.007445      -0.005481       0.000383       0.002961      -0.000237      -0.008885      -0.000907       0.009791              1.942503       2.766367      -0.156035      -0.124430       1.515890       0.161448       1.545251           0.000002
           15              H       7.542255       7.041754       9.201331       0.024219       1.269453 0.89757053E+01  0.91131278E+02                                 1.957727                            1.759407      -1.172449       2.291875                    0.994706       4.062340      11.751039       0.466457       1.293288      -0.703627      -0.044219      -0.023326      -0.039695       0.063837       0.004068       0.004020      -0.004781       0.003498       0.003469      -0.008864       0.003591       0.005273              2.079046       2.445216       0.392933       0.668604       1.671220       0.370701       2.120700           0.000001
           16              H       6.982764       5.421482      14.350928       0.027512       1.394349 0.10099137E+02  0.10374511E+03                                 1.956462                            1.775233      -1.002437       2.374184                    0.997319       3.768640      10.346932       0.509524       1.170194      -0.734381      -0.021497      -0.048995       0.040226       0.066939       0.008176      -0.004008      -0.008672      -0.003290      -0.005013      -0.009364      -0.005175       0.014539              2.050528       1.678979       0.083061      -0.075278       2.339009      -0.781614       2.133597           0.000001
           17              H       1.930540       5.648994      11.249798       0.020092       1.321971 0.96394857E+01  0.97551568E+02                                 1.872218                            1.723500      -0.677918       2.517384                    0.999713       3.625975       9.774150       0.523752       1.155580      -0.739148       0.043951      -0.026380      -0.039449       0.064682      -0.005286      -0.005444       0.005341       0.000893      -0.009029      -0.007181      -0.003786       0.010968              1.937657       2.051171      -0.225025      -0.675940       1.575585       0.168124       2.186216           0.000002
           18              H       1.534152       9.071391       1.041000       0.025258       1.444775 0.10759596E+02  0.11146312E+03                                 1.954356                            1.797848      -0.943536       2.397227                    0.998065       3.676887       9.894534       0.524843       1.126526      -0.746925       0.040518       0.025258       0.046896       0.066925       0.001758       0.013958       0.000463       0.010032       0.011377      -0.010740      -0.006778       0.017518              2.019218       1.867628       0.366282       0.408582       2.187893       0.491328       2.002134           0.000001
           19              H       5.345808       5.152475      11.112747       0.027049       1.329311 0.97913310E+01  0.98450227E+02                                 1.805617                            1.683314      -0.755093       2.484094                    0.999544       3.481135       9.042021       0.561321       1.085225      -0.758672       0.015121      -0.040730       0.048978       0.065471      -0.004475       0.001128      -0.007841      -0.012351      -0.006532      -0.007606      -0.005202       0.012808              1.841641       1.486737      -0.098126       0.259982       1.739461      -0.426781       2.298725           0.000002
           20              H       1.191142       6.219726       7.903726       0.025873       1.336993 0.96720730E+01  0.97908893E+02                                 1.875979                            1.717515      -0.904840       2.415074                    0.998566       3.657556       9.842569       0.529043       1.143702      -0.741476      -0.059948      -0.012988      -0.015621       0.063297       0.007445       0.005481       0.000383       0.002961      -0.000237      -0.008885      -0.000907       0.009791              1.942504       2.766370       0.156034       0.124430       1.515890       0.161448       1.545252           0.000002
           21              H       2.599755       9.473719      12.668415       0.024219       1.269453 0.89757053E+01  0.91131278E+02                                 1.957727                            1.759407      -1.172449       2.291875                    0.994706       4.062340      11.751039       0.466457       1.293288      -0.703627      -0.044219       0.023326       0.039695       0.063837      -0.004068      -0.004020      -0.004781       0.003498       0.003469      -0.008864       0.003591       0.005273              2.079046       2.445216      -0.392933      -0.668604       1.671221       0.370702       2.120701           0.000001
           22              H       2.040264      11.093991       7.518819       0.027512       1.394349 0.10099138E+02  0.10374512E+03                                 1.956462                            1.775233      -1.002437       2.374184                    0.997319       3.768640      10.346930       0.509524       1.170194      -0.734381      -0.021497       0.048995      -0.040226       0.066939      -0.008176       0.004008      -0.008672      -0.003290      -0.005013      -0.009364      -0.005175       0.014539              2.050528       1.678979      -0.083061       0.075278       2.339009      -0.781613       2.133595           0.000001
           23              H       6.873041      10.866479      10.619949       0.020092       1.321972 0.96395015E+01  0.97551770E+02                                 1.872220                            1.723502      -0.677918       2.517383                    0.999713       3.625975       9.774153       0.523752       1.155580      -0.739148       0.043951       0.026380       0.039449       0.064682       0.005286       0.005444       0.005341       0.000893      -0.009029      -0.007181      -0.003786       0.010968              1.937659       2.051173       0.225026       0.675941       1.575587       0.168124       2.186218           0.000002
           24              H       6.476652       7.792766       6.248916       0.025258       1.444775 0.10759601E+02  0.11146319E+03                                 1.954356                            1.797849      -0.943536       2.397226                    0.998065       3.676888       9.894538       0.524843       1.126526      -0.746924       0.040518      -0.025258      -0.046896       0.066925      -0.001758      -0.013958       0.000463       0.010032       0.011377      -0.010740      -0.006778       0.017518              2.019219       1.867629      -0.366282      -0.408583       2.187894       0.491329       2.002134           0.000001
           25              H       9.481692      11.006318       3.822832       0.027049       1.329311 0.97913336E+01  0.98450258E+02                                 1.805617                            1.683314      -0.755093       2.484094                    0.999544       3.481134       9.042018       0.561321       1.085225      -0.758672      -0.015121      -0.040730       0.048978       0.065471       0.004475      -0.001128      -0.007841      -0.012351      -0.006532      -0.007606      -0.005202       0.012808              1.841641       1.486738       0.098126      -0.259982       1.739461      -0.426781       2.298725           0.000002
           26              H       3.751358       0.714568       0.613811       0.025873       1.336993 0.96720730E+01  0.97908893E+02                                 1.875979                            1.717515      -0.904839       2.415074                    0.998566       3.657556       9.842569       0.529043       1.143702      -0.741476       0.059948      -0.012988      -0.015621       0.063297      -0.007445      -0.005481       0.000383       0.002961      -0.000237      -0.008885      -0.000907       0.009791              1.942504       2.766369      -0.156035      -0.124430       1.515890       0.161448       1.545252           0.000002
           27              H       2.342745       3.968561       5.378500       0.024219       1.269453 0.89757053E+01  0.91131278E+02                                 1.957727                            1.759407      -1.172449       2.291875                    0.994706       4.062340      11.751039       0.466457       1.293288      -0.703627       0.044219       0.023326       0.039695       0.063837       0.004068       0.004020      -0.004781       0.003498       0.003469      -0.008864       0.003591       0.005273              2.079046       2.445216       0.392933       0.668604       1.671220       0.370701       2.120700           0.000001
           28              H       2.902236       5.588833       0.228903       0.027512       1.394349 0.10099137E+02  0.10374511E+03                                 1.956462                            1.775233      -1.002437       2.374184                    0.997319       3.768640      10.346932       0.509524       1.170194      -0.734381       0.021497       0.048995      -0.040226       0.066939       0.008176      -0.004008      -0.008672      -0.003290      -0.005013      -0.009364      -0.005175       0.014539              2.050528       1.678979       0.083061      -0.075278       2.339009      -0.781614       2.133597           0.000001
           29              H       7.954460       5.361321       3.330033       0.020092       1.321971 0.96394873E+01  0.97551595E+02                                 1.872219                            1.723501      -0.677918       2.517383                    0.999713       3.625975       9.774153       0.523752       1.155580      -0.739148      -0.043951       0.026380       0.039449       0.064682      -0.005286      -0.005444       0.005341       0.000893      -0.009029      -0.007181      -0.003786       0.010968              1.937658       2.051172      -0.225026      -0.675941       1.575586       0.168124       2.186217           0.000002
           30              H       8.350848       1.938924      13.538831       0.025258       1.444775 0.10759599E+02  0.11146316E+03                                 1.954357                            1.797849      -0.943536       2.397227                    0.998065       3.676887       9.894537       0.524843       1.126527      -0.746924      -0.040518      -0.025258      -0.046896       0.066925       0.001758       0.013958       0.000463       0.010032       0.011377      -0.010740      -0.006778       0.017518              2.019219       1.867629       0.366282       0.408583       2.187894       0.491329       2.002135           0.000001
           31              H       4.539192       5.857840       3.467084       0.027049       1.329310 0.97913275E+01  0.98450186E+02                                 1.805617                            1.683314      -0.755093       2.484094                    0.999544       3.481134       9.042019       0.561321       1.085225      -0.758671      -0.015121       0.040730      -0.048978       0.065471      -0.004475       0.001128      -0.007841      -0.012351      -0.006532      -0.007606      -0.005202       0.012808              1.841641       1.486737      -0.098126       0.259982       1.739461      -0.426781       2.298725           0.000002
           32              H       8.693858       4.790589       6.676105       0.025873       1.336993 0.96720717E+01  0.97908874E+02                                 1.875979                            1.717515      -0.904839       2.415074                    0.998566       3.657556       9.842568       0.529043       1.143702      -0.741477       0.059948       0.012988       0.015621       0.063297       0.007445       0.005481       0.000383       0.002961      -0.000237      -0.008885      -0.000907       0.009791              1.942504       2.766369       0.156034       0.124430       1.515890       0.161448       1.545251           0.000002
           33              H       7.285245       1.536596       1.911416       0.024219       1.269453 0.89757062E+01  0.91131287E+02                                 1.957727                            1.759407      -1.172449       2.291875                    0.994706       4.062340      11.751038       0.466457       1.293288      -0.703627       0.044219      -0.023326      -0.039695       0.063837      -0.004068      -0.004020      -0.004781       0.003498       0.003469      -0.008864       0.003591       0.005273              2.079045       2.445215      -0.392933      -0.668604       1.671220       0.370702       2.120700           0.000001
           34              H       7.844736      -0.083676       7.061012       0.027512       1.394349 0.10099137E+02  0.10374510E+03                                 1.956462                            1.775233      -1.002437       2.374184                    0.997319       3.768640      10.346929       0.509525       1.170193      -0.734381       0.021497      -0.048995       0.040226       0.066939      -0.008176       0.004008      -0.008672      -0.003290      -0.005013      -0.009364      -0.005175       0.014539              2.050527       1.678978      -0.083061       0.075277       2.339009      -0.781613       2.133595           0.000001
           35              H       3.011960       0.143836       3.959882       0.020092       1.321971 0.96394956E+01  0.97551689E+02                                 1.872218                            1.723501      -0.677918       2.517384                    0.999713       3.625975       9.774150       0.523752       1.155580      -0.739148      -0.043951      -0.026380      -0.039449       0.064682       0.005285       0.005444       0.005341       0.000893      -0.009029      -0.007181      -0.003786       0.010968              1.937658       2.051171       0.225026       0.675940       1.575586       0.168124       2.186217           0.000002
           36              H       3.408348       3.217549       8.330915       0.025258       1.444775 0.10759599E+02  0.11146317E+03                                 1.954357                            1.797849      -0.943536       2.397227                    0.998065       3.676887       9.894537       0.524843       1.126527      -0.746924      -0.040518       0.025258       0.046896       0.066925      -0.001758      -0.013958       0.000463       0.010032       0.011377      -0.010740      -0.006778       0.017518              2.019219       1.867629      -0.366283      -0.408583       2.187894       0.491329       2.002135           0.000001
           37              C       0.182082      10.855192      11.528856       0.572169      18.391523 0.19935892E+03  0.39115128E+04                                 6.296092                            4.928775       0.300517       2.164825                    0.999835      21.653377      59.541663       0.683161       0.456955      -1.025250      -0.015837      -0.044861       0.042696       0.063924      -0.009610       0.044134      -0.022243       0.179847      -0.204902      -0.089676      -0.045099       0.134775              6.955583       4.032677      -0.134498      -1.024141       8.326983       1.669546       8.507089           0.000003
           38              C       7.059966      10.135182      13.830865       0.570258      19.267666 0.19828504E+03  0.38790695E+04                                 6.464831                            4.877862       0.433973       2.208363                    0.999661      21.523739      58.794893       0.695774       0.449987      -1.030821       0.063132      -0.027596      -0.011348       0.069829      -0.011170      -0.020364      -0.109563      -0.102846       0.103789      -0.094565      -0.049562       0.144126              7.356318       7.956678       0.782634       0.968090       7.027002       3.556027       7.085273           0.000002
           39              C       8.228373       7.382926       9.763967       0.574028      18.892009 0.20699359E+03  0.41048499E+04                                 6.470059                            5.039060       0.254304       2.151615                    0.999768      21.779850      60.459647       0.671417       0.460016      -1.022242       0.041555       0.018946       0.049369       0.067254      -0.049482       0.025745      -0.050563      -0.196360      -0.147277      -0.091545      -0.058292       0.149837              7.201536       9.472281       1.011645      -0.419322       4.104837       1.158815       8.027491           0.000002
           40              C       7.169492       6.140571      13.759278       0.570748      19.407600 0.20724657E+03  0.41073384E+04                                 6.548141                            5.029132       0.202319       2.126832                    0.999708      21.921561      60.651617       0.675310       0.457646      -1.024506       0.022360       0.051561      -0.034788       0.066096      -0.000603      -0.040297       0.108300      -0.088041       0.150404      -0.099879      -0.048519       0.148398              7.337214       9.132432      -0.622130       1.623602       6.557287      -2.793616       6.321924           0.000002
           41              C       1.307489       5.951842      11.899766       0.570050      18.450519 0.19793049E+03  0.38664125E+04                                 6.257995                            4.863307       0.515704       2.236784                    0.999576      21.417075      58.263716       0.699727       0.448107      -1.032965      -0.042597       0.031333       0.036737       0.064388       0.055144       0.079525       0.065637       0.098009      -0.086119      -0.099781      -0.046159       0.145941              6.966929       5.341274      -0.822143      -1.777311       7.827088      -2.423578       7.732426           0.000002
           42              C       0.984151       8.592737       0.432438       0.571751      19.110495 0.20443601E+03  0.40451884E+04                                 6.514598                            5.017264       0.211036       2.132956                    0.999750      21.956625      61.062351       0.670374       0.461751      -1.020362      -0.045809      -0.022995      -0.038419       0.064057      -0.000514      -0.092529      -0.003657       0.161238       0.101704      -0.097770      -0.044750       0.142520              7.315594       5.091770      -0.224556       1.561120      11.175432      -0.262912       5.679581           0.000002
           43              C       5.124582       5.660280      10.340891       0.572169      18.391516 0.19935886E+03  0.39115114E+04                                 6.296091                            4.928775       0.300517       2.164825                    0.999835      21.653378      59.541669       0.683161       0.456955      -1.025250      -0.015837       0.044861      -0.042696       0.063924       0.009610      -0.044134      -0.022243       0.179847      -0.204902      -0.089676      -0.045099       0.134775              6.955581       4.032676       0.134497       1.024142       8.326979       1.669542       8.507088           0.000003
           44              C       2.117466       6.380290       8.038881       0.570258      19.267674 0.19828511E+03  0.38790712E+04                                 6.464832                            4.877863       0.433973       2.208362                    0.999661      21.523739      58.794893       0.695774       0.449987      -1.030821       0.063132       0.027596       0.011348       0.069829       0.011170       0.020365      -0.109563      -0.102846       0.103789      -0.094565      -0.049562       0.144126              7.356320       7.956686      -0.782639      -0.968093       7.027003       3.556025       7.085271           0.000002
           45              C       3.285873       9.132547      12.105779       0.574028      18.892004 0.20699353E+03  0.41048484E+04                                 6.470057                            5.039059       0.254304       2.151615                    0.999768      21.779850      60.459646       0.671417       0.460016      -1.022242       0.041556      -0.018946      -0.049369       0.067254       0.049482      -0.025745      -0.050563      -0.196360      -0.147277      -0.091545      -0.058292       0.149837              7.201534       9.472274      -1.011643       0.419323       4.104837       1.158817       8.027493           0.000002
           46              C       2.226992      10.374901       8.110468       0.570748      19.407599 0.20724657E+03  0.41073382E+04                                 6.548141                            5.029132       0.202319       2.126832                    0.999708      21.921560      60.651613       0.675310       0.457646      -1.024506       0.022360      -0.051561       0.034788       0.066096       0.000603       0.040297       0.108300      -0.088041       0.150403      -0.099879      -0.048519       0.148398              7.337214       9.132434       0.622129      -1.623602       6.557287      -2.793615       6.321922           0.000002
           47              C       6.249989      10.563630       9.969980       0.570050      18.450545 0.19793082E+03  0.38664204E+04                                 6.258001                            4.863312       0.515704       2.236784                    0.999576      21.417076      58.263723       0.699727       0.448107      -1.032965      -0.042597      -0.031333      -0.036737       0.064389      -0.055144      -0.079525       0.065637       0.098009      -0.086119      -0.099781      -0.046159       0.145941              6.966937       5.341278       0.822144       1.777312       7.827098      -2.423584       7.732435           0.000002
           48              C       5.926651       8.271420       6.857478       0.571751      19.110488 0.20443593E+03  0.40451865E+04                                 6.514596                            5.017263       0.211036       2.132955                    0.999750      21.956626      61.062355       0.670374       0.461751      -1.020362      -0.045809       0.022995       0.038419       0.064057       0.000514       0.092529      -0.003657       0.161238       0.101704      -0.097770      -0.044750       0.142520              7.315592       5.091770       0.224556      -1.561121      11.175423      -0.262915       5.679582           0.000002
           49              C       9.702918       0.155123       3.050975       0.572169      18.391523 0.19935892E+03  0.39115128E+04                                 6.296092                            4.928775       0.300517       2.164825                    0.999835      21.653377      59.541663       0.683161       0.456955      -1.025250       0.015837       0.044861      -0.042696       0.063924      -0.009610       0.044134      -0.022243       0.179847      -0.204902      -0.089676      -0.045099       0.134775              6.955583       4.032677      -0.134498      -1.024141       8.326983       1.669546       8.507089           0.000003
           50              C       2.825034       0.875133       0.748966       0.570258      19.267681 0.19828523E+03  0.38790741E+04                                 6.464834                            4.877864       0.433973       2.208363                    0.999661      21.523740      58.794896       0.695774       0.449987      -1.030821      -0.063132       0.027596       0.011348       0.069829      -0.011170      -0.020364      -0.109563      -0.102846       0.103789      -0.094565      -0.049562       0.144126              7.356322       7.956682       0.782635       0.968091       7.027006       3.556029       7.085277           0.000002
           51              C       1.656627       3.627389       4.815864       0.574028      18.892009 0.20699359E+03  0.41048499E+04                                 6.470058                            5.039059       0.254304       2.151615                    0.999768      21.779850      60.459645       0.671417       0.460016      -1.022242      -0.041556      -0.018946      -0.049369       0.067254      -0.049482       0.025745      -0.050563      -0.196360      -0.147277      -0.091545      -0.058292       0.149837              7.201536       9.472281       1.011645      -0.419321       4.104837       1.158815       8.027490           0.000002
           52              C       2.715508       4.869744       0.820553       0.570748      19.407600 0.20724657E+03  0.41073384E+04                                 6.548141                            5.029132       0.202319       2.126832                    0.999708      21.921561      60.651619       0.675310       0.457646      -1.024506      -0.022360      -0.051561       0.034788       0.066096      -0.000603      -0.040297       0.108300      -0.088041       0.150403      -0.099879      -0.048519       0.148398              7.337215       9.132433      -0.622130       1.623602       6.557288      -2.793616       6.321924           0.000002
           53              C       8.577511       5.058473       2.680065       0.570050      18.450519 0.19793049E+03  0.38664125E+04                                 6.257995                            4.863307       0.515703       2.236784                    0.999576      21.417075      58.263720       0.699727       0.448107      -1.032965       0.042597      -0.031333      -0.036737       0.064388       0.055144       0.079525       0.065637       0.098009      -0.086119      -0.099781      -0.046159       0.145941              6.966930       5.341275      -0.822143      -1.777312       7.827088      -2.423578       7.732427           0.000003
           54              C       8.900849       2.417578      14.147393       0.571751      19.110494 0.20443600E+03  0.40451882E+04                                 6.514598                            5.017263       0.211036       2.132956                    0.999750      21.956625      61.062351       0.670374       0.461751      -1.020362       0.045809       0.022995       0.038419       0.064057      -0.000514      -0.092529      -0.003657       0.161238       0.101704      -0.097770      -0.044750       0.142520              7.315594       5.091770      -0.224555       1.561120      11.175431      -0.262912       5.679581           0.000002
           55              C       4.760418       5.350035       4.238940       0.572169      18.391515 0.19935885E+03  0.39115112E+04                                 6.296090                            4.928774       0.300517       2.164825                    0.999835      21.653377      59.541663       0.683162       0.456955      -1.025250       0.015837      -0.044861       0.042696       0.063924       0.009610      -0.044134      -0.022243       0.179847      -0.204902      -0.089676      -0.045099       0.134775              6.955581       4.032676       0.134498       1.024142       8.326979       1.669542       8.507087           0.000003
           56              C       7.767534       4.630025       6.540950       0.570258      19.267676 0.19828513E+03  0.38790716E+04                                 6.464833                            4.877863       0.433973       2.208363                    0.999661      21.523740      58.794896       0.695774       0.449987      -1.030821      -0.063132      -0.027596      -0.011348       0.069829       0.011170       0.020364      -0.109563      -0.102846       0.103789      -0.094565      -0.049562       0.144126              7.356321       7.956686      -0.782640      -0.968094       7.027004       3.556026       7.085272           0.000002
           57              C       6.599127       1.877768       2.474052       0.574028      18.892005 0.20699353E+03  0.41048483E+04                                 6.470057                            5.039059       0.254304       2.151615                    0.999768      21.779850      60.459645       0.671417       0.460016      -1.022242      -0.041556       0.018946       0.049369       0.067254       0.049482      -0.025745      -0.050563      -0.196360      -0.147277      -0.091545      -0.058292       0.149837              7.201534       9.472274      -1.011643       0.419324       4.104837       1.158817       8.027492           0.000002
           58              C       7.658008       0.635414       6.469363       0.570748      19.407598 0.20724657E+03  0.41073382E+04                                 6.548140                            5.029132       0.202319       2.126832                    0.999708      21.921560      60.651612       0.675310       0.457646      -1.024506      -0.022360       0.051561      -0.034788       0.066096       0.000603       0.040297       0.108300      -0.088041       0.150403      -0.099879      -0.048519       0.148398              7.337214       9.132433       0.622129      -1.623602       6.557287      -2.793615       6.321922           0.000002
           59              C       3.635011       0.446685       4.609851       0.570050      18.450533 0.19793064E+03  0.38664161E+04                                 6.257998                            4.863309       0.515704       2.236784                    0.999576      21.417074      58.263713       0.699727       0.448107      -1.032965       0.042597       0.031333       0.036737       0.064388      -0.055144      -0.079525       0.065637       0.098009      -0.086119      -0.099781      -0.046159       0.145941              6.966934       5.341273       0.822145       1.777308       7.827096      -2.423583       7.732433           0.000002
           60              C       3.958349       2.738895       7.722353       0.571751      19.110488 0.20443592E+03  0.40451865E+04                                 6.514596                            5.017263       0.211036       2.132956                    0.999750      21.956626      61.062356       0.670374       0.461751      -1.020362       0.045809      -0.022995      -0.038419       0.064057       0.000514       0.092529      -0.003657       0.161238       0.101704      -0.097770      -0.044750       0.142520              7.315592       5.091770       0.224555      -1.561121      11.175422      -0.262915       5.679582           0.000002
           61              O       0.084714       9.601070      11.380579      -0.696671      48.036811 0.78763112E+03  0.20891775E+05                                10.619677                            8.839440      -0.381238       1.895579                    0.994918      30.689691      85.549396       0.620720       0.372013      -1.125608      -0.007501       0.100357       0.014923       0.101737      -0.005622       0.057663       0.016724      -0.010970      -0.239227      -0.105852       0.047266       0.058586             11.779398       8.720058      -0.162766      -1.676815      17.169591       2.528686       9.448544           0.000000
           62              O       7.369959       9.268943      12.952284      -0.685436      49.185579 0.76323371E+03  0.20028567E+05                                10.757444                            8.644151      -0.231196       1.951681                    0.993613      30.059723      82.568885       0.635763       0.367129      -1.132572      -0.007013       0.079500       0.069551       0.105862      -0.011118      -0.032339      -0.009219      -0.135805       0.202727      -0.108773       0.033981       0.074792             12.360429      10.320864      -0.784838       0.532429      13.283708       6.803286      13.476716          -0.000001
           63              O       7.922136       7.608804      10.977301      -0.688892      44.630276 0.73130467E+03  0.19002753E+05                                10.043594                            8.443437      -0.149535       1.969474                    0.996726      30.138377      82.605436       0.644787       0.365571      -1.132822       0.039067      -0.034798      -0.091629       0.105513      -0.035758      -0.033572      -0.011808      -0.163889       0.100828      -0.114613       0.041336       0.073277             11.077222      10.849898      -0.552411      -1.509605       6.473729       2.086844      15.908038           0.000001
           64              O       8.391080       6.505139      13.661885      -0.689295      44.844524 0.74080948E+03  0.19303084E+05                                10.083274                            8.499305      -0.271716       1.934403                    0.994499      30.160843      82.657028       0.642827       0.365672      -1.133266      -0.095819      -0.020934       0.007734       0.098383       0.024845      -0.023779       0.088224       0.065613       0.017342      -0.113750       0.037819       0.075931             11.094904      15.315140       1.155953       0.906288       9.996558      -2.825961       7.973014          -0.000000
           65              O       0.817193       7.110177      11.721601      -0.685770      46.055451 0.77237712E+03  0.20330094E+05                                10.253641                            8.702457      -0.238399       1.946266                    0.994223      30.157583      82.978862       0.632864       0.367693      -1.132072       0.040320      -0.088602       0.034504       0.103279       0.008957       0.078455       0.016500      -0.047202      -0.197889      -0.115817       0.041543       0.074274             11.247279       9.435065      -3.067580      -0.708131      15.206345      -3.224903       9.100428          -0.000000
           66              O       0.256713       8.938913      14.217814      -0.695749      46.253943 0.78220879E+03  0.20696241E+05                                10.374569                            8.797990      -0.337884       1.912424                    0.993941      30.569014      84.893448       0.623824       0.371087      -1.127175       0.047460      -0.054549       0.067099       0.098642      -0.036902      -0.030655      -0.066861       0.089779       0.052716      -0.109307       0.047067       0.062240             11.461203       9.039856      -2.125953       3.091015      14.205603      -1.021770      11.138149          -0.000000
           67              O       0.017595       0.115953      12.573209      -0.574962      36.438164 0.50759203E+03  0.12005156E+05                                 8.695347                            6.933760       0.351909       2.164484                    0.997634      27.276149      70.673485       0.729120       0.355185      -1.144222       0.007317      -0.015646      -0.070917       0.072990      -0.026216       0.018016       0.070086       0.119906      -0.024670      -0.111803       0.041974       0.069830              9.906665       5.678088      -0.927397      -1.285839       9.724528       5.261993      14.317378           0.000000
           68              O       7.842759      10.786316      14.522824      -0.574350      37.536316 0.52426689E+03  0.12491159E+05                                 8.881820                            7.055960       0.436452       2.193335                    0.997772      27.277200      70.770515       0.721879       0.356116      -1.144296      -0.061056      -0.037425      -0.018863       0.074056       0.050543       0.048333      -0.040926      -0.109090       0.082364      -0.113936       0.037732       0.076205             10.194701      10.938949       3.720760       3.377202      10.079259       4.609294       9.565894          -0.000000
           69              O       6.211635       6.631505      13.160922      -0.581519      34.812993 0.48714875E+03  0.11392857E+05                                 8.384261                            6.744423       0.472333       2.202461                    0.998703      27.114888      69.642247       0.747955       0.350154      -1.149417       0.040230      -0.041614       0.051795       0.077671      -0.064974       0.044059       0.066865      -0.000237       0.084468      -0.120773       0.043396       0.077377              9.491512      11.226444      -2.883741       4.201693       7.805325      -3.393289       9.442765           0.000001
           70              O       1.060660       5.182416      12.824565      -0.570203      33.729725 0.46610852E+03  0.10778327E+05                                 8.194009                            6.582304       0.422417       2.184023                    0.998612      26.971538      68.825257       0.759874       0.348578      -1.151014       0.016556       0.023628      -0.065344       0.071430       0.075154       0.063230      -0.044977       0.021130       0.058671      -0.125395       0.046126       0.079269              9.322699       5.931525       1.049572      -2.127904       9.509188      -5.311858      12.527383           0.000001
           71              O       1.036343       7.370852       0.479822      -0.575496      37.785919 0.51329987E+03  0.12175412E+05                                 8.947753                            6.978289       0.393078       2.179985                    0.997863      27.243691      70.715971       0.725831       0.355761      -1.143639       0.012064       0.080203       0.008262       0.081525      -0.023125      -0.094087      -0.010049      -0.031494      -0.068318      -0.111916       0.028918       0.082998             10.381189       6.029669       0.154166       0.347081      19.191991      -1.218479       5.921907           0.000000
           72              O       9.338755       7.566752       9.249445      -0.582583      35.054525 0.50253817E+03  0.11850499E+05                                 8.460352                            6.877756       0.456499       2.199058                    0.997968      27.257492      70.415240       0.735839       0.352985      -1.146526      -0.072565      -0.014336       0.008897       0.074501      -0.023739      -0.059280      -0.053941      -0.022353      -0.233157      -0.124262       0.054290       0.069972              9.523211      15.927256       1.524108      -2.244691       5.491321       0.221943       7.151057           0.000001
           73              O       5.027214       6.914403      10.489168      -0.696671      48.036829 0.78763165E+03  0.20891793E+05                                10.619680                            8.839443      -0.381238       1.895579                    0.994918      30.689690      85.549394       0.620720       0.372013      -1.125608      -0.007501      -0.100357      -0.014923       0.101737       0.005622      -0.057663       0.016724      -0.010970      -0.239227      -0.105852       0.047266       0.058586             11.779401       8.720063       0.162769       1.676818      17.169594       2.528686       9.448547           0.000000
           74              O       2.427459       7.246530       8.917462      -0.685436      49.185593 0.76323407E+03  0.20028578E+05                                10.757446                            8.644153      -0.231196       1.951681                    0.993613      30.059723      82.568885       0.635763       0.367129      -1.132572      -0.007013      -0.079500      -0.069551       0.105862       0.011118       0.032339      -0.009219      -0.135805       0.202727      -0.108773       0.033981       0.074792             12.360432      10.320869       0.784836      -0.532431      13.283712       6.803288      13.476715          -0.000001
           75              O       2.979636       8.906668      10.892446      -0.688892      44.630267 0.73130418E+03  0.19002738E+05                                10.043593                            8.443434      -0.149535       1.969474                    0.996726      30.138376      82.605433       0.644787       0.365571      -1.132822       0.039067       0.034798       0.091629       0.105513       0.035758       0.033572      -0.011808      -0.163889       0.100828      -0.114613       0.041336       0.073277             11.077221      10.849895       0.552412       1.509605       6.473730       2.086851      15.908038           0.000001
           76              O       3.448580      10.010334       8.207862      -0.689295      44.844520 0.74080931E+03  0.19303079E+05                                10.083273                            8.499305      -0.271716       1.934403                    0.994499      30.160842      82.657024       0.642827       0.365672      -1.133266      -0.095819       0.020934      -0.007734       0.098383      -0.024845       0.023779       0.088224       0.065613       0.017342      -0.113750       0.037819       0.075931             11.094903      15.315144      -1.155949      -0.906287       9.996553      -2.825960       7.973012          -0.000000
           77              O       5.759693       9.405295      10.148146      -0.685770      46.055460 0.77237712E+03  0.20330094E+05                                10.253642                            8.702456      -0.238399       1.946266                    0.994223      30.157583      82.978862       0.632864       0.367693      -1.132073       0.040320       0.088602      -0.034504       0.103279      -0.008957      -0.078455       0.016500      -0.047202      -0.197889      -0.115817       0.041543       0.074274             11.247282       9.435064       3.067578       0.708129      15.206348      -3.224910       9.100433          -0.000000
           78              O       5.199213       7.576560       7.651933      -0.695749      46.253931 0.78220842E+03  0.20696230E+05                                10.374567                            8.797988      -0.337884       1.912424                    0.993941      30.569014      84.893448       0.623824       0.371087      -1.127175       0.047460       0.054549      -0.067099       0.098642       0.036902       0.030655      -0.066861       0.089779       0.052716      -0.109307       0.047067       0.062240             11.461199       9.039858       2.125953      -3.091019      14.205588      -1.021772      11.138153          -0.000000
           79              O       4.960095       5.040520       9.296538      -0.574962      36.438157 0.50759190E+03  0.12005153E+05                                 8.695346                            6.933759       0.351909       2.164484                    0.997634      27.276151      70.673492       0.729120       0.355185      -1.144222       0.007317       0.015646       0.070917       0.072990       0.026216      -0.018016       0.070086       0.119906      -0.024670      -0.111803       0.041974       0.069830              9.906662       5.678087       0.927396       1.285841       9.724519       5.261988      14.317381           0.000000
           80              O       2.900259       5.729157       7.346923      -0.574350      37.536302 0.52426637E+03  0.12491144E+05                                 8.881817                            7.055957       0.436451       2.193335                    0.997772      27.277200      70.770514       0.721880       0.356116      -1.144296      -0.061056       0.037425       0.018863       0.074056      -0.050543      -0.048333      -0.040926      -0.109090       0.082364      -0.113936       0.037732       0.076205             10.194698      10.938952      -3.720761      -3.377202      10.079255       4.609291       9.565888          -0.000000
           81              O       1.269135       9.883968       8.708825      -0.581519      34.812991 0.48714872E+03  0.11392856E+05                                 8.384261                            6.744423       0.472332       2.202461                    0.998703      27.114887      69.642243       0.747956       0.350154      -1.149417       0.040230       0.041614      -0.051795       0.077671       0.064974      -0.044059       0.066865      -0.000237       0.084468      -0.120773       0.043396       0.077377              9.491511      11.226445       2.883739      -4.201694       7.805322      -3.393287       9.442766           0.000001
           82              O       6.003160      -0.025944       9.045181      -0.570203      33.729732 0.46610859E+03  0.10778329E+05                                 8.194011                            6.582305       0.422416       2.184023                    0.998612      26.971540      68.825266       0.759874       0.348578      -1.151014       0.016556      -0.023628       0.065344       0.071430      -0.075154      -0.063230      -0.044977       0.021130       0.058671      -0.125395       0.046126       0.079269              9.322701       5.931527      -1.049573       2.127906       9.509188      -5.311859      12.527388           0.000001
           83              O       5.978843       9.493305       6.810093      -0.575496      37.785915 0.51329993E+03  0.12175414E+05                                 8.947753                            6.978290       0.393078       2.179985                    0.997863      27.243692      70.715974       0.725831       0.355761      -1.143639       0.012064      -0.080203      -0.008262       0.081525       0.023125       0.094087      -0.010049      -0.031494      -0.068318      -0.111916       0.028918       0.082998             10.381187       6.029668      -0.154165      -0.347081      19.191985      -1.218483       5.921908           0.000000
           84              O       4.396255       8.948721      12.620302      -0.582583      35.054529 0.50253845E+03  0.11850507E+05                                 8.460353                            6.877758       0.456498       2.199058                    0.997968      27.257492      70.415244       0.735839       0.352985      -1.146526      -0.072565       0.014336      -0.008897       0.074501       0.023739       0.059280      -0.053941      -0.022353      -0.233157      -0.124262       0.054290       0.069972              9.523211      15.927249      -1.524106       2.244695       5.491322       0.221944       7.151062           0.000001
           85              O       9.800286       1.409245       3.199252      -0.696671      48.036808 0.78763107E+03  0.20891774E+05                                10.619677                            8.839440      -0.381238       1.895579                    0.994918      30.689690      85.549393       0.620720       0.372013      -1.125608       0.007501      -0.100357      -0.014923       0.101737      -0.005622       0.057663       0.016724      -0.010970      -0.239227      -0.105852       0.047266       0.058586             11.779398       8.720058      -0.162766      -1.676815      17.169591       2.528686       9.448544           0.000000
           86              O       2.515041       1.741372       1.627547      -0.685436      49.185577 0.76323369E+03  0.20028566E+05                                10.757444                            8.644151      -0.231196       1.951681                    0.993613      30.059723      82.568887       0.635763       0.367129      -1.132572       0.007013      -0.079500      -0.069551       0.105862      -0.011118      -0.032339      -0.009219      -0.135805       0.202727      -0.108773       0.033981       0.074792             12.360429      10.320865      -0.784838       0.532429      13.283708       6.803286      13.476715          -0.000001
           87              O       1.962864       3.401511       3.602530      -0.688892      44.630274 0.73130463E+03  0.19002752E+05                                10.043594                            8.443437      -0.149535       1.969474                    0.996726      30.138376      82.605433       0.644787       0.365571      -1.132822      -0.039067       0.034798       0.091629       0.105513      -0.035758      -0.033572      -0.011808      -0.163889       0.100828      -0.114613       0.041336       0.073277             11.077222      10.849898      -0.552411      -1.509605       6.473729       2.086844      15.908038           0.000001
           88              O       1.493920       4.505176       0.917946      -0.689295      44.844524 0.74080948E+03  0.19303084E+05                                10.083274                            8.499305      -0.271716       1.934403                    0.994499      30.160843      82.657028       0.642827       0.365672      -1.133266       0.095819       0.020934      -0.007734       0.098383       0.024845      -0.023779       0.088224       0.065613       0.017342      -0.113750       0.037819       0.075931             11.094904      15.315140       1.155953       0.906288       9.996557      -2.825961       7.973013          -0.000000
           89              O       9.067807       3.900138       2.858230      -0.685770      46.055451 0.77237711E+03  0.20330094E+05                                10.253640                            8.702456      -0.238399       1.946266                    0.994223      30.157583      82.978861       0.632864       0.367693      -1.132073      -0.040320       0.088602      -0.034504       0.103279       0.008957       0.078455       0.016500      -0.047202      -0.197889      -0.115817       0.041543       0.074274             11.247279       9.435065      -3.067581      -0.708131      15.206345      -3.224903       9.100428          -0.000000
           90              O       9.628287       2.071402       0.362017      -0.695749      46.253942 0.78220876E+03  0.20696241E+05                                10.374570                            8.797990      -0.337884       1.912424                    0.993941      30.569013      84.893448       0.623824       0.371087      -1.127175      -0.047460       0.054549      -0.067099       0.098642      -0.036902      -0.030655      -0.066861       0.089779       0.052716      -0.109307       0.047067       0.062240             11.461203       9.039857      -2.125953       3.091015      14.205603      -1.021770      11.138150          -0.000000
           91              O      -0.017595      10.894362       2.006622      -0.574962      36.438167 0.50759208E+03  0.12005157E+05                                 8.695347                            6.933760       0.351909       2.164484                    0.997634      27.276151      70.673490       0.729120       0.355185      -1.144222      -0.007317       0.015646       0.070917       0.072990      -0.026216       0.018016       0.070086       0.119906      -0.024670      -0.111803       0.041974       0.069830              9.906665       5.678088      -0.927397      -1.285839       9.724528       5.261993      14.317378           0.000000
           92              O       2.042241       0.223999       0.057007      -0.574350      37.536317 0.52426689E+03  0.12491159E+05                                 8.881821                            7.055961       0.436451       2.193335                    0.997772      27.277199      70.770516       0.721879       0.356116      -1.144296       0.061056       0.037425       0.018863       0.074056       0.050543       0.048333      -0.040926      -0.109090       0.082364      -0.113936       0.037732       0.076205             10.194702      10.938950       3.720760       3.377202      10.079260       4.609295       9.565895          -0.000000
           93              O       3.673365       4.378810       1.418909      -0.581519      34.812993 0.48714875E+03  0.11392857E+05                                 8.384261                            6.744423       0.472332       2.202461                    0.998703      27.114888      69.642247       0.747955       0.350154      -1.149417      -0.040230       0.041614      -0.051795       0.077671      -0.064974       0.044059       0.066865      -0.000237       0.084467      -0.120773       0.043396       0.077377              9.491512      11.226444      -2.883741       4.201692       7.805325      -3.393289       9.442765           0.000001
           94              O       8.824340       5.827899       1.755266      -0.570203      33.729730 0.46610861E+03  0.10778330E+05                                 8.194010                            6.582305       0.422417       2.184023                    0.998612      26.971540      68.825264       0.759874       0.348578      -1.151014      -0.016556      -0.023628       0.065344       0.071430       0.075154       0.063230      -0.044977       0.021130       0.058671      -0.125395       0.046126       0.079269              9.322700       5.931526       1.049573      -2.127905       9.509189      -5.311859      12.527385           0.000001
           95              O       8.848657       3.639463      14.100009      -0.575496      37.785920 0.51329989E+03  0.12175413E+05                                 8.947753                            6.978289       0.393078       2.179985                    0.997863      27.243692      70.715973       0.725831       0.355761      -1.143639      -0.012064      -0.080203      -0.008262       0.081525      -0.023125      -0.094087      -0.010049      -0.031494      -0.068318      -0.111916       0.028918       0.082998             10.381189       6.029669       0.154166       0.347081      19.191992      -1.218478       5.921907           0.000000
           96              O       0.546245       3.443563       5.330386      -0.582583      35.054529 0.50253824E+03  0.11850501E+05                                 8.460352                            6.877756       0.456498       2.199057                    0.997968      27.257493      70.415245       0.735839       0.352985      -1.146526       0.072565       0.014336      -0.008897       0.074501      -0.023739      -0.059280      -0.053941      -0.022353      -0.233157      -0.124262       0.054290       0.069972              9.523212      15.927258       1.524108      -2.244691       5.491321       0.221943       7.151058           0.000001
           97              O       4.857786       4.095912       4.090663      -0.696671      48.036832 0.78763169E+03  0.20891793E+05                                10.619680                            8.839443      -0.381238       1.895579                    0.994918      30.689691      85.549394       0.620720       0.372013      -1.125608       0.007501       0.100357       0.014923       0.101737       0.005622      -0.057663       0.016724      -0.010970      -0.239228      -0.105852       0.047266       0.058586             11.779401       8.720063       0.162769       1.676818      17.169594       2.528686       9.448547           0.000000
           98              O       7.457541       3.763785       5.662369      -0.685436      49.185595 0.76323408E+03  0.20028578E+05                                10.757446                            8.644153      -0.231196       1.951681                    0.993613      30.059723      82.568886       0.635763       0.367129      -1.132572       0.007013       0.079500       0.069551       0.105862       0.011118       0.032339      -0.009219      -0.135805       0.202727      -0.108773       0.033981       0.074792             12.360433      10.320869       0.784836      -0.532431      13.283713       6.803289      13.476716          -0.000001
           99              O       6.905364       2.103647       3.687385      -0.688892      44.630267 0.73130417E+03  0.19002737E+05                                10.043593                            8.443434      -0.149535       1.969474                    0.996726      30.138376      82.605433       0.644787       0.365571      -1.132822      -0.039067      -0.034798      -0.091629       0.105513       0.035758       0.033572      -0.011808      -0.163889       0.100828      -0.114613       0.041336       0.073277             11.077221      10.849895       0.552412       1.509606       6.473730       2.086851      15.908038           0.000001
          100              O       6.436420       0.999981       6.371969      -0.689295      44.844520 0.74080941E+03  0.19303082E+05                                10.083273                            8.499305      -0.271716       1.934404                    0.994499      30.160843      82.657027       0.642827       0.365672      -1.133266       0.095819      -0.020934       0.007734       0.098383      -0.024845       0.023779       0.088224       0.065613       0.017342      -0.113750       0.037819       0.075931             11.094903      15.315140      -1.155951      -0.906286       9.996554      -2.825961       7.973013          -0.000000
          101              O       4.125307       1.605020       4.431685      -0.685770      46.055462 0.77237710E+03  0.20330093E+05                                10.253642                            8.702456      -0.238399       1.946266                    0.994223      30.157582      82.978859       0.632864       0.367693      -1.132073      -0.040320      -0.088602       0.034504       0.103279      -0.008957      -0.078455       0.016500      -0.047202      -0.197889      -0.115817       0.041543       0.074274             11.247282       9.435065       3.067579       0.708129      15.206349      -3.224910       9.100433          -0.000000
          102              O       4.685787       3.433755       6.927898      -0.695749      46.253932 0.78220848E+03  0.20696232E+05                                10.374568                            8.797988      -0.337884       1.912424                    0.993941      30.569014      84.893449       0.623824       0.371087      -1.127175      -0.047460      -0.054549       0.067099       0.098642       0.036902       0.030655      -0.066861       0.089779       0.052716      -0.109307       0.047067       0.062240             11.461200       9.039859       2.125952      -3.091020      14.205584      -1.021772      11.138156          -0.000000
          103              O       4.924905       5.969795       5.283293      -0.574962      36.438156 0.50759186E+03  0.12005151E+05                                 8.695346                            6.933759       0.351909       2.164484                    0.997634      27.276150      70.673488       0.729120       0.355185      -1.144222      -0.007317      -0.015646      -0.070917       0.072990       0.026216      -0.018016       0.070086       0.119906      -0.024670      -0.111803       0.041974       0.069830              9.906663       5.678088       0.927396       1.285841       9.724521       5.261990      14.317381           0.000000
          104              O       6.984741       5.281158       7.232908      -0.574350      37.536307 0.52426639E+03  0.12491144E+05                                 8.881818                            7.055957       0.436451       2.193335                    0.997772      27.277200      70.770515       0.721880       0.356116      -1.144296       0.061056      -0.037425      -0.018863       0.074056      -0.050543      -0.048333      -0.040926      -0.109090       0.082364      -0.113936       0.037732       0.076205             10.194700      10.938952      -3.720763      -3.377204      10.079257       4.609293       9.565890          -0.000000
          105              O       8.615865       1.126347       5.871006      -0.581519      34.812989 0.48714872E+03  0.11392856E+05                                 8.384260                            6.744423       0.472333       2.202461                    0.998703      27.114887      69.642242       0.747956       0.350154      -1.149417      -0.040230      -0.041614       0.051795       0.077671       0.064974      -0.044059       0.066865      -0.000237       0.084468      -0.120773       0.043396       0.077377              9.491510      11.226443       2.883738      -4.201694       7.805322      -3.393287       9.442766           0.000001
          106              O       3.881839      11.036259       5.534650      -0.570203      33.729723 0.46610838E+03  0.10778323E+05                                 8.194009                            6.582303       0.422417       2.184023                    0.998612      26.971538      68.825254       0.759874       0.348578      -1.151014      -0.016556       0.023628      -0.065344       0.071430      -0.075154      -0.063230      -0.044977       0.021130       0.058671      -0.125395       0.046126       0.079269              9.322699       5.931523      -1.049569       2.127900       9.509187      -5.311860      12.527386           0.000001
          107              O       3.906157       1.517010       7.769738      -0.575496      37.785918 0.51329996E+03  0.12175415E+05                                 8.947753                            6.978290       0.393078       2.179985                    0.997863      27.243692      70.715974       0.725831       0.355761      -1.143639      -0.012064       0.080203       0.008262       0.081525       0.023125       0.094087      -0.010049      -0.031494      -0.068318      -0.111916       0.028918       0.082998             10.381188       6.029669      -0.154165      -0.347080      19.191988      -1.218486       5.921908           0.000000
          108              O       5.488745       2.061594       1.959529      -0.582583      35.054527 0.50253841E+03  0.11850506E+05                                 8.460352                            6.877758       0.456499       2.199058                    0.997968      27.257491      70.415241       0.735839       0.352985      -1.146526       0.072565      -0.014336       0.008897       0.074501       0.023739       0.059280      -0.053941      -0.022353      -0.233157      -0.124262       0.054290       0.069972              9.523211      15.927249      -1.524105       2.244695       5.491321       0.221944       7.151062           0.000001

******************************************************
Auxiliary information for the entire system
The total spin magnetic moment of the unit cell is   0.000153
The total net atomic charge of the unit cell is   0.000004
Accuracy of reproducing the electrostatic potential in the unit cell:
  The inner radius (bohr) =    5.0000
  The outer radius (bohr) =   12.0000
  Valid grid points have density less than (e/(bohr^3)) =    0.0001
  The number of valid grid points were=        29896
  The rms potential error without charges in kcal/mol is=      2.81526
  The rms potential error with partial charges in kcal/mol is=      0.60195
  The RRMSE value at monopole order=      0.21382
  The rms potential error with partial charges and cloud penetration in kcal/mol is=      0.59622
  The RRMSE value at monopole order with cloud penetration is=      0.21178
  The rms potential error with partial charges and atomic dipoles in kcal/mol is=      0.85123
  The RRMSE value at dipole order=      0.30236
  The rms potential error with partial charges, atomic dipoles and cloud penetration in kcal/mol is=      0.82931
  The RRMSE value at dipole order with cloud penetration=      0.29458

******************************************************
The electron densities and ab initio electrostatic potential were computed in VASP using the PBE functional and
projector augmented wave method. See the main text of the journal article for a description of computational details.
The atomic charges, dipoles, and quadrupoles were computed with the DDEC6 method as described in
(a) T. A. Manz and N. Gabaldon Limas, RSC Adv. 6 (2016) 47771-47801 DOI: 10.1039/c6ra04656h
(b) N. Gabaldon Limas and T. A. Manz, RSC Adv. 8 (2018) 2678-2707 DOI: 10.1039/c7ra11829e.
For each atom in the material, the electron cloud parameters were fit to the spherically averaged atom-in-material
electron density using radial positions for which this density was between 10^-4 and 10^-2 electrons per cubic bohr.
The polarizabilities, dispersion coefficients, and quantum Drude oscillator (QDO) parameters were fit using the MCLF method.
The magnetic structure of the system was optimized in VASP from the default ferromagnetic initial guess using spin polarization.
The atomic spin moments (ASMs) were computed on this optimized magnetic structure using the DDEC6 partition as inputs
to the method of T. A. Manz and D. S. Sholl, J. Chem. Theory Comput. 7 (2011) 4146-4164 DOI: 10.1021/ct200539n.
The RMSE and RRMSE were computed using a uniform grid with Ewald summation.
