# Supplementary material for: A collection of forcefield precursors for metal–organic frameworks
Source: RSC Adv. 2019 Nov 13;9(63):36492–507. doi: 10.1039/c9ra07327b (PMC9075174; doi:10.1039/c9ra07327b)
Supplement: RA-009-C9RA07327B-s4974 [file RA-009-C9RA07327B-s4974.xyz]

  108
jmolscript: load "" {1 1 1} spacegroup "x,y,z" unitcell [{      9.849000     0.000000     0.000000 }, {      0.000000    11.341000     0.000000 }, {      0.000000    -0.352369    14.542732 }]
Mg     9.074376     8.129383    12.584408     1.345929
Mg     1.098557     8.380658    10.035212     1.334061
Mg     4.149876     8.353564     9.229690     1.345929
Mg     6.023057     8.102289    11.778886     1.334061
Mg     0.774624     2.859248     1.958324     1.345929
Mg     8.750443     2.607973     4.507520     1.334061
Mg     5.699124     2.635067     5.313042     1.345929
Mg     3.825943     2.886342     2.763846     1.334061
Mg     0.000000     0.000000     0.000000     1.338944
Mg     4.924500     5.494315     7.271366     1.338944
Mg     0.000000     5.670500     0.000000     1.348269
Mg     4.924500    -0.176184     7.271366     1.348269
H      0.372292     0.009191    10.713631     0.030033
H      6.091607    10.270203    13.956660     0.026874
H      7.487210     7.008606     9.179372     0.024115
H      6.946500     5.408192    14.336225     0.028052
H      1.915631     5.630462    11.200812     0.021705
H      1.553187     9.061602     1.023808     0.027307
H      5.296792     5.132755    11.100467     0.030033
H      1.167107     6.212744     7.857438     0.026874
H      2.562710     9.474340    12.634726     0.024115
H      2.022000    11.074754     7.477873     0.028052
H      6.840131    10.852485    10.613286     0.021705
H      6.477687     7.773713     6.247558     0.027307
H      9.476708    10.979440     3.829101     0.030033
H      3.757394     0.718428     0.586072     0.026875
H      2.361790     3.980025     5.363360     0.024115
H      2.902500     5.580439     0.206507     0.028052
H      7.933370     5.358169     3.341920     0.021705
H      8.295813     1.927029    13.518924     0.027307
H      4.552208     5.855876     3.442265     0.030033
H      8.681893     4.775887     6.685294     0.026875
H      7.286290     1.514291     1.908006     0.024115
H      7.827000    -0.086123     7.064859     0.028052
H      3.008869     0.136146     3.929446     0.021705
H      3.371313     3.214918     8.295174     0.027307
C      0.157781    10.841408    11.487013     0.566952
C      7.018299    10.113287    13.814432     0.568071
C      8.175064     7.354284     9.736214     0.570999
C      7.130381     6.125083    13.740700     0.568560
C      1.297704     5.933167    11.855526     0.568827
C      0.994847     8.581801     0.423194     0.571789
C      5.082281     5.641539    10.327085     0.566952
C      2.093799     6.369659     7.999666     0.568071
C      3.250564     9.128663    12.077884     0.570999
C      2.205881    10.357863     8.073398     0.568560
C      6.222204    10.549780     9.958572     0.568827
C      5.919347     8.253514     6.848172     0.571789
C      9.691219     0.147223     3.055719     0.566952
C      2.830701     0.875344     0.728300     0.568071
C      1.673936     3.634347     4.806518     0.570999
C      2.718619     4.863548     0.802032     0.568560
C      8.551296     5.055464     2.687206     0.568827
C      8.854153     2.406830    14.119538     0.571789
C      4.766719     5.347092     4.215647     0.566952
C      7.755201     4.618972     6.543066     0.568071
C      6.598436     1.859968     2.464848     0.570999
C      7.643119     0.630768     6.469334     0.568560
C      3.626796     0.438851     4.584160     0.568827
C      3.929653     2.735117     7.694560     0.571789
O      0.061852     9.582239    11.341004    -0.695240
O      7.329527     9.250974    12.927471    -0.686094
O      7.875950     7.583525    10.956203    -0.690135
O      8.352937     6.491950    13.633666    -0.688581
O      0.806436     7.094398    11.685958    -0.686194
O      0.257453     8.922083    14.177273    -0.697699
O     -0.002364     0.119575    12.537580    -0.573789
O      7.806711    11.115642    -0.036939    -0.571746
O      6.168232     6.615345    13.141976    -0.580886
O      1.052858     5.161960    12.783061    -0.570742
O      1.045668     7.357434     0.474384    -0.576312
O      9.284849     7.543722     9.214857    -0.579463
O      4.986352     6.900708    10.473094    -0.695240
O      2.405027     7.231972     8.886627    -0.686094
O      2.951450     8.899422    10.857895    -0.690135
O      3.428437     9.990997     8.180432    -0.688581
O      5.730936     9.388549    10.128140    -0.686194
O      5.181953     7.560863     7.636825    -0.697699
O      4.922136     5.022371     9.276518    -0.573789
O      2.882211     5.719673     7.308305    -0.571746
O      1.243732     9.867601     8.672122    -0.580886
O      5.977358    -0.020013     9.031037    -0.570742
O      5.970168     9.477882     6.796982    -0.576312
O      4.360349     8.939224    12.599241    -0.579463
O      9.787148     1.406392     3.201728    -0.695240
O      2.519473     1.737657     1.615261    -0.686094
O      1.973050     3.405106     3.586529    -0.690135
O      1.496063     4.496681     0.909066    -0.688581
O      9.042564     3.894233     2.856774    -0.686194
O      9.591547     2.066548     0.365459    -0.697699
O      0.002364    10.869056     2.005152    -0.573789
O      2.042289     0.225358     0.036939    -0.571746
O      3.680768     4.373286     1.400756    -0.580886
O      8.796142     5.826671     1.759671    -0.570742
O      8.803332     3.631197    14.068348    -0.576312
O      0.564151     3.444909     5.327875    -0.579463
O      4.862648     4.087923     4.069638    -0.695240
O      7.443973     3.756659     5.656105    -0.686094
O      6.897550     2.089209     3.684837    -0.690135
O      6.420563     0.997634     6.362300    -0.688581
O      4.118064     1.600082     4.414592    -0.686194
O      4.667047     3.427768     6.905907    -0.697699
O      4.926864     5.966260     5.266214    -0.573789
O      6.966789     5.268958     7.234427    -0.571746
O      8.605268     1.121030     5.870610    -0.580886
O      3.871642    11.008644     5.511695    -0.570742
O      3.878832     1.510749     7.745750    -0.576312
O      5.488651     2.049407     1.943491    -0.579463

The following XYZ coordinates are in angstroms. Other properties are in atomic units.
The sperically averaged electron density of each atom fit to a function of the form exp(a - br)
eigen_1, eigen_2 and eigen_3 are the three eigenvalues of traceless quadrupole moment tensor
  atom number  atomic symbol              X              Y              Z     net charge C6 coefficient C8 coefficient C10 coefficient fluctuating dipole atomic polarizability isotropic forcefield polarizability              a              b squared Pearson coefficient          <r^3>          <r^4>         wp_QDO          m_QDO          q_QDO       dipole_x       dipole_y       dipole_z         dipole            Qxy            Qxz            Qyz     Q(x^2-y^2)  Q(3z^2 - R^2)        eigen_1        eigen_2        eigen_3 static polarizability      alpha(xx)      alpha(xy)      alpha(xz)      alpha(yy)      alpha(yz)      alpha(zz) atomic spin moment
            1             Mg       9.074376       8.129383      12.584408       1.345929      22.881972 0.37964125E+03  0.88083550E+04                                 9.379446                            8.585725      -0.925273       1.787672                    0.999262      21.012143      64.205516       0.362554       0.728135      -0.906499      -0.001578      -0.001403      -0.000418       0.002152      -0.004569      -0.002729      -0.000111       0.008093       0.004458      -0.007032       0.000470       0.006562             10.096112      10.738783       0.328884       0.148975       9.452793      -0.096638      10.096758           0.000006
            2             Mg       1.098557       8.380658      10.035212       1.334061      25.408405 0.38642304E+03  0.89887611E+04                                 9.972530                            8.621149      -0.866447       1.804937                    0.999167      21.032058      63.959559       0.365065       0.721271      -0.910338      -0.000954      -0.000829       0.000107       0.001268      -0.016127       0.010947       0.003014       0.002823       0.026764      -0.023588       0.006015       0.017573             11.320381      12.932803       0.460006      -2.212672       9.593403      -0.104772      11.434938           0.000004
            3             Mg       4.149876       8.353564       9.229690       1.345929      22.881972 0.37964127E+03  0.88083557E+04                                 9.379447                            8.585726      -0.925273       1.787672                    0.999262      21.012143      64.205519       0.362554       0.728135      -0.906499      -0.001578       0.001403       0.000417       0.002152       0.004569       0.002729      -0.000111       0.008093       0.004458      -0.007032       0.000470       0.006562             10.096112      10.738782      -0.328885      -0.148975       9.452796      -0.096637      10.096758           0.000006
            4             Mg       6.023057       8.102289      11.778886       1.334061      25.408406 0.38642303E+03  0.89887609E+04                                 9.972531                            8.621149      -0.866446       1.804937                    0.999167      21.032058      63.959560       0.365065       0.721271      -0.910338      -0.000954       0.000829      -0.000107       0.001268       0.016127      -0.010947       0.003014       0.002823       0.026764      -0.023588       0.006015       0.017573             11.320382      12.932807      -0.460004       2.212671       9.593401      -0.104770      11.434937           0.000004
            5             Mg       0.774624       2.859248       1.958324       1.345929      22.881972 0.37964125E+03  0.88083550E+04                                 9.379446                            8.585725      -0.925273       1.787672                    0.999262      21.012143      64.205516       0.362554       0.728135      -0.906499       0.001578       0.001403       0.000417       0.002152      -0.004569      -0.002729      -0.000111       0.008093       0.004458      -0.007032       0.000470       0.006562             10.096111      10.738783       0.328884       0.148975       9.452793      -0.096638      10.096758           0.000006
            6             Mg       8.750443       2.607973       4.507520       1.334061      25.408405 0.38642303E+03  0.89887609E+04                                 9.972530                            8.621149      -0.866447       1.804937                    0.999167      21.032058      63.959560       0.365065       0.721271      -0.910338       0.000954       0.000829      -0.000107       0.001268      -0.016127       0.010947       0.003014       0.002822       0.026764      -0.023588       0.006015       0.017573             11.320381      12.932804       0.460006      -2.212672       9.593403      -0.104773      11.434938           0.000004
            7             Mg       5.699124       2.635067       5.313042       1.345929      22.881974 0.37964133E+03  0.88083571E+04                                 9.379447                            8.585726      -0.925273       1.787672                    0.999262      21.012144      64.205520       0.362554       0.728135      -0.906499       0.001578      -0.001403      -0.000417       0.002152       0.004569       0.002729      -0.000111       0.008093       0.004458      -0.007032       0.000470       0.006562             10.096112      10.738781      -0.328886      -0.148975       9.452796      -0.096637      10.096758           0.000006
            8             Mg       3.825943       2.886342       2.763846       1.334061      25.408406 0.38642303E+03  0.89887607E+04                                 9.972531                            8.621149      -0.866446       1.804937                    0.999167      21.032058      63.959560       0.365065       0.721271      -0.910338       0.000954      -0.000829       0.000107       0.001268       0.016127      -0.010947       0.003014       0.002823       0.026764      -0.023588       0.006015       0.017573             11.320382      12.932807      -0.460004       2.212671       9.593401      -0.104769      11.434937           0.000004
            9             Mg       0.000000       0.000000       0.000000       1.338944      24.595824 0.38103381E+03  0.88286342E+04                                 9.785762                            8.583983      -0.843106       1.815112                    0.998996      20.861423      63.229522       0.364528       0.725179      -0.909490       0.000000      -0.000000      -0.000000       0.000000      -0.014932      -0.021919      -0.018946      -0.015087      -0.031387      -0.039754       0.015868       0.023886             10.901426      10.097561       0.343186       0.551078      12.038680       1.960527      10.568039          -0.000002
           10             Mg       4.924500       5.494315       7.271366       1.338944      24.595819 0.38103378E+03  0.88286334E+04                                 9.785761                            8.583983      -0.843106       1.815112                    0.998996      20.861423      63.229522       0.364528       0.725179      -0.909490      -0.000000      -0.000000      -0.000000       0.000000       0.014932       0.021919      -0.018946      -0.015087      -0.031387      -0.039754       0.015868       0.023886             10.901424      10.097560      -0.343183      -0.551077      12.038680       1.960524      10.568033          -0.000002
           11             Mg       0.000000       5.670500       0.000000       1.348269      25.007782 0.37559027E+03  0.86766128E+04                                 9.926046                            8.555773      -0.886702       1.804013                    0.999181      20.732332      62.871390       0.362773       0.730862      -0.907156      -0.000000       0.000000      -0.000000       0.000000      -0.007997       0.012140       0.031160       0.039035      -0.023007      -0.045940       0.018022       0.027918             11.215727      10.041858       0.101317       0.141666      12.870109      -2.578332      10.735213          -0.000001
           12             Mg       4.924500      -0.176184       7.271366       1.348269      25.007782 0.37559024E+03  0.86766119E+04                                 9.926045                            8.555773      -0.886702       1.804013                    0.999181      20.732332      62.871388       0.362773       0.730862      -0.907156      -0.000000      -0.000000      -0.000000       0.000000       0.007997      -0.012140       0.031160       0.039035      -0.023007      -0.045940       0.018022       0.027918             11.215726      10.041860      -0.101317      -0.141669      12.870108      -2.578330      10.735211          -0.000001
           13              H       0.372292       0.009191      10.713631       0.030033       1.316370 0.96896620E+01  0.97214189E+02                                 1.797299                            1.677394      -0.750871       2.488102                    0.999574       3.465578       9.003867       0.560651       1.088912      -0.757716       0.014455       0.041235      -0.049384       0.065940       0.004436      -0.000901      -0.007828      -0.012264      -0.006222      -0.007734      -0.004949       0.012684              1.832151       1.478218       0.093000      -0.248297       1.731882      -0.424725       2.286353           0.000002
           14              H       6.091607      10.270203      13.956660       0.026874       1.333634 0.96444572E+01  0.97560730E+02                                 1.871984                            1.714343      -0.892638       2.419497                    0.998740       3.659746       9.845380       0.529859       1.142743      -0.741623      -0.060502       0.012754       0.016159       0.063908      -0.007223      -0.005877      -0.000053       0.003123      -0.000668      -0.009102      -0.000651       0.009752              1.938258       2.757800      -0.153535      -0.134076       1.512092       0.162241       1.544882           0.000000
           15              H       7.487210       7.008606       9.179372       0.024115       1.266435 0.89545840E+01  0.90891351E+02                                 1.955677                            1.758069      -1.180398       2.287545                    0.994777       4.076276      11.801593       0.466199       1.294368      -0.703263      -0.045179      -0.023370      -0.039678       0.064510       0.004514       0.003877      -0.004953       0.003136       0.002377      -0.009149       0.004265       0.004884              2.076634       2.439170       0.396069       0.661790       1.676245       0.373009       2.114486           0.000001
           16              H       6.946500       5.408192      14.336225       0.028052       1.390280 0.10072161E+02  0.10345829E+03                                 1.955936                            1.775234      -1.001537       2.373494                    0.997394       3.780578      10.398732       0.508211       1.173329      -0.733468      -0.020763      -0.049559       0.041092       0.067644       0.008278      -0.004227      -0.008467      -0.003372      -0.004279      -0.009149      -0.005409       0.014558              2.049631       1.679420       0.080596      -0.075670       2.331743      -0.780785       2.137731           0.000001
           17              H       1.915631       5.630462      11.200812       0.021705       1.317979 0.96093509E+01  0.97208541E+02                                 1.870637                            1.722475      -0.682818       2.515685                    0.999708       3.628788       9.792326       0.522941       1.157825      -0.738500       0.043375      -0.026497      -0.040072       0.064724      -0.004905      -0.005590       0.005592       0.001365      -0.009380      -0.007605      -0.003340       0.010945              1.935671       2.042335      -0.222995      -0.673500       1.573357       0.169593       2.191320           0.000001
           18              H       1.553187       9.061602       1.023808       0.027307       1.444506 0.10774471E+02  0.11174583E+03                                 1.961093                            1.804533      -0.955914       2.392979                    0.997958       3.679112       9.932346       0.521081       1.133353      -0.745196       0.040834       0.024631       0.045774       0.066101       0.002078       0.014234       0.000662       0.009865       0.011191      -0.011090      -0.006697       0.017787              2.025783       1.885397       0.373983       0.408851       2.195287       0.487393       1.996665           0.000001
           19              H       5.296792       5.132755      11.100467       0.030033       1.316370 0.96896642E+01  0.97214213E+02                                 1.797299                            1.677394      -0.750871       2.488103                    0.999574       3.465578       9.003866       0.560651       1.088912      -0.757716       0.014455      -0.041235       0.049384       0.065940      -0.004436       0.000901      -0.007828      -0.012264      -0.006222      -0.007734      -0.004949       0.012684              1.832150       1.478218      -0.093000       0.248296       1.731882      -0.424725       2.286352           0.000002
           20              H       1.167107       6.212744       7.857438       0.026874       1.333634 0.96444558E+01  0.97560713E+02                                 1.871983                            1.714343      -0.892638       2.419497                    0.998740       3.659746       9.845380       0.529859       1.142743      -0.741623      -0.060502      -0.012754      -0.016159       0.063908       0.007223       0.005877      -0.000053       0.003123      -0.000668      -0.009102      -0.000651       0.009753              1.938258       2.757800       0.153534       0.134076       1.512091       0.162241       1.544882           0.000000
           21              H       2.562710       9.474340      12.634726       0.024115       1.266435 0.89545874E+01  0.90891388E+02                                 1.955676                            1.758069      -1.180398       2.287545                    0.994777       4.076277      11.801593       0.466199       1.294367      -0.703264      -0.045179       0.023370       0.039678       0.064510      -0.004514      -0.003877      -0.004953       0.003136       0.002377      -0.009149       0.004265       0.004884              2.076633       2.439170      -0.396068      -0.661790       1.676244       0.373008       2.114485           0.000001
           22              H       2.022000      11.074754       7.477873       0.028052       1.390280 0.10072161E+02  0.10345830E+03                                 1.955937                            1.775234      -1.001537       2.373494                    0.997394       3.780578      10.398734       0.508210       1.173329      -0.733468      -0.020763       0.049559      -0.041092       0.067644      -0.008278       0.004227      -0.008467      -0.003372      -0.004279      -0.009149      -0.005409       0.014558              2.049632       1.679420      -0.080596       0.075670       2.331743      -0.780785       2.137732           0.000001
           23              H       6.840131      10.852485      10.613286       0.021705       1.317979 0.96093510E+01  0.97208544E+02                                 1.870637                            1.722475      -0.682818       2.515685                    0.999708       3.628788       9.792327       0.522941       1.157825      -0.738500       0.043375       0.026497       0.040072       0.064724       0.004905       0.005590       0.005592       0.001365      -0.009380      -0.007605      -0.003340       0.010945              1.935671       2.042335       0.222995       0.673501       1.573357       0.169593       2.191321           0.000001
           24              H       6.477687       7.773713       6.247558       0.027307       1.444506 0.10774472E+02  0.11174584E+03                                 1.961092                            1.804533      -0.955914       2.392979                    0.997958       3.679112       9.932346       0.521081       1.133353      -0.745196       0.040834      -0.024631      -0.045774       0.066101      -0.002078      -0.014234       0.000662       0.009865       0.011191      -0.011090      -0.006697       0.017787              2.025783       1.885397      -0.373983      -0.408851       2.195287       0.487393       1.996665           0.000001
           25              H       9.476708      10.979440       3.829101       0.030033       1.316370 0.96896612E+01  0.97214176E+02                                 1.797299                            1.677394      -0.750871       2.488103                    0.999574       3.465578       9.003866       0.560651       1.088912      -0.757716      -0.014455      -0.041235       0.049384       0.065940       0.004436      -0.000901      -0.007828      -0.012264      -0.006222      -0.007734      -0.004949       0.012684              1.832150       1.478218       0.093000      -0.248297       1.731881      -0.424725       2.286352           0.000002
           26              H       3.757394       0.718428       0.586072       0.026875       1.333633 0.96444541E+01  0.97560690E+02                                 1.871983                            1.714342      -0.892637       2.419497                    0.998740       3.659744       9.845374       0.529859       1.142743      -0.741623       0.060502      -0.012754      -0.016159       0.063908      -0.007223      -0.005877      -0.000053       0.003123      -0.000668      -0.009102      -0.000651       0.009753              1.938257       2.757799      -0.153535      -0.134076       1.512091       0.162240       1.544882           0.000000
           27              H       2.361790       3.980025       5.363360       0.024115       1.266435 0.89545836E+01  0.90891344E+02                                 1.955676                            1.758069      -1.180398       2.287545                    0.994777       4.076276      11.801592       0.466199       1.294368      -0.703264       0.045179       0.023370       0.039678       0.064510       0.004514       0.003877      -0.004953       0.003136       0.002377      -0.009149       0.004265       0.004884              2.076633       2.439170       0.396069       0.661790       1.676245       0.373009       2.114485           0.000001
           28              H       2.902500       5.580439       0.206507       0.028052       1.390280 0.10072160E+02  0.10345828E+03                                 1.955936                            1.775234      -1.001537       2.373494                    0.997394       3.780578      10.398733       0.508210       1.173329      -0.733468       0.020763       0.049559      -0.041092       0.067644       0.008278      -0.004227      -0.008467      -0.003372      -0.004279      -0.009149      -0.005409       0.014558              2.049631       1.679420       0.080596      -0.075670       2.331743      -0.780785       2.137731           0.000001
           29              H       7.933370       5.358169       3.341920       0.021705       1.317978 0.96093423E+01  0.97208439E+02                                 1.870637                            1.722474      -0.682818       2.515685                    0.999708       3.628787       9.792325       0.522941       1.157826      -0.738500      -0.043375       0.026497       0.040072       0.064724      -0.004905      -0.005590       0.005592       0.001365      -0.009380      -0.007605      -0.003340       0.010945              1.935670       2.042334      -0.222995      -0.673500       1.573357       0.169593       2.191321           0.000001
           30              H       8.295813       1.927029      13.518924       0.027307       1.444506 0.10774472E+02  0.11174584E+03                                 1.961093                            1.804533      -0.955914       2.392979                    0.997958       3.679112       9.932346       0.521081       1.133353      -0.745196      -0.040834      -0.024631      -0.045774       0.066101       0.002078       0.014234       0.000662       0.009865       0.011191      -0.011090      -0.006697       0.017787              2.025783       1.885397       0.373983       0.408851       2.195287       0.487393       1.996665           0.000001
           31              H       4.552208       5.855876       3.442265       0.030033       1.316371 0.96896683E+01  0.97214268E+02                                 1.797300                            1.677395      -0.750871       2.488102                    0.999574       3.465578       9.003868       0.560650       1.088912      -0.757716      -0.014455       0.041235      -0.049384       0.065940      -0.004436       0.000901      -0.007828      -0.012264      -0.006222      -0.007734      -0.004949       0.012684              1.832151       1.478218      -0.093000       0.248296       1.731883      -0.424726       2.286353           0.000002
           32              H       8.681893       4.775887       6.685294       0.026875       1.333632 0.96444397E+01  0.97560507E+02                                 1.871981                            1.714341      -0.892636       2.419497                    0.998740       3.659743       9.845369       0.529859       1.142743      -0.741623       0.060502       0.012754       0.016159       0.063908       0.007223       0.005877      -0.000053       0.003123      -0.000668      -0.009102      -0.000650       0.009752              1.938256       2.757797       0.153534       0.134075       1.512090       0.162240       1.544881           0.000000
           33              H       7.286290       1.514291       1.908006       0.024115       1.266435 0.89545819E+01  0.90891324E+02                                 1.955676                            1.758069      -1.180398       2.287545                    0.994777       4.076276      11.801592       0.466199       1.294368      -0.703264       0.045179      -0.023370      -0.039678       0.064510      -0.004514      -0.003877      -0.004953       0.003136       0.002377      -0.009149       0.004265       0.004884              2.076633       2.439170      -0.396068      -0.661790       1.676244       0.373008       2.114485           0.000001
           34              H       7.827000      -0.086123       7.064859       0.028052       1.390279 0.10072156E+02  0.10345823E+03                                 1.955936                            1.775234      -1.001537       2.373494                    0.997394       3.780577      10.398730       0.508210       1.173329      -0.733468       0.020763      -0.049559       0.041092       0.067644      -0.008278       0.004227      -0.008467      -0.003372      -0.004279      -0.009149      -0.005409       0.014558              2.049631       1.679420      -0.080596       0.075670       2.331742      -0.780784       2.137731           0.000001
           35              H       3.008869       0.136146       3.929446       0.021705       1.317979 0.96093510E+01  0.97208544E+02                                 1.870637                            1.722475      -0.682818       2.515685                    0.999708       3.628788       9.792327       0.522941       1.157825      -0.738500      -0.043375      -0.026497      -0.040072       0.064724       0.004905       0.005590       0.005592       0.001365      -0.009380      -0.007605      -0.003340       0.010945              1.935671       2.042335       0.222995       0.673501       1.573357       0.169593       2.191321           0.000001
           36              H       3.371313       3.214918       8.295174       0.027307       1.444506 0.10774474E+02  0.11174587E+03                                 1.961093                            1.804534      -0.955914       2.392978                    0.997958       3.679112       9.932348       0.521081       1.133353      -0.745196      -0.040834       0.024631       0.045774       0.066101      -0.002078      -0.014234       0.000662       0.009865       0.011191      -0.011090      -0.006697       0.017787              2.025784       1.885398      -0.373983      -0.408851       2.195288       0.487393       1.996666           0.000001
           37              C       0.157781      10.841408      11.487013       0.566952      18.547598 0.20252116E+03  0.39879533E+04                                 6.328999                            4.965931       0.300714       2.163211                    0.999839      21.744482      59.838192       0.681184       0.456628      -1.025760      -0.015944      -0.044414       0.043711       0.064323      -0.009415       0.041744      -0.021955       0.181113      -0.205988      -0.089224      -0.045271       0.134495              6.983583       4.046393      -0.138541      -0.992072       8.351851       1.656389       8.552505           0.000002
           38              C       7.018299      10.113287      13.814432       0.568071      19.381247 0.20018117E+03  0.39249428E+04                                 6.491528                            4.902096       0.433159       2.207695                    0.999673      21.572228      58.966372       0.693944       0.450165      -1.030863       0.063017      -0.029547      -0.012523       0.070718      -0.013038      -0.019765      -0.109910      -0.104974       0.097596      -0.095670      -0.048731       0.144401              7.384119       7.994167       0.787331       0.941309       7.029921       3.567489       7.128268           0.000002
           39              C       8.175064       7.354284       9.736214       0.570999      19.053585 0.21000192E+03  0.41799901E+04                                 6.514082                            5.080876       0.226619       2.141264                    0.999720      21.884717      60.884182       0.667527       0.460983      -1.021600       0.040714       0.017212       0.048052       0.065290      -0.049807       0.026626      -0.051427      -0.196634      -0.146319      -0.092382      -0.058135       0.150517              7.246308       9.490792       1.040613      -0.402840       4.150490       1.182435       8.097643           0.000002
           40              C       7.130381       6.125083      13.740700       0.568560      19.494206 0.20903990E+03  0.41515338E+04                                 6.569301                            5.051776       0.192756       2.123481                    0.999721      21.970200      60.836290       0.673653       0.457815      -1.024480       0.022230       0.050669      -0.035222       0.065590       0.000244      -0.040001       0.108433      -0.089184       0.149085      -0.100406      -0.047968       0.148373              7.354969       9.149219      -0.617488       1.593019       6.571349      -2.808410       6.344340           0.000002
           41              C       1.297704       5.933167      11.855526       0.568827      18.491430 0.19918870E+03  0.38972833E+04                                 6.271272                            4.881466       0.511140       2.235301                    0.999623      21.450315      58.407366       0.697817       0.448608      -1.032643      -0.043483       0.031486       0.037618       0.065553       0.055739       0.078769       0.063443       0.099094      -0.088914      -0.097927      -0.047255       0.145182              6.974785       5.340727      -0.833332      -1.779505       7.827767      -2.399185       7.755862           0.000002
           42              C       0.994847       8.581801       0.423194       0.571789      19.138904 0.20544249E+03  0.40702106E+04                                 6.522178                            5.029574       0.207161       2.131272                    0.999768      21.984370      61.183440       0.669539       0.461746      -1.020336      -0.049009      -0.023867      -0.039428       0.067276      -0.000264      -0.092412      -0.003292       0.158029       0.105852      -0.096809      -0.044864       0.141672              7.318332       5.138813      -0.210816       1.563285      11.164999      -0.267541       5.651184           0.000002
           43              C       5.082281       5.641539      10.327085       0.566952      18.547611 0.20252136E+03  0.39879580E+04                                 6.329002                            4.965934       0.300714       2.163211                    0.999839      21.744482      59.838192       0.681183       0.456628      -1.025760      -0.015944       0.044414      -0.043711       0.064323       0.009415      -0.041744      -0.021955       0.181113      -0.205988      -0.089224      -0.045271       0.134495              6.983586       4.046395       0.138542       0.992071       8.351861       1.656391       8.552502           0.000002
           44              C       2.093799       6.369659       7.999666       0.568071      19.381245 0.20018114E+03  0.39249420E+04                                 6.491527                            4.902096       0.433159       2.207695                    0.999673      21.572228      58.966374       0.693944       0.450165      -1.030863       0.063017       0.029547       0.012523       0.070718       0.013038       0.019765      -0.109910      -0.104975       0.097596      -0.095670      -0.048731       0.144401              7.384119       7.994168      -0.787335      -0.941310       7.029920       3.567489       7.128268           0.000002
           45              C       3.250564       9.128663      12.077884       0.570999      19.053579 0.21000186E+03  0.41799885E+04                                 6.514081                            5.080875       0.226619       2.141264                    0.999720      21.884716      60.884179       0.667527       0.460983      -1.021600       0.040714      -0.017212      -0.048052       0.065290       0.049807      -0.026626      -0.051427      -0.196634      -0.146319      -0.092382      -0.058135       0.150517              7.246307       9.490791      -1.040614       0.402838       4.150488       1.182433       8.097641           0.000002
           46              C       2.205881      10.357863       8.073398       0.568560      19.494206 0.20903986E+03  0.41515330E+04                                 6.569301                            5.051776       0.192756       2.123481                    0.999721      21.970201      60.836294       0.673653       0.457815      -1.024480       0.022230      -0.050669       0.035222       0.065590      -0.000244       0.040001       0.108433      -0.089185       0.149085      -0.100406      -0.047968       0.148373              7.354970       9.149220       0.617491      -1.593020       6.571347      -2.808410       6.344341           0.000002
           47              C       6.222204      10.549780       9.958572       0.568827      18.491430 0.19918870E+03  0.38972834E+04                                 6.271272                            4.881467       0.511140       2.235301                    0.999623      21.450315      58.407368       0.697817       0.448608      -1.032643      -0.043483      -0.031486      -0.037618       0.065553      -0.055739      -0.078769       0.063443       0.099094      -0.088914      -0.097927      -0.047255       0.145182              6.974786       5.340727       0.833332       1.779505       7.827768      -2.399185       7.755862           0.000002
           48              C       5.919347       8.253514       6.848172       0.571789      19.138912 0.20544264E+03  0.40702144E+04                                 6.522180                            5.029576       0.207161       2.131273                    0.999768      21.984368      61.183433       0.669539       0.461746      -1.020336      -0.049009       0.023867       0.039428       0.067276       0.000264       0.092412      -0.003292       0.158029       0.105852      -0.096809      -0.044864       0.141673              7.318334       5.138814       0.210816      -1.563286      11.165003      -0.267541       5.651186           0.000002
           49              C       9.691219       0.147223       3.055719       0.566952      18.547597 0.20252115E+03  0.39879529E+04                                 6.328999                            4.965931       0.300714       2.163212                    0.999839      21.744481      59.838186       0.681184       0.456628      -1.025760       0.015944       0.044414      -0.043711       0.064323      -0.009415       0.041744      -0.021955       0.181113      -0.205988      -0.089224      -0.045271       0.134495              6.983582       4.046392      -0.138542      -0.992072       8.351850       1.656389       8.552504           0.000002
           50              C       2.830701       0.875344       0.728300       0.568071      19.381267 0.20018142E+03  0.39249488E+04                                 6.491532                            4.902099       0.433159       2.207695                    0.999673      21.572232      58.966384       0.693944       0.450165      -1.030863      -0.063017       0.029547       0.012523       0.070718      -0.013038      -0.019765      -0.109910      -0.104975       0.097596      -0.095670      -0.048731       0.144401              7.384124       7.994171       0.787333       0.941311       7.029926       3.567493       7.128274           0.000002
           51              C       1.673936       3.634347       4.806518       0.570999      19.053584 0.21000191E+03  0.41799897E+04                                 6.514081                            5.080876       0.226619       2.141264                    0.999720      21.884716      60.884179       0.667527       0.460983      -1.021600      -0.040714      -0.017212      -0.048052       0.065290      -0.049807       0.026626      -0.051427      -0.196634      -0.146318      -0.092382      -0.058135       0.150517              7.246308       9.490792       1.040613      -0.402840       4.150489       1.182435       8.097643           0.000002
           52              C       2.718619       4.863548       0.802032       0.568560      19.494209 0.20903993E+03  0.41515346E+04                                 6.569302                            5.051777       0.192755       2.123481                    0.999721      21.970202      60.836298       0.673653       0.457815      -1.024480      -0.022230      -0.050669       0.035222       0.065590       0.000244      -0.040001       0.108433      -0.089184       0.149085      -0.100406      -0.047968       0.148373              7.354970       9.149220      -0.617488       1.593019       6.571349      -2.808410       6.344341           0.000002
           53              C       8.551296       5.055464       2.687206       0.568827      18.491418 0.19918854E+03  0.38972795E+04                                 6.271269                            4.881464       0.511140       2.235301                    0.999623      21.450312      58.407355       0.697817       0.448608      -1.032643       0.043483      -0.031486      -0.037618       0.065553       0.055739       0.078769       0.063443       0.099094      -0.088914      -0.097927      -0.047255       0.145182              6.974782       5.340723      -0.833332      -1.779504       7.827763      -2.399183       7.755860           0.000002
           54              C       8.854153       2.406830      14.119538       0.571789      19.138902 0.20544246E+03  0.40702099E+04                                 6.522178                            5.029574       0.207161       2.131273                    0.999768      21.984368      61.183433       0.669539       0.461746      -1.020336       0.049009       0.023866       0.039428       0.067276      -0.000264      -0.092412      -0.003292       0.158029       0.105852      -0.096809      -0.044864       0.141673              7.318331       5.138813      -0.210816       1.563285      11.164998      -0.267541       5.651183           0.000002
           55              C       4.766719       5.347092       4.215647       0.566952      18.547609 0.20252134E+03  0.39879576E+04                                 6.329002                            4.965933       0.300713       2.163211                    0.999839      21.744482      59.838193       0.681183       0.456628      -1.025760       0.015944      -0.044414       0.043711       0.064323       0.009415      -0.041744      -0.021955       0.181113      -0.205988      -0.089224      -0.045271       0.134495              6.983585       4.046394       0.138542       0.992071       8.351860       1.656390       8.552502           0.000002
           56              C       7.755201       4.618972       6.543066       0.568071      19.381248 0.20018119E+03  0.39249430E+04                                 6.491527                            4.902096       0.433160       2.207695                    0.999673      21.572229      58.966371       0.693944       0.450165      -1.030863      -0.063017      -0.029547      -0.012523       0.070718       0.013038       0.019765      -0.109910      -0.104975       0.097596      -0.095670      -0.048731       0.144401              7.384118       7.994167      -0.787335      -0.941311       7.029920       3.567489       7.128268           0.000002
           57              C       6.598436       1.859968       2.464848       0.570999      19.053580 0.21000187E+03  0.41799888E+04                                 6.514080                            5.080875       0.226619       2.141264                    0.999720      21.884716      60.884176       0.667527       0.460983      -1.021600      -0.040714       0.017212       0.048052       0.065290       0.049807      -0.026626      -0.051427      -0.196634      -0.146319      -0.092382      -0.058135       0.150517              7.246306       9.490791      -1.040614       0.402838       4.150488       1.182432       8.097641           0.000002
           58              C       7.643119       0.630768       6.469334       0.568560      19.494208 0.20903989E+03  0.41515335E+04                                 6.569301                            5.051776       0.192756       2.123481                    0.999721      21.970202      60.836295       0.673653       0.457815      -1.024480      -0.022230       0.050669      -0.035222       0.065590      -0.000244       0.040001       0.108433      -0.089185       0.149085      -0.100406      -0.047968       0.148373              7.354970       9.149221       0.617491      -1.593020       6.571347      -2.808410       6.344341           0.000002
           59              C       3.626796       0.438851       4.584160       0.568827      18.491429 0.19918869E+03  0.38972829E+04                                 6.271271                            4.881466       0.511140       2.235301                    0.999623      21.450314      58.407361       0.697817       0.448608      -1.032643       0.043483       0.031486       0.037618       0.065553      -0.055739      -0.078769       0.063443       0.099094      -0.088914      -0.097927      -0.047255       0.145182              6.974785       5.340727       0.833332       1.779505       7.827766      -2.399184       7.755861           0.000002
           60              C       3.929653       2.735117       7.694560       0.571789      19.138913 0.20544266E+03  0.40702146E+04                                 6.522180                            5.029576       0.207161       2.131273                    0.999768      21.984369      61.183435       0.669539       0.461746      -1.020336       0.049009      -0.023867      -0.039428       0.067276       0.000264       0.092412      -0.003292       0.158029       0.105852      -0.096809      -0.044864       0.141673              7.318334       5.138814       0.210815      -1.563285      11.165004      -0.267541       5.651185           0.000002
           61              O       0.061852       9.582239      11.341004      -0.695240      48.047487 0.79127666E+03  0.21012351E+05                                10.624263                            8.861322      -0.380563       1.896024                    0.995026      30.696564      85.612344       0.619812       0.372135      -1.125535      -0.008381       0.101218       0.013961       0.102520      -0.003728       0.057214       0.016056      -0.011745      -0.245300      -0.106851       0.047837       0.059013             11.770081       8.750515      -0.185684      -1.668492      17.115986       2.482220       9.443741           0.000001
           62              O       7.329527       9.250974      12.927471      -0.686094      49.338341 0.76746744E+03  0.20166787E+05                                10.781143                            8.667769      -0.244746       1.947161                    0.993765      30.087672      82.691219       0.634956       0.367101      -1.132635      -0.006807       0.079395       0.067268       0.104283      -0.012594      -0.032233      -0.009130      -0.136701       0.198951      -0.108859       0.035365       0.073494             12.385322      10.350401      -0.777073       0.521028      13.257114       6.809574      13.548451           0.000002
           63              O       7.875950       7.583525      10.956203      -0.690135      44.831398 0.73720173E+03  0.19194386E+05                                10.075155                            8.476398      -0.156086       1.966554                    0.996612      30.200380      82.856865       0.643651       0.365483      -1.132896       0.038328      -0.035433      -0.092242       0.105987      -0.035842      -0.032047      -0.012588      -0.163948       0.106171      -0.114841       0.042000       0.072842             11.111572      10.844322      -0.543660      -1.439842       6.508505       2.113013      15.981888           0.000002
           64              O       8.352937       6.491950      13.633666      -0.688581      44.895735 0.74303408E+03  0.19376233E+05                                10.094714                            8.513978      -0.276253       1.933044                    0.994648      30.167198      82.716121       0.642034       0.365837      -1.133099      -0.096279      -0.020953       0.008092       0.098865       0.025702      -0.024464       0.087832       0.066249       0.014714      -0.114102       0.039041       0.075061             11.101753      15.288021       1.165123       0.835815      10.028293      -2.859438       7.988946           0.000001
           65              O       0.806436       7.094398      11.685958      -0.686194      46.077831 0.77583360E+03  0.20443864E+05                                10.256781                            8.721501      -0.248747       1.942806                    0.994237      30.190686      83.116039       0.632218       0.367659      -1.132100       0.040941      -0.088898       0.035055       0.103961       0.009334       0.078412       0.017058      -0.045312      -0.202427      -0.116436       0.041290       0.075145             11.236994       9.450542      -3.078309      -0.717192      15.176065      -3.165217       9.084375           0.000002
           66              O       0.257453       8.922083      14.177273      -0.697699      46.384132 0.78615391E+03  0.20829618E+05                                10.398485                            8.823456      -0.347590       1.908893                    0.993990      30.624402      85.144118       0.622488       0.371365      -1.126811       0.047047      -0.053962       0.066130       0.097460      -0.037219      -0.031540      -0.066106       0.090182       0.054690      -0.109330       0.046435       0.062895             11.481865       9.139055      -2.134522       3.109132      14.190432      -0.962399      11.116108           0.000000
           67              O      -0.002364       0.119575      12.537580      -0.573789      36.446109 0.50996871E+03  0.12074012E+05                                 8.696096                            6.950087       0.357544       2.165836                    0.997593      27.288007      70.713531       0.728333       0.355196      -1.144350       0.007166      -0.015207      -0.070630       0.072603      -0.025811       0.015997       0.071703       0.119785      -0.020294      -0.112749       0.044109       0.068641              9.892522       5.672442      -0.901711      -1.225739       9.697222       5.234895      14.307903          -0.000000
           68              O       7.806711      11.115642      -0.036939      -0.571746      37.561635 0.52626054E+03  0.12551118E+05                                 8.891541                            7.074189       0.425835       2.190659                    0.997624      27.271833      70.801961       0.720179       0.356602      -1.143855      -0.062059      -0.037462      -0.018690       0.074860       0.050033       0.049925      -0.039233      -0.107929       0.077802      -0.113452       0.039460       0.073992             10.196523      10.947893       3.701328       3.334507      10.080343       4.603413       9.561333          -0.000001
           69              O       6.168232       6.615345      13.141976      -0.580886      34.842224 0.48989142E+03  0.11471823E+05                                 8.387655                            6.763243       0.481999       2.205347                    0.998734      27.131003      69.703522       0.747020       0.350140      -1.149556       0.040553      -0.042096       0.051389       0.077829      -0.065271       0.045065       0.066049       0.000055       0.081825      -0.120927       0.044838       0.076089              9.478455      11.217162      -2.856904       4.158751       7.796773      -3.380727       9.421429          -0.000001
           70              O       1.052858       5.161960      12.783061      -0.570742      33.742595 0.46812408E+03  0.10836193E+05                                 8.196809                            6.597514       0.414327       2.181641                    0.998612      26.988856      68.896412       0.758856       0.348683      -1.150973       0.016897       0.023695      -0.064712       0.070955       0.075994       0.062718      -0.046201       0.023019       0.057290      -0.126446       0.047169       0.079277              9.312225       5.919859       1.028662      -2.098349       9.492579      -5.292560      12.524236           0.000001
           71              O       1.045668       7.357434       0.474384      -0.576312      37.839660 0.51562961E+03  0.12244096E+05                                 8.957554                            6.995204       0.396559       2.181087                    0.997845      27.264760      70.801325       0.724808       0.355872      -1.143590       0.012930       0.078223       0.008537       0.079743      -0.023370      -0.093960      -0.009927      -0.034167      -0.061645      -0.111768       0.029188       0.082579             10.381609       6.048140       0.166452       0.342285      19.173917      -1.248969       5.922769          -0.000000
           72              O       9.284849       7.543722       9.214857      -0.579463      35.037842 0.50472721E+03  0.11914146E+05                                 8.459006                            6.894455       0.457148       2.199868                    0.997987      27.242451      70.394298       0.734726       0.353162      -1.146470      -0.072491      -0.014268       0.010416       0.074613      -0.023841      -0.060739      -0.054193      -0.020402      -0.232138      -0.125151       0.056085       0.069066              9.504539      15.838677       1.547312      -2.233986       5.508251       0.224292       7.166688          -0.000001
           73              O       4.986352       6.900708      10.473094      -0.695240      48.047489 0.79127660E+03  0.21012349E+05                                10.624264                            8.861322      -0.380563       1.896024                    0.995026      30.696563      85.612341       0.619812       0.372135      -1.125535      -0.008381      -0.101218      -0.013961       0.102520       0.003728      -0.057214       0.016056      -0.011745      -0.245299      -0.106851       0.047837       0.059013             11.770082       8.750515       0.185684       1.668492      17.115988       2.482219       9.443741           0.000001
           74              O       2.405027       7.231972       8.886627      -0.686094      49.338337 0.76746749E+03  0.20166789E+05                                10.781143                            8.667770      -0.244746       1.947161                    0.993765      30.087672      82.691219       0.634956       0.367101      -1.132635      -0.006807      -0.079395      -0.067267       0.104283       0.012594       0.032233      -0.009130      -0.136701       0.198951      -0.108859       0.035365       0.073494             12.385321      10.350399       0.777072      -0.521028      13.257114       6.809574      13.548450           0.000002
           75              O       2.951450       8.899422      10.857895      -0.690135      44.831392 0.73720174E+03  0.19194386E+05                                10.075154                            8.476398      -0.156086       1.966554                    0.996612      30.200380      82.856864       0.643651       0.365483      -1.132896       0.038328       0.035433       0.092242       0.105987       0.035842       0.032047      -0.012588      -0.163948       0.106171      -0.114841       0.042000       0.072842             11.111570      10.844321       0.543659       1.439840       6.508504       2.113010      15.981886           0.000002
           76              O       3.428437       9.990997       8.180432      -0.688581      44.895728 0.74303382E+03  0.19376225E+05                                10.094713                            8.513977      -0.276252       1.933044                    0.994648      30.167196      82.716116       0.642034       0.365837      -1.133099      -0.096279       0.020953      -0.008092       0.098865      -0.025702       0.024463       0.087832       0.066249       0.014714      -0.114102       0.039041       0.075061             11.101753      15.288023      -1.165117      -0.835816      10.028290      -2.859438       7.988946           0.000001
           77              O       5.730936       9.388549      10.128140      -0.686194      46.077832 0.77583361E+03  0.20443864E+05                                10.256782                            8.721501      -0.248747       1.942806                    0.994237      30.190686      83.116041       0.632218       0.367659      -1.132100       0.040941       0.088898      -0.035055       0.103961      -0.009334      -0.078412       0.017058      -0.045312      -0.202427      -0.116436       0.041290       0.075145             11.236995       9.450542       3.078310       0.717191      15.176066      -3.165218       9.084375           0.000002
           78              O       5.181953       7.560863       7.636825      -0.697699      46.384123 0.78615384E+03  0.20829616E+05                                10.398484                            8.823456      -0.347590       1.908893                    0.993990      30.624401      85.144112       0.622488       0.371365      -1.126811       0.047047       0.053962      -0.066130       0.097460       0.037219       0.031541      -0.066106       0.090182       0.054690      -0.109330       0.046435       0.062895             11.481863       9.139054       2.134520      -3.109130      14.190429      -0.962396      11.116107           0.000000
           79              O       4.922136       5.022371       9.276518      -0.573789      36.446107 0.50996884E+03  0.12074016E+05                                 8.696096                            6.950088       0.357544       2.165836                    0.997593      27.288006      70.713526       0.728333       0.355196      -1.144350       0.007166       0.015207       0.070630       0.072603       0.025811      -0.015997       0.071702       0.119785      -0.020294      -0.112749       0.044109       0.068641              9.892522       5.672442       0.901711       1.225738       9.697226       5.234896      14.307897          -0.000000
           80              O       2.882211       5.719673       7.308305      -0.571746      37.561643 0.52626063E+03  0.12551121E+05                                 8.891543                            7.074190       0.425835       2.190658                    0.997624      27.271834      70.801967       0.720179       0.356602      -1.143855      -0.062059       0.037462       0.018690       0.074860      -0.050033      -0.049925      -0.039233      -0.107929       0.077802      -0.113452       0.039460       0.073992             10.196525      10.947895      -3.701330      -3.334508      10.080347       4.603414       9.561334          -0.000001
           81              O       1.243732       9.867601       8.672122      -0.580886      34.842232 0.48989144E+03  0.11471823E+05                                 8.387656                            6.763243       0.481999       2.205347                    0.998734      27.131004      69.703525       0.747020       0.350140      -1.149556       0.040553       0.042096      -0.051389       0.077829       0.065271      -0.045065       0.066049       0.000055       0.081825      -0.120927       0.044838       0.076089              9.478457      11.217164       2.856906      -4.158753       7.796775      -3.380729       9.421432          -0.000001
           82              O       5.977358      -0.020013       9.031037      -0.570742      33.742596 0.46812406E+03  0.10836192E+05                                 8.196809                            6.597514       0.414327       2.181641                    0.998612      26.988855      68.896410       0.758856       0.348683      -1.150973       0.016897      -0.023695       0.064712       0.070955      -0.075994      -0.062718      -0.046201       0.023019       0.057290      -0.126446       0.047169       0.079277              9.312225       5.919860      -1.028662       2.098349       9.492580      -5.292561      12.524237           0.000001
           83              O       5.970168       9.477882       6.796982      -0.576312      37.839675 0.51563004E+03  0.12244108E+05                                 8.957557                            6.995207       0.396559       2.181087                    0.997845      27.264761      70.801326       0.724808       0.355872      -1.143590       0.012930      -0.078223      -0.008537       0.079743       0.023370       0.093960      -0.009927      -0.034167      -0.061645      -0.111768       0.029188       0.082579             10.381612       6.048143      -0.166453      -0.342285      19.173922      -1.248969       5.922771          -0.000000
           84              O       4.360349       8.939224      12.599241      -0.579463      35.037842 0.50472723E+03  0.11914147E+05                                 8.459007                            6.894455       0.457148       2.199868                    0.997987      27.242449      70.394293       0.734726       0.353162      -1.146470      -0.072491       0.014268      -0.010416       0.074613       0.023841       0.060739      -0.054193      -0.020402      -0.232138      -0.125151       0.056085       0.069066              9.504539      15.838678      -1.547316       2.233984       5.508252       0.224291       7.166687          -0.000001
           85              O       9.787148       1.406392       3.201728      -0.695240      48.047488 0.79127670E+03  0.21012352E+05                                10.624263                            8.861322      -0.380563       1.896024                    0.995026      30.696565      85.612345       0.619812       0.372135      -1.125535       0.008381      -0.101218      -0.013961       0.102520      -0.003728       0.057214       0.016056      -0.011745      -0.245300      -0.106851       0.047837       0.059013             11.770081       8.750515      -0.185684      -1.668492      17.115986       2.482219       9.443741           0.000001
           86              O       2.519473       1.737657       1.615261      -0.686094      49.338341 0.76746742E+03  0.20166786E+05                                10.781144                            8.667770      -0.244746       1.947161                    0.993765      30.087672      82.691223       0.634956       0.367101      -1.132635       0.006807      -0.079395      -0.067268       0.104283      -0.012594      -0.032233      -0.009130      -0.136701       0.198951      -0.108859       0.035365       0.073494             12.385323      10.350402      -0.777072       0.521029      13.257115       6.809574      13.548452           0.000002
           87              O       1.973050       3.405106       3.586529      -0.690135      44.831400 0.73720178E+03  0.19194388E+05                                10.075155                            8.476398      -0.156086       1.966554                    0.996612      30.200381      82.856868       0.643651       0.365483      -1.132896      -0.038328       0.035433       0.092242       0.105987      -0.035842      -0.032047      -0.012588      -0.163948       0.106171      -0.114841       0.042000       0.072842             11.111572      10.844322      -0.543660      -1.439842       6.508505       2.113013      15.981889           0.000002
           88              O       1.496063       4.496681       0.909066      -0.688581      44.895734 0.74303406E+03  0.19376233E+05                                10.094714                            8.513979      -0.276252       1.933044                    0.994648      30.167197      82.716121       0.642034       0.365837      -1.133099       0.096279       0.020953      -0.008092       0.098865       0.025702      -0.024464       0.087832       0.066249       0.014714      -0.114102       0.039041       0.075061             11.101753      15.288021       1.165123       0.835815      10.028293      -2.859438       7.988946           0.000001
           89              O       9.042564       3.894233       2.856774      -0.686194      46.077830 0.77583362E+03  0.20443864E+05                                10.256781                            8.721501      -0.248747       1.942806                    0.994237      30.190686      83.116038       0.632218       0.367659      -1.132100      -0.040941       0.088898      -0.035055       0.103961       0.009334       0.078411       0.017058      -0.045312      -0.202427      -0.116436       0.041290       0.075145             11.236994       9.450541      -3.078309      -0.717192      15.176065      -3.165217       9.084375           0.000002
           90              O       9.591547       2.066548       0.365459      -0.697699      46.384129 0.78615386E+03  0.20829616E+05                                10.398485                            8.823456      -0.347590       1.908893                    0.993990      30.624401      85.144113       0.622488       0.371365      -1.126811      -0.047047       0.053962      -0.066130       0.097460      -0.037219      -0.031540      -0.066106       0.090182       0.054690      -0.109330       0.046435       0.062895             11.481864       9.139055      -2.134522       3.109132      14.190430      -0.962398      11.116108           0.000000
           91              O       0.002364      10.869056       2.005152      -0.573789      36.446108 0.50996869E+03  0.12074011E+05                                 8.696096                            6.950087       0.357544       2.165836                    0.997593      27.288007      70.713530       0.728333       0.355196      -1.144350      -0.007166       0.015207       0.070630       0.072603      -0.025811       0.015997       0.071703       0.119785      -0.020294      -0.112749       0.044109       0.068641              9.892522       5.672442      -0.901711      -1.225739       9.697222       5.234895      14.307902          -0.000000
           92              O       2.042289       0.225358       0.036939      -0.571746      37.561641 0.52626063E+03  0.12551121E+05                                 8.891543                            7.074190       0.425834       2.190658                    0.997624      27.271835      70.801970       0.720179       0.356602      -1.143855       0.062059       0.037462       0.018690       0.074860       0.050033       0.049925      -0.039233      -0.107929       0.077802      -0.113452       0.039460       0.073992             10.196524      10.947893       3.701328       3.334507      10.080345       4.603414       9.561335          -0.000001
           93              O       3.680768       4.373286       1.400756      -0.580886      34.842227 0.48989147E+03  0.11471824E+05                                 8.387655                            6.763243       0.481999       2.205347                    0.998734      27.131005      69.703527       0.747020       0.350140      -1.149556      -0.040553       0.042096      -0.051389       0.077829      -0.065271       0.045065       0.066049       0.000055       0.081825      -0.120927       0.044838       0.076089              9.478455      11.217162      -2.856904       4.158751       7.796773      -3.380727       9.421429          -0.000001
           94              O       8.796142       5.826671       1.759671      -0.570742      33.742598 0.46812411E+03  0.10836194E+05                                 8.196809                            6.597515       0.414327       2.181642                    0.998612      26.988855      68.896412       0.758856       0.348683      -1.150973      -0.016897      -0.023695       0.064712       0.070955       0.075994       0.062718      -0.046201       0.023019       0.057290      -0.126446       0.047169       0.079277              9.312226       5.919860       1.028662      -2.098349       9.492580      -5.292561      12.524239           0.000001
           95              O       8.803332       3.631197      14.068348      -0.576312      37.839652 0.51562948E+03  0.12244092E+05                                 8.957552                            6.995203       0.396559       2.181087                    0.997845      27.264759      70.801316       0.724808       0.355872      -1.143590      -0.012930      -0.078223      -0.008537       0.079743      -0.023370      -0.093960      -0.009927      -0.034167      -0.061645      -0.111768       0.029188       0.082579             10.381606       6.048139       0.166452       0.342285      19.173912      -1.248968       5.922768          -0.000000
           96              O       0.564151       3.444909       5.327875      -0.579463      35.037842 0.50472721E+03  0.11914146E+05                                 8.459006                            6.894455       0.457148       2.199868                    0.997987      27.242451      70.394298       0.734726       0.353162      -1.146470       0.072491       0.014268      -0.010416       0.074613      -0.023841      -0.060739      -0.054193      -0.020402      -0.232138      -0.125151       0.056085       0.069066              9.504539      15.838677       1.547312      -2.233986       5.508251       0.224292       7.166688          -0.000001
           97              O       4.862648       4.087923       4.069638      -0.695240      48.047492 0.79127668E+03  0.21012351E+05                                10.624263                            8.861322      -0.380563       1.896024                    0.995026      30.696565      85.612344       0.619812       0.372134      -1.125535       0.008381       0.101218       0.013961       0.102520       0.003729      -0.057215       0.016056      -0.011745      -0.245300      -0.106851       0.047837       0.059013             11.770081       8.750515       0.185684       1.668492      17.115988       2.482219       9.443741           0.000001
           98              O       7.443973       3.756659       5.656105      -0.686094      49.338335 0.76746748E+03  0.20166788E+05                                10.781142                            8.667770      -0.244746       1.947161                    0.993765      30.087672      82.691218       0.634956       0.367101      -1.132635       0.006807       0.079395       0.067268       0.104283       0.012594       0.032233      -0.009130      -0.136701       0.198951      -0.108859       0.035365       0.073494             12.385320      10.350398       0.777071      -0.521028      13.257112       6.809573      13.548449           0.000002
           99              O       6.897550       2.089209       3.684837      -0.690135      44.831389 0.73720168E+03  0.19194384E+05                                10.075154                            8.476398      -0.156086       1.966554                    0.996612      30.200379      82.856860       0.643651       0.365483      -1.132896      -0.038328      -0.035433      -0.092242       0.105987       0.035842       0.032047      -0.012588      -0.163948       0.106171      -0.114841       0.042000       0.072842             11.111569      10.844320       0.543659       1.439840       6.508503       2.113010      15.981885           0.000002
          100              O       6.420563       0.997634       6.362300      -0.688581      44.895730 0.74303382E+03  0.19376225E+05                                10.094713                            8.513977      -0.276253       1.933044                    0.994648      30.167197      82.716117       0.642034       0.365837      -1.133099       0.096279      -0.020953       0.008092       0.098865      -0.025702       0.024463       0.087832       0.066249       0.014714      -0.114102       0.039041       0.075061             11.101753      15.288025      -1.165117      -0.835817      10.028289      -2.859438       7.988946           0.000001
          101              O       4.118064       1.600082       4.414592      -0.686194      46.077831 0.77583360E+03  0.20443864E+05                                10.256781                            8.721501      -0.248747       1.942806                    0.994237      30.190686      83.116039       0.632218       0.367659      -1.132100      -0.040941      -0.088898       0.035055       0.103961      -0.009334      -0.078412       0.017058      -0.045312      -0.202427      -0.116436       0.041290       0.075145             11.236994       9.450541       3.078309       0.717192      15.176065      -3.165217       9.084375           0.000002
          102              O       4.667047       3.427768       6.905907      -0.697699      46.384123 0.78615381E+03  0.20829615E+05                                10.398484                            8.823456      -0.347590       1.908893                    0.993990      30.624401      85.144114       0.622488       0.371365      -1.126811      -0.047047      -0.053962       0.066130       0.097460       0.037219       0.031541      -0.066106       0.090182       0.054690      -0.109330       0.046435       0.062895             11.481864       9.139053       2.134521      -3.109130      14.190433      -0.962395      11.116106           0.000000
          103              O       4.926864       5.966260       5.266214      -0.573789      36.446113 0.50996898E+03  0.12074020E+05                                 8.696097                            6.950089       0.357544       2.165836                    0.997593      27.288007      70.713535       0.728333       0.355196      -1.144350      -0.007166      -0.015207      -0.070630       0.072603       0.025811      -0.015997       0.071703       0.119785      -0.020294      -0.112749       0.044109       0.068641              9.892523       5.672443       0.901712       1.225739       9.697227       5.234895      14.307899          -0.000000
          104              O       6.966789       5.268958       7.234427      -0.571746      37.561632 0.52626050E+03  0.12551117E+05                                 8.891541                            7.074189       0.425835       2.190658                    0.997624      27.271833      70.801959       0.720179       0.356602      -1.143855       0.062059      -0.037462      -0.018690       0.074860      -0.050033      -0.049925      -0.039233      -0.107929       0.077802      -0.113452       0.039460       0.073992             10.196522      10.947891      -3.701328      -3.334506      10.080343       4.603413       9.561331          -0.000001
          105              O       8.605268       1.121030       5.870610      -0.580886      34.842233 0.48989144E+03  0.11471824E+05                                 8.387656                            6.763243       0.481999       2.205347                    0.998734      27.131004      69.703526       0.747020       0.350140      -1.149556      -0.040553      -0.042096       0.051389       0.077829       0.065271      -0.045065       0.066049       0.000055       0.081825      -0.120927       0.044838       0.076089              9.478457      11.217165       2.856906      -4.158753       7.796775      -3.380729       9.421433          -0.000001
          106              O       3.871642      11.008644       5.511695      -0.570742      33.742588 0.46812399E+03  0.10836190E+05                                 8.196808                            6.597514       0.414327       2.181642                    0.998612      26.988853      68.896403       0.758856       0.348683      -1.150973      -0.016897       0.023694      -0.064712       0.070955      -0.075994      -0.062718      -0.046201       0.023019       0.057290      -0.126446       0.047169       0.079277              9.312224       5.919859      -1.028662       2.098349       9.492577      -5.292559      12.524235           0.000001
          107              O       3.878832       1.510749       7.745750      -0.576312      37.839676 0.51563002E+03  0.12244108E+05                                 8.957557                            6.995207       0.396559       2.181087                    0.997845      27.264761      70.801326       0.724808       0.355872      -1.143590      -0.012930       0.078223       0.008537       0.079743       0.023370       0.093960      -0.009927      -0.034167      -0.061645      -0.111768       0.029188       0.082579             10.381612       6.048143      -0.166455      -0.342285      19.173923      -1.248969       5.922771          -0.000000
          108              O       5.488651       2.049407       1.943491      -0.579463      35.037841 0.50472722E+03  0.11914146E+05                                 8.459006                            6.894455       0.457148       2.199868                    0.997987      27.242450      70.394294       0.734726       0.353162      -1.146470       0.072491      -0.014268       0.010416       0.074613       0.023841       0.060739      -0.054193      -0.020402      -0.232138      -0.125151       0.056085       0.069066              9.504539      15.838677      -1.547315       2.233984       5.508252       0.224291       7.166687          -0.000001

******************************************************
Auxiliary information for the entire system
The total spin magnetic moment of the unit cell is   0.000137
The total net atomic charge of the unit cell is   -0.000000
Accuracy of reproducing the electrostatic potential in the unit cell:
  The inner radius (bohr) =    5.0000
  The outer radius (bohr) =   12.0000
  Valid grid points have density less than (e/(bohr^3)) =    0.0001
  The number of valid grid points were=        28824
  The rms potential error without charges in kcal/mol is=      2.86717
  The rms potential error with partial charges in kcal/mol is=      0.60234
  The RRMSE value at monopole order=      0.21008
  The rms potential error with partial charges and cloud penetration in kcal/mol is=      0.59605
  The RRMSE value at monopole order with cloud penetration is=      0.20789
  The rms potential error with partial charges and atomic dipoles in kcal/mol is=      0.84625
  The RRMSE value at dipole order=      0.29515
  The rms potential error with partial charges, atomic dipoles and cloud penetration in kcal/mol is=      0.82401
  The RRMSE value at dipole order with cloud penetration=      0.28740

******************************************************
The electron densities and ab initio electrostatic potential were computed in VASP using the PBE functional and
projector augmented wave method. See the main text of the journal article for a description of computational details.
The atomic charges, dipoles, and quadrupoles were computed with the DDEC6 method as described in
(a) T. A. Manz and N. Gabaldon Limas, RSC Adv. 6 (2016) 47771-47801 DOI: 10.1039/c6ra04656h
(b) N. Gabaldon Limas and T. A. Manz, RSC Adv. 8 (2018) 2678-2707 DOI: 10.1039/c7ra11829e.
For each atom in the material, the electron cloud parameters were fit to the spherically averaged atom-in-material
electron density using radial positions for which this density was between 10^-4 and 10^-2 electrons per cubic bohr.
The polarizabilities, dispersion coefficients, and quantum Drude oscillator (QDO) parameters were fit using the MCLF method.
The magnetic structure of the system was optimized in VASP from the default ferromagnetic initial guess using spin polarization.
The atomic spin moments (ASMs) were computed on this optimized magnetic structure using the DDEC6 partition as inputs
to the method of T. A. Manz and D. S. Sholl, J. Chem. Theory Comput. 7 (2011) 4146-4164 DOI: 10.1021/ct200539n.
The RMSE and RRMSE were computed using a uniform grid with Ewald summation.
