# Supplementary material for: A collection of forcefield precursors for metal–organic frameworks
Source: RSC Adv. 2019 Nov 13;9(63):36492–507. doi: 10.1039/c9ra07327b (PMC9075174; doi:10.1039/c9ra07327b)
Supplement: RA-009-C9RA07327B-s4975 [file RA-009-C9RA07327B-s4975.xyz]

  692
jmolscript: load "" {1 1 1} spacegroup "x,y,z" unitcell [{     18.967000     0.000000     0.000000 }, {      0.000000    18.967000     0.000000 }, {      9.483530     9.483530    30.622492 }]
Cd    14.749897    13.834170    20.109178     0.980920
Cd    13.700642    24.099869    20.109178     0.980592
Cd     9.092405     8.958877     4.797932     0.981155
Cd    19.358104    10.008132     4.797932     0.980057
Cd    13.700633    14.616360    10.513314     0.980567
Cd    14.749888     4.350661    10.513314     0.980223
Cd    19.358125    19.491653    25.824560     0.980762
Cd     9.092426    18.442398    25.824560     0.979651
Fe     6.361153     0.698745     0.756988     0.770064
Fe     3.122348    18.268256     0.756988     0.770757
Fe     5.440510     7.864113    16.068234     0.713713
Fe    23.010021    11.102918    16.068234     0.711035
Fe    22.089377    27.751785    29.865504     0.770099
Fe    25.328182    10.182274    29.865504     0.770789
Fe    23.010020    20.586417    14.554258     0.771877
Fe     5.440509    17.347612    14.554258     0.769683
H     16.514593     9.750960    26.310845     0.148503
H     17.480014    26.637281    27.223395     0.143783
H      9.510055    15.617429     1.476004     0.138953
H      9.087093    16.400769     3.760442     0.137070
H      6.274289    20.393324     5.867269     0.133911
H      5.196963     3.419755     4.960844     0.136656
H      4.701919     5.506120     0.104116     0.137848
H     14.703246    14.253728    28.466669     0.148532
H     17.330174    13.081566    26.708938     0.101655
H     17.068427    13.790930    24.479620     0.129393
H     13.322445    12.451860    24.644982     0.124429
H     13.747308    11.585070    26.702813     0.090341
H     19.750365    26.022752    28.362552     0.103902
H     20.336444    24.031216    27.358134     0.114503
H     17.516053    22.077617    29.446588     0.122812
H     16.823759    24.057773    30.451006     0.111803
H      6.113067     6.152898     2.768273     0.122745
H      4.810035     7.977524     3.478715     0.132468
H      1.502190     5.635099     3.454217     0.120591
H      2.769185     3.859787     2.731526     0.097572
H      6.611901    16.414047     5.107832     0.106935
H      7.247298    15.378451     7.061547     0.121429
H      9.676971    18.453002     7.906727     0.120736
H      8.999847    19.575847     5.940763     0.128502
H     11.935959     9.216091    26.310845     0.148585
H     10.970539    11.296772    27.223395     0.144307
H     18.940448     3.349574     1.476004     0.139463
H     19.363414     2.566239     3.760442     0.136828
H      3.209222    17.540687     5.867269     0.133216
H      4.286547    15.547255     4.960844     0.137085
H      4.781581    13.460880     0.104116     0.139184
H     13.747309    23.680327    28.466669     0.148096
H     11.120378    24.852486    26.708938     0.099814
H     11.382121    24.143118    24.479620     0.128259
H     15.128103    25.482189    24.644982     0.123304
H     14.703245    26.348983    26.702813     0.086539
H     27.667191    11.911304    28.362552     0.103802
H     27.081109    13.902838    27.358134     0.111988
H     10.934504    15.856441    29.446588     0.122195
H     11.626801    13.876287    30.451006     0.111514
H      3.370439    12.814108     2.768273     0.124527
H      4.673472    10.989483     3.478715     0.129334
H      7.981317    13.331908     3.454217     0.120248
H      6.714321    15.107218     2.731526     0.096455
H      2.871609     2.552963     5.107832     0.106692
H      2.236216     3.588563     7.061547     0.122122
H     18.773544    19.481013     7.906727     0.120917
H     19.450664    18.358165     5.940763     0.129263
H      5.009195     7.194194    10.999599     0.148229
H     21.895516     6.228774    11.912149     0.143833
H     20.359194    23.682213    16.787250     0.140862
H     21.142534    24.105179    19.071688     0.138002
H     25.135089     7.950987    21.178515     0.134481
H      8.161520     9.028312    20.272090     0.135265
H     10.247885     9.523346    15.415362     0.139226
H      9.511963     9.005544    13.155423     0.148145
H      8.339801     6.378613    11.397692     0.101627
H      9.049165     6.640356     9.168374     0.131101
H      7.710095    10.386338     9.333736     0.123371
H      6.843305     9.961480    11.391567     0.088681
H     21.280987    22.925426    13.051306     0.105692
H     19.289451    22.339344    12.046888     0.114437
H     17.335852     6.192739    14.135342     0.122903
H     19.316008     6.885036    15.139760     0.113677
H     10.894663     8.112204    18.079519     0.125419
H     12.719289     9.415237    18.789961     0.130910
H     10.376864    12.723082    18.765463     0.120094
H      8.601552    11.456086    18.042772     0.095377
H     21.155812     7.613374    20.419078     0.105998
H     20.120216     6.977981    22.372793     0.120335
H     23.194767    23.515309    23.217973     0.122588
H     24.317612    24.192429    21.252009     0.128186
H      4.474326    11.772828    10.999599     0.149427
H      6.555007    12.738249    11.912149     0.146389
H      8.091339    14.251820    16.787250     0.139279
H      7.308004    13.828858    19.071688     0.138096
H     22.282452    11.016054    21.178515     0.134420
H     20.289020     9.938728    20.272090     0.137405
H     18.202645     9.443684    15.415362     0.138187
H     18.938562     9.961481    13.155423     0.148617
H     20.110721    12.588409    11.397692     0.100588
H     19.401353    12.326662     9.168374     0.131580
H     20.740424     8.580680     9.333736     0.123466
H     21.607218     9.005543    11.391567     0.088984
H      7.169539    15.008600    13.051306     0.104066
H      9.161073    15.594679    12.046888     0.114810
H     11.114676    12.774288    14.135342     0.123609
H      9.134522    12.081994    15.139760     0.112494
H     17.555873    10.854832    18.079519     0.123211
H     15.731248     9.551800    18.789961     0.132342
H     18.073673     6.243955    18.765463     0.121555
H     19.848983     7.510950    18.042772     0.095813
H      7.294728    11.353666    20.419078     0.106289
H      8.330328    11.989063    22.372793     0.120054
H     24.222778    14.418736    23.217973     0.121719
H     23.099930    13.741612    21.252009     0.128468
H     11.935937    18.699570     4.311647     0.148536
H     10.970516     1.813249     3.399097     0.143804
H     18.940475    12.833101    29.146488     0.138957
H     19.363437    12.049761    26.862050     0.137062
H     22.176241     8.057206    24.755223     0.133589
H     23.253567    25.030775    25.661648     0.136546
H     23.748611    22.944410    30.518376     0.137845
H     13.747284    14.196802     2.155823     0.148528
H     11.120356    15.368964     3.913554     0.101663
H     11.382103    14.659600     6.142872     0.129371
H     15.128085    15.998670     5.977510     0.124475
H     14.703222    16.865460     3.919679     0.090343
H      8.700165     2.427778     2.259940     0.103911
H      8.114086     4.419314     3.264358     0.114473
H     10.934477     6.372913     1.175904     0.122805
H     11.626771     4.392757     0.171486     0.111797
H     22.337463    22.297632    27.854219     0.122761
H     23.640495    20.473006    27.143777     0.132486
H     26.948340    22.815431    27.168275     0.120598
H     25.681345    24.590743    27.890966     0.097570
H     21.838629    12.036483    25.514660     0.106968
H     21.203232    13.072079    23.560945     0.121355
H     18.773559     9.997528    22.715765     0.120590
H     19.450683     8.874683    24.681729     0.128504
H     16.514571    19.234439     4.311647     0.148617
H     17.479991    17.153758     3.399097     0.144329
H      9.510082    25.100956    29.146488     0.139468
H      9.087116    25.884291    26.862050     0.136820
H     25.241308    10.909843    24.755223     0.132889
H     24.163983    12.903275    25.661648     0.136966
H     23.668949    14.989650    30.518376     0.139181
H     14.703221     4.770203     2.155823     0.148092
H     17.330152     3.598044     3.913554     0.099824
H     17.068409     4.307412     6.142872     0.128241
H     13.322427     2.968341     5.977510     0.123348
H     13.747285     2.101547     3.919679     0.086542
H      0.783339    16.539226     2.259940     0.103808
H      1.369421    14.547692     3.264358     0.111964
H     17.516026    12.594089     1.175904     0.122187
H     16.823729    14.574243     0.171486     0.111506
H     25.080091    15.636422    27.854219     0.124541
H     23.777058    17.461047    27.143777     0.129352
H     20.469213    15.118622    27.168275     0.120257
H     21.736209    13.343312    27.890966     0.096455
H     25.578921    25.897567    25.514660     0.106727
H     26.214314    24.861967    23.560945     0.122051
H      9.676986     8.969517    22.715765     0.120773
H      8.999866    10.092365    24.681729     0.129261
H     23.441335    21.256336    19.622893     0.147653
H      6.555014    22.221756    18.710343     0.143274
H      8.091336     4.768317    13.835242     0.140022
H      7.307996     4.345351    11.550804     0.137342
H      3.315441    20.499543     9.443977     0.134027
H     20.289010    19.422218    10.350402     0.134773
H     18.202645    18.927184    15.207130     0.138810
H     18.938567    19.444986    17.467069     0.147671
H     20.110729    22.071917    19.224800     0.101022
H     19.401365    21.810174    21.454118     0.130439
H     20.740435    18.064192    21.288756     0.122917
H     21.607225    18.489050    19.230925     0.089123
H      7.169543     5.525104    17.571186     0.105004
H      9.161079     6.111186    18.575604     0.113303
H     11.114678    22.257791    16.487150     0.122476
H      9.134522    21.565494    15.482732     0.114113
H     17.555867    20.338326    12.542973     0.124983
H     15.731241    19.035293    11.832531     0.130343
H     18.073666    15.727448    11.857029     0.119436
H     19.848978    16.994444    12.579720     0.095976
H      7.294718    20.837156    10.203414     0.106277
H      8.330314    21.472549     8.249699     0.119898
H      5.255763     4.935221     7.404519     0.121923
H      4.132918     4.258101     9.370483     0.127757
H     23.976204    16.677702    19.622893     0.148814
H     21.895523    15.712281    18.710343     0.145787
H     20.359191    14.198710    13.835242     0.138398
H     21.142526    14.621672    11.550804     0.137410
H      6.168078    17.434476     9.443977     0.133932
H      8.161510    18.511802    10.350402     0.136872
H     10.247885    19.006846    15.207130     0.137740
H      9.511968    18.489049    17.467069     0.148098
H      8.339809    15.862121    19.224800     0.099967
H      9.049177    16.123868    21.454118     0.130904
H      7.710106    19.869850    21.288756     0.122994
H      6.843312    19.444987    19.230925     0.089411
H     21.280991    13.441930    17.571186     0.103337
H     19.289457    12.855851    18.575604     0.113671
H     17.335854    15.676242    16.487150     0.123162
H     19.316008    16.368536    15.482732     0.112916
H     10.894657    17.595698    12.542973     0.122775
H     12.719282    18.898730    11.832531     0.131759
H     10.376857    22.206575    11.857029     0.120883
H      8.601547    20.939580    12.579720     0.096374
H     21.155802    17.096864    10.203414     0.106549
H     20.120202    16.461467     8.249699     0.119595
H      4.227752    14.031794     7.404519     0.121032
H      5.350600    14.708918     9.370483     0.128028
C     15.829886    11.655249    28.276809    -0.036047
C     16.370445    10.359803    28.356428     0.185974
C     16.658743     9.540428    27.229520    -0.160016
C     17.176542    27.382685    27.731729    -0.160628
C     17.189821    27.496488    29.152612     0.193230
C     17.698137    26.544346    30.040665    -0.044086
C      8.284786    17.204967     0.820683     0.184667
C      8.975186    16.364729     1.714860    -0.164627
C      8.753273    16.787695     2.964257    -0.172605
C      7.890275    17.973132     2.847892     0.185648
C      7.427481    18.674912     3.956426    -0.050965
C      6.706735    19.826209     3.858434     0.190116
C      6.200317     1.646340     4.948595    -0.162455
C      5.612340     2.729356     4.458635    -0.159917
C      5.720450     2.661073     3.013253     0.199568
C      5.322142     3.654943     2.149699    -0.036058
C      5.513708     3.690979     0.783936     0.183482
C     14.593240    14.162689    30.493878    -0.146724
C     14.864467    13.770071    29.268978    -0.152407
C     15.446754    12.486005    29.385343     0.190059
C     15.573830    12.165460    26.886548     0.076977
C     16.529766    12.869135    26.243476    -0.162788
C     16.387512    13.297788    24.920584    -0.105966
C     15.196384    12.962072    24.283636    -0.008777
C     14.202514    12.482207    25.000202    -0.094587
C     14.452880    12.034587    26.255725    -0.141319
C     15.069304    13.326236    22.697391     0.607001
C     18.170415    25.241312    29.477211     0.077844
C     19.272397    25.226138    28.558536    -0.151614
C     19.617596    24.050183    27.976709    -0.092183
C     18.936681    22.866643    28.276809    -0.005364
C     17.940914    22.891301    29.207733    -0.086304
C     17.529331    24.061565    29.814058    -0.143997
C     19.293259    21.618614    27.480624     0.554255
C      4.525529     4.821414     2.676406     0.067822
C      5.177994     6.059959     2.896888    -0.128140
C      4.404141     7.133492     3.319478    -0.083160
C      3.063174     6.977963     3.503213    -0.010447
C      2.433469     5.739417     3.301105    -0.099075
C      3.186459     4.700025     2.884639    -0.163030
C      2.205866     8.205128     3.907430     0.560125
C      7.763198    18.066073     5.309940     0.088403
C      7.252986    16.831321     5.671286    -0.149374
C      7.647501    16.201618     6.810442    -0.094471
C      8.629992    16.759249     7.594378    -0.027413
C      9.075717    18.026244     7.306527    -0.101202
C      8.667925    18.709055     6.142872    -0.151729
C      9.172450    15.983500     8.782531     0.521394
C     12.620670    26.278806    28.276809    -0.036073
C     12.080110    27.574252    28.356428     0.186106
C     11.791811     9.426626    27.229520    -0.159308
C     11.274012    10.551369    27.731729    -0.162126
C     11.260736    10.437569    29.152612     0.192771
C     10.752422    11.389713    30.040665    -0.044561
C      1.198715     1.762035     0.820683     0.186254
C      0.508317     2.602274     1.714860    -0.166524
C     19.697232     2.179311     2.964257    -0.172073
C      1.593231     0.993874     2.847892     0.186494
C      2.056027    19.259096     3.956426    -0.050754
C      2.776773    18.107799     3.858434     0.189613
C      3.283193    17.320669     4.948595    -0.160653
C      3.871169    16.237653     4.458635    -0.160856
C      3.763056    16.305933     3.013253     0.199132
C      4.161362    15.312061     2.149699    -0.036656
C      3.969794    15.276023     0.783936     0.183844
C     13.857320    23.771371    30.493878    -0.149511
C     13.586091    24.163987    29.268978    -0.151017
C     13.003804    25.448053    29.385343     0.191774
C     12.876723    25.768593    26.886548     0.074592
C     11.920785    25.064916    26.243476    -0.160170
C     12.063036    24.636261    24.920584    -0.105966
C     13.254163    24.971976    24.283636    -0.007255
C     14.248035    25.451842    25.000202    -0.095776
C     13.997672    25.899464    26.255725    -0.134881
C     13.381241    24.607808    22.697391     0.608551
C     10.280143    12.692745    29.477211     0.078860
C      9.178159    12.707918    28.558536    -0.151751
C      8.832959    13.883871    27.976709    -0.088278
C      9.513875    15.067413    28.276809    -0.006360
C     10.509643    15.042756    29.207733    -0.085133
C     10.921228    13.872493    29.814058    -0.144687
C      9.157295    16.315440    27.480624     0.549752
C      4.957976    14.145591     2.676406     0.068756
C      4.305512    12.907046     2.896888    -0.132645
C      5.079366    11.833515     3.319478    -0.076310
C      6.420333    11.989044     3.503213    -0.013865
C      7.050037    13.227589     3.301105    -0.097417
C      6.297047    14.266980     2.884639    -0.161129
C      7.277642    10.761880     3.907430     0.560261
C      1.720312    19.867938     5.309940     0.086531
C      2.230525     2.135690     5.671286    -0.149157
C     20.803012     2.765395     6.810442    -0.094336
C     19.820522    21.174766     7.594378    -0.025105
C     19.374798    19.907770     7.306527    -0.102979
C     19.782587    19.224957     6.142872    -0.151656
C     19.278067     2.983518     8.782531     0.522373
C      6.913484     7.878905    12.965563    -0.027060
C      5.618038     7.338345    13.045182     0.185181
C      4.798663     7.050046    11.918274    -0.159799
C     22.640920     6.532247    12.420483    -0.161466
C     22.754723     6.518971    13.841366     0.189643
C     21.802581     6.010657    14.729419    -0.032339
C     21.946732     5.940480    16.131929     0.184535
C     21.106494     5.250082    17.026106    -0.167851
C     21.529460    24.438997    18.275503    -0.174006
C     22.714897     6.334996    18.159138     0.184787
C     23.416677     6.797792    19.267672    -0.040738
C     24.567974     7.518538    19.169680     0.190533
C      6.388105     8.024958    20.259841    -0.162273
C      7.471121     8.612934    19.769881    -0.161649
C      7.402838     8.504821    18.324499     0.200070
C      8.396708     8.903127    17.460945    -0.026276
C      8.432744     8.711559    16.095182     0.180008
C      9.420924     9.115555    15.182632    -0.147923
C      9.028306     8.844326    13.957732    -0.152460
C      7.744240     8.262039    14.074097     0.190358
C      7.423695     8.134958    11.575302     0.073887
C      8.127370     7.179020    10.932230    -0.159816
C      8.556023     7.321271     9.609338    -0.109296
C      8.220307     8.512398     8.972390    -0.005743
C      7.740442     9.506270     9.688956    -0.091983
C      7.292822     9.255907    10.944479    -0.140425
C      8.584471     8.639476     7.386145     0.608815
C     20.499547     5.538378    14.165965     0.074241
C     20.484373     4.436394    13.247290    -0.149407
C     19.308418     4.091194    12.665463    -0.091082
C     18.124878     4.772110    12.965563    -0.002485
C     18.149536     5.767878    13.896487    -0.085324
C     19.319800     6.179463    14.502812    -0.146825
C     16.876849     4.415530    12.169378     0.554630
C      9.563179     9.699741    17.987652     0.068820
C     10.801724     9.047277    18.208134    -0.131039
C     11.875257     9.821131    18.630724    -0.079057
C     11.719728    11.162098    18.814459    -0.012300
C     10.481182    11.791802    18.612351    -0.095801
C      9.441790    11.038812    18.195885    -0.163539
C     12.946893    12.019407    19.218676     0.560330
C     22.807838     6.462077    20.621186     0.083549
C     21.573086     6.972290    20.982532    -0.148472
C     20.943383    25.544777    22.121688    -0.091234
C     21.501014    24.562287    22.905624    -0.023867
C     22.768009    24.116563    22.617773    -0.103705
C     23.450820    24.524352    21.454118    -0.146537
C     20.725265    24.019832    24.093777     0.518375
C     21.537041    11.088121    12.965563    -0.024767
C     22.832487    11.628680    13.045182     0.182529
C      4.684861    11.916978    11.918274    -0.161396
C      5.809604    12.434777    12.420483    -0.163104
C      5.695804    12.448056    13.841366     0.191711
C      6.647948    12.956372    14.729419    -0.033629
C      6.503800    13.026551    16.131929     0.180909
C      7.344039    13.716951    17.026106    -0.163205
C      6.921076    13.495038    18.275503    -0.176387
C      5.735639    12.632040    18.159138     0.186426
C     24.000861    12.169246    19.267672    -0.040056
C     22.849564    11.448500    19.169680     0.187771
C     22.062434    10.942082    20.259841    -0.163412
C     20.979418    10.354105    19.769881    -0.160055
C     21.047698    10.462215    18.324499     0.196619
C     20.053826    10.063907    17.460945    -0.026782
C     20.017788    10.255473    16.095182     0.182258
C     19.029606     9.851475    15.182632    -0.147481
C     19.422222    10.122702    13.957732    -0.153766
C     20.706288    10.704989    14.074097     0.191175
C     21.026828    10.832065    11.575302     0.071665
C     20.323151    11.788001    10.932230    -0.158652
C     19.894496    11.645747     9.609338    -0.110107
C     20.230211    10.454619     8.972390    -0.005883
C     20.710077     9.460749     9.688956    -0.093153
C     21.157699     9.711115    10.944479    -0.137709
C     19.866043    10.327539     7.386145     0.607152
C      7.950980    13.428650    14.165965     0.077537
C      7.966153    14.530632    13.247290    -0.149772
C      9.142106    14.875831    12.665463    -0.090196
C     10.325648    14.194916    12.965563    -0.002586
C     10.300991    13.199149    13.896487    -0.087680
C      9.130728    12.787566    14.502812    -0.143856
C     11.573675    14.551494    12.169378     0.555608
C     18.887356     9.267294    17.987652     0.065546
C     17.648811     9.919759    18.208134    -0.127543
C     16.575280     9.145906    18.630724    -0.080212
C     16.730809     7.804939    18.814459    -0.011957
C     17.969354     7.175234    18.612351    -0.097041
C     19.008745     7.928224    18.195885    -0.163152
C     15.503645     6.947631    19.218676     0.559640
C     24.609703    12.504963    20.621186     0.084828
C      6.877455    11.994751    20.982532    -0.149993
C      7.507160    12.389266    22.121688    -0.090286
C     25.916531    13.371757    22.905624    -0.024018
C     24.649535    13.817482    22.617773    -0.100981
C     23.966722    13.409690    21.454118    -0.149625
C      7.725283    13.914215    24.093777     0.519255
C     12.620644    16.795281     2.345683    -0.036106
C     12.080085    18.090727     2.266064     0.186005
C     11.791787    18.910102     3.392972    -0.159951
C     11.273988     1.067845     2.890763    -0.160588
C     11.260709     0.954042     1.469880     0.193250
C     10.752393     1.906184     0.581827    -0.044149
C     20.165744    11.245563    29.801809     0.184699
C     19.475344    12.085801    28.907632    -0.164591
C     19.697257    11.662835    27.658235    -0.172668
C     20.560255    10.477398    27.774600     0.185650
C     21.023049     9.775618    26.666066    -0.051188
C     21.743795     8.624321    26.764058     0.190137
C     22.250213    26.804190    25.673897    -0.162877
C     22.838190    25.721174    26.163857    -0.159986
C     22.730080    25.789457    27.609239     0.199610
C     23.128388    24.795587    28.472793    -0.036154
C     22.936822    24.759551    29.838556     0.183509
C     13.857290    14.287841     0.128614    -0.146726
C     13.586063    14.680459     1.353514    -0.152384
C     13.003776    15.964525     1.237149     0.190085
C     12.876700    16.285070     3.735944     0.076981
C     11.920764    15.581395     4.379016    -0.162770
C     12.063018    15.152742     5.701908    -0.105968
C     13.254146    15.488458     6.338856    -0.008736
C     14.248016    15.968323     5.622290    -0.094555
C     13.997650    16.415943     4.366767    -0.141308
C     13.381226    15.124294     7.925101     0.607091
C     10.280115     3.209218     1.145281     0.077846
C      9.178133     3.224392     2.063956    -0.151596
C      8.832934     4.400347     2.645783    -0.092191
C      9.513849     5.583887     2.345683    -0.005384
C     10.509616     5.559229     1.414759    -0.086305
C     10.921199     4.388965     0.808434    -0.144021
C      9.157271     6.831916     3.141868     0.554334
C     23.925001    23.629116    27.946086     0.067813
C     23.272536    22.390571    27.725604    -0.128103
C     24.046389    21.317038    27.303014    -0.083136
C     25.387356    21.472567    27.119279    -0.010407
C     26.017061    22.711113    27.321387    -0.099122
C     25.264071    23.750505    27.737853    -0.163082
C     26.244664    20.245402    26.715062     0.560109
C     20.687332    10.384457    25.312552     0.088500
C     21.197544    11.619209    24.951206    -0.149428
C     20.803029    12.248912    23.812050    -0.094832
C     19.820538    11.691281    23.028114    -0.027450
C     19.374813    10.424286    23.315965    -0.101592
C     19.782605     9.741475    24.479620    -0.151861
C     19.278080    12.467030    21.839961     0.521412
C     15.829860     2.171724     2.345683    -0.036135
C     16.370420     0.876278     2.266064     0.186136
C     16.658719    19.023904     3.392972    -0.159244
C     17.176518    17.899161     2.890763    -0.162080
C     17.189794    18.012961     1.469880     0.192792
C     17.698108    17.060817     0.581827    -0.044619
C     27.251815    26.688495    29.801809     0.186287
C      8.975213    25.848256    28.907632    -0.166485
C      8.753298    26.271219    27.658235    -0.172136
C     26.857299    27.456656    27.774600     0.186496
C     26.394503     9.191434    26.666066    -0.050976
C     25.673757    10.342731    26.764058     0.189632
C     25.167337    11.129861    25.673897    -0.161083
C     24.579361    12.212877    26.163857    -0.160943
C     24.687474    12.144597    27.609239     0.199172
C     24.289168    13.138469    28.472793    -0.036758
C     24.480736    13.174507    29.838556     0.183869
C     14.593210     4.679159     0.128614    -0.149517
C     14.864439     4.286543     1.353514    -0.150997
C     15.446726     3.002477     1.237149     0.191799
C     15.573807     2.681937     3.735944     0.074601
C     16.529745     3.385614     4.379016    -0.160149
C     16.387494     3.814269     5.701908    -0.105964
C     15.196367     3.478554     6.338856    -0.007211
C     14.202495     2.998688     5.622290    -0.095748
C     14.452858     2.551066     4.366767    -0.134870
C     15.069289     3.842722     7.925101     0.608643
C     18.170387    15.757785     1.145281     0.078854
C     19.272371    15.742612     2.063956    -0.151736
C     19.617571    14.566659     2.645783    -0.088283
C     18.936655    13.383117     2.345683    -0.006369
C     17.940887    13.407774     1.414759    -0.085137
C     17.529302    14.578037     0.808434    -0.144714
C     19.293235    12.135090     3.141868     0.549819
C     23.492554    14.304939    27.946086     0.068748
C     24.145018    15.543484    27.725604    -0.132619
C     23.371164    16.617015    27.303014    -0.076291
C     22.030197    16.461486    27.119279    -0.013823
C     21.400493    15.222941    27.321387    -0.097462
C     22.153483    14.183550    27.737853    -0.161181
C     21.172888    17.688650    26.715062     0.560232
C     26.730218     8.582592    25.312552     0.086626
C     26.220005    26.314840    24.951206    -0.149205
C      7.647518    25.685135    23.812050    -0.094676
C      8.630008     7.275764    23.028114    -0.025138
C      9.075732     8.542760    23.315965    -0.103364
C      8.667943     9.225573    24.479620    -0.151799
C      9.172463    25.467012    21.839961     0.522396
C     21.537046    20.571625    17.656929    -0.040541
C     22.832492    21.112185    17.577310     0.187922
C     23.651867    21.400484    18.704218    -0.159687
C      5.809610    21.918283    18.202009    -0.161119
C      5.695807    21.931559    16.781126     0.190821
C      6.647949    22.439873    15.893073    -0.043736
C      6.503798    22.510050    14.490563     0.186485
C      7.344036     4.233448    13.596386    -0.168396
C      6.921070     4.011533    12.346989    -0.174043
C      5.735633    22.115534    12.463354     0.186326
C      5.033853    21.652738    11.354820    -0.052609
C      3.882556    20.931992    11.452812     0.193060
C     22.062425    20.425572    10.362651    -0.161738
C     20.979409    19.837596    10.852611    -0.160475
C     21.047692    19.945709    12.297993     0.201257
C     20.053822    19.547403    13.161547    -0.038000
C     20.017786    19.738971    14.527310     0.182860
C     19.029606    19.334975    15.439860    -0.147384
C     19.422224    19.606204    16.664760    -0.150994
C     20.706290    20.188491    16.548395     0.191652
C     21.026835    20.315572    19.047190     0.076855
C     20.323160    21.271510    19.690262    -0.160990
C     19.894507    21.129259    21.013154    -0.110791
C     20.230223    19.938132    21.650102    -0.006441
C     20.710088    18.944260    20.933536    -0.092574
C     21.157708    19.194623    19.678013    -0.140417
C     19.866059    19.811054    23.236347     0.608662
C      7.950983    22.912152    16.456527     0.076917
C      7.966157    24.014136    17.375202    -0.152142
C      9.142112    24.359336    17.957029    -0.093031
C     10.325652    23.678420    17.656929    -0.005098
C     10.300994    22.682652    16.726005    -0.085399
C      9.130730    22.271067    16.119680    -0.147860
C     11.573681    24.035000    18.453114     0.554574
C     18.887351    18.750789    12.634840     0.071777
C     17.648806    19.403253    12.414358    -0.132493
C     16.575273    18.629399    11.991768    -0.079868
C     16.730802    17.288432    11.808033    -0.013501
C     17.969348    16.658728    12.010141    -0.096377
C     19.008740    17.411718    12.426607    -0.163596
C     15.503637    16.431123    11.403816     0.560328
C      5.642692    21.988453    10.001306     0.086184
C      6.877444    21.478240     9.639960    -0.148863
C      7.507147     2.905753     8.500804    -0.091940
C      6.949516     3.888243     7.716868    -0.025853
C      5.682521     4.333967     8.004719    -0.104767
C      4.999710     3.926178     9.168374    -0.148576
C      7.725265     4.430698     6.528715     0.518291
C      6.913489    17.362409    17.656929    -0.038682
C      5.618043    16.821850    17.577310     0.185307
C     23.765669    16.533552    18.704218    -0.161395
C     22.640926    16.015753    18.202009    -0.162824
C     22.754726    16.002474    16.781126     0.192825
C     21.802582    15.494158    15.893073    -0.045408
C     21.946730    15.423979    14.490563     0.182867
C     21.106491    14.733579    13.596386    -0.163854
C     21.529454    14.955492    12.346989    -0.176513
C     22.714891    15.818490    12.463354     0.187956
C      4.449669    16.281284    11.354820    -0.052203
C      5.600966    17.002030    11.452812     0.190271
C      6.388096    17.508448    10.362651    -0.162948
C      7.471112    18.096425    10.852611    -0.158964
C      7.402832    17.988315    12.297993     0.197802
C      8.396704    18.386623    13.161547    -0.038865
C      8.432742    18.195057    14.527310     0.185147
C      9.420924    18.599055    15.439860    -0.147007
C      9.028308    18.327828    16.664760    -0.152379
C      7.744242    17.745541    16.548395     0.192506
C      7.423702    17.618465    19.047190     0.074778
C      8.127379    16.662529    19.690262    -0.159812
C      8.556034    16.804783    21.013154    -0.111643
C      8.220319    17.995911    21.650102    -0.006661
C      7.740453    18.989781    20.933536    -0.093759
C      7.292831    18.739415    19.678013    -0.137713
C      8.584487    18.122991    23.236347     0.606945
C     20.499550    15.021880    16.456527     0.080306
C     20.484377    13.919898    17.375202    -0.152585
C     19.308424    13.574699    17.957029    -0.092202
C     18.124882    14.255614    17.656929    -0.005289
C     18.149539    15.251381    16.726005    -0.087757
C     19.319802    15.662964    16.119680    -0.144970
C     16.876855    13.899036    18.453114     0.555528
C      9.563174    19.183236    12.634840     0.068609
C     10.801719    18.530771    12.414358    -0.129011
C     11.875250    19.304624    11.991768    -0.081043
C     11.719721    20.645591    11.808033    -0.013226
C     10.481176    21.275296    12.010141    -0.097654
C      9.441785    20.522306    12.426607    -0.163259
C     12.946885    21.502899    11.403816     0.559633
C      3.840827    15.945567    10.001306     0.087516
C     21.573075    16.455779     9.639960    -0.150424
C     20.943370    16.061264     8.500804    -0.091034
C      2.533999    15.078773     7.716868    -0.025964
C      3.800995    14.633048     8.004719    -0.102063
C      4.483808    15.040840     9.168374    -0.151719
C     20.725247    14.536315     6.528715     0.519176
N      6.067543     2.613653     0.048996    -0.323258
N     16.668229     9.735790    29.520082    -0.319570
N      7.636116    18.217805     1.537249    -0.322066
N      6.374811     1.521156     2.676406    -0.316846
N      3.415957    16.353347     0.048996    -0.324282
N     11.782329     9.231268    29.520082    -0.319168
N      1.847387     0.749198     1.537249    -0.323166
N      3.108694    17.445849     2.676406    -0.316239
N      7.355418     8.157722    15.360242    -0.314728
N      4.994025     7.040564    14.208836    -0.308916
N     22.959570     6.589152    16.848495    -0.315114
N      6.262921     7.850459    17.987652    -0.309841
N     21.095112    10.809308    15.360242    -0.314192
N      4.489503    11.926464    14.208836    -0.310433
N      5.490963    12.377881    16.848495    -0.312372
N     22.187614    11.116576    17.987652    -0.305085
N     22.382987    25.836877    30.573496    -0.323304
N     11.782301    18.714740     1.102410    -0.319607
N     20.814414    10.232725    29.085243    -0.322113
N     22.075719    26.929374    27.946086    -0.316836
N     25.034573    12.097183    30.573496    -0.324329
N     16.668201    19.219262     1.102410    -0.319206
N     26.603143    27.701332    29.085243    -0.323214
N     25.341836    11.004681    27.946086    -0.316227
N     21.095112    20.292808    15.262250    -0.325787
N     23.456505    21.409966    16.413656    -0.318959
N      5.490960    21.861378    13.773997    -0.325656
N     22.187609    20.600071    12.634840    -0.320189
N      7.355418    17.641222    15.262250    -0.325651
N     23.961027    16.524066    16.413656    -0.320740
N     22.959567    16.072649    13.773997    -0.323290
N      6.262916    17.333954    12.634840    -0.315696
O     15.898161    14.012841    22.238054    -0.528652
O     14.003358    13.220021    22.280925    -0.510983
O     19.977967    21.658443    26.476207    -0.439970
O     18.786841    20.562152    27.909339    -0.519927
O      2.763496     9.242623     4.311647    -0.495709
O     19.934321     8.070462     3.827812    -0.531847
O     10.120800    16.594238     9.437852    -0.298637
O      8.768453    14.908071     9.058133    -0.447618
O     12.552382    23.921202    22.238054    -0.529495
O     14.447186    24.714023    22.280925    -0.511180
O      8.472585    16.275609    26.476207    -0.437910
O      9.663714    17.371903    27.909339    -0.517786
O      6.720012     9.724385     4.311647    -0.495963
O      8.516187    10.896545     3.827812    -0.532295
O     18.329718    21.339781     9.437852    -0.298041
O     19.682065     4.058947     9.058133    -0.450017
O      9.271076     7.810617     6.926808    -0.530716
O      8.478256     9.705421     6.969679    -0.512861
O     16.916678     3.730820    11.164961    -0.442062
O     15.820387     4.921949    12.598093    -0.522024
O     13.984388    11.461777    19.622893    -0.497815
O     12.812227    13.257952    19.139058    -0.533192
O     21.336003    23.071483    24.749098    -0.300250
O     19.649836    24.423830    24.369379    -0.446220
O     19.179437    11.156396     6.926808    -0.530187
O     19.972258     9.261593     6.969679    -0.511565
O     11.533844    15.236202    11.164961    -0.441733
O     12.630138    14.045076    12.598093    -0.523379
O     14.466150     7.505261    19.622893    -0.498170
O     15.638310    24.676086    19.139058    -0.532645
O     26.081546    14.862565    24.749098    -0.299691
O      8.800712    13.510218    24.369379    -0.446649
O     12.552369    14.437689     8.384438    -0.529013
O     14.447172    15.230509     8.341567    -0.510840
O      8.472563     6.792087     4.146285    -0.440242
O      9.663689     7.888378     2.713153    -0.520074
O     25.687034    19.207907    26.310845    -0.495631
O      8.516209    20.380068    26.794681    -0.531734
O     18.329730    11.856292    21.184640    -0.300580
O     19.682077    13.542459    21.564359    -0.447806
O     15.898148     4.529328     8.384438    -0.529841
O     14.003344     3.736507     8.341567    -0.511060
O     19.977945    12.174921     4.146285    -0.438168
O     18.786816    11.078627     2.713153    -0.517945
O     21.730518    18.726145    26.310845    -0.495827
O     19.934343    17.553985    26.794681    -0.532128
O     10.120812     7.110749    21.184640    -0.299858
O      8.768465    24.391583    21.564359    -0.450189
O     19.179454    20.639913    23.695684    -0.530052
O     19.972274    18.745109    23.652813    -0.511391
O     11.533852    24.719710    19.457531    -0.441696
O     12.630143    23.528581    18.024399    -0.520941
O     14.466142    16.988753    10.999599    -0.495469
O     15.638303    15.192578    11.483434    -0.532528
O      7.114527     5.379047     5.873394    -0.298428
O      8.800694     4.026700     6.253113    -0.445526
O      9.271093    17.294134    23.695684    -0.529253
O      8.478272    19.188937    23.652813    -0.509795
O     16.916686    13.214328    19.457531    -0.441290
O     15.820392    14.405454    18.024399    -0.522260
O     13.984380    20.945269    10.999599    -0.495662
O     12.812220     3.774444    11.483434    -0.531948
O      2.368984    13.587965     5.873394    -0.298018
O     19.649818    14.940312     6.253113    -0.445939
O      4.741751    18.967001     0.667570    -0.586203
O     23.708766     9.483516    15.978816    -0.523903
O     23.708779     9.483529    29.954922    -0.586217
O      4.741764    18.967014    14.643676    -0.586225

The following XYZ coordinates are in angstroms. Other properties are in atomic units.
The sperically averaged electron density of each atom fit to a function of the form exp(a - br)
eigen_1, eigen_2 and eigen_3 are the three eigenvalues of traceless quadrupole moment tensor
  atom number  atomic symbol              X              Y              Z     net charge C6 coefficient C8 coefficient C10 coefficient fluctuating dipole atomic polarizability isotropic forcefield polarizability              a              b squared Pearson coefficient          <r^3>          <r^4>         wp_QDO          m_QDO          q_QDO       dipole_x       dipole_y       dipole_z         dipole            Qxy            Qxz            Qyz     Q(x^2-y^2)  Q(3z^2 - R^2)        eigen_1        eigen_2        eigen_3 static polarizability      alpha(xx)      alpha(xy)      alpha(xz)      alpha(yy)      alpha(yz)      alpha(zz) atomic spin moment
            1             Cd      14.749897      13.834170      20.109178       0.980920     133.342386 0.33918812E+04  0.12169152E+06                                20.077004                           18.110843       0.867077       1.994322                    0.999199      75.835825     200.126468       0.470780       0.362634      -1.206485      -0.003640       0.012260      -0.004469       0.013547      -0.057528       0.017949      -0.031788      -0.148797      -0.260894      -0.093583      -0.049547       0.143130             22.848225      29.463579       4.991464      -2.234802      13.987316      -0.641785      25.093780           0.012906
            2             Cd      13.700642      24.099869      20.109178       0.980592     133.251034 0.33888109E+04  0.12154931E+06                                20.063832                           18.099002       0.875701       1.996756                    0.999245      75.829711     200.059571       0.471094       0.362488      -1.206651       0.002452      -0.012940      -0.005002       0.014088      -0.058047      -0.018199       0.031793      -0.148397      -0.258338      -0.092864      -0.050060       0.142924             22.833054      29.442914       4.987977       2.233680      13.978664       0.641297      25.077583           0.012838
            3             Cd       9.092405       8.958877       4.797932       0.981155     133.181473 0.33868005E+04  0.12145973E+06                                20.057934                           18.094696       0.868801       1.995084                    0.999193      75.807362     199.989181       0.471107       0.362530      -1.206610       0.012603       0.003339      -0.003119       0.013406       0.057625      -0.031488      -0.018314       0.148689      -0.261985      -0.094002      -0.049264       0.143266             22.824696      13.973785      -4.985963      -0.637995      29.436590       2.228025      25.063712           0.012978
            4             Cd      19.358104      10.008132       4.797932       0.980057     133.285907 0.33901051E+04  0.12160780E+06                                20.067271                           18.102406       0.874266       1.996235                    0.999197      75.843757     200.109053       0.471050       0.362486      -1.206648      -0.013795      -0.003509      -0.003280       0.014607       0.057214       0.030763       0.018570       0.149238      -0.261844      -0.093961      -0.049064       0.143026             22.836699      13.981468      -4.990621       0.637118      29.454516      -2.228756      25.074113           0.012788
            5             Cd      13.700633      14.616360      10.513314       0.980567     133.414081 0.33942793E+04  0.12180033E+06                                20.085003                           18.118066       0.866349       1.994023                    0.999198      75.851204     200.192521       0.470650       0.362666      -1.206445       0.003167      -0.011990       0.004627       0.013237      -0.057623       0.017710      -0.031835      -0.148838      -0.259424      -0.093043      -0.049922       0.142965             22.856504      29.473956       4.991611      -2.229434      13.991303      -0.638416      25.104253           0.012834
            6             Cd      14.749888       4.350661      10.513314       0.980223     133.322929 0.33911936E+04  0.12165736E+06                                20.071825                           18.106155       0.874973       1.996455                    0.999245      75.845160     200.125417       0.470966       0.362519      -1.206613      -0.001989       0.012704       0.005150       0.013851      -0.058151      -0.017961       0.031847      -0.148505      -0.256935      -0.092345      -0.050458       0.142803             22.841484      29.453616       4.988277       2.228412      13.982701       0.637991      25.088136           0.012935
            7             Cd      19.358125      19.491653      25.824560       0.980762     133.249027 0.33888962E+04  0.12155438E+06                                20.065036                           18.100600       0.868549       1.994885                    0.999195      75.823894     200.052578       0.471015       0.362543      -1.206593      -0.012609      -0.003385       0.003478       0.013510       0.057777      -0.031667      -0.018315       0.148807      -0.262617      -0.094226      -0.049328       0.143553             22.833534      13.978563      -4.987362      -0.639240      29.443334       2.228225      25.078706           0.013160
            8             Cd       9.092426      18.442398      25.824560       0.979651     133.349486 0.33920875E+04  0.12169728E+06                                20.073874                           18.107923       0.874072       1.996052                    0.999199      75.859975     200.170072       0.470967       0.362495      -1.206635       0.013847       0.003567       0.003665       0.014761       0.057374       0.030889       0.018556       0.149431      -0.262540      -0.094189      -0.049150       0.143339             22.844945      13.986053      -4.991990       0.638214      29.460997      -2.228814      25.087785           0.013130
            9             Fe       6.361153       0.698745       0.756988       0.770064     120.498102 0.27934275E+04  0.98224826E+05                                19.416416                           17.050454       0.522987       1.938886                    0.998435      56.951102     163.257254       0.446330       0.390271      -1.151350      -0.047585      -0.027227      -0.008244       0.055440       0.113707       0.018544       0.005242       0.179124      -0.300721      -0.102840      -0.093238       0.196078             21.688992      23.691705      -1.775564      -1.096297      18.859798       0.654969      22.515473           3.032583
           10             Fe       3.122348      18.268256       0.756988       0.770757     120.476771 0.27927436E+04  0.98205688E+05                                19.429407                           17.061053       0.516446       1.936986                    0.998498      56.964894     163.360216       0.445645       0.390852      -1.150794       0.048084       0.026422      -0.008587       0.055533       0.113844      -0.019186      -0.005183       0.180418      -0.302831      -0.103734      -0.093270       0.197004             21.704221      23.705690      -1.776846       1.097402      18.873471      -0.657127      22.533501           3.030660
           11             Fe       5.440510       7.864113      16.068234       0.713713     123.280961 0.28899212E+04  0.10244838E+06                                19.667709                           17.311765       0.527489       1.934612                    0.998344      57.926193     166.539332       0.444282       0.388891      -1.152773      -0.019329       0.035820      -0.007762       0.041436      -0.101187       0.005191      -0.018795      -0.166675      -0.269310      -0.092816      -0.084538       0.177355             21.939125      19.108086       1.875016       0.667854      23.862233       1.121313      22.847058          -3.117765
           12             Fe      23.010021      11.102918      16.068234       0.711035     123.452482 0.28955892E+04  0.10269190E+06                                19.675696                           17.320618       0.540101       1.937700                    0.998351      57.978894     166.684513       0.444514       0.388527      -1.153129       0.019168      -0.035279      -0.008440       0.041027      -0.100461      -0.004979       0.018168      -0.167955      -0.268271      -0.092361      -0.084583       0.176944             21.946861      19.112856       1.872370      -0.668532      23.872687      -1.128584      22.855041           2.673238
           13             Fe      22.089377      27.751785      29.865504       0.770099     120.496077 0.27933341E+04  0.98220753E+05                                19.416269                           17.050212       0.522971       1.938888                    0.998435      56.950159     163.254092       0.446332       0.390273      -1.151348       0.047583       0.027221       0.008242       0.055435       0.113701       0.018555       0.005259       0.179115      -0.300666      -0.102819      -0.093245       0.196064             21.688922      23.691850      -1.775588      -1.096197      18.859783       0.655028      22.515133           3.032699
           14             Fe      25.328182      10.182274      29.865504       0.770789     120.474771 0.27926514E+04  0.98201673E+05                                19.429267                           17.060819       0.516430       1.936989                    0.998498      56.963959     163.357105       0.445646       0.390854      -1.150792      -0.048083      -0.026416       0.008585       0.055529       0.113835      -0.019197      -0.005201       0.180409      -0.302769      -0.103711      -0.093276       0.196987             21.704155      23.705851      -1.776876       1.097319      18.873472      -0.657192      22.533143           3.030771
           15             Fe      23.010020      20.586417      14.554258       0.771877     120.397818 0.27900267E+04  0.98084031E+05                                19.418401                           17.050498       0.515847       1.936830                    0.998487      56.940165     163.255342       0.445881       0.390748      -1.150896       0.027601      -0.049293       0.007625       0.057006      -0.112108       0.005186      -0.019949      -0.178042      -0.298525      -0.102629      -0.091670       0.194299             21.690951      18.870254       1.782750       0.652689      23.677946       1.091341      22.524654           3.032714
           16             Fe       5.440509      17.347612      14.554258       0.769683     120.538387 0.27945999E+04  0.98278413E+05                                19.424627                           17.057431       0.528070       1.939863                    0.998492      56.983779     163.372354       0.446096       0.390426      -1.151211      -0.027532       0.048983       0.008321       0.056803      -0.111367      -0.004947       0.019393      -0.179220      -0.297474      -0.102200      -0.091637       0.193836             21.696960      18.874149       1.780780      -0.652926      23.685904      -1.098153      22.530828           3.031326
           17              H      16.514593       9.750960      26.310845       0.148503       1.057753 0.77092947E+01  0.74718539E+02                                 1.702994                            1.619863      -0.887708       2.477960                    0.999338       3.240467       8.908850       0.495130       1.276361      -0.711942      -0.005790       0.002164      -0.042162       0.042612      -0.006056       0.003638       0.001575      -0.013667       0.057488      -0.019122      -0.000452       0.019574              1.728530       1.474405      -0.047495       0.113718       1.475907      -0.236664       2.235278           0.000034
           18              H      17.480014      26.637281      27.223395       0.143783       0.967185 0.68920476E+01  0.64968516E+02                                 1.599772                            1.526274      -0.841296       2.494474                    0.999655       3.202941       8.691300       0.512629       1.267500      -0.713007       0.008817      -0.029040      -0.029616       0.042405      -0.005432      -0.001452       0.010688      -0.016929       0.033418      -0.015750      -0.003284       0.019034              1.621931       1.528295      -0.278698      -0.137197       1.793615       0.289334       1.543884           0.000015
           19              H       9.510055      15.617429       1.476004       0.138953       1.079657 0.80353384E+01  0.78995659E+02                                 1.750005                            1.671359      -0.918355       2.458211                    0.998860       3.373021       9.458873       0.477903       1.303667      -0.705438       0.023497      -0.032402      -0.004006       0.040225      -0.016375      -0.003403      -0.001877      -0.013388      -0.004476      -0.017860      -0.000582       0.018442              1.779549       1.843444      -0.375065      -0.155694       1.881951       0.232233       1.613250          -0.000029
           20              H       9.087093      16.400769       3.760442       0.137070       0.961991 0.68857041E+01  0.65808534E+02                                 1.670648                            1.583185      -1.092574       2.370109                    0.997556       3.529030      10.093416       0.469490       1.365043      -0.690184       0.015043      -0.021910       0.030187       0.040219      -0.008518       0.006688      -0.006033      -0.016379       0.023406      -0.016387       0.000132       0.016256              1.714479       1.622543      -0.129622       0.204508       1.438969      -0.242181       2.081923           0.000029
           21              H       6.274289      20.393324       5.867269       0.133911       1.133455 0.83327342E+01  0.83042745E+02                                 1.830313                            1.716862      -1.132798       2.351645                    0.996521       3.559048      10.198688       0.463316       1.326522      -0.699202      -0.002302      -0.004585       0.037462       0.037811      -0.004219      -0.006172      -0.004764      -0.004751       0.042974      -0.014113      -0.002364       0.016477              1.913695       1.469367      -0.087461       0.083406       1.568439      -0.172990       2.703279          -0.000052
           22              H       5.196963       3.419755       4.960844       0.136656       1.035699 0.75787092E+01  0.74427573E+02                                 1.775224                            1.676466      -1.300710       2.275993                    0.993791       3.685367      10.797326       0.448479       1.390674      -0.684782      -0.016062       0.027137       0.025926       0.040823      -0.015006      -0.009936       0.006285      -0.007760       0.015520      -0.018881      -0.002012       0.020893              1.833486       1.679017      -0.289292      -0.211341       1.918074       0.373354       1.903368           0.000069
           23              H       4.701919       5.506120       0.104116       0.137848       1.130344 0.81312104E+01  0.79103863E+02                                 1.717831                            1.614500      -0.855770       2.484461                    0.999553       3.191690       8.520645       0.523735       1.202132      -0.729637      -0.018355       0.037944       0.000552       0.042154      -0.014840      -0.000639      -0.004230      -0.018858      -0.012285      -0.016112      -0.003999       0.020111              1.757204       1.596987      -0.385232      -0.117225       2.113589       0.281110       1.561036           0.000067
           24              H      14.703246      14.253728      28.466669       0.148532       1.124528 0.80745603E+01  0.78151367E+02                                 1.695219                            1.597974      -0.876280       2.484734                    0.999358       3.088496       8.133897       0.533625       1.185910      -0.734594      -0.009765       0.027160      -0.030538       0.042019      -0.010494       0.002207      -0.010086      -0.021643       0.023315      -0.019090      -0.000742       0.019832              1.708256       1.403996      -0.104835       0.086740       1.581180      -0.351969       2.139590           0.000058
           25              H      17.330174      13.081566      26.708938       0.101655       1.125643 0.82085393E+01  0.80911669E+02                                 1.772669                            1.662465      -0.893798       2.441824                    0.998361       3.528362       9.820812       0.492142       1.262613      -0.713020       0.031275       0.011541       0.015679       0.036840       0.013518       0.006611      -0.005576       0.020451       0.005031      -0.020650       0.003664       0.016986              1.821855       2.333362       0.127523       0.419451       1.407563      -0.014775       1.724638          -0.000002
           26              H      17.068427      13.790930      24.479620       0.129393       1.188419 0.86229068E+01  0.85458747E+02                                 1.801418                            1.680067      -0.939302       2.442649                    0.998573       3.324509       9.072266       0.503469       1.227526      -0.723021       0.029132       0.026194      -0.019529       0.043774       0.015316      -0.000572      -0.005457       0.013861      -0.004448      -0.017254      -0.000917       0.018171              1.863257       2.050929       0.369033      -0.371084       1.651210      -0.334898       1.887632           0.000024
           27              H      13.322445      12.451860      24.644982       0.124429       1.117041 0.78703362E+01  0.75642352E+02                                 1.671325                            1.559631      -0.880431       2.464081                    0.998995       3.198328       8.376980       0.549861       1.158995      -0.739272      -0.036118       0.006450      -0.012951       0.038908       0.002519       0.002085      -0.007192       0.029468      -0.010187      -0.017180       0.000416       0.016763              1.729628       2.270350       0.038279       0.363945       1.276560      -0.081026       1.641974           0.000112
           28              H      13.747308      11.585070      26.702813       0.090341       1.087376 0.78348107E+01  0.76684892E+02                                 1.744371                            1.629941      -1.123487       2.316934                    0.997027       3.757270      10.578705       0.492128       1.271588      -0.708496      -0.022692      -0.014465       0.011202       0.029149       0.003706       0.005220      -0.009240       0.018624       0.009225      -0.016775       0.005369       0.011406              1.802858       2.158562       0.426787      -0.382984       1.546679      -0.293753       1.703332          -0.000027
           29              H      19.750365      26.022752      28.362552       0.103902       1.059415 0.79535395E+01  0.79462751E+02                                 1.822263                            1.727968      -1.437023       2.182297                    0.992198       4.094494      12.303541       0.435473       1.407804      -0.679203       0.018438       0.026640      -0.013483       0.035092       0.000253      -0.011633       0.001692      -0.016321      -0.002237      -0.016479       0.006982       0.009497              1.866687       1.960757       0.397802      -0.207231       2.144739      -0.124465       1.494566           0.000095
           30              H      20.336444      24.031216      27.358134       0.114503       0.997815 0.71572268E+01  0.69741930E+02                                 1.768473                            1.652153      -1.369000       2.230665                    0.992025       3.919730      11.684732       0.439511       1.430168      -0.675598       0.026211       0.001088      -0.028438       0.038690       0.001699      -0.012615      -0.001659      -0.002788      -0.017708      -0.015332       0.003600       0.011733              1.862874       2.116451      -0.042686      -0.584752       1.565873       0.119829       1.906297          -0.000308
           31              H      17.516053      22.077617      29.446588       0.122812       1.188692 0.87614549E+01  0.86485124E+02                                 1.747118                            1.651281      -0.901842       2.454452                    0.998815       3.259869       8.649491       0.531672       1.167070      -0.738079      -0.016907      -0.035145       0.012690       0.041012       0.007869      -0.012150      -0.004546      -0.006610      -0.012702      -0.015143      -0.001518       0.016660              1.769361       1.627551       0.295338      -0.226660       2.206771      -0.121515       1.473761           0.000285
           32              H      16.823759      24.057773      30.451006       0.111803       1.042104 0.74905960E+01  0.73001611E+02                                 1.743906                            1.631743      -1.271027       2.270941                    0.993862       3.754246      10.789254       0.471489       1.332964      -0.695355      -0.026105      -0.004591       0.025182       0.036561       0.002056      -0.013786       0.001260      -0.013010      -0.018328      -0.018819       0.008656       0.010163              1.822392       2.123213      -0.012138      -0.616420       1.449147       0.059465       1.894815           0.000011
           33              H       6.113067       6.152898       2.768273       0.122745       1.117450 0.82074160E+01  0.81620277E+02                                 1.824399                            1.710039      -1.064704       2.379418                    0.996658       3.608432      10.385525       0.460975       1.336094      -0.696785       0.039318       0.010701       0.000700       0.040755       0.003748      -0.006417       0.003449       0.002454      -0.042918      -0.016815       0.005233       0.011582              1.854627       2.511904       0.012907      -0.100551       1.617955       0.072813       1.434023          -0.000091
           34              H       4.810035       7.977524       3.478715       0.132468       1.107891 0.76408011E+01  0.74270873E+02                                 1.773886                            1.616328      -1.160703       2.335930                    0.996227       3.515226       9.842384       0.491445       1.282187      -0.707482       0.020623       0.032665       0.010648       0.040071       0.003357      -0.000644       0.000169       0.001264      -0.024940      -0.008355       0.000773       0.007582              1.902143       1.620907       0.352363       0.051222       2.709957       0.262079       1.375565           0.000096
           35              H       1.502190       5.635099       3.454217       0.120591       1.113637 0.81542836E+01  0.79830526E+02                                 1.725802                            1.632994      -0.997578       2.407536                    0.998044       3.383013       9.227269       0.510162       1.226351      -0.721951      -0.039151      -0.004613       0.007615       0.040151       0.007999      -0.005223       0.003578       0.014191      -0.037863      -0.015567      -0.001815       0.017382              1.745524       2.227446       0.092985      -0.130958       1.636214       0.062555       1.372914           0.000071
           36              H       2.769185       3.859787       2.731526       0.097572       1.040339 0.75188637E+01  0.73787135E+02                                 1.776864                            1.660085      -1.274430       2.252236                    0.994533       3.985135      11.719845       0.454086       1.374484      -0.685919      -0.014968      -0.027327      -0.005841       0.031701      -0.002714      -0.005200       0.008342      -0.009039      -0.030960      -0.014435       0.000288       0.014147              1.858519       1.768149       0.463108       0.094203       2.336722       0.181458       1.470686           0.000053
           37              H       6.611901      16.414047       5.107832       0.106935       1.017683 0.74177828E+01  0.72347691E+02                                 1.734359                            1.637943      -1.296202       2.254884                    0.993491       3.846186      11.174372       0.463021       1.356296      -0.690125      -0.022700      -0.020374      -0.017602       0.035217       0.010591       0.007082      -0.006322      -0.009762       0.004386      -0.017137       0.005837       0.011300              1.780567       1.909399       0.287664       0.431322       1.526430       0.202754       1.905873           0.000181
           38              H       7.247298      15.378451       7.061547       0.121429       1.152603 0.86223440E+01  0.85659332E+02                                 1.772821                            1.685672      -0.987710       2.410999                    0.998096       3.425307       9.433059       0.498890       1.235811      -0.720058      -0.017964      -0.034184       0.007477       0.039334       0.015219       0.005073      -0.002168      -0.008752      -0.018778      -0.015747      -0.003290       0.019037              1.799763       1.633273       0.341794      -0.112370       2.034517      -0.333092       1.731498           0.000209
           39              H       9.676971      18.453002       7.906727       0.120736       1.139112 0.84508499E+01  0.83175321E+02                                 1.736326                            1.651627      -0.899993       2.453741                    0.998854       3.310166       8.946514       0.514111       1.210472      -0.726927       0.027899       0.021937       0.025308       0.043590       0.012937       0.008723       0.003531      -0.009914      -0.004997      -0.015337      -0.002635       0.017972              1.766795       1.737194       0.176510       0.353948       1.548769       0.164903       2.014421           0.001577
           40              H       8.999847      19.575847       5.940763       0.128502       1.058094 0.79000061E+01  0.77187384E+02                                 1.709005                            1.641327      -0.961112       2.432489                    0.998240       3.389636       9.416785       0.490223       1.278774      -0.710212       0.017025       0.036255      -0.005203       0.040390       0.012193       0.008781      -0.005513      -0.007441      -0.001725      -0.018447       0.005345       0.013102              1.714657       1.523477       0.202218      -0.078674       2.031394      -0.194770       1.589100           0.000021
           41              H      11.935959       9.216091      26.310845       0.148585       1.060536 0.77362948E+01  0.75065246E+02                                 1.707862                            1.624187      -0.891274       2.476369                    0.999282       3.245554       8.935456       0.493662       1.278705      -0.711431       0.005487      -0.002235      -0.042120       0.042535      -0.006223      -0.003968      -0.001870      -0.013138       0.057696      -0.019164      -0.000571       0.019735              1.733573       1.478112      -0.047823      -0.114328       1.479678       0.237885       2.242930           0.000034
           42              H      10.970539      11.296772      27.223395       0.144307       0.965891 0.68876177E+01  0.64981423E+02                                 1.605796                            1.531736      -0.865287       2.486213                    0.999494       3.205197       8.729618       0.508225       1.277410      -0.710907      -0.009020       0.028912      -0.029609       0.042355      -0.004912       0.001387      -0.010414      -0.016977       0.033288      -0.015443      -0.003234       0.018677              1.628153       1.533924      -0.280548       0.138059       1.800911      -0.291085       1.549624           0.000015
           43              H      18.940448       3.349574       1.476004       0.139463       1.074800 0.79909485E+01  0.78449523E+02                                 1.744894                            1.666899      -0.919979       2.458327                    0.998838       3.364843       9.428948       0.478479       1.303922      -0.705412      -0.023037       0.032660      -0.003918       0.040159      -0.016449       0.003457       0.001855      -0.013376      -0.004286      -0.017964      -0.000515       0.018479              1.774197       1.837729      -0.372828       0.154774       1.875839      -0.230956       1.609025          -0.000028
           44              H      19.363414       2.566239       3.760442       0.136828       0.962127 0.68863520E+01  0.65817398E+02                                 1.670984                            1.583381      -1.085494       2.373246                    0.997694       3.529491      10.095502       0.469399       1.365252      -0.690146      -0.015034       0.022026       0.030498       0.040513      -0.008558      -0.006925       0.005750      -0.016640       0.023061      -0.016570       0.000420       0.016150              1.714874       1.622829      -0.129740      -0.204746       1.439195       0.242467       2.082598           0.000030
           45              H       3.209222      17.540687       5.867269       0.133216       1.133318 0.83293929E+01  0.82974225E+02                                 1.827619                            1.714559      -1.126923       2.353569                    0.996519       3.557107      10.180179       0.464573       1.323496      -0.699828       0.002223       0.004389       0.037946       0.038264      -0.004067       0.006208       0.004872      -0.004184       0.043133      -0.013937      -0.002652       0.016589              1.910702       1.467552      -0.087243      -0.083199       1.566378       0.172604       2.698176          -0.000052
           46              H       4.286547      15.547255       4.960844       0.137085       1.037211 0.75921688E+01  0.74590031E+02                                 1.776505                            1.677562      -1.305965       2.273471                    0.993701       3.687249      10.803706       0.448506       1.390025      -0.684887       0.016290      -0.026649       0.025850       0.040543      -0.014973       0.009918      -0.006383      -0.008002       0.014947      -0.018786      -0.002151       0.020937              1.834871       1.680266      -0.289640       0.211663       1.919505      -0.373809       1.904842           0.000068
           47              H       4.781581      13.460880       0.104116       0.139184       1.129034 0.81213627E+01  0.78997865E+02                                 1.717842                            1.614557      -0.855167       2.484981                    0.999524       3.189221       8.518342       0.523131       1.203675      -0.729276       0.018535      -0.037596       0.000676       0.041922      -0.014369       0.000488       0.004307      -0.018296      -0.013110      -0.015433      -0.004310       0.019743              1.757196       1.597036      -0.385134       0.117182       2.113454      -0.281059       1.561098           0.000066
           48              H      13.747309      23.680327      28.466669       0.148096       1.125334 0.80814902E+01  0.78236480E+02                                 1.696261                            1.598866      -0.880579       2.483449                    0.999379       3.089298       8.137377       0.533365       1.186216      -0.734535       0.009696      -0.027053      -0.030522       0.041922      -0.011011      -0.002084       0.010170      -0.022193       0.023561      -0.019715      -0.000481       0.020196              1.709320       1.404684      -0.104955      -0.086855       1.582127       0.352392       2.141148           0.000059
           49              H      11.120378      24.852486      26.708938       0.099814       1.130140 0.82465351E+01  0.81367129E+02                                 1.776233                            1.665368      -0.893609       2.441208                    0.998398       3.535077       9.839277       0.492208       1.261188      -0.713335      -0.032226      -0.011880       0.015840       0.037823       0.013377      -0.006453       0.005817       0.020427       0.006195      -0.020756       0.004146       0.016610              1.825723       2.339403       0.128131      -0.421196       1.409829       0.014676       1.727938          -0.000001
           50              H      11.382121      24.143118      24.479620       0.128259       1.188679 0.86221218E+01  0.85397840E+02                                 1.796058                            1.675522      -0.918335       2.449807                    0.998723       3.328673       9.063050       0.506473       1.221005      -0.724419      -0.029674      -0.026607      -0.020306       0.044730       0.015239       0.000266       0.005406       0.013899      -0.004870      -0.017205      -0.000873       0.018079              1.857449       2.044216       0.367118       0.369099       1.646483       0.333146       1.881649           0.000027
           51              H      15.128103      25.482189      24.644982       0.123304       1.120898 0.79042775E+01  0.76050052E+02                                 1.675058                            1.562906      -0.882864       2.462767                    0.998994       3.204947       8.398715       0.549331       1.158871      -0.739295       0.036859      -0.005687      -0.013388       0.039625       0.002122      -0.002039       0.007212       0.029336      -0.010076      -0.017085       0.000459       0.016626              1.733609       2.276157       0.038365      -0.365249       1.278937       0.081341       1.645734           0.000112
           52              H      14.703245      26.348983      26.702813       0.086539       1.094857 0.78989094E+01  0.77466062E+02                                 1.752097                            1.636395      -1.129027       2.313375                    0.996986       3.772302      10.629858       0.491271       1.271278      -0.708575       0.023894       0.015044       0.011888       0.030636       0.003632      -0.005592       0.008957       0.018683       0.009775      -0.016656       0.004888       0.011768              1.811232       2.169710       0.430204       0.386209       1.553082       0.296105       1.710904          -0.000028
           53              H      27.667191      11.911304      28.362552       0.103802       1.064472 0.80044340E+01  0.80134821E+02                                 1.830897                            1.735577      -1.457408       2.173110                    0.992034       4.114098      12.393245       0.433538       1.411199      -0.678490      -0.018628      -0.026775      -0.012928       0.035086       0.000330       0.011796      -0.001446      -0.016215      -0.000809      -0.016580       0.007315       0.009266              1.875787       1.970672       0.401089       0.208873       2.156069       0.125425       1.500619           0.000097
           54              H      27.081109      13.902838      27.358134       0.111988       1.007021 0.72349001E+01  0.70648310E+02                                 1.774469                            1.657288      -1.357033       2.233476                    0.992116       3.933960      11.717361       0.440597       1.423623      -0.676766      -0.027304      -0.001335      -0.028853       0.039747       0.001580       0.012472       0.001472      -0.002628      -0.016626      -0.014999       0.003468       0.011531              1.869481       2.124612      -0.042960       0.588301       1.570619      -0.120549       1.913213          -0.000311
           55              H      10.934504      15.856441      29.446588       0.122195       1.189771 0.87704204E+01  0.86590846E+02                                 1.747808                            1.651818      -0.900711       2.454290                    0.998794       3.261389       8.652780       0.531764       1.166636      -0.738190       0.016961       0.035429       0.012820       0.041319       0.007784       0.012014       0.004399      -0.006469      -0.012222      -0.014942      -0.001459       0.016401              1.770116       1.628224       0.295697       0.226862       2.207855       0.121730       1.474270           0.000287
           56              H      11.626801      13.876287      30.451006       0.111514       1.040813 0.74764957E+01  0.72793578E+02                                 1.738988                            1.627572      -1.239345       2.283847                    0.994297       3.745225      10.740607       0.473476       1.328659      -0.696265       0.026176       0.004541       0.025346       0.036718       0.001849       0.013896      -0.001290      -0.012716      -0.017473      -0.018755       0.008886       0.009870              1.816970       2.116215      -0.012046       0.613273       1.445653      -0.059192       1.889042           0.000012
           57              H       3.370439      12.814108       2.768273       0.124527       1.111726 0.81600930E+01  0.81051682E+02                                 1.820118                            1.706664      -1.066917       2.379299                    0.996540       3.600246      10.363744       0.460688       1.338542      -0.696301      -0.039112      -0.011315       0.000505       0.040719       0.003483       0.006373      -0.003340       0.002112      -0.042104      -0.016506       0.005354       0.011152              1.850062       2.503863       0.012716       0.099959       1.614875      -0.072599       1.431447          -0.000091
           58              H       4.673472      10.989483       3.478715       0.129334       1.119528 0.77330700E+01  0.75384552E+02                                 1.785223                            1.625184      -1.170508       2.330426                    0.995982       3.533500       9.903897       0.490559       1.280810      -0.707758      -0.020647      -0.033747       0.010851       0.041023       0.003251       0.000473      -0.000005       0.001437      -0.025308      -0.008454       0.000898       0.007556              1.915412       1.630509       0.357161      -0.051999       2.733140      -0.265277       1.382588           0.000097
           59              H       7.981317      13.331908       3.454217       0.120248       1.112166 0.81398894E+01  0.79636883E+02                                 1.722592                            1.630234      -0.982340       2.413443                    0.998194       3.380522       9.210799       0.511326       1.224370      -0.722402       0.039384       0.005222       0.007334       0.040400       0.007590       0.005288      -0.003704       0.014251      -0.037606      -0.015544      -0.001540       0.017084              1.742185       2.222455       0.092744       0.130517       1.633299      -0.062360       1.370802           0.000071
           60              H       6.714321      15.107218       2.731526       0.096455       1.042702 0.75379180E+01  0.74011066E+02                                 1.778556                            1.661390      -1.273218       2.252144                    0.994599       3.988866      11.728630       0.454295       1.373167      -0.686175       0.014591       0.028056      -0.005178       0.032044      -0.002637       0.005058      -0.008976      -0.008195      -0.031750      -0.014947       0.000666       0.014282              1.860454       1.769785       0.464171      -0.094423       2.339758      -0.181853       1.471820           0.000052
           61              H       2.871609       2.552963       5.107832       0.106692       1.019114 0.74267534E+01  0.72409360E+02                                 1.731057                            1.635105      -1.273723       2.263358                    0.993649       3.840480      11.131828       0.465357       1.349969      -0.691387       0.022323       0.019702      -0.018083       0.034835       0.010819      -0.007067       0.006092      -0.009156       0.003922      -0.017075       0.005764       0.011310              1.777003       1.905413       0.286711      -0.429823       1.523724      -0.202084       1.901873           0.000181
           62              H       2.236216       3.588563       7.061547       0.122122       1.153414 0.86315483E+01  0.85794755E+02                                 1.775573                            1.688057      -0.998548       2.406997                    0.998035       3.426866       9.447362       0.497757       1.237989      -0.719564       0.017781       0.034067       0.007473       0.039148       0.015162      -0.005036       0.002112      -0.008590      -0.017842      -0.015678      -0.003131       0.018809              1.802647       1.635691       0.342819       0.112728       2.038140       0.334049       1.734110           0.000211
           63              H      18.773544      19.481013       7.906727       0.120917       1.138770 0.84487067E+01  0.83157223E+02                                 1.736883                            1.652160      -0.897683       2.454920                    0.998870       3.309290       8.947213       0.513631       1.211561      -0.726691      -0.027780      -0.021843       0.025438       0.043542       0.012867      -0.008740      -0.003423      -0.009789      -0.005015      -0.015306      -0.002545       0.017851              1.767372       1.737684       0.176516      -0.353925       1.549315      -0.164860       2.015117           0.001574
           64              H      19.450664      18.358165       5.940763       0.129263       1.054758 0.78686711E+01  0.76803824E+02                                 1.705412                            1.638084      -0.908983       2.456612                    0.998672       3.383486       9.394547       0.490707       1.278798      -0.710218      -0.016919      -0.036290      -0.004911       0.040340       0.012077      -0.008812       0.005728      -0.007103      -0.001556      -0.018464       0.005562       0.012901              1.711023       1.520516       0.201440       0.078458       2.026576       0.194128       1.585976           0.000020
           65              H       5.009195       7.194194      10.999599       0.148229       1.060922 0.77375592E+01  0.75053419E+02                                 1.705325                            1.621950      -0.883323       2.479203                    0.999384       3.245828       8.924222       0.495265       1.274977      -0.712209       0.002187       0.005603      -0.042613       0.043035       0.006029       0.001545      -0.004016       0.013184       0.058798      -0.019210      -0.000866       0.020076              1.730958       1.477719       0.047701      -0.237228       1.476307      -0.114073       2.238847          -0.000073
           66              H      21.895516       6.228774      11.912149       0.143833       0.966515 0.68881748E+01  0.64943701E+02                                 1.601488                            1.527813      -0.848578       2.491984                    0.999607       3.202892       8.701056       0.511218       1.270771      -0.712319      -0.028926      -0.009369      -0.029886       0.042634       0.005374       0.010779       0.001148       0.017360       0.033111      -0.015887      -0.003183       0.019070              1.623700       1.795776       0.279225       0.289898       1.529813       0.137475       1.545510          -0.000077
           67              H      20.359194      23.682213      16.787250       0.140862       1.071491 0.79604220E+01  0.78077534E+02                                 1.741460                            1.663809      -0.909571       2.463325                    0.998903       3.359362       9.410195       0.478866       1.304074      -0.705370      -0.032819      -0.023614      -0.003539       0.040586       0.016057      -0.001766       0.003442       0.013547      -0.003478      -0.017739      -0.000277       0.018017              1.770624       1.871899       0.371494       0.230265       1.833870       0.154292       1.606104          -0.000098
           68              H      21.142534      24.105179      19.071688       0.138002       0.960097 0.68701736E+01  0.65634918E+02                                 1.669803                            1.582466      -1.093550       2.370421                    0.997626       3.526159      10.089228       0.469037       1.366886      -0.689827      -0.021989      -0.014704       0.030330       0.040245       0.008539      -0.005893      -0.006778       0.016517       0.022874      -0.016418       0.000256       0.016161              1.713588       1.438357       0.129483      -0.241892       1.621849      -0.204122       2.080558          -0.000078
           69              H      25.135089       7.950987      21.178515       0.134481       1.129593 0.82963700E+01  0.82569173E+02                                 1.824341                            1.711717      -1.127266       2.354117                    0.996644       3.549997      10.157542       0.464696       1.324364      -0.699663      -0.004071       0.002266       0.037949       0.038234       0.004330      -0.004834       0.006432       0.004422       0.042883      -0.014259      -0.002311       0.016570              1.907079       1.563831       0.087006      -0.172209       1.465272      -0.082939       2.692135          -0.000040
           70              H       8.161520       9.028312      20.272090       0.135265       1.039729 0.76131530E+01  0.74822229E+02                                 1.776878                            1.677960      -1.309545       2.271188                    0.993629       3.689716      10.800743       0.449376       1.386852      -0.685513       0.027673       0.016740       0.026331       0.041705       0.014835       0.006291       0.010090       0.007719       0.015608      -0.018783      -0.002100       0.020883              1.835241       1.919836       0.289675       0.373764       1.680647       0.211627       1.905241          -0.000008
           71              H      10.247885       9.523346      15.415362       0.139226       1.131932 0.81474169E+01  0.79322944E+02                                 1.721622                            1.617814      -0.863759       2.481763                    0.999479       3.192249       8.533150       0.522226       1.204671      -0.729050       0.037951       0.018186       0.000510       0.042086       0.014699      -0.004289       0.000591       0.018347      -0.013197      -0.015740      -0.004281       0.020021              1.761199       2.118835       0.386688       0.282089       1.600431       0.117659       1.564330          -0.000091
           72              H       9.511963       9.005544      13.155423       0.148145       1.120929 0.80410449E+01  0.77725227E+02                                 1.689489                            1.592990      -0.873903       2.485974                    0.999417       3.084489       8.110917       0.535441       1.183436      -0.735175       0.027805       0.009800      -0.030941       0.042738       0.010638      -0.010103      -0.002131       0.021618       0.022834      -0.019119      -0.000731       0.019850              1.702373       1.575867       0.104212      -0.349829       1.399861      -0.086252       2.131391          -0.000116
           73              H       8.339801       6.378613      11.397692       0.101627       1.125676 0.82042647E+01  0.80839896E+02                                 1.771012                            1.660663      -0.885277       2.445536                    0.998414       3.525192       9.802620       0.493135       1.260533      -0.713483       0.011859      -0.031793       0.015204       0.037183      -0.013387      -0.006037      -0.006758      -0.020581       0.006851      -0.021088       0.004413       0.016675              1.820292       1.406196      -0.127553      -0.014443       2.331841      -0.419582       1.722840           0.000197
           74              H       9.049165       6.640356       9.168374       0.131101       1.178963 0.85387370E+01  0.84391184E+02                                 1.789035                            1.669632      -0.921914       2.450460                    0.998736       3.312246       9.017211       0.506201       1.224276      -0.723725       0.026541      -0.028792      -0.019738       0.043852      -0.015050      -0.005146       0.000749      -0.013404      -0.005072      -0.016673      -0.001261       0.017934              1.849811       1.640246      -0.364462      -0.330683       2.035444       0.366283       1.873742           0.000169
           75              H       7.710095      10.386338       9.333736       0.123371       1.122266 0.79147445E+01  0.76181363E+02                                 1.677070                            1.564426      -0.885858       2.461204                    0.998905       3.205721       8.404379       0.548769       1.159590      -0.739128       0.006290       0.037058      -0.013544       0.039953      -0.002341      -0.007324      -0.001987      -0.029801      -0.010294      -0.017373       0.000466       0.016906              1.735916       1.279992      -0.038425      -0.081437       2.280159      -0.366456       1.647597           0.000216
           76              H       6.843305       9.961480      11.391567       0.088681       1.091780 0.78744248E+01  0.77175737E+02                                 1.749540                            1.634409      -1.126492       2.314474                    0.997044       3.767793      10.618067       0.491259       1.272136      -0.708366      -0.014103       0.023415       0.011527       0.029665      -0.003725      -0.009010      -0.005713      -0.018249       0.008991      -0.016566       0.004840       0.011726              1.808403       1.550941      -0.428744      -0.295127       2.165825       0.384682       1.708443           0.000162
           77              H      21.280987      22.925426      13.051306       0.105692       1.053938 0.79060845E+01  0.78918716E+02                                 1.820898                            1.726663      -1.454241       2.176451                    0.992135       4.089259      12.306890       0.433913       1.414117      -0.678030       0.025943      -0.018303      -0.012941       0.034285      -0.000324       0.001481       0.011872       0.016413      -0.001435      -0.016723       0.007351       0.009372              1.865259       2.143270      -0.397625      -0.124520       1.959056       0.206935       1.493451           0.000209
           78              H      19.289451      22.339344      12.046888       0.114437       0.998406 0.71593280E+01  0.69731667E+02                                 1.765361                            1.649483      -1.355051       2.236247                    0.992303       3.912651      11.641494       0.441259       1.425130      -0.676542       0.001787      -0.026184      -0.028791       0.038958      -0.001436      -0.001283       0.012613       0.002021      -0.017006      -0.015082       0.003378       0.011703              1.859367       1.563184       0.042540       0.119379       2.112208       0.583023       1.902709          -0.000178
           79              H      17.335852       6.192739      14.135342       0.122903       1.189225 0.87637911E+01  0.86507205E+02                                 1.747091                            1.651018      -0.903042       2.453340                    0.998777       3.259518       8.646308       0.531989       1.166388      -0.738245      -0.035205       0.016783       0.013371       0.041229      -0.007660      -0.004208       0.012271       0.006282      -0.013423      -0.015277      -0.001124       0.016401              1.769463       2.207266      -0.295875      -0.121842       1.627550       0.226733       1.473573           0.000324
           80              H      19.316008       6.885036      15.139760       0.113677       1.033723 0.74172596E+01  0.72097514E+02                                 1.733800                            1.623271      -1.254855       2.279070                    0.994188       3.733812      10.710740       0.472998       1.332201      -0.695568      -0.005053       0.025546       0.025021       0.036114      -0.001674       0.001152       0.013673       0.013145      -0.018583      -0.018713       0.008708       0.010005              1.811201       1.442111       0.011845       0.058846       2.108710       0.609659       1.882780           0.000026
           81              H      10.894663       8.112204      18.079519       0.125419       1.113666 0.81795573E+01  0.81346306E+02                                 1.827571                            1.712831      -1.085246       2.372948                    0.996303       3.604806      10.405418       0.457897       1.345026      -0.695008       0.011103      -0.038280       0.000589       0.039862      -0.003718       0.003388       0.006417      -0.002245      -0.042953      -0.016804       0.005286       0.011517              1.857942       1.620562      -0.012973       0.073011       2.517106       0.100815       1.436159          -0.000036
           82              H      12.719289       9.415237      18.789961       0.130910       1.113435 0.76848127E+01  0.74803378E+02                                 1.779479                            1.620740      -1.176877       2.328995                    0.996076       3.523664       9.871785       0.490901       1.281813      -0.707559       0.033336      -0.020799       0.010920       0.040781      -0.003227      -0.000040       0.000450      -0.001177      -0.024052      -0.008034       0.000736       0.007298              1.908578       2.721125      -0.354774       0.263644       1.625614      -0.051625       1.378994           0.000253
           83              H      10.376864      12.723082      18.765463       0.120094       1.113601 0.81505147E+01  0.79748690E+02                                 1.722165                            1.629743      -0.975486       2.415655                    0.998280       3.381997       9.208422       0.512251       1.222038      -0.722911      -0.004859       0.039528       0.007253       0.040480      -0.007608       0.003546       0.005530      -0.014847      -0.037751      -0.015611      -0.001794       0.017405              1.741808       1.632698      -0.092708       0.062301       2.222289       0.130552       1.370437           0.000191
           84              H       8.601552      11.456086      18.042772       0.095377       1.045829 0.75640396E+01  0.74302690E+02                                 1.779118                            1.661956      -1.254389       2.259521                    0.994708       3.990675      11.721719       0.455343       1.369356      -0.686921      -0.028130       0.014976      -0.005661       0.032367       0.002784       0.008598       0.005091       0.008742      -0.031660      -0.014694       0.000399       0.014296              1.861033       2.340067      -0.464175       0.181843       1.770678      -0.094406       1.472355           0.000232
           85              H      21.155812       7.613374      20.419078       0.105998       1.020952 0.74440620E+01  0.72631702E+02                                 1.734250                            1.637836      -1.283821       2.259067                    0.993500       3.847081      11.160766       0.464545       1.351333      -0.691105      -0.020683       0.022726      -0.017810       0.035517      -0.010740      -0.005975      -0.006932       0.009734       0.003875      -0.016954       0.005567       0.011386              1.780425       1.526330      -0.287709       0.202741       1.909310      -0.431259       1.905635           0.000273
           86              H      20.120216       6.977981      22.372793       0.120335       1.156975 0.86620629E+01  0.86156069E+02                                 1.777733                            1.689889      -0.996332       2.407443                    0.998062       3.431118       9.455821       0.498099       1.236306      -0.719959      -0.034560       0.018064       0.007885       0.039786      -0.015325      -0.002018      -0.004691       0.008842      -0.018835      -0.015495      -0.003654       0.019148              1.804924       2.041180      -0.343770      -0.334852       1.637552       0.113083       1.736040           0.000284
           87              H      23.194767      23.515309      23.217973       0.122588       1.136208 0.84278686E+01  0.82929521E+02                                 1.737243                            1.652514      -0.911818       2.450106                    0.998803       3.303452       8.940278       0.512284       1.215077      -0.725914       0.021825      -0.027086       0.025268       0.042994      -0.012866       0.003620      -0.008809       0.009408      -0.005522      -0.015152      -0.002851       0.018003              1.767676       1.549631      -0.176709       0.165028       1.738049      -0.354037       2.015349           0.001627
           88              H      24.317612      24.192429      21.252009       0.128186       1.056821 0.78864020E+01  0.77023655E+02                                 1.708134                            1.640340      -0.911415       2.455806                    0.998693       3.386495       9.407129       0.490163       1.279440      -0.710097       0.036579      -0.016828      -0.004751       0.040543      -0.012444      -0.005859      -0.008963       0.007054      -0.001102      -0.018911       0.005735       0.013176              1.713823       2.030953      -0.202417      -0.194899       1.522548       0.078838       1.587970           0.000027
           89              H       4.474326      11.772828      10.999599       0.149427       1.058033 0.77128183E+01  0.74773692E+02                                 1.704505                            1.621169      -0.888592       2.478133                    0.999354       3.240525       8.915113       0.494420       1.277834      -0.711618      -0.002106      -0.005238      -0.042086       0.042463       0.006228      -0.001621       0.004029       0.013409       0.057986      -0.019304      -0.000513       0.019817              1.730122       1.477013       0.047603       0.237031       1.475568       0.113999       2.237785           0.000053
           90              H       6.555007      12.738249      11.912149       0.146389       0.961585 0.68440494E+01  0.64418154E+02                                 1.595339                            1.522358      -0.846672       2.493673                    0.999637       3.191935       8.661324       0.512459       1.269848      -0.712514       0.028008       0.008842      -0.029201       0.041416       0.005070      -0.011044      -0.001339       0.017213       0.033353      -0.015673      -0.003653       0.019326              1.617311       1.788177       0.277278      -0.287846       1.524142      -0.136433       1.539613           0.000024
           91              H       8.091339      14.251820      16.787250       0.139279       1.074067 0.79834098E+01  0.78356063E+02                                 1.744131                            1.666153      -0.917133       2.459603                    0.998832       3.363122       9.422579       0.478574       1.303985      -0.705412       0.033544       0.023963      -0.003528       0.041374       0.015907       0.001742      -0.003446       0.013369      -0.003304      -0.017595      -0.000221       0.017816              1.773407       1.875078       0.372657      -0.230904       1.836840      -0.154713       1.608303          -0.000013
           92              H       7.308004      13.828858      19.071688       0.138096       0.959021 0.68607270E+01  0.65520140E+02                                 1.668387                            1.581246      -1.097237       2.368866                    0.997556       3.524093      10.080431       0.469290       1.366658      -0.689876       0.021513       0.014337       0.030308       0.039837       0.008527       0.006100       0.007024       0.016726       0.022551      -0.016500       0.000042       0.016458              1.712081       1.437235       0.129282       0.241465       1.620589       0.203777       2.078419           0.000048
           93              H      22.282452      11.016054      21.178515       0.134420       1.131227 0.83142334E+01  0.82821486E+02                                 1.828894                            1.715727      -1.137332       2.350236                    0.996429       3.555971      10.191279       0.463105       1.327717      -0.698967       0.003725      -0.002566       0.037954       0.038223       0.004130       0.005222      -0.006049       0.004359       0.042541      -0.013976      -0.002499       0.016474              1.912067       1.567483       0.087347       0.172738       1.468477       0.083167       2.700241          -0.000024
           94              H      20.289020       9.938728      20.272090       0.137405       1.036733 0.75866313E+01  0.74508942E+02                                 1.774543                            1.675848      -1.302643       2.274856                    0.993896       3.684380      10.787175       0.449257       1.388198      -0.685233      -0.026552      -0.016001       0.026295       0.040650       0.014935      -0.006391      -0.010343       0.008149       0.014367      -0.018837      -0.002352       0.021189              1.832758       1.917339       0.289179      -0.373094       1.678524      -0.211272       1.902412           0.000076
           95              H      18.202645       9.443684      15.415362       0.138187       1.132865 0.81536136E+01  0.79370470E+02                                 1.719442                            1.615930      -0.850136       2.486113                    0.999553       3.195859       8.532312       0.523927       1.200953      -0.729870      -0.038006      -0.018141       0.000907       0.042124       0.015083       0.004493      -0.000670       0.018855      -0.014525      -0.016069      -0.004652       0.020721              1.758879       2.115757       0.385862      -0.281482       1.598427      -0.117408       1.562451           0.000080
           96              H      18.938562       9.961481      13.155423       0.148617       1.121146 0.80433835E+01  0.77757963E+02                                 1.690122                            1.593535      -0.871021       2.487166                    0.999417       3.084409       8.112761       0.535161       1.183902      -0.735060      -0.026869      -0.008831      -0.030816       0.041828       0.011092       0.010420       0.002426       0.022231       0.022439      -0.019572      -0.000971       0.020543              1.703030       1.576445       0.104291       0.350068       1.400332       0.086319       2.132313           0.000085
           97              H      20.110721      12.588409      11.397692       0.100588       1.128168 0.82282040E+01  0.81161901E+02                                 1.776430                            1.665302      -0.898193       2.440280                    0.998300       3.530925       9.834475       0.491300       1.263898      -0.712770      -0.011452       0.032056       0.015625       0.037455      -0.013602       0.005636       0.006417      -0.020542       0.006212      -0.020842       0.004026       0.016815              1.826057       1.409747      -0.128268       0.014495       2.340313       0.421890       1.728110          -0.000069
           98              H      19.401353      12.326662       9.168374       0.131580       1.178539 0.85370520E+01  0.84390807E+02                                 1.790730                            1.671171      -0.928125       2.448444                    0.998648       3.311024       9.021889       0.505073       1.226775      -0.723181      -0.025956       0.028926      -0.019825       0.043629      -0.015136       0.005311      -0.000497      -0.013452      -0.005151      -0.016882      -0.001110       0.017993              1.851583       1.641691      -0.364895       0.331156       2.037353      -0.366733       1.875704          -0.000018
           99              H      20.740424       8.580680       9.333736       0.123466       1.118883 0.78852699E+01  0.75808565E+02                                 1.671716                            1.559965      -0.878158       2.464684                    0.998972       3.201871       8.382732       0.550503       1.157297      -0.739673      -0.005871      -0.036969      -0.013505       0.039794      -0.002202       0.007225       0.002018      -0.029851      -0.009923      -0.017312       0.000452       0.016861              1.730085       1.276802      -0.038286       0.081042       2.271080       0.364134       1.642375           0.000083
          100              H      21.607218       9.005543      11.391567       0.088984       1.091769 0.78712257E+01  0.77116286E+02                                 1.747533                            1.632499      -1.125888       2.314969                    0.997063       3.764136      10.596732       0.492388       1.269681      -0.708894       0.014215      -0.023072       0.011188       0.029318      -0.004090       0.009176       0.005625      -0.018669       0.009900      -0.017025       0.005277       0.011748              1.806339       1.549282      -0.428295       0.294706       2.163381      -0.384348       1.706356          -0.000192
          101              H       7.169539      15.008600      13.051306       0.104066       1.058048 0.79414825E+01  0.79321869E+02                                 1.821756                            1.727523      -1.437937       2.182233                    0.992108       4.092464      12.300753       0.435149       1.409215      -0.678950      -0.026705       0.018596      -0.012890       0.035002      -0.000216      -0.001367      -0.011826       0.016174      -0.001251      -0.016587       0.007319       0.009268              1.866132       2.144136      -0.397665       0.124458       1.960025      -0.207111       1.494233           0.000063
          102              H       9.161073      15.594679      12.046888       0.114810       0.995585 0.71368675E+01  0.69494451E+02                                 1.766128                            1.650046      -1.369068       2.231146                    0.992046       3.913514      11.662312       0.439691       1.430593      -0.675544      -0.001110       0.026582      -0.028810       0.039215      -0.001530       0.001616      -0.012280       0.002697      -0.017553      -0.014974       0.003604       0.011370              1.860289       1.563646       0.042606      -0.119503       2.113439      -0.583763       1.903783          -0.000338
          103              H      11.114676      12.774288      14.135342       0.123609       1.186120 0.87388446E+01  0.86218777E+02                                 1.746054                            1.650313      -0.908457       2.452112                    0.998786       3.254700       8.637721       0.531188       1.168719      -0.737711       0.035011      -0.016924       0.012835       0.040950      -0.007759       0.004551      -0.011919       0.006248      -0.012643      -0.014810      -0.001626       0.016436              1.768301       2.205257      -0.295160       0.121462       1.626668      -0.226484       1.472978           0.000276
          104              H       9.134522      12.081994      15.139760       0.112494       1.040898 0.74783452E+01  0.72839869E+02                                 1.741260                            1.629390      -1.262138       2.274740                    0.993947       3.749272      10.765778       0.472353       1.331299      -0.695692       0.004811      -0.025591       0.024938       0.036055      -0.001910      -0.001194      -0.014149       0.012975      -0.017925      -0.019105       0.008946       0.010159              1.819555       1.447167       0.012041      -0.059292       2.119671      -0.614959       1.891826          -0.000033
          105              H      17.555873      10.854832      18.079519       0.123211       1.118045 0.82146072E+01  0.81740114E+02                                 1.828173                            1.713239      -1.073588       2.375940                    0.996467       3.609925      10.405545       0.459386       1.339924      -0.696028      -0.010951       0.039503       0.000647       0.040998      -0.003791      -0.003254      -0.006450      -0.002228      -0.042440      -0.016639       0.005115       0.011524              1.858588       1.620853      -0.013048      -0.073009       2.518479      -0.100938       1.436433          -0.000109
          106              H      15.731248       9.551800      18.789961       0.132342       1.108697 0.76472229E+01  0.74362609E+02                                 1.776277                            1.618189      -1.175239       2.330238                    0.996096       3.516521       9.853880       0.490534       1.284061      -0.707094      -0.033072       0.020512       0.010633       0.040343      -0.003040      -0.000070      -0.000590      -0.001416      -0.024546      -0.008213       0.000989       0.007224              1.904859       2.714785      -0.353591      -0.262768       1.622850       0.051438       1.376942           0.000044
          107              H      18.073673       6.243955      18.765463       0.121555       1.110665 0.81250085E+01  0.79453248E+02                                 1.720845                            1.628541      -0.985444       2.412242                    0.998137       3.376482       9.196950       0.511698       1.224066      -0.722462       0.004937      -0.038893       0.007229       0.039866      -0.007740      -0.003514      -0.005444      -0.014032      -0.037721      -0.015544      -0.001634       0.017179              1.740466       1.631387      -0.092612      -0.062196       2.220518      -0.130407       1.369494           0.000033
          108              H      19.848983       7.510950      18.042772       0.095813       1.044427 0.75506442E+01  0.74128330E+02                                 1.776597                            1.659771      -1.255502       2.259298                    0.994639       3.985269      11.697353       0.455997       1.368181      -0.687160       0.028169      -0.014946      -0.005825       0.032417       0.002794      -0.008243      -0.004859       0.008388      -0.031587      -0.014381       0.000484       0.013897              1.858262       2.336236      -0.463195      -0.181382       1.768101       0.094182       1.470449          -0.000163
          109              H       7.294728      11.353666      20.419078       0.106289       1.019729 0.74336192E+01  0.72507592E+02                                 1.733249                            1.637014      -1.282215       2.260066                    0.993445       3.844743      11.153898       0.464502       1.351872      -0.691005       0.020237      -0.022539      -0.017794       0.035131      -0.011019       0.006028       0.007020       0.009485       0.004159      -0.017227       0.005716       0.011512              1.779332       1.525540      -0.287388      -0.202529       1.908069       0.430723       1.904387           0.000066
          110              H       8.330328      11.989063      22.372793       0.120054       1.158128 0.86719450E+01  0.86276412E+02                                 1.778672                            1.690639      -0.996497       2.406964                    0.998037       3.432774       9.460685       0.498097       1.235995      -0.720025       0.035208      -0.017517       0.007902       0.040111      -0.015460       0.002030       0.005009       0.008371      -0.018792      -0.015763      -0.003469       0.019232              1.805905       2.042619      -0.344266       0.335294       1.638306      -0.113280       1.736789           0.000192
          111              H      24.222778      14.418736      23.217973       0.121719       1.137868 0.84397026E+01  0.83048101E+02                                 1.736199                            1.651457      -0.893106       2.457166                    0.998917       3.306171       8.938255       0.513647       1.211821      -0.726638      -0.021718       0.027639       0.025519       0.043437      -0.012705      -0.003758       0.008728       0.009648      -0.005630      -0.014988      -0.002954       0.017942              1.766637       1.548706      -0.176714      -0.165083       1.737084       0.353939       2.014120           0.001555
          112              H      23.099930      13.741612      21.252009       0.128468       1.054524 0.78630532E+01  0.76710869E+02                                 1.702836                            1.635663      -0.891531       2.464044                    0.998898       3.381396       9.376659       0.492054       1.275933      -0.710843      -0.036785       0.017136      -0.005049       0.040894      -0.012155       0.005552       0.008708       0.007616      -0.000593      -0.018458       0.005570       0.012888              1.708439       2.023549      -0.201122       0.193689       1.518346      -0.078362       1.583422           0.000016
          113              H      11.935937      18.699570       4.311647       0.148536       1.057672 0.77085487E+01  0.74709760E+02                                 1.702942                            1.619813      -0.887684       2.478005                    0.999338       3.240272       8.908322       0.495123       1.276404      -0.711934       0.005787      -0.002163       0.042170       0.042620      -0.006055       0.003647       0.001576      -0.013672       0.057495      -0.019126      -0.000452       0.019578              1.728478       1.474361      -0.047495       0.113712       1.475850      -0.236649       2.235222           0.000034
          114              H      10.970516       1.813249       3.399097       0.143804       0.967092 0.68911954E+01  0.64958458E+02                                 1.599676                            1.526185      -0.841163       2.494559                    0.999656       3.202720       8.690558       0.512642       1.267509      -0.713006      -0.008822       0.029038       0.029624       0.042410      -0.005433      -0.001454       0.010690      -0.016927       0.033424      -0.015751      -0.003286       0.019037              1.621829       1.528207      -0.278673      -0.137192       1.793484       0.289307       1.543797           0.000015
          115              H      18.940475      12.833101      29.146488       0.138957       1.079645 0.80352093E+01  0.78994015E+02                                 1.749989                            1.671343      -0.918343       2.458220                    0.998860       3.372980       9.458713       0.477908       1.303662      -0.705439      -0.023498       0.032402       0.004009       0.040226      -0.016375      -0.003403      -0.001876      -0.013388      -0.004480      -0.017859      -0.000583       0.018443              1.779530       1.843428      -0.375063      -0.155690       1.881935       0.232222       1.613228          -0.000029
          116              H      19.363437      12.049761      26.862050       0.137062       0.961825 0.68841415E+01  0.65788940E+02                                 1.670376                            1.582945      -1.092084       2.370342                    0.997560       3.528512      10.091112       0.469558       1.364939      -0.690207      -0.015040       0.021909      -0.030190       0.040220      -0.008516       0.006676      -0.006033      -0.016383       0.023461      -0.016392       0.000138       0.016254              1.714191       1.622284      -0.129587       0.204451       1.438765      -0.242127       2.081523           0.000029
          117              H      22.176241       8.057206      24.755223       0.133589       1.135323 0.83499895E+01  0.83257271E+02                                 1.832148                            1.718489      -1.133795       2.350865                    0.996505       3.562785      10.211813       0.463160       1.326291      -0.699236       0.002277       0.004581      -0.037371       0.037720      -0.004229      -0.006160      -0.004733      -0.004790       0.042945      -0.014112      -0.002340       0.016452              1.915664       1.470677      -0.087609       0.083532       1.569942      -0.173225       2.706373          -0.000043
          118              H      23.253567      25.030775      25.661648       0.136546       1.036287 0.75839828E+01  0.74490775E+02                                 1.775715                            1.676906      -1.300829       2.275823                    0.993790       3.686301      10.800160       0.448487       1.390437      -0.684825       0.016060      -0.027145      -0.025868       0.040792      -0.015015      -0.009941       0.006279      -0.007736       0.015531      -0.018890      -0.002008       0.020897              1.834004       1.679504      -0.289442      -0.211419       1.918714       0.373502       1.903793           0.000067
          119              H      23.748611      22.944410      30.518376       0.137845       1.130352 0.81312691E+01  0.79104517E+02                                 1.717833                            1.614501      -0.855750       2.484468                    0.999553       3.191697       8.520647       0.523737       1.202125      -0.729638       0.018356      -0.037942      -0.000552       0.042152      -0.014840      -0.000640      -0.004231      -0.018857      -0.012283      -0.016112      -0.003998       0.020110              1.757210       1.596993      -0.385235      -0.117228       2.113596       0.281121       1.561040           0.000065
          120              H      13.747284      14.196802       2.155823       0.148528       1.124607 0.80752884E+01  0.78160381E+02                                 1.695317                            1.598060      -0.876334       2.484704                    0.999358       3.088609       8.134367       0.533603       1.185931      -0.734589       0.009766      -0.027158       0.030538       0.042017      -0.010494       0.002207      -0.010087      -0.021643       0.023308      -0.019088      -0.000744       0.019832              1.708349       1.404068      -0.104845       0.086749       1.581262      -0.351989       2.139718           0.000054
          121              H      11.120356      15.368964       3.913554       0.101663       1.125586 0.82080617E+01  0.80906108E+02                                 1.772640                            1.662441      -0.893760       2.441851                    0.998362       3.528313       9.820752       0.492133       1.262651      -0.713012      -0.031281      -0.011533      -0.015676       0.036841       0.013519       0.006612      -0.005574       0.020453       0.005029      -0.020651       0.003663       0.016988              1.821828       2.333311       0.127512       0.419446       1.407544      -0.014771       1.724628          -0.000001
          122              H      11.382103      14.659600       6.142872       0.129371       1.188846 0.86269588E+01  0.85511027E+02                                 1.802015                            1.680589      -0.939591       2.442497                    0.998570       3.325328       9.075865       0.503321       1.227712      -0.722977      -0.029137      -0.026182       0.019528       0.043770       0.015324      -0.000565      -0.005459       0.013856      -0.004439      -0.017264      -0.000910       0.018174              1.863889       2.051652       0.369200      -0.371252       1.651715      -0.335046       1.888299           0.000023
          123              H      15.128085      15.998670       5.977510       0.124475       1.116562 0.78660674E+01  0.75590128E+02                                 1.670780                            1.559157      -0.880039       2.464313                    0.998999       3.197498       8.373845       0.549978       1.158919      -0.739294       0.036129      -0.006431       0.012967       0.038921       0.002524       0.002099      -0.007183       0.029476      -0.010173      -0.017178       0.000410       0.016768              1.729044       2.269509       0.038263       0.363773       1.276200      -0.080965       1.641421           0.000112
          124              H      14.703222      16.865460       3.919679       0.090343       1.087358 0.78345822E+01  0.76681625E+02                                 1.744310                            1.629884      -1.123459       2.316949                    0.997028       3.757138      10.578050       0.492155       1.271537      -0.708508       0.022691       0.014469      -0.011197       0.029148       0.003706       0.005221      -0.009236       0.018626       0.009231      -0.016773       0.005366       0.011407              1.802787       2.158494       0.426761      -0.382962       1.546612      -0.293723       1.703254          -0.000027
          125              H       8.700165       2.427778       2.259940       0.103911       1.059390 0.79533090E+01  0.79459920E+02                                 1.822241                            1.727949      -1.437012       2.182310                    0.992198       4.094413      12.303281       0.435472       1.407815      -0.679201      -0.018437      -0.026640       0.013489       0.035094       0.000252      -0.011631       0.001690      -0.016319      -0.002234      -0.016477       0.006982       0.009495              1.866665       1.960730       0.397792      -0.207232       2.144710      -0.124464       1.494557           0.000095
          126              H       8.114086       4.419314       3.264358       0.114473       0.998069 0.71594776E+01  0.69769645E+02                                 1.768779                            1.652414      -1.369396       2.230447                    0.992020       3.920440      11.687496       0.439474       1.430170      -0.675595      -0.026213      -0.001093       0.028424       0.038681       0.001699      -0.012615      -0.001659      -0.002792      -0.017757      -0.015341       0.003609       0.011732              1.863228       2.116864      -0.042685      -0.584930       1.566140       0.119845       1.906680          -0.000311
          127              H      10.934477       6.372913       1.175904       0.122805       1.188746 0.87619322E+01  0.86490917E+02                                 1.747159                            1.651316      -0.901904       2.454415                    0.998814       3.259954       8.649739       0.531672       1.167056      -0.738082       0.016904       0.035145      -0.012689       0.041011       0.007869      -0.012151      -0.004545      -0.006610      -0.012702      -0.015144      -0.001516       0.016660              1.769406       1.627595       0.295355      -0.226675       2.206829      -0.121533       1.473794           0.000283
          128              H      11.626771       4.392757       0.171486       0.111797       1.042102 0.74905655E+01  0.73001179E+02                                 1.743900                            1.631736      -1.270967       2.270964                    0.993862       3.754236      10.789186       0.471492       1.332958      -0.695356       0.026105       0.004590      -0.025181       0.036560       0.002056      -0.013788       0.001259      -0.013011      -0.018322      -0.018820       0.008657       0.010164              1.822387       2.123213      -0.012133      -0.616421       1.449142       0.059458       1.894807           0.000011
          129              H      22.337463      22.297632      27.854219       0.122761       1.117362 0.82065846E+01  0.81609724E+02                                 1.824291                            1.709944      -1.064627       2.379465                    0.996660       3.608196      10.384610       0.460993       1.336081      -0.696789      -0.039318      -0.010698      -0.000706       0.040754       0.003745      -0.006412       0.003447       0.002454      -0.042890      -0.016803       0.005230       0.011573              1.854514       2.511742       0.012912      -0.100535       1.617858       0.072815       1.433941          -0.000090
          130              H      23.640495      20.473006      27.143777       0.132486       1.107788 0.76399170E+01  0.74259675E+02                                 1.773737                            1.616206      -1.160658       2.335966                    0.996228       3.514954       9.841252       0.491480       1.282141      -0.707493      -0.020625      -0.032663      -0.010657       0.040073       0.003356      -0.000641       0.000172       0.001265      -0.024916      -0.008347       0.000769       0.007577              1.901967       1.620775       0.352317       0.051222       2.709654       0.262062       1.375473           0.000096
          131              H      26.948340      22.815431      27.168275       0.120598       1.113577 0.81536930E+01  0.79822799E+02                                 1.725696                            1.632901      -0.997625       2.407519                    0.998044       3.382865       9.226565       0.510196       1.226300      -0.721963       0.039155       0.004611      -0.007608       0.040152       0.007998      -0.005225       0.003577       0.014191      -0.037853      -0.015564      -0.001816       0.017380              1.745415       2.227294       0.092969      -0.130950       1.636108       0.062559       1.372843           0.000073
          132              H      25.681345      24.590743      27.890966       0.097570       1.040364 0.75190899E+01  0.73789816E+02                                 1.776880                            1.660100      -1.274481       2.252205                    0.994534       3.985196      11.720013       0.454089       1.374467      -0.685922       0.014969       0.027324       0.005853       0.031700      -0.002715      -0.005202       0.008340      -0.009040      -0.030952      -0.014432       0.000287       0.014146              1.858537       1.768173       0.463112       0.094206       2.336740       0.181466       1.470697           0.000054
          133              H      21.838629      12.036483      25.514660       0.106968       1.017728 0.74183168E+01  0.72355542E+02                                 1.734530                            1.638093      -1.296784       2.254644                    0.993481       3.846600      11.176456       0.462953       1.356447      -0.690093       0.022671       0.020389       0.017641       0.035226       0.010579       0.007103      -0.006336      -0.009758       0.004331      -0.017144       0.005845       0.011299              1.780746       1.909619       0.287693       0.431387       1.526575       0.202747       1.906045           0.000181
          134              H      21.203232      13.072079      23.560945       0.121355       1.153141 0.86271963E+01  0.85717325E+02                                 1.773134                            1.685954      -0.988665       2.410442                    0.998089       3.426112       9.434999       0.498947       1.235529      -0.720118       0.017878       0.034229      -0.007390       0.039317       0.015229       0.005080      -0.002140      -0.008741      -0.018850      -0.015740      -0.003320       0.019060              1.800099       1.633533       0.341867      -0.112349       2.034936      -0.333213       1.731827           0.000208
          135              H      18.773559       9.997528      22.715765       0.120590       1.139892 0.84579205E+01  0.83259241E+02                                 1.736757                            1.652019      -0.901748       2.452718                    0.998840       3.311644       8.950198       0.514209       1.210035      -0.727019      -0.027973      -0.021876      -0.025216       0.043554       0.012953       0.008698       0.003527      -0.009938      -0.005091      -0.015331      -0.002652       0.017983              1.767245       1.737607       0.176559       0.354067       1.549177       0.164892       2.014949           0.001571
          136              H      19.450683       8.874683      24.681729       0.128504       1.058372 0.79028033E+01  0.77223217E+02                                 1.709441                            1.641722      -0.961828       2.432152                    0.998233       3.390354       9.419963       0.490106       1.278938      -0.710174      -0.017064      -0.036222       0.005261       0.040384       0.012182       0.008790      -0.005529      -0.007399      -0.001719      -0.018449       0.005364       0.013084              1.715121       1.523851       0.202289      -0.078685       2.032007      -0.194881       1.589507           0.000019
          137              H      16.514571      19.234439       4.311647       0.148617       1.060441 0.77354086E+01  0.75054723E+02                                 1.707791                            1.624121      -0.891211       2.476434                    0.999282       3.245332       8.934818       0.493659       1.278747      -0.711423      -0.005484       0.002233       0.042128       0.042543      -0.006222      -0.003977      -0.001872      -0.013143       0.057703      -0.019168      -0.000571       0.019739              1.733502       1.478055      -0.047822      -0.114320       1.479606       0.237865       2.242845           0.000034
          138              H      17.479991      17.153758       3.399097       0.144329       0.965787 0.68866591E+01  0.64970095E+02                                 1.605686                            1.531636      -0.865138       2.486308                    0.999495       3.204949       8.728779       0.508238       1.277420      -0.710906       0.009025      -0.028911       0.029618       0.042361      -0.004913       0.001389      -0.010416      -0.016975       0.033293      -0.015443      -0.003237       0.018680              1.628038       1.533824      -0.280520       0.138053       1.800765      -0.291056       1.549526           0.000014
          139              H       9.510082      25.100956      29.146488       0.139468       1.074785 0.79907896E+01  0.78447540E+02                                 1.744876                            1.666881      -0.919969       2.458336                    0.998838       3.364797       9.428781       0.478482       1.303920      -0.705413       0.023038      -0.032661       0.003921       0.040160      -0.016448       0.003458       0.001854      -0.013376      -0.004291      -0.017963      -0.000516       0.018479              1.774178       1.837711      -0.372826       0.154770       1.875822      -0.230945       1.609001          -0.000028
          140              H       9.087116      25.884291      26.862050       0.136820       0.961963 0.68848113E+01  0.65798113E+02                                 1.670719                            1.583147      -1.085032       2.373466                    0.997698       3.528986      10.093267       0.469464       1.365155      -0.690167       0.015031      -0.022026      -0.030500       0.040513      -0.008556      -0.006913       0.005751      -0.016644       0.023114      -0.016575       0.000426       0.016149              1.714594       1.622577      -0.129706      -0.204691       1.438997       0.242415       2.082208           0.000030
          141              H      25.241308      10.909843      24.755223       0.132889       1.135190 0.83466801E+01  0.83188953E+02                                 1.829445                            1.716180      -1.127933       2.352779                    0.996502       3.560847      10.193253       0.464420       1.323253      -0.699865      -0.002200      -0.004389      -0.037854       0.038171      -0.004077       0.006197       0.004841      -0.004224       0.043106      -0.013936      -0.002628       0.016565              1.912661       1.468858      -0.087390      -0.083325       1.567877       0.172840       2.701248          -0.000054
          142              H      24.163983      12.903275      25.661648       0.136966       1.037855 0.75979368E+01  0.74659154E+02                                 1.777039                            1.678040      -1.306189       2.273245                    0.993698       3.688266      10.806774       0.448517       1.389761      -0.684936      -0.016290       0.026656      -0.025791       0.040510      -0.014983       0.009922      -0.006379      -0.007980       0.014961      -0.018794      -0.002148       0.020942              1.835433       1.680792      -0.289800       0.211750       1.920193      -0.373971       1.905314           0.000068
          143              H      23.668949      14.989650      30.518376       0.139181       1.129032 0.81213299E+01  0.78997339E+02                                 1.717828                            1.614544      -0.855140       2.484991                    0.999524       3.189214       8.518267       0.523139       1.203661      -0.729279      -0.018536       0.037594      -0.000677       0.041921      -0.014369       0.000489       0.004307      -0.018296      -0.013107      -0.015434      -0.004308       0.019742              1.757185       1.597027      -0.385131       0.117183       2.113439      -0.281066       1.561088           0.000064
          144              H      14.703221       4.770203       2.155823       0.148092       1.125409 0.80821770E+01  0.78244924E+02                                 1.696346                            1.598941      -0.880637       2.483417                    0.999379       3.089411       8.137813       0.533348       1.186227      -0.734532      -0.009696       0.027051       0.030521       0.041921      -0.011010      -0.002085       0.010171      -0.022193       0.023555      -0.019714      -0.000482       0.020197              1.709400       1.404747      -0.104964      -0.086863       1.582197       0.352407       2.141256           0.000055
          145              H      17.330152       3.598044       3.913554       0.099824       1.130079 0.82460233E+01  0.81361166E+02                                 1.776203                            1.665343      -0.893563       2.441240                    0.998398       3.535020       9.839201       0.492197       1.261229      -0.713326       0.032232       0.011873      -0.015837       0.037825       0.013378      -0.006454       0.005815       0.020428       0.006193      -0.020755       0.004144       0.016611              1.825695       2.339351       0.128120      -0.421191       1.409809       0.014671       1.727925          -0.000000
          146              H      17.068409       4.307412       6.142872       0.128241       1.189050 0.86256584E+01  0.85443684E+02                                 1.796597                            1.675994      -0.918572       2.449685                    0.998720       3.329402       9.066321       0.506331       1.221192      -0.724374       0.029679       0.026595       0.020305       0.044727       0.015248       0.000259       0.005408       0.013894      -0.004860      -0.017215      -0.000867       0.018082              1.858019       2.044869       0.367266       0.369248       1.646938       0.333277       1.882250           0.000024
          147              H      13.322427       2.968341       5.977510       0.123348       1.120429 0.79000990E+01  0.75998843E+02                                 1.674522                            1.562441      -0.882490       2.462990                    0.998998       3.204135       8.395633       0.549447       1.158793      -0.739317      -0.036869       0.005667       0.013403       0.039637       0.002128      -0.002053       0.007203       0.029344      -0.010060      -0.017084       0.000453       0.016631              1.733035       2.275329       0.038350      -0.365080       1.278584       0.081281       1.645192           0.000113
          148              H      13.747285       2.101547       3.919679       0.086542       1.094837 0.78986640E+01  0.77462611E+02                                 1.752037                            1.636339      -1.129004       2.313387                    0.996987       3.772170      10.629216       0.491296       1.271231      -0.708585      -0.023893      -0.015048      -0.011883       0.030635       0.003633      -0.005593       0.008953       0.018684       0.009782      -0.016655       0.004886       0.011769              1.811162       2.169643       0.430178       0.386187       1.553015       0.296075       1.710827          -0.000027
          149              H       0.783339      16.539226       2.259940       0.103808       1.064454 0.80042620E+01  0.80132703E+02                                 1.830882                            1.735564      -1.457393       2.173123                    0.992034       4.114031      12.393030       0.433537       1.411208      -0.678488       0.018627       0.026774       0.012934       0.035087       0.000330       0.011794      -0.001445      -0.016213      -0.000806      -0.016578       0.007314       0.009264              1.875772       1.970653       0.401082       0.208875       2.156048       0.125425       1.500614           0.000097
          150              H       1.369421      14.547692       3.264358       0.111964       1.007241 0.72368510E+01  0.70672421E+02                                 1.774737                            1.657516      -1.357395       2.233280                    0.992111       3.934579      11.719785       0.440564       1.423629      -0.676762       0.027305       0.001340       0.028842       0.039739       0.001580       0.012472       0.001473      -0.002631      -0.016670      -0.015006       0.003475       0.011530              1.869794       2.124975      -0.042957       0.588461       1.570851      -0.120560       1.913555          -0.000312
          151              H      17.516026      12.594089       1.175904       0.122187       1.189849 0.87711389E+01  0.86599720E+02                                 1.747881                            1.651883      -0.900797       2.454241                    0.998793       3.261515       8.653205       0.531755       1.166631      -0.738190      -0.016959      -0.035429      -0.012818       0.041317       0.007783       0.012015       0.004398      -0.006469      -0.012220      -0.014943      -0.001458       0.016401              1.770195       1.628298       0.295722       0.226884       2.207959       0.121751       1.474329           0.000284
          152              H      16.823729      14.574243       0.171486       0.111506       1.040820 0.74765444E+01  0.72794083E+02                                 1.738988                            1.627571      -1.239293       2.283865                    0.994298       3.745235      10.740596       0.473479       1.328648      -0.696267      -0.026176      -0.004540      -0.025344       0.036717       0.001849       0.013898      -0.001290      -0.012718      -0.017468      -0.018757       0.008886       0.009871              1.816973       2.116224      -0.012043       0.613278       1.445653      -0.059186       1.889042           0.000012
          153              H      25.080091      15.636422      27.854219       0.124541       1.111632 0.81592110E+01  0.81040452E+02                                 1.819999                            1.706559      -1.066829       2.379351                    0.996542       3.599999      10.362758       0.460709       1.338522      -0.696306       0.039111       0.011312      -0.000510       0.040717       0.003480       0.006367      -0.003338       0.002112      -0.042079      -0.016496       0.005351       0.011144              1.849935       2.503679       0.012720       0.099943       1.614769      -0.072600       1.431357          -0.000089
          154              H      23.777058      17.461047      27.143777       0.129352       1.119425 0.77321798E+01  0.75373216E+02                                 1.785071                            1.625059      -1.170476       2.330456                    0.995983       3.533229       9.902753       0.490595       1.280760      -0.707769       0.020649       0.033746      -0.010858       0.041026       0.003252       0.000470      -0.000008       0.001438      -0.025282      -0.008445       0.000893       0.007552              1.915233       1.630375       0.357114      -0.051999       2.732831      -0.265260       1.382493           0.000097
          155              H      20.469213      15.118622      27.168275       0.120257       1.112087 0.81391223E+01  0.79626972E+02                                 1.722466                            1.630122      -0.982367       2.413437                    0.998194       3.380335       9.209950       0.511363       1.224317      -0.722415      -0.039388      -0.005220      -0.007329       0.040402       0.007589       0.005290      -0.003704       0.014252      -0.037594      -0.015541      -0.001541       0.017082              1.742054       2.222273       0.092726       0.130506       1.633173      -0.062362       1.370717           0.000071
          156              H      21.736209      13.343312      27.890966       0.096455       1.042723 0.75381102E+01  0.74013337E+02                                 1.778568                            1.661402      -1.273271       2.252114                    0.994599       3.988918      11.728768       0.454298       1.373150      -0.686178      -0.014591      -0.028053       0.005190       0.032044      -0.002638       0.005060      -0.008974      -0.008196      -0.031741      -0.014944       0.000664       0.014281              1.860468       1.769806       0.464174      -0.094426       2.339771      -0.181860       1.471828           0.000053
          157              H      25.578921      25.897567      25.514660       0.106727       1.019146 0.74271711E+01  0.72415826E+02                                 1.731217                            1.635246      -1.274263       2.263139                    0.993640       3.840861      11.133807       0.465288       1.350126      -0.691354      -0.022294      -0.019717       0.018122       0.034846       0.010808      -0.007086       0.006106      -0.009153       0.003869      -0.017082       0.005773       0.011309              1.777170       1.905618       0.286736      -0.429883       1.523860      -0.202077       1.902032           0.000181
          158              H      26.214314      24.861967      23.560945       0.122051       1.153969 0.86365457E+01  0.85854495E+02                                 1.775896                            1.688346      -0.999535       2.406421                    0.998031       3.427678       9.449308       0.497816       1.237697      -0.719626      -0.017698      -0.034111      -0.007387       0.039132       0.015172      -0.005043       0.002083      -0.008579      -0.017913      -0.015671      -0.003162       0.018832              1.802993       1.635957       0.342896       0.112711       2.038572       0.334174       1.734448           0.000207
          159              H       9.676986       8.969517      22.715765       0.120773       1.139517 0.84554532E+01  0.83237112E+02                                 1.737279                            1.652520      -0.899387       2.453927                    0.998856       3.310701       8.950656       0.513734       1.211122      -0.726784       0.027854       0.021781      -0.025348       0.043506       0.012883      -0.008715      -0.003417      -0.009813      -0.005098      -0.015302      -0.002558       0.017861              1.767786       1.738062       0.176560      -0.354033       1.549692      -0.164845       2.015603           0.001571
          160              H       8.999866      10.092365      24.681729       0.129261       1.055023 0.78713410E+01  0.76837902E+02                                 1.705821                            1.638455      -0.960310       2.432812                    0.998237       3.384177       9.397556       0.490600       1.278944      -0.710184       0.016959       0.036255       0.004970       0.040333       0.012067      -0.008821       0.005744      -0.007065      -0.001552      -0.018467       0.005581       0.012886              1.711459       1.520868       0.201505       0.078467       2.027150       0.194233       1.586359           0.000021
          161              H      23.441335      21.256336      19.622893       0.147653       1.063257 0.77583591E+01  0.75302228E+02                                 1.707359                            1.623742      -0.884332       2.478196                    0.999370       3.250115       8.937456       0.495191       1.274370      -0.712326      -0.002246      -0.005852       0.042399       0.042859       0.006059       0.001519      -0.003961       0.013240       0.058681      -0.019218      -0.000806       0.020025              1.733085       1.479335       0.047778      -0.237727       1.477762      -0.114182       2.242159           0.000038
          162              H       6.555014      22.221756      18.710343       0.143274       0.968657 0.69068627E+01  0.65162188E+02                                 1.603550                            1.529617      -0.850828       2.490466                    0.999592       3.207246       8.714913       0.511064       1.270328      -0.712401       0.029047       0.009164       0.029623       0.042488       0.005415       0.010690       0.001149       0.017413       0.033005      -0.015910      -0.003074       0.018984              1.625873       1.798357       0.279969       0.290626       1.531731       0.137872       1.547532           0.000048
          163              H       8.091336       4.768317      13.835242       0.140022       1.074174 0.79839550E+01  0.78355372E+02                                 1.743211                            1.665320      -0.909195       2.462666                    0.998906       3.363929       9.421578       0.479123       1.302593      -0.705667       0.032759       0.023228       0.003615       0.040321       0.016023      -0.001822       0.003355       0.013239      -0.003414      -0.017643      -0.000269       0.017912              1.772474       1.874006       0.372294       0.230673       1.835808       0.154582       1.607607           0.000098
          164              H       7.307996       4.345351      11.550804       0.137342       0.962260 0.68887605E+01  0.65851870E+02                                 1.671676                            1.584089      -1.093337       2.369963                    0.997624       3.530334      10.101645       0.469061       1.365996      -0.689992       0.021938       0.014400      -0.030363       0.040132       0.008600      -0.005846      -0.006829       0.016438       0.022816      -0.016439       0.000281       0.016158              1.715603       1.439858       0.129755      -0.242384       1.623580      -0.204640       2.083371           0.000014
          165              H       3.315441      20.499543       9.443977       0.134027       1.130776 0.83060604E+01  0.82684277E+02                                 1.825080                            1.712289      -1.125891       2.354403                    0.996653       3.551769      10.161564       0.464823       1.323703      -0.699796       0.004202      -0.002256      -0.037787       0.038087       0.004363      -0.004767       0.006344       0.004484       0.042795      -0.014231      -0.002252       0.016483              1.907963       1.564330       0.087075      -0.172320       1.465720      -0.083118       2.693838          -0.000051
          166              H      20.289010      19.422218      10.350402       0.134773       1.040759 0.76217985E+01  0.74924963E+02                                 1.777698                            1.678630      -1.307980       2.271623                    0.993633       3.691575      10.805822       0.449421       1.386385      -0.685603      -0.027637      -0.016803      -0.026150       0.041593       0.014776       0.006321       0.010020       0.007803       0.015559      -0.018710      -0.002114       0.020823              1.836139       1.920887       0.289909       0.374235       1.681225       0.211847       1.906306           0.000069
          167              H      18.202645      18.927184      15.207130       0.138810       1.134100 0.81664802E+01  0.79556498E+02                                 1.723856                            1.619720      -0.864567       2.481013                    0.999471       3.196068       8.546456       0.521902       1.204693      -0.729033      -0.037769      -0.018229      -0.000591       0.041942       0.014675      -0.004262       0.000593       0.018381      -0.013000      -0.015751      -0.004222       0.019973              1.763576       2.122161       0.387548       0.282754       1.602300       0.117902       1.566267           0.000070
          168              H      18.938567      19.444986      17.467069       0.147671       1.123500 0.80642087E+01  0.78009551E+02                                 1.692438                            1.595573      -0.874007       2.485625                    0.999409       3.088555       8.126234       0.534832       1.183866      -0.735067      -0.027590      -0.009833       0.030959       0.042618       0.010605      -0.010057      -0.002085       0.021587       0.022912      -0.019102      -0.000675       0.019776              1.705405       1.578626       0.104511      -0.350911       1.401948      -0.086458       2.135641           0.000063
          169              H      20.110729      22.071917      19.224800       0.101022       1.130447 0.82493029E+01  0.81403008E+02                                 1.776404                            1.665485      -0.892012       2.441757                    0.998347       3.535648       9.842072       0.492252       1.260943      -0.713355      -0.011767       0.031500      -0.015265       0.036929      -0.013314      -0.006045      -0.006812      -0.020632       0.006482      -0.021029       0.004312       0.016717              1.825914       1.409974      -0.128123      -0.014709       2.339529      -0.421226       1.728240          -0.000035
          170              H      19.401365      21.810174      21.454118       0.130439       1.181918 0.85654570E+01  0.84719758E+02                                 1.791669                            1.671946      -0.923636       2.449051                    0.998711       3.317944       9.035585       0.505996       1.223841      -0.723803      -0.026563       0.028681       0.019672       0.043763      -0.015062      -0.005166       0.000707      -0.013469      -0.004794      -0.016753      -0.001153       0.017906              1.852678       1.642582      -0.365163      -0.331535       2.038423       0.367110       1.877029           0.000036
          171              H      20.740435      18.064192      21.288756       0.122917       1.124201 0.79316916E+01  0.76384900E+02                                 1.678853                            1.565983      -0.886492       2.460554                    0.998892       3.209273       8.415768       0.548561       1.159417      -0.739159      -0.006292      -0.037020       0.013450       0.039887      -0.002339      -0.007357      -0.001977      -0.029830      -0.010035      -0.017424       0.000547       0.016876              1.737791       1.281155      -0.038480      -0.081599       2.282772      -0.367044       1.649447           0.000120
          172              H      21.607225      18.489050      19.230925       0.089123       1.089633 0.78564846E+01  0.76962795E+02                                 1.748014                            1.633167      -1.126896       2.314775                    0.997022       3.764348      10.608854       0.491122       1.273106      -0.708169       0.014175      -0.023299      -0.011775       0.029705      -0.003760      -0.009073      -0.005536      -0.018057       0.008813      -0.016517       0.005018       0.011499              1.806686       1.549703      -0.428074      -0.294736       2.163363       0.384118       1.706992          -0.000019
          173              H       7.169543       5.525104      17.571186       0.105004       1.056667 0.79325287E+01  0.79244062E+02                                 1.823404                            1.729030      -1.455367       2.175328                    0.992128       4.095885      12.329194       0.433837       1.413269      -0.678172      -0.025905       0.018101       0.012671       0.034047      -0.000581       0.001570       0.011784       0.016219      -0.001825      -0.016606       0.007369       0.009237              1.867787       2.146155      -0.397919      -0.124572       1.961768       0.207462       1.495437          -0.000311
          174              H       9.161079       6.111186      18.575604       0.113303       1.001971 0.71905739E+01  0.70107586E+02                                 1.768880                            1.652513      -1.354016       2.235860                    0.992259       3.921413      11.670966       0.441110       1.424156      -0.676703      -0.001756       0.025946       0.028831       0.038827      -0.001514      -0.001219       0.012545       0.001908      -0.017377      -0.015053       0.003369       0.011684              1.863342       1.566283       0.042826       0.119916       2.116926       0.584940       1.906816          -0.000056
          175              H      11.114678      22.257791      16.487150       0.122476       1.190745 0.87781653E+01  0.86686335E+02                                 1.748668                            1.652447      -0.902324       2.453431                    0.998772       3.262403       8.656386       0.531712       1.166495      -0.738213       0.035153      -0.016896      -0.013329       0.041218      -0.007643      -0.004150       0.012313       0.006383      -0.013460      -0.015352      -0.001029       0.016381              1.771054       2.209345      -0.296116      -0.121949       1.628957       0.227077       1.474859           0.000298
          176              H       9.134522      21.565494      15.482732       0.114113       1.031345 0.73972609E+01  0.71861088E+02                                 1.731962                            1.621749      -1.253048       2.280316                    0.994215       3.729697      10.698960       0.472885       1.333299      -0.695362       0.004774      -0.025645      -0.024897       0.036060      -0.001592       0.001218       0.013648       0.013071      -0.018551      -0.018668       0.008771       0.009897              1.809151       1.440777       0.011941       0.058842       2.105976       0.608490       1.880702           0.000018
          177              H      17.555867      20.338326      12.542973       0.124983       1.115851 0.82006873E+01  0.81610184E+02                                 1.829881                            1.714967      -1.086914       2.371759                    0.996270       3.610045      10.424440       0.457635       1.344908      -0.695014      -0.010955       0.038105      -0.000569       0.039653      -0.003705       0.003392       0.006401      -0.002374      -0.042985      -0.016802       0.005262       0.011540              1.860237       1.622758      -0.013014       0.073256       2.520154       0.100897       1.437800          -0.000082
          178              H      15.731241      19.035293      11.832531       0.130343       1.115177 0.76994059E+01  0.74981101E+02                                 1.781278                            1.622225      -1.176171       2.328964                    0.996063       3.527484       9.884890       0.490699       1.281729      -0.707569      -0.033318       0.020804      -0.010861       0.040754      -0.003201       0.000013       0.000486      -0.001137      -0.024309      -0.008123       0.000812       0.007312              1.910713       2.724765      -0.355185       0.264131       1.627125      -0.051672       1.380248           0.000102
          179              H      18.073666      15.727448      11.857029       0.119436       1.116614 0.81782224E+01  0.80085785E+02                                 1.724916                            1.632221      -0.977120       2.414324                    0.998260       3.387724       9.227091       0.512011       1.221604      -0.722993       0.004904      -0.039424      -0.007184       0.040372      -0.007570       0.003579       0.005551      -0.014706      -0.037986      -0.015686      -0.001681       0.017367              1.744590       1.635389      -0.092901       0.062501       2.226019       0.130860       1.372361           0.000076
          180              H      19.848978      16.994444      12.579720       0.095976       1.042444 0.75350866E+01  0.73955677E+02                                 1.776343                            1.659637      -1.253548       2.260612                    0.994690       3.984401      11.702645       0.455254       1.370785      -0.686665       0.028312      -0.014850       0.005816       0.032495       0.002654       0.008684       0.005037       0.008919      -0.031597      -0.014717       0.000398       0.014320              1.857954       2.335911      -0.462817       0.181361       1.767577      -0.094132       1.470373           0.000061
          181              H       7.294718      20.837156      10.203414       0.106277       1.020362 0.74394290E+01  0.72578567E+02                                 1.733910                            1.637591      -1.285570       2.258451                    0.993480       3.846439      11.159984       0.464445       1.351770      -0.691017       0.020488      -0.022746       0.017914       0.035469      -0.010678      -0.005954      -0.006959       0.009603       0.003849      -0.016895       0.005601       0.011294              1.780038       1.526040      -0.287520       0.202635       1.908758      -0.431104       1.905316           0.000186
          182              H       8.330314      21.472549       8.249699       0.119898       1.158569 0.86771271E+01  0.86342582E+02                                 1.779205                            1.691219      -0.996294       2.407133                    0.998055       3.434385       9.466542       0.497968       1.236104      -0.719995       0.034496      -0.018116      -0.007852       0.039748      -0.015332      -0.002071      -0.004764       0.008805      -0.018707      -0.015578      -0.003552       0.019129              1.806437       2.042923      -0.344104      -0.335308       1.638792       0.113155       1.737595           0.000213
          183              H       5.255763       4.935221       7.404519       0.121923       1.139783 0.84613416E+01  0.83342794E+02                                 1.740833                            1.655722      -0.914207       2.448440                    0.998774       3.310104       8.963269       0.511812       1.214973      -0.725918      -0.021838       0.026968      -0.025236       0.042907      -0.012840       0.003538      -0.008873       0.009553      -0.005451      -0.015246      -0.002725       0.017971              1.771482       1.552612      -0.177164       0.165397       1.741663      -0.355298       2.020170           0.001580
          184              H       4.132918       4.258101       9.370483       0.127757       1.059742 0.79151922E+01  0.77376839E+02                                 1.711157                            1.643206      -0.915735       2.453289                    0.998643       3.393266       9.430941       0.489782       1.279246      -0.710110      -0.036432       0.016595       0.004800       0.040321      -0.012433      -0.005845      -0.008953       0.007051      -0.001102      -0.018888       0.005722       0.013166              1.716859       2.034511      -0.202763      -0.195349       1.525119       0.078850       1.590947          -0.000004
          185              H      23.976204      16.677702      19.622893       0.148814       1.060594 0.77356472E+01  0.75046663E+02                                 1.706739                            1.623138      -0.890197       2.476794                    0.999339       3.245244       8.929700       0.494340       1.277161      -0.711748       0.002164       0.005488       0.041866       0.042280       0.006262      -0.001597       0.003973       0.013476       0.057868      -0.019318      -0.000446       0.019764              1.732457       1.478792       0.047691       0.237573       1.477181       0.114128       2.241399           0.000036
          186              H      21.895523      15.712281      18.710343       0.145787       0.963917 0.68644658E+01  0.64656879E+02                                 1.597625                            1.524368      -0.848847       2.492138                    0.999622       3.196766       8.676869       0.512264       1.269417      -0.712592      -0.028135      -0.008637       0.028934       0.041272       0.005115      -0.010951      -0.001336       0.017274       0.033258      -0.015704      -0.003535       0.019239              1.619717       1.791021       0.278080      -0.288630       1.526274      -0.136856       1.541855           0.000010
          187              H      20.359191      14.198710      13.835242       0.138398       1.076978 0.80091288E+01  0.78661423E+02                                 1.746166                            1.667918      -0.916674       2.458952                    0.998830       3.368168       9.435856       0.478778       1.302553      -0.705699      -0.033481      -0.023565       0.003604       0.041100       0.015875       0.001799      -0.003351       0.013055      -0.003220      -0.017500      -0.000208       0.017708              1.775553       1.877509       0.373559      -0.231371       1.839092      -0.155042       1.610059          -0.000056
          188              H      21.142526      14.621672      11.550804       0.137410       0.961267 0.68800405E+01  0.65745476E+02                                 1.670330                            1.582932      -1.097137       2.368331                    0.997552       3.528448      10.093370       0.469317       1.365731      -0.690049      -0.021457      -0.014026      -0.030343       0.039722       0.008593       0.006049       0.007073       0.016645       0.022501      -0.016525       0.000072       0.016454              1.714172       1.438795       0.129563       0.241969       1.622390       0.204303       2.081330           0.000034
          189              H       6.168078      17.434476       9.443977       0.133932       1.132552 0.83252150E+01  0.82952517E+02                                 1.829752                            1.716405      -1.135967       2.350483                    0.996439       3.558033      10.196217       0.463230       1.327013      -0.699108      -0.003858       0.002549      -0.037787       0.038069       0.004168       0.005153      -0.005960       0.004429       0.042449      -0.013951      -0.002434       0.016385              1.913081       1.568083       0.087427       0.172857       1.469014       0.083351       2.702148          -0.000053
          190              H       8.161510      18.511802      10.350402       0.136872       1.037877 0.75962685E+01  0.74623052E+02                                 1.775414                            1.676566      -1.300802       2.275370                    0.993905       3.686428      10.792586       0.449326       1.387626      -0.685342       0.026522       0.016059      -0.026109       0.040534       0.014874      -0.006418      -0.010271       0.008234       0.014321      -0.018763      -0.002362       0.021125              1.833711       1.918442       0.289420      -0.373570       1.679151      -0.211495       1.903538           0.000069
          191              H      10.247885      19.006846      15.207130       0.137740       1.135164 0.81738971E+01  0.79619163E+02                                 1.721829                            1.617972      -0.850875       2.485375                    0.999545       3.199945       8.546605       0.523569       1.201003      -0.729846       0.037817       0.018179      -0.000992       0.041971       0.015061       0.004466      -0.000671       0.018888      -0.014307      -0.016082      -0.004588       0.020670              1.761417       2.119287       0.386771      -0.282183       1.600435      -0.117667       1.564530           0.000070
          192              H       9.511968      18.489049      17.467069       0.148098       1.123920 0.80683848E+01  0.78064349E+02                                 1.693234                            1.596267      -0.871080       2.486783                    0.999410       3.088890       8.129327       0.534545       1.184284      -0.734962       0.026650       0.008859       0.030836       0.041708       0.011064       0.010370       0.002377       0.022206       0.022530      -0.019561      -0.000906       0.020467              1.706228       1.579356       0.104606       0.351190       1.402546       0.086532       2.136783           0.000062
          193              H       8.339809      15.862121      19.224800       0.099967       1.133088 0.82745802E+01  0.81741300E+02                                 1.781889                            1.670185      -0.905036       2.436431                    0.998229       3.541592       9.874387       0.490452       1.264195      -0.712665       0.011361      -0.031756      -0.015686       0.037196      -0.013527       0.005640       0.006474      -0.020593       0.005814      -0.020773       0.003913       0.016859              1.831748       1.413570      -0.128850       0.014763       2.348098       0.423550       1.733577           0.000007
          194              H       9.049177      16.123868      21.454118       0.130904       1.181594 0.85646460E+01  0.84729984E+02                                 1.793437                            1.673547      -0.929860       2.447005                    0.998623       3.316878       9.040712       0.504871       1.226302      -0.723267       0.025977      -0.028815       0.019747       0.043533      -0.015150       0.005329      -0.000453      -0.013520      -0.004876      -0.016965      -0.001002       0.017967              1.854531       1.644092      -0.365620       0.332033       2.040421      -0.367588       1.879080           0.000030
          195              H       7.710106      19.869850      21.288756       0.122994       1.120871 0.79026270E+01  0.76016482E+02                                 1.673519                            1.561539      -0.878790       2.464014                    0.998959       3.205507       8.394255       0.550306       1.157085      -0.739714       0.005871       0.036930       0.013400       0.039722      -0.002201       0.007257       0.002005      -0.029881      -0.009666      -0.017364       0.000533       0.016831              1.731983       1.277978      -0.038340       0.081205       2.273724       0.364733       1.644246           0.000120
          196              H       6.843312      19.444987      19.230925       0.089411       1.089735 0.78543110E+01  0.76915769E+02                                 1.746101                            1.631342      -1.126459       2.315175                    0.997039       3.760903      10.588192       0.492250       1.270613      -0.708704      -0.014283       0.022946      -0.011436       0.029348      -0.004124       0.009237       0.005445      -0.018473       0.009708      -0.016969       0.005454       0.011515              1.804721       1.548121      -0.427656       0.294337       2.161047      -0.383806       1.704995          -0.000024
          197              H      21.280991      13.441930      17.571186       0.103337       1.060967 0.79697499E+01  0.79670358E+02                                 1.824473                            1.730075      -1.439282       2.180980                    0.992095       4.099627      12.325079       0.435048       1.408369      -0.679091       0.026662      -0.018378       0.012619       0.034754      -0.000479      -0.001453      -0.011739       0.015966      -0.001642      -0.016464       0.007346       0.009118              1.868884       2.147289      -0.398029       0.124530       1.962987      -0.207682       1.496375           0.000190
          198              H      19.289457      12.855851      18.575604       0.113671       0.998997 0.71667128E+01  0.69852572E+02                                 1.769430                            1.652892      -1.367775       2.230883                    0.992021       3.921806      11.689755       0.439585       1.429554      -0.675718       0.001079      -0.026325       0.028841       0.039064      -0.001609       0.001551      -0.012203       0.002578      -0.017943      -0.014938       0.003590       0.011348              1.864024       1.566578       0.042890      -0.120022       2.117854      -0.585549       1.907640          -0.000373
          199              H      17.335854      15.676242      16.487150       0.123162       1.187733 0.87540554E+01  0.86408017E+02                                 1.747709                            1.651811      -0.907758       2.452174                    0.998780       3.257755       8.648315       0.530908       1.168806      -0.737684      -0.034958       0.017036      -0.012795       0.040939      -0.007742       0.004492      -0.011963       0.006351      -0.012676      -0.014886      -0.001530       0.016415              1.769974       2.207455      -0.295418       0.121573       1.628142      -0.226841       1.474324           0.000290
          200              H      19.316008      16.368536      15.482732       0.112916       1.038564 0.74587791E+01  0.72608288E+02                                 1.739476                            1.627925      -1.260301       2.275984                    0.993977       3.745304      10.754523       0.472232       1.332392      -0.695487      -0.004524       0.025683      -0.024809       0.035994      -0.001831      -0.001261      -0.014123       0.012900      -0.017898      -0.019059       0.009027       0.010032              1.817559       1.445891       0.012137      -0.059293       2.116987      -0.613795       1.889800           0.000012
          201              H      10.894657      17.595698      12.542973       0.122775       1.120204 0.82355200E+01  0.82001372E+02                                 1.830441                            1.715339      -1.075265       2.374746                    0.996434       3.615117      10.424329       0.459130       1.339800      -0.696035       0.010796      -0.039326      -0.000625       0.040785      -0.003777      -0.003258      -0.006434      -0.002362      -0.042470      -0.016636       0.005091       0.011545              1.860838       1.623016      -0.013090      -0.073253       2.521453      -0.101014       1.438045          -0.000086
          202              H      12.719282      18.898730      11.832531       0.131759       1.110522 0.76624950E+01  0.74548346E+02                                 1.778156                            1.619740      -1.174564       2.330172                    0.996083       3.520517       9.867566       0.490328       1.283960      -0.707107       0.033044      -0.020522      -0.010573       0.040310      -0.003015      -0.000122      -0.000627      -0.001385      -0.024802      -0.008304       0.001065       0.007239              1.907086       2.718573      -0.354028      -0.263277       1.624433       0.051490       1.378251           0.000102
          203              H      10.376857      22.206575      11.857029       0.120883       1.113782 0.81536542E+01  0.79801574E+02                                 1.723698                            1.631108      -0.987208       2.410831                    0.998115       3.382410       9.216289       0.511449       1.223614      -0.722547      -0.004982       0.038785      -0.007156       0.039753      -0.007704      -0.003546      -0.005464      -0.013888      -0.037961      -0.015620      -0.001522       0.017142              1.743352       1.634175      -0.092805      -0.062403       2.224393      -0.130728       1.371488           0.000073
          204              H       8.601547      20.939580      12.579720       0.096374       1.041268 0.75237397E+01  0.73806592E+02                                 1.774054                            1.657656      -1.254846       2.260271                    0.994614       3.979566      11.680339       0.455888       1.369577      -0.686908      -0.028340       0.014814       0.005980       0.032533       0.002658      -0.008326      -0.004805       0.008560      -0.031510      -0.014399       0.000489       0.013910              1.855435       2.332427      -0.461924      -0.180938       1.765241       0.093924       1.468637           0.000048
          205              H      21.155802      17.096864      10.203414       0.106549       1.019212 0.74296915E+01  0.72463302E+02                                 1.733012                            1.636860      -1.283960       2.259439                    0.993424       3.844330      11.154047       0.464382       1.352333      -0.690912      -0.020036       0.022550       0.017899       0.035077      -0.010957       0.006006       0.007048       0.009345       0.004131      -0.017167       0.005750       0.011417              1.779052       1.525333      -0.287223      -0.202435       1.907632       0.430605       1.904190           0.000186
          206              H      20.120202      16.461467       8.249699       0.119595       1.159886 0.86885366E+01  0.86481828E+02                                 1.780286                            1.692097      -0.996616       2.406555                    0.998029       3.436329       9.472346       0.497958       1.235764      -0.720067      -0.035138       0.017570      -0.007864       0.040065      -0.015470       0.002080       0.005081       0.008329      -0.018657      -0.015845      -0.003370       0.019214              1.807566       2.044536      -0.344641       0.335797       1.639672      -0.113365       1.738491           0.000212
          207              H       4.227752      14.031794       7.404519       0.121032       1.141433 0.84728839E+01  0.83455438E+02                                 1.739539                            1.654445      -0.895313       2.455557                    0.998885       3.312772       8.960090       0.513308       1.211447      -0.726702       0.021736      -0.027521      -0.025486       0.043352      -0.012680      -0.003681       0.008786       0.009798      -0.005564      -0.015078      -0.002834       0.017912              1.770182       1.551481      -0.177119      -0.165404       1.740443       0.355108       2.018620           0.001579
          208              H       5.350600      14.708918       9.370483       0.128028       1.057493 0.78924283E+01  0.77072113E+02                                 1.706037                            1.638692      -0.949377       2.436699                    0.998339       3.388400       9.401773       0.491592       1.275895      -0.710821       0.036632      -0.016896       0.005100       0.040662      -0.012142       0.005537       0.008696       0.007610      -0.000594      -0.018433       0.005557       0.012876              1.711654       2.027336      -0.201498       0.194170       1.521066      -0.078380       1.586560           0.000023
          209              C      15.829886      11.655249      28.276809      -0.036047      45.637646 0.49668998E+03  0.12001908E+05                                11.073910                            7.484538      -0.041938       1.987402                    0.999012      28.036069      80.161106       0.599329       0.422937      -1.066316      -0.006724       0.019822      -0.030226       0.036765       0.047866       0.004055      -0.029115       0.083621      -0.015440      -0.072810       0.005627       0.067183             13.773542       8.365029      -4.595783      -0.777226      14.017050      -0.006115      18.938548          -0.035216
          210              C      16.370445      10.359803      28.356428       0.185974      32.090824 0.38307358E+03  0.87759757E+04                                 9.047527                            6.718678      -0.089947       1.981942                    0.999666      26.500025      76.631942       0.605029       0.441893      -1.042501       0.018299      -0.043104       0.039312       0.061141      -0.003892      -0.000826      -0.006549       0.004150      -0.014547      -0.009889       0.002241       0.007648             10.434886       7.320955      -4.827073       0.479259      14.333613      -1.450905       9.650089           0.004030
          211              C      16.658743       9.540428      27.229520      -0.160016      30.063191 0.44190475E+03  0.10435217E+05                                 8.341205                            6.992454       0.249684       2.052547                    0.999803      29.524930      85.162689       0.625132       0.414918      -1.064798       0.003184      -0.011675      -0.004012       0.012749       0.013615      -0.001972       0.017956       0.021924       0.028179      -0.029760       0.009073       0.020688              8.846450       6.269776      -2.257131       0.613267       9.090259      -1.088606      11.179316           0.002306
          212              C      17.176542      27.382685      27.731729      -0.160628      30.424960 0.44466263E+03  0.10506455E+05                                 8.402404                            7.011754       0.292972       2.066878                    0.999780      29.416736      84.605882       0.625211       0.414624      -1.066024      -0.001970       0.008285      -0.008223       0.011838       0.015750       0.001044       0.023184       0.029927       0.025274      -0.036163       0.008972       0.027191              8.972742       6.786874      -2.988439       0.108639      10.117941       0.031846      10.013412           0.002848
          213              C      17.189821      27.496488      29.152612       0.193230      32.531731 0.37820177E+03  0.86336053E+04                                 9.149650                            6.689455      -0.029651       2.006824                    0.999577      26.210314      75.571391       0.604711       0.443700      -1.041809      -0.020614       0.051916       0.002505       0.055915       0.000412      -0.005493      -0.002555       0.005698      -0.022962      -0.009997       0.001262       0.008735             10.763959       7.529190      -4.553918       1.981390      12.586234      -3.616868      12.176455           0.002021
          214              C      17.698137      26.544346      30.040665      -0.044086      43.694408 0.48137909E+03  0.11556568E+05                                10.754071                            7.357168       0.040086       2.011833                    0.999257      28.086848      80.393416       0.605061       0.421663      -1.065705       0.007621      -0.026654      -0.012723       0.030503       0.022296      -0.032061       0.011632       0.050918      -0.147046      -0.063585      -0.001043       0.064627             13.439747       8.124574      -4.514159       0.242142      14.211562       0.386034      17.983105          -0.027451
          215              C       8.284786      17.204967       0.820683       0.184667      34.593259 0.39630473E+03  0.91496746E+04                                 9.544798                            6.843387      -0.062734       1.991244                    0.999643      26.572834      76.953083       0.598667       0.443143      -1.042541      -0.020154       0.039246       0.039057       0.058923       0.001181      -0.000562       0.009148      -0.015553      -0.000247      -0.008318      -0.005535       0.013853             11.942209       7.093437      -2.319089      -0.547329       8.085350       1.977858      20.647838           0.003362
          216              C       8.975186      16.364729       1.714860      -0.164627      31.154287 0.45002931E+03  0.10724713E+05                                 8.670514                            7.135001       0.051694       1.989489                    0.999047      30.141055      88.658099       0.605875       0.424208      -1.054069       0.002803       0.000560       0.012507       0.012830       0.011382      -0.004959      -0.016550      -0.016903      -0.093728      -0.035891       0.001654       0.034237              9.609994       8.074030      -2.809908      -0.706138       8.269626       1.131367      12.486327           0.002238
          217              C       8.753273      16.787695       2.964257      -0.172605      33.632824 0.49260336E+03  0.11989353E+05                                 9.158265                            7.490591       0.039193       1.980199                    0.998894      30.644724      90.643062       0.589171       0.427136      -1.053859       0.004270      -0.008834      -0.008856       0.013218       0.011712       0.000409      -0.017587      -0.022517      -0.073457      -0.030787      -0.002275       0.033062             10.278047       8.200632      -2.531578      -0.219487       8.119739       0.260139      14.513770           0.003817
          218              C       7.890275      17.973132       2.847892       0.185648      34.791564 0.39311486E+03  0.90625072E+04                                 9.574980                            6.816701      -0.091024       1.981821                    0.999675      26.602469      77.114762       0.599400       0.443262      -1.041919      -0.006162       0.005367      -0.058179       0.058750      -0.002788      -0.007501       0.001284      -0.001925      -0.015625      -0.010044       0.001660       0.008384             12.238761       8.185099      -3.773904      -3.184066       9.954507       4.227216      18.576678           0.002176
          219              C       7.427481      18.674912       3.956426      -0.050965      45.616547 0.46860183E+03  0.11183380E+05                                11.057663                            7.263391       0.023758       2.009346                    0.999241      27.994133      80.100601       0.607898       0.422188      -1.064520       0.009818      -0.017936       0.036597       0.041921       0.053557       0.023708      -0.011819       0.030912      -0.015109      -0.063094       0.002522       0.060572             14.480248       9.724492      -6.079124      -0.586688      14.930094      -0.427442      18.786158          -0.025696
          220              C       6.706735      19.826209       3.858434       0.190116      35.136739 0.37624955E+03  0.85640472E+04                                 9.575086                            6.637760       0.079203       2.042080                    0.999555      26.021346      74.521856       0.612780       0.439135      -1.046200      -0.016862       0.039114      -0.046798       0.063280       0.008234       0.009327       0.001546      -0.005934       0.013259      -0.013794       0.000739       0.013056             11.877621       9.278247      -6.872745       0.034474      15.809467      -0.686425      10.545148           0.003027
          221              C       6.200317       1.646340       4.948595      -0.162455      32.571724 0.44914429E+03  0.10690199E+05                                 8.924100                            7.105779       0.079737       1.996722                    0.999372      30.096976      88.252784       0.610432       0.421569      -1.056520       0.005382       0.011924      -0.002511       0.013321       0.026000      -0.013831       0.005051       0.030812       0.000481      -0.034141       0.001070       0.033070             10.225057       6.681979      -3.117647      -0.338429       9.936673      -0.216168      14.056520           0.001112
          222              C       5.612340       2.729356       4.458635      -0.159917      33.424506 0.47465542E+03  0.11459493E+05                                 9.133469                            7.348279      -0.022677       1.963442                    0.998911      30.397424      89.898596       0.594696       0.426603      -1.052931       0.019035       0.002301       0.003602       0.019509       0.021198      -0.015393       0.006652       0.039912      -0.015068      -0.032475      -0.002650       0.035125             10.389686       7.256553      -3.300797      -0.745383      10.570213       0.304309      13.342291           0.003194
          223              C       5.720450       2.661073       3.013253       0.199568      34.222967 0.37255311E+03  0.84830401E+04                                 9.497151                            6.661206      -0.039029       2.009818                    0.999680      26.070537      75.371813       0.602274       0.446631      -1.038831       0.031412      -0.046123      -0.002680       0.055868       0.005527       0.007187       0.002065       0.013702      -0.023852      -0.010391      -0.004795       0.015187             11.815326       7.688659      -4.613145       1.617406      13.678304      -4.266226      14.079016           0.000569
          224              C       5.322142       3.654943       2.149699      -0.036058      44.706619 0.46406221E+03  0.11061912E+05                                10.960306                            7.258108      -0.062532       1.985641                    0.999135      27.846535      79.956220       0.603601       0.425698      -1.060994      -0.012433       0.026818       0.019424       0.035371       0.035212       0.008152       0.034374       0.039883      -0.169172      -0.071648      -0.001865       0.073513             14.140281       9.419410      -5.570909      -0.822757      14.848791      -0.957873      18.152643          -0.027468
          225              C       5.513708       3.690979       0.783936       0.183482      34.928358 0.38682527E+03  0.88669871E+04                                 9.571393                            6.747640      -0.050605       1.997896                    0.999730      26.280762      75.557788       0.605375       0.441388      -1.044746       0.026428      -0.034835      -0.042994       0.061322      -0.001173      -0.008286       0.010544       0.001068      -0.004250      -0.013370      -0.000309       0.013680             11.850193       6.399643      -2.224702      -1.986794       8.671850       1.385379      20.479086           0.003754
          226              C      14.593240      14.162689      30.493878      -0.146724      30.328548 0.40338133E+03  0.93082029E+04                                 8.367179                            6.654538       0.247091       2.054494                    0.999773      28.907884      82.352156       0.644770       0.411672      -1.067184       0.006653       0.004181      -0.014875       0.016823       0.001110       0.011801      -0.017141       0.005363      -0.116045      -0.045572       0.020318       0.025255              9.165793       6.232837      -2.874109      -1.123157       9.581268       1.340117      11.683273           0.002321
          227              C      14.864467      13.770071      29.268978      -0.152407      29.830814 0.39918744E+03  0.91722410E+04                                 8.226015                            6.587553       0.294294       2.069802                    0.999810      28.753501      81.298491       0.653890       0.407664      -1.071564      -0.003391       0.010538       0.006732       0.012957       0.002832       0.009591      -0.014333      -0.003022      -0.082881      -0.034125       0.014455       0.019669              8.870897       5.763506      -2.252375      -0.853149       8.427797       0.074935      12.421387           0.003496
          228              C      15.446754      12.486005      29.385343       0.190059      33.844072 0.37850586E+03  0.86178090E+04                                 9.329996                            6.638222       0.053346       2.030179                    0.999536      26.091924      74.438221       0.616197       0.436578      -1.049003      -0.002366      -0.001176       0.057037       0.057099       0.009156      -0.000749       0.007696       0.004208      -0.001788      -0.012787       0.001326       0.011461             11.434853       6.878499      -3.374530      -3.146169      10.478094       4.071094      16.947966           0.001454
          229              C      15.573830      12.165460      26.886548       0.076977      34.293598 0.38826569E+03  0.88931945E+04                                 9.343626                            6.687475      -0.388485       1.891752                    0.998822      26.620302      76.082337       0.619086       0.431943      -1.052192       0.009234      -0.010326       0.024232       0.027912      -0.017528      -0.000865      -0.008864      -0.049293       0.095851      -0.046380       0.011093       0.035286             11.574770      10.731444       0.819075       1.865334       6.911415      -4.449963      17.081450          -0.000442
          230              C      16.529766      12.869135      26.243476      -0.162788      34.966563 0.44582910E+03  0.10570008E+05                                 9.310914                            7.048988       0.233636       2.039037                    0.999614      30.042940      87.337088       0.618134       0.417942      -1.060973      -0.023291       0.009478      -0.031916       0.040632       0.013478       0.023679       0.006906       0.045085      -0.065631      -0.030827      -0.015319       0.046146             10.942080      10.690544       1.900019      -0.101086       6.800888      -4.142535      15.334808          -0.000986
          231              C      16.387512      13.297788      24.920584      -0.105966      32.857760 0.42655980E+03  0.99816536E+04                                 8.902356                            6.883329       0.089796       1.999027                    0.999664      29.192427      83.750287       0.628398       0.416532      -1.064042      -0.016544       0.000338       0.017389       0.024004       0.015116      -0.017729      -0.009452       0.003973      -0.031782      -0.021511      -0.008564       0.030075             10.269685      10.054420       1.517843       0.881262       6.192060      -3.387186      14.562574           0.001042
          232              C      15.196384      12.962072      24.283636      -0.008777      35.639500 0.42564135E+03  0.98568473E+04                                 9.377127                            6.832209       0.098635       2.039044                    0.999381      26.820953      74.113762       0.643135       0.411254      -1.078047      -0.002042       0.001130       0.040679       0.040746      -0.014355       0.018955      -0.018271      -0.026978      -0.060252      -0.033675      -0.006253       0.039928             11.614592      10.267398       1.450542       0.443877       5.963597      -3.860798      18.612780           0.002543
          233              C      14.202514      12.482207      25.000202      -0.094587      31.775728 0.37508148E+03  0.85123134E+04                                 8.698719                            6.462887       0.055883       2.000226                    0.999675      28.226628      80.147583       0.646287       0.417598      -1.061740       0.013235       0.007820       0.029193       0.032993      -0.010928       0.018268       0.009674       0.000248      -0.043027      -0.029976       0.009782       0.020194             10.267370      10.294964       0.954563       0.459983       5.717130      -3.797403      14.790017           0.000136
          234              C      14.452880      12.034587      26.255725      -0.141319      33.720879 0.40347883E+03  0.93613383E+04                                 9.139197                            6.756207       0.127099       2.017909                    0.999404      29.287827      85.148277       0.622261       0.424245      -1.053494       0.009098       0.020812      -0.046456       0.051712       0.004344      -0.024326      -0.004664      -0.003313      -0.060669      -0.034201       0.009065       0.025136             10.832217      11.353669       1.008321       2.384076       6.048793      -3.541242      15.094190          -0.001072
          235              C      15.069304      13.326236      22.697391       0.607001      20.050904 0.21279871E+03  0.42388741E+04                                 6.864869                            5.219605      -0.025675       2.067157                    0.998870      21.472208      59.263788       0.640453       0.480106      -1.013852      -0.001699       0.006807      -0.047717       0.048229      -0.053736      -0.031686       0.075577      -0.102981      -0.142832      -0.084392      -0.050612       0.135004              8.141067       8.237917       1.186171       0.755566       4.639462      -2.086044      11.545823          -0.000094
          236              C      18.170415      25.241312      29.477211       0.077844      36.110466 0.44639736E+03  0.10540114E+05                                 9.636075                            7.139211      -0.256972       1.924043                    0.998815      27.178260      77.715878       0.605860       0.428164      -1.059260      -0.001787       0.012811      -0.000734       0.012956      -0.025738       0.005732       0.022180      -0.043202       0.030989      -0.043093       0.003076       0.040017             11.921331      10.920916      -2.371678      -4.979482      15.135143       3.521167       9.707934          -0.000701
          237              C      19.272397      25.226138      28.558536      -0.151614      36.214499 0.48025129E+03  0.11638156E+05                                 9.666321                            7.410071      -0.036323       1.959301                    0.998500      30.560962      90.794787       0.589499       0.428753      -1.050746      -0.002177      -0.023134      -0.009551       0.025123       0.011960       0.002698      -0.020444       0.002647       0.036091      -0.026489       0.000903       0.025587             11.690206      12.178539      -1.776727      -5.195966      13.476834       3.462608       9.415245          -0.002694
          238              C      19.617596      24.050183      27.976709      -0.092183      34.459135 0.45057084E+03  0.10769428E+05                                 9.455112                            7.256609      -0.181902       1.921194                    0.998797      29.823353      88.619376       0.584711       0.438264      -1.042739      -0.030015       0.009284       0.004280       0.031709      -0.000297       0.009704      -0.011348       0.033331       0.071158      -0.030967       0.001217       0.029750             11.197358       9.916339      -0.569519      -3.934472      14.966458       3.472224       8.709276           0.000373
          239              C      18.936681      22.866643      28.276809      -0.005364      37.544629 0.42478437E+03  0.98481023E+04                                 9.719731                            6.837133       0.063085       2.032160                    0.999278      26.736773      74.317868       0.640193       0.412678      -1.075360      -0.017111       0.029583       0.013086       0.036595       0.001224       0.010256      -0.015078      -0.022817       0.010582      -0.020428      -0.002456       0.022884             12.544926      10.057025      -1.880441      -5.130714      16.815051       5.418896      10.762702          -0.001843
          240              C      17.940914      22.891301      29.207733      -0.086304      32.538249 0.39652558E+03  0.91154404E+04                                 8.843091                            6.637503       0.069750       2.001135                    0.999621      28.517872      81.220301       0.639485       0.416648      -1.063450       0.007379       0.029330       0.005081       0.030668       0.013309       0.010889      -0.017832      -0.010132       0.010019      -0.028164       0.006814       0.021349             10.487915       9.569854      -2.018054      -4.857845      12.767811       3.394754       9.126079           0.001137
          241              C      17.529331      24.061565      29.814058      -0.143997      34.299930 0.45339214E+03  0.10783734E+05                                 9.182969                            7.115875       0.138027       2.015249                    0.999549      29.735828      86.297748       0.614889       0.418807      -1.061495       0.011366      -0.030315      -0.015760       0.036008       0.000864      -0.010556      -0.013335       0.016438       0.034594      -0.020243      -0.002123       0.022366             10.649380       9.624841      -0.952511      -4.199311      13.670155       2.871324       8.653143          -0.002576
          242              C      19.293259      21.618614      27.480624       0.554255      24.116906 0.25052866E+03  0.51793481E+04                                 7.681396                            5.589821       0.065034       2.077524                    0.999666      22.373014      62.161975       0.633459       0.467702      -1.024242       0.011783      -0.040033      -0.020083       0.046312      -0.022488       0.070671      -0.038084       0.117625      -0.023178      -0.078725      -0.036835       0.115559              9.602597       6.435225      -1.116422      -3.338532      13.237054       3.466188       9.135512          -0.002123
          243              C       4.525529       4.821414       2.676406       0.067822      37.098319 0.44339069E+03  0.10459979E+05                                 9.819794                            7.120564      -0.279479       1.917692                    0.998845      27.207552      77.973196       0.605464       0.428818      -1.057992       0.008012      -0.015586      -0.003570       0.017884      -0.035645      -0.008792       0.013875      -0.030144       0.009804      -0.040337      -0.003395       0.043732             12.420199      13.114640      -3.384025      -2.469566      16.724868       4.217734       7.421089          -0.000070
          244              C       5.177994       6.059959       2.896888      -0.128140      35.460891 0.44996261E+03  0.10688644E+05                                 9.456938                            7.115679       0.155680       2.030997                    0.998559      29.456064      85.608942       0.611044       0.421976      -1.058825      -0.012482       0.024268       0.030430       0.040875       0.021904       0.004316       0.002986       0.027670      -0.000286      -0.025871      -0.001092       0.026963             11.458567      11.168730      -2.027517      -1.252264      16.893179       3.889246       6.313793          -0.001676
          245              C       4.404141       7.133492       3.319478      -0.083160      33.633886 0.41308358E+03  0.96182592E+04                                 9.180055                            6.861185      -0.015430       1.980355                    0.999544      28.750288      83.098434       0.615539       0.427358      -1.054026       0.013229      -0.030019       0.013633       0.035525       0.010989       0.017407      -0.007435      -0.000967       0.061570      -0.027951      -0.000491       0.028441             11.053381      11.111685      -2.404063      -1.495461      16.343177       3.312437       5.705280           0.000405
          246              C       3.063174       6.977963       3.503213      -0.010447      38.042999 0.43286015E+03  0.10062457E+05                                 9.765066                            6.858745       0.024589       2.012832                    0.999203      26.919763      74.437579       0.646512       0.407543      -1.080900       0.020010      -0.036964      -0.004423       0.042264       0.000395       0.009185       0.006131       0.005664       0.013152      -0.010101      -0.003197       0.013298             12.913871      11.657475      -3.519811      -1.774478      20.805370       4.466178       6.278766           0.002939
          247              C       2.433469       5.739417       3.301105      -0.099075      33.912500 0.41786502E+03  0.97348747E+04                                 9.109364                            6.823068       0.086190       2.000865                    0.999703      28.985967      83.165857       0.629299       0.417787      -1.062489       0.022902      -0.002117      -0.004899       0.023515       0.004485       0.001707      -0.009310       0.039547       0.026748      -0.027203       0.011294       0.015909             11.131898      10.096745      -1.467184      -1.267264      17.319473       3.680905       5.979476           0.001065
          248              C       3.186459       4.700025       2.884639      -0.163030      35.021848 0.45235905E+03  0.10790233E+05                                 9.361435                            7.139373       0.041304       1.981011                    0.999037      30.254375      88.926974       0.607702       0.422540      -1.055491      -0.006073       0.031355       0.009917       0.033442       0.016515       0.007219       0.001239      -0.031127       0.025179      -0.027936       0.007957       0.019979             11.071270      12.743625      -1.864310      -1.723962      14.307701       2.967564       6.162483          -0.000765
          249              C       2.205866       8.205128       3.907430       0.560125      25.122721 0.26803243E+03  0.56244190E+04                                 7.909818                            5.780893      -0.080569       2.023566                    0.999283      22.664901      63.035008       0.624284       0.467556      -1.026352      -0.038123       0.037318       0.015260       0.055487       0.017490      -0.000427      -0.058644      -0.003462       0.272764      -0.075178      -0.037972       0.113149             10.113810       8.934849      -2.732914      -0.776423      15.946539       3.692093       5.460041          -0.001528
          250              C       7.763198      18.066073       5.309940       0.088403      35.013485 0.43584094E+03  0.10238212E+05                                 9.470645                            7.079081      -0.329584       1.904125                    0.998736      27.018575      77.276595       0.604718       0.431178      -1.056501       0.000126       0.001764      -0.019475       0.019555      -0.026595       0.010992      -0.019883      -0.013337       0.068594      -0.039092      -0.003124       0.042215             11.815828       7.284467       0.685361       3.168068       9.918263      -4.334144      18.244753          -0.001156
          251              C       7.252986      16.831321       5.671286      -0.149374      34.540363 0.45336577E+03  0.10808794E+05                                 9.291003                            7.157973       0.060807       1.991361                    0.999372      29.947986      87.700014       0.606199       0.423802      -1.055823       0.021409      -0.009590       0.025684       0.034784       0.010195      -0.001396       0.020269       0.019569      -0.026159      -0.028906       0.007912       0.020994             11.080909       7.692509       1.210338       2.825226       9.536324      -4.313406      16.013893           0.000417
          252              C       7.647501      16.201618       6.810442      -0.094471      31.897338 0.40858504E+03  0.94837732E+04                                 8.772179                            6.767517       0.127746       2.018367                    0.999744      28.882223      83.242063       0.627769       0.420347      -1.058811       0.012902       0.018628      -0.016837       0.028230      -0.002219      -0.015166       0.013507      -0.015903      -0.061974      -0.030784       0.005910       0.024874             10.367940       7.837357       0.894688       3.471543       8.085505      -3.437701      15.180959           0.002434
          253              C       8.629992      16.759249       7.594378      -0.027413      35.607127 0.45295344E+03  0.10694414E+05                                 9.415094                            7.099856      -0.014228       1.999537                    0.999374      27.495116      77.677749       0.621621       0.417327      -1.070013      -0.009132       0.011211      -0.043506       0.045846      -0.005174      -0.009896       0.008784      -0.000990      -0.008040      -0.012172      -0.003731       0.015903             11.547166       8.320021      -0.032031       4.344405       9.766287      -4.720550      16.555188           0.007137
          254              C       9.075717      18.026244       7.306527      -0.101202      31.836584 0.42915101E+03  0.10060580E+05                                 8.723637                            6.917459       0.141704       2.016743                    0.999680      29.151372      83.792270       0.624854       0.418133      -1.062697      -0.012652      -0.001306      -0.032276       0.034692       0.013653       0.006692       0.024849       0.024927      -0.022039      -0.033505       0.002522       0.030983             10.069704       6.646130       0.447380       2.524757       9.174680      -3.760624      14.388302           0.002149
          255              C       8.667925      18.709055       6.142872      -0.151729      33.123948 0.45392379E+03  0.10777238E+05                                 8.914817                            7.082116       0.280698       2.061752                    0.999644      29.573876      85.174455       0.622597       0.414357      -1.066537       0.016176      -0.016684       0.027867       0.036285       0.015098      -0.003244      -0.000192      -0.023489      -0.045191      -0.016694      -0.010028       0.026722             10.297760       7.192296       0.530739       3.329747       8.751743      -2.812408      14.949241          -0.001945
          256              C       9.172450      15.983500       8.782531       0.521394      23.475792 0.27741369E+03  0.58862122E+04                                 7.584286                            5.943843      -0.212891       1.981102                    0.998825      23.076803      65.065181       0.604450       0.477571      -1.018387       0.040060      -0.034864       0.031482       0.061737      -0.047024      -0.039789       0.034762       0.053583       0.038642      -0.062546      -0.022682       0.085227              8.890866       7.040073       0.237945       2.521363       8.306908      -3.391811      11.325618          -0.004814
          257              C      12.620670      26.278806      28.276809      -0.036073      45.634634 0.49675279E+03  0.12003612E+05                                11.072086                            7.484138      -0.033450       1.989832                    0.999070      28.040285      80.169566       0.599460       0.422838      -1.066395       0.007360      -0.019019      -0.031386       0.037430       0.047341      -0.003767       0.029535       0.082343      -0.014879      -0.072361       0.005945       0.066416             13.770239       8.363769      -4.595376       0.777626      14.014355       0.003092      18.932592          -0.035251
          258              C      12.080110      27.574252      28.356428       0.186106      32.095433 0.38315436E+03  0.87783633E+04                                 9.049063                            6.719851      -0.092613       1.981182                    0.999684      26.502200      76.642684       0.604908       0.441954      -1.042456      -0.019184       0.043416       0.039943       0.062036      -0.003681       0.000594       0.006665       0.003871      -0.019785      -0.010732       0.002481       0.008250             10.436500       7.322155      -4.828314      -0.477978      14.335090       1.448243       9.652255           0.004035
          259              C      11.791811       9.426626      27.229520      -0.159308      30.036079 0.44131286E+03  0.10417646E+05                                 8.335347                            6.986225       0.249917       2.052700                    0.999790      29.510206      85.102796       0.625624       0.414734      -1.064926      -0.002117       0.012435      -0.003826       0.013181       0.014756       0.002220      -0.017812       0.021650       0.022491      -0.029861       0.009408       0.020454              8.840766       6.264383      -2.256644      -0.613419       9.084057       1.088677      11.173859           0.002307
          260              C      11.274012      10.551369      27.731729      -0.162126      30.479909 0.44571009E+03  0.10536669E+05                                 8.407177                            7.014130       0.310057       2.071257                    0.999773      29.457534      84.725986       0.625934       0.413930      -1.066544       0.001070      -0.008645      -0.007758       0.011665       0.016052      -0.001323      -0.023846       0.026708       0.026297      -0.035771       0.007671       0.028100              8.978603       6.790423      -2.992996      -0.107188      10.126844      -0.034120      10.018542           0.002854
          261              C      11.260736      10.437569      29.152612       0.192771      32.510057 0.37793046E+03  0.86253359E+04                                 9.143758                            6.685867      -0.034657       2.005674                    0.999632      26.200092      75.517726       0.605072       0.443542      -1.041966       0.020509      -0.049965       0.002107       0.054052       0.000871       0.004755       0.003472       0.007006      -0.023787      -0.010196       0.000991       0.009206             10.756199       7.523861      -4.549955      -1.978200      12.576116       3.611163      12.168619           0.002021
          262              C      10.752422      11.389713      30.040665      -0.044561      43.738158 0.48202916E+03  0.11575651E+05                                10.758718                            7.360762       0.036019       2.010092                    0.999279      28.105518      80.449226       0.605105       0.421506      -1.065844      -0.007189       0.026634      -0.012175       0.030154       0.022646       0.032654      -0.010734       0.049534      -0.142004      -0.062319      -0.001634       0.063953             13.445144       8.128045      -4.516072      -0.241829      14.216232      -0.386321      17.991154          -0.027433
          263              C       1.198715       1.762035       0.820683       0.186254      34.503185 0.39512506E+03  0.91157362E+04                                 9.530784                            6.834790      -0.065157       1.991250                    0.999587      26.529905      76.803100       0.598828       0.443350      -1.042409       0.019011      -0.040098       0.039700       0.059543       0.001155       0.000790      -0.008698      -0.015770      -0.002137      -0.008268      -0.005295       0.013562             11.923095       7.083048      -2.314831       0.546206       8.073522      -1.974606      20.612716           0.003372
          264              C       0.508317       2.602274       1.714860      -0.166524      31.240552 0.45174018E+03  0.10775888E+05                                 8.687498                            7.149948       0.054333       1.989470                    0.999025      30.193636      88.860666       0.605053       0.424374      -1.053948      -0.002761      -0.000063       0.012906       0.013198       0.011324       0.005287       0.016772      -0.013748      -0.093059      -0.035940       0.002555       0.033386              9.628758       8.088742      -2.811879       0.706291       8.281354      -1.131843      12.516180           0.002239
          265              C      19.697232       2.179311       2.964257      -0.172073      33.590704 0.49183977E+03  0.11965268E+05                                 9.147620                            7.482279       0.044682       1.982096                    0.998857      30.620500      90.529365       0.589837       0.426850      -1.054111      -0.004697       0.009207      -0.008666       0.013488       0.011816      -0.000098       0.017649      -0.019888      -0.074971      -0.031294      -0.001202       0.032496             10.265360       8.190357      -2.527790       0.217283       8.109979      -0.257492      14.495743           0.003826
          266              C       1.593231       0.993874       2.847892       0.186494      34.769760 0.39288911E+03  0.90558504E+04                                 9.571698                            6.815381      -0.088736       1.982866                    0.999620      26.589863      77.067813       0.599384       0.443345      -1.041888       0.005867      -0.005761      -0.058847       0.059418      -0.003308       0.007644      -0.001027      -0.001284      -0.017016      -0.010389       0.001451       0.008938             12.233391       8.182104      -3.772190       3.181942       9.950832      -4.223988      18.567237           0.002183
          267              C       2.056027      19.259096       3.956426      -0.050754      45.580866 0.46823234E+03  0.11171566E+05                                11.049694                            7.258705       0.021445       2.008489                    0.999275      27.981350      80.034738       0.608367       0.421976      -1.064729      -0.010529       0.017873       0.036618       0.042085       0.053754      -0.023779       0.012415       0.028945      -0.015300      -0.063441       0.003095       0.060347             14.469129       9.717012      -6.073692       0.584394      14.919157       0.430640      18.771218          -0.025698
          268              C       2.776773      18.107799       3.858434       0.189613      35.123695 0.37609525E+03  0.85600116E+04                                 9.574729                            6.637787       0.074768       2.041398                    0.999531      26.015895      74.514040       0.612561       0.439319      -1.046047       0.017127      -0.037139      -0.045862       0.061449       0.008225      -0.009166      -0.001161      -0.006249       0.014676      -0.014024       0.001249       0.012775             11.876908       9.277597      -6.871484      -0.035068      15.807982       0.688207      10.545146           0.003020
          269              C       3.283193      17.320669       4.948595      -0.160653      32.569992 0.44913433E+03  0.10690424E+05                                 8.926372                            7.108389       0.079379       1.996508                    0.999428      30.094587      88.261737       0.609944       0.421888      -1.056268      -0.004990      -0.012256      -0.003355       0.013652       0.025958       0.013980      -0.003695       0.031268       0.005203      -0.034150       0.001108       0.033042             10.227083       6.684341      -3.118726       0.339415       9.939774       0.215144      14.057135           0.001110
          270              C       3.871169      16.237653       4.458635      -0.160856      33.426864 0.47467793E+03  0.11459720E+05                                 9.131976                            7.347033      -0.025765       1.962698                    0.998924      30.398664      89.889425       0.594942       0.426438      -1.053074      -0.019103      -0.002790       0.002548       0.019473       0.022249       0.014267      -0.007286       0.040516      -0.008958      -0.033867      -0.000630       0.034497             10.387850       7.256038      -3.300297       0.747192      10.568290      -0.306270      13.339222           0.003192
          271              C       3.763056      16.305933       3.013253       0.199132      34.173027 0.37198488E+03  0.84663220E+04                                 9.486379                            6.655062      -0.040850       2.009850                    0.999705      26.047149      75.271486       0.602735       0.446488      -1.038981      -0.032514       0.044195      -0.003269       0.054964       0.004829      -0.007809      -0.002196       0.017311      -0.025242      -0.011034      -0.005700       0.016734             11.800553       7.679864      -4.605756      -1.614086      13.659780       4.259255      14.062015           0.000571
          272              C       4.161362      15.312061       2.149699      -0.036656      44.733846 0.46445015E+03  0.11073370E+05                                10.964065                            7.260943      -0.067514       1.983992                    0.999118      27.856413      79.990140       0.603514       0.425675      -1.061018       0.012031      -0.026298       0.019179       0.034701       0.035226      -0.008366      -0.034939       0.039241      -0.167193      -0.071518      -0.001789       0.073307             14.144913       9.422017      -5.572664       0.823190      14.854623       0.956412      18.158099          -0.027519
          273              C       3.969794      15.276023       0.783936       0.183844      34.904144 0.38654782E+03  0.88591982E+04                                 9.567523                            6.745567      -0.051642       1.997665                    0.999722      26.273780      75.536079       0.605411       0.441433      -1.044700      -0.027391       0.033667      -0.042555       0.060784      -0.000266       0.009232      -0.010977       0.000624      -0.003887      -0.014607       0.000438       0.014169             11.844533       6.397296      -2.224090       1.984651       8.669383      -1.384750      20.466921           0.003764
          274              C      13.857320      23.771371      30.493878      -0.149511      30.378233 0.40426819E+03  0.93331501E+04                                 8.372300                            6.658603       0.253911       2.056079                    0.999808      28.946327      82.462984       0.645089       0.411271      -1.067518      -0.006424      -0.002611      -0.014643       0.016202       0.002678      -0.012091       0.017569       0.004355      -0.113637      -0.045338       0.021558       0.023780              9.171296       6.236607      -2.876021       1.123249       9.587066      -1.340404      11.690215           0.002322
          275              C      13.586091      24.163987      29.268978      -0.151017      29.802969 0.39870833E+03  0.91587907E+04                                 8.222571                            6.584786       0.298076       2.071446                    0.999818      28.733854      81.241053       0.653829       0.407811      -1.071432       0.003391      -0.011964       0.007206       0.014372       0.002817      -0.009944       0.014354      -0.003816      -0.082469      -0.034151       0.014153       0.019998              8.867005       5.760700      -2.251311       0.851966       8.424443      -0.073611      12.415871           0.003493
          276              C      13.003804      25.448053      29.385343       0.191774      33.785706 0.37774844E+03  0.85969928E+04                                 9.324162                            6.634770       0.037650       2.025847                    0.999519      26.062627      74.359954       0.615860       0.436999      -1.048661       0.002422       0.001974       0.057035       0.057120       0.008383       0.001780      -0.007311       0.005932      -0.000193      -0.012810       0.002854       0.009956             11.427129       6.874158      -3.372540       3.143284      10.472518      -4.068377      16.934710           0.001459
          277              C      12.876723      25.768593      26.886548       0.074592      34.379693 0.38945234E+03  0.89263925E+04                                 9.354830                            6.695119      -0.384278       1.892775                    0.998806      26.657523      76.192384       0.619143       0.431612      -1.052487      -0.010512       0.009740       0.024282       0.028196      -0.018555       0.000451       0.008671      -0.049762       0.093780      -0.046798       0.012036       0.034762             11.588744      10.747051       0.820438      -1.868883       6.918728       4.454805      17.100454          -0.000444
          278              C      11.920785      25.064916      26.243476      -0.160170      34.876198 0.44437379E+03  0.10526214E+05                                 9.291990                            7.035107       0.235313       2.040044                    0.999610      29.997992      87.149533       0.619096       0.417661      -1.061220       0.021590      -0.010014      -0.031437       0.039429       0.013333      -0.024870      -0.007193       0.046365      -0.064355      -0.031224      -0.016001       0.047225             10.918477      10.673121       1.896335       0.095618       6.786099       4.128885      15.296213          -0.000983
          279              C      12.063036      24.636261      24.920584      -0.105966      32.867241 0.42666800E+03  0.99851298E+04                                 8.907667                            6.888099       0.086523       1.998274                    0.999659      29.190129      83.756181       0.627628       0.417004      -1.063707       0.015131      -0.001698       0.017760       0.023393       0.015006       0.018510       0.009974       0.003086      -0.030597      -0.022117      -0.008455       0.030572             10.275637      10.059619       1.515946      -0.887289       6.194195       3.387811      14.573097           0.001047
          280              C      13.254163      24.971976      24.283636      -0.007255      35.640391 0.42562427E+03  0.98567176E+04                                 9.378429                            6.832907       0.097465       2.038531                    0.999392      26.819597      74.119973       0.642960       0.411354      -1.077941       0.002647      -0.000533       0.041657       0.041744      -0.014824      -0.019749       0.018066      -0.023986      -0.065331      -0.035010      -0.005219       0.040229             11.616309      10.269839       1.450980      -0.442924       5.964497       3.861461      18.614589           0.002536
          281              C      14.248035      25.451842      25.000202      -0.095776      31.801761 0.37541293E+03  0.85214354E+04                                 8.701196                            6.463962       0.058379       2.000759                    0.999681      28.244206      80.196365       0.646521       0.417368      -1.061921      -0.011337      -0.008046       0.028710       0.031899      -0.012013      -0.018826      -0.010276       0.001039      -0.046385      -0.031591       0.009846       0.021746             10.270935      10.298623       0.954806      -0.460347       5.718700       3.799429      14.795482           0.000135
          282              C      13.997672      25.899464      26.255725      -0.134881      33.586452 0.40138102E+03  0.93009068E+04                                 9.116792                            6.739170       0.130950       2.019745                    0.999401      29.213767      84.890342       0.622946       0.424314      -1.053409      -0.006139      -0.018375      -0.044375       0.048419       0.005282       0.025372       0.006943      -0.002226      -0.058359      -0.034659       0.007133       0.027526             10.805214      11.328414       1.009135      -2.372671       6.035729       3.532152      15.051500          -0.001070
          283              C      13.381241      24.607808      22.697391       0.608551      20.051006 0.21280295E+03  0.42390069E+04                                 6.864973                            5.219594      -0.030512       2.065752                    0.998899      21.472059      59.264960       0.640461       0.480095      -1.013852       0.000866      -0.007016      -0.048268       0.048783      -0.053867       0.031813      -0.075423      -0.099552      -0.142601      -0.084464      -0.049550       0.134014              8.141288       8.237937       1.186430      -0.754765       4.639774       2.086424      11.546153          -0.000092
          284              C      10.280143      12.692745      29.477211       0.078860      36.077001 0.44590420E+03  0.10525691E+05                                 9.631095                            7.136167      -0.258250       1.923877                    0.998800      27.161431      77.660661       0.605867       0.428272      -1.059180       0.001310      -0.012065      -0.000879       0.012168      -0.024629      -0.006062      -0.022798      -0.043316       0.025880      -0.041965       0.001820       0.040145             11.914066      10.915539      -2.367505       4.976236      15.124749      -3.516209       9.701910          -0.000697
          285              C       9.178159      12.707918      28.558536      -0.151751      36.195414 0.47991404E+03  0.11626928E+05                                 9.657006                            7.402248      -0.026703       1.962167                    0.998505      30.551955      90.730270       0.590486       0.428149      -1.051208       0.002018       0.023700      -0.009921       0.025772       0.011002      -0.002446       0.021247       0.003863       0.034481      -0.026411       0.000631       0.025780             11.678163      12.164346      -1.768979       5.188445      13.467045      -3.455609       9.403097          -0.002698
          286              C       8.832959      13.883871      27.976709      -0.088278      34.346917 0.44859108E+03  0.10710901E+05                                 9.438301                            7.243269      -0.184328       1.921329                    0.998759      29.762816      88.409161       0.584899       0.438581      -1.042493       0.029674      -0.007532       0.001806       0.030668      -0.000140      -0.007787       0.011541       0.032331       0.068836      -0.030215       0.002249       0.027966             11.177018       9.899063      -0.567065       3.927961      14.938446      -3.463674       8.693544           0.000373
          287              C       9.513875      15.067413      28.276809      -0.006360      37.566155 0.42498713E+03  0.98546124E+04                                 9.726494                            6.840900       0.053766       2.029412                    0.999271      26.740241      74.349955       0.639676       0.412935      -1.075122       0.017335      -0.028489       0.013343       0.035918       0.000782      -0.010681       0.014086      -0.022968       0.009889      -0.020316      -0.001824       0.022141             12.554756      10.064223      -1.881882       5.135113      16.829320      -5.423751      10.770726          -0.001838
          288              C      10.509643      15.042756      29.207733      -0.085133      32.520561 0.39622189E+03  0.91067974E+04                                 8.839622                            6.634729       0.074295       2.002601                    0.999633      28.508097      81.187461       0.639646       0.416619      -1.063459      -0.007358      -0.028823       0.004895       0.030148       0.012960      -0.010825       0.017450      -0.011357       0.007941      -0.027651       0.006496       0.021155             10.483645       9.565496      -2.015666       4.855113      12.763505      -3.392065       9.121935           0.001140
          289              C      10.921228      13.872493      29.814058      -0.144687      34.332772 0.45388792E+03  0.10799261E+05                                 9.193397                            7.124160       0.132295       2.013545                    0.999536      29.748155      86.368954       0.613918       0.419324      -1.061091      -0.009518       0.030993      -0.014067       0.035342       0.001026       0.010762       0.012644       0.015711       0.032291      -0.019252      -0.002513       0.021765             10.661693       9.632419      -0.953819       4.201236      13.692047      -2.876136       8.660611          -0.002576
          290              C       9.157295      16.315440      27.480624       0.549752      24.180039 0.25130022E+03  0.51993425E+04                                 7.693911                            5.597923       0.062492       2.075978                    0.999633      22.412349      62.297376       0.633080       0.467619      -1.024278      -0.010185       0.039181      -0.020716       0.045476      -0.022354      -0.071753       0.036885       0.118719      -0.023407      -0.078190      -0.038317       0.116507              9.619620       6.444883      -1.120310       3.344487      13.263219      -3.475570       9.150757          -0.002126
          291              C       4.957976      14.145591       2.676406       0.068756      37.056333 0.44280175E+03  0.10442690E+05                                 9.813306                            7.116541      -0.286094       1.916213                    0.998765      27.189111      77.909500       0.605541       0.428904      -1.057932      -0.009058       0.014643      -0.005386       0.018041      -0.035085       0.009442      -0.013412      -0.032688       0.005924      -0.039707      -0.004386       0.044093             12.410549      13.106214      -3.378627       2.467234      16.709217      -4.213525       7.416216          -0.000068
          292              C       4.305512      12.907046       2.896888      -0.132645      35.626543 0.45267956E+03  0.10768449E+05                                 9.482166                            7.134657       0.118886       2.017922                    0.998420      29.540268      85.890338       0.610601       0.421683      -1.059100       0.013701      -0.023640       0.032377       0.042365       0.019847      -0.003720      -0.001059       0.025027       0.001644      -0.023768      -0.000032       0.023800             11.491398      11.188493      -2.034663       1.254619      16.954023      -3.905380       6.331677          -0.001676
          293              C       5.079366      11.833515       3.319478      -0.076310      33.363148 0.40888738E+03  0.94954884E+04                                 9.128356                            6.823183      -0.009580       1.983867                    0.999509      28.610976      82.564247       0.617719       0.426974      -1.054351      -0.012963       0.028460       0.013670       0.034130       0.012837      -0.017722       0.006717       0.001275       0.053535      -0.028385       0.001587       0.026799             10.988171      11.042425      -2.371031       1.481701      16.248777      -3.290545       5.673310           0.000404
          294              C       6.420333      11.989044       3.503213      -0.013865      38.142549 0.43419334E+03  0.10101005E+05                                 9.780353                            6.868479       0.022076       2.011303                    0.999181      26.963143      74.580432       0.646183       0.407445      -1.080987      -0.019990       0.034779      -0.003375       0.040257      -0.001617      -0.009067      -0.006978       0.005283       0.014713      -0.011952      -0.001193       0.013145             12.935258      11.676627      -3.526653       1.778037      20.841034      -4.474755       6.288113           0.002959
          295              C       7.050037      13.227589       3.301105      -0.097417      33.923226 0.41801177E+03  0.97394919E+04                                 9.113859                            6.826429       0.088186       2.001559                    0.999691      28.986570      83.182286       0.628823       0.418052      -1.062283      -0.022432       0.000734      -0.003914       0.022783       0.003248      -0.001857       0.008697       0.038235       0.026093      -0.025986       0.010672       0.015314             11.138394      10.097267      -1.469508       1.267563      17.334614      -3.684802       5.983299           0.001061
          296              C       6.297047      14.266980       2.884639      -0.161129      34.950907 0.45115840E+03  0.10753984E+05                                 9.348123                            7.129091       0.048125       1.983463                    0.999043      30.210202      88.753291       0.608268       0.422445      -1.055596       0.006236      -0.030692       0.008801       0.032532       0.017648      -0.008004      -0.001778      -0.028810       0.023296      -0.027856       0.006897       0.020959             11.055241      12.723267      -1.857184       1.720164      14.288612      -2.962817       6.153844          -0.000766
          297              C       7.277642      10.761880       3.907430       0.560261      25.128010 0.26812447E+03  0.56269329E+04                                 7.911453                            5.782445      -0.085577       2.022108                    0.999293      22.668241      63.051200       0.624098       0.467647      -1.026284       0.037645      -0.037263       0.012322       0.054383       0.019037      -0.001200       0.060179      -0.003997       0.270017      -0.077212      -0.036186       0.113398             10.115271       8.935608      -2.733054       0.776409      15.948957      -3.693033       5.461249          -0.001529
          298              C       1.720312      19.867938       5.309940       0.086531      35.051075 0.43639634E+03  0.10254079E+05                                 9.474813                            7.081645      -0.331592       1.903360                    0.998728      27.038713      77.333889       0.604884       0.430942      -1.056692      -0.000081      -0.001273      -0.020338       0.020378      -0.029422      -0.010211       0.020051      -0.014371       0.070285      -0.042329      -0.001005       0.043334             11.821881       7.287233       0.683998      -3.170342       9.922121       4.338776      18.256290          -0.001156
          299              C       2.230525       2.135690       5.671286      -0.149157      34.531709 0.45324604E+03  0.10805390E+05                                 9.291692                            7.159543       0.061782       1.991563                    0.999347      29.944852      87.692961       0.605804       0.424100      -1.055622      -0.019710       0.009366       0.025479       0.033547       0.009733       0.001149      -0.020790       0.017148      -0.029672      -0.029039       0.007984       0.021056             11.080947       7.691148       1.210013      -2.822471       9.538585       4.316122      16.013109           0.000420
          300              C      20.803012       2.765395       6.810442      -0.094336      31.873640 0.40826614E+03  0.94743024E+04                                 8.765991                            6.763283       0.133142       2.020277                    0.999744      28.870401      83.192622       0.628202       0.420149      -1.058960      -0.012990      -0.020439      -0.018211       0.030301      -0.002039       0.014337      -0.013353      -0.016184      -0.062676      -0.030358       0.005713       0.024646             10.359297       7.830796       0.896345      -3.465146       8.083296       3.435858      15.163798           0.002435
          301              C      19.820522      21.174766       7.594378      -0.025105      35.563255 0.45231575E+03  0.10676568E+05                                 9.411731                            7.098076      -0.015139       1.999255                    0.999437      27.473995      77.631000       0.621220       0.417706      -1.069673       0.008823      -0.011663      -0.043389       0.045788      -0.006238       0.008797      -0.007344      -0.001567      -0.004149      -0.009768      -0.005152       0.014921             11.541856       8.315763      -0.030449      -4.339914       9.764800       4.718730      16.545004           0.007147
          302              C      19.374798      19.907770       7.306527      -0.102979      31.902114 0.43022653E+03  0.10092457E+05                                 8.735245                            6.925871       0.142735       2.016452                    0.999675      29.192718      83.948348       0.624487       0.418103      -1.062679       0.010808      -0.000784      -0.031776       0.033573       0.012284      -0.005777      -0.024076       0.025761      -0.022787      -0.032924       0.003809       0.029115             10.083940       6.654474       0.447842      -2.528155       9.186354       3.766805      14.410994           0.002155
          303              C      19.782587      19.224957       6.142872      -0.151656      33.156498 0.45447765E+03  0.10793600E+05                                 8.920044                            7.086172       0.280278       2.061446                    0.999592      29.592241      85.238027       0.622458       0.414326      -1.066564      -0.015950       0.017728       0.027122       0.036115       0.014760       0.003652       0.000333      -0.023768      -0.042857      -0.016489      -0.009692       0.026181             10.304406       7.196621       0.529507      -3.332890       8.754139       2.814759      14.962456          -0.001942
          304              C      19.278067       2.983518       8.782531       0.522373      23.451070 0.27707292E+03  0.58774662E+04                                 7.581562                            5.942098      -0.209706       1.982052                    0.998811      23.059623      65.018865       0.604217       0.477878      -1.018173      -0.039071       0.037549       0.032460       0.063168      -0.045332       0.039263      -0.035117       0.052150       0.030732      -0.059960      -0.023797       0.083757              8.887225       7.036678       0.238526      -2.519030       8.305069       3.390642      11.319928          -0.004838
          305              C       6.913484       7.878905      12.965563      -0.027060      45.361388 0.49346853E+03  0.11906036E+05                                11.041937                            7.468349      -0.046244       1.987674                    0.999054      27.927103      79.818756       0.598932       0.423859      -1.065615       0.020734       0.006512      -0.029945       0.037000      -0.052979      -0.028484      -0.004176      -0.090240      -0.027943      -0.076375       0.001287       0.075088             13.728372      13.973896       4.583618       0.002525       8.344584       0.768573      18.866634           0.053268
          306              C       5.618038       7.338345      13.045182       0.185181      32.060402 0.38281447E+03  0.87667749E+04                                 9.038186                            6.714010      -0.089562       1.982730                    0.999707      26.467461      76.472753       0.605686       0.441577      -1.042899      -0.042239      -0.019407       0.037717       0.059861       0.002821      -0.006853       0.001490      -0.002997      -0.013645      -0.009830       0.003357       0.006473             10.422321      14.310591       4.820828      -1.446701       7.314295      -0.482137       9.642077          -0.007345
          307              C       4.798663       7.050046      11.918274      -0.159799      30.058416 0.44177951E+03  0.10431261E+05                                 8.339744                            6.991127       0.251871       2.052753                    0.999770      29.522302      85.144139       0.625252       0.414878      -1.064850      -0.013211      -0.005317      -0.005848       0.015395      -0.013370       0.019046       0.001314      -0.021151       0.028499      -0.029992       0.008061       0.021932              8.844826       9.088389       2.257230      -1.089705       6.269885      -0.616537      11.176205          -0.002243
          308              C      22.640920       6.532247      12.420483      -0.161466      30.410016 0.44442787E+03  0.10498790E+05                                 8.397001                            7.007404       0.299900       2.069060                    0.999783      29.408440      84.554244       0.625783       0.414328      -1.066288       0.007829       0.001077      -0.006557       0.010269      -0.014950       0.024796      -0.001296      -0.028002       0.029738      -0.036625       0.008128       0.028496              8.966542      10.112119       2.985340       0.030737       6.781794      -0.110835      10.005713          -0.003948
          309              C      22.754723       6.518971      13.841366       0.189643      32.548056 0.37856136E+03  0.86427502E+04                                 9.151062                            6.691867      -0.026217       2.008167                    0.999598      26.204004      75.525393       0.604785       0.443598      -1.042004       0.048699       0.018889       0.002729       0.052305      -0.001985      -0.003711       0.004924      -0.008096      -0.019897      -0.009266      -0.000557       0.009823             10.764132      12.587238       4.550294      -3.614708       7.525308      -1.981401      12.179851          -0.003142
          310              C      21.802581       6.010657      14.729419      -0.032339      43.376850 0.47729424E+03  0.11436067E+05                                10.717938                            7.336019       0.030830       2.010869                    0.999219      27.946475      79.957823       0.604574       0.422830      -1.064787      -0.027670      -0.009341      -0.013592       0.032212      -0.025794       0.010466       0.033332      -0.055202      -0.151506      -0.065380      -0.004115       0.069495             13.390986      14.159202       4.488887       0.381567       8.090760      -0.246350      17.922994           0.041022
          311              C      21.946732       5.940480      16.131929       0.184535      34.506581 0.39532699E+03  0.91202038E+04                                 9.527583                            6.833691      -0.057649       1.993848                    0.999631      26.522377      76.743228       0.599339       0.442981      -1.042781       0.038721       0.016943       0.040014       0.058202      -0.001601       0.008786       0.000824       0.017035      -0.000977      -0.009089      -0.005000       0.014089             11.918071       8.072330       2.311422       1.974085       7.076429       0.543997      20.605455          -0.006196
          312              C      21.106494       5.250082      17.026106      -0.167851      31.254261 0.45211615E+03  0.10786832E+05                                 8.689126                            7.152378       0.052117       1.988790                    0.999016      30.206094      88.898280       0.605034       0.424309      -1.054014       0.003152      -0.002446       0.013493       0.014071      -0.012618      -0.016161       0.005344       0.015784      -0.094954      -0.036107       0.001178       0.034929              9.629938       8.281319       2.808619       1.132039       8.087292       0.707058      12.521204          -0.002418
          313              C      21.529460      24.438997      18.275503      -0.174006      33.670149 0.49346143E+03  0.12016097E+05                                 9.166123                            7.498021       0.036292       1.979004                    0.998845      30.675597      90.772102       0.588741       0.427239      -1.053740      -0.009008      -0.005116      -0.010124       0.014485      -0.010360      -0.018138      -0.000984       0.022308      -0.081637      -0.033392      -0.000061       0.033453             10.286223       8.125676       2.531318       0.259432       8.206586       0.222253      14.526408          -0.004823
          314              C      22.714897       6.334996      18.159138       0.184787      34.709696 0.39225639E+03  0.90371048E+04                                 9.561472                            6.810080      -0.090299       1.983274                    0.999657      26.555081      76.934837       0.599627       0.443369      -1.041934       0.007337       0.005522      -0.056719       0.057457       0.002986       0.000682       0.007914       0.002128      -0.017276      -0.010817       0.002206       0.008611             12.218425       9.939560       3.766652       4.215552       8.172148       3.181167      18.543568          -0.003749
          315              C      23.416677       6.797792      19.267672      -0.040738      45.286258 0.46479181E+03  0.11072038E+05                                11.021885                            7.244322       0.011893       2.007102                    0.999279      27.860854      79.697621       0.607252       0.423417      -1.063535      -0.018978      -0.012064       0.035857       0.042325      -0.057308      -0.011137      -0.022913      -0.033084      -0.027283      -0.064550      -0.001548       0.066097             14.428453      14.881873       6.055755      -0.423267       9.692171       0.592862      18.711316           0.038490
          316              C      24.567974       7.518538      19.169680       0.190533      35.062762 0.37548248E+03  0.85421596E+04                                 9.566359                            6.634045       0.074390       2.041937                    0.999525      25.974991      74.367878       0.612533       0.439540      -1.045967       0.039147       0.016502      -0.044283       0.061366      -0.006791       0.001321      -0.009672       0.005747       0.011837      -0.013006       0.000630       0.012376             11.864405      15.792081       6.862681      -0.685693       9.267633      -0.029852      10.533500          -0.005905
          317              C       6.388105       8.024958      20.259841      -0.162273      32.569682 0.44928108E+03  0.10693209E+05                                 8.920971                            7.105612       0.084639       1.998199                    0.999408      30.094172      88.214966       0.610661       0.421421      -1.056717       0.014827      -0.004881      -0.002212       0.015766      -0.026304       0.003585       0.014454      -0.029483       0.000356      -0.033599      -0.000062       0.033661             10.219322       9.935921       3.117763      -0.215002       6.682365       0.341355      14.039680          -0.001372
          318              C       7.471121       8.612934      19.769881      -0.161649      33.460757 0.47530400E+03  0.11478672E+05                                 9.138020                            7.352533      -0.025280       1.962467                    0.998966      30.423100      89.978164       0.594637       0.426514      -1.053022       0.006408      -0.016700       0.004259       0.018387      -0.021523       0.008817       0.015234      -0.039707      -0.009665      -0.034474       0.000394       0.034080             10.394138      10.574706       3.303020       0.305317       7.262816       0.748601      13.344893          -0.004063
          319              C       7.402838       8.504821      18.324499       0.200070      34.110871 0.37131800E+03  0.84471847E+04                                 9.478710                            6.651508      -0.041743       2.010461                    0.999678      26.005040      75.127280       0.602580       0.446813      -1.038813      -0.044317      -0.033688      -0.002045       0.055705      -0.005243       0.001601      -0.008255      -0.015610      -0.026248      -0.011620      -0.004927       0.016546             11.789014      13.643864       4.603060      -4.251344       7.676884      -1.608623      14.046294          -0.001596
          320              C       8.396708       8.903127      17.460945      -0.026276      44.444235 0.46111100E+03  0.10975848E+05                                10.931778                            7.244193      -0.070244       1.984579                    0.999097      27.740352      79.637071       0.602931       0.426782      -1.060146       0.026094       0.010559       0.020138       0.034611      -0.039563       0.034911      -0.009678      -0.045357      -0.170468      -0.072916      -0.006274       0.079190             14.098096      14.797323       5.552048      -0.960429       9.397667       0.819642      18.099297           0.041854
          321              C       8.432744       8.711559      16.095182       0.180008      34.898429 0.38673083E+03  0.88622581E+04                                 9.560064                            6.743110      -0.043746       2.000609                    0.999712      26.260182      75.431434       0.606216       0.440903      -1.045272      -0.033750      -0.028001      -0.043034       0.061441       0.000906       0.011948       0.008673      -0.001483      -0.005959      -0.015082       0.000352       0.014731             11.832126       8.660750       2.224512       1.379155       6.395965       1.982941      20.439664          -0.007131
          322              C       9.420924       9.115555      15.182632      -0.147923      30.336577 0.40357344E+03  0.93131198E+04                                 8.364811                            6.652907       0.249592       2.054961                    0.999794      28.922772      82.378655       0.645360       0.411274      -1.067514       0.002498      -0.007769      -0.014267       0.016436      -0.001524      -0.019203      -0.013272      -0.005100      -0.111664      -0.045980       0.020311       0.025669              9.162881       9.578291       2.874859       1.340824       6.233668       1.122860      11.676684          -0.002687
          323              C       9.028306       8.844326      13.957732      -0.152460      29.836190 0.39939536E+03  0.91773752E+04                                 8.225128                            6.588590       0.300547       2.071863                    0.999803      28.756246      81.283583       0.653999       0.407580      -1.071717       0.010000       0.000690       0.006268       0.011822      -0.000177      -0.014883      -0.010257       0.004562      -0.082265      -0.034168       0.012580       0.021588              8.869361       8.425066       2.252824       0.081899       5.765530       0.854843      12.417489          -0.004380
          324              C       7.744240       8.262039      14.074097       0.190358      33.690577 0.37669092E+03  0.85656446E+04                                 9.306892                            6.625721       0.038654       2.027677                    0.999560      26.002288      74.120268       0.616338       0.437031      -1.048797      -0.002420       0.001820       0.053757       0.053842      -0.008452       0.009126       0.001176      -0.006701      -0.000655      -0.014109       0.002803       0.011306             11.402530      10.449999       3.365444       4.058554       6.862024       3.130579      16.895567          -0.003518
          325              C       7.423695       8.134958      11.575302       0.073887      34.302222 0.38864625E+03  0.89017321E+04                                 9.336300                            6.684905      -0.373160       1.896628                    0.998802      26.617224      76.006950       0.620181       0.431189      -1.052931      -0.011305      -0.009660       0.024219       0.028420       0.018157      -0.008984      -0.000077       0.048011       0.094996      -0.046032       0.010793       0.035239             11.561764       6.903499      -0.818515      -4.439013      10.730735      -1.867526      17.051059           0.000459
          326              C       8.127370       7.179020      10.932230      -0.159816      34.802769 0.44341754E+03  0.10497304E+05                                 9.279556                            7.028257       0.242647       2.043034                    0.999605      29.955570      86.983996       0.619338       0.417747      -1.061227       0.009394       0.023958      -0.032498       0.041453      -0.012655       0.006999      -0.023194      -0.047270      -0.061390      -0.029382      -0.016490       0.045872             10.900656       6.775750      -1.892733      -4.117653      10.661489       0.092778      15.264728           0.002787
          327              C       8.556023       7.321271       9.609338      -0.109296      32.945702 0.42821096E+03  0.10030045E+05                                 8.921329                            6.900631       0.083494       1.996918                    0.999629      29.233859      83.911917       0.627061       0.417014      -1.063726       0.000480       0.015219       0.018809       0.024200      -0.013548      -0.008570       0.017938      -0.003815      -0.031975      -0.021758      -0.006800       0.028558             10.289825       6.201109      -1.514631      -3.389990      10.074240      -0.894154      14.594127           0.001237
          328              C       8.220307       8.512398       8.972390      -0.005743      35.558731 0.42458696E+03  0.98266882E+04                                 9.366536                            6.826428       0.095654       2.038664                    0.999374      26.778328      73.983052       0.643004       0.411578      -1.077796       0.000923       0.000165       0.040718       0.040729       0.014122      -0.017171      -0.020032       0.025647      -0.067609      -0.035740      -0.004104       0.039845             11.598382       5.956468      -1.449392      -3.853044      10.258803      -0.441133      18.579875           0.002393
          329              C       7.740442       9.506270       9.688956      -0.091983      31.680603 0.37373015E+03  0.84730201E+04                                 8.676971                            6.447439       0.064440       2.003406                    0.999684      28.176119      79.933408       0.647707       0.417107      -1.062174       0.008345      -0.011559       0.029337       0.032618       0.010781       0.010403      -0.018636       0.000528      -0.046487      -0.031195       0.010900       0.020295             10.240134       5.702036      -0.951879      -3.783422      10.276512      -0.461713      14.741854           0.000163
          330              C       7.292822       9.255907      10.944479      -0.140425      33.735510 0.40370536E+03  0.93680255E+04                                 9.141638                            6.757887       0.125696       2.017157                    0.999364      29.301602      85.198306       0.622206       0.424218      -1.053498       0.018702      -0.009206      -0.045368       0.049928      -0.005888      -0.004249       0.024928       0.002318      -0.062241      -0.034863       0.008120       0.026743             10.834869       6.050089      -1.009555      -3.540711      11.361641      -2.384323      15.092878           0.001900
          331              C       8.584471       8.639476       7.386145       0.608815      20.010640 0.21232674E+03  0.42270206E+04                                 6.855235                            5.213428      -0.021412       2.068806                    0.998804      21.447636      59.174004       0.640919       0.480036      -1.013915       0.006371       0.000185      -0.048655       0.049070       0.053092       0.076431       0.031341       0.101721      -0.139272      -0.084177      -0.050278       0.134455              8.127802       4.633422      -1.185231      -2.080730       8.229286      -0.753963      11.520697          -0.000146
          332              C      20.499547       5.538378      14.165965       0.074241      36.110643 0.44661936E+03  0.10545287E+05                                 9.630818                            7.137350      -0.251602       1.925914                    0.998830      27.182017      77.693163       0.606481       0.427728      -1.059668       0.009493       0.001024      -0.000820       0.009583       0.024195       0.021582      -0.006421       0.041422       0.026099      -0.041043       0.002781       0.038262             11.911227      15.123120       2.364026       3.515410      10.909994       4.972243       9.700567           0.001055
          333              C      20.484373       4.436394      13.247290      -0.149407      36.124071 0.47905235E+03  0.11601375E+05                                 9.650335                            7.400411      -0.033582       1.960857                    0.998490      30.505034      90.586360       0.589956       0.428706      -1.050818      -0.025509       0.002114      -0.009669       0.027362      -0.009486      -0.020122      -0.000974      -0.004429       0.036924      -0.024343      -0.000863       0.025206             11.666832      13.450416       1.765912       3.450334      12.153084       5.182402       9.396995           0.004016
          334              C      19.308418       4.091194      12.665463      -0.091082      34.382143 0.44944382E+03  0.10735903E+05                                 9.445726                            7.251574      -0.191885       1.919152                    0.998784      29.773337      88.447294       0.584417       0.438753      -1.042435       0.006612       0.029895       0.003152       0.030780       0.001186      -0.011172      -0.009838      -0.034828       0.071183      -0.031554       0.001572       0.029982             11.184223      14.950162       0.566780       3.466761       9.903271       3.927278       8.699237          -0.000213
          335              C      18.124878       4.772110      12.965563      -0.002485      37.441600 0.42350907E+03  0.98116186E+04                                 9.707857                            6.830768       0.062000       2.032552                    0.999308      26.682992      74.153613       0.639912       0.413150      -1.075002       0.029844       0.017928       0.013711       0.037418      -0.001242      -0.015146      -0.011869       0.020030       0.011891      -0.021136      -0.001633       0.022769             12.527391      16.789541       1.875917       5.409447      10.043690       5.122749      10.748940           0.005730
          336              C      18.149536       5.767878      13.896487      -0.085324      32.428312 0.39497507E+03  0.90698586E+04                                 8.819576                            6.621640       0.078343       2.004836                    0.999658      28.460775      80.982705       0.640741       0.416287      -1.063804       0.028692      -0.007692       0.005265       0.030168      -0.014004      -0.016912      -0.013151       0.011759       0.008803      -0.029719       0.009057       0.020662             10.457514      12.732707       2.005182       3.379363       9.540992       4.839953       9.098842           0.000141
          337              C      19.319800       6.179463      14.502812      -0.146825      34.445109 0.45600573E+03  0.10862204E+05                                 9.212492                            7.140514       0.133179       2.013002                    0.999517      29.814143      86.608538       0.613251       0.419295      -1.061117      -0.030661      -0.011922      -0.016354       0.036738      -0.002327      -0.013508       0.008546      -0.013411       0.033206      -0.018544      -0.002553       0.021098             10.682689      13.723539       0.952828       2.882081       9.648967       4.205886       8.675563           0.004915
          338              C      16.876849       4.415530      12.169378       0.554630      24.102881 0.25042768E+03  0.51768901E+04                                 7.678912                            5.588953       0.071426       2.079324                    0.999663      22.371638      62.161867       0.633446       0.467746      -1.024188      -0.039700      -0.012284      -0.021161       0.046635       0.022758      -0.036776      -0.071680      -0.118021      -0.022887      -0.077753      -0.038585       0.116337              9.597673      13.228972       1.113193       3.461313       6.432908       3.336228       9.131139          -0.002073
          339              C       9.563179       9.699741      17.987652       0.068820      37.020440 0.44250666E+03  0.10433626E+05                                 9.807224                            7.114381      -0.279913       1.918326                    0.998835      27.172025      77.843767       0.605627       0.428929      -1.057953      -0.013598      -0.007226      -0.004160       0.015950       0.035479       0.016262       0.009809       0.030210       0.003411      -0.039146      -0.006870       0.046016             12.398686      16.684747       3.368253       4.204178      13.102395       2.463121       7.408915           0.000914
          340              C      10.801724       9.047277      18.208134      -0.131039      35.505570 0.45091913E+03  0.10715412E+05                                 9.456715                            7.116610       0.171123       2.035024                    0.998594      29.482656      85.659544       0.611951       0.421191      -1.059481       0.026752       0.014393       0.033058       0.044896      -0.019085       0.002262      -0.004114      -0.024858       0.001330      -0.022997      -0.000512       0.023509             11.455422      16.881829       2.023204       3.885545      11.172023       1.251375       6.312413           0.002682
          341              C      11.875257       9.821131      18.630724      -0.079057      33.446999 0.41029913E+03  0.95366568E+04                                 9.145558                            6.837018      -0.008189       1.983744                    0.999491      28.651158      82.721377       0.616803       0.427232      -1.054173      -0.028558      -0.012383       0.014390       0.034292      -0.013143      -0.007716      -0.018544       0.000628       0.059582      -0.030260       0.001516       0.028744             11.007804      16.270564       2.384029       3.295908      11.069090       1.487122       5.683757           0.000397
          342              C      11.719728      11.162098      18.814459      -0.012300      38.068955 0.43327439E+03  0.10074031E+05                                 9.768365                            6.861414       0.024885       2.012667                    0.999217      26.929743      74.461143       0.646503       0.407470      -1.080998      -0.035580      -0.020440      -0.003891       0.041218      -0.000291       0.005621      -0.010027      -0.005046       0.017732      -0.010259      -0.004136       0.014394             12.916635      20.807325       3.519155       4.466808      11.662112       1.774693       6.280469           0.004006
          343              C      10.481182      11.791802      18.612351      -0.095801      33.851075 0.41692606E+03  0.97081179E+04                                 9.103551                            6.819519       0.085790       2.001379                    0.999675      28.945204      83.044200       0.628855       0.418292      -1.062104      -0.002592      -0.021971      -0.002682       0.022285      -0.003811      -0.008535      -0.001440      -0.038322       0.025016      -0.025885       0.010449       0.015435             11.123925      17.307474       1.465132       3.678171      10.087965       1.265462       5.976337           0.001159
          344              C       9.441790      11.038812      18.195885      -0.163539      35.048346 0.45270554E+03  0.10800839E+05                                 9.367037                            7.143072       0.042552       1.981063                    0.999019      30.272332      88.996774       0.607406       0.422655      -1.055393       0.029017       0.007389       0.008808       0.031211      -0.018094      -0.000494      -0.008521       0.029075       0.022042      -0.028629       0.008201       0.020428             11.077819      14.314673       1.859781       2.968128      12.753092       1.723191       6.165691           0.002266
          345              C      12.946893      12.019407      19.218676       0.560330      25.106267 0.26789057E+03  0.56204584E+04                                 7.904631                            5.778209      -0.083022       2.023273                    0.999347      22.660691      63.009001       0.624642       0.467369      -1.026498       0.035383       0.037268       0.013413       0.053111      -0.015943      -0.060261       0.000315       0.002052       0.272305      -0.075019      -0.038942       0.113962             10.104534      15.928217       2.728246       3.687917       8.928843       0.774763       5.456543          -0.001459
          346              C      22.807838       6.462077      20.621186       0.083549      35.079566 0.43704175E+03  0.10272433E+05                                 9.479168                            7.086522      -0.328114       1.904489                    0.998704      27.050911      77.365898       0.604757       0.430898      -1.056781       0.000549       0.000733      -0.020537       0.020557       0.028247      -0.020373      -0.010849       0.014334       0.072441      -0.041490      -0.002239       0.043729             11.824620       9.927698      -0.687782      -4.337510       7.289674      -3.165920      18.256488          -0.000614
          347              C      21.573086       6.972290      20.982532      -0.148472      34.520020 0.45311246E+03  0.10800123E+05                                 9.284098                            7.153720       0.069058       1.993628                    0.999366      29.940855      87.638684       0.606728       0.423535      -1.056099      -0.009813      -0.020652       0.026195       0.034770      -0.009363       0.020650      -0.000363      -0.018452      -0.029548      -0.028744       0.007131       0.021612             11.071098       9.530351      -1.211292      -4.308916       7.686849      -2.819132      15.996094           0.003675
          348              C      20.943383      25.544777      22.121688      -0.091234      31.765357 0.40651596E+03  0.94237681E+04                                 8.749600                            6.751030       0.131953       2.020826                    0.999722      28.801682      82.956917       0.628442       0.420430      -1.058759       0.016888      -0.011633      -0.015983       0.026000       0.001312       0.013318       0.014273       0.016254      -0.064028      -0.030749       0.006353       0.024395             10.338641       8.069854      -0.897095      -3.426950       7.816941      -3.456043      15.129129           0.002543
          349              C      21.501014      24.562287      22.905624      -0.023867      35.549671 0.45213306E+03  0.10672239E+05                                 9.414638                            7.100659      -0.022043       1.997205                    0.999457      27.462940      77.624893       0.620518       0.418179      -1.069264       0.011018       0.007408      -0.043201       0.045196       0.006459       0.007378       0.009803       0.000352      -0.005222      -0.010627      -0.005167       0.015794             11.544231       9.765945       0.028902      -4.716850       8.319230      -4.340635      16.547519           0.010424
          350              C      22.768009      24.116563      22.617773      -0.103705      31.849691 0.42951624E+03  0.10070654E+05                                 8.723510                            6.918111       0.148687       2.018957                    0.999675      29.157870      83.800108       0.625174       0.417856      -1.062939      -0.001175       0.011260      -0.031143       0.033137      -0.013307       0.023105      -0.004141      -0.026044      -0.024032      -0.032567       0.004024       0.028543             10.068367       9.175497      -0.448747      -3.759711       6.645322      -2.521691      14.384282           0.001385
          351              C      23.450820      24.524352      21.454118      -0.146537      32.979041 0.45156875E+03  0.10706633E+05                                 8.888465                            7.063093       0.284940       2.063995                    0.999644      29.487743      84.848567       0.623562       0.414283      -1.066660      -0.018322      -0.015388       0.027011       0.036084      -0.017224      -0.000154       0.003849       0.024536      -0.042529      -0.017509      -0.010811       0.028321             10.263783       8.730144      -0.531971      -2.801541       7.170240      -3.313438      14.890964           0.003770
          352              C      20.725265      24.019832      24.093777       0.518375      23.486647 0.27762988E+03  0.58921008E+04                                 7.587807                            5.947294      -0.217377       1.979597                    0.998828      23.084948      65.100897       0.604085       0.477754      -1.018263      -0.034490      -0.039270       0.032206       0.061391       0.046062       0.035138       0.040379      -0.055693       0.034421      -0.061956      -0.023630       0.085587              8.893856       8.311009      -0.238992      -3.393063       7.042219      -2.520148      11.328340          -0.004813
          353              C      21.537041      11.088121      12.965563      -0.024767      45.288232 0.49248667E+03  0.11877366E+05                                11.034923                            7.464285      -0.047959       1.987377                    0.999047      27.898011      79.739400       0.598642       0.424242      -1.065290      -0.018799      -0.006263      -0.031457       0.037177      -0.051531       0.027416       0.002929      -0.088915      -0.029804      -0.073871      -0.000125       0.073996             13.718870      13.965270       4.579675      -0.001117       8.338406      -0.768337      18.852933          -0.062134
          354              C      22.832487      11.628680      13.045182       0.182529      32.084648 0.38321520E+03  0.87773463E+04                                 9.037487                            6.713903      -0.089118       1.982740                    0.999693      26.483700      76.500087       0.606243       0.441102      -1.043287       0.043315       0.020255       0.039710       0.062156       0.002881       0.005741      -0.001702      -0.003212      -0.022222      -0.010596       0.003379       0.007217             10.420964      14.308665       4.819161       1.446971       7.312680       0.482099       9.641546           0.006155
          355              C       4.684861      11.916978      11.918274      -0.161396      30.051676 0.44174138E+03  0.10429469E+05                                 8.335863                            6.988456       0.250129       2.052609                    0.999764      29.521674      85.120905       0.625729       0.414596      -1.065099       0.009893       0.003366      -0.004452       0.011359      -0.013942      -0.020253      -0.002139      -0.021804       0.026229      -0.031440       0.009092       0.022348              8.840288       9.081778       2.254237       1.088625       6.266159       0.616141      11.172928           0.002030
          356              C       5.809604      12.434777      12.420483      -0.163104      30.461708 0.44552778E+03  0.10530945E+05                                 8.406199                            7.016479       0.300106       2.068758                    0.999799      29.438443      84.656551       0.625343       0.414376      -1.066291      -0.011825      -0.002135      -0.007649       0.014244      -0.015709      -0.022079       0.002894      -0.029432       0.027242      -0.034876       0.007009       0.027867              8.975841      10.119866       2.987125      -0.027281       6.789824       0.113120      10.017832           0.003312
          357              C       5.695804      12.448056      13.841366       0.191711      32.477721 0.37760999E+03  0.86156579E+04                                 9.138839                            6.683737      -0.027470       2.008527                    0.999602      26.170813      75.407648       0.605110       0.443636      -1.041976      -0.051193      -0.020019       0.001294       0.054983      -0.001879       0.003312      -0.005044      -0.006858      -0.024481      -0.010307       0.000466       0.009841             10.749140      12.569647       4.543495       3.609994       7.515834       1.979436      12.161939           0.002318
          358              C       6.647948      12.956372      14.729419      -0.033629      43.432579 0.47809383E+03  0.11460088E+05                                10.726035                            7.341496       0.030156       2.010165                    0.999286      27.973159      80.052711       0.604427       0.422754      -1.064829       0.024084       0.008640      -0.012944       0.028675      -0.026271      -0.009108      -0.032971      -0.057550      -0.148577      -0.063828      -0.006456       0.070284             13.401023      14.169438       4.493654      -0.380165       8.097992       0.247251      17.935640          -0.048203
          359              C       6.503800      13.026551      16.131929       0.180909      34.580708 0.39633226E+03  0.91492329E+04                                 9.540621                            6.842362      -0.057875       1.993226                    0.999635      26.557319      76.869689       0.598959       0.442980      -1.042778      -0.039912      -0.018454       0.037826       0.058002      -0.002232      -0.008467      -0.001041       0.015842      -0.003879      -0.008866      -0.004667       0.013532             11.934899       8.082432       2.314780      -1.975883       7.085591      -0.544458      20.636674           0.005273
          360              C       7.344039      13.716951      17.026106      -0.163205      31.175370 0.45062133E+03  0.10743006E+05                                 8.677560                            7.142666       0.051078       1.989155                    0.999014      30.155988      88.736967       0.605134       0.424561      -1.053785      -0.002761       0.002962       0.012052       0.012714      -0.010280       0.017682      -0.004422       0.015870      -0.090817      -0.035640       0.002475       0.033166              9.616942       8.271590       2.805395      -1.130556       8.076426      -0.706306      12.502810           0.001819
          361              C       6.921076      13.495038      18.275503      -0.176387      33.701494 0.49407242E+03  0.12033837E+05                                 9.169241                            7.500844       0.037242       1.979155                    0.998872      30.690563      90.805998       0.588887       0.427033      -1.053943       0.010121       0.005831      -0.008251       0.014301      -0.012018       0.017807       0.001135       0.020680      -0.078156      -0.032486      -0.000705       0.033191             10.289941       8.128242       2.531586      -0.262185       8.209730      -0.224777      14.531852           0.004198
          362              C       5.735639      12.632040      18.159138       0.186426      34.722318 0.39236983E+03  0.90404009E+04                                 9.564773                            6.811761      -0.093334       1.982172                    0.999634      26.554813      76.937767       0.599459       0.443460      -1.041877      -0.004891      -0.003763      -0.056373       0.056710       0.003491      -0.000799      -0.007663       0.001775      -0.015679      -0.010279       0.001453       0.008826             12.223638       9.943114       3.767943      -4.219394       8.174672      -3.183912      18.553129           0.002803
          363              C      24.000861      12.169246      19.267672      -0.040056      45.275736 0.46464505E+03  0.11067559E+05                                11.019648                            7.242733       0.015327       2.008466                    0.999219      27.856837      79.680027       0.607380       0.423365      -1.063578       0.016653       0.010490       0.035642       0.040715      -0.057199       0.012708       0.024893      -0.032844      -0.028104      -0.066171      -0.000148       0.066318             14.425326      14.880357       6.055218       0.419878       9.690833      -0.594413      18.704787          -0.044987
          364              C      22.849564      11.448500      19.169680       0.187771      35.135314 0.37633692E+03  0.85663537E+04                                 9.578172                            6.640924       0.076580       2.041942                    0.999557      26.006612      74.475945       0.612316       0.439452      -1.046033      -0.038211      -0.015308      -0.045482       0.061343      -0.008797      -0.000543       0.009866       0.004248       0.017624      -0.014917       0.001253       0.013664             11.880228      15.813521       6.872597       0.686838       9.278928       0.029878      10.548235           0.004779
          365              C      22.062434      10.942082      20.259841      -0.163412      32.611840 0.44997644E+03  0.10714523E+05                                 8.929169                            7.110817       0.078390       1.995918                    0.999442      30.123939      88.338648       0.610439       0.421386      -1.056678      -0.012074       0.006861      -0.002375       0.014088      -0.027226      -0.004356      -0.014291      -0.029022       0.004094      -0.035059       0.001574       0.033485             10.229756       9.944762       3.120571       0.216759       6.687908      -0.341144      14.056599           0.000650
          366              C      20.979418      10.354105      19.769881      -0.160055      33.395628 0.47418684E+03  0.11444869E+05                                 9.127639                            7.344726      -0.022589       1.963734                    0.998953      30.380555      89.823293       0.594856       0.426612      -1.052970      -0.002442       0.018811       0.001912       0.019065      -0.021166      -0.006077      -0.014867      -0.039024      -0.008951      -0.032186      -0.001695       0.033881             10.381644      10.563261       3.298946      -0.300701       7.254848      -0.745171      13.326824           0.003232
          367              C      21.047698      10.462215      18.324499       0.196619      34.199333 0.37242422E+03  0.84777330E+04                                 9.490134                            6.658316      -0.039033       2.010738                    0.999707      26.041277      75.229177       0.602757       0.446398      -1.039167       0.040541       0.031340      -0.003377       0.051354      -0.006687      -0.001322       0.008674      -0.016925      -0.026862      -0.012113      -0.005919       0.018032             11.804336      13.662145       4.609997       4.260581       7.686019       1.612788      14.064842           0.000506
          368              C      20.053826      10.063907      17.460945      -0.026782      44.442926 0.46108175E+03  0.10974528E+05                                10.929282                            7.242253      -0.069971       1.984720                    0.999121      27.742953      79.631608       0.603250       0.426580      -1.060314      -0.027995      -0.012353       0.020291       0.036716      -0.037956      -0.035033       0.009639      -0.046077      -0.180836      -0.075510      -0.003964       0.079474             14.094817      14.791782       5.549313       0.960051       9.394820      -0.819770      18.097849          -0.048818
          369              C      20.017788      10.255473      16.095182       0.182258      34.897119 0.38665601E+03  0.88610368E+04                                 9.563972                            6.745186      -0.041951       2.001009                    0.999724      26.258113      75.453227       0.605692       0.441260      -1.044951       0.032251       0.027307      -0.042053       0.059617       0.000492      -0.011073      -0.008673      -0.001017      -0.000461      -0.013942      -0.000279       0.014221             11.837809       8.663482       2.225096      -1.380846       6.398173      -1.984653      20.451774           0.005828
          370              C      19.029606       9.851475      15.182632      -0.147481      30.326812 0.40339999E+03  0.93083890E+04                                 8.364841                            6.653484       0.248858       2.055013                    0.999809      28.914411      82.359492       0.645021       0.411523      -1.067321      -0.004202       0.006867      -0.015612       0.017565      -0.001250       0.017237       0.011955      -0.004679      -0.113788      -0.045031       0.020241       0.024791              9.162522       9.576209       2.873484      -1.339719       6.232919      -1.122322      11.678438           0.002360
          371              C      19.422222      10.122702      13.957732      -0.153766      29.834543 0.39936962E+03  0.91767417E+04                                 8.225367                            6.588794       0.300968       2.072076                    0.999795      28.754890      81.282634       0.653920       0.407632      -1.071671      -0.012269      -0.002721       0.005463       0.013703      -0.000005       0.014140       0.010936       0.004996      -0.087616      -0.035517       0.013355       0.022162              8.869534       8.424444       2.252338      -0.080412       5.765297      -0.854171      12.418861           0.003692
          372              C      20.706288      10.704989      14.074097       0.191175      33.690889 0.37674641E+03  0.85667940E+04                                 9.304543                            6.624525       0.045348       2.029602                    0.999575      26.002711      74.108900       0.616659       0.436809      -1.048983       0.001844      -0.001498       0.054978       0.055030      -0.008750      -0.009464      -0.003367      -0.008729       0.001338      -0.015947       0.005537       0.010410             11.399308      10.446789       3.364139      -4.056808       6.860092      -3.129554      16.891044           0.002251
          373              C      21.026828      10.832065      11.575302       0.071665      34.383573 0.38974801E+03  0.89330159E+04                                 9.348767                            6.693032      -0.377854       1.894853                    0.998862      26.654887      76.132720       0.620010       0.431016      -1.053069       0.009829       0.010587       0.024364       0.028325       0.017294       0.009486      -0.000282       0.047196       0.101071      -0.046233       0.009183       0.037050             11.578283       6.912766      -0.819600       4.447418      10.743298       1.869672      17.078786          -0.000780
          374              C      20.323151      11.788001      10.932230      -0.158652      34.753803 0.44263098E+03  0.10474045E+05                                 9.269631                            7.020399       0.239738       2.042233                    0.999605      29.933098      86.899843       0.619898       0.417554      -1.061348      -0.009854      -0.022328      -0.032488       0.040633      -0.013414      -0.007374       0.024018      -0.045740      -0.062404      -0.030239      -0.016073       0.046312             10.888691       6.767716      -1.890839       4.110750      10.652279      -0.088711      15.246078          -0.002077
          375              C      19.894496      11.645747       9.609338      -0.110107      32.975039 0.42867728E+03  0.10043698E+05                                 8.926114                            6.903713       0.088021       1.997984                    0.999652      29.249177      83.967209       0.627013       0.416933      -1.063778      -0.001430      -0.016037       0.019023       0.024922      -0.013158       0.008793      -0.017743      -0.003338      -0.029521      -0.021184      -0.006847       0.028031             10.296001       6.203914      -1.515215       3.392380      10.079342       0.895974      14.604747           0.000878
          376              C      20.230211      10.454619       8.972390      -0.005883      35.530100 0.42418943E+03  0.98149866E+04                                 9.360412                            6.822255       0.101829       2.040675                    0.999394      26.768993      73.942856       0.643352       0.411460      -1.077895      -0.000764       0.000528       0.041628       0.041638       0.014601       0.017310       0.020223       0.025478      -0.067372      -0.035798      -0.004489       0.040287             11.590409       5.952844      -1.448503       3.849455      10.252158       0.441677      18.566224           0.002349
          377              C      20.710077       9.460749       9.688956      -0.093153      31.753783 0.37479956E+03  0.85043232E+04                                 8.696180                            6.461707       0.058688       2.001033                    0.999686      28.207951      80.087266       0.646158       0.417760      -1.061636      -0.008466       0.011276       0.028129       0.031466       0.010670      -0.009359       0.017901      -0.000114      -0.046386      -0.029958       0.009679       0.020279             10.263518       5.715011      -0.954761       3.794524      10.294494       0.459370      14.781049           0.000113
          378              C      21.157699       9.711115      10.944479      -0.137709      33.623910 0.40207383E+03  0.93206603E+04                                 9.123407                            6.745475       0.127958       2.018751                    0.999388      29.235931      84.962128       0.622608       0.424376      -1.053407      -0.019949       0.010679      -0.045616       0.050920      -0.004296       0.005604      -0.023948       0.002570      -0.060412      -0.033825       0.008482       0.025343             10.812068       6.038859      -1.008793       3.531867      11.338841       2.377054      15.058504          -0.002051
          379              C      19.866043      10.327539       7.386145       0.607152      20.024800 0.21250027E+03  0.42311766E+04                                 6.857130                            5.214591      -0.022466       2.068550                    0.998835      21.457513      59.198721       0.641050       0.479858      -1.014048      -0.006584      -0.000497      -0.047803       0.048257       0.053035      -0.075888      -0.031346       0.103361      -0.136102      -0.082905      -0.051358       0.134263              8.130463       4.634482      -1.185472       2.081436       8.231368       0.754688      11.525539          -0.000090
          380              C       7.950980      13.428650      14.165965       0.077537      36.052062 0.44575413E+03  0.10520522E+05                                 9.625725                            7.134022      -0.251143       1.926357                    0.998879      27.148566      77.600025       0.606121       0.428159      -1.059324      -0.011129      -0.001566      -0.000260       0.011241       0.025114      -0.023007       0.005048       0.044203       0.024646      -0.041950       0.000856       0.041094             11.904551      15.112826       2.360352      -3.511860      10.905059      -4.970120       9.695767          -0.001314
          381              C       7.966153      14.530632      13.247290      -0.149772      36.179742 0.47987940E+03  0.11627503E+05                                 9.664175                            7.410307      -0.039186       1.958667                    0.998513      30.539690      90.740760       0.589088       0.429113      -1.050471       0.022769      -0.002241      -0.010370       0.025119      -0.012465       0.020962       0.001857      -0.003285       0.041101      -0.027352       0.000237       0.027115             11.684550      13.470943       1.770668      -3.458148      12.171090      -5.191232       9.411616          -0.004373
          382              C       9.142106      14.875831      12.665463      -0.090196      34.359807 0.44913120E+03  0.10725235E+05                                 9.435024                            7.243279      -0.180316       1.922741                    0.998783      29.760649      88.360497       0.585523       0.438055      -1.042980      -0.007716      -0.028846       0.004549       0.030205      -0.000063       0.011349       0.010627      -0.031919       0.071796      -0.030454       0.000048       0.030406             11.170858      14.930333       0.564729      -3.460947       9.892310      -3.923194       8.689931           0.000373
          383              C      10.325648      14.194916      12.965563      -0.002586      37.467804 0.42381970E+03  0.98207839E+04                                 9.712340                            6.833450       0.059999       2.031576                    0.999292      26.695121      74.198923       0.639751       0.413171      -1.074969      -0.027890      -0.017811       0.013186       0.035622      -0.001880       0.015786       0.012782       0.022892       0.012828      -0.023176      -0.000982       0.024158             12.533434      16.797195       1.876316      -5.412002      10.048591      -5.125739      10.754517          -0.004079
          384              C      10.300991      13.199149      13.896487      -0.087680      32.528883 0.39650417E+03  0.91138919E+04                                 8.837609                            6.634442       0.075420       2.003180                    0.999640      28.514693      81.179376       0.640114       0.416287      -1.063790      -0.028824       0.008115       0.005244       0.030401      -0.013886       0.018327       0.012794       0.010409       0.010729      -0.030186       0.008335       0.021851             10.480350      12.757268       2.014511      -3.391062       9.563074      -4.853722       9.120708           0.001418
          385              C       9.130728      12.787566      14.502812      -0.143856      34.279521 0.45311463E+03  0.10775009E+05                                 9.179437                            7.114075       0.140880       2.016316                    0.999562      29.720946      86.233625       0.614945       0.418852      -1.061514       0.031903       0.011351      -0.016162       0.037521      -0.001627       0.013634      -0.009150      -0.014266       0.034250      -0.019238      -0.002352       0.021590             10.644333      13.663030       0.948333      -2.868311       9.620314      -4.195939       8.649656          -0.005137
          386              C      11.573675      14.551494      12.169378       0.555608      24.063456 0.24992707E+03  0.51641070E+04                                 7.672274                            5.584533       0.066071       2.078230                    0.999650      22.346672      62.083747       0.633479       0.467942      -1.024051       0.040739       0.010990      -0.020531       0.046925       0.021906       0.037778       0.071737      -0.115641      -0.019855      -0.078214      -0.037321       0.115535              9.588914      13.214765       1.111852      -3.456990       6.427987      -3.333634       9.123991          -0.002041
          387              C      18.887356       9.267294      17.987652       0.065546      37.108186 0.44376408E+03  0.10469939E+05                                 9.818255                            7.121560      -0.273377       1.919773                    0.998764      27.212845      77.967058       0.605738       0.428578      -1.058247       0.014061       0.006688      -0.002781       0.015817       0.035313      -0.014162      -0.008432       0.029222       0.002601      -0.038671      -0.005387       0.044057             12.413959      16.707582       3.375791      -4.211174      13.116360      -2.467275       7.417937          -0.000487
          388              C      17.648811       9.919759      18.208134      -0.127543      35.409507 0.44935001E+03  0.10669504E+05                                 9.444204                            7.107751       0.165087       2.034054                    0.998572      29.432155      85.496115       0.611837       0.421610      -1.059150      -0.026063      -0.013000       0.031105       0.042613      -0.018170      -0.001372       0.003996      -0.026407      -0.002269      -0.022099      -0.001459       0.023559             11.439209      16.854137       2.019762      -3.878291      11.159545      -1.249737       6.303946          -0.002849
          389              C      16.575280       9.145906      18.630724      -0.080212      33.487560 0.41099782E+03  0.95565636E+04                                 9.151501                            6.841772      -0.010049       1.982999                    0.999515      28.670675      82.782369       0.616758       0.427099      -1.054299       0.029869       0.012507       0.014874       0.035635      -0.010718       0.007974       0.018714      -0.001913       0.056303      -0.027894      -0.000552       0.028446             11.015206      16.280155       2.389832      -3.298078      11.077980      -1.489201       5.687483           0.000350
          390              C      16.730809       7.804939      18.814459      -0.011957      38.047243 0.43300425E+03  0.10065801E+05                                 9.763127                            6.858287       0.026093       2.013323                    0.999193      26.923563      74.427682       0.646814       0.407353      -1.081117       0.036122       0.020185      -0.003133       0.041497       0.000675      -0.006830       0.010421      -0.003580       0.018758      -0.011969      -0.003004       0.014973             12.908887      20.793110       3.518399      -4.463272      11.656420      -1.773938       6.277130           0.002395
          391              C      17.969354       7.175234      18.612351      -0.097041      33.840324 0.41682828E+03  0.97042625E+04                                 9.097867                            6.815954       0.082134       2.000609                    0.999690      28.939064      82.991633       0.629467       0.417953      -1.062430       0.001580       0.023925      -0.003336       0.024208      -0.003197       0.008618       0.002152      -0.037025       0.029835      -0.025907       0.011337       0.014571             11.116353      17.294093       1.464588      -3.674802      10.082394      -1.264799       5.972571           0.000874
          392              C      19.008745       7.928224      18.195885      -0.163152      35.029223 0.45244550E+03  0.10792177E+05                                 9.360934                            7.139368       0.045381       1.982015                    0.999064      30.260594      88.927717       0.607825       0.422459      -1.055604      -0.029963      -0.006406       0.009449       0.032064      -0.019082       0.000030       0.007874       0.029433       0.022054      -0.029155       0.007817       0.021339             11.069720      14.302425       1.859407      -2.965087      12.744947      -1.722449       6.161789          -0.001872
          393              C      15.503645       6.947631      19.218676       0.559640      25.130490 0.26817395E+03  0.56280321E+04                                 7.910250                            5.781871      -0.086501       2.021984                    0.999343      22.672824      63.057013       0.624331       0.467467      -1.026419      -0.036716      -0.037780       0.013919       0.054490      -0.017509       0.059228       0.000710       0.003895       0.276313      -0.076155      -0.038287       0.114442             10.112239      15.940944       2.731376      -3.690879       8.935656      -0.775714       5.460117          -0.001424
          394              C      24.609703      12.504963      20.621186       0.084828      35.046617 0.43657021E+03  0.10258907E+05                                 9.474175                            7.083380      -0.325442       1.905331                    0.998689      27.037725      77.326998       0.604785       0.430981      -1.056696       0.000132      -0.000150      -0.019811       0.019812       0.028081       0.020662       0.011926       0.012976       0.068879      -0.040531      -0.003462       0.043994             11.817306       9.922770      -0.687030       4.334187       7.285985       3.163575      18.243164          -0.001453
          395              C       6.877455      11.994751      20.982532      -0.149993      34.531773 0.45335515E+03  0.10807377E+05                                 9.287050                            7.156694       0.067375       1.993448                    0.999369      29.944297      87.655344       0.606466       0.423660      -1.056019       0.010104       0.020210       0.025495       0.034067      -0.009895      -0.021288      -0.000711      -0.017561      -0.031181      -0.029687       0.007862       0.021825             11.074010       9.534160      -1.211826       4.310697       7.688497       2.818588      15.999373          -0.000806
          396              C       7.507160      12.389266      22.121688      -0.090286      31.712668 0.40573786E+03  0.94000712E+04                                 8.735002                            6.740794       0.134867       2.022107                    0.999737      28.775454      82.823193       0.629524       0.419960      -1.059186      -0.017808       0.009622      -0.017227       0.026580       0.001604      -0.012358      -0.014692       0.016896      -0.061900      -0.030143       0.006105       0.024037             10.319847       8.058537      -0.896784       3.420580       7.803453       3.447404      15.097552           0.002416
          397              C      25.916531      13.371757      22.905624      -0.024018      35.563128 0.45238140E+03  0.10679213E+05                                 9.416130                            7.102116      -0.024186       1.996617                    0.999418      27.467213      77.632617       0.620540       0.418121      -1.069337      -0.011876      -0.007523      -0.044108       0.046294       0.004774      -0.008334      -0.009935       0.000158      -0.006109      -0.011735      -0.003661       0.015395             11.546059       9.767781       0.029435       4.718965       8.319476       4.340541      16.550919           0.006092
          398              C      24.649535      13.817482      22.617773      -0.100981      31.772780 0.42817578E+03  0.10031681E+05                                 8.712110                            6.909484       0.145583       2.018693                    0.999684      29.109752      83.638495       0.625251       0.418119      -1.062740      -0.001033      -0.013041      -0.032033       0.034602      -0.012534      -0.022557       0.005500      -0.025052      -0.023897      -0.031389       0.002979       0.028410             10.054618       9.162697      -0.448566       3.752142       6.637645       2.518900      14.363512           0.002293
          399              C      23.966722      13.409690      21.454118      -0.149625      33.075089 0.45323792E+03  0.10756606E+05                                 8.908184                            7.078885       0.283775       2.063174                    0.999616      29.540259      85.053202       0.622476       0.414605      -1.066405       0.016957       0.015816       0.025996       0.034835      -0.016249       0.000129      -0.002588       0.023208      -0.046070      -0.016570      -0.011115       0.027685             10.287844       8.743866      -0.530141       2.807670       7.186827       3.324208      14.932838          -0.003609
          400              C       7.725283      13.914215      24.093777       0.519255      23.482702 0.27759911E+03  0.58914323E+04                                 7.587875                            5.947666      -0.214789       1.980293                    0.998832      23.082955      65.100520       0.603944       0.477866      -1.018177       0.034362       0.038195       0.030999       0.060004       0.045724      -0.035377      -0.040352      -0.055428       0.034401      -0.061732      -0.023716       0.085448              8.893557       8.310793      -0.239068       3.392878       7.041797       2.519567      11.328080          -0.004824
          401              C      12.620644      16.795281       2.345683      -0.036106      45.638910 0.49670692E+03  0.12002398E+05                                11.074014                            7.484598      -0.041860       1.987420                    0.999012      28.036590      80.162398       0.599336       0.422930      -1.066322       0.006721      -0.019819       0.030230       0.036768       0.047848       0.004053      -0.029112       0.083594      -0.015373      -0.072795       0.005645       0.067150             13.773633       8.365134      -4.595794      -0.777368      14.016914      -0.005813      18.938851          -0.034983
          402              C      12.080085      18.090727       2.266064       0.186005      32.090156 0.38306505E+03  0.87757285E+04                                 9.047405                            6.718610      -0.089909       1.981957                    0.999666      26.499645      76.630534       0.605031       0.441894      -1.042501      -0.018305       0.043096      -0.039309       0.061135      -0.003885      -0.000833      -0.006551       0.004171      -0.014530      -0.009892       0.002253       0.007639             10.434644       7.320879      -4.826946       0.479197      14.333079      -1.450763       9.649975           0.004015
          403              C      11.791787      18.910102       3.392972      -0.159951      30.061007 0.44186520E+03  0.10434057E+05                                 8.340917                            6.992227       0.249600       2.052555                    0.999802      29.523183      85.156946       0.625130       0.414928      -1.064791      -0.003204       0.011669       0.004022       0.012752       0.013625      -0.001971       0.017967       0.021936       0.028109      -0.029772       0.009079       0.020693              8.846119       6.269598      -2.257021       0.613186       9.089646      -1.088484      11.179113           0.002315
          404              C      11.273988       1.067845       2.890763      -0.160588      30.423362 0.44463529E+03  0.10505641E+05                                 8.402164                            7.011583       0.292978       2.066904                    0.999780      29.415450      84.601344       0.625213       0.414629      -1.066021       0.001949      -0.008291       0.008236       0.011847       0.015756       0.001040       0.023178       0.029951       0.025305      -0.036172       0.008983       0.027189              8.972438       6.786721      -2.988312       0.108565      10.117340       0.031809      10.013253           0.002843
          405              C      11.260709       0.954042       1.469880       0.193250      32.531636 0.37820068E+03  0.86335701E+04                                 9.149613                            6.689435      -0.029613       2.006832                    0.999577      26.210262      75.571083       0.604714       0.443698      -1.041811       0.020609      -0.051921      -0.002504       0.055918       0.000417      -0.005500      -0.002550       0.005703      -0.022966      -0.010000       0.001256       0.008744             10.763888       7.529193      -4.553894       1.981334      12.586078      -3.616834      12.176393           0.002025
          406              C      10.752393       1.906184       0.581827      -0.044149      43.695895 0.48139801E+03  0.11557119E+05                                10.754221                            7.357250       0.040140       2.011843                    0.999257      28.087470      80.395133       0.605066       0.421656      -1.065711      -0.007622       0.026660       0.012718       0.030506       0.022279      -0.032059       0.011640       0.050879      -0.146987      -0.063570      -0.001023       0.064593             13.439873       8.124716      -4.514257       0.242040      14.211680       0.386001      17.983222          -0.027274
          407              C      20.165744      11.245563      29.801809       0.184699      34.592707 0.39629656E+03  0.91494488E+04                                 9.544740                            6.843348      -0.062768       1.991237                    0.999643      26.572584      76.952477       0.598664       0.443147      -1.042537       0.020154      -0.039245      -0.039052       0.058918       0.001178      -0.000559       0.009143      -0.015555      -0.000270      -0.008313      -0.005537       0.013850             11.942057       7.093408      -2.319093      -0.547389       8.085309       1.977756      20.647453           0.003345
          408              C      19.475344      12.085801      28.907632      -0.164591      31.153512 0.45001600E+03  0.10724322E+05                                 8.670412                            7.134936       0.051628       1.989477                    0.999046      30.140527      88.656405       0.605872       0.424212      -1.054065      -0.002808      -0.000568      -0.012505       0.012829       0.011393      -0.004963      -0.016541      -0.016895      -0.093736      -0.035890       0.001649       0.034241              9.609808       8.073969      -2.809904      -0.706117       8.269600       1.131199      12.485856           0.002236
          409              C      19.697257      11.662835      27.658235      -0.172668      33.633566 0.49262132E+03  0.11989822E+05                                 9.158193                            7.490602       0.039498       1.980286                    0.998895      30.644880      90.641729       0.589190       0.427122      -1.053875      -0.004284       0.008833       0.008854       0.013220       0.011692       0.000411      -0.017599      -0.022536      -0.073282      -0.030745      -0.002295       0.033040             10.277886       8.200598      -2.531573      -0.219574       8.119843       0.260059      14.513218           0.003806
          410              C      20.560255      10.477398      27.774600       0.185650      34.792178 0.39311934E+03  0.90626141E+04                                 9.574959                            6.816636      -0.090821       1.981870                    0.999675      26.602775      77.115046       0.599418       0.443248      -1.041930       0.006158      -0.005389       0.058190       0.058763      -0.002824      -0.007495       0.001284      -0.001962      -0.015609      -0.010041       0.001639       0.008403             12.238633       8.185001      -3.773872      -3.183942       9.954579       4.227109      18.576319           0.002174
          411              C      21.023049       9.775618      26.666066      -0.051188      45.624114 0.46867354E+03  0.11185519E+05                                11.058699                            7.263810       0.023976       2.009390                    0.999241      27.996798      80.109746       0.607898       0.422172      -1.064530      -0.009841       0.017936      -0.036597       0.041927       0.053451       0.023762      -0.011872       0.030831      -0.014877      -0.063072       0.002639       0.060433             14.481960       9.725659      -6.080313      -0.586251      14.932794      -0.428041      18.787426          -0.025538
          412              C      21.743795       8.624321      26.764058       0.190137      35.139998 0.37627013E+03  0.85647304E+04                                 9.575949                            6.638093       0.079009       2.042003                    0.999556      26.023076      74.530514       0.612737       0.439155      -1.046176       0.016858      -0.039135       0.046814       0.063303       0.008206       0.009321       0.001581      -0.005959       0.013198      -0.013760       0.000707       0.013054             11.879195       9.279360      -6.873960       0.034545      15.812136      -0.686443      10.546089           0.003010
          413              C      22.250213      26.804190      25.673897      -0.162877      32.591404 0.44944062E+03  0.10699243E+05                                 8.927585                            7.107985       0.079502       1.996437                    0.999374      30.111782      88.310537       0.610342       0.421553      -1.056508      -0.005450      -0.011895       0.002607       0.013341       0.025925      -0.013741       0.005006       0.030677       0.000692      -0.034025       0.001107       0.032919             10.229209       6.684577      -3.119350      -0.338146       9.941453      -0.216562      14.061597           0.001120
          414              C      22.838190      25.721174      26.163857      -0.159986      33.428682 0.47470884E+03  0.11461191E+05                                 9.134173                            7.348625      -0.022464       1.963444                    0.998914      30.401428      89.914247       0.594686       0.426595      -1.052928      -0.019070      -0.002352      -0.003464       0.019524       0.021182      -0.015378       0.006689       0.039883      -0.015594      -0.032439      -0.002718       0.035157             10.390353       7.257445      -3.301740      -0.745076      10.572401       0.304356      13.341214           0.003186
          415              C      22.730080      25.789457      27.609239       0.199610      34.222020 0.37253510E+03  0.84825570E+04                                 9.497129                            6.661128      -0.039112       2.009809                    0.999680      26.070059      75.370961       0.602264       0.446642      -1.038821      -0.031431       0.046119       0.002650       0.055874       0.005517       0.007188       0.002076       0.013673      -0.023733      -0.010361      -0.004799       0.015160             11.815186       7.688746      -4.613339       1.617624      13.678513      -4.266200      14.078300           0.000558
          416              C      23.128388      24.795587      28.472793      -0.036154      44.708913 0.46408881E+03  0.11062669E+05                                10.960507                            7.258192      -0.062380       1.985676                    0.999135      27.847397      79.958300       0.603615       0.425684      -1.061006       0.012435      -0.026820      -0.019419       0.035370       0.035159       0.008150       0.034374       0.039829      -0.169108      -0.071625      -0.001820       0.073445             14.140445       9.419715      -5.571228      -0.822707      14.849255      -0.957598      18.152365          -0.027293
          417              C      22.936822      24.759551      29.838556       0.183509      34.928123 0.38682133E+03  0.88668780E+04                                 9.571367                            6.747613      -0.050583       1.997901                    0.999730      26.280686      75.557588       0.605375       0.441389      -1.044745      -0.026425       0.034833       0.042992       0.061318      -0.001179      -0.008284       0.010542       0.001073      -0.004257      -0.013367      -0.000314       0.013680             11.850065       6.399641      -2.224743      -1.986748       8.671860       1.385621      20.478694           0.003735
          418              C      13.857290      14.287841       0.128614      -0.146726      30.328546 0.40338027E+03  0.93081734E+04                                 8.367191                            6.654534       0.247094       2.054497                    0.999773      28.907833      82.352016       0.644769       0.411673      -1.067184      -0.006647      -0.004177       0.014871       0.016816       0.001109       0.011797      -0.017138       0.005374      -0.116041      -0.045568       0.020313       0.025255              9.165809       6.232886      -2.874149      -1.123179       9.581303       1.340330      11.683238           0.002317
          419              C      13.586063      14.680459       1.353514      -0.152384      29.830633 0.39918231E+03  0.91721103E+04                                 8.226040                            6.587546       0.294224       2.069785                    0.999810      28.753318      81.298395       0.653884       0.407669      -1.071560       0.003393      -0.010532      -0.006729       0.012950       0.002841       0.009592      -0.014330      -0.002996      -0.082902      -0.034131       0.014473       0.019658              8.870908       5.763544      -2.252413      -0.853146       8.427793       0.075101      12.421385           0.003482
          420              C      13.003776      15.964525       1.237149       0.190085      33.843907 0.37850241E+03  0.86177199E+04                                 9.330008                            6.638217       0.053329       2.030173                    0.999536      26.091842      74.438199       0.616193       0.436582      -1.049000       0.002366       0.001176      -0.057040       0.057101       0.009154      -0.000747       0.007689       0.004214      -0.001814      -0.012780       0.001320       0.011460             11.434929       6.878572      -3.374598      -3.146223      10.478173       4.071292      16.948042           0.001448
          421              C      12.876700      16.285070       3.735944       0.076981      34.293469 0.38826364E+03  0.88931345E+04                                 9.343603                            6.687456      -0.388416       1.891773                    0.998822      26.620218      76.082009       0.619087       0.431943      -1.052193      -0.009245       0.010347      -0.024230       0.027921      -0.017530      -0.000871      -0.008850      -0.049275       0.095882      -0.046379       0.011095       0.035284             11.574639      10.731381       0.819144       1.865132       6.911142      -4.449659      17.081394          -0.000437
          422              C      11.920764      15.581395       4.379016      -0.162770      34.967391 0.44583269E+03  0.10570164E+05                                 9.311292                            7.049154       0.233580       2.039033                    0.999613      30.042925      87.338699       0.618106       0.417959      -1.060958       0.023260      -0.009430       0.031939       0.040621       0.013475       0.023672       0.006917       0.045104      -0.065608      -0.030817      -0.015329       0.046147             10.942542      10.690761       1.900006      -0.101181       6.800913      -4.142583      15.335953          -0.000973
          423              C      12.063018      15.152742       5.701908      -0.105968      32.861314 0.42660356E+03  0.99830543E+04                                 8.903334                            6.883881       0.089425       1.998908                    0.999665      29.194210      83.760296       0.628339       0.416556      -1.064013       0.016505      -0.000260      -0.017372       0.023964       0.015139      -0.017711      -0.009450       0.003979      -0.031744      -0.021487      -0.008592       0.030079             10.270896      10.055493       1.518002       0.881417       6.192469      -3.387375      14.564727           0.001046
          424              C      13.254146      15.488458       6.338856      -0.008736      35.638145 0.42561804E+03  0.98561668E+04                                 9.376929                            6.832026       0.098864       2.039133                    0.999381      26.820024      74.110523       0.643143       0.411254      -1.078047       0.002022      -0.001058      -0.040636       0.040700      -0.014345       0.018952      -0.018267      -0.026974      -0.060201      -0.033662      -0.006249       0.039911             11.614216      10.267156       1.450402       0.444290       5.963087      -3.860081      18.612406           0.002567
          425              C      14.248016      15.968323       5.622290      -0.094555      31.771878 0.37503548E+03  0.85109163E+04                                 8.697810                            6.462361       0.056170       2.000344                    0.999675      28.224087      80.135878       0.646340       0.417582      -1.061762      -0.013243      -0.007741      -0.029166       0.032954      -0.010907       0.018284       0.009719       0.000242      -0.042994      -0.030002       0.009834       0.020168             10.266041      10.293778       0.954475       0.459800       5.716261      -3.796504      14.788083           0.000130
          426              C      13.997650      16.415943       4.366767      -0.141308      33.719457 0.40346424E+03  0.93608809E+04                                 9.138848                            6.756042       0.127162       2.017935                    0.999404      29.287028      85.144398       0.622277       0.424239      -1.053501      -0.009100      -0.020777       0.046479       0.051718       0.004350      -0.024317      -0.004638      -0.003301      -0.060611      -0.034177       0.009054       0.025123             10.831631      11.353400       1.008407       2.383822       6.048315      -3.540663      15.093178          -0.001063
          427              C      13.381226      15.124294       7.925101       0.607091      20.048769 0.21277265E+03  0.42382929E+04                                 6.864672                            5.219467      -0.026005       2.067074                    0.998868      21.472026      59.265948       0.640418       0.480140      -1.013818       0.001645      -0.006749       0.047728       0.048231      -0.053735      -0.031684       0.075583      -0.102999      -0.142875      -0.084406      -0.050610       0.135016              8.140696       8.237901       1.185959       0.756234       4.639008      -2.085307      11.545178          -0.000088
          428              C      10.280115       3.209218       1.145281       0.077846      36.110855 0.44639884E+03  0.10540156E+05                                 9.636140                            7.139211      -0.256964       1.924042                    0.998815      27.178344      77.716112       0.605862       0.428163      -1.059261       0.001796      -0.012816       0.000740       0.012962      -0.025739       0.005731       0.022182      -0.043210       0.031001      -0.043097       0.003076       0.040021             11.921413      10.921141      -2.371723      -4.979676      15.135031       3.521072       9.708065          -0.000696
          429              C       9.178133       3.224392       2.063956      -0.151596      36.214001 0.48023754E+03  0.11637759E+05                                 9.666312                            7.410005      -0.036374       1.959296                    0.998500      30.560575      90.793882       0.589496       0.428758      -1.050742       0.002183       0.023132       0.009572       0.025129       0.011955       0.002706      -0.020459       0.002658       0.036103      -0.026501       0.000903       0.025598             11.690228      12.178666      -1.776777      -5.196203      13.476559       3.462524       9.415458          -0.002681
          430              C       8.832934       4.400347       2.645783      -0.092191      34.462222 0.45060985E+03  0.10770690E+05                                 9.455922                            7.257086      -0.182348       1.921040                    0.998795      29.825333      88.629204       0.584666       0.438283      -1.042718       0.030011      -0.009295      -0.004294       0.031710      -0.000301       0.009711      -0.011365       0.033333       0.070990      -0.030950       0.001232       0.029718             11.198432       9.917479      -0.569490      -3.935204      14.967536       3.472233       8.710282           0.000367
          431              C       9.513849       5.583887       2.345683      -0.005384      37.546405 0.42480074E+03  0.98486076E+04                                 9.720110                            6.837309       0.063080       2.032157                    0.999278      26.737349      74.320703       0.640177       0.412683      -1.075353       0.017110      -0.029579      -0.013098       0.036596       0.001216       0.010261      -0.015081      -0.022819       0.010559      -0.020429      -0.002460       0.022889             12.545343      10.057539      -1.880337      -5.131042      16.815563       5.418615      10.762927          -0.001835
          432              C      10.509616       5.559229       1.414759      -0.086305      32.538937 0.39653242E+03  0.91156467E+04                                 8.843224                            6.637564       0.069681       2.001106                    0.999621      28.518269      81.221934       0.639481       0.416649      -1.063449      -0.007388      -0.029330      -0.005079       0.030670       0.013305       0.010887      -0.017836      -0.010142       0.009997      -0.028162       0.006808       0.021354             10.487993       9.570122      -2.017931      -4.857990      12.767761       3.394455       9.126097           0.001132
          433              C      10.921199       4.388965       0.808434      -0.144021      34.300722 0.45340351E+03  0.10784068E+05                                 9.183075                            7.115939       0.138065       2.015252                    0.999549      29.736285      86.299215       0.614890       0.418804      -1.061498      -0.011363       0.030313       0.015764       0.036007       0.000861      -0.010565      -0.013334       0.016443       0.034591      -0.020246      -0.002125       0.022371             10.649450       9.625074      -0.952474      -4.199448      13.670096       2.871110       8.653180          -0.002559
          434              C       9.157271       6.831916       3.141868       0.554334      24.115899 0.25051617E+03  0.51790654E+04                                 7.681333                            5.589777       0.064790       2.077448                    0.999666      22.373059      62.163528       0.633441       0.467718      -1.024225      -0.011820       0.040039       0.020086       0.046328      -0.022510       0.070686      -0.038096       0.117673      -0.023192      -0.078747      -0.036851       0.115598              9.602398       6.435125      -1.116168      -3.338337      13.237159       3.465599       9.134911          -0.002121
          435              C      23.925001      23.629116      27.946086       0.067813      37.099325 0.44340148E+03  0.10460299E+05                                 9.819956                            7.120641      -0.279474       1.917685                    0.998845      27.207958      77.974634       0.605462       0.428817      -1.057992      -0.008012       0.015585       0.003610       0.017892      -0.035651      -0.008764       0.013874      -0.030123       0.009756      -0.040331      -0.003395       0.043727             12.420576      13.115112      -3.384284      -2.469682      16.725402       4.218084       7.421215          -0.000073
          436              C      23.272536      22.390571      27.725604      -0.128103      35.458826 0.44993285E+03  0.10687742E+05                                 9.456577                            7.115452       0.155770       2.031046                    0.998559      29.454791      85.603980       0.611054       0.421977      -1.058827       0.012468      -0.024274      -0.030436       0.040878       0.021888       0.004365       0.003005       0.027674      -0.000250      -0.025865      -0.001101       0.026965             11.458151      11.168362      -2.027359      -1.252202      16.892412       3.889433       6.313677          -0.001657
          437              C      24.046389      21.317038      27.303014      -0.083136      33.632290 0.41306404E+03  0.96176646E+04                                 9.179730                            6.861014      -0.015456       1.980361                    0.999544      28.749326      83.094324       0.615550       0.427357      -1.054029      -0.013243       0.030016      -0.013646       0.035532       0.010984       0.017429      -0.007403      -0.000931       0.061637      -0.027948      -0.000526       0.028473             11.052924      11.111372      -2.403933      -1.495475      16.342141       3.312639       5.705261           0.000404
          438              C      25.387356      21.472567      27.119279      -0.010407      38.041620 0.43284651E+03  0.10062040E+05                                 9.764757                            6.858597       0.024580       2.012829                    0.999203      26.919367      74.435597       0.646526       0.407538      -1.080905      -0.019993       0.036932       0.004430       0.042229       0.000385       0.009185       0.006169       0.005660       0.013128      -0.010136      -0.003172       0.013307             12.913319      11.657123      -3.519569      -1.774569      20.803995       4.466464       6.278840           0.003021
          439              C      26.017061      22.711113      27.321387      -0.099122      33.913778 0.41788301E+03  0.97353681E+04                                 9.109456                            6.823126       0.086202       2.000850                    0.999703      28.986737      83.167533       0.629311       0.417776      -1.062499      -0.022887       0.002110       0.004958       0.023513       0.004495       0.001696      -0.009288       0.039571       0.026746      -0.027204       0.011284       0.015920             11.132052      10.096852      -1.467288      -1.267383      17.319593       3.681374       5.979710           0.001062
          440              C      25.264071      23.750505      27.737853      -0.163082      35.024185 0.45239164E+03  0.10791199E+05                                 9.361771                            7.139579       0.041324       1.980994                    0.999038      30.255729      88.931578       0.607700       0.422534      -1.055495       0.006093      -0.031375      -0.009841       0.033442       0.016513       0.007217       0.001244      -0.031126       0.025106      -0.027922       0.007934       0.019988             11.071774      12.744289      -1.864493      -1.724135      14.308313       2.967935       6.162721          -0.000753
          441              C      26.244664      20.245402      26.715062       0.560109      25.122677 0.26803441E+03  0.56244378E+04                                 7.909664                            5.780825      -0.080619       2.023546                    0.999283      22.664640      63.032940       0.624306       0.467542      -1.026366       0.038115      -0.037301      -0.015267       0.055472       0.017464      -0.000407      -0.058629      -0.003463       0.272734      -0.075152      -0.037977       0.113129             10.113482       8.934655      -2.732729      -0.776501      15.945582       3.692318       5.460209          -0.001515
          442              C      20.687332      10.384457      25.312552       0.088500      35.017526 0.43587402E+03  0.10239380E+05                                 9.471922                            7.079701      -0.330499       1.903823                    0.998734      27.020627      77.288809       0.604635       0.431221      -1.056455      -0.000297      -0.001689       0.019596       0.019671      -0.026637       0.011074      -0.019905      -0.013341       0.068077      -0.039041      -0.003193       0.042234             11.817915       7.285747       0.685087       3.169220       9.920853      -4.335961      18.247144          -0.001151
          443              C      21.197544      11.619209      24.951206      -0.149428      34.549755 0.45348587E+03  0.10812570E+05                                 9.293127                            7.159218       0.059604       1.990924                    0.999371      29.953285      87.724451       0.606097       0.423837      -1.055782      -0.021704       0.009784      -0.025457       0.034854       0.010129      -0.001248       0.020225       0.019513      -0.026564      -0.028830       0.007795       0.021035             11.083979       7.694567       1.210342       2.826641       9.539635      -4.315625      16.017736           0.000421
          444              C      20.803029      12.248912      23.812050      -0.094832      31.913016 0.40879662E+03  0.94899590E+04                                 8.774770                            6.769056       0.127832       2.018220                    0.999743      28.892311      83.278074       0.627724       0.420320      -1.058822      -0.013358      -0.018316       0.017212       0.028464      -0.002184      -0.015063       0.013542      -0.016094      -0.062330      -0.030825       0.005876       0.024949             10.371513       7.839817       0.894650       3.473477       8.088780      -3.440012      15.185941           0.002421
          445              C      19.820538      11.691281      23.028114      -0.027450      35.616628 0.45303071E+03  0.10696726E+05                                 9.416653                            7.100286      -0.014009       1.999512                    0.999377      27.498928      77.691048       0.621624       0.417307      -1.070023       0.008672      -0.010987       0.043869       0.046047      -0.005193      -0.009887       0.008814      -0.000897      -0.008009      -0.012164      -0.003765       0.015929             11.550379       8.321739      -0.032591       4.346600       9.769457      -4.723451      16.559941           0.007177
          446              C      19.374813      10.424286      23.315965      -0.101592      31.855659 0.42942349E+03  0.10068627E+05                                 8.726847                            6.919425       0.141603       2.016493                    0.999678      29.163622      83.836068       0.624793       0.418105      -1.062708       0.012113       0.001602       0.032636       0.034848       0.013755       0.006819       0.024770       0.024961      -0.022254      -0.033447       0.002327       0.031121             10.074232       6.648537       0.447161       2.526555       9.179458      -3.763814      14.394702           0.002130
          447              C      19.782605       9.741475      24.479620      -0.151861      33.134028 0.45405665E+03  0.10781362E+05                                 8.916903                            7.083306       0.279936       2.061443                    0.999643      29.579809      85.200028       0.622514       0.414375      -1.066507      -0.016509       0.016860      -0.027585       0.036301       0.015060      -0.003152      -0.000319      -0.023406      -0.045645      -0.016670      -0.010076       0.026747             10.300670       7.194177       0.530586       3.331207       8.754884      -2.814351      14.952950          -0.001931
          448              C      19.278080      12.467030      21.839961       0.521412      23.476500 0.27738735E+03  0.58854642E+04                                 7.583948                            5.943102      -0.211964       1.981355                    0.998829      23.077449      65.064171       0.604562       0.477497      -1.018435      -0.040532       0.035018      -0.031297       0.062037      -0.047128      -0.039806       0.034569       0.053528       0.039103      -0.062606      -0.022593       0.085199              8.891337       7.039404       0.237898       2.521645       8.308011      -3.393569      11.326595          -0.004771
          449              C      15.829860       2.171724       2.345683      -0.036135      45.635955 0.49677069E+03  0.12004130E+05                                11.072192                            7.484201      -0.033366       1.989852                    0.999070      28.040836      80.170932       0.599467       0.422830      -1.066402      -0.007357       0.019017       0.031391       0.037432       0.047323      -0.003765       0.029533       0.082314      -0.014807      -0.072346       0.005964       0.066381             13.770328       8.363878      -4.595390       0.777766      14.014224       0.002777      18.932882          -0.035016
          450              C      16.370420       0.876278       2.266064       0.186136      32.094762 0.38314589E+03  0.87781173E+04                                 9.048939                            6.719783      -0.092570       1.981198                    0.999684      26.501823      76.641273       0.604911       0.441954      -1.042456       0.019189      -0.043408      -0.039940       0.062030      -0.003675       0.000600       0.006667       0.003892      -0.019769      -0.010733       0.002492       0.008241             10.436253       7.322078      -4.828187      -0.477915      14.334551       1.448094       9.652130           0.004020
          451              C      16.658719      19.023904       3.392972      -0.159244      30.033891 0.44127378E+03  0.10416499E+05                                 8.335060                            6.986006       0.249840       2.052711                    0.999790      29.508442      85.096985       0.625621       0.414745      -1.064919       0.002138      -0.012429       0.003837       0.013182       0.014765       0.002219      -0.017825       0.021661       0.022422      -0.029873       0.009409       0.020464              8.840432       6.264212      -2.256534      -0.613331       9.083446       1.088540      11.173639           0.002314
          452              C      17.176518      17.899161       2.890763      -0.162080      30.478075 0.44567868E+03  0.10535734E+05                                 8.406902                            7.013935       0.310065       2.071287                    0.999773      29.456069      84.720829       0.625936       0.413936      -1.066541      -0.001049       0.008650       0.007770       0.011675       0.016060      -0.001319      -0.023839       0.026735       0.026326      -0.035781       0.007684       0.028098              8.978260       6.790245      -2.992853      -0.107107      10.126196      -0.034092      10.018338           0.002849
          453              C      17.189794      18.012961       1.469880       0.192792      32.509877 0.37792836E+03  0.86252721E+04                                 9.143708                            6.685840      -0.034622       2.005682                    0.999632      26.199988      75.517238       0.605075       0.443541      -1.041967      -0.020504       0.049969      -0.002106       0.054053       0.000876       0.004763       0.003467       0.007013      -0.023795      -0.010199       0.000984       0.009215             10.756109       7.523856      -4.549926      -1.978136      12.575947       3.611115      12.168526           0.002023
          454              C      17.698108      17.060817       0.581827      -0.044619      43.739517 0.48204647E+03  0.11576155E+05                                10.758853                            7.360836       0.036069       2.010101                    0.999279      28.106085      80.450777       0.605110       0.421499      -1.065850       0.007190      -0.026640       0.012171       0.030158       0.022633       0.032652      -0.010740       0.049501      -0.141947      -0.062305      -0.001619       0.063924             13.445253       8.128177      -4.516165      -0.241721      14.216342      -0.386302      17.991240          -0.027253
          455              C      27.251815      26.688495      29.801809       0.186287      34.502558 0.39511595E+03  0.91154842E+04                                 9.530719                            6.834746      -0.065197       1.991241                    0.999587      26.529612      76.802370       0.598824       0.443355      -1.042405      -0.019013       0.040096      -0.039694       0.059538       0.001155       0.000788      -0.008693      -0.015770      -0.002165      -0.008263      -0.005297       0.013560             11.922937       7.083014      -2.314834       0.546270       8.073479      -1.974513      20.612318           0.003354
          456              C       8.975213      25.848256      28.907632      -0.166485      31.239668 0.45172500E+03  0.10775442E+05                                 8.687385                            7.149875       0.054259       1.989456                    0.999024      30.193029      88.858737       0.605050       0.424379      -1.053943       0.002765       0.000069      -0.012903       0.013196       0.011336       0.005290       0.016764      -0.013739      -0.093070      -0.035940       0.002548       0.033391              9.628562       8.088669      -2.811870       0.706272       8.281316      -1.131680      12.515700           0.002237
          457              C       8.753298      26.271219      27.658235      -0.172136      33.591447 0.49185779E+03  0.11965740E+05                                 9.147554                            7.482293       0.044981       1.982181                    0.998857      30.620663      90.528109       0.589855       0.426836      -1.054127       0.004710      -0.009206       0.008664       0.013491       0.011796      -0.000100       0.017660      -0.019907      -0.074802      -0.031253      -0.001221       0.032473             10.265206       8.190328      -2.527787       0.217368       8.110085      -0.257410      14.495205           0.003816
          458              C      26.857299      27.456656      27.774600       0.186496      34.770389 0.39289379E+03  0.90559635E+04                                 9.571682                            6.815319      -0.088536       1.982914                    0.999620      26.590173      77.068122       0.599402       0.443331      -1.041899      -0.005864       0.005782       0.058858       0.059431      -0.003344       0.007637      -0.001028      -0.001319      -0.017000      -0.010388       0.001431       0.008956             12.233268       8.182013      -3.772163       3.181822       9.950911      -4.223883      18.566881           0.002181
          459              C      26.394503       9.191434      26.666066      -0.050976      45.588320 0.46830281E+03  0.11173662E+05                                11.050697                            7.259103       0.021654       2.008529                    0.999275      27.983968      80.043589       0.608369       0.421959      -1.064740       0.010550      -0.017873      -0.036618       0.042091       0.053646      -0.023833       0.012468       0.028866      -0.015068      -0.063420       0.003215       0.060206             14.470793       9.718152      -6.074862       0.583962      14.921814       0.431236      18.772414          -0.025539
          460              C      25.673757      10.342731      26.764058       0.189632      35.126909 0.37611515E+03  0.85606733E+04                                 9.575575                            6.638108       0.074565       2.041318                    0.999532      26.017600      74.522543       0.612520       0.439338      -1.046024      -0.017128       0.037158       0.045878       0.061472       0.008195      -0.009158      -0.001196      -0.006273       0.014617      -0.013988       0.001217       0.012770             11.878459       9.278697      -6.872693      -0.035139      15.810635       0.688231      10.546046           0.003002
          461              C      25.167337      11.129861      25.673897      -0.161083      32.590083 0.44943740E+03  0.10699671E+05                                 8.929931                            7.110653       0.079165       1.996224                    0.999430      30.109679      88.320582       0.609851       0.421872      -1.056256       0.005049       0.012217       0.003455       0.013663       0.025882       0.013891      -0.003644       0.031136       0.005413      -0.034037       0.001144       0.032893             10.231312       6.687003      -3.120471       0.339131       9.944661       0.215562      14.062273           0.001100
          462              C      24.579361      12.212877      26.163857      -0.160943      33.431598 0.47473981E+03  0.11461676E+05                                 9.132762                            7.347431      -0.025525       1.962702                    0.998927      30.403103      89.906633       0.594931       0.426429      -1.053072       0.019126       0.002833      -0.002405       0.019484       0.022228       0.014254      -0.007324       0.040484      -0.009487      -0.033817      -0.000711       0.034528             10.388609       7.257002      -3.301286       0.746911      10.570588      -0.306322      13.338236           0.003174
          463              C      24.687474      12.144597      27.609239       0.199172      34.172179 0.37196780E+03  0.84658671E+04                                 9.486375                            6.654993      -0.040935       2.009839                    0.999705      26.046728      75.270868       0.602725       0.446500      -1.038971       0.032528      -0.044195       0.003239       0.054970       0.004818      -0.007808      -0.002205       0.017283      -0.025117      -0.011001      -0.005703       0.016704             11.800435       7.679963      -4.605959      -1.614296      13.660026       4.259238      14.061317           0.000561
          464              C      24.289168      13.138469      28.472793      -0.036758      44.736365 0.46447915E+03  0.11074197E+05                                10.964289                            7.261038      -0.067354       1.984028                    0.999118      27.857361      79.992479       0.603528       0.425660      -1.061031      -0.012035       0.026298      -0.019173       0.034699       0.035170      -0.008362      -0.034938       0.039182      -0.167128      -0.071494      -0.001742       0.073236             14.145111       9.422343      -5.573003       0.823150      14.855148       0.956128      18.157842          -0.027343
          465              C      24.480736      13.174507      29.838556       0.183869      34.903939 0.38654418E+03  0.88590966E+04                                 9.567497                            6.745539      -0.051612       1.997672                    0.999722      26.273720      75.535904       0.605411       0.441434      -1.044700       0.027386      -0.033666       0.042554       0.060780      -0.000273       0.009232      -0.010975       0.000627      -0.003893      -0.014602       0.000432       0.014170             11.844402       6.397293      -2.224130       1.984612       8.669395      -1.385007      20.466519           0.003744
          466              C      14.593210       4.679159       0.128614      -0.149517      30.378300 0.40426847E+03  0.93331565E+04                                 8.372314                            6.658604       0.253919       2.056083                    0.999808      28.946331      82.462951       0.645089       0.411271      -1.067518       0.006418       0.002606       0.014638       0.016194       0.002677      -0.012086       0.017565       0.004362      -0.113631      -0.045333       0.021553       0.023780              9.171311       6.236653      -2.876055       1.123273       9.587101      -1.340618      11.690179           0.002318
          467              C      14.864439       4.286543       1.353514      -0.150997      29.802891 0.39870505E+03  0.91587123E+04                                 8.222612                            6.584794       0.297995       2.071424                    0.999818      28.733747      81.241195       0.653822       0.407816      -1.071427      -0.003392       0.011958      -0.007202       0.014366       0.002826      -0.009944       0.014352      -0.003792      -0.082488      -0.034157       0.014169       0.019987              8.867029       5.760749      -2.251352       0.851967       8.424461      -0.073784      12.415876           0.003479
          468              C      15.446726       3.002477       1.237149       0.191799      33.785558 0.37774524E+03  0.85969112E+04                                 9.324176                            6.634767       0.037628       2.025840                    0.999519      26.062560      74.359991       0.615856       0.437002      -1.048658      -0.002422      -0.001974      -0.057037       0.057123       0.008381       0.001778      -0.007305       0.005936      -0.000220      -0.012803       0.002848       0.009956             11.427207       6.874230      -3.372608       3.143338      10.472606      -4.068583      16.934784           0.001451
          469              C      15.573807       2.681937       3.735944       0.074601      34.379471 0.38944926E+03  0.89263036E+04                                 9.354793                            6.695094      -0.384213       1.892795                    0.998806      26.657395      76.191919       0.619144       0.431612      -1.052487       0.010523      -0.009763      -0.024280       0.028206      -0.018557       0.000457       0.008656      -0.049745       0.093808      -0.046797       0.012040       0.034757             11.588590      10.746982       0.820506      -1.868693       6.918439       4.454478      17.100350          -0.000438
          470              C      16.529745       3.385614       4.379016      -0.160149      34.876822 0.44437513E+03  0.10526303E+05                                 9.292329                            7.035255       0.235260       2.040042                    0.999609      29.997873      87.150738       0.619069       0.417678      -1.061205      -0.021557       0.009966       0.031460       0.039418       0.013331      -0.024862      -0.007204       0.046380      -0.064332      -0.031214      -0.016010       0.047224             10.918882      10.673314       1.896317       0.095699       6.786093       4.128890      15.297237          -0.000971
          471              C      16.387494       3.814269       5.701908      -0.105964      32.870419 0.42670712E+03  0.99863873E+04                                 8.908567                            6.888609       0.086183       1.998168                    0.999660      29.191664      83.765121       0.627571       0.417027      -1.063680      -0.015090       0.001621      -0.017743       0.023349       0.015030       0.018492       0.009970       0.003089      -0.030562      -0.022094      -0.008482       0.030576             10.276746      10.060607       1.516085      -0.887460       6.194550       3.387944      14.575081           0.001051
          472              C      15.196367       3.478554       6.338856      -0.007211      35.638876 0.42559925E+03  0.98559858E+04                                 9.378199                            6.832709       0.097694       2.038620                    0.999392      26.818608      74.116486       0.642970       0.411355      -1.077942      -0.002627       0.000461      -0.041611       0.041696      -0.014812      -0.019748       0.018065      -0.023981      -0.065270      -0.034997      -0.005215       0.040212             11.615890      10.269562       1.450834      -0.443344       5.963969       3.860719      18.614138           0.002572
          473              C      14.202495       2.998688       5.622290      -0.095748      31.798070 0.37536913E+03  0.85201021E+04                                 8.700320                            6.463458       0.058661       2.000874                    0.999681      28.241771      80.185081       0.646572       0.417352      -1.061943       0.011347       0.007961      -0.028681       0.031855      -0.011990      -0.018843      -0.010322       0.001034      -0.046349      -0.031617       0.009900       0.021717             10.269647      10.297466       0.954719      -0.460181       5.717850       3.798545      14.793626           0.000134
          474              C      14.452858       2.551066       4.366767      -0.134870      33.585042 0.40136647E+03  0.93004521E+04                                 9.116447                            6.739005       0.130999       2.019767                    0.999401      29.212969      84.886490       0.622962       0.424309      -1.053417       0.006141       0.018337       0.044398       0.048426       0.005290       0.025363       0.006916      -0.002217      -0.058295      -0.034633       0.007122       0.027511             10.804634      11.328145       1.009219      -2.372433       6.035251       3.531571      15.050504          -0.001060
          475              C      15.069289       3.842722       7.925101       0.608643      20.048837 0.21277632E+03  0.42384099E+04                                 6.864764                            5.219445      -0.030829       2.065673                    0.998897      21.471808      59.266812       0.640427       0.480128      -1.013819      -0.000813       0.006958       0.048277       0.048783      -0.053866       0.031811      -0.075427      -0.099568      -0.142646      -0.084477      -0.049547       0.134024              8.140906       8.237921       1.186226      -0.755425       4.639320       2.085683      11.545476          -0.000085
          476              C      18.170387      15.757785       1.145281       0.078854      36.077589 0.44590847E+03  0.10525813E+05                                 9.631180                            7.136179      -0.258233       1.923877                    0.998800      27.161614      77.661160       0.605870       0.428269      -1.059182      -0.001320       0.012069       0.000886       0.012173      -0.024631      -0.006058      -0.022802      -0.043330       0.025890      -0.041970       0.001815       0.040154             11.914180      10.915783      -2.367551       4.976442      15.124686      -3.516133       9.702071          -0.000693
          477              C      19.272371      15.742612       2.063956      -0.151736      36.194954 0.47990105E+03  0.11626547E+05                                 9.656975                            7.402166      -0.026721       1.962169                    0.998504      30.551592      90.729242       0.590486       0.428151      -1.051206      -0.002027      -0.023698       0.009945       0.025780       0.011000      -0.002451       0.021260       0.003875       0.034499      -0.026425       0.000633       0.025792             11.678157      12.164437      -1.768997       5.188665      13.466736      -3.455510       9.403296          -0.002684
          478              C      19.617571      14.566659       2.645783      -0.088283      34.349681 0.44862518E+03  0.10712007E+05                                 9.439045                            7.243702      -0.184748       1.921185                    0.998758      29.764541      88.417887       0.584858       0.438600      -1.042473      -0.029674       0.007543      -0.001812       0.030671      -0.000145      -0.007796       0.011557       0.032332       0.068685      -0.030200       0.002263       0.027938             11.178013       9.900114      -0.567019       3.928655      14.939421      -3.463665       8.694505           0.000366
          479              C      18.936655      13.383117       2.345683      -0.006369      37.567868 0.42500143E+03  0.98550623E+04                                 9.726887                            6.841074       0.053727       2.029399                    0.999270      26.740730      74.352631       0.639658       0.412942      -1.075114      -0.017337       0.028485      -0.013350       0.035919       0.000774      -0.010690       0.014092      -0.022963       0.009871      -0.020321      -0.001828       0.022149             12.555221      10.064756      -1.881798       5.135468      16.829891      -5.423523      10.771016          -0.001846
          480              C      17.940887      13.407774       1.414759      -0.085137      32.521462 0.39623090E+03  0.91070703E+04                                 8.839802                            6.634811       0.074217       2.002569                    0.999633      28.508608      81.189621       0.639640       0.416620      -1.063457       0.007364       0.028823      -0.004890       0.030148       0.012955      -0.010824       0.017451      -0.011370       0.007924      -0.027648       0.006489       0.021159             10.483803       9.565816      -2.015572       4.855301      12.763563      -3.391821       9.122030           0.001134
          481              C      17.529302      14.578037       0.808434      -0.144714      34.333798 0.45390227E+03  0.10799683E+05                                 9.193537                            7.124241       0.132342       2.013549                    0.999536      29.748754      86.370899       0.613919       0.419321      -1.061094       0.009515      -0.030991       0.014074       0.035342       0.001025       0.010774       0.012642       0.015716       0.032294      -0.019255      -0.002520       0.021775             10.661818       9.632686      -0.953804       4.201398      13.692069      -2.875963       8.660697          -0.002559
          482              C      19.293235      12.135090       3.141868       0.549819      24.179294 0.25129017E+03  0.51991245E+04                                 7.693901                            5.597903       0.062259       2.075902                    0.999633      22.412566      62.299559       0.633060       0.467635      -1.024261       0.010210      -0.039185       0.020718       0.045486      -0.022375      -0.071769       0.036893       0.118760      -0.023411      -0.078207      -0.038336       0.116543              9.619508       6.444838      -1.120074       3.344346      13.263402      -3.475035       9.150283          -0.002124
          483              C      23.492554      14.304939      27.946086       0.068748      37.057461 0.44281374E+03  0.10443046E+05                                 9.813487                            7.116626      -0.286111       1.916199                    0.998765      27.189576      77.911159       0.605538       0.428902      -1.057932       0.009058      -0.014641       0.005431       0.018053      -0.035091       0.009416      -0.013408      -0.032673       0.005873      -0.039700      -0.004388       0.044088             12.410968      13.106704      -3.378910       2.467369      16.709841      -4.213895       7.416358          -0.000071
          484              C      24.145018      15.543484      27.725604      -0.132619      35.625050 0.45265788E+03  0.10767785E+05                                 9.481895                            7.134488       0.118970       2.017962                    0.998420      29.539305      85.886440       0.610609       0.421684      -1.059102      -0.013689       0.023649      -0.032370       0.042361       0.019833      -0.003764      -0.001079       0.025034       0.001663      -0.023762      -0.000041       0.023803             11.491114      11.188212      -2.034548       1.254593      16.953506      -3.905635       6.331623          -0.001658
          485              C      23.371164      16.617015      27.303014      -0.076291      33.361733 0.40886991E+03  0.94949539E+04                                 9.128048                            6.823018      -0.009611       1.983869                    0.999508      28.610125      82.560452       0.617731       0.426972      -1.054356       0.012974      -0.028455      -0.013675       0.034132       0.012834      -0.017739       0.006686       0.001309       0.053608      -0.028384       0.001551       0.026833             10.987753      11.042127      -2.370924       1.481740      16.247819      -3.290772       5.673312           0.000403
          486              C      22.030197      16.461486      27.119279      -0.013823      38.141194 0.43417961E+03  0.10100585E+05                                 9.780053                            6.868331       0.022065       2.011299                    0.999181      26.962743      74.578449       0.646197       0.407441      -1.080992       0.019974      -0.034748       0.003382       0.040222      -0.001625      -0.009062      -0.007015       0.005279       0.014707      -0.011982      -0.001171       0.013153             12.934740      11.676287      -3.526448       1.778158      20.839716      -4.475083       6.288216           0.003021
          487              C      21.400493      15.222941      27.321387      -0.097462      33.924313 0.41802694E+03  0.97398997E+04                                 9.113915                            6.826462       0.088210       2.001549                    0.999691      28.987201      83.183379       0.628836       0.418040      -1.062294       0.022417      -0.000727       0.003972       0.022778       0.003259      -0.001843       0.008674       0.038258       0.026106      -0.025989       0.010672       0.015317             11.138510      10.097323      -1.469610       1.267682      17.334689      -3.685271       5.983519           0.001059
          488              C      22.153483      14.183550      27.737853      -0.161181      34.953214 0.45119046E+03  0.10754932E+05                                 9.348454                            7.129292       0.048141       1.983445                    0.999044      30.211523      88.757755       0.608267       0.422439      -1.055600      -0.006257       0.030711      -0.008724       0.032534       0.017645      -0.008000      -0.001782      -0.028810       0.023225      -0.027842       0.006877       0.020965             11.055746      12.723919      -1.857360       1.720343      14.289237      -2.963191       6.154082          -0.000754
          489              C      21.172888      17.688650      26.715062       0.560232      25.128163 0.26812880E+03  0.56270130E+04                                 7.911350                            5.782409      -0.085623       2.022091                    0.999293      22.668011      63.049280       0.624117       0.467633      -1.026298      -0.037638       0.037242      -0.012339       0.054368       0.019007      -0.001213       0.060159      -0.004001       0.269991      -0.077177      -0.036199       0.113376             10.115032       8.935468      -2.732929       0.776523      15.948153      -3.693327       5.461475          -0.001518
          490              C      26.730218       8.582592      25.312552       0.086626      35.055157 0.43643027E+03  0.10255272E+05                                 9.476090                            7.082268      -0.332497       1.903060                    0.998727      27.040794      77.346176       0.604801       0.430984      -1.056646       0.000252       0.001198       0.020459       0.020496      -0.029463      -0.010292       0.020074      -0.014369       0.069772      -0.042277      -0.001081       0.043358             11.823966       7.288507       0.683723      -3.171477       9.924699       4.340603      18.258691          -0.001160
          491              C      26.220005      26.314840      24.951206      -0.149205      34.540718 0.45336119E+03  0.10809014E+05                                 9.293742                            7.160745       0.060593       1.991133                    0.999346      29.949907      87.716410       0.605705       0.424134      -1.055582       0.019999      -0.009557      -0.025256       0.033603       0.009671       0.001007      -0.020745       0.017095      -0.030064      -0.028975       0.007883       0.021092             11.083918       7.693125       1.210017      -2.823818       9.541820       4.318305      16.016810           0.000435
          492              C       7.647518      25.685135      23.812050      -0.094676      31.888404 0.40846443E+03  0.94801018E+04                                 8.768438                            6.764730       0.133229       2.020140                    0.999742      28.879935      83.226704       0.628159       0.420124      -1.058970       0.013433       0.020137       0.018574       0.030511      -0.002006       0.014239      -0.013392      -0.016365      -0.063007      -0.030400       0.005673       0.024727             10.362684       7.833105       0.896311      -3.466953       8.086450       3.438106      15.168497           0.002401
          493              C       8.630008       7.275764      23.028114      -0.025138      35.572177 0.45238750E+03  0.10678715E+05                                 9.413200                            7.098473      -0.014878       1.999249                    0.999439      27.477552      77.643396       0.621222       0.417687      -1.069683      -0.008380       0.011445       0.043738       0.045981      -0.006253       0.008793      -0.007375      -0.001476      -0.004095      -0.009748      -0.005199       0.014947             11.544924       8.317373      -0.030986      -4.341970       9.767859       4.721558      16.549539           0.007154
          494              C       9.075732       8.542760      23.315965      -0.103364      31.920819 0.43049331E+03  0.10100337E+05                                 8.738382                            6.927788       0.142653       2.016214                    0.999673      29.204699      83.991088       0.624428       0.418075      -1.062691      -0.010279       0.000489       0.032128       0.033736       0.012389      -0.005900      -0.023995       0.025807      -0.022962      -0.032866       0.003611       0.029255             10.088382       6.656822       0.447633      -2.529889       9.191030       3.769962      14.417294           0.002142
          495              C       8.667943       9.225573      24.479620      -0.151799      33.167064 0.45461925E+03  0.10797985E+05                                 8.922218                            7.087436       0.279544       2.061142                    0.999592      29.598461      85.264636       0.622371       0.414345      -1.066534       0.016284      -0.017906      -0.026838       0.036139       0.014728       0.003560       0.000464      -0.023687      -0.043302      -0.016431      -0.009780       0.026211             10.307422       7.198572       0.529355      -3.334379       8.757324       2.816744      14.966371          -0.001919
          496              C       9.172463      25.467012      21.839961       0.522396      23.451361 0.27704242E+03  0.58766083E+04                                 7.581180                            5.941350      -0.208844       1.982295                    0.998813      23.059865      65.016605       0.604325       0.477810      -1.018218       0.039517      -0.037689      -0.032286       0.063438      -0.045436       0.039279      -0.034937       0.052082       0.031188      -0.059999      -0.023733       0.083732              8.887623       7.035971       0.238468      -2.519272       8.306091       3.392346      11.320808          -0.004904
          497              C      21.537046      20.571625      17.656929      -0.040541      45.780676 0.49859339E+03  0.12057730E+05                                11.087387                            7.492611      -0.031552       1.989955                    0.999081      28.096155      80.328720       0.599841       0.422232      -1.066911      -0.019528      -0.008213       0.030469       0.037110      -0.048957      -0.029835      -0.004291      -0.082111      -0.012663      -0.073835       0.006659       0.067176             13.792097      14.033769       4.601463      -0.004302       8.373939       0.779027      18.968584          -0.032294
          498              C      22.832492      21.112185      17.577310       0.187922      32.079357 0.38284700E+03  0.87697372E+04                                 9.046802                            6.717702      -0.094216       1.980742                    0.999705      26.492332      76.612234       0.604919       0.442026      -1.042393       0.042968       0.017894      -0.038791       0.060590       0.002897      -0.006687       0.001530      -0.002818      -0.012016      -0.009451       0.003154       0.006297             10.434637      14.333037       4.826657      -1.449581       7.319311      -0.478387       9.651563           0.003599
          499              C      23.651867      21.400484      18.704218      -0.159687      30.063478 0.44171583E+03  0.10429565E+05                                 8.340378                            6.990122       0.252618       2.052916                    0.999771      29.525162      85.156481       0.625353       0.414818      -1.064869       0.013890       0.003381       0.005693       0.015387      -0.013663       0.018068       0.001183      -0.021279       0.026918      -0.029348       0.008181       0.021167              8.846700       9.090228       2.257805      -1.090017       6.267322      -0.613342      11.182550           0.002272
          500              C       5.809610      21.918283      18.202009      -0.161119      30.418006 0.44441534E+03  0.10498536E+05                                 8.397818                            7.006485       0.300285       2.068960                    0.999783      29.414200      84.574030       0.625927       0.414231      -1.066339      -0.006979      -0.003136       0.006350       0.009943      -0.014706       0.024692      -0.001008      -0.027826       0.025921      -0.036204       0.008433       0.027771              8.968760      10.115896       2.988545       0.033456       6.781333      -0.106658      10.009051           0.002800
          501              C       5.695807      21.931559      16.781126       0.190821      32.600757 0.37906553E+03  0.86581089E+04                                 9.160778                            6.696197      -0.026632       2.007037                    0.999587      26.243690      75.684236       0.604538       0.443582      -1.041897      -0.049454      -0.021212      -0.003177       0.053905      -0.001438      -0.003298       0.004980      -0.006764      -0.017888      -0.008605      -0.000204       0.008810             10.778401      12.604327       4.560659      -3.621509       7.536652      -1.982664      12.194224           0.001861
          502              C       6.647949      22.439873      15.893073      -0.043736      43.688132 0.48112400E+03  0.11547939E+05                                10.749849                            7.352880       0.042807       2.012759                    0.999236      28.077879      80.336878       0.605577       0.421395      -1.065965       0.029293       0.007690       0.013359       0.033101      -0.021386       0.011792       0.033115      -0.048715      -0.143554      -0.063282       0.000015       0.063267             13.437126      14.209312       4.513165       0.389139       8.119874      -0.239858      17.982191          -0.025309
          503              C       6.503798      22.510050      14.490563       0.186485      34.538702 0.39548781E+03  0.91257519E+04                                 9.533611                            6.835094      -0.058248       1.992829                    0.999619      26.547387      76.848364       0.599216       0.442983      -1.042676      -0.038513      -0.019344      -0.040601       0.059211      -0.000822       0.008662       0.000694       0.016974      -0.000733      -0.008700      -0.005215       0.013916             11.929665       8.076711       2.315576       1.977055       7.083419       0.546615      20.628864           0.003062
          504              C       7.344036       4.233448      13.596386      -0.168396      31.276646 0.45231005E+03  0.10792215E+05                                 8.690602                            7.151674       0.057109       1.989966                    0.999046      30.220136      88.931949       0.605371       0.424044      -1.054218      -0.001959       0.000713      -0.013691       0.013849      -0.012577      -0.015452       0.005723       0.014925      -0.095535      -0.036009       0.001467       0.034542              9.632967       8.285363       2.813850       1.133037       8.090003       0.705864      12.523534           0.002451
          505              C       6.921070       4.011533      12.346989      -0.174043      33.690527 0.49362842E+03  0.12021194E+05                                 9.168621                            7.498176       0.038967       1.979512                    0.998872      30.688440      90.814358       0.588866       0.427113      -1.053817       0.009996       0.003477       0.010048       0.014593      -0.010912      -0.018010      -0.001385       0.021447      -0.079270      -0.032843      -0.000162       0.033004             10.290370       8.129024       2.535015       0.258100       8.208720       0.216694      14.533366           0.003722
          506              C       5.735633      22.115534      12.463354       0.186326      34.757342 0.39266672E+03  0.90497954E+04                                 9.569175                            6.812935      -0.089794       1.982395                    0.999647      26.591753      77.079127       0.599537       0.443277      -1.041887      -0.006513      -0.007368       0.058088       0.058914       0.003926       0.000659       0.007343       0.002419      -0.016713      -0.010336       0.001375       0.008961             12.231282       9.948988       3.770941       4.223061       8.178497       3.179300      18.566359           0.002047
          507              C       5.033853      21.652738      11.354820      -0.052609      45.631525 0.46876286E+03  0.11187721E+05                                11.058050                            7.262946       0.022996       2.008661                    0.999290      27.999916      80.108095       0.608154       0.421992      -1.064688       0.019778       0.010594      -0.036572       0.042906      -0.052817      -0.011722      -0.023660      -0.029566      -0.014337      -0.062360       0.002792       0.059569             14.482293      14.931240       6.078752      -0.431295       9.723149       0.583365      18.792490          -0.023801
          508              C       3.882556      20.931992      11.452812       0.193060      35.086033 0.37555267E+03  0.85455422E+04                                 9.573124                            6.636405       0.070845       2.040129                    0.999509      25.997789      74.480396       0.612084       0.439771      -1.045660      -0.038580      -0.017801       0.045201       0.062035      -0.006675       0.001444      -0.009750       0.006371       0.013681      -0.013264       0.000673       0.012590             11.875515      15.807993       6.871409      -0.688599       9.275651      -0.036312      10.542902           0.002855
          509              C      22.062425      20.425572      10.362651      -0.161738      32.557088 0.44894397E+03  0.10683268E+05                                 8.918981                            7.102971       0.085245       1.998556                    0.999405      30.083452      88.177996       0.610766       0.421424      -1.056707      -0.014142       0.003818       0.002260       0.014822      -0.026575       0.003227       0.013494      -0.029561      -0.000819      -0.033222      -0.000402       0.033624             10.218417       9.933071       3.116459      -0.214287       6.678517       0.338379      14.043663           0.001118
          510              C      20.979409      19.837596      10.852611      -0.160475      33.441562 0.47483761E+03  0.11464876E+05                                 9.135415                            7.349332      -0.025232       1.962618                    0.998969      30.410019      89.936762       0.594703       0.426562      -1.052967      -0.005698       0.015559      -0.004238       0.017103      -0.021887       0.009251       0.014842      -0.039271      -0.013415      -0.034516       0.000173       0.034343             10.392438      10.573497       3.301953       0.308831       7.257476       0.747867      13.346341           0.003126
          511              C      21.047692      19.945709      12.297993       0.201257      34.163315 0.37180096E+03  0.84620171E+04                                 9.488623                            6.656044      -0.041752       2.009472                    0.999685      26.045956      75.294455       0.602268       0.446841      -1.038662       0.046616       0.033308       0.002545       0.057350      -0.004640       0.001852      -0.008093      -0.014934      -0.023505      -0.010792      -0.004846       0.015638             11.804226      13.665708       4.607474      -4.259994       7.680365      -1.614312      14.066605           0.000500
          512              C      20.053822      19.547403      13.161547      -0.038000      44.774069 0.46496012E+03  0.11088012E+05                                10.967303                            7.262746      -0.058639       1.986527                    0.999114      27.873102      80.033871       0.603741       0.425419      -1.061231      -0.025746      -0.012533      -0.019276       0.034518      -0.035287       0.035276      -0.008008      -0.039330      -0.163467      -0.070941      -0.001849       0.072790             14.150032      14.861752       5.574617      -0.956995       9.423104       0.823683      18.165239          -0.025181
          513              C      20.017786      19.738971      14.527310       0.182860      34.915661 0.38668075E+03  0.88625654E+04                                 9.567232                            6.745195      -0.047946       1.998730                    0.999709      26.279597      75.541888       0.605664       0.441233      -1.044871       0.035388       0.026960       0.043154       0.061979       0.001129       0.011859       0.008633      -0.001046      -0.006113      -0.014875       0.000099       0.014777             11.845130       8.671026       2.224320       1.383772       6.396392       1.984376      20.467973           0.003526
          514              C      19.029606      19.334975      15.439860      -0.147384      30.336009 0.40342175E+03  0.93093904E+04                                 8.366823                            6.652858       0.247401       2.054487                    0.999797      28.918074      82.382934       0.645143       0.411423      -1.067343      -0.002003       0.006571       0.014594       0.016130      -0.002132      -0.018523      -0.013000      -0.005428      -0.111980      -0.045673       0.020720       0.024953              9.166495       9.587324       2.877076       1.342327       6.232651       1.123657      11.679510           0.002322
          515              C      19.422224      19.606204      16.664760      -0.150994      29.836660 0.39927380E+03  0.91748823E+04                                 8.228460                            6.589651       0.295647       2.070466                    0.999804      28.752522      81.303288       0.653569       0.407836      -1.071433      -0.009662      -0.002011      -0.006331       0.011725      -0.001214      -0.014999      -0.010210       0.003303      -0.081039      -0.034029       0.013513       0.020515              8.874036       8.432159       2.253870       0.078790       5.765010       0.855034      12.424939           0.003419
          516              C      20.706290      20.188491      16.548395       0.191652      33.776519 0.37753145E+03  0.85911480E+04                                 9.323813                            6.633784       0.033224       2.024648                    0.999541      26.059426      74.356169       0.615754       0.437120      -1.048548       0.003689      -0.003046      -0.055591       0.055797      -0.007654       0.008733       0.000928      -0.005003       0.000019      -0.012894       0.002289       0.010605             11.428198      10.472636       3.371982       4.069864       6.873373       3.143955      16.938584           0.001394
          517              C      21.026835      20.315572      19.047190       0.076855      34.298521 0.38831503E+03  0.88939853E+04                                 9.341751                            6.686081      -0.382892       1.893379                    0.998793      26.619635      76.061608       0.619446       0.431708      -1.052409       0.011534       0.009491      -0.025091       0.029201       0.018653      -0.008422       0.000423       0.049599       0.092703      -0.046605       0.012294       0.034311             11.572647       6.910039      -0.819981      -4.448451      10.730237      -1.863990      17.077664          -0.000405
          518              C      20.323160      21.271510      19.690262      -0.160990      34.888751 0.44447061E+03  0.10529696E+05                                 9.296190                            7.037223       0.235807       2.040243                    0.999608      30.004710      87.190579       0.618789       0.417822      -1.061057      -0.009991      -0.023983       0.032255       0.041417      -0.012285       0.007062      -0.023578      -0.046686      -0.061265      -0.029652      -0.016076       0.045729             10.924571       6.789114      -1.897176      -4.131778      10.677123       0.095833      15.307477          -0.000915
          519              C      19.894507      21.129259      21.013154      -0.110791      33.027397 0.42931994E+03  0.10063102E+05                                 8.935770                            6.909141       0.081710       1.995579                    0.999626      29.283494      84.099702       0.626696       0.416964      -1.063698      -0.000755      -0.015746      -0.018972       0.024667      -0.014217      -0.008807       0.018202      -0.004168      -0.031524      -0.021856      -0.007508       0.029364             10.309588       6.211505      -1.517106      -3.400119      10.087340      -0.894477      14.629921           0.001052
          520              C      20.230223      19.938132      21.650102      -0.006441      35.599150 0.42505624E+03  0.98405087E+04                                 9.373226                            6.829733       0.095063       2.038171                    0.999375      26.797917      74.054256       0.642899       0.411521      -1.077806      -0.001109      -0.000115      -0.040916       0.040931       0.013809      -0.017573      -0.020252       0.025059      -0.064893      -0.035419      -0.004123       0.039542             11.609431       5.961014      -1.450007      -3.858453      10.264167      -0.442515      18.603111           0.002561
          521              C      20.710088      18.944260      20.933536      -0.092574      31.717909 0.37419439E+03  0.84865331E+04                                 8.683965                            6.451575       0.063655       2.002787                    0.999684      28.199459      80.024633       0.647452       0.417124      -1.062119      -0.008502       0.011650      -0.029581       0.032910       0.010626       0.010348      -0.018763      -0.000159      -0.046632      -0.031195       0.010759       0.020436             10.249657       5.706459      -0.952316      -3.787812      10.284053      -0.463979      14.758459           0.000131
          522              C      21.157708      19.194623      19.678013      -0.140417      33.733447 0.40362076E+03  0.93658969E+04                                 9.142754                            6.758180       0.123042       2.016549                    0.999358      29.295206      85.188617       0.622032       0.424343      -1.053383      -0.018668       0.008842       0.045059       0.049568      -0.005555      -0.004314       0.025211       0.003773      -0.061436      -0.035124       0.008735       0.026388             10.837104       6.051052      -1.008401      -3.543536      11.357591      -2.386281      15.102669          -0.000964
          523              C      19.866059      19.811054      23.236347       0.608662      20.020429 0.21242168E+03  0.42294863E+04                                 6.858305                            5.215084      -0.022976       2.068211                    0.998808      21.452013      59.194814       0.640711       0.480126      -1.013842      -0.006456      -0.000177       0.048670       0.049096       0.052864       0.076591       0.031370       0.101329      -0.139887      -0.084501      -0.049875       0.134376              8.132823       4.635472      -1.185249      -2.083106       8.231073      -0.754753      11.531924          -0.000087
          524              C       7.950983      22.912152      16.456527       0.076917      36.110760 0.44631910E+03  0.10537793E+05                                 9.634997                            7.137737      -0.260054       1.923089                    0.998819      27.181802      77.723993       0.606031       0.428062      -1.059324      -0.010487      -0.002096       0.001019       0.010743       0.024384       0.021374      -0.006507       0.040818       0.029346      -0.041421       0.003528       0.037893             11.921403      15.137332       2.376895       3.525080      10.917333       4.979264       9.709544          -0.000656
          525              C       7.966157      24.014136      17.375202      -0.152142      36.234082 0.48059512E+03  0.11648172E+05                                 9.666698                            7.409934      -0.032475       1.960214                    0.998521      30.570292      90.818856       0.589858       0.428431      -1.050980       0.025142      -0.003066       0.010660       0.027480      -0.010025      -0.019431      -0.001220      -0.003683       0.033097      -0.023864      -0.000196       0.024061             11.691292      13.478787       1.780354       3.464197      12.177180       5.197847       9.417910          -0.002800
          526              C       9.142112      24.359336      17.957029      -0.093031      34.478266 0.45077568E+03  0.10775783E+05                                 9.459596                            7.259499      -0.187585       1.919325                    0.998834      29.838056      88.675366       0.584432       0.438414      -1.042627      -0.006665      -0.031123      -0.002476       0.031925       0.001090      -0.010752      -0.008551      -0.035878       0.070627      -0.031808       0.002919       0.028889             11.203817      14.975003       0.574562       3.476256       9.920755       3.938406       8.715692           0.000594
          527              C      10.325652      23.678420      17.656929      -0.005098      37.538547 0.42465977E+03  0.98449471E+04                                 9.721412                            6.837852       0.060388       2.031292                    0.999310      26.730136      74.309647       0.639889       0.412885      -1.075174      -0.030428      -0.018636      -0.013233       0.038056      -0.001361      -0.014551      -0.010492       0.022404       0.010659      -0.020415      -0.001876       0.022291             12.548577      16.819953       1.884375       5.422482      10.058690       5.133323      10.767087          -0.001533
          528              C      10.300994      22.682652      16.726005      -0.085399      32.474967 0.39556414E+03  0.90874528E+04                                 8.829195                            6.627422       0.075334       2.003440                    0.999657      28.488611      81.099951       0.640291       0.416393      -1.063656      -0.029044       0.007213      -0.004753       0.030301      -0.014428      -0.017068      -0.012668       0.012192       0.007689      -0.029772       0.008780       0.020992             10.470739      12.749951       2.010497       3.385414       9.552213       4.847297       9.110053           0.001024
          529              C       9.130730      22.271067      16.119680      -0.147860      34.469802 0.45637157E+03  0.10873392E+05                                 9.217709                            7.143975       0.131641       2.012566                    0.999505      29.824703      86.656727       0.613009       0.419365      -1.061044       0.030576       0.011182       0.016348       0.036431      -0.001959      -0.012519       0.008595      -0.013539       0.032520      -0.017846      -0.002458       0.020304             10.690050      13.736868       0.959196       2.887776       9.652257       4.208791       8.681025          -0.002250
          530              C      11.573681      24.035000      18.453114       0.554574      24.127462 0.25065375E+03  0.51829004E+04                                 7.684599                            5.591740       0.068976       2.078212                    0.999665      22.384183      62.211332       0.633223       0.467790      -1.024131       0.039657       0.011854       0.021581       0.046679       0.022594      -0.037204      -0.071329      -0.118211      -0.023037      -0.078181      -0.037955       0.116136              9.607188      13.243611       1.117546       3.468092       6.438125       3.340378       9.139826          -0.002120
          531              C      18.887351      18.750789      12.634840       0.071777      37.002896 0.44201567E+03  0.10420627E+05                                 9.809148                            7.113812      -0.287089       1.915996                    0.998828      27.164802      77.853633       0.605134       0.429337      -1.057552       0.014390       0.007461       0.004663       0.016866       0.035217       0.015654       0.009532       0.030807       0.006655      -0.039557      -0.005590       0.045147             12.404721      16.702968       3.374036       4.211483      13.098254       2.465065       7.412943          -0.000039
          532              C      17.648806      19.403253      12.414358      -0.132493      35.575045 0.45182950E+03  0.10743020E+05                                 9.469030                            7.123683       0.167875       2.033481                    0.998605      29.520659      85.808407       0.611629       0.421178      -1.059433      -0.027072      -0.014169      -0.032591       0.044674      -0.018671       0.002507      -0.004194      -0.025490       0.001864      -0.022920      -0.000424       0.023344             11.473886      16.917788       2.028934       3.896208      11.182206       1.253705       6.321663          -0.001532
          533              C      16.575273      18.629399      11.991768      -0.079868      33.502007 0.41100088E+03  0.95574959E+04                                 9.155471                            6.842703      -0.008770       1.983012                    0.999498      28.684386      82.849572       0.616539       0.427212      -1.054136       0.028720       0.012219      -0.014105       0.034251      -0.013538      -0.007534      -0.018593       0.001018       0.058097      -0.030427       0.002065       0.028363             11.022168      16.297345       2.388641       3.302548      11.078904       1.489418       5.690256           0.000408
          534              C      16.730802      17.288432      11.808033      -0.013501      38.118339 0.43387304E+03  0.10091571E+05                                 9.775627                            6.865319       0.024736       2.012270                    0.999220      26.953742      74.544204       0.646428       0.407371      -1.081049       0.035768       0.020594       0.004155       0.041482       0.000088       0.006136      -0.009630      -0.004851       0.014959      -0.010607      -0.003096       0.013703             12.928198      20.828507       3.524372       4.472463      11.670504       1.777253       6.285583           0.003021
          535              C      17.969348      16.658728      12.010141      -0.096377      33.895156 0.41752410E+03  0.97260080E+04                                 9.111522                            6.824504       0.084654       2.000557                    0.999674      28.973991      83.157148       0.628581       0.418304      -1.062044       0.002593       0.022181       0.002903       0.022520      -0.003999      -0.008483      -0.001362      -0.038613       0.023279      -0.025790       0.009915       0.015875             11.134661      17.325196       1.468329       3.682847      10.097139       1.267793       5.981648           0.001047
          536              C      19.008740      17.411718      12.426607      -0.163596      35.037787 0.45255128E+03  0.10796344E+05                                 9.366108                            7.142555       0.041161       1.980896                    0.999011      30.261809      88.965325       0.607333       0.422737      -1.055331      -0.028596      -0.007557      -0.008669       0.030822      -0.017737      -0.000335      -0.008760       0.030050       0.023357      -0.028932       0.008560       0.020372             11.077005      14.316200       1.865449       2.969911      12.748843       1.725305       6.165971          -0.000655
          537              C      15.503637      16.431123      11.403816       0.560328      25.116639 0.26798482E+03  0.56229907E+04                                 7.907506                            5.779666      -0.083557       2.023041                    0.999352      22.662619      63.019684       0.624485       0.467441      -1.026448      -0.035469      -0.037356      -0.013288       0.053199      -0.016367      -0.060351       0.000274       0.001825       0.271901      -0.075409      -0.038499       0.113908             10.109862      15.939043       2.731718       3.691152       8.931523       0.776297       5.459019          -0.001497
          538              C       5.642692      21.988453      10.001306       0.086184      35.084705 0.43678486E+03  0.10266528E+05                                 9.485249                            7.087872      -0.336689       1.901653                    0.998696      27.052460      77.411246       0.604164       0.431316      -1.056356      -0.001004      -0.001342       0.021277       0.021343       0.028927      -0.019614      -0.010602       0.014466       0.071554      -0.041982      -0.001168       0.043150             11.837930       9.933373      -0.684785      -4.344443       7.295288      -3.176614      18.285128          -0.001160
          539              C       6.877444      21.478240       9.639960      -0.148863      34.539099 0.45331373E+03  0.10806611E+05                                 9.288809                            7.156227       0.065264       1.992457                    0.999354      29.949070      87.682619       0.606478       0.423644      -1.055984       0.010006       0.020473      -0.025946       0.034532      -0.009045       0.020458      -0.000351      -0.019302      -0.027782      -0.028515       0.007322       0.021193             11.079008       9.536085      -1.209613      -4.315212       7.689127      -2.823577      16.011813           0.000523
          540              C       7.507147       2.905753       8.500804      -0.091940      31.808824 0.40711106E+03  0.94412523E+04                                 8.756914                            6.755408       0.131402       2.020116                    0.999720      28.830994      83.064374       0.628301       0.420360      -1.058777      -0.017202       0.011533       0.016005       0.026174       0.000702       0.013036       0.014031       0.016644      -0.064416      -0.030683       0.006610       0.024073             10.349292       8.077662      -0.896897      -3.432646       7.822963      -3.461305      15.147251           0.002412
          541              C       6.949516       3.888243       7.716868      -0.025853      35.607545 0.45289841E+03  0.10694537E+05                                 9.421809                            7.104302      -0.019803       1.997399                    0.999461      27.494356      77.722226       0.620686       0.417901      -1.069471      -0.011313      -0.007778       0.043230       0.045357       0.006195       0.006587       0.008885       0.001212      -0.004143      -0.009630      -0.004827       0.014456             11.556304       9.775351       0.030550      -4.724769       8.325847      -4.347630      16.567714           0.007330
          542              C       5.682521       4.333967       8.004719      -0.104767      31.917555 0.43045212E+03  0.10098601E+05                                 8.735024                            6.924679       0.146707       2.017522                    0.999670      29.204288      83.972347       0.624977       0.417740      -1.062959       0.001213      -0.011867       0.031085       0.033295      -0.013728       0.023306      -0.004794      -0.025761      -0.024020      -0.032654       0.003332       0.029322             10.084901       9.187225      -0.447875      -3.767603       6.654762      -2.530360      14.412718           0.002124
          543              C       4.999710       3.926178       9.168374      -0.148576      33.072210 0.45290783E+03  0.10747157E+05                                 8.905435                            7.073499       0.279699       2.061569                    0.999647      29.543862      85.066034       0.623063       0.414276      -1.066583       0.017688       0.014831      -0.027408       0.035833      -0.017150      -0.000827       0.003667       0.024807      -0.042544      -0.017083      -0.011309       0.028392             10.287929       8.745007      -0.530778      -2.810494       7.184661      -3.327270      14.934118          -0.001838
          544              C       7.725265       4.430698       6.528715       0.518291      23.502061 0.27779796E+03  0.58966494E+04                                 7.591532                            5.949332      -0.218838       1.978930                    0.998835      23.092392      65.130531       0.603936       0.477792      -1.018227       0.034450       0.039132      -0.032238       0.061298       0.045710       0.035376       0.040267      -0.055596       0.033405      -0.061650      -0.023741       0.085391              8.900112       8.315929      -0.237334      -3.397746       7.045737      -2.523803      11.338671          -0.004791
          545              C       6.913489      17.362409      17.656929      -0.038682      45.722149 0.49778061E+03  0.12034019E+05                                11.082081                            7.489412      -0.032972       1.989660                    0.999076      28.072846      80.267159       0.599577       0.422560      -1.066628       0.017566       0.007958       0.031961       0.037329      -0.047349       0.028804       0.003064      -0.080477      -0.013946      -0.071224       0.005417       0.065807             13.784979      14.027623       4.598459       0.005680       8.369029      -0.778978      18.958286          -0.032601
          546              C       5.618043      16.821850      17.577310       0.185307      32.106679 0.38327449E+03  0.87811259E+04                                 9.046695                            6.717824      -0.093584       1.980755                    0.999690      26.510479      76.647348       0.605462       0.441549      -1.042775      -0.044027      -0.018726      -0.040783       0.062867       0.002993       0.005543      -0.001749      -0.002933      -0.020464      -0.010069       0.003097       0.006972             10.434131      14.332508       4.825563       1.449927       7.318209       0.478376       9.651675           0.003760
          547              C      23.765669      16.533552      18.704218      -0.161395      30.060764 0.44173730E+03  0.10429536E+05                                 8.337073                            6.987769       0.250777       2.052686                    0.999766      29.527527      85.143433       0.625837       0.414519      -1.065129      -0.010586      -0.001413       0.004298       0.011512      -0.014219      -0.019251      -0.001987      -0.021874       0.024727      -0.030735       0.009140       0.021595              8.842879       9.084348       2.255068       1.089063       6.263951       0.613019      11.180337           0.002277
          548              C      22.640926      16.015753      18.202009      -0.162824      30.474314 0.44558559E+03  0.10532837E+05                                 8.407913                            7.016129       0.300300       2.068544                    0.999800      29.447587      84.689765       0.625456       0.414281      -1.066333       0.010956       0.004218       0.007437       0.013898      -0.015428      -0.021987       0.002606      -0.029178       0.023404      -0.034364       0.007129       0.027235              8.979134      10.124882       2.990813      -0.030056       6.790037       0.108920      10.022483           0.002727
          549              C      22.754726      16.002474      16.781126       0.192825      32.536449 0.37818107E+03  0.86329419E+04                                 9.149513                            6.688535      -0.027767       2.007366                    0.999590      26.214032      75.579196       0.604858       0.443602      -1.041875       0.051954       0.022360      -0.001748       0.056588      -0.001299       0.002880      -0.005095      -0.005435      -0.022239      -0.009612       0.000900       0.008711             10.764732      12.588250       4.554491       3.617406       7.527942       1.981049      12.178004           0.001913
          550              C      21.802582      15.494158      15.893073      -0.045408      43.757700 0.48208360E+03  0.11576719E+05                                10.759461                            7.359071       0.042170       2.011978                    0.999302      28.110251      80.449062       0.605464       0.421265      -1.066049      -0.025720      -0.006958       0.012689       0.029511      -0.021708      -0.010493      -0.032738      -0.050775      -0.140298      -0.061648      -0.002155       0.063803             13.449406      14.221923       4.518841      -0.388033       8.128262       0.240646      17.998034          -0.025420
[truncated: 95,700 more chars]
