# Supplementary material for: A collection of forcefield precursors for metal–organic frameworks
Source: RSC Adv. 2019 Nov 13;9(63):36492–507. doi: 10.1039/c9ra07327b (PMC9075174; doi:10.1039/c9ra07327b)
Supplement: RA-009-C9RA07327B-s4976 [file RA-009-C9RA07327B-s4976.xyz]

  336
jmolscript: load "" {1 1 1} spacegroup "x,y,z" unitcell [{     12.100000     0.000000     0.000000 }, {      0.000000    27.185000     0.000000 }, {      0.000000     0.000000    20.605000 }]
Tb    10.758231    11.650675    20.146539     2.050007
Tb     7.391769     1.941825    20.146539     2.050007
Tb     4.708231    15.534325    10.760961     2.050007
Tb     1.341769    25.243175    10.760961     2.050007
Tb     1.341769    15.534325     0.458461     2.050007
Tb     4.708231    25.243175     0.458461     2.050007
Tb     7.391769    11.650675     9.844039     2.050007
Tb    10.758231     1.941825     9.844039     2.050007
P     10.626220     2.934349    18.627950     0.890257
P      7.523780    10.658151    18.627950     0.890257
P      4.576220    24.250651    12.279550     0.890257
P      1.473780    16.526849    12.279550     0.890257
P      1.473780    24.250651     1.977050     0.890257
P      4.576220    16.526849     1.977050     0.890257
P      7.523780     2.934349     8.325450     0.890257
P     10.626220    10.658151     8.325450     0.890257
H      0.961950     4.360474    19.133803     0.107521
H      3.182300     3.702597    19.564448     0.127870
H      1.997710    27.065386    19.840555     0.119663
H     11.929390     0.524671    19.397547     0.109855
H      0.511830     2.438495    16.628235     0.109035
H      0.467060     2.147615    14.306052     0.124705
H      8.525660     2.261792    14.376108     0.123029
H      8.611570     2.490146    16.718897     0.110409
H     10.683090     5.306512    16.879616     0.106270
H     10.801670     7.598208    17.271111     0.129538
H     10.738750     6.877805     0.657300     0.130623
H     10.491910     4.580673     0.247260     0.121520
H      5.088050     9.232026    19.133803     0.107521
H      2.867700     9.889903    19.564448     0.127870
H      4.052290    13.712114    19.840555     0.119663
H      6.220610    13.067830    19.397547     0.109855
H      5.538170    11.154006    16.628235     0.109035
H      5.582940    11.444885    14.306052     0.124705
H      9.624340    11.330708    14.376108     0.123029
H      9.538430    11.102354    16.718897     0.110409
H      7.466910     8.285988    16.879616     0.106270
H      7.348330     5.994293    17.271111     0.129538
H      7.411250     6.714695     0.657300     0.130623
H      7.658090     9.011828     0.247260     0.121520
H      7.011950    22.824526    11.773697     0.107521
H      9.232300    23.482403    11.343053     0.127870
H      8.047710     0.119614    11.066946     0.119663
H      5.879390    26.660330    11.509953     0.109855
H      6.561830    24.746505    14.279265     0.109035
H      6.517060    25.037385    16.601449     0.124704
H      2.475660    24.923208    16.531392     0.123029
H      2.561570    24.694854    14.188603     0.110409
H      4.633090    21.878488    14.027884     0.106270
H      4.751670    19.586793    13.636389     0.129538
H      4.688750    20.307195     9.645201     0.130623
H      4.441910    22.604328    10.055240     0.121520
H     11.138050    17.952974    11.773697     0.107521
H      8.917700    17.295097    11.343053     0.127870
H     10.102290    13.472886    11.066946     0.119663
H      0.170610    14.117171    11.509953     0.109855
H     11.588170    16.030994    14.279265     0.109035
H     11.632940    15.740115    16.601449     0.124705
H      3.574340    15.854292    16.531392     0.123029
H      3.488430    16.082646    14.188603     0.110409
H      1.416910    18.899012    14.027884     0.106270
H      1.298330    21.190707    13.636389     0.129538
H      1.361250    20.470305     9.645201     0.130623
H      1.608090    18.173172    10.055240     0.121520
H     11.138050    22.824526     1.471197     0.107521
H      8.917700    23.482403     1.040553     0.127870
H     10.102290     0.119614     0.764446     0.119663
H      0.170610    26.660330     1.207453     0.109855
H     11.588170    24.746505     3.976765     0.109035
H     11.632940    25.037385     6.298949     0.124705
H      3.574340    24.923208     6.228892     0.123029
H      3.488430    24.694854     3.886103     0.110409
H      1.416910    21.878488     3.725384     0.106270
H      1.298330    19.586793     3.333889     0.129538
H      1.361250    20.307195    19.947700     0.130623
H      1.608090    22.604328    20.357740     0.121520
H      7.011950    17.952974     1.471197     0.107521
H      9.232300    17.295097     1.040553     0.127870
H      8.047710    13.472886     0.764446     0.119663
H      5.879390    14.117171     1.207453     0.109855
H      6.561830    16.030994     3.976765     0.109035
H      6.517060    15.740115     6.298949     0.124705
H      2.475660    15.854292     6.228892     0.123029
H      2.561570    16.082646     3.886103     0.110409
H      4.633090    18.899012     3.725384     0.106270
H      4.751670    21.190707     3.333889     0.129538
H      4.688750    20.470305    19.947700     0.130623
H      4.441910    18.173172    20.357740     0.121520
H      5.088050     4.360474     8.831303     0.107521
H      2.867700     3.702597     9.261948     0.127870
H      4.052290    27.065386     9.538054     0.119663
H      6.220610     0.524671     9.095047     0.109855
H      5.538170     2.438495     6.325735     0.109035
H      5.582940     2.147615     4.003552     0.124705
H      9.624340     2.261792     4.073609     0.123029
H      9.538430     2.490146     6.416397     0.110409
H      7.466910     5.306512     6.577116     0.106270
H      7.348330     7.598208     6.968611     0.129538
H      7.411250     6.877805    10.959800     0.130623
H      7.658090     4.580673    10.549760     0.121520
H      0.961950     9.232026     8.831303     0.107521
H      3.182300     9.889903     9.261948     0.127870
H      1.997710    13.712114     9.538054     0.119663
H     11.929390    13.067830     9.095047     0.109855
H      0.511830    11.154006     6.325735     0.109035
H      0.467060    11.444885     4.003552     0.124705
H      8.525660    11.330708     4.073609     0.123029
H      8.611570    11.102354     6.416397     0.110409
H     10.683090     8.285988     6.577116     0.106270
H     10.801670     5.994293     6.968611     0.129538
H     10.738750     6.714695    10.959800     0.130623
H     10.491910     9.011828    10.549760     0.121520
C      0.188760     2.487427    19.144106    -0.136821
C      1.172490     3.441621    19.251252    -0.094644
C      2.491390     3.052876    19.535601    -0.087642
C      2.780580     1.767025    19.764316    -0.012748
C      1.790800     0.793802    19.694259    -0.091681
C      0.515460     1.182547    19.409910    -0.077023
C      4.199910     1.380998    20.081633     0.676649
C     10.585080     2.612478    16.854890    -0.142613
C     11.782980     2.433057    16.162562    -0.103456
C     11.752730     2.248200    14.786148    -0.088665
C     10.535470     2.204704    14.104123     0.007843
C      9.364190     2.305288    14.821177    -0.098086
C      9.418640     2.473835    16.218196    -0.080589
C     10.516110     2.019846    12.632926     0.574582
C     10.569350     4.689413    18.841212    -0.159746
C     10.673410     5.627295    17.773873    -0.084042
C     10.761740     6.986545    17.998468    -0.095913
C     10.790780     7.437816    19.306885     0.008237
C     10.707290     6.554304    20.370103    -0.090877
C     10.576610     5.181461    20.120783    -0.074956
C     10.874270     8.919399    19.558266     0.565119
C      5.861240    11.105073    19.144106    -0.136821
C      4.877510    10.150879    19.251252    -0.094644
C      3.558610    10.539624    19.535601    -0.087642
C      3.269420    11.825475    19.764316    -0.012748
C      4.259200    12.798698    19.694259    -0.091681
C      5.534540    12.409953    19.409910    -0.077023
C      1.850090    12.211502    20.081633     0.676649
C      7.564920    10.980021    16.854890    -0.142613
C      6.367020    11.159442    16.162562    -0.103456
C      6.397270    11.344301    14.786148    -0.088665
C      7.614530    11.387797    14.104123     0.007843
C      8.785810    11.287212    14.821177    -0.098086
C      8.731360    11.118665    16.218196    -0.080589
C      7.633890    11.572655    12.632926     0.574582
C      7.580650     8.903087    18.841212    -0.159746
C      7.476590     7.965205    17.773873    -0.084042
C      7.388260     6.605955    17.998468    -0.095913
C      7.359220     6.154684    19.306885     0.008237
C      7.442710     7.038196    20.370103    -0.090877
C      7.573390     8.411039    20.120783    -0.074956
C      7.275730     4.673102    19.558266     0.565119
C      6.238760    24.697572    11.763395    -0.136821
C      7.222490    23.743379    11.656249    -0.094644
C      8.541390    24.132124    11.371899    -0.087642
C      8.830580    25.417975    11.143184    -0.012748
C      7.840800    26.391198    11.213241    -0.091681
C      6.565460    26.002453    11.497590    -0.077023
C     10.249910    25.804002    10.825867     0.676649
C      4.535080    24.572522    14.052610    -0.142613
C      5.732980    24.751943    14.744938    -0.103456
C      5.702730    24.936801    16.121352    -0.088665
C      4.485470    24.980297    16.803378     0.007843
C      3.314190    24.879712    16.086323    -0.098086
C      3.368640    24.711165    14.689305    -0.080589
C      4.466110    25.165155    18.274575     0.574582
C      4.519350    22.495587    12.066288    -0.159746
C      4.623410    21.557705    13.133627    -0.084042
C      4.711740    20.198455    12.909033    -0.095913
C      4.740780    19.747184    11.600615     0.008237
C      4.657290    20.630697    10.537397    -0.090877
C      4.526610    22.003539    10.786718    -0.074956
C      4.824270    18.265602    11.349234     0.565119
C     11.911240    16.079928    11.763395    -0.136821
C     10.927510    17.034121    11.656249    -0.094644
C      9.608610    16.645376    11.371899    -0.087642
C      9.319420    15.359525    11.143184    -0.012748
C     10.309200    14.386302    11.213241    -0.091681
C     11.584540    14.775047    11.497590    -0.077023
C      7.900090    14.973498    10.825867     0.676649
C      1.514920    16.204978    14.052610    -0.142613
C      0.317020    16.025558    14.744938    -0.103456
C      0.347270    15.840699    16.121352    -0.088665
C      1.564530    15.797204    16.803378     0.007843
C      2.735810    15.897788    16.086323    -0.098086
C      2.681360    16.066335    14.689305    -0.080589
C      1.583890    15.612346    18.274575     0.574582
C      1.530650    18.281913    12.066288    -0.159746
C      1.426590    19.219795    13.133627    -0.084042
C      1.338260    20.579045    12.909033    -0.095913
C      1.309220    21.030316    11.600615     0.008237
C      1.392710    20.146803    10.537397    -0.090877
C      1.523390    18.773961    10.786718    -0.074956
C      1.225730    22.511898    11.349234     0.565119
C     11.911240    24.697572     1.460895    -0.136821
C     10.927510    23.743379     1.353748    -0.094644
C      9.608610    24.132124     1.069400    -0.087642
C      9.319420    25.417975     0.840684    -0.012748
C     10.309200    26.391198     0.910741    -0.091681
C     11.584540    26.002453     1.195090    -0.077023
C      7.900090    25.804002     0.523367     0.676649
C      1.514920    24.572522     3.750110    -0.142613
C      0.317020    24.751943     4.442438    -0.103456
C      0.347270    24.936801     5.818852    -0.088665
C      1.564530    24.980297     6.500878     0.007843
C      2.735810    24.879712     5.783823    -0.098086
C      2.681360    24.711165     4.386805    -0.080589
C      1.583890    25.165155     7.972075     0.574582
C      1.530650    22.495587     1.763788    -0.159746
C      1.426590    21.557705     2.831127    -0.084042
C      1.338260    20.198455     2.606533    -0.095913
C      1.309220    19.747184     1.298115     0.008237
C      1.392710    20.630697     0.234897    -0.090877
C      1.523390    22.003539     0.484218    -0.074956
C      1.225730    18.265602     1.046734     0.565119
C      6.238760    16.079928     1.460895    -0.136821
C      7.222490    17.034121     1.353748    -0.094644
C      8.541390    16.645376     1.069400    -0.087642
C      8.830580    15.359525     0.840684    -0.012748
C      7.840800    14.386302     0.910741    -0.091681
C      6.565460    14.775047     1.195090    -0.077023
C     10.249910    14.973498     0.523367     0.676649
C      4.535080    16.204978     3.750110    -0.142613
C      5.732980    16.025558     4.442438    -0.103456
C      5.702730    15.840699     5.818852    -0.088665
C      4.485470    15.797204     6.500878     0.007843
C      3.314190    15.897788     5.783823    -0.098086
C      3.368640    16.066335     4.386805    -0.080589
C      4.466110    15.612346     7.972075     0.574582
C      4.519350    18.281913     1.763788    -0.159746
C      4.623410    19.219795     2.831127    -0.084042
C      4.711740    20.579045     2.606533    -0.095913
C      4.740780    21.030316     1.298115     0.008237
C      4.657290    20.146803     0.234897    -0.090877
C      4.526610    18.773961     0.484218    -0.074956
C      4.824270    22.511898     1.046734     0.565119
C      5.861240     2.487427     8.841606    -0.136821
C      4.877510     3.441621     8.948752    -0.094644
C      3.558610     3.052876     9.233100    -0.087642
C      3.269420     1.767025     9.461816    -0.012748
C      4.259200     0.793802     9.391759    -0.091681
C      5.534540     1.182547     9.107410    -0.077023
C      1.850090     1.380998     9.779133     0.676649
C      7.564920     2.612478     6.552390    -0.142613
C      6.367020     2.433057     5.860062    -0.103456
C      6.397270     2.248200     4.483648    -0.088665
C      7.614530     2.204704     3.801623     0.007843
C      8.785810     2.305288     4.518677    -0.098086
C      8.731360     2.473835     5.915696    -0.080588
C      7.633890     2.019846     2.330426     0.574582
C      7.580650     4.689413     8.538712    -0.159746
C      7.476590     5.627295     7.471373    -0.084042
C      7.388260     6.986545     7.695968    -0.095913
C      7.359220     7.437816     9.004385     0.008237
C      7.442710     6.554304    10.067603    -0.090877
C      7.573390     5.181461     9.818283    -0.074956
C      7.275730     8.919399     9.255766     0.565119
C      0.188760    11.105073     8.841606    -0.136821
C      1.172490    10.150879     8.948752    -0.094644
C      2.491390    10.539624     9.233100    -0.087642
C      2.780580    11.825475     9.461816    -0.012748
C      1.790800    12.798698     9.391759    -0.091681
C      0.515460    12.409953     9.107410    -0.077023
C      4.199910    12.211502     9.779133     0.676649
C     10.585080    10.980021     6.552390    -0.142613
C     11.782980    11.159442     5.860062    -0.103456
C     11.752730    11.344301     4.483648    -0.088665
C     10.535470    11.387797     3.801623     0.007843
C      9.364190    11.287212     4.518677    -0.098086
C      9.418640    11.118665     5.915696    -0.080589
C     10.516110    11.572655     2.330426     0.574582
C     10.569350     8.903087     8.538712    -0.159746
C     10.673410     7.965205     7.471373    -0.084042
C     10.761740     6.605955     7.695968    -0.095913
C     10.790780     6.154684     9.004385     0.008237
C     10.707290     7.038196    10.067603    -0.090877
C     10.576610     8.411039     9.818283    -0.074956
C     10.874270     4.673102     9.255766     0.565119
O      9.584410     2.169363    19.385184    -0.764592
O      5.088050     2.240044    19.863220    -0.652790
O      4.422550     0.260976    20.555548    -0.718576
O     11.654720     1.772462    12.084833    -0.647799
O      9.470670     2.147615    11.961203    -0.609951
O     10.911780     9.759415    18.585710    -0.661194
O     10.865800     9.335329     0.160719    -0.618330
O      8.565590    11.423137    19.385184    -0.764592
O      0.961950    11.352456    19.863220    -0.652790
O      1.627450    13.331524    20.555548    -0.718576
O      6.495280    11.820038    12.084833    -0.647799
O      8.679330    11.444885    11.961203    -0.609951
O      7.238220     3.833085    18.585710    -0.661194
O      7.284200     4.257171     0.160719    -0.618330
O      3.534410    25.015637    11.522316    -0.764592
O     11.138050    24.944956    11.044280    -0.652790
O     10.472550    26.924024    10.351952    -0.718576
O      5.604720    25.412538    18.822668    -0.647799
O      3.420670    25.037385    18.946298    -0.609951
O      4.861780    17.425585    12.321790    -0.661194
O      4.815800    17.849671    10.141781    -0.618330
O      2.515590    15.761863    11.522316    -0.764592
O      7.011950    15.832544    11.044280    -0.652790
O      7.677450    13.853476    10.351952    -0.718576
O      0.445280    15.364962    18.822668    -0.647799
O      2.629330    15.740115    18.946298    -0.609951
O      1.188220    23.351915    12.321790    -0.661194
O      1.234200    22.927829    10.141781    -0.618330
O      2.515590    25.015637     1.219816    -0.764592
O      7.011950    24.944956     0.741780    -0.652790
O      7.677450    26.924024     0.049452    -0.718576
O      0.445280    25.412538     8.520167    -0.647799
O      2.629330    25.037385     8.643797    -0.609951
O      1.188220    17.425585     2.019290    -0.661194
O      1.234200    17.849671    20.444281    -0.618330
O      3.534410    15.761863     1.219816    -0.764592
O     11.138050    15.832544     0.741780    -0.652790
O     10.472550    13.853476     0.049452    -0.718576
O      5.604720    15.364962     8.520167    -0.647799
O      3.420670    15.740115     8.643797    -0.609951
O      4.861780    23.351915     2.019290    -0.661194
O      4.815800    22.927829    20.444281    -0.618330
O      8.565590     2.169363     9.082684    -0.764592
O      0.961950     2.240044     9.560720    -0.652790
O      1.627450     0.260976    10.253048    -0.718576
O      6.495280     1.772462     1.782333    -0.647799
O      8.679330     2.147615     1.658703    -0.609951
O      7.238220     9.759415     8.283210    -0.661194
O      7.284200     9.335329    10.463219    -0.618330
O      9.584410    11.423137     9.082684    -0.764592
O      5.088050    11.352456     9.560720    -0.652790
O      4.422550    13.331524    10.253048    -0.718576
O     11.654720    11.820038     1.782333    -0.647799
O      9.470670    11.444885     1.658703    -0.609951
O     10.911780     3.833085     8.283210    -0.661194
O     10.865800     4.257171    10.463219    -0.618330

The following XYZ coordinates are in angstroms. Other properties are in atomic units.
The sperically averaged electron density of each atom fit to a function of the form exp(a - br)
eigen_1, eigen_2 and eigen_3 are the three eigenvalues of traceless quadrupole moment tensor
  atom number  atomic symbol              X              Y              Z     net charge C6 coefficient C8 coefficient C10 coefficient fluctuating dipole atomic polarizability isotropic forcefield polarizability              a              b squared Pearson coefficient          <r^3>          <r^4>         wp_QDO          m_QDO          q_QDO       dipole_x       dipole_y       dipole_z         dipole            Qxy            Qxz            Qyz     Q(x^2-y^2)  Q(3z^2 - R^2)        eigen_1        eigen_2        eigen_3 static polarizability      alpha(xx)      alpha(xy)      alpha(xz)      alpha(yy)      alpha(yz)      alpha(zz) atomic spin moment
            1             Tb      10.758231      11.650675      20.146539       2.050007     123.322989 0.25951254E+04  0.84780464E+05                                16.459433                           13.689199       2.384128       2.492179                    0.999830      73.893017     170.515231       0.692372       0.270788      -1.333040      -0.003926       0.024818      -0.003112       0.025319       0.006123      -0.017955      -0.101544      -0.031992       0.041661      -0.091102      -0.024069       0.115171             20.189770      20.372362       2.207321       2.039510      23.658222       5.404224      16.538725           0.000001
            2             Tb       7.391769       1.941825      20.146539       2.050007     123.323000 0.25951256E+04  0.84780470E+05                                16.459434                           13.689199       2.384128       2.492179                    0.999830      73.893017     170.515233       0.692372       0.270788      -1.333040       0.003926      -0.024818      -0.003112       0.025319       0.006123       0.017955       0.101544      -0.031992       0.041661      -0.091102      -0.024069       0.115171             20.189772      20.372364       2.207321      -2.039510      23.658225      -5.404224      16.538726           0.000001
            3             Tb       4.708231      15.534325      10.760961       2.050007     123.322995 0.25951254E+04  0.84780463E+05                                16.459433                           13.689198       2.384128       2.492179                    0.999830      73.893017     170.515230       0.692372       0.270788      -1.333040      -0.003926      -0.024818       0.003112       0.025319      -0.006123       0.017955      -0.101544      -0.031992       0.041661      -0.091102      -0.024069       0.115171             20.189771      20.372363      -2.207321      -2.039510      23.658223       5.404224      16.538728           0.000001
            4             Tb       1.341769      25.243175      10.760961       2.050007     123.322997 0.25951254E+04  0.84780464E+05                                16.459433                           13.689199       2.384128       2.492179                    0.999830      73.893017     170.515231       0.692372       0.270788      -1.333040       0.003926       0.024818       0.003112       0.025319      -0.006123      -0.017955       0.101544      -0.031992       0.041661      -0.091102      -0.024069       0.115171             20.189772      20.372362      -2.207320       2.039510      23.658224      -5.404225      16.538729           0.000001
            5             Tb       1.341769      15.534325       0.458461       2.050007     123.323004 0.25951256E+04  0.84780469E+05                                16.459434                           13.689199       2.384128       2.492179                    0.999830      73.893018     170.515236       0.692372       0.270788      -1.333040       0.003926      -0.024818       0.003112       0.025319       0.006123      -0.017955      -0.101544      -0.031992       0.041661      -0.091102      -0.024069       0.115171             20.189773      20.372364       2.207321       2.039510      23.658223       5.404225      16.538732           0.000001
            6             Tb       4.708231      25.243175       0.458461       2.050007     123.323002 0.25951255E+04  0.84780467E+05                                16.459434                           13.689199       2.384128       2.492179                    0.999830      73.893018     170.515235       0.692372       0.270788      -1.333040      -0.003926       0.024818       0.003112       0.025319       0.006123       0.017955       0.101544      -0.031992       0.041661      -0.091102      -0.024069       0.115171             20.189773      20.372363       2.207321      -2.039510      23.658222      -5.404226      16.538733           0.000001
            7             Tb       7.391769      11.650675       9.844039       2.050007     123.323002 0.25951257E+04  0.84780474E+05                                16.459434                           13.689199       2.384128       2.492179                    0.999830      73.893018     170.515236       0.692372       0.270788      -1.333040       0.003926       0.024818      -0.003112       0.025319      -0.006123       0.017955      -0.101544      -0.031992       0.041661      -0.091102      -0.024069       0.115171             20.189772      20.372364      -2.207321      -2.039510      23.658224       5.404225      16.538727           0.000001
            8             Tb      10.758231       1.941825       9.844039       2.050007     123.323006 0.25951257E+04  0.84780475E+05                                16.459434                           13.689199       2.384128       2.492179                    0.999830      73.893018     170.515236       0.692372       0.270788      -1.333040      -0.003926      -0.024818      -0.003112       0.025319      -0.006123      -0.017955       0.101544      -0.031992       0.041661      -0.091102      -0.024069       0.115171             20.189773      20.372365      -2.207321       2.039510      23.658226      -5.404224      16.538727           0.000001
            9              P      10.626220       2.934349      18.627950       0.890257     107.626650 0.18492205E+04  0.60885822E+05                                17.760814                           13.277270      -0.004126       1.790073                    0.998594      54.037738     169.358421       0.520377       0.357487      -1.133712      -0.094178      -0.064121       0.076827       0.137417      -0.003070       0.001127      -0.011011      -0.024029       0.057597      -0.022002      -0.002771       0.024773             22.608416      22.580662      -2.292001      -1.323455      23.224179       1.157701      22.020406          -0.000000
           10              P       7.523780      10.658151      18.627950       0.890257     107.626648 0.18492203E+04  0.60885815E+05                                17.760814                           13.277269      -0.004126       1.790073                    0.998594      54.037737     169.358418       0.520377       0.357487      -1.133712       0.094178       0.064121       0.076827       0.137417      -0.003070      -0.001127       0.011011      -0.024029       0.057597      -0.022002      -0.002771       0.024773             22.608416      22.580662      -2.292000       1.323455      23.224178      -1.157698      22.020409          -0.000000
           11              P       4.576220      24.250651      12.279550       0.890257     107.626673 0.18492202E+04  0.60885811E+05                                17.760816                           13.277268      -0.004126       1.790073                    0.998594      54.037738     169.358420       0.520377       0.357487      -1.133712      -0.094178       0.064121      -0.076827       0.137417       0.003070      -0.001127      -0.011011      -0.024029       0.057597      -0.022002      -0.002771       0.024773             22.608421      22.580673       2.291998       1.323459      23.224180       1.157707      22.020408          -0.000000
           12              P       1.473780      16.526849      12.279550       0.890257     107.626672 0.18492202E+04  0.60885811E+05                                17.760816                           13.277268      -0.004126       1.790073                    0.998594      54.037738     169.358420       0.520377       0.357487      -1.133712       0.094178      -0.064121      -0.076827       0.137417       0.003070       0.001127       0.011011      -0.024029       0.057597      -0.022002      -0.002771       0.024773             22.608420      22.580673       2.291998      -1.323459      23.224180      -1.157706      22.020409          -0.000000
           13              P       1.473780      24.250651       1.977050       0.890257     107.626678 0.18492202E+04  0.60885811E+05                                17.760816                           13.277269      -0.004126       1.790073                    0.998594      54.037738     169.358420       0.520377       0.357487      -1.133712       0.094178       0.064121      -0.076827       0.137417      -0.003070       0.001127      -0.011011      -0.024029       0.057597      -0.022002      -0.002771       0.024773             22.608422      22.580674      -2.291998      -1.323459      23.224181       1.157707      22.020410          -0.000000
           14              P       4.576220      16.526849       1.977050       0.890257     107.626671 0.18492201E+04  0.60885808E+05                                17.760816                           13.277269      -0.004126       1.790073                    0.998594      54.037737     169.358419       0.520377       0.357487      -1.133712      -0.094178      -0.064121      -0.076827       0.137417      -0.003070      -0.001127       0.011011      -0.024029       0.057597      -0.022002      -0.002771       0.024773             22.608421      22.580674      -2.291998       1.323459      23.224181      -1.157706      22.020410          -0.000000
           15              P       7.523780       2.934349       8.325450       0.890257     107.626648 0.18492204E+04  0.60885820E+05                                17.760814                           13.277270      -0.004126       1.790073                    0.998594      54.037737     169.358419       0.520377       0.357487      -1.133712       0.094178      -0.064121       0.076827       0.137417       0.003070      -0.001127      -0.011011      -0.024029       0.057597      -0.022002      -0.002771       0.024773             22.608416      22.580663       2.292001       1.323455      23.224178       1.157701      22.020406          -0.000000
           16              P      10.626220      10.658151       8.325450       0.890257     107.626648 0.18492203E+04  0.60885815E+05                                17.760814                           13.277269      -0.004126       1.790073                    0.998594      54.037737     169.358420       0.520377       0.357487      -1.133712      -0.094178       0.064121       0.076827       0.137417       0.003070       0.001127       0.011011      -0.024029       0.057597      -0.022002      -0.002771       0.024773             22.608417      22.580663       2.292001      -1.323455      23.224178      -1.157698      22.020409          -0.000000
           17              H       0.961950       4.360474      19.133803       0.107521       1.248369 0.91101574E+01  0.91400701E+02                                 1.835089                            1.702215      -1.026111       2.376779                    0.998081       3.525890       9.633925       0.511857       1.192708      -0.729328      -0.001107       0.042929      -0.001361       0.042965       0.007034       0.003254      -0.001374      -0.021619      -0.048565      -0.017187      -0.003808       0.020995              1.917144       1.806345      -0.462780       0.091140       2.541886      -0.120095       1.403199          -0.000001
           18              H       3.182300       3.702597      19.564448       0.127870       1.093364 0.77385541E+01  0.73899358E+02                                 1.634776                            1.536964      -0.890846       2.462423                    0.999088       3.139402       8.137448       0.560307       1.144719      -0.743203       0.031179       0.027335       0.000435       0.041467       0.008264       0.003333      -0.003163      -0.010932      -0.044710      -0.016360      -0.001047       0.017406              1.672993       2.010309       0.392108       0.080952       1.753665       0.002769       1.255006          -0.000001
           19              H       1.997710      27.065386      19.840555       0.119663       1.122438 0.79764875E+01  0.78875747E+02                                 1.821881                            1.675548      -1.357517       2.233143                    0.993148       3.785212      10.915838       0.469290       1.319876      -0.697889       0.005543      -0.040976       0.002556       0.041428       0.007255       0.001209      -0.001339      -0.015035      -0.043233      -0.014661      -0.003011       0.017672              1.918091       1.750818      -0.342438       0.021065       2.521900      -0.227101       1.481555           0.000000
           20              H      11.929390       0.524671      19.397547       0.109855       1.229678 0.91949386E+01  0.92689484E+02                                 1.842449                            1.732303      -0.988548       2.403552                    0.997546       3.493228       9.643342       0.496472       1.223855      -0.722889      -0.027799      -0.028128       0.001828       0.039590       0.003445       0.004638       0.001782      -0.003216      -0.042882      -0.015367       0.003775       0.011592              1.897123       2.156761       0.453733      -0.054181       2.006225      -0.167378       1.528383           0.000001
           21              H       0.511830       2.438495      16.628235       0.109035       1.242093 0.91739496E+01  0.92277016E+02                                 1.836663                            1.715210      -1.030697       2.376423                    0.998017       3.522676       9.663326       0.506360       1.202568      -0.727232       0.040654      -0.003853       0.012247       0.042633      -0.005214      -0.000236       0.001727       0.036089      -0.011794      -0.017032      -0.003726       0.020758              1.901488       2.199773      -0.051295       0.560912       1.405777       0.029712       2.098915          -0.000000
           22              H       0.467060       2.147615      14.306052       0.124705       1.167229 0.85343439E+01  0.83380509E+02                                 1.696538                            1.606372      -0.979156       2.416074                    0.998346       3.219460       8.395543       0.552915       1.133844      -0.746205       0.037008      -0.002753      -0.021863       0.043071      -0.001443      -0.002486      -0.000350       0.035688      -0.002906      -0.017430      -0.001267       0.018697              1.726950       1.979782      -0.120750      -0.374482       1.337406       0.111075       1.863661           0.000000
           23              H       8.525660       2.261792      14.376108       0.123029       1.180532 0.86421794E+01  0.84577105E+02                                 1.699768                            1.609199      -1.002339       2.405792                    0.998176       3.220538       8.365847       0.556992       1.123641      -0.748976      -0.036996       0.000013      -0.019491       0.041816      -0.000694       0.000691       0.002295       0.034348      -0.002078      -0.017165      -0.000392       0.017557              1.728995       2.017285       0.080839       0.381045       1.354974       0.085802       1.814725           0.000001
           24              H       8.611570       2.490146      16.718897       0.110409       1.255045 0.91970440E+01  0.93007507E+02                                 1.881364                            1.740965      -1.217159       2.296220                    0.995636       3.603452      10.066221       0.490087       1.235843      -0.718869      -0.037158       0.001532       0.016330       0.040617       0.002707       0.001167       0.003014       0.033789      -0.005491      -0.016765      -0.001360       0.018125              1.954982       2.260325      -0.040338      -0.555896       1.497447       0.124979       2.107174           0.000000
           25              H      10.683090       5.306512      16.879616       0.106270       1.202283 0.89923478E+01  0.89788493E+02                                 1.786121                            1.691470      -0.973817       2.405552                    0.998451       3.431274       9.306506       0.514129       1.193127      -0.730377      -0.000643      -0.006236      -0.043841       0.044287       0.000949      -0.000382      -0.003385      -0.014291       0.057324      -0.016763      -0.002873       0.019635              1.830865       1.381782      -0.048390      -0.028530       1.835233       0.457420       2.275581          -0.000001
           26              H      10.801670       7.598208      17.271111       0.129538       1.151639 0.85411225E+01  0.83763134E+02                                 1.708544                            1.630005      -0.928977       2.446590                    0.998658       3.220406       8.513051       0.535395       1.166525      -0.738271       0.001786       0.026269      -0.033089       0.042287       0.002013      -0.000633      -0.004455      -0.015948       0.050285      -0.016605      -0.001278       0.017884              1.729036       1.376699       0.002310      -0.026632       1.959752      -0.396643       1.850657          -0.000001
           27              H      10.738750       6.877805       0.657300       0.130623       1.090502 0.80098124E+01  0.77058488E+02                                 1.625940                            1.561489      -0.904315       2.459544                    0.998888       3.131169       8.114224       0.557727       1.141528      -0.744619       0.000936       0.013735       0.041327       0.043560       0.002378      -0.000410      -0.001083      -0.011878       0.053437      -0.015305      -0.002572       0.017877              1.637481       1.308505       0.017688       0.048833       1.610564       0.291174       1.993373          -0.000001
           28              H      10.491910       4.580673       0.247260       0.121520       1.166034 0.87219682E+01  0.86940643E+02                                 1.802146                            1.707958      -0.840408       2.490200                    0.998797       3.367107       9.303172       0.489921       1.254213      -0.717052      -0.007831      -0.025199       0.036999       0.045445       0.000528      -0.000333      -0.003967      -0.023646       0.041849      -0.018812       0.003368       0.015443              1.850923       1.492182       0.046243      -0.102227       2.074224      -0.469971       1.986364          -0.000000
           29              H       5.088050       9.232026      19.133803       0.107521       1.248369 0.91101617E+01  0.91400751E+02                                 1.835089                            1.702215      -1.026112       2.376779                    0.998081       3.525891       9.633927       0.511857       1.192707      -0.729328       0.001107      -0.042929      -0.001361       0.042965       0.007034      -0.003254       0.001374      -0.021619      -0.048565      -0.017187      -0.003808       0.020995              1.917144       1.806345      -0.462780      -0.091140       2.541886       0.120095       1.403199          -0.000001
           30              H       2.867700       9.889903      19.564448       0.127870       1.093364 0.77385575E+01  0.73899402E+02                                 1.634777                            1.536965      -0.890846       2.462423                    0.999088       3.139402       8.137450       0.560307       1.144720      -0.743203      -0.031179      -0.027335       0.000435       0.041467       0.008264      -0.003333       0.003163      -0.010932      -0.044710      -0.016360      -0.001047       0.017406              1.672994       2.010310       0.392109      -0.080952       1.753666      -0.002769       1.255007          -0.000001
           31              H       4.052290      13.712114      19.840555       0.119663       1.122438 0.79764868E+01  0.78875740E+02                                 1.821881                            1.675548      -1.357517       2.233143                    0.993148       3.785212      10.915839       0.469290       1.319877      -0.697889      -0.005543       0.040976       0.002556       0.041428       0.007255      -0.001209       0.001339      -0.015035      -0.043233      -0.014661      -0.003011       0.017672              1.918091       1.750818      -0.342438      -0.021065       2.521900       0.227101       1.481555           0.000000
           32              H       6.220610      13.067830      19.397547       0.109855       1.229679 0.91949440E+01  0.92689551E+02                                 1.842449                            1.732303      -0.988548       2.403552                    0.997546       3.493228       9.643342       0.496472       1.223855      -0.722889       0.027799       0.028128       0.001828       0.039590       0.003445      -0.004638      -0.001782      -0.003216      -0.042882      -0.015367       0.003775       0.011592              1.897124       2.156761       0.453733       0.054181       2.006226       0.167378       1.528384           0.000001
           33              H       5.538170      11.154006      16.628235       0.109035       1.242093 0.91739521E+01  0.92277041E+02                                 1.836663                            1.715210      -1.030697       2.376423                    0.998017       3.522677       9.663326       0.506360       1.202567      -0.727232      -0.040654       0.003853       0.012247       0.042633      -0.005214       0.000236      -0.001727       0.036089      -0.011794      -0.017032      -0.003726       0.020758              1.901488       2.199772      -0.051296      -0.560912       1.405776      -0.029711       2.098915          -0.000000
           34              H       5.582940      11.444885      14.306052       0.124705       1.167229 0.85343423E+01  0.83380487E+02                                 1.696538                            1.606371      -0.979156       2.416074                    0.998346       3.219460       8.395542       0.552915       1.133843      -0.746205      -0.037008       0.002753      -0.021863       0.043071      -0.001443       0.002486       0.000350       0.035688      -0.002906      -0.017430      -0.001267       0.018697              1.726949       1.979781      -0.120750       0.374482       1.337406      -0.111075       1.863660           0.000000
           35              H       9.624340      11.330708      14.376108       0.123029       1.180532 0.86421824E+01  0.84577146E+02                                 1.699769                            1.609200      -1.002339       2.405792                    0.998176       3.220538       8.365849       0.556992       1.123641      -0.748976       0.036996      -0.000013      -0.019491       0.041816      -0.000694      -0.000691      -0.002295       0.034348      -0.002078      -0.017165      -0.000392       0.017557              1.728996       2.017286       0.080839      -0.381045       1.354975      -0.085802       1.814726           0.000001
           36              H       9.538430      11.102354      16.718897       0.110409       1.255045 0.91970439E+01  0.93007507E+02                                 1.881364                            1.740965      -1.217159       2.296220                    0.995636       3.603452      10.066221       0.490087       1.235843      -0.718869       0.037158      -0.001532       0.016330       0.040617       0.002707      -0.001167      -0.003014       0.033789      -0.005491      -0.016765      -0.001360       0.018125              1.954982       2.260324      -0.040337       0.555896       1.497447      -0.124979       2.107174           0.000000
           37              H       7.466910       8.285988      16.879616       0.106270       1.202283 0.89923438E+01  0.89788447E+02                                 1.786121                            1.691470      -0.973817       2.405552                    0.998451       3.431273       9.306504       0.514128       1.193128      -0.730377       0.000643       0.006236      -0.043841       0.044287       0.000949       0.000382       0.003385      -0.014291       0.057324      -0.016763      -0.002873       0.019635              1.830865       1.381782      -0.048390       0.028530       1.835233      -0.457420       2.275580          -0.000001
           38              H       7.348330       5.994293      17.271111       0.129538       1.151638 0.85411161E+01  0.83763054E+02                                 1.708543                            1.630004      -0.928977       2.446590                    0.998658       3.220406       8.513050       0.535395       1.166525      -0.738271      -0.001786      -0.026269      -0.033089       0.042287       0.002013       0.000633       0.004455      -0.015948       0.050285      -0.016605      -0.001278       0.017884              1.729035       1.376698       0.002310       0.026632       1.959750       0.396642       1.850657          -0.000001
           39              H       7.411250       6.714695       0.657300       0.130623       1.090502 0.80098132E+01  0.77058499E+02                                 1.625941                            1.561489      -0.904315       2.459544                    0.998888       3.131169       8.114225       0.557726       1.141529      -0.744619      -0.000936      -0.013735       0.041327       0.043560       0.002378       0.000410       0.001083      -0.011878       0.053437      -0.015305      -0.002572       0.017877              1.637481       1.308505       0.017688      -0.048833       1.610565      -0.291174       1.993374          -0.000001
           40              H       7.658090       9.011828       0.247260       0.121520       1.166034 0.87219728E+01  0.86940699E+02                                 1.802146                            1.707959      -0.840408       2.490200                    0.998797       3.367107       9.303172       0.489921       1.254213      -0.717052       0.007831       0.025199       0.036999       0.045445       0.000528       0.000333       0.003967      -0.023646       0.041849      -0.018812       0.003368       0.015443              1.850924       1.492183       0.046243       0.102227       2.074225       0.469971       1.986364          -0.000000
           41              H       7.011950      22.824526      11.773697       0.107521       1.248369 0.91101580E+01  0.91400710E+02                                 1.835089                            1.702215      -1.026111       2.376779                    0.998081       3.525890       9.633926       0.511857       1.192708      -0.729327      -0.001107      -0.042929       0.001361       0.042965      -0.007034      -0.003254      -0.001374      -0.021619      -0.048565      -0.017187      -0.003808       0.020995              1.917144       1.806345       0.462780      -0.091140       2.541887      -0.120095       1.403199          -0.000001
           42              H       9.232300      23.482403      11.343053       0.127870       1.093364 0.77385539E+01  0.73899355E+02                                 1.634776                            1.536964      -0.890846       2.462423                    0.999088       3.139402       8.137448       0.560307       1.144719      -0.743203       0.031179      -0.027335      -0.000435       0.041467      -0.008264      -0.003333      -0.003163      -0.010932      -0.044710      -0.016360      -0.001047       0.017406              1.672993       2.010309      -0.392108      -0.080952       1.753665       0.002768       1.255006          -0.000001
           43              H       8.047710       0.119614      11.066946       0.119663       1.122438 0.79764865E+01  0.78875735E+02                                 1.821881                            1.675548      -1.357517       2.233144                    0.993148       3.785212      10.915838       0.469290       1.319876      -0.697889       0.005543       0.040976      -0.002556       0.041428      -0.007255      -0.001209      -0.001339      -0.015035      -0.043233      -0.014661      -0.003011       0.017672              1.918091       1.750817       0.342438      -0.021065       2.521899      -0.227100       1.481555           0.000000
           44              H       5.879390      26.660330      11.509953       0.109855       1.229678 0.91949410E+01  0.92689517E+02                                 1.842449                            1.732303      -0.988548       2.403552                    0.997546       3.493227       9.643341       0.496471       1.223856      -0.722888      -0.027799       0.028128      -0.001828       0.039590      -0.003445      -0.004638       0.001782      -0.003216      -0.042882      -0.015367       0.003775       0.011592              1.897124       2.156762      -0.453733       0.054181       2.006226      -0.167379       1.528384           0.000001
           45              H       6.561830      24.746505      14.279265       0.109035       1.242093 0.91739524E+01  0.92277049E+02                                 1.836663                            1.715210      -1.030697       2.376423                    0.998017       3.522677       9.663328       0.506360       1.202568      -0.727232       0.040654       0.003853      -0.012247       0.042633       0.005214       0.000236       0.001727       0.036089      -0.011794      -0.017032      -0.003726       0.020758              1.901488       2.199772       0.051295      -0.560912       1.405777       0.029712       2.098915          -0.000000
           46              H       6.517060      25.037385      16.601449       0.124704       1.167230 0.85343542E+01  0.83380635E+02                                 1.696540                            1.606373      -0.979157       2.416073                    0.998346       3.219461       8.395547       0.552915       1.133844      -0.746205       0.037008       0.002753       0.021863       0.043071       0.001443       0.002486      -0.000350       0.035688      -0.002906      -0.017430      -0.001267       0.018697              1.726951       1.979783       0.120750       0.374482       1.337407       0.111075       1.863663           0.000000
           47              H       2.475660      24.923208      16.531392       0.123029       1.180532 0.86421825E+01  0.84577147E+02                                 1.699769                            1.609200      -1.002339       2.405792                    0.998176       3.220538       8.365849       0.556992       1.123641      -0.748976      -0.036996      -0.000013       0.019491       0.041816       0.000694      -0.000691       0.002295       0.034348      -0.002078      -0.017165      -0.000392       0.017557              1.728996       2.017286      -0.080839      -0.381046       1.354975       0.085802       1.814727           0.000001
           48              H       2.561570      24.694854      14.188603       0.110409       1.255046 0.91970480E+01  0.93007560E+02                                 1.881364                            1.740966      -1.217159       2.296220                    0.995636       3.603452      10.066222       0.490087       1.235843      -0.718869      -0.037158      -0.001532      -0.016330       0.040617      -0.002707      -0.001167       0.003014       0.033789      -0.005491      -0.016765      -0.001360       0.018125              1.954983       2.260325       0.040338       0.555897       1.497448       0.124979       2.107176           0.000000
           49              H       4.633090      21.878488      14.027884       0.106270       1.202283 0.89923454E+01  0.89788468E+02                                 1.786121                            1.691470      -0.973817       2.405552                    0.998451       3.431273       9.306505       0.514128       1.193128      -0.730377      -0.000643       0.006236       0.043841       0.044287      -0.000949       0.000382      -0.003385      -0.014291       0.057324      -0.016763      -0.002873       0.019635              1.830865       1.381782       0.048390       0.028530       1.835233       0.457420       2.275581          -0.000001
           50              H       4.751670      19.586793      13.636389       0.129538       1.151638 0.85411118E+01  0.83763003E+02                                 1.708543                            1.630004      -0.928977       2.446590                    0.998658       3.220406       8.513050       0.535395       1.166525      -0.738271       0.001786      -0.026269       0.033089       0.042287      -0.002013       0.000633      -0.004455      -0.015948       0.050285      -0.016605      -0.001278       0.017884              1.729035       1.376698      -0.002310       0.026632       1.959751      -0.396642       1.850656          -0.000001
           51              H       4.688750      20.307195       9.645201       0.130623       1.090501 0.80098062E+01  0.77058419E+02                                 1.625940                            1.561489      -0.904314       2.459544                    0.998888       3.131168       8.114223       0.557726       1.141529      -0.744619       0.000936      -0.013735      -0.041327       0.043560      -0.002378       0.000410      -0.001083      -0.011878       0.053437      -0.015305      -0.002572       0.017877              1.637481       1.308505      -0.017688      -0.048833       1.610565       0.291174       1.993373          -0.000001
           52              H       4.441910      22.604328      10.055240       0.121520       1.166035 0.87219829E+01  0.86940816E+02                                 1.802147                            1.707959      -0.840408       2.490200                    0.998797       3.367108       9.303173       0.489922       1.254212      -0.717052      -0.007831       0.025199      -0.036999       0.045445      -0.000528       0.000333      -0.003967      -0.023646       0.041849      -0.018812       0.003368       0.015443              1.850924       1.492183      -0.046243       0.102227       2.074225      -0.469972       1.986365          -0.000000
           53              H      11.138050      17.952974      11.773697       0.107521       1.248369 0.91101609E+01  0.91400741E+02                                 1.835089                            1.702215      -1.026112       2.376779                    0.998081       3.525891       9.633927       0.511857       1.192707      -0.729328       0.001107       0.042929       0.001361       0.042965      -0.007034       0.003254       0.001374      -0.021619      -0.048565      -0.017187      -0.003808       0.020995              1.917143       1.806345       0.462780       0.091140       2.541886       0.120095       1.403199          -0.000001
           54              H       8.917700      17.295097      11.343053       0.127870       1.093365 0.77385590E+01  0.73899415E+02                                 1.634776                            1.536965      -0.890846       2.462423                    0.999088       3.139403       8.137451       0.560307       1.144719      -0.743203      -0.031179       0.027335      -0.000435       0.041467      -0.008264       0.003333       0.003163      -0.010932      -0.044710      -0.016360      -0.001047       0.017406              1.672994       2.010309      -0.392109       0.080952       1.753665      -0.002768       1.255006          -0.000001
           55              H      10.102290      13.472886      11.066946       0.119663       1.122438 0.79764857E+01  0.78875728E+02                                 1.821881                            1.675548      -1.357517       2.233143                    0.993148       3.785212      10.915839       0.469290       1.319877      -0.697889      -0.005543      -0.040976      -0.002556       0.041428      -0.007255       0.001209       0.001339      -0.015035      -0.043233      -0.014661      -0.003011       0.017672              1.918091       1.750818       0.342438       0.021065       2.521900       0.227100       1.481555           0.000000
           56              H       0.170610      14.117171      11.509953       0.109855       1.229678 0.91949381E+01  0.92689476E+02                                 1.842448                            1.732302      -0.988548       2.403552                    0.997546       3.493228       9.643341       0.496472       1.223855      -0.722889       0.027799      -0.028128      -0.001828       0.039590      -0.003445       0.004638      -0.001782      -0.003216      -0.042882      -0.015367       0.003775       0.011592              1.897123       2.156761      -0.453732      -0.054181       2.006225       0.167378       1.528383           0.000001
           57              H      11.588170      16.030994      14.279265       0.109035       1.242093 0.91739522E+01  0.92277041E+02                                 1.836663                            1.715210      -1.030697       2.376423                    0.998017       3.522677       9.663326       0.506360       1.202567      -0.727232      -0.040654      -0.003853      -0.012247       0.042633       0.005214      -0.000236      -0.001727       0.036089      -0.011794      -0.017032      -0.003726       0.020758              1.901488       2.199772       0.051296       0.560912       1.405776      -0.029711       2.098915          -0.000000
           58              H      11.632940      15.740115      16.601449       0.124705       1.167229 0.85343477E+01  0.83380554E+02                                 1.696539                            1.606372      -0.979156       2.416074                    0.998346       3.219460       8.395543       0.552915       1.133844      -0.746205      -0.037008      -0.002753       0.021863       0.043071       0.001443      -0.002486       0.000350       0.035688      -0.002906      -0.017430      -0.001267       0.018697              1.726950       1.979782       0.120750      -0.374482       1.337406      -0.111075       1.863662           0.000000
           59              H       3.574340      15.854292      16.531392       0.123029       1.180532 0.86421825E+01  0.84577147E+02                                 1.699769                            1.609200      -1.002339       2.405792                    0.998176       3.220538       8.365849       0.556992       1.123641      -0.748976       0.036996       0.000013       0.019491       0.041816       0.000694       0.000691      -0.002295       0.034348      -0.002078      -0.017165      -0.000392       0.017557              1.728996       2.017286      -0.080839       0.381046       1.354975      -0.085802       1.814727           0.000001
           60              H       3.488430      16.082646      14.188603       0.110409       1.255046 0.91970468E+01  0.93007542E+02                                 1.881364                            1.740966      -1.217159       2.296220                    0.995636       3.603452      10.066221       0.490087       1.235843      -0.718869       0.037158       0.001532      -0.016330       0.040617      -0.002707       0.001167      -0.003014       0.033789      -0.005491      -0.016765      -0.001360       0.018125              1.954982       2.260324       0.040338      -0.555897       1.497447      -0.124979       2.107176           0.000000
           61              H       1.416910      18.899012      14.027884       0.106270       1.202283 0.89923441E+01  0.89788452E+02                                 1.786121                            1.691470      -0.973817       2.405552                    0.998451       3.431273       9.306505       0.514128       1.193128      -0.730377       0.000643      -0.006236       0.043841       0.044287      -0.000949      -0.000382       0.003385      -0.014291       0.057324      -0.016763      -0.002873       0.019635              1.830865       1.381782       0.048390      -0.028530       1.835233      -0.457420       2.275581          -0.000001
           62              H       1.298330      21.190707      13.636389       0.129538       1.151638 0.85411112E+01  0.83762998E+02                                 1.708543                            1.630004      -0.928977       2.446590                    0.998658       3.220406       8.513051       0.535395       1.166525      -0.738270      -0.001786       0.026269       0.033089       0.042287      -0.002013      -0.000633       0.004455      -0.015948       0.050285      -0.016605      -0.001278       0.017884              1.729035       1.376698      -0.002310      -0.026632       1.959751       0.396642       1.850656          -0.000001
           63              H       1.361250      20.470305       9.645201       0.130623       1.090502 0.80098113E+01  0.77058480E+02                                 1.625941                            1.561489      -0.904315       2.459544                    0.998888       3.131169       8.114226       0.557726       1.141529      -0.744619      -0.000936       0.013735      -0.041327       0.043560      -0.002378      -0.000410       0.001083      -0.011878       0.053437      -0.015305      -0.002572       0.017877              1.637481       1.308505      -0.017688       0.048833       1.610566      -0.291175       1.993374          -0.000001
           64              H       1.608090      18.173172      10.055240       0.121520       1.166035 0.87219790E+01  0.86940773E+02                                 1.802147                            1.707959      -0.840408       2.490200                    0.998797       3.367107       9.303172       0.489921       1.254213      -0.717052       0.007831      -0.025199      -0.036999       0.045445      -0.000528      -0.000333       0.003967      -0.023646       0.041849      -0.018812       0.003368       0.015443              1.850925       1.492183      -0.046243      -0.102227       2.074225       0.469972       1.986365          -0.000000
           65              H      11.138050      22.824526       1.471197       0.107521       1.248369 0.91101591E+01  0.91400723E+02                                 1.835089                            1.702215      -1.026112       2.376779                    0.998081       3.525890       9.633926       0.511857       1.192708      -0.729327       0.001107      -0.042929       0.001361       0.042965       0.007034       0.003254      -0.001374      -0.021619      -0.048565      -0.017187      -0.003808       0.020995              1.917144       1.806345      -0.462780       0.091140       2.541887      -0.120095       1.403200          -0.000001
           66              H       8.917700      23.482403       1.040553       0.127870       1.093364 0.77385547E+01  0.73899367E+02                                 1.634776                            1.536965      -0.890846       2.462423                    0.999088       3.139402       8.137449       0.560307       1.144720      -0.743203      -0.031179      -0.027335      -0.000435       0.041467       0.008264       0.003333      -0.003163      -0.010932      -0.044710      -0.016360      -0.001047       0.017406              1.672994       2.010309       0.392108       0.080952       1.753665       0.002769       1.255006          -0.000001
           67              H      10.102290       0.119614       0.764446       0.119663       1.122438 0.79764857E+01  0.78875728E+02                                 1.821881                            1.675548      -1.357517       2.233143                    0.993148       3.785212      10.915839       0.469290       1.319877      -0.697889      -0.005543       0.040976      -0.002556       0.041428       0.007255       0.001209      -0.001339      -0.015035      -0.043233      -0.014661      -0.003011       0.017672              1.918091       1.750818      -0.342438       0.021065       2.521900      -0.227100       1.481555           0.000000
           68              H       0.170610      26.660330       1.207453       0.109855       1.229679 0.91949450E+01  0.92689563E+02                                 1.842449                            1.732303      -0.988548       2.403551                    0.997546       3.493228       9.643342       0.496472       1.223855      -0.722889       0.027799       0.028128      -0.001828       0.039590       0.003445       0.004638       0.001782      -0.003216      -0.042882      -0.015367       0.003775       0.011592              1.897124       2.156761       0.453733      -0.054181       2.006226      -0.167379       1.528384           0.000001
           69              H      11.588170      24.746505       3.976765       0.109035       1.242093 0.91739523E+01  0.92277046E+02                                 1.836663                            1.715210      -1.030697       2.376423                    0.998017       3.522677       9.663327       0.506360       1.202567      -0.727232      -0.040654       0.003853      -0.012247       0.042633      -0.005214      -0.000236       0.001727       0.036089      -0.011794      -0.017032      -0.003726       0.020758              1.901488       2.199772      -0.051295       0.560912       1.405777       0.029712       2.098915          -0.000000
           70              H      11.632940      25.037385       6.298949       0.124705       1.167229 0.85343485E+01  0.83380567E+02                                 1.696539                            1.606372      -0.979157       2.416074                    0.998346       3.219460       8.395544       0.552915       1.133844      -0.746205      -0.037008       0.002753       0.021863       0.043071      -0.001443      -0.002486      -0.000350       0.035688      -0.002906      -0.017430      -0.001267       0.018697              1.726950       1.979782      -0.120750      -0.374482       1.337407       0.111075       1.863662           0.000000
           71              H       3.574340      24.923208       6.228892       0.123029       1.180532 0.86421795E+01  0.84577106E+02                                 1.699768                            1.609199      -1.002339       2.405792                    0.998176       3.220538       8.365847       0.556992       1.123641      -0.748976       0.036996      -0.000013       0.019491       0.041816      -0.000694       0.000691       0.002295       0.034348      -0.002078      -0.017165      -0.000392       0.017557              1.728995       2.017285       0.080839       0.381045       1.354974       0.085802       1.814726           0.000001
           72              H       3.488430      24.694854       3.886103       0.110409       1.255046 0.91970482E+01  0.93007559E+02                                 1.881364                            1.740966      -1.217159       2.296220                    0.995636       3.603452      10.066221       0.490087       1.235843      -0.718869       0.037158      -0.001532      -0.016330       0.040617       0.002707       0.001167       0.003014       0.033789      -0.005491      -0.016765      -0.001360       0.018125              1.954983       2.260324      -0.040338      -0.555897       1.497448       0.124979       2.107176           0.000000
           73              H       1.416910      21.878488       3.725384       0.106270       1.202283 0.89923452E+01  0.89788463E+02                                 1.786121                            1.691470      -0.973817       2.405552                    0.998451       3.431273       9.306504       0.514128       1.193128      -0.730377       0.000643       0.006236       0.043841       0.044287       0.000949      -0.000382      -0.003385      -0.014291       0.057324      -0.016763      -0.002873       0.019635              1.830865       1.381782      -0.048390      -0.028530       1.835233       0.457420       2.275581          -0.000001
           74              H       1.298330      19.586793       3.333889       0.129538       1.151638 0.85411118E+01  0.83763003E+02                                 1.708543                            1.630004      -0.928977       2.446590                    0.998658       3.220406       8.513050       0.535395       1.166525      -0.738271      -0.001786      -0.026269       0.033089       0.042287       0.002013      -0.000633      -0.004455      -0.015948       0.050285      -0.016605      -0.001278       0.017884              1.729035       1.376698       0.002310      -0.026632       1.959751      -0.396642       1.850656          -0.000001
           75              H       1.361250      20.307195      19.947700       0.130623       1.090502 0.80098154E+01  0.77058525E+02                                 1.625941                            1.561489      -0.904314       2.459544                    0.998888       3.131169       8.114225       0.557726       1.141529      -0.744619      -0.000936      -0.013735      -0.041327       0.043560       0.002378      -0.000410      -0.001083      -0.011878       0.053437      -0.015305      -0.002572       0.017877              1.637481       1.308505       0.017688       0.048833       1.610565       0.291174       1.993374          -0.000001
           76              H       1.608090      22.604328      20.357740       0.121520       1.166035 0.87219790E+01  0.86940773E+02                                 1.802147                            1.707959      -0.840408       2.490200                    0.998797       3.367107       9.303172       0.489921       1.254213      -0.717052       0.007831       0.025199      -0.036999       0.045445       0.000528      -0.000333      -0.003967      -0.023646       0.041849      -0.018812       0.003368       0.015443              1.850925       1.492183       0.046243      -0.102227       2.074225      -0.469972       1.986365          -0.000000
           77              H       7.011950      17.952974       1.471197       0.107521       1.248370 0.91101633E+01  0.91400773E+02                                 1.835089                            1.702215      -1.026112       2.376779                    0.998081       3.525891       9.633928       0.511857       1.192707      -0.729328      -0.001107       0.042929       0.001361       0.042965       0.007034      -0.003254       0.001374      -0.021619      -0.048565      -0.017187      -0.003808       0.020995              1.917144       1.806345      -0.462780      -0.091140       2.541887       0.120095       1.403200          -0.000001
           78              H       9.232300      17.295097       1.040553       0.127870       1.093365 0.77385598E+01  0.73899427E+02                                 1.634777                            1.536965      -0.890847       2.462423                    0.999088       3.139403       8.137452       0.560307       1.144719      -0.743203       0.031179       0.027335      -0.000435       0.041467       0.008264      -0.003333       0.003163      -0.010932      -0.044710      -0.016360      -0.001047       0.017406              1.672994       2.010310       0.392109      -0.080952       1.753666      -0.002769       1.255006          -0.000001
           79              H       8.047710      13.472886       0.764446       0.119663       1.122438 0.79764857E+01  0.78875728E+02                                 1.821881                            1.675548      -1.357517       2.233144                    0.993148       3.785212      10.915839       0.469290       1.319877      -0.697889       0.005543      -0.040976      -0.002556       0.041428       0.007255      -0.001209       0.001339      -0.015035      -0.043233      -0.014661      -0.003011       0.017672              1.918091       1.750818      -0.342438      -0.021065       2.521899       0.227100       1.481555           0.000000
           80              H       5.879390      14.117171       1.207453       0.109855       1.229678 0.91949396E+01  0.92689496E+02                                 1.842449                            1.732303      -0.988548       2.403552                    0.997546       3.493228       9.643342       0.496472       1.223855      -0.722889      -0.027799      -0.028128      -0.001828       0.039590       0.003445      -0.004638      -0.001782      -0.003216      -0.042882      -0.015367       0.003775       0.011592              1.897123       2.156762       0.453733       0.054181       2.006225       0.167378       1.528383           0.000001
           81              H       6.561830      16.030994       3.976765       0.109035       1.242093 0.91739522E+01  0.92277041E+02                                 1.836663                            1.715210      -1.030697       2.376423                    0.998017       3.522677       9.663326       0.506360       1.202567      -0.727232       0.040654      -0.003853      -0.012247       0.042633      -0.005214       0.000236      -0.001727       0.036089      -0.011794      -0.017032      -0.003726       0.020758              1.901488       2.199772      -0.051296      -0.560912       1.405776      -0.029711       2.098915          -0.000000
           82              H       6.517060      15.740115       6.298949       0.124705       1.167229 0.85343477E+01  0.83380554E+02                                 1.696539                            1.606372      -0.979156       2.416074                    0.998346       3.219460       8.395543       0.552915       1.133844      -0.746205       0.037008      -0.002753       0.021863       0.043071      -0.001443       0.002486       0.000350       0.035688      -0.002906      -0.017430      -0.001267       0.018697              1.726950       1.979782      -0.120750       0.374482       1.337406      -0.111075       1.863662           0.000000
           83              H       2.475660      15.854292       6.228892       0.123029       1.180532 0.86421795E+01  0.84577106E+02                                 1.699768                            1.609199      -1.002339       2.405792                    0.998176       3.220538       8.365847       0.556992       1.123641      -0.748976      -0.036996       0.000013       0.019491       0.041816      -0.000694      -0.000691      -0.002295       0.034348      -0.002078      -0.017165      -0.000392       0.017557              1.728995       2.017285       0.080839      -0.381045       1.354974      -0.085802       1.814726           0.000001
           84              H       2.561570      16.082646       3.886103       0.110409       1.255046 0.91970482E+01  0.93007559E+02                                 1.881364                            1.740966      -1.217159       2.296220                    0.995636       3.603452      10.066221       0.490087       1.235843      -0.718869      -0.037158       0.001532      -0.016330       0.040617       0.002707      -0.001167      -0.003014       0.033789      -0.005491      -0.016765      -0.001360       0.018125              1.954983       2.260324      -0.040338       0.555897       1.497448      -0.124979       2.107176           0.000000
           85              H       4.633090      18.899012       3.725384       0.106270       1.202283 0.89923452E+01  0.89788463E+02                                 1.786121                            1.691470      -0.973817       2.405552                    0.998451       3.431273       9.306504       0.514128       1.193128      -0.730377      -0.000643      -0.006236       0.043841       0.044287       0.000949       0.000382       0.003385      -0.014291       0.057324      -0.016763      -0.002873       0.019635              1.830865       1.381782      -0.048390       0.028530       1.835233      -0.457420       2.275581          -0.000001
           86              H       4.751670      21.190707       3.333889       0.129538       1.151638 0.85411091E+01  0.83762975E+02                                 1.708543                            1.630004      -0.928976       2.446590                    0.998658       3.220405       8.513049       0.535395       1.166526      -0.738270       0.001786       0.026269       0.033089       0.042287       0.002013       0.000633       0.004455      -0.015948       0.050285      -0.016605      -0.001278       0.017884              1.729035       1.376698       0.002310       0.026632       1.959751       0.396642       1.850656          -0.000001
           87              H       4.688750      20.470305      19.947700       0.130623       1.090502 0.80098162E+01  0.77058537E+02                                 1.625941                            1.561490      -0.904315       2.459544                    0.998888       3.131169       8.114226       0.557726       1.141529      -0.744619       0.000936       0.013735      -0.041327       0.043560       0.002378       0.000410       0.001083      -0.011878       0.053437      -0.015305      -0.002572       0.017877              1.637482       1.308505       0.017688      -0.048833       1.610566      -0.291174       1.993374          -0.000001
           88              H       4.441910      18.173172      20.357740       0.121520       1.166035 0.87219815E+01  0.86940799E+02                                 1.802147                            1.707959      -0.840408       2.490200                    0.998797       3.367108       9.303173       0.489922       1.254212      -0.717052      -0.007831      -0.025199      -0.036999       0.045445       0.000528       0.000333       0.003967      -0.023646       0.041849      -0.018812       0.003368       0.015443              1.850924       1.492183       0.046243       0.102227       2.074225       0.469971       1.986365          -0.000000
           89              H       5.088050       4.360474       8.831303       0.107521       1.248369 0.91101589E+01  0.91400721E+02                                 1.835089                            1.702215      -1.026112       2.376779                    0.998081       3.525890       9.633926       0.511857       1.192708      -0.729327       0.001107       0.042929      -0.001361       0.042965      -0.007034      -0.003254      -0.001374      -0.021619      -0.048565      -0.017187      -0.003808       0.020995              1.917144       1.806345       0.462780      -0.091140       2.541887      -0.120095       1.403200          -0.000001
           90              H       2.867700       3.702597       9.261948       0.127870       1.093364 0.77385543E+01  0.73899360E+02                                 1.634776                            1.536964      -0.890846       2.462423                    0.999088       3.139402       8.137448       0.560307       1.144719      -0.743203      -0.031179       0.027335       0.000435       0.041467      -0.008264      -0.003333      -0.003163      -0.010932      -0.044710      -0.016360      -0.001047       0.017406              1.672993       2.010309      -0.392108      -0.080953       1.753665       0.002769       1.255006          -0.000001
           91              H       4.052290      27.065386       9.538054       0.119663       1.122438 0.79764857E+01  0.78875728E+02                                 1.821881                            1.675548      -1.357517       2.233143                    0.993148       3.785212      10.915839       0.469290       1.319877      -0.697889      -0.005543      -0.040976       0.002556       0.041428      -0.007255      -0.001209      -0.001339      -0.015035      -0.043233      -0.014661      -0.003011       0.017672              1.918091       1.750818       0.342438      -0.021065       2.521900      -0.227100       1.481555           0.000000
           92              H       6.220610       0.524671       9.095047       0.109855       1.229678 0.91949359E+01  0.92689456E+02                                 1.842449                            1.732303      -0.988548       2.403552                    0.997546       3.493227       9.643341       0.496471       1.223856      -0.722888       0.027799      -0.028128       0.001828       0.039590      -0.003445      -0.004638       0.001782      -0.003216      -0.042882      -0.015367       0.003775       0.011592              1.897124       2.156762      -0.453733       0.054181       2.006226      -0.167378       1.528384           0.000001
           93              H       5.538170       2.438495       6.325735       0.109035       1.242093 0.91739523E+01  0.92277043E+02                                 1.836663                            1.715210      -1.030697       2.376423                    0.998017       3.522677       9.663326       0.506360       1.202567      -0.727232      -0.040654      -0.003853       0.012247       0.042633       0.005214       0.000236       0.001727       0.036089      -0.011794      -0.017032      -0.003726       0.020758              1.901488       2.199772       0.051295      -0.560912       1.405776       0.029712       2.098915          -0.000000
           94              H       5.582940       2.147615       4.003552       0.124705       1.167229 0.85343483E+01  0.83380560E+02                                 1.696539                            1.606372      -0.979157       2.416073                    0.998346       3.219461       8.395545       0.552915       1.133843      -0.746205      -0.037008      -0.002753      -0.021863       0.043071       0.001443       0.002486      -0.000350       0.035688      -0.002906      -0.017430      -0.001267       0.018697              1.726950       1.979782       0.120750       0.374482       1.337406       0.111075       1.863661           0.000000
           95              H       9.624340       2.261792       4.073609       0.123029       1.180531 0.86421770E+01  0.84577078E+02                                 1.699768                            1.609199      -1.002339       2.405792                    0.998176       3.220538       8.365848       0.556992       1.123641      -0.748976       0.036996       0.000013      -0.019491       0.041816       0.000694      -0.000691       0.002295       0.034348      -0.002078      -0.017165      -0.000392       0.017557              1.728995       2.017285      -0.080839      -0.381045       1.354974       0.085802       1.814725           0.000001
           96              H       9.538430       2.490146       6.416397       0.110409       1.255045 0.91970438E+01  0.93007508E+02                                 1.881364                            1.740966      -1.217159       2.296220                    0.995636       3.603452      10.066222       0.490087       1.235843      -0.718869       0.037158       0.001532       0.016330       0.040617      -0.002707      -0.001167       0.003014       0.033789      -0.005491      -0.016765      -0.001360       0.018125              1.954982       2.260325       0.040338       0.555896       1.497447       0.124979       2.107175           0.000000
           97              H       7.466910       5.306512       6.577116       0.106270       1.202283 0.89923451E+01  0.89788463E+02                                 1.786121                            1.691470      -0.973817       2.405552                    0.998451       3.431273       9.306504       0.514128       1.193128      -0.730377       0.000643      -0.006236      -0.043841       0.044287      -0.000949       0.000382      -0.003385      -0.014291       0.057324      -0.016763      -0.002873       0.019635              1.830865       1.381782       0.048390       0.028530       1.835233       0.457420       2.275581          -0.000001
           98              H       7.348330       7.598208       6.968611       0.129538       1.151639 0.85411219E+01  0.83763123E+02                                 1.708544                            1.630005      -0.928977       2.446590                    0.998658       3.220406       8.513050       0.535395       1.166525      -0.738271      -0.001786       0.026269      -0.033089       0.042287      -0.002013       0.000633      -0.004455      -0.015948       0.050285      -0.016605      -0.001278       0.017884              1.729036       1.376699      -0.002310       0.026632       1.959752      -0.396643       1.850657          -0.000001
           99              H       7.411250       6.877805      10.959800       0.130623       1.090502 0.80098124E+01  0.77058488E+02                                 1.625940                            1.561489      -0.904315       2.459544                    0.998888       3.131169       8.114224       0.557727       1.141528      -0.744619      -0.000936       0.013735       0.041327       0.043560      -0.002378       0.000410      -0.001083      -0.011878       0.053437      -0.015305      -0.002572       0.017877              1.637481       1.308505      -0.017688      -0.048833       1.610564       0.291174       1.993373          -0.000001
          100              H       7.658090       4.580673      10.549760       0.121520       1.166034 0.87219681E+01  0.86940639E+02                                 1.802146                            1.707958      -0.840408       2.490200                    0.998797       3.367107       9.303171       0.489921       1.254213      -0.717052       0.007831      -0.025199       0.036999       0.045445      -0.000528       0.000333      -0.003967      -0.023646       0.041849      -0.018812       0.003368       0.015443              1.850923       1.492182      -0.046243       0.102227       2.074223      -0.469971       1.986364          -0.000000
          101              H       0.961950       9.232026       8.831303       0.107521       1.248370 0.91101631E+01  0.91400771E+02                                 1.835089                            1.702215      -1.026112       2.376779                    0.998081       3.525891       9.633928       0.511857       1.192707      -0.729328      -0.001107      -0.042929      -0.001361       0.042965      -0.007034       0.003254       0.001374      -0.021619      -0.048565      -0.017187      -0.003808       0.020995              1.917144       1.806345       0.462780       0.091140       2.541887       0.120095       1.403200          -0.000001
          102              H       3.182300       9.889903       9.261948       0.127870       1.093365 0.77385594E+01  0.73899421E+02                                 1.634776                            1.536965      -0.890847       2.462423                    0.999088       3.139403       8.137451       0.560307       1.144719      -0.743203       0.031179      -0.027335       0.000435       0.041467      -0.008264       0.003333       0.003163      -0.010932      -0.044710      -0.016360      -0.001047       0.017406              1.672994       2.010309      -0.392109       0.080953       1.753665      -0.002769       1.255006          -0.000001
          103              H       1.997710      13.712114       9.538054       0.119663       1.122438 0.79764857E+01  0.78875728E+02                                 1.821881                            1.675548      -1.357517       2.233143                    0.993148       3.785212      10.915839       0.469290       1.319877      -0.697889       0.005543       0.040976       0.002556       0.041428      -0.007255       0.001209       0.001339      -0.015035      -0.043233      -0.014661      -0.003011       0.017672              1.918091       1.750818       0.342438       0.021065       2.521900       0.227100       1.481555           0.000000
          104              H      11.929390      13.067830       9.095047       0.109855       1.229678 0.91949413E+01  0.92689522E+02                                 1.842449                            1.732303      -0.988548       2.403552                    0.997546       3.493227       9.643341       0.496471       1.223856      -0.722888      -0.027799       0.028128       0.001828       0.039590      -0.003445       0.004638      -0.001782      -0.003216      -0.042882      -0.015367       0.003775       0.011592              1.897124       2.156762      -0.453733      -0.054181       2.006227       0.167379       1.528384           0.000001
          105              H       0.511830      11.154006       6.325735       0.109035       1.242093 0.91739521E+01  0.92277041E+02                                 1.836663                            1.715210      -1.030697       2.376423                    0.998017       3.522677       9.663326       0.506360       1.202567      -0.727232       0.040654       0.003853       0.012247       0.042633       0.005214      -0.000236      -0.001727       0.036089      -0.011794      -0.017032      -0.003726       0.020758              1.901488       2.199772       0.051296       0.560912       1.405776      -0.029711       2.098915          -0.000000
          106              H       0.467060      11.444885       4.003552       0.124705       1.167229 0.85343467E+01  0.83380538E+02                                 1.696538                            1.606371      -0.979157       2.416073                    0.998346       3.219461       8.395544       0.552915       1.133843      -0.746205       0.037008       0.002753      -0.021863       0.043071       0.001443      -0.002486       0.000350       0.035688      -0.002906      -0.017430      -0.001267       0.018697              1.726949       1.979781       0.120750      -0.374482       1.337406      -0.111075       1.863660           0.000000
          107              H       8.525660      11.330708       4.073609       0.123029       1.180531 0.86421781E+01  0.84577092E+02                                 1.699768                            1.609199      -1.002339       2.405792                    0.998176       3.220538       8.365848       0.556992       1.123641      -0.748976      -0.036996      -0.000013      -0.019491       0.041816       0.000694       0.000691      -0.002295       0.034348      -0.002078      -0.017165      -0.000392       0.017557              1.728995       2.017285      -0.080839       0.381045       1.354974      -0.085802       1.814725           0.000001
          108              H       8.611570      11.102354       6.416397       0.110409       1.255045 0.91970438E+01  0.93007507E+02                                 1.881364                            1.740966      -1.217159       2.296220                    0.995636       3.603452      10.066222       0.490087       1.235843      -0.718869      -0.037158      -0.001532       0.016330       0.040617      -0.002707       0.001167      -0.003014       0.033789      -0.005491      -0.016765      -0.001360       0.018125              1.954982       2.260325       0.040337      -0.555896       1.497447      -0.124979       2.107175           0.000000
          109              H      10.683090       8.285988       6.577116       0.106270       1.202283 0.89923438E+01  0.89788447E+02                                 1.786121                            1.691470      -0.973817       2.405552                    0.998451       3.431273       9.306504       0.514128       1.193128      -0.730377      -0.000643       0.006236      -0.043841       0.044287      -0.000949      -0.000382       0.003385      -0.014291       0.057324      -0.016763      -0.002873       0.019635              1.830865       1.381782       0.048390      -0.028530       1.835233      -0.457420       2.275580          -0.000001
          110              H      10.801670       5.994293       6.968611       0.129538       1.151638 0.85411161E+01  0.83763054E+02                                 1.708543                            1.630004      -0.928977       2.446590                    0.998658       3.220406       8.513050       0.535395       1.166525      -0.738271       0.001786      -0.026269      -0.033089       0.042287      -0.002013      -0.000633       0.004455      -0.015948       0.050285      -0.016605      -0.001278       0.017884              1.729035       1.376698      -0.002310      -0.026632       1.959750       0.396642       1.850657          -0.000001
          111              H      10.738750       6.714695      10.959800       0.130623       1.090502 0.80098132E+01  0.77058499E+02                                 1.625941                            1.561489      -0.904315       2.459544                    0.998888       3.131169       8.114225       0.557726       1.141529      -0.744619       0.000936      -0.013735       0.041327       0.043560      -0.002378      -0.000410       0.001083      -0.011878       0.053437      -0.015305      -0.002572       0.017877              1.637481       1.308505      -0.017688       0.048833       1.610565      -0.291174       1.993374          -0.000001
          112              H      10.491910       9.011828      10.549760       0.121520       1.166034 0.87219728E+01  0.86940699E+02                                 1.802146                            1.707959      -0.840408       2.490200                    0.998797       3.367107       9.303172       0.489921       1.254213      -0.717052      -0.007831       0.025199       0.036999       0.045445      -0.000528      -0.000333       0.003967      -0.023646       0.041849      -0.018812       0.003368       0.015443              1.850924       1.492183      -0.046243      -0.102227       2.074225       0.469971       1.986364          -0.000000
          113              C       0.188760       2.487427      19.144106      -0.136821      39.849560 0.52474692E+03  0.12876227E+05                                10.203029                            7.680407      -0.223212       1.913178                    0.998039      29.602499      85.747912       0.592131       0.421551      -1.065454       0.060277      -0.031851       0.024057       0.072295       0.004057      -0.016608      -0.000180       0.035452       0.083366      -0.032133      -0.004214       0.036347             12.564587      16.740418      -3.440078       3.367751      13.980087      -2.133278       6.973256          -0.000000
          114              C       1.172490       3.441621      19.251252      -0.094644      33.892224 0.42249003E+03  0.98704490E+04                                 9.099919                            6.856259       0.151348       2.020400                    0.999810      29.139314      83.743454       0.628342       0.417243      -1.062759       0.024034      -0.032986       0.016628       0.044071       0.014129      -0.009897      -0.001793      -0.081381       0.036354      -0.050564       0.013070       0.037494             10.809207      15.916553      -2.787802       2.590304      11.226136      -0.869638       5.284931          -0.000001
          115              C       2.491390       3.052876      19.535601      -0.087642      32.438402 0.38448929E+03  0.87450620E+04                                 8.783610                            6.500072       0.148694       2.030897                    0.999660      27.964966      78.462717       0.653498       0.412082      -1.069535      -0.024780      -0.005851      -0.003108       0.025651       0.023303      -0.006368       0.005012       0.008020       0.019616      -0.028704       0.008117       0.020587             10.496050      15.697722      -2.789976       2.541449      10.724444      -1.355103       5.065984          -0.000001
          116              C       2.780580       1.767025      19.764316      -0.012748      35.904741 0.40196881E+03  0.91827800E+04                                 9.407226                            6.614905       0.123055       2.055756                    0.999309      26.297681      72.338152       0.656808       0.408212      -1.079302      -0.047304       0.007329      -0.007123       0.048396       0.007466      -0.006814      -0.000038      -0.001041       0.065791      -0.019069      -0.004264       0.023334             12.075413      19.382747      -2.430400       3.085981      11.380347      -1.414946       5.463146           0.000000
          117              C       1.790800       0.793802      19.694259      -0.091681      34.357964 0.42256624E+03  0.98913336E+04                                 9.301636                            6.935177      -0.022031       1.978465                    0.999336      28.815106      83.404624       0.613048       0.426827      -1.054749      -0.003777       0.021986      -0.007450       0.023519      -0.000486      -0.010635       0.007711      -0.039969       0.042768      -0.029730       0.007009       0.022720             11.170424      16.599901      -1.782295       2.073533      11.459553      -1.432757       5.451817           0.000001
          118              C       0.515460       1.182547      19.409910      -0.077023      32.616179 0.39393888E+03  0.90654705E+04                                 8.922983                            6.643871       0.128498       2.028416                    0.999506      28.454227      81.795486       0.633432       0.420189      -1.058358       0.021859       0.030793       0.008319       0.038669       0.025642      -0.015783       0.012963      -0.018508       0.038605      -0.041351       0.019227       0.022124             10.723674      14.549622      -2.871119       2.030252      11.907216      -2.393903       5.714184           0.000001
          119              C       4.199910       1.380998      20.081633       0.676649      23.993965 0.22661505E+03  0.46032092E+04                                 7.831355                            5.443722      -0.233982       2.001515                    0.998898      21.543142      60.798232       0.614893       0.490382      -1.004650       0.066563      -0.017299       0.032269       0.075968       0.003152      -0.013745       0.069508      -0.074035       0.299940      -0.089328      -0.044291       0.133619              9.928055      14.661203      -0.214717       1.778240      10.037859      -1.741206       5.085102           0.000001
          120              C      10.585080       2.612478      16.854890      -0.142613      38.968030 0.53036286E+03  0.13077567E+05                                10.091687                            7.760191      -0.255541       1.901056                    0.997652      30.027394      87.822134       0.583377       0.425797      -1.060442      -0.002118      -0.010319      -0.074455       0.075197      -0.001081      -0.013352      -0.008496      -0.059693       0.003463      -0.035556       0.003806       0.031750             12.139696      11.662250      -0.364262       0.557191       6.328587       3.212083      18.428250          -0.000000
          121              C      11.782980       2.433057      16.162562      -0.103456      34.607003 0.43084887E+03  0.10121973E+05                                 9.229598                            6.925455       0.147461       2.014707                    0.999790      29.480676      85.148071       0.624544       0.417448      -1.061912      -0.031277      -0.008601      -0.020538       0.038394      -0.003329       0.006826      -0.006182       0.044775      -0.145624      -0.049712       0.002254       0.047458             11.005637       9.935010      -0.782429       0.539295       5.177978       2.105389      17.903923           0.000000
          122              C      11.752730       2.248200      14.786148      -0.088665      33.364941 0.40778460E+03  0.94199682E+04                                 9.000367                            6.725599       0.069917       2.001624                    0.999649      28.496261      80.790637       0.637419       0.415970      -1.066158      -0.019418       0.004926       0.007959       0.021556      -0.003834      -0.018148      -0.009662       0.019065      -0.024539      -0.024134       0.000168       0.023967             10.780018       9.214211      -0.266289       1.233516       4.941234       2.082102      18.184609           0.000001
          123              C      10.535470       2.204704      14.104123       0.007843      37.491114 0.41331613E+03  0.95157194E+04                                 9.753267                            6.749162       0.003719       2.017541                    0.999196      26.437213      73.200449       0.643722       0.413284      -1.075097       0.010630       0.011238       0.033940       0.037299      -0.003870      -0.000076      -0.007280      -0.011527      -0.027487      -0.011746      -0.001917       0.013663             12.780510       9.676306      -0.182179       0.188812       5.265581       2.484796      23.399642           0.000000
          124              C       9.364190       2.305288      14.821177      -0.098086      33.107644 0.40736692E+03  0.93972859E+04                                 8.911183                            6.691829       0.138879       2.022220                    0.999648      28.482901      80.399551       0.644101       0.412226      -1.069779       0.013143       0.008768       0.021561       0.026730       0.000179       0.018387      -0.004635       0.019587      -0.028217      -0.020513      -0.004106       0.024619             10.643258       9.076226      -0.010554      -0.577386       5.024027       2.259130      17.829520           0.000001
          125              C       9.418640       2.473835      16.218196      -0.080589      33.136177 0.40564297E+03  0.94116111E+04                                 9.039410                            6.765105       0.045655       1.995339                    0.999517      28.939781      83.771729       0.623950       0.423093      -1.055614       0.025934      -0.002771      -0.028533       0.038657      -0.011643      -0.015990      -0.003631       0.009890      -0.110670      -0.041618       0.008543       0.033075             10.781628       9.821250       0.324918       0.415048       5.239324       2.407914      17.284312           0.000001
          126              C      10.516110       2.019846      12.632926       0.574582      25.445776 0.26335826E+03  0.55276142E+04                                 8.041258                            5.761793      -0.065821       2.027984                    0.999507      22.856565      64.544112       0.617328       0.472715      -1.018813       0.004066      -0.000087      -0.040884       0.041086       0.030424      -0.002520      -0.019173      -0.132327      -0.304725      -0.103245      -0.022003       0.125248             10.194364       8.361569      -0.612998       0.713234       4.904839       1.357247      17.316684           0.000000
          127              C      10.569350       4.689413      18.841212      -0.159746      39.908401 0.58790544E+03  0.14910547E+05                                10.400491                            8.262386      -0.439755       1.839398                    0.996371      30.987094      92.642176       0.554607       0.435446      -1.051975      -0.011482       0.071423       0.012038       0.073334       0.003153      -0.000043      -0.008375       0.025421      -0.058601      -0.023057       0.000166       0.022891             12.539516       6.567420      -1.739973      -0.409768      20.110870       1.341755      10.940258          -0.000001
          128              C      10.673410       5.627295      17.773873      -0.084042      32.359241 0.43277420E+03  0.10183270E+05                                 8.855199                            6.966122       0.131868       2.014409                    0.999721      29.309604      84.849353       0.619054       0.420486      -1.059497      -0.012849       0.015394       0.036147       0.041336      -0.003437       0.005332      -0.009905       0.053839       0.144224      -0.052091       0.002354       0.049737             10.292911       4.874858      -0.514948      -0.160906      16.678716       1.292071       9.325158          -0.000002
          129              C      10.761740       6.986545      17.998468      -0.095913      30.741722 0.41283049E+03  0.95912053E+04                                 8.567158                            6.812403       0.010287       1.984444                    0.999502      28.776037      82.526616       0.625381       0.421561      -1.059802      -0.007457      -0.008801       0.010376       0.015515       0.005087      -0.004693      -0.016246       0.016999       0.028603      -0.021938       0.001413       0.020525              9.846425       4.830821      -0.129530      -0.079550      15.785863       1.833675       8.922590          -0.000002
          130              C      10.790780       7.437816      19.306885       0.008237      34.935087 0.43335609E+03  0.10128593E+05                                 9.400509                            6.984396      -0.196332       1.952130                    0.998420      26.996455      76.113965       0.620809       0.422128      -1.065968      -0.007917      -0.038808      -0.007024       0.040225       0.008572       0.002706       0.001226       0.029278      -0.003737      -0.016357      -0.001677       0.018033             11.823119       5.240936       0.574471       0.112759      20.908605       2.042486       9.319815          -0.000001
          131              C      10.707290       6.554304      20.370103      -0.090877      30.904436 0.41515499E+03  0.96428626E+04                                 8.585355                            6.820516       0.083404       2.008923                    0.999610      28.561376      81.461559       0.627559       0.420199      -1.062408      -0.008986      -0.013352      -0.014775       0.021848       0.002997      -0.001864       0.009026       0.022376       0.053943      -0.022653       0.002568       0.020085              9.919453       4.868727       0.311507       0.122539      16.573672       0.469230       8.315959          -0.000002
          132              C      10.576610       5.181461      20.120783      -0.074956      30.761928 0.42151941E+03  0.98848899E+04                                 8.671614                            6.944378      -0.081666       1.959827                    0.998460      29.078302      84.920005       0.608796       0.429023      -1.050820      -0.014456       0.025970      -0.018790       0.035164      -0.001764      -0.006388      -0.023572       0.042603       0.054585      -0.040267       0.010885       0.029382             10.039776       5.246723      -0.194352      -0.469926      15.983402       1.319471       8.889204          -0.000001
          133              C      10.874270       8.919399      19.558266       0.565119      25.305341 0.28343914E+03  0.60593403E+04                                 8.042635                            5.992463      -0.168044       1.988029                    0.999189      23.398880      66.683241       0.603057       0.475097      -1.017542       0.022361       0.046556       0.003973       0.051800       0.000852       0.000925      -0.013278       0.199526      -0.030184      -0.096771      -0.008033       0.104804             10.008699       4.985151       0.963345       0.380008      16.882201       1.956388       8.158745          -0.000000
          134              C       5.861240      11.105073      19.144106      -0.136821      39.849561 0.52474690E+03  0.12876226E+05                                10.203029                            7.680407      -0.223212       1.913178                    0.998039      29.602499      85.747912       0.592131       0.421551      -1.065454      -0.060277       0.031851       0.024057       0.072295       0.004057       0.016608       0.000180       0.035452       0.083366      -0.032133      -0.004214       0.036347             12.564588      16.740419      -3.440078      -3.367751      13.980087       2.133278       6.973256          -0.000000
          135              C       4.877510      10.150879      19.251252      -0.094644      33.892224 0.42249002E+03  0.98704487E+04                                 9.099919                            6.856259       0.151348       2.020400                    0.999810      29.139314      83.743454       0.628342       0.417243      -1.062759      -0.024034       0.032986       0.016628       0.044071       0.014129       0.009897       0.001793      -0.081381       0.036354      -0.050564       0.013070       0.037494             10.809207      15.916553      -2.787802      -2.590304      11.226136       0.869638       5.284931          -0.000001
          136              C       3.558610      10.539624      19.535601      -0.087642      32.438399 0.38448924E+03  0.87450608E+04                                 8.783609                            6.500071       0.148694       2.030897                    0.999660      27.964965      78.462713       0.653498       0.412082      -1.069535       0.024780       0.005851      -0.003108       0.025651       0.023303       0.006368      -0.005012       0.008020       0.019616      -0.028704       0.008117       0.020587             10.496049      15.697721      -2.789975      -2.541449      10.724443       1.355103       5.065983          -0.000001
          137              C       3.269420      11.825475      19.764316      -0.012748      35.904741 0.40196881E+03  0.91827800E+04                                 9.407226                            6.614905       0.123055       2.055756                    0.999309      26.297681      72.338151       0.656808       0.408212      -1.079302       0.047304      -0.007329      -0.007123       0.048396       0.007466       0.006814       0.000038      -0.001041       0.065791      -0.019069      -0.004264       0.023334             12.075413      19.382746      -2.430400      -3.085981      11.380347       1.414946       5.463146           0.000000
          138              C       4.259200      12.798698      19.694259      -0.091681      34.357962 0.42256623E+03  0.98913333E+04                                 9.301636                            6.935177      -0.022031       1.978465                    0.999336      28.815106      83.404625       0.613048       0.426827      -1.054749       0.003777      -0.021986      -0.007450       0.023519      -0.000486       0.010635      -0.007711      -0.039969       0.042768      -0.029730       0.007009       0.022720             11.170423      16.599899      -1.782294      -2.073533      11.459553       1.432757       5.451816           0.000001
          139              C       5.534540      12.409953      19.409910      -0.077023      32.616196 0.39393914E+03  0.90654778E+04                                 8.922986                            6.643873       0.128498       2.028416                    0.999506      28.454228      81.795488       0.633432       0.420189      -1.058359      -0.021859      -0.030793       0.008319       0.038669       0.025642       0.015783      -0.012963      -0.018508       0.038606      -0.041351       0.019227       0.022124             10.723677      14.549623      -2.871120      -2.030253      11.907224       2.393905       5.714186           0.000001
          140              C       1.850090      12.211502      20.081633       0.676649      23.993965 0.22661505E+03  0.46032093E+04                                 7.831354                            5.443722      -0.233982       2.001515                    0.998898      21.543142      60.798230       0.614893       0.490382      -1.004650      -0.066563       0.017299       0.032269       0.075968       0.003152       0.013745      -0.069508      -0.074035       0.299940      -0.089328      -0.044291       0.133619              9.928054      14.661202      -0.214717      -1.778240      10.037858       1.741206       5.085102           0.000001
          141              C       7.564920      10.980021      16.854890      -0.142613      38.968032 0.53036287E+03  0.13077567E+05                                10.091688                            7.760191      -0.255541       1.901056                    0.997652      30.027394      87.822135       0.583377       0.425797      -1.060442       0.002118       0.010319      -0.074455       0.075197      -0.001081       0.013352       0.008496      -0.059693       0.003463      -0.035556       0.003806       0.031751             12.139697      11.662248      -0.364261      -0.557192       6.328589      -3.212087      18.428253          -0.000000
          142              C       6.367020      11.159442      16.162562      -0.103456      34.607003 0.43084891E+03  0.10121974E+05                                 9.229598                            6.925455       0.147461       2.014707                    0.999790      29.480675      85.148068       0.624544       0.417449      -1.061912       0.031277       0.008601      -0.020538       0.038394      -0.003329      -0.006826       0.006182       0.044775      -0.145624      -0.049712       0.002254       0.047458             11.005637       9.935011      -0.782432      -0.539292       5.177980      -2.105392      17.903921           0.000000
          143              C       6.397270      11.344301      14.786148      -0.088665      33.364937 0.40778461E+03  0.94199684E+04                                 9.000366                            6.725599       0.069917       2.001624                    0.999649      28.496260      80.790632       0.637419       0.415970      -1.066158       0.019418      -0.004926       0.007959       0.021556      -0.003834       0.018148       0.009662       0.019065      -0.024539      -0.024134       0.000168       0.023967             10.780017       9.214211      -0.266288      -1.233515       4.941235      -2.082105      18.184604           0.000000
          144              C       7.614530      11.387797      14.104123       0.007843      37.491113 0.41331613E+03  0.95157194E+04                                 9.753267                            6.749162       0.003719       2.017541                    0.999196      26.437212      73.200448       0.643722       0.413284      -1.075096      -0.010630      -0.011238       0.033940       0.037299      -0.003870       0.000076       0.007280      -0.011527      -0.027487      -0.011746      -0.001917       0.013663             12.780510       9.676307      -0.182180      -0.188810       5.265582      -2.484799      23.399642           0.000000
          145              C       8.785810      11.287212      14.821177      -0.098086      33.107648 0.40736693E+03  0.93972864E+04                                 8.911184                            6.691830       0.138879       2.022220                    0.999648      28.482901      80.399554       0.644101       0.412226      -1.069779      -0.013143      -0.008768       0.021561       0.026730       0.000179      -0.018387       0.004635       0.019587      -0.028217      -0.020513      -0.004106       0.024619             10.643259       9.076226      -0.010555       0.577386       5.024029      -2.259133      17.829522           0.000001
          146              C       8.731360      11.118665      16.218196      -0.080589      33.136182 0.40564302E+03  0.94116125E+04                                 9.039410                            6.765105       0.045655       1.995339                    0.999517      28.939782      83.771730       0.623950       0.423093      -1.055614      -0.025934       0.002771      -0.028533       0.038657      -0.011643       0.015990       0.003631       0.009890      -0.110670      -0.041618       0.008543       0.033075             10.781630       9.821249       0.324920      -0.415049       5.239325      -2.407917      17.284315           0.000001
          147              C       7.633890      11.572655      12.632926       0.574582      25.445772 0.26335824E+03  0.55276137E+04                                 8.041257                            5.761793      -0.065821       2.027984                    0.999507      22.856565      64.544111       0.617328       0.472715      -1.018813      -0.004066       0.000087      -0.040884       0.041086       0.030424       0.002520       0.019173      -0.132327      -0.304725      -0.103245      -0.022003       0.125248             10.194363       8.361569      -0.612998      -0.713232       4.904839      -1.357245      17.316680           0.000000
          148              C       7.580650       8.903087      18.841212      -0.159746      39.908401 0.58790542E+03  0.14910547E+05                                10.400491                            8.262386      -0.439755       1.839398                    0.996371      30.987094      92.642176       0.554607       0.435446      -1.051975       0.011482      -0.071423       0.012038       0.073334       0.003153       0.000043       0.008375       0.025421      -0.058601      -0.023057       0.000166       0.022891             12.539517       6.567420      -1.739973       0.409768      20.110873      -1.341755      10.940258          -0.000001
          149              C       7.476590       7.965205      17.773873      -0.084042      32.359242 0.43277419E+03  0.10183269E+05                                 8.855199                            6.966121       0.131868       2.014409                    0.999721      29.309603      84.849348       0.619054       0.420486      -1.059497       0.012849      -0.015394       0.036147       0.041336      -0.003437      -0.005332       0.009905       0.053839       0.144223      -0.052091       0.002354       0.049737             10.292911       4.874858      -0.514948       0.160906      16.678719      -1.292072       9.325157          -0.000002
          150              C       7.388260       6.605955      17.998468      -0.095913      30.741713 0.41283031E+03  0.95912004E+04                                 8.567157                            6.812402       0.010287       1.984444                    0.999502      28.776038      82.526621       0.625381       0.421561      -1.059802       0.007457       0.008801       0.010376       0.015515       0.005087       0.004693       0.016246       0.016999       0.028603      -0.021938       0.001413       0.020525              9.846424       4.830820      -0.129529       0.079550      15.785859      -1.833679       8.922592          -0.000002
          151              C       7.359220       6.154684      19.306885       0.008237      34.935099 0.43335594E+03  0.10128588E+05                                 9.400511                            6.984394      -0.196332       1.952130                    0.998420      26.996456      76.113969       0.620809       0.422128      -1.065968       0.007917       0.038808      -0.007024       0.040225       0.008572      -0.002706      -0.001226       0.029278      -0.003737      -0.016357      -0.001677       0.018033             11.823124       5.240936       0.574471      -0.112759      20.908620      -2.042491       9.319816          -0.000001
          152              C       7.442710       7.038196      20.370103      -0.090877      30.904442 0.41515498E+03  0.96428625E+04                                 8.585356                            6.820516       0.083405       2.008923                    0.999610      28.561376      81.461560       0.627559       0.420199      -1.062408       0.008985       0.013352      -0.014775       0.021848       0.002997       0.001864      -0.009026       0.022376       0.053943      -0.022653       0.002568       0.020085              9.919455       4.868727       0.311508      -0.122539      16.573679      -0.469230       8.315960          -0.000002
          153              C       7.573390       8.411039      20.120783      -0.074956      30.761947 0.42151964E+03  0.98848965E+04                                 8.671617                            6.944380      -0.081666       1.959827                    0.998460      29.078302      84.920006       0.608795       0.429023      -1.050820       0.014456      -0.025970      -0.018790       0.035164      -0.001764       0.006388       0.023572       0.042603       0.054585      -0.040267       0.010885       0.029382             10.039782       5.246725      -0.194352       0.469925      15.983417      -1.319471       8.889204          -0.000001
          154              C       7.275730       4.673102      19.558266       0.565119      25.305366 0.28343926E+03  0.60593435E+04                                 8.042640                            5.992464      -0.168045       1.988029                    0.999189      23.398881      66.683246       0.603057       0.475097      -1.017542      -0.022361      -0.046556       0.003973       0.051800       0.000852      -0.000925       0.013278       0.199526      -0.030184      -0.096771      -0.008033       0.104804             10.008709       4.985154       0.963346      -0.380008      16.882230      -1.956395       8.158745          -0.000000
          155              C       6.238760      24.697572      11.763395      -0.136821      39.849564 0.52474698E+03  0.12876229E+05                                10.203030                            7.680407      -0.223212       1.913178                    0.998039      29.602499      85.747913       0.592131       0.421551      -1.065454       0.060277       0.031851      -0.024057       0.072295      -0.004057       0.016608      -0.000180       0.035452       0.083366      -0.032133      -0.004214       0.036347             12.564588      16.740428       3.440073      -3.367754      13.980078      -2.133276       6.973259          -0.000000
          156              C       7.222490      23.743379      11.656249      -0.094644      33.892218 0.42248986E+03  0.98704441E+04                                 9.099918                            6.856257       0.151347       2.020400                    0.999810      29.139316      83.743460       0.628343       0.417243      -1.062759       0.024034       0.032986      -0.016628       0.044071      -0.014129       0.009897      -0.001793      -0.081381       0.036354      -0.050564       0.013070       0.037494             10.809206      15.916554       2.787800      -2.590306      11.226131      -0.869636       5.284932          -0.000001
          157              C       8.541390      24.132124      11.371899      -0.087642      32.438409 0.38448934E+03  0.87450637E+04                                 8.783612                            6.500073       0.148694       2.030897                    0.999660      27.964966      78.462719       0.653498       0.412082      -1.069535      -0.024780       0.005851       0.003108       0.025651      -0.023303       0.006368       0.005012       0.008020       0.019616      -0.028704       0.008117       0.020587             10.496053      15.697726       2.789978      -2.541451      10.724446      -1.355106       5.065986          -0.000001
          158              C       8.830580      25.417975      11.143184      -0.012748      35.904741 0.40196879E+03  0.91827794E+04                                 9.407226                            6.614905       0.123055       2.055756                    0.999309      26.297680      72.338150       0.656808       0.408212      -1.079302      -0.047304      -0.007329       0.007123       0.048396      -0.007466       0.006814      -0.000038      -0.001041       0.065791      -0.019069      -0.004264       0.023334             12.075413      19.382747       2.430400      -3.085983      11.380347      -1.414947       5.463147           0.000000
          159              C       7.840800      26.391198      11.213241      -0.091681      34.357951 0.42256616E+03  0.98913311E+04                                 9.301634                            6.935176      -0.022031       1.978465                    0.999336      28.815106      83.404623       0.613048       0.426827      -1.054749      -0.003777      -0.021986       0.007450       0.023519       0.000486       0.010635       0.007711      -0.039969       0.042768      -0.029730       0.007009       0.022720             11.170420      16.599894       1.782290      -2.073531      11.459550      -1.432754       5.451815           0.000001
          160              C       6.565460      26.002453      11.497590      -0.077023      32.616208 0.39393946E+03  0.90654867E+04                                 8.922988                            6.643876       0.128498       2.028416                    0.999506      28.454227      81.795486       0.633432       0.420189      -1.058359       0.021859      -0.030793      -0.008319       0.038669      -0.025642       0.015783       0.012963      -0.018508       0.038606      -0.041351       0.019227       0.022124             10.723680      14.549628       2.871119      -2.030253      11.907224      -2.393907       5.714189           0.000001
          161              C      10.249910      25.804002      10.825867       0.676649      23.993965 0.22661505E+03  0.46032093E+04                                 7.831354                            5.443722      -0.233982       2.001515                    0.998898      21.543142      60.798229       0.614893       0.490382      -1.004650       0.066563       0.017299      -0.032269       0.075968      -0.003152       0.013745       0.069508      -0.074035       0.299940      -0.089328      -0.044291       0.133619              9.928054      14.661202       0.214717      -1.778240      10.037858      -1.741206       5.085103           0.000001
          162              C       4.535080      24.572522      14.052610      -0.142613      38.968045 0.53036302E+03  0.13077572E+05                                10.091690                            7.760192      -0.255541       1.901056                    0.997652      30.027393      87.822130       0.583377       0.425797      -1.060442      -0.002118       0.010319       0.074455       0.075197       0.001081       0.013352      -0.008496      -0.059693       0.003463      -0.035556       0.003806       0.031751             12.139701      11.662250       0.364262      -0.557196       6.328590       3.212087      18.428265          -0.000000
          163              C       5.732980      24.751943      14.744938      -0.103456      34.607004 0.43084890E+03  0.10121974E+05                                 9.229598                            6.925455       0.147461       2.014707                    0.999790      29.480677      85.148075       0.624544       0.417449      -1.061912      -0.031277       0.008601       0.020538       0.038394       0.003329      -0.006826      -0.006182       0.044775      -0.145624      -0.049712       0.002254       0.047458             11.005638       9.935009       0.782429      -0.539295       5.177979       2.105392      17.903925           0.000000
          164              C       5.702730      24.936801      16.121352      -0.088665      33.364961 0.40778491E+03  0.94199772E+04                                 9.000371                            6.725602       0.069917       2.001624                    0.999649      28.496263      80.790647       0.637419       0.415970      -1.066158      -0.019418      -0.004926      -0.007959       0.021556       0.003834       0.018148      -0.009662       0.019065      -0.024538      -0.024134       0.000168       0.023967             10.780024       9.214210       0.266288      -1.233513       4.941237       2.082106      18.184625           0.000000
          165              C       4.485470      24.980297      16.803378       0.007843      37.491141 0.41331640E+03  0.95157270E+04                                 9.753273                            6.749164       0.003719       2.017541                    0.999196      26.437212      73.200449       0.643722       0.413284      -1.075096       0.010630      -0.011238      -0.033940       0.037299       0.003870       0.000076      -0.007280      -0.011527      -0.027487      -0.011746      -0.001917       0.013663             12.780521       9.676305       0.182181      -0.188809       5.265585       2.484801      23.399672           0.000000
          166              C       3.314190      24.879712      16.086323      -0.098086      33.107653 0.40736681E+03  0.93972827E+04                                 8.911185                            6.691828       0.138879       2.022220                    0.999648      28.482901      80.399553       0.644101       0.412226      -1.069779       0.013143      -0.008768      -0.021561       0.026730      -0.000179      -0.018387      -0.004635       0.019587      -0.028217      -0.020513      -0.004106       0.024619             10.643261       9.076223       0.010555       0.577385       5.024029       2.259134      17.829533           0.000001
          167              C       3.368640      24.711165      14.689305      -0.080589      33.136203 0.40564307E+03  0.94116140E+04                                 9.039414                            6.765105       0.045655       1.995339                    0.999517      28.939782      83.771731       0.623950       0.423093      -1.055614       0.025934       0.002771       0.028533       0.038657       0.011643       0.015990      -0.003631       0.009890      -0.110670      -0.041618       0.008543       0.033075             10.781636       9.821247      -0.324918      -0.415050       5.239326       2.407919      17.284336           0.000001
          168              C       4.466110      25.165155      18.274575       0.574582      25.445775 0.26335823E+03  0.55276136E+04                                 8.041257                            5.761793      -0.065821       2.027984                    0.999507      22.856565      64.544112       0.617328       0.472715      -1.018813       0.004066       0.000087       0.040884       0.041086      -0.030424       0.002520      -0.019173      -0.132327      -0.304725      -0.103245      -0.022003       0.125248             10.194365       8.361570       0.612998      -0.713233       4.904839       1.357245      17.316684           0.000000
          169              C       4.519350      22.495587      12.066288      -0.159746      39.908397 0.58790504E+03  0.14910535E+05                                10.400490                            8.262383      -0.439755       1.839398                    0.996371      30.987094      92.642174       0.554607       0.435446      -1.051975      -0.011482      -0.071423      -0.012038       0.073334      -0.003153       0.000043      -0.008375       0.025421      -0.058601      -0.023057       0.000166       0.022891             12.539516       6.567419       1.739973       0.409769      20.110869       1.341759      10.940261          -0.000001
          170              C       4.623410      21.557705      13.133627      -0.084042      32.359238 0.43277415E+03  0.10183268E+05                                 8.855198                            6.966121       0.131868       2.014409                    0.999721      29.309603      84.849348       0.619054       0.420486      -1.059497      -0.012849      -0.015394      -0.036147       0.041336       0.003437      -0.005332      -0.009905       0.053839       0.144224      -0.052091       0.002354       0.049737             10.292909       4.874857       0.514948       0.160906      16.678714       1.292065       9.325156          -0.000002
          171              C       4.711740      20.198455      12.909033      -0.095913      30.741694 0.41283019E+03  0.95911968E+04                                 8.567154                            6.812401       0.010287       1.984444                    0.999502      28.776036      82.526611       0.625381       0.421561      -1.059802      -0.007457       0.008801      -0.010376       0.015515      -0.005087       0.004693      -0.016246       0.016999       0.028603      -0.021938       0.001413       0.020525              9.846418       4.830819       0.129529       0.079550      15.785852       1.833669       8.922582          -0.000002
          172              C       4.740780      19.747184      11.600615       0.008237      34.935114 0.43335637E+03  0.10128600E+05                                 9.400514                            6.984398      -0.196332       1.952130                    0.998420      26.996454      76.113964       0.620809       0.422128      -1.065968      -0.007917       0.038808       0.007024       0.040225      -0.008572      -0.002706       0.001226       0.029278      -0.003737      -0.016357      -0.001677       0.018033             11.823129       5.240939      -0.574472      -0.112759      20.908633       2.042490       9.319814          -0.000001
          173              C       4.657290      20.630697      10.537397      -0.090877      30.904434 0.41515471E+03  0.96428546E+04                                 8.585354                            6.820514       0.083405       2.008923                    0.999610      28.561375      81.461554       0.627560       0.420199      -1.062408      -0.008985       0.013352       0.014775       0.021848      -0.002997       0.001864       0.009026       0.022376       0.053943      -0.022653       0.002568       0.020085              9.919454       4.868726      -0.311508      -0.122539      16.573683       0.469243       8.315954          -0.000002
          174              C       4.526610      22.003539      10.786718      -0.074956      30.761951 0.42151940E+03  0.98848895E+04                                 8.671617                            6.944377      -0.081666       1.959827                    0.998460      29.078302      84.920005       0.608796       0.429023      -1.050820      -0.014456      -0.025970       0.018790       0.035164       0.001764       0.006388      -0.023572       0.042603       0.054585      -0.040267       0.010885       0.029382             10.039784       5.246723       0.194353       0.469926      15.983418       1.319481       8.889209          -0.000001
          175              C       4.824270      18.265602      11.349234       0.565119      25.305362 0.28343924E+03  0.60593429E+04                                 8.042639                            5.992464      -0.168044       1.988029                    0.999189      23.398880      66.683241       0.603057       0.475097      -1.017542       0.022361      -0.046556      -0.003973       0.051800      -0.000852      -0.000925      -0.013278       0.199526      -0.030184      -0.096771      -0.008033       0.104804             10.008707       4.985153      -0.963346      -0.380008      16.882224       1.956395       8.158744          -0.000000
          176              C      11.911240      16.079928      11.763395      -0.136821      39.849563 0.52474700E+03  0.12876229E+05                                10.203029                            7.680408      -0.223212       1.913178                    0.998039      29.602499      85.747913       0.592131       0.421551      -1.065454      -0.060277      -0.031851      -0.024057       0.072295      -0.004057      -0.016608       0.000180       0.035452       0.083366      -0.032133      -0.004214       0.036347             12.564588      16.740428       3.440073       3.367753      13.980078       2.133276       6.973259          -0.000000
          177              C      10.927510      17.034121      11.656249      -0.094644      33.892214 0.42248980E+03  0.98704425E+04                                 9.099917                            6.856257       0.151348       2.020400                    0.999810      29.139314      83.743453       0.628343       0.417243      -1.062759      -0.024034      -0.032986      -0.016628       0.044071      -0.014129      -0.009897       0.001793      -0.081381       0.036354      -0.050564       0.013070       0.037494             10.809205      15.916554       2.787800       2.590306      11.226130       0.869636       5.284931          -0.000001
          178              C       9.608610      16.645376      11.371899      -0.087642      32.438406 0.38448929E+03  0.87450623E+04                                 8.783611                            6.500072       0.148694       2.030897                    0.999660      27.964965      78.462714       0.653498       0.412082      -1.069535       0.024780      -0.005851       0.003108       0.025651      -0.023303      -0.006368      -0.005012       0.008020       0.019616      -0.028704       0.008117       0.020587             10.496052      15.697725       2.789977       2.541450      10.724445       1.355106       5.065985          -0.000001
          179              C       9.319420      15.359525      11.143184      -0.012748      35.904743 0.40196881E+03  0.91827802E+04                                 9.407226                            6.614905       0.123055       2.055756                    0.999309      26.297681      72.338153       0.656808       0.408212      -1.079302       0.047304       0.007329       0.007123       0.048396      -0.007466      -0.006814       0.000038      -0.001041       0.065791      -0.019069      -0.004264       0.023334             12.075414      19.382747       2.430400       3.085983      11.380347       1.414947       5.463147           0.000000
          180              C      10.309200      14.386302      11.213241      -0.091681      34.357956 0.42256620E+03  0.98913323E+04                                 9.301635                            6.935177      -0.022031       1.978465                    0.999336      28.815107      83.404627       0.613048       0.426827      -1.054749       0.003777       0.021986       0.007450       0.023519       0.000486      -0.010635      -0.007711      -0.039969       0.042768      -0.029730       0.007009       0.022720             11.170421      16.599896       1.782291       2.073531      11.459551       1.432754       5.451815           0.000001
          181              C      11.584540      14.775047      11.497590      -0.077023      32.616192 0.39393922E+03  0.90654799E+04                                 8.922986                            6.643874       0.128498       2.028416                    0.999506      28.454227      81.795486       0.633432       0.420189      -1.058358      -0.021859       0.030793      -0.008319       0.038669      -0.025642      -0.015783      -0.012963      -0.018508       0.038606      -0.041351       0.019227       0.022124             10.723678      14.549628       2.871119       2.030253      11.907218       2.393905       5.714187           0.000001
          182              C       7.900090      14.973498      10.825867       0.676649      23.993965 0.22661504E+03  0.46032092E+04                                 7.831355                            5.443722      -0.233982       2.001515                    0.998898      21.543142      60.798233       0.614893       0.490382      -1.004650      -0.066563      -0.017299      -0.032269       0.075968      -0.003152      -0.013745      -0.069508      -0.074035       0.299940      -0.089328      -0.044291       0.133619              9.928055      14.661203       0.214716       1.778240      10.037858       1.741206       5.085103           0.000001
          183              C       1.514920      16.204978      14.052610      -0.142613      38.968045 0.53036301E+03  0.13077571E+05                                10.091690                            7.760192      -0.255541       1.901056                    0.997652      30.027394      87.822133       0.583377       0.425797      -1.060442       0.002118      -0.010319       0.074455       0.075197       0.001081      -0.013352       0.008496      -0.059693       0.003463      -0.035556       0.003806       0.031751             12.139701      11.662250       0.364261       0.557197       6.328589      -3.212085      18.428264          -0.000000
          184              C       0.317020      16.025558      14.744938      -0.103456      34.606998 0.43084885E+03  0.10121973E+05                                 9.229597                            6.925455       0.147461       2.014707                    0.999790      29.480675      85.148067       0.624544       0.417449      -1.061912       0.031277      -0.008601       0.020538       0.038394       0.003329       0.006826       0.006182       0.044775      -0.145624      -0.049712       0.002254       0.047458             11.005636       9.935009       0.782431       0.539293       5.177979      -2.105390      17.903920           0.000000
          185              C       0.347270      15.840699      16.121352      -0.088665      33.364957 0.40778489E+03  0.94199763E+04                                 9.000370                            6.725602       0.069917       2.001624                    0.999649      28.496260      80.790633       0.637419       0.415970      -1.066158       0.019418       0.004926      -0.007959       0.021556       0.003834      -0.018148       0.009662       0.019065      -0.024539      -0.024134       0.000168       0.023967             10.780022       9.214209       0.266289       1.233513       4.941237      -2.082105      18.184621           0.000000
          186              C       1.564530      15.797204      16.803378       0.007843      37.491137 0.41331637E+03  0.95157260E+04                                 9.753272                            6.749164       0.003719       2.017541                    0.999196      26.437212      73.200447       0.643722       0.413284      -1.075097      -0.010630       0.011238      -0.033940       0.037299       0.003870      -0.000076       0.007280      -0.011527      -0.027487      -0.011746      -0.001917       0.013663             12.780519       9.676304       0.182181       0.188809       5.265584      -2.484798      23.399669           0.000000
          187              C       2.735810      15.897788      16.086323      -0.098086      33.107653 0.40736682E+03  0.93972832E+04                                 8.911185                            6.691829       0.138879       2.022220                    0.999648      28.482902      80.399558       0.644101       0.412226      -1.069779      -0.013143       0.008768      -0.021561       0.026730      -0.000179       0.018387       0.004635       0.019587      -0.028217      -0.020513      -0.004106       0.024619             10.643262       9.076223       0.010553      -0.577385       5.024028      -2.259132      17.829534           0.000001
          188              C       2.681360      16.066335      14.689305      -0.080589      33.136204 0.40564307E+03  0.94116142E+04                                 9.039414                            6.765105       0.045655       1.995339                    0.999517      28.939782      83.771732       0.623950       0.423093      -1.055614      -0.025934      -0.002771       0.028533       0.038657       0.011643      -0.015990       0.003631       0.009890      -0.110670      -0.041618       0.008543       0.033075             10.781637       9.821247      -0.324919       0.415051       5.239326      -2.407918      17.284338           0.000001
          189              C       1.583890      15.612346      18.274575       0.574582      25.445778 0.26335825E+03  0.55276141E+04                                 8.041258                            5.761793      -0.065821       2.027984                    0.999507      22.856565      64.544111       0.617328       0.472715      -1.018813      -0.004066      -0.000087       0.040884       0.041086      -0.030424      -0.002520       0.019173      -0.132327      -0.304725      -0.103245      -0.022003       0.125248             10.194365       8.361569       0.612998       0.713234       4.904840      -1.357246      17.316687           0.000000
          190              C       1.530650      18.281913      12.066288      -0.159746      39.908397 0.58790504E+03  0.14910535E+05                                10.400490                            8.262383      -0.439755       1.839398                    0.996371      30.987094      92.642174       0.554607       0.435446      -1.051975       0.011482       0.071423      -0.012038       0.073334      -0.003153      -0.000043       0.008375       0.025421      -0.058601      -0.023057       0.000166       0.022891             12.539516       6.567419       1.739973      -0.409769      20.110869      -1.341759      10.940261          -0.000001
          191              C       1.426590      19.219795      13.133627      -0.084042      32.359239 0.43277417E+03  0.10183269E+05                                 8.855198                            6.966121       0.131868       2.014409                    0.999721      29.309604      84.849350       0.619054       0.420486      -1.059497       0.012849       0.015394      -0.036147       0.041336       0.003437       0.005332       0.009905       0.053839       0.144224      -0.052091       0.002354       0.049737             10.292909       4.874857       0.514949      -0.160906      16.678715      -1.292065       9.325156          -0.000002
          192              C       1.338260      20.579045      12.909033      -0.095913      30.741698 0.41283025E+03  0.95911985E+04                                 8.567154                            6.812402       0.010287       1.984444                    0.999502      28.776038      82.526621       0.625381       0.421561      -1.059802       0.007457      -0.008801      -0.010376       0.015515      -0.005087      -0.004693       0.016246       0.016999       0.028603      -0.021938       0.001413       0.020525              9.846419       4.830819       0.129529      -0.079550      15.785854      -1.833669       8.922583          -0.000002
          193              C       1.309220      21.030316      11.600615       0.008237      34.935115 0.43335639E+03  0.10128601E+05                                 9.400515                            6.984398      -0.196332       1.952130                    0.998420      26.996455      76.113968       0.620809       0.422128      -1.065968       0.007917      -0.038808       0.007024       0.040225      -0.008572       0.002706      -0.001226       0.029278      -0.003737      -0.016357      -0.001677       0.018033             11.823129       5.240939      -0.574472       0.112759      20.908634      -2.042490       9.319814          -0.000001
          194              C       1.392710      20.146803      10.537397      -0.090877      30.904435 0.41515471E+03  0.96428548E+04                                 8.585354                            6.820514       0.083405       2.008923                    0.999610      28.561376      81.461559       0.627560       0.420199      -1.062408       0.008985      -0.013352       0.014775       0.021848      -0.002997      -0.001864      -0.009026       0.022375       0.053943      -0.022653       0.002568       0.020085              9.919455       4.868726      -0.311508       0.122539      16.573683      -0.469243       8.315955          -0.000002
          195              C       1.523390      18.773961      10.786718      -0.074956      30.761952 0.42151941E+03  0.98848899E+04                                 8.671617                            6.944377      -0.081666       1.959827                    0.998460      29.078302      84.920006       0.608796       0.429023      -1.050820       0.014456       0.025970       0.018790       0.035164       0.001764      -0.006388       0.023572       0.042603       0.054585      -0.040267       0.010885       0.029382             10.039784       5.246723       0.194353      -0.469926      15.983418      -1.319481       8.889209          -0.000001
          196              C       1.225730      22.511898      11.349234       0.565119      25.305363 0.28343925E+03  0.60593432E+04                                 8.042640                            5.992464      -0.168045       1.988029                    0.999189      23.398881      66.683245       0.603057       0.475097      -1.017542      -0.022360       0.046556      -0.003973       0.051800      -0.000852       0.000925       0.013278       0.199526      -0.030184      -0.096771      -0.008033       0.104804             10.008708       4.985153      -0.963346       0.380008      16.882225      -1.956395       8.158744          -0.000000
          197              C      11.911240      24.697572       1.460895      -0.136821      39.849567 0.52474702E+03  0.12876230E+05                                10.203030                            7.680408      -0.223212       1.913178                    0.998039      29.602499      85.747913       0.592131       0.421551      -1.065454      -0.060277       0.031851      -0.024057       0.072295       0.004057      -0.016608      -0.000180       0.035452       0.083366      -0.032133      -0.004214       0.036347             12.564590      16.740432      -3.440074       3.367755      13.980077      -2.133275       6.973260          -0.000000
          198              C      10.927510      23.743379       1.353748      -0.094644      33.892221 0.42248979E+03  0.98704423E+04                                 9.099918                            6.856257       0.151347       2.020400                    0.999810      29.139315      83.743458       0.628343       0.417243      -1.062759      -0.024034       0.032986      -0.016628       0.044071       0.014129      -0.009897      -0.001793      -0.081381       0.036354      -0.050564       0.013070       0.037494             10.809207      15.916560      -2.787802       2.590305      11.226131      -0.869635       5.284930          -0.000001
          199              C       9.608610      24.132124       1.069400      -0.087642      32.438411 0.38448930E+03  0.87450624E+04                                 8.783612                            6.500072       0.148694       2.030897                    0.999660      27.964966      78.462719       0.653498       0.412082      -1.069535       0.024780       0.005851       0.003108       0.025651       0.023303      -0.006368       0.005012       0.008020       0.019616      -0.028704       0.008117       0.020587             10.496054      15.697731      -2.789978       2.541450      10.724444      -1.355105       5.065985          -0.000001
          200              C       9.319420      25.417975       0.840684      -0.012748      35.904745 0.40196884E+03  0.91827808E+04                                 9.407227                            6.614905       0.123055       2.055756                    0.999309      26.297680      72.338150       0.656808       0.408212      -1.079302       0.047304      -0.007329       0.007123       0.048396       0.007466      -0.006814      -0.000038      -0.001041       0.065791      -0.019069      -0.004264       0.023334             12.075415      19.382751      -2.430401       3.085984      11.380347      -1.414948       5.463148           0.000000
          201              C      10.309200      26.391198       0.910741      -0.091681      34.357952 0.42256618E+03  0.98913318E+04                                 9.301634                            6.935176      -0.022031       1.978465                    0.999336      28.815107      83.404626       0.613048       0.426827      -1.054749       0.003777      -0.021986       0.007450       0.023519      -0.000486      -0.010635       0.007711      -0.039969       0.042768      -0.029730       0.007009       0.022720             11.170419      16.599894      -1.782290       2.073531      11.459550      -1.432754       5.451815           0.000001
          202              C      11.584540      26.002453       1.195090      -0.077023      32.616208 0.39393947E+03  0.90654869E+04                                 8.922988                            6.643876       0.128498       2.028416                    0.999506      28.454228      81.795488       0.633432       0.420189      -1.058359      -0.021859      -0.030793      -0.008319       0.038669       0.025642      -0.015783       0.012963      -0.018508       0.038605      -0.041351       0.019227       0.022124             10.723680      14.549628      -2.871119       2.030253      11.907224      -2.393906       5.714188           0.000001
          203              C       7.900090      25.804002       0.523367       0.676649      23.993966 0.22661505E+03  0.46032092E+04                                 7.831355                            5.443722      -0.233982       2.001515                    0.998898      21.543142      60.798231       0.614893       0.490382      -1.004650      -0.066563       0.017299      -0.032269       0.075968       0.003152      -0.013745       0.069508      -0.074035       0.299940      -0.089328      -0.044291       0.133619              9.928055      14.661203      -0.214716       1.778241      10.037858      -1.741206       5.085103           0.000001
          204              C       1.514920      24.572522       3.750110      -0.142613      38.968047 0.53036305E+03  0.13077573E+05                                10.091690                            7.760192      -0.255541       1.901056                    0.997652      30.027394      87.822133       0.583377       0.425797      -1.060442       0.002118       0.010319       0.074455       0.075197      -0.001081      -0.013352      -0.008496      -0.059693       0.003463      -0.035556       0.003806       0.031751             12.139702      11.662249      -0.364262       0.557196       6.328590       3.212087      18.428266          -0.000000
          205              C       0.317020      24.751943       4.442438      -0.103456      34.607002 0.43084887E+03  0.10121973E+05                                 9.229597                            6.925455       0.147461       2.014707                    0.999790      29.480676      85.148069       0.624544       0.417448      -1.061912       0.031277       0.008601       0.020538       0.038394      -0.003329       0.006826      -0.006182       0.044775      -0.145624      -0.049712       0.002254       0.047458             11.005637       9.935008      -0.782429       0.539295       5.177979       2.105392      17.903923           0.000000
          206              C       0.347270      24.936801       5.818852      -0.088665      33.364958 0.40778487E+03  0.94199759E+04                                 9.000370                            6.725601       0.069917       2.001624                    0.999649      28.496261      80.790636       0.637419       0.415970      -1.066158       0.019418      -0.004926      -0.007959       0.021556      -0.003834      -0.018148      -0.009662       0.019065      -0.024539      -0.024134       0.000168       0.023967             10.780022       9.214208      -0.266288       1.233513       4.941237       2.082106      18.184623           0.000000
          207              C       1.564530      24.980297       6.500878       0.007843      37.491138 0.41331640E+03  0.95157270E+04                                 9.753272                            6.749164       0.003719       2.017541                    0.999196      26.437212      73.200448       0.643722       0.413284      -1.075096      -0.010630      -0.011238      -0.033940       0.037299      -0.003870      -0.000076      -0.007280      -0.011527      -0.027487      -0.011746      -0.001917       0.013663             12.780519       9.676304      -0.182181       0.188809       5.265585       2.484801      23.399670           0.000000
          208              C       2.735810      24.879712       5.783823      -0.098086      33.107655 0.40736685E+03  0.93972839E+04                                 8.911185                            6.691829       0.138879       2.022220                    0.999648      28.482902      80.399556       0.644101       0.412226      -1.069779      -0.013143      -0.008768      -0.021561       0.026730       0.000179       0.018387      -0.004635       0.019587      -0.028217      -0.020513      -0.004106       0.024619             10.643262       9.076222      -0.010555      -0.577385       5.024029       2.259134      17.829535           0.000001
          209              C       2.681360      24.711165       4.386805      -0.080589      33.136204 0.40564307E+03  0.94116140E+04                                 9.039414                            6.765105       0.045655       1.995339                    0.999517      28.939782      83.771733       0.623950       0.423093      -1.055614      -0.025934       0.002771       0.028533       0.038657      -0.011643      -0.015990      -0.003631       0.009890      -0.110670      -0.041618       0.008543       0.033075             10.781637       9.821247       0.324918       0.415050       5.239326       2.407919      17.284337           0.000001
          210              C       1.583890      25.165155       7.972075       0.574582      25.445754 0.26335803E+03  0.55276084E+04                                 8.041252                            5.761790      -0.065821       2.027984                    0.999507      22.856566      64.544113       0.617328       0.472715      -1.018813      -0.004066       0.000087       0.040884       0.041086       0.030424      -0.002520      -0.019173      -0.132327      -0.304725      -0.103245      -0.022003       0.125248             10.194356       8.361571      -0.612999       0.713233       4.904837       1.357243      17.316660           0.000000
          211              C       1.530650      22.495587       1.763788      -0.159746      39.908397 0.58790503E+03  0.14910535E+05                                10.400490                            8.262383      -0.439755       1.839398                    0.996371      30.987094      92.642175       0.554607       0.435446      -1.051975       0.011482      -0.071423      -0.012038       0.073334       0.003153      -0.000043      -0.008375       0.025421      -0.058601      -0.023057       0.000166       0.022891             12.539517       6.567419      -1.739973      -0.409769      20.110870       1.341759      10.940261          -0.000001
          212              C       1.426590      21.557705       2.831127      -0.084042      32.359238 0.43277414E+03  0.10183268E+05                                 8.855197                            6.966121       0.131868       2.014409                    0.999721      29.309603      84.849345       0.619054       0.420486      -1.059497       0.012849      -0.015394      -0.036147       0.041336      -0.003437       0.005332      -0.009905       0.053839       0.144224      -0.052091       0.002354       0.049737             10.292909       4.874857      -0.514948      -0.160906      16.678714       1.292065       9.325155          -0.000002
          213              C       1.338260      20.198455       2.606533      -0.095913      30.741693 0.41283018E+03  0.95911965E+04                                 8.567153                            6.812401       0.010287       1.984444                    0.999502      28.776036      82.526609       0.625381       0.421561      -1.059802       0.007457       0.008801      -0.010376       0.015515       0.005087      -0.004693      -0.016246       0.016999       0.028603      -0.021938       0.001413       0.020525              9.846417       4.830819      -0.129529      -0.079550      15.785851       1.833668       8.922582          -0.000002
          214              C       1.309220      19.747184       1.298115       0.008237      34.935118 0.43335640E+03  0.10128601E+05                                 9.400515                            6.984398      -0.196332       1.952130                    0.998420      26.996456      76.113970       0.620809       0.422128      -1.065968       0.007917       0.038808       0.007024       0.040225       0.008572       0.002706       0.001226       0.029278      -0.003737      -0.016357      -0.001677       0.018033             11.823130       5.240939       0.574472       0.112759      20.908636       2.042491       9.319814          -0.000001
          215              C       1.392710      20.630697       0.234897      -0.090877      30.904455 0.41515506E+03  0.96428648E+04                                 8.585359                            6.820517       0.083404       2.008923                    0.999610      28.561376      81.461562       0.627559       0.420199      -1.062408       0.008985       0.013352       0.014775       0.021848       0.002997      -0.001864       0.009026       0.022375       0.053943      -0.022653       0.002568       0.020085              9.919460       4.868729       0.311508       0.122539      16.573693       0.469242       8.315958          -0.000002
          216              C       1.523390      22.003539       0.484218      -0.074956      30.761951 0.42151941E+03  0.98848900E+04                                 8.671617                            6.944377      -0.081666       1.959827                    0.998460      29.078303      84.920007       0.608796       0.429023      -1.050820       0.014456      -0.025970       0.018790       0.035164      -0.001764      -0.006388      -0.023572       0.042603       0.054585      -0.040267       0.010885       0.029382             10.039783       5.246723      -0.194353      -0.469926      15.983417       1.319481       8.889209          -0.000001
          217              C       1.225730      18.265602       1.046734       0.565119      25.305363 0.28343925E+03  0.60593431E+04                                 8.042640                            5.992464      -0.168045       1.988029                    0.999189      23.398881      66.683249       0.603057       0.475097      -1.017542      -0.022361      -0.046556      -0.003973       0.051800       0.000852       0.000925      -0.013278       0.199526      -0.030184      -0.096771      -0.008033       0.104804             10.008709       4.985154       0.963346       0.380008      16.882227       1.956396       8.158745          -0.000000
          218              C       6.238760      16.079928       1.460895      -0.136821      39.849566 0.52474703E+03  0.12876230E+05                                10.203030                            7.680408      -0.223212       1.913178                    0.998039      29.602499      85.747914       0.592131       0.421551      -1.065454       0.060277      -0.031851      -0.024057       0.072295       0.004057       0.016608       0.000180       0.035452       0.083366      -0.032133      -0.004214       0.036347             12.564590      16.740431      -3.440073      -3.367755      13.980078       2.133275       6.973259          -0.000000
          219              C       7.222490      17.034121       1.353748      -0.094644      33.892220 0.42248977E+03  0.98704418E+04                                 9.099918                            6.856257       0.151347       2.020400                    0.999810      29.139315      83.743456       0.628343       0.417243      -1.062759       0.024034      -0.032986      -0.016628       0.044071       0.014129       0.009897       0.001793      -0.081381       0.036354      -0.050564       0.013070       0.037494             10.809206      15.916559      -2.787802      -2.590304      11.226130       0.869635       5.284930          -0.000001
          220              C       8.541390      16.645376       1.069400      -0.087642      32.438408 0.38448925E+03  0.87450609E+04                                 8.783611                            6.500071       0.148694       2.030897                    0.999660      27.964965      78.462713       0.653498       0.412082      -1.069535      -0.024780      -0.005851       0.003108       0.025651       0.023303       0.006368      -0.005012       0.008020       0.019616      -0.028704       0.008117       0.020587             10.496052      15.697729      -2.789978      -2.541449      10.724443       1.355105       5.065985          -0.000001
          221              C       8.830580      15.359525       0.840684      -0.012748      35.904747 0.40196886E+03  0.91827815E+04                                 9.407227                            6.614905       0.123055       2.055756                    0.999309      26.297681      72.338152       0.656808       0.408212      -1.079302      -0.047304       0.007329       0.007123       0.048396       0.007466       0.006814       0.000038      -0.001041       0.065791      -0.019069      -0.004264       0.023334             12.075415      19.382751      -2.430401      -3.085984      11.380348       1.414948       5.463148           0.000000
          222              C       7.840800      14.386302       0.910741      -0.091681      34.357955 0.42256620E+03  0.98913322E+04                                 9.301635                            6.935177      -0.022031       1.978465                    0.999336      28.815107      83.404627       0.613048       0.426827      -1.054749      -0.003777       0.021986       0.007450       0.023519      -0.000486       0.010635      -0.007711      -0.039969       0.042768      -0.029730       0.007009       0.022720             11.170420      16.599896      -1.782291      -2.073531      11.459550       1.432754       5.451815           0.000001
          223              C       6.565460      14.775047       1.195090      -0.077023      32.616192 0.39393923E+03  0.90654803E+04                                 8.922986                            6.643874       0.128498       2.028416                    0.999506      28.454228      81.795488       0.633432       0.420189      -1.058359       0.021859       0.030793      -0.008319       0.038669       0.025642       0.015783      -0.012963      -0.018508       0.038605      -0.041351       0.019227       0.022124             10.723677      14.549627      -2.871118      -2.030252      11.907217       2.393905       5.714186           0.000001
          224              C      10.249910      14.973498       0.523367       0.676649      23.993965 0.22661505E+03  0.46032092E+04                                 7.831354                            5.443722      -0.233982       2.001515                    0.998898      21.543142      60.798230       0.614893       0.490382      -1.004650       0.066563      -0.017299      -0.032269       0.075968       0.003152       0.013745      -0.069508      -0.074035       0.299940      -0.089328      -0.044291       0.133619              9.928054      14.661203      -0.214716      -1.778241      10.037858       1.741206       5.085103           0.000001
          225              C       4.535080      16.204978       3.750110      -0.142613      38.968045 0.53036301E+03  0.13077571E+05                                10.091690                            7.760192      -0.255541       1.901056                    0.997652      30.027394      87.822135       0.583377       0.425797      -1.060442      -0.002118      -0.010319       0.074455       0.075197      -0.001081       0.013352       0.008496      -0.059693       0.003463      -0.035556       0.003806       0.031751             12.139701      11.662250      -0.364261      -0.557196       6.328589      -3.212086      18.428265          -0.000000
          226              C       5.732980      16.025558       4.442438      -0.103456      34.606998 0.43084885E+03  0.10121972E+05                                 9.229597                            6.925455       0.147461       2.014707                    0.999790      29.480675      85.148066       0.624544       0.417449      -1.061912      -0.031277      -0.008601       0.020538       0.038394      -0.003329      -0.006826       0.006182       0.044775      -0.145624      -0.049712       0.002254       0.047458             11.005636       9.935009      -0.782431      -0.539293       5.177979      -2.105390      17.903919           0.000000
          227              C       5.702730      15.840699       5.818852      -0.088665      33.364956 0.40778488E+03  0.94199760E+04                                 9.000370                            6.725601       0.069917       2.001624                    0.999649      28.496260      80.790631       0.637419       0.415970      -1.066159      -0.019418       0.004926      -0.007959       0.021556      -0.003834       0.018148       0.009662       0.019065      -0.024539      -0.024134       0.000168       0.023967             10.780022       9.214208      -0.266289      -1.233513       4.941237      -2.082106      18.184620           0.000000
          228              C       4.485470      15.797204       6.500878       0.007843      37.491133 0.41331637E+03  0.95157259E+04                                 9.753271                            6.749164       0.003719       2.017541                    0.999196      26.437212      73.200445       0.643722       0.413284      -1.075097       0.010630       0.011238      -0.033940       0.037299      -0.003870       0.000076       0.007280      -0.011527      -0.027487      -0.011746      -0.001917       0.013663             12.780517       9.676303      -0.182181      -0.188809       5.265583      -2.484798      23.399665           0.000000
          229              C       3.314190      15.897788       5.783823      -0.098086      33.107653 0.40736682E+03  0.93972831E+04                                 8.911185                            6.691828       0.138879       2.022220                    0.999648      28.482902      80.399554       0.644101       0.412226      -1.069779       0.013143       0.008768      -0.021561       0.026730       0.000179      -0.018387       0.004635       0.019587      -0.028217      -0.020513      -0.004106       0.024619             10.643261       9.076222      -0.010553       0.577385       5.024028      -2.259132      17.829533           0.000001
          230              C       3.368640      16.066335       4.386805      -0.080589      33.136204 0.40564307E+03  0.94116141E+04                                 9.039414                            6.765105       0.045655       1.995339                    0.999517      28.939782      83.771732       0.623950       0.423093      -1.055614       0.025934      -0.002771       0.028533       0.038657      -0.011643       0.015990       0.003631       0.009890      -0.110670      -0.041618       0.008543       0.033075             10.781637       9.821247       0.324919      -0.415050       5.239326      -2.407918      17.284337           0.000001
          231              C       4.466110      15.612346       7.972075       0.574582      25.445755 0.26335803E+03  0.55276084E+04                                 8.041253                            5.761790      -0.065821       2.027984                    0.999507      22.856565      64.544110       0.617328       0.472715      -1.018813       0.004066      -0.000087       0.040884       0.041086       0.030424       0.002520       0.019173      -0.132327      -0.304725      -0.103245      -0.022003       0.125248             10.194357       8.361571      -0.612999      -0.713234       4.904837      -1.357244      17.316662           0.000000
          232              C       4.519350      18.281913       1.763788      -0.159746      39.908396 0.58790502E+03  0.14910534E+05                                10.400490                            8.262383      -0.439755       1.839398                    0.996371      30.987094      92.642177       0.554607       0.435446      -1.051975      -0.011482       0.071423      -0.012038       0.073334       0.003153       0.000043       0.008375       0.025421      -0.058601      -0.023057       0.000166       0.022891             12.539517       6.567419      -1.739973       0.409769      20.110870      -1.341759      10.940261          -0.000001
          233              C       4.623410      19.219795       2.831127      -0.084042      32.359239 0.43277417E+03  0.10183269E+05                                 8.855198                            6.966121       0.131868       2.014409                    0.999721      29.309604      84.849349       0.619054       0.420486      -1.059497      -0.012849       0.015394      -0.036147       0.041336      -0.003437      -0.005332       0.009905       0.053839       0.144224      -0.052091       0.002354       0.049737             10.292909       4.874857      -0.514948       0.160906      16.678714      -1.292065       9.325156          -0.000002
          234              C       4.711740      20.579045       2.606533      -0.095913      30.741696 0.41283024E+03  0.95911981E+04                                 8.567154                            6.812401       0.010287       1.984444                    0.999502      28.776038      82.526617       0.625381       0.421561      -1.059802      -0.007457      -0.008801      -0.010376       0.015515       0.005087       0.004693       0.016246       0.016999       0.028603      -0.021938       0.001413       0.020525              9.846418       4.830819      -0.129529       0.079550      15.785852      -1.833668       8.922583          -0.000002
          235              C       4.740780      21.030316       1.298115       0.008237      34.935116 0.43335637E+03  0.10128601E+05                                 9.400515                            6.984398      -0.196332       1.952130                    0.998420      26.996455      76.113969       0.620809       0.422128      -1.065968      -0.007917      -0.038808       0.007024       0.040225       0.008572      -0.002706      -0.001226       0.029278      -0.003737      -0.016357      -0.001677       0.018033             11.823130       5.240939       0.574472      -0.112759      20.908636      -2.042491       9.319814          -0.000001
          236              C       4.657290      20.146803       0.234897      -0.090877      30.904456 0.41515508E+03  0.96428653E+04                                 8.585358                            6.820517       0.083404       2.008923                    0.999610      28.561377      81.461565       0.627559       0.420199      -1.062408      -0.008986      -0.013352       0.014775       0.021848       0.002997       0.001864      -0.009026       0.022375       0.053943      -0.022653       0.002568       0.020085              9.919460       4.868728       0.311508      -0.122539      16.573692      -0.469242       8.315959          -0.000002
          237              C       4.526610      18.773961       0.484218      -0.074956      30.761951 0.42151941E+03  0.98848900E+04                                 8.671618                            6.944377      -0.081666       1.959827                    0.998460      29.078303      84.920011       0.608796       0.429023      -1.050820      -0.014456       0.025970       0.018790       0.035164      -0.001764       0.006388       0.023572       0.042603       0.054585      -0.040267       0.010885       0.029382             10.039784       5.246724      -0.194353       0.469926      15.983418      -1.319481       8.889209          -0.000001
          238              C       4.824270      22.511898       1.046734       0.565119      25.305364 0.28343926E+03  0.60593433E+04                                 8.042640                            5.992464      -0.168045       1.988029                    0.999189      23.398881      66.683244       0.603057       0.475097      -1.017542       0.022361       0.046556      -0.003973       0.051800       0.000852      -0.000925       0.013278       0.199526      -0.030184      -0.096771      -0.008033       0.104804             10.008708       4.985153       0.963346      -0.380008      16.882225      -1.956395       8.158744          -0.000000
          239              C       5.861240       2.487427       8.841606      -0.136821      39.849559 0.52474689E+03  0.12876226E+05                                10.203029                            7.680407      -0.223212       1.913178                    0.998039      29.602498      85.747911       0.592131       0.421551      -1.065454      -0.060277      -0.031851       0.024057       0.072295      -0.004057       0.016608      -0.000180       0.035452       0.083366      -0.032133      -0.004214       0.036347             12.564588      16.740419       3.440077      -3.367750      13.980087      -2.133278       6.973256          -0.000000
          240              C       4.877510       3.441621       8.948752      -0.094644      33.892225 0.42248999E+03  0.98704478E+04                                 9.099919                            6.856259       0.151347       2.020400                    0.999810      29.139315      83.743456       0.628342       0.417243      -1.062759      -0.024034      -0.032986       0.016628       0.044071      -0.014129       0.009897      -0.001793      -0.081381       0.036354      -0.050564       0.013070       0.037494             10.809207      15.916554       2.787802      -2.590302      11.226135      -0.869637       5.284930          -0.000001
          241              C       3.558610       3.052876       9.233100      -0.087642      32.438406 0.38448931E+03  0.87450627E+04                                 8.783611                            6.500072       0.148694       2.030897                    0.999660      27.964966      78.462720       0.653498       0.412082      -1.069535       0.024780      -0.005851      -0.003108       0.025651      -0.023303       0.006368       0.005012       0.008020       0.019616      -0.028704       0.008117       0.020587             10.496052      15.697727       2.789977      -2.541450      10.724443      -1.355104       5.065985          -0.000001
          242              C       3.269420       1.767025       9.461816      -0.012748      35.904744 0.40196886E+03  0.91827813E+04                                 9.407227                            6.614905       0.123055       2.055756                    0.999309      26.297681      72.338151       0.656808       0.408212      -1.079302       0.047304       0.007329      -0.007123       0.048396      -0.007466       0.006814      -0.000038      -0.001041       0.065791      -0.019069      -0.004264       0.023334             12.075414      19.382749       2.430401      -3.085983      11.380346      -1.414947       5.463147           0.000001
          243              C       4.259200       0.793802       9.391759      -0.091681      34.357958 0.42256619E+03  0.98913320E+04                                 9.301635                            6.935177      -0.022031       1.978465                    0.999336      28.815106      83.404624       0.613048       0.426827      -1.054749       0.003777       0.021986      -0.007450       0.023519       0.000486       0.010635       0.007711      -0.039969       0.042768      -0.029730       0.007009       0.022720             11.170422      16.599899       1.782294      -2.073531      11.459552      -1.432754       5.451815           0.000001
          244              C       5.534540       1.182547       9.107410      -0.077023      32.616179 0.39393889E+03  0.90654708E+04                                 8.922983                            6.643871       0.128498       2.028416                    0.999506      28.454227      81.795486       0.633432       0.420189      -1.058358      -0.021859       0.030793       0.008319       0.038669      -0.025642       0.015783       0.012963      -0.018508       0.038606      -0.041351       0.019227       0.022124             10.723674      14.549622       2.871118      -2.030252      11.907216      -2.393903       5.714184           0.000001
          245              C       1.850090       1.380998       9.779133       0.676649      23.993965 0.22661505E+03  0.46032092E+04                                 7.831355                            5.443722      -0.233982       2.001515                    0.998898      21.543142      60.798231       0.614893       0.490382      -1.004650      -0.066563      -0.017299       0.032269       0.075968      -0.003152       0.013745       0.069508      -0.074035       0.299940      -0.089328      -0.044291       0.133619              9.928054      14.661202       0.214716      -1.778240      10.037858      -1.741206       5.085103           0.000001
          246              C       7.564920       2.612478       6.552390      -0.142613      38.968029 0.53036286E+03  0.13077567E+05                                10.091687                            7.760191      -0.255541       1.901056                    0.997652      30.027394      87.822132       0.583377       0.425797      -1.060442       0.002118      -0.010319      -0.074455       0.075197       0.001081       0.013352      -0.008496      -0.059693       0.003463      -0.035556       0.003806       0.031751             12.139695      11.662249       0.364262      -0.557191       6.328586       3.212083      18.428249          -0.000000
          247              C       6.367020       2.433057       5.860062      -0.103456      34.607000 0.43084881E+03  0.10121971E+05                                 9.229597                            6.925455       0.147461       2.014707                    0.999790      29.480674      85.148064       0.624544       0.417449      -1.061912       0.031277      -0.008601      -0.020538       0.038394       0.003329      -0.006826      -0.006182       0.044775      -0.145624      -0.049712       0.002254       0.047458             11.005637       9.935010       0.782429      -0.539294       5.177977       2.105389      17.903923           0.000000
          248              C       6.397270       2.248200       4.483648      -0.088665      33.364939 0.40778456E+03  0.94199671E+04                                 9.000367                            6.725599       0.069917       2.001624                    0.999649      28.496260      80.790633       0.637419       0.415970      -1.066158       0.019418       0.004926       0.007959       0.021556       0.003834       0.018148      -0.009662       0.019065      -0.024539      -0.024134       0.000168       0.023966             10.780018       9.214211       0.266289      -1.233515       4.941234       2.082102      18.184608           0.000000
          249              C       7.614530       2.204704       3.801623       0.007843      37.491115 0.41331612E+03  0.95157190E+04                                 9.753268                            6.749162       0.003719       2.017541                    0.999196      26.437212      73.200447       0.643722       0.413284      -1.075096      -0.010630       0.011238       0.033940       0.037299       0.003870       0.000076      -0.007280      -0.011527      -0.027487      -0.011746      -0.001917       0.013663             12.780511       9.676307       0.182180      -0.188810       5.265581       2.484797      23.399644           0.000000
          250              C       8.785810       2.305288       4.518677      -0.098086      33.107634 0.40736681E+03  0.93972828E+04                                 8.911182                            6.691828       0.138879       2.022220                    0.999648      28.482903      80.399559       0.644101       0.412226      -1.069779      -0.013143       0.008768       0.021561       0.026730      -0.000179      -0.018387      -0.004635       0.019587      -0.028217      -0.020513      -0.004106       0.024619             10.643255       9.076227       0.010554       0.577389       5.024026       2.259129      17.829512           0.000001
          251              C       8.731360       2.473835       5.915696      -0.080588      33.136177 0.40564300E+03  0.94116121E+04                                 9.039409                            6.765105       0.045655       1.995339                    0.999517      28.939782      83.771733       0.623950       0.423093      -1.055614      -0.025934      -0.002771      -0.028533       0.038657       0.011643       0.015990      -0.003631       0.009890      -0.110670      -0.041618       0.008543       0.033075             10.781628       9.821250      -0.324918      -0.415048       5.239323       2.407914      17.284311           0.000001
          252              C       7.633890       2.019846       2.330426       0.574582      25.445775 0.26335825E+03  0.55276142E+04                                 8.041258                            5.761793      -0.065821       2.027984                    0.999507      22.856565      64.544113       0.617328       0.472715      -1.018813      -0.004066      -0.000087      -0.040884       0.041086      -0.030424       0.002520      -0.019173      -0.132327      -0.304725      -0.103245      -0.022003       0.125248             10.194364       8.361569       0.612998      -0.713234       4.904839       1.357247      17.316685           0.000000
          253              C       7.580650       4.689413       8.538712      -0.159746      39.908401 0.58790544E+03  0.14910547E+05                                10.400491                            8.262386      -0.439755       1.839398                    0.996371      30.987094      92.642176       0.554607       0.435446      -1.051975       0.011482       0.071423       0.012038       0.073334      -0.003153       0.000043      -0.008375       0.025421      -0.058601      -0.023057       0.000166       0.022891             12.539516       6.567420       1.739973       0.409768      20.110871       1.341755      10.940258          -0.000001
          254              C       7.476590       5.627295       7.471373      -0.084042      32.359239 0.43277417E+03  0.10183269E+05                                 8.855198                            6.966121       0.131868       2.014409                    0.999721      29.309603      84.849346       0.619054       0.420486      -1.059497       0.012849       0.015394       0.036147       0.041336       0.003437      -0.005332      -0.009905       0.053839       0.144224      -0.052091       0.002354       0.049737             10.292910       4.874858       0.514948       0.160906      16.678714       1.292071       9.325157          -0.000002
          255              C       7.388260       6.986545       7.695968      -0.095913      30.741720 0.41283046E+03  0.95912046E+04                                 8.567158                            6.812403       0.010287       1.984444                    0.999502      28.776036      82.526611       0.625381       0.421561      -1.059802       0.007457      -0.008801       0.010376       0.015515      -0.005087       0.004693      -0.016246       0.016999       0.028603      -0.021938       0.001413       0.020525              9.846424       4.830821       0.129530       0.079550      15.785862       1.833676       8.922590          -0.000002
          256              C       7.359220       7.437816       9.004385       0.008237      34.935088 0.43335610E+03  0.10128593E+05                                 9.400509                            6.984396      -0.196332       1.952130                    0.998420      26.996455      76.113967       0.620809       0.422128      -1.065968       0.007917      -0.038808      -0.007024       0.040225      -0.008572      -0.002706       0.001226       0.029278      -0.003737      -0.016357      -0.001677       0.018033             11.823119       5.240936      -0.574471      -0.112759      20.908607       2.042487       9.319815          -0.000001
          257              C       7.442710       6.554304      10.067603      -0.090877      30.904436 0.41515499E+03  0.96428625E+04                                 8.585355                            6.820516       0.083404       2.008923                    0.999610      28.561376      81.461559       0.627559       0.420199      -1.062408       0.008985      -0.013352      -0.014775       0.021848      -0.002997       0.001864       0.009026       0.022376       0.053943      -0.022653       0.002568       0.020085              9.919453       4.868727      -0.311507      -0.122539      16.573672       0.469230       8.315959          -0.000002
          258              C       7.573390       5.181461       9.818283      -0.074956      30.761930 0.42151943E+03  0.98848907E+04                                 8.671614                            6.944378      -0.081666       1.959827                    0.998460      29.078303      84.920009       0.608796       0.429023      -1.050820       0.014456       0.025970      -0.018790       0.035164       0.001764       0.006388      -0.023572       0.042603       0.054585      -0.040267       0.010885       0.029382             10.039777       5.246723       0.194352       0.469926      15.983403       1.319472       8.889204          -0.000001
          259              C       7.275730       8.919399       9.255766       0.565119      25.305340 0.28343913E+03  0.60593399E+04                                 8.042635                            5.992463      -0.168045       1.988029                    0.999189      23.398880      66.683244       0.603057       0.475097      -1.017542      -0.022361       0.046556       0.003973       0.051800      -0.000852      -0.000925      -0.013278       0.199526      -0.030184      -0.096771      -0.008033       0.104804             10.008699       4.985151      -0.963345      -0.380008      16.882202       1.956388       8.158745          -0.000000
          260              C       0.188760      11.105073       8.841606      -0.136821      39.849562 0.52474691E+03  0.12876227E+05                                10.203029                            7.680407      -0.223212       1.913178                    0.998039      29.602499      85.747914       0.592131       0.421551      -1.065454       0.060277       0.031851       0.024057       0.072295      -0.004057      -0.016608       0.000180       0.035452       0.083366      -0.032133      -0.004214       0.036347             12.564588      16.740421       3.440078       3.367751      13.980088       2.133278       6.973256          -0.000000
          261              C       1.172490      10.150879       8.948752      -0.094644      33.892225 0.42248998E+03  0.98704476E+04                                 9.099919                            6.856259       0.151347       2.020400                    0.999810      29.139315      83.743458       0.628342       0.417243      -1.062759       0.024034       0.032986       0.016628       0.044071      -0.014129      -0.009897       0.001793      -0.081381       0.036354      -0.050564       0.013070       0.037494             10.809207      15.916555       2.787803       2.590303      11.226136       0.869637       5.284930          -0.000001
          262              C       2.491390      10.539624       9.233100      -0.087642      32.438404 0.38448926E+03  0.87450614E+04                                 8.783610                            6.500072       0.148694       2.030897                    0.999660      27.964965      78.462716       0.653498       0.412082      -1.069535      -0.024780       0.005851      -0.003108       0.025651      -0.023303      -0.006368      -0.005012       0.008020       0.019616      -0.028704       0.008117       0.020587             10.496051      15.697727       2.789977       2.541450      10.724442       1.355103       5.065984          -0.000001
          263              C       2.780580      11.825475       9.461816      -0.012748      35.904745 0.40196886E+03  0.91827817E+04                                 9.407227                            6.614905       0.123055       2.055756                    0.999309      26.297681      72.338154       0.656808       0.408212      -1.079302      -0.047304      -0.007329      -0.007123       0.048396      -0.007466      -0.006814       0.000038      -0.001041       0.065791      -0.019069      -0.004264       0.023334             12.075415      19.382751       2.430401       3.085984      11.380347       1.414948       5.463148           0.000000
          264              C       1.790800      12.798698       9.391759      -0.091681      34.357957 0.42256619E+03  0.98913321E+04                                 9.301635                            6.935176      -0.022031       1.978465                    0.999336      28.815107      83.404625       0.613048       0.426827      -1.054749      -0.003777      -0.021986      -0.007450       0.023519       0.000486      -0.010635      -0.007711      -0.039969       0.042768      -0.029730       0.007009       0.022720             11.170421      16.599897       1.782293       2.073531      11.459552       1.432754       5.451815           0.000001
          265              C       0.515460      12.409953       9.107410      -0.077023      32.616195 0.39393913E+03  0.90654774E+04                                 8.922986                            6.643873       0.128498       2.028416                    0.999506      28.454227      81.795486       0.633432       0.420189      -1.058359       0.021859      -0.030793       0.008319       0.038669      -0.025642      -0.015783      -0.012963      -0.018508       0.038606      -0.041351       0.019227       0.022124             10.723677      14.549623       2.871119       2.030252      11.907223       2.393904       5.714185           0.000001
          266              C       4.199910      12.211502       9.779133       0.676649      23.993965 0.22661504E+03  0.46032091E+04                                 7.831355                            5.443722      -0.233982       2.001515                    0.998898      21.543142      60.798232       0.614893       0.490382      -1.004650       0.066563       0.017299       0.032269       0.075968      -0.003152      -0.013745      -0.069508      -0.074035       0.299940      -0.089328      -0.044291       0.133619              9.928055      14.661203       0.214717       1.778240      10.037858       1.741206       5.085103           0.000001
          267              C      10.585080      10.980021       6.552390      -0.142613      38.968032 0.53036287E+03  0.13077567E+05                                10.091687                            7.760191      -0.255541       1.901056                    0.997652      30.027394      87.822132       0.583377       0.425797      -1.060442      -0.002118       0.010319      -0.074455       0.075197       0.001081      -0.013352       0.008496      -0.059693       0.003463      -0.035556       0.003806       0.031751             12.139696      11.662248       0.364261       0.557192       6.328589      -3.212087      18.428251          -0.000000
          268              C      11.782980      11.159442       5.860062      -0.103456      34.607000 0.43084888E+03  0.10121973E+05                                 9.229597                            6.925455       0.147461       2.014707                    0.999790      29.480674      85.148060       0.624544       0.417448      -1.061912      -0.031277       0.008601      -0.020538       0.038394       0.003329       0.006826       0.006182       0.044775      -0.145624      -0.049712       0.002254       0.047458             11.005636       9.935010       0.782432       0.539292       5.177979      -2.105392      17.903919           0.000000
          269              C      11.752730      11.344301       4.483648      -0.088665      33.364936 0.40778459E+03  0.94199678E+04                                 9.000366                            6.725599       0.069917       2.001624                    0.999649      28.496260      80.790630       0.637419       0.415970      -1.066158      -0.019418      -0.004926       0.007959       0.021556       0.003834      -0.018148       0.009662       0.019065      -0.024539      -0.024134       0.000168       0.023966             10.780016       9.214211       0.266288       1.233515       4.941235      -2.082105      18.184603           0.000000
          270              C      10.535470      11.387797       3.801623       0.007843      37.491115 0.41331614E+03  0.95157194E+04                                 9.753267                            6.749162       0.003719       2.017541                    0.999196      26.437212      73.200445       0.643722       0.413284      -1.075097       0.010630      -0.011238       0.033940       0.037299       0.003870      -0.000076       0.007280      -0.011527      -0.027487      -0.011746      -0.001917       0.013663             12.780510       9.676307       0.182181       0.188809       5.265582      -2.484799      23.399642           0.000000
          271              C       9.364190      11.287212       4.518677      -0.098086      33.107636 0.40736680E+03  0.93972826E+04                                 8.911182                            6.691829       0.138879       2.022220                    0.999648      28.482902      80.399557       0.644101       0.412226      -1.069779       0.013143      -0.008768       0.021561       0.026730      -0.000179       0.018387       0.004635       0.019587      -0.028217      -0.020513      -0.004106       0.024619             10.643256       9.076227       0.010555      -0.577389       5.024028      -2.259132      17.829514           0.000001
          272              C       9.418640      11.118665       5.915696      -0.080589      33.136181 0.40564303E+03  0.94116129E+04                                 9.039410                            6.765105       0.045655       1.995339                    0.999517      28.939782      83.771733       0.623950       0.423093      -1.055614       0.025934       0.002771      -0.028533       0.038657       0.011643      -0.015990       0.003631       0.009890      -0.110670      -0.041618       0.008543       0.033075             10.781630       9.821250      -0.324920       0.415049       5.239325      -2.407917      17.284315           0.000001
          273              C      10.516110      11.572655       2.330426       0.574582      25.445772 0.26335824E+03  0.55276137E+04                                 8.041257                            5.761793      -0.065821       2.027984                    0.999507      22.856565      64.544111       0.617328       0.472715      -1.018813       0.004066       0.000087      -0.040884       0.041086      -0.030424      -0.002520       0.019173      -0.132327      -0.304725      -0.103245      -0.022003       0.125248             10.194362       8.361569       0.612998       0.713232       4.904839      -1.357245      17.316680           0.000000
          274              C      10.569350       8.903087       8.538712      -0.159746      39.908401 0.58790543E+03  0.14910547E+05                                10.400491                            8.262386      -0.439755       1.839398                    0.996371      30.987094      92.642174       0.554607       0.435446      -1.051975      -0.011482      -0.071423       0.012038       0.073334      -0.003153      -0.000043       0.008375       0.025421      -0.058601      -0.023057       0.000166       0.022891             12.539517       6.567420       1.739973      -0.409768      20.110872      -1.341755      10.940258          -0.000001
          275              C      10.673410       7.965205       7.471373      -0.084042      32.359242 0.43277419E+03  0.10183269E+05                                 8.855199                            6.966121       0.131868       2.014409                    0.999721      29.309603      84.849347       0.619054       0.420486      -1.059497      -0.012849      -0.015394       0.036147       0.041336       0.003437       0.005332       0.009905       0.053839       0.144224      -0.052091       0.002354       0.049737             10.292911       4.874858       0.514948      -0.160906      16.678719      -1.292072       9.325157          -0.000002
          276              C      10.761740       6.605955       7.695968      -0.095913      30.741713 0.41283030E+03  0.95912001E+04                                 8.567157                            6.812402       0.010287       1.984444                    0.999502      28.776038      82.526619       0.625381       0.421561      -1.059802      -0.007457       0.008801       0.010376       0.015515      -0.005087      -0.004693       0.016246       0.016999       0.028603      -0.021938       0.001413       0.020525              9.846423       4.830820       0.129529      -0.079550      15.785858      -1.833678       8.922592          -0.000002
          277              C      10.790780       6.154684       9.004385       0.008237      34.935098 0.43335591E+03  0.10128588E+05                                 9.400511                            6.984394      -0.196332       1.952130                    0.998420      26.996455      76.113968       0.620809       0.422128      -1.065968      -0.007917       0.038808      -0.007024       0.040225      -0.008572       0.002706      -0.001226       0.029278      -0.003737      -0.016357      -0.001677       0.018033             11.823124       5.240936      -0.574471       0.112759      20.908620      -2.042491       9.319816          -0.000001
          278              C      10.707290       7.038196      10.067603      -0.090877      30.904442 0.41515499E+03  0.96428628E+04                                 8.585356                            6.820516       0.083404       2.008923                    0.999610      28.561376      81.461562       0.627559       0.420199      -1.062408      -0.008985       0.013352      -0.014775       0.021848      -0.002997      -0.001864      -0.009026       0.022375       0.053943      -0.022653       0.002568       0.020085              9.919456       4.868727      -0.311508       0.122539      16.573680      -0.469230       8.315960          -0.000002
          279              C      10.576610       8.411039       9.818283      -0.074956      30.761948 0.42151966E+03  0.98848972E+04                                 8.671617                            6.944380      -0.081666       1.959827                    0.998460      29.078303      84.920010       0.608795       0.429023      -1.050820      -0.014456      -0.025970      -0.018790       0.035164       0.001764      -0.006388       0.023572       0.042603       0.054585      -0.040267       0.010885       0.029382             10.039783       5.246725       0.194352      -0.469925      15.983418      -1.319471       8.889205          -0.000001
          280              C      10.874270       4.673102       9.255766       0.565119      25.305366 0.28343927E+03  0.60593435E+04                                 8.042640                            5.992464      -0.168045       1.988029                    0.999189      23.398881      66.683245       0.603057       0.475097      -1.017542       0.022361      -0.046556       0.003973       0.051800      -0.000852       0.000925       0.013278       0.199526      -0.030184      -0.096771      -0.008033       0.104804             10.008709       4.985154      -0.963346       0.380008      16.882230      -1.956395       8.158745          -0.000000
          281              O       9.584410       2.169363      19.385184      -0.764592      50.739421 0.80358206E+03  0.21378202E+05                                11.080978                            8.927903      -0.169132       1.949976                    0.995581      31.445369      87.201413       0.618964       0.371963      -1.127950       0.072718      -0.005116       0.016952       0.074842       0.012152      -0.013075      -0.018245      -0.010518       0.034119      -0.019001      -0.012981       0.031982             13.318532      16.606221       3.549054      -6.124986      11.156258      -3.702785      12.193116           0.000001
          282              O       5.088050       2.240044      19.863220      -0.652790      43.628877 0.58490117E+03  0.14355552E+05                                 9.909022                            7.478491       0.315749       2.128169                    0.997622      28.918537      76.728011       0.695972       0.358572      -1.139691      -0.073881       0.022286       0.032360       0.083680       0.050214      -0.024517       0.022596      -0.055517       0.109959      -0.084501       0.034777       0.049724             12.436525      19.737384       6.475678       0.406369      11.402729      -0.824790       6.169460           0.000000
          283              O       4.422550       0.260976      20.555548      -0.718576      49.485690 0.71011957E+03  0.18374646E+05                                10.827577                            8.371089       0.064805       2.018374                    0.997266      31.067925      85.848260       0.639668       0.370053      -1.125843      -0.015824       0.099080      -0.028270       0.104242      -0.009582      -0.002963       0.037111      -0.108287       0.247581      -0.096249      -0.002566       0.098815             12.945909      10.172392      -2.356321       1.603520      20.586355      -3.595131       8.078981           0.000001
          284              O      11.654720       1.772462      12.084833      -0.647799      38.408401 0.61861201E+03  0.15397882E+05                                 9.067840                            7.711700       0.323953       2.119794                    0.997721      29.460572      78.730109       0.682575       0.360507      -1.138104       0.022074       0.014051       0.062793       0.068027       0.011188      -0.070883       0.006216       0.009608      -0.223405      -0.108732       0.031927       0.076805             10.347607      11.503716      -1.730388      -3.944023       6.587599       1.491983      12.951505           0.000001
          285              O       9.470670       2.147615      11.961203      -0.609951      35.137346 0.54253931E+03  0.13062252E+05                                 8.500313                            7.183984       0.554128       2.209976                    0.998304      28.365356      74.435015       0.713162       0.356723      -1.141659      -0.013015       0.009439       0.054695       0.057008       0.021483       0.077116      -0.021454      -0.048914      -0.171662      -0.114831       0.051691       0.063141              9.740649      10.126645      -0.072561       4.223514       6.423240      -0.468132      12.672063           0.000000
          286              O      10.911780       9.759415      18.585710      -0.661194      34.602474 0.57859015E+03  0.14179232E+05                                 8.403299                            7.423079       0.403967       2.141458                    0.997665      29.596614      78.776613       0.699835       0.357132      -1.139468       0.026087      -0.068546      -0.026925       0.078128      -0.001430       0.008331      -0.078751       0.081245      -0.012342      -0.102070       0.039972       0.062098              9.239146       6.900342       0.443744       0.563420      12.259170      -2.207641       8.557924           0.000000
          287              O      10.865800       9.335329       0.160719      -0.618330      34.712397 0.55229450E+03  0.13377719E+05                                 8.481965                            7.278072       0.327422       2.135252                    0.996884      28.698901      75.931023       0.703075       0.359661      -1.137513       0.019009      -0.060832       0.016358       0.065798      -0.002138      -0.006278       0.051978       0.126633       0.129971      -0.103393       0.039663       0.063730              9.657503       5.827662       0.787183       0.617369      11.766655       4.610382      11.378191          -0.000001
          288              O       8.565590      11.423137      19.385184      -0.764592      50.739422 0.80358207E+03  0.21378203E+05                                11.080979                            8.927903      -0.169132       1.949976                    0.995581      31.445369      87.201414       0.618964       0.371963      -1.127950      -0.072718       0.005116       0.016952       0.074842       0.012152       0.013075       0.018245      -0.010518       0.034119      -0.019001      -0.012981       0.031982             13.318532      16.606221       3.549055       6.124986      11.156259       3.702786      12.193116           0.000001
          289              O       0.961950      11.352456      19.863220      -0.652790      43.628873 0.58490111E+03  0.14355551E+05                                 9.909021                            7.478490       0.315749       2.128170                    0.997622      28.918536      76.728007       0.695972       0.358572      -1.139691       0.073881      -0.022286       0.032360       0.083680       0.050214       0.024517      -0.022596      -0.055517       0.109959      -0.084501       0.034777       0.049724             12.436523      19.737383       6.475676      -0.406368      11.402728       0.824790       6.169460           0.000000
          290              O       1.627450      13.331524      20.555548      -0.718576      49.485691 0.71011958E+03  0.18374647E+05                                10.827578                            8.371089       0.064805       2.018374                    0.997266      31.067925      85.848261       0.639668       0.370053      -1.125843       0.015824      -0.099080      -0.028270       0.104242      -0.009582       0.002963      -0.037111      -0.108287       0.247581      -0.096249      -0.002566       0.098815             12.945910      10.172393      -2.356321      -1.603521      20.586355       3.595131       8.078981           0.000001
          291              O       6.495280      11.820038      12.084833      -0.647799      38.408397 0.61861188E+03  0.15397878E+05                                 9.067839                            7.711699       0.323953       2.119794                    0.997721      29.460572      78.730107       0.682575       0.360507      -1.138104      -0.022074      -0.014051       0.062793       0.068027       0.011188       0.070883      -0.006216       0.009608      -0.223405      -0.108732       0.031927       0.076805             10.347606      11.503716      -1.730385       3.944023       6.587597      -1.491981      12.951504           0.000001
          292              O       8.679330      11.444885      11.961203      -0.609951      35.137349 0.54253942E+03  0.13062255E+05                                 8.500314                            7.183985       0.554128       2.209976                    0.998304      28.365357      74.435019       0.713162       0.356723      -1.141659       0.013015      -0.009439       0.054695       0.057008       0.021483      -0.077116       0.021454      -0.048914      -0.171662      -0.114831       0.051691       0.063141              9.740650      10.126645      -0.072564      -4.223513       6.423241       0.468134      12.672064           0.000000
          293              O       7.238220       3.833085      18.585710      -0.661194      34.602490 0.57859055E+03  0.14179245E+05                                 8.403303                            7.423082       0.403967       2.141458                    0.997664      29.596615      78.776620       0.699835       0.357132      -1.139468      -0.026087       0.068546      -0.026925       0.078128      -0.001430      -0.008331       0.078751       0.081245      -0.012342      -0.102070       0.039972       0.062098              9.239150       6.900345       0.443744      -0.563420      12.259182       2.207642       8.557924           0.000000
          294              O       7.284200       4.257171       0.160719      -0.618330      34.712412 0.55229468E+03  0.13377725E+05                                 8.481967                            7.278074       0.327422       2.135252                    0.996884      28.698902      75.931027       0.703075       0.359661      -1.137513      -0.019009       0.060832       0.016358       0.065798      -0.002138       0.006278      -0.051978       0.126633       0.129971      -0.103393       0.039663       0.063730              9.657508       5.827664       0.787183      -0.617369      11.766666      -4.610389      11.378194          -0.000001
          295              O       3.534410      25.015637      11.522316      -0.764592      50.739430 0.80358208E+03  0.21378203E+05                                11.080980                            8.927903      -0.169132       1.949976                    0.995581      31.445369      87.201414       0.618964       0.371963      -1.127950       0.072718       0.005116      -0.016952       0.074842      -0.012152       0.013075      -0.018245      -0.010518       0.034119      -0.019001      -0.012981       0.031982             13.318535      16.606224      -3.549056       6.124988      11.156261      -3.702786      12.193118           0.000001
          296              O      11.138050      24.944956      11.044280      -0.652790      43.628873 0.58490111E+03  0.14355551E+05                                 9.909021                            7.478490       0.315749       2.128170                    0.997622      28.918536      76.728007       0.695972       0.358572      -1.139691      -0.073881      -0.022286      -0.032360       0.083680      -0.050213       0.024517       0.022596      -0.055517       0.109959      -0.084501       0.034777       0.049724             12.436524      19.737383      -6.475677      -0.406369      11.402728      -0.824790       6.169460           0.000000
          297              O      10.472550      26.924024      10.351952      -0.718576      49.485691 0.71011959E+03  0.18374647E+05                                10.827577                            8.371089       0.064805       2.018374                    0.997266      31.067926      85.848262       0.639668       0.370053      -1.125843      -0.015824      -0.099080       0.028270       0.104242       0.009582       0.002963       0.037111      -0.108287       0.247581      -0.096249      -0.002566       0.098815             12.945909      10.172392       2.356321      -1.603521      20.586353      -3.595133       8.078982           0.000001
          298              O       5.604720      25.412538      18.822668      -0.647799      38.408402 0.61861193E+03  0.15397880E+05                                 9.067840                            7.711699       0.323953       2.119794                    0.997721      29.460572      78.730110       0.682575       0.360507      -1.138104       0.022074      -0.014051      -0.062793       0.068027      -0.011188       0.070883       0.006215       0.009608      -0.223405      -0.108732       0.031927       0.076805             10.347608      11.503719       1.730386       3.944023       6.587598       1.491980      12.951507           0.000001
          299              O       3.420670      25.037385      18.946298      -0.609951      35.137349 0.54253936E+03  0.13062253E+05                                 8.500313                            7.183984       0.554128       2.209976                    0.998304      28.365356      74.435015       0.713162       0.356723      -1.141659      -0.013015      -0.009439      -0.054695       0.057008      -0.021483      -0.077116      -0.021454      -0.048914      -0.171662      -0.114831       0.051691       0.063141              9.740650      10.126646       0.072564      -4.223513       6.423241      -0.468135      12.672063           0.000001
          300              O       4.861780      17.425585      12.321790      -0.661194      34.602491 0.57859057E+03  0.14179245E+05                                 8.403303                            7.423082       0.403967       2.141458                    0.997665      29.596616      78.776622       0.699835       0.357132      -1.139468       0.026087       0.068546       0.026925       0.078128       0.001430      -0.008331      -0.078751       0.081245      -0.012342      -0.102070       0.039972       0.062098              9.239150       6.900345      -0.443744      -0.563420      12.259181      -2.207641       8.557924           0.000000
          301              O       4.815800      17.849671      10.141781      -0.618330      34.712405 0.55229454E+03  0.13377720E+05                                 8.481966                            7.278072       0.327422       2.135252                    0.996884      28.698900      75.931017       0.703075       0.359661      -1.137513       0.019009       0.060832      -0.016358       0.065798       0.002138       0.006278       0.051978       0.126633       0.129971      -0.103393       0.039663       0.063730              9.657506       5.827663      -0.787183      -0.617369      11.766663       4.610389      11.378193          -0.000001
          302              O       2.515590      15.761863      11.522316      -0.764592      50.739431 0.80358208E+03  0.21378203E+05                                11.080980                            8.927903      -0.169132       1.949976                    0.995581      31.445369      87.201414       0.618964       0.371963      -1.127950      -0.072718      -0.005116      -0.016952       0.074842      -0.012152      -0.013075       0.018245      -0.010518       0.034119      -0.019001      -0.012981       0.031982             13.318535      16.606225      -3.549057      -6.124988      11.156262       3.702787      12.193118           0.000001
          303              O       7.011950      15.832544      11.044280      -0.652790      43.628879 0.58490120E+03  0.14355553E+05                                 9.909022                            7.478491       0.315749       2.128169                    0.997622      28.918537      76.728013       0.695972       0.358572      -1.139691       0.073881       0.022286      -0.032360       0.083680      -0.050214      -0.024517      -0.022596      -0.055517       0.109959      -0.084501       0.034777       0.049724             12.436525      19.737386      -6.475678       0.406369      11.402730       0.824790       6.169461           0.000000
          304              O       7.677450      13.853476      10.351952      -0.718576      49.485691 0.71011961E+03  0.18374648E+05                                10.827577                            8.371089       0.064805       2.018374                    0.997266      31.067926      85.848263       0.639668       0.370053      -1.125843       0.015824       0.099080       0.028270       0.104242       0.009582      -0.002963      -0.037111      -0.108287       0.247581      -0.096249      -0.002566       0.098815             12.945909      10.172392       2.356321       1.603521      20.586353       3.595133       8.078982           0.000001
          305              O       0.445280      15.364962      18.822668      -0.647799      38.408401 0.61861196E+03  0.15397881E+05                                 9.067840                            7.711699       0.323953       2.119794                    0.997721      29.460571      78.730106       0.682575       0.360507      -1.138104      -0.022074       0.014051      -0.062793       0.068027      -0.011188      -0.070883      -0.006216       0.009608      -0.223405      -0.108732       0.031927       0.076805             10.347608      11.503718       1.730388      -3.944022       6.587600      -1.491982      12.951505           0.000001
          306              O       2.629330      15.740115      18.946298      -0.609951      35.137350 0.54253936E+03  0.13062253E+05                                 8.500314                            7.183984       0.554128       2.209976                    0.998304      28.365357      74.435019       0.713162       0.356723      -1.141659       0.013015       0.009439      -0.054695       0.057008      -0.021483       0.077116       0.021454      -0.048914      -0.171662      -0.114831       0.051691       0.063141              9.740651      10.126647       0.072561       4.223514       6.423241       0.468133      12.672064           0.000001
          307              O       1.188220      23.351915      12.321790      -0.661194      34.602489 0.57859051E+03  0.14179243E+05                                 8.403302                            7.423082       0.403967       2.141458                    0.997665      29.596615      78.776618       0.699835       0.357132      -1.139468      -0.026087      -0.068546       0.026925       0.078128       0.001430       0.008331       0.078751       0.081245      -0.012342      -0.102070       0.039972       0.062098              9.239150       6.900345      -0.443744       0.563420      12.259180       2.207641       8.557924           0.000000
          308              O       1.234200      22.927829      10.141781      -0.618330      34.712412 0.55229470E+03  0.13377725E+05                                 8.481968                            7.278074       0.327421       2.135252                    0.996884      28.698902      75.931028       0.703075       0.359661      -1.137513      -0.019008      -0.060832      -0.016358       0.065798       0.002138      -0.006278      -0.051978       0.126633       0.129971      -0.103393       0.039663       0.063730              9.657508       5.827664      -0.787183       0.617369      11.766666      -4.610390      11.378195          -0.000001
          309              O       2.515590      25.015637       1.219816      -0.764592      50.739431 0.80358205E+03  0.21378202E+05                                11.080980                            8.927903      -0.169132       1.949976                    0.995581      31.445369      87.201412       0.618964       0.371963      -1.127950      -0.072718       0.005116      -0.016952       0.074842       0.012152      -0.013075      -0.018245      -0.010518       0.034119      -0.019001      -0.012981       0.031982             13.318535      16.606224       3.549056      -6.124989      11.156261      -3.702787      12.193119           0.000001
          310              O       7.011950      24.944956       0.741780      -0.652790      43.628876 0.58490114E+03  0.14355552E+05                                 9.909022                            7.478491       0.315749       2.128170                    0.997622      28.918536      76.728009       0.695972       0.358572      -1.139691       0.073881      -0.022286      -0.032360       0.083680       0.050214      -0.024517       0.022596      -0.055517       0.109959      -0.084501       0.034777       0.049724             12.436525      19.737386       6.475677       0.406370      11.402729      -0.824790       6.169461           0.000000
          311              O       7.677450      26.924024       0.049452      -0.718576      49.485689 0.71011957E+03  0.18374646E+05                                10.827577                            8.371089       0.064805       2.018374                    0.997266      31.067925      85.848260       0.639668       0.370053      -1.125843       0.015824      -0.099080       0.028270       0.104242      -0.009582      -0.002963       0.037111      -0.108287       0.247581      -0.096249      -0.002566       0.098815             12.945909      10.172393      -2.356321       1.603521      20.586353      -3.595132       8.078982           0.000001
          312              O       0.445280      25.412538       8.520167      -0.647799      38.408398 0.61861173E+03  0.15397874E+05                                 9.067839                            7.711698       0.323953       2.119794                    0.997721      29.460572      78.730109       0.682575       0.360507      -1.138104      -0.022074      -0.014051      -0.062793       0.068027       0.011188      -0.070883       0.006215       0.009608      -0.223405      -0.108732       0.031927       0.076805             10.347606      11.503720      -1.730386      -3.944022       6.587597       1.491981      12.951503           0.000001
          313              O       2.629330      25.037385       8.643797      -0.609951      35.137345 0.54253917E+03  0.13062248E+05                                 8.500313                            7.183983       0.554128       2.209976                    0.998304      28.365356      74.435017       0.713162       0.356723      -1.141659       0.013015      -0.009439      -0.054695       0.057008       0.021483       0.077116      -0.021454      -0.048914      -0.171662      -0.114831       0.051691       0.063141              9.740649      10.126648      -0.072564       4.223513       6.423240      -0.468134      12.672060           0.000001
          314              O       1.188220      17.425585       2.019290      -0.661194      34.602492 0.57859060E+03  0.14179246E+05                                 8.403303                            7.423083       0.403966       2.141458                    0.997664      29.596616      78.776624       0.699835       0.357132      -1.139468      -0.026087       0.068546       0.026925       0.078128      -0.001430       0.008331      -0.078751       0.081245      -0.012342      -0.102070       0.039972       0.062098              9.239151       6.900346       0.443744       0.563420      12.259181      -2.207641       8.557925           0.000000
          315              O       1.234200      17.849671      20.444281      -0.618330      34.712416 0.55229474E+03  0.13377727E+05                                 8.481968                            7.278074       0.327421       2.135252                    0.996884      28.698902      75.931030       0.703075       0.359661      -1.137513      -0.019008       0.060832      -0.016358       0.065798      -0.002138      -0.006278       0.051978       0.126633       0.129971      -0.103393       0.039663       0.063730              9.657509       5.827664       0.787183       0.617369      11.766668       4.610391      11.378195          -0.000001
          316              O       3.534410      15.761863       1.219816      -0.764592      50.739433 0.80358205E+03  0.21378202E+05                                11.080980                            8.927903      -0.169132       1.949976                    0.995581      31.445369      87.201412       0.618964       0.371963      -1.127950       0.072718      -0.005116      -0.016952       0.074842       0.012152       0.013075       0.018245      -0.010519       0.034119      -0.019001      -0.012981       0.031982             13.318535      16.606225       3.549056       6.124989      11.156262       3.702787      12.193119           0.000001
          317              O      11.138050      15.832544       0.741780      -0.652790      43.628879 0.58490119E+03  0.14355553E+05                                 9.909022                            7.478491       0.315749       2.128169                    0.997622      28.918537      76.728012       0.695972       0.358572      -1.139691      -0.073881       0.022286      -0.032360       0.083680       0.050214       0.024517      -0.022596      -0.055517       0.109959      -0.084501       0.034777       0.049724             12.436526      19.737387       6.475677      -0.406370      11.402729       0.824790       6.169461           0.000000
          318              O      10.472550      13.853476       0.049452      -0.718576      49.485688 0.71011957E+03  0.18374646E+05                                10.827577                            8.371089       0.064805       2.018374                    0.997266      31.067925      85.848260       0.639668       0.370053      -1.125843      -0.015824       0.099080       0.028270       0.104242      -0.009582       0.002963      -0.037111      -0.108287       0.247581      -0.096249      -0.002566       0.098815             12.945909      10.172393      -2.356320      -1.603521      20.586352       3.595132       8.078982           0.000001
          319              O       5.604720      15.364962       8.520167      -0.647799      38.408399 0.61861181E+03  0.15397876E+05                                 9.067839                            7.711698       0.323953       2.119794                    0.997721      29.460573      78.730109       0.682575       0.360507      -1.138104       0.022074       0.014051      -0.062793       0.068027       0.011188       0.070883      -0.006216       0.009608      -0.223405      -0.108732       0.031927       0.076805             10.347606      11.503719      -1.730388       3.944021       6.587598      -1.491982      12.951501           0.000001
          320              O       3.420670      15.740115       8.643797      -0.609951      35.137343 0.54253912E+03  0.13062246E+05                                 8.500312                            7.183983       0.554128       2.209976                    0.998304      28.365357      74.435018       0.713163       0.356723      -1.141659      -0.013015       0.009439      -0.054695       0.057008       0.021483      -0.077116       0.021454      -0.048914      -0.171662      -0.114831       0.051691       0.063141              9.740649      10.126648      -0.072561      -4.223514       6.423239       0.468132      12.672060           0.000001
          321              O       4.861780      23.351915       2.019290      -0.661194      34.602488 0.57859049E+03  0.14179243E+05                                 8.403302                            7.423082       0.403967       2.141458                    0.997665      29.596614      78.776616       0.699835       0.357132      -1.139468       0.026087      -0.068546       0.026925       0.078128      -0.001430      -0.008331       0.078751       0.081245      -0.012342      -0.102070       0.039972       0.062098              9.239150       6.900345       0.443744      -0.563420      12.259180       2.207641       8.557924           0.000000
          322              O       4.815800      22.927829      20.444281      -0.618330      34.712411 0.55229468E+03  0.13377725E+05                                 8.481968                            7.278074       0.327422       2.135252                    0.996884      28.698901      75.931025       0.703075       0.359661      -1.137513       0.019009      -0.060832      -0.016358       0.065798      -0.002138       0.006278      -0.051978       0.126633       0.129971      -0.103393       0.039663       0.063730              9.657508       5.827664       0.787183      -0.617369      11.766667      -4.610390      11.378194          -0.000001
          323              O       8.565590       2.169363       9.082684      -0.764592      50.739423 0.80358207E+03  0.21378203E+05                                11.080979                            8.927903      -0.169132       1.949976                    0.995581      31.445369      87.201414       0.618964       0.371963      -1.127950      -0.072718      -0.005116       0.016952       0.074842      -0.012152       0.013075      -0.018245      -0.010518       0.034119      -0.019001      -0.012981       0.031982             13.318532      16.606222      -3.549054       6.124987      11.156259      -3.702785      12.193117           0.000001
          324              O       0.961950       2.240044       9.560720      -0.652790      43.628877 0.58490116E+03  0.14355552E+05                                 9.909022                            7.478491       0.315749       2.128170                    0.997622      28.918536      76.728010       0.695972       0.358572      -1.139691       0.073881       0.022286       0.032360       0.083680      -0.050214       0.024517       0.022596      -0.055517       0.109959      -0.084501       0.034777       0.049724             12.436525      19.737386      -6.475678      -0.406369      11.402730      -0.824790       6.169461           0.000000
          325              O       1.627450       0.260976      10.253048      -0.718576      49.485691 0.71011960E+03  0.18374647E+05                                10.827578                            8.371089       0.064805       2.018374                    0.997266      31.067925      85.848262       0.639668       0.370053      -1.125843       0.015824       0.099080      -0.028270       0.104242       0.009582       0.002963       0.037111      -0.108287       0.247581      -0.096249      -0.002566       0.098815             12.945910      10.172393       2.356321      -1.603521      20.586355      -3.595133       8.078983           0.000001
          326              O       6.495280       1.772462       1.782333      -0.647799      38.408404 0.61861208E+03  0.15397884E+05                                 9.067841                            7.711700       0.323953       2.119794                    0.997721      29.460573      78.730113       0.682575       0.360507      -1.138104      -0.022074       0.014051       0.062793       0.068027      -0.011188       0.070883       0.006215       0.009608      -0.223405      -0.108732       0.031927       0.076805             10.347607      11.503717       1.730388       3.944023       6.587600       1.491983      12.951506           0.000001
          327              O       8.679330       2.147615       1.658703      -0.609951      35.137346 0.54253931E+03  0.13062252E+05                                 8.500313                            7.183984       0.554128       2.209976                    0.998304      28.365356      74.435015       0.713162       0.356723      -1.141659       0.013015       0.009439       0.054695       0.057008      -0.021483      -0.077116      -0.021454      -0.048914      -0.171662      -0.114831       0.051691       0.063141              9.740649      10.126645       0.072561      -4.223514       6.423240      -0.468132      12.672062           0.000001
          328              O       7.238220       9.759415       8.283210      -0.661194      34.602485 0.57859039E+03  0.14179240E+05                                 8.403302                            7.423082       0.403966       2.141458                    0.997664      29.596616      78.776627       0.699835       0.357132      -1.139468      -0.026087      -0.068546      -0.026925       0.078128       0.001430      -0.008331      -0.078751       0.081245      -0.012342      -0.102070       0.039972       0.062098              9.239149       6.900344      -0.443744      -0.563420      12.259174      -2.207641       8.557927           0.000000
          329              O       7.284200       9.335329      10.463219      -0.618330      34.712398 0.55229451E+03  0.13377720E+05                                 8.481965                            7.278072       0.327422       2.135252                    0.996884      28.698901      75.931024       0.703075       0.359661      -1.137513      -0.019009      -0.060832       0.016358       0.065798       0.002138       0.006278       0.051978       0.126633       0.129971      -0.103393       0.039663       0.063730              9.657503       5.827662      -0.787183      -0.617369      11.766655       4.610382      11.378192          -0.000001
          330              O       9.584410      11.423137       9.082684      -0.764592      50.739424 0.80358209E+03  0.21378203E+05                                11.080979                            8.927903      -0.169132       1.949976                    0.995581      31.445369      87.201415       0.618964       0.371963      -1.127950       0.072718       0.005116       0.016952       0.074842      -0.012152      -0.013075       0.018245      -0.010518       0.034119      -0.019001      -0.012981       0.031982             13.318533      16.606222      -3.549055      -6.124987      11.156260       3.702786      12.193116           0.000001
          331              O       5.088050      11.352456       9.560720      -0.652790      43.628881 0.58490123E+03  0.14355554E+05                                 9.909023                            7.478491       0.315749       2.128169                    0.997622      28.918537      76.728014       0.695972       0.358572      -1.139691      -0.073881      -0.022286       0.032360       0.083680      -0.050214      -0.024517      -0.022596      -0.055517       0.109959      -0.084501       0.034777       0.049724             12.436526      19.737387      -6.475678       0.406369      11.402730       0.824790       6.169461           0.000000
          332              O       4.422550      13.331524      10.253048      -0.718576      49.485691 0.71011959E+03  0.18374647E+05                                10.827577                            8.371089       0.064805       2.018374                    0.997266      31.067926      85.848262       0.639668       0.370053      -1.125843      -0.015824      -0.099080      -0.028270       0.104242       0.009582      -0.002963      -0.037111      -0.108287       0.247581      -0.096249      -0.002566       0.098815             12.945909      10.172392       2.356321       1.603521      20.586353       3.595133       8.078982           0.000001
          333              O      11.654720      11.820038       1.782333      -0.647799      38.408399 0.61861194E+03  0.15397880E+05                                 9.067839                            7.711699       0.323953       2.119794                    0.997721      29.460573      78.730111       0.682575       0.360507      -1.138104       0.022074      -0.014051       0.062793       0.068027      -0.011188      -0.070883      -0.006215       0.009608      -0.223405      -0.108732       0.031927       0.076805             10.347606      11.503717       1.730385      -3.944023       6.587597      -1.491981      12.951505           0.000001
          334              O       9.470670      11.444885       1.658703      -0.609951      35.137348 0.54253940E+03  0.13062255E+05                                 8.500313                            7.183984       0.554128       2.209976                    0.998304      28.365357      74.435018       0.713162       0.356723      -1.141659      -0.013015      -0.009439       0.054695       0.057008      -0.021483       0.077116       0.021454      -0.048914      -0.171662      -0.114831       0.051691       0.063141              9.740649      10.126645       0.072564       4.223513       6.423240       0.468134      12.672062           0.000001
          335              O      10.911780       3.833085       8.283210      -0.661194      34.602491 0.57859056E+03  0.14179245E+05                                 8.403303                            7.423082       0.403967       2.141458                    0.997664      29.596616      78.776622       0.699835       0.357132      -1.139468       0.026087       0.068546      -0.026925       0.078128       0.001430       0.008331       0.078751       0.081245      -0.012342      -0.102070       0.039972       0.062098              9.239150       6.900345      -0.443744       0.563420      12.259181       2.207642       8.557924           0.000000
          336              O      10.865800       4.257171      10.463219      -0.618330      34.712410 0.55229464E+03  0.13377724E+05                                 8.481967                            7.278073       0.327422       2.135252                    0.996884      28.698902      75.931025       0.703075       0.359661      -1.137513       0.019009       0.060832       0.016358       0.065798       0.002138      -0.006278      -0.051978       0.126633       0.129971      -0.103393       0.039663       0.063730              9.657507       5.827663      -0.787183       0.617369      11.766665      -4.610389      11.378193          -0.000001

******************************************************
Auxiliary information for the entire system
The total spin magnetic moment of the unit cell is   -0.000026
The total net atomic charge of the unit cell is   -0.000016
Accuracy of reproducing the electrostatic potential in the unit cell:
  The inner radius (bohr) =    5.0000
  The outer radius (bohr) =   12.0000
  Valid grid points have density less than (e/(bohr^3)) =    0.0001
  The number of valid grid points were=       418944
  The rms potential error without charges in kcal/mol is=      2.78059
  The rms potential error with partial charges in kcal/mol is=      0.98402
  The RRMSE value at monopole order=      0.35389
  The rms potential error with partial charges and cloud penetration in kcal/mol is=      0.98972
  The RRMSE value at monopole order with cloud penetration is=      0.35594
  The rms potential error with partial charges and atomic dipoles in kcal/mol is=      0.31543
  The RRMSE value at dipole order=      0.11344
  The rms potential error with partial charges, atomic dipoles and cloud penetration in kcal/mol is=      0.30157
  The RRMSE value at dipole order with cloud penetration=      0.10846

******************************************************
The electron densities and ab initio electrostatic potential were computed in VASP using the PBE functional and
projector augmented wave method. See the main text of the journal article for a description of computational details.
The atomic charges, dipoles, and quadrupoles were computed with the DDEC6 method as described in
(a) T. A. Manz and N. Gabaldon Limas, RSC Adv. 6 (2016) 47771-47801 DOI: 10.1039/c6ra04656h
(b) N. Gabaldon Limas and T. A. Manz, RSC Adv. 8 (2018) 2678-2707 DOI: 10.1039/c7ra11829e.
For each atom in the material, the electron cloud parameters were fit to the spherically averaged atom-in-material
electron density using radial positions for which this density was between 10^-4 and 10^-2 electrons per cubic bohr.
The polarizabilities, dispersion coefficients, and quantum Drude oscillator (QDO) parameters were fit using the MCLF method.
The magnetic structure of the system was optimized in VASP from the default ferromagnetic initial guess using spin polarization.
The atomic spin moments (ASMs) were computed on this optimized magnetic structure using the DDEC6 partition as inputs
to the method of T. A. Manz and D. S. Sholl, J. Chem. Theory Comput. 7 (2011) 4146-4164 DOI: 10.1021/ct200539n.
The RMSE and RRMSE were computed using a uniform grid with Ewald summation.
