# Supplementary material for: A collection of forcefield precursors for metal–organic frameworks
Source: RSC Adv. 2019 Nov 13;9(63):36492–507. doi: 10.1039/c9ra07327b (PMC9075174; doi:10.1039/c9ra07327b)
Supplement: RA-009-C9RA07327B-s4977 [file RA-009-C9RA07327B-s4977.xyz]

  332
jmolscript: load "" {1 1 1} spacegroup "x,y,z" unitcell [{     23.211000     0.000000     0.000000 }, {      0.000000    23.211000     0.000000 }, {      0.000000     0.000000    23.211000 }]
Cu    16.097293    11.605500     0.000000     0.896691
Cu     7.113707    11.605500     0.000000     0.896685
Cu     0.000000    16.097293    11.605500     0.896699
Cu     0.000000     7.113707    11.605500     0.896679
Cu    11.605500     0.000000    16.097293     0.896682
Cu    11.605500     0.000000     7.113707     0.896675
Cu     0.000000     4.491793    11.605500     0.896690
Cu     0.000000    18.719207    11.605500     0.896692
Cu     4.491793    11.605500     0.000000     0.896680
Cu    18.719207    11.605500     0.000000     0.896684
Cu    11.605500     0.000000    18.719207     0.896680
Cu    11.605500     0.000000     4.491793     0.896678
H     15.446921    14.618288    20.219102     0.115570
H     15.430673    16.147893    18.492204     0.128028
H      7.764080     8.592712    20.219102     0.115567
H      7.780327     7.063107    18.492204     0.128030
H      7.764080    14.618288     2.991898     0.115567
H      7.780327    16.147893     4.718796     0.128029
H     15.446921     8.592712     2.991898     0.115569
H     15.430673     7.063107     4.718796     0.128029
H     20.219102    15.446921    14.618288     0.115571
H     18.492204    15.430673    16.147893     0.128026
H     20.219102     7.764080     8.592712     0.115565
H     18.492204     7.780327     7.063107     0.128025
H      2.991898     7.764080    14.618288     0.115568
H      4.718796     7.780327    16.147893     0.128027
H      2.991898    15.446921     8.592712     0.115571
H      4.718796    15.430673     7.063107     0.128027
H     14.618288    20.219102    15.446921     0.115568
H     16.147893    18.492204    15.430673     0.128028
H      8.592712    20.219102     7.764080     0.115563
H      7.063107    18.492204     7.780327     0.128027
H     14.618288     2.991898     7.764080     0.115564
H     16.147893     4.718796     7.780327     0.128027
H      8.592712     2.991898    15.446921     0.115568
H      7.063107     4.718796    15.430673     0.128031
H      3.012788     3.841421    14.597398     0.115570
H      4.542393     3.825173    16.324296     0.128027
H     20.198212    19.369580    14.597398     0.115569
H     18.668607    19.385827    16.324296     0.128027
H      3.012788    19.369580     8.613602     0.115568
H      4.542393    19.385827     6.886704     0.128027
H     20.198212     3.841421     8.613602     0.115570
H     18.668607     3.825173     6.886704     0.128026
H      3.841421     8.613602    20.198212     0.115566
H      3.825173     6.886704    18.668607     0.128030
H     19.369580     8.613602     3.012788     0.115566
H     19.385827     6.886704     4.542393     0.128029
H     19.369580    14.597398    20.198212     0.115568
H     19.385827    16.324296    18.668607     0.128028
H      3.841421    14.597398     3.012788     0.115563
H      3.825173    16.324296     4.542393     0.128028
H      8.613602     3.012788    19.369580     0.115568
H      6.886704     4.542393    19.385827     0.128030
H      8.613602    20.198212     3.841421     0.115566
H      6.886704    18.668607     3.825173     0.128027
H     14.597398     3.012788     3.841421     0.115564
H     16.324296     4.542393     3.825173     0.128026
H     14.597398    20.198212    19.369580     0.115568
H     16.324296    18.668607    19.385827     0.128029
H      7.764080     8.592712     2.991898     0.115565
H      7.780327     7.063107     4.718796     0.128028
H     15.446921    14.618288     2.991898     0.115570
H     15.430673    16.147893     4.718796     0.128028
H     15.446921     8.592712    20.219102     0.115570
H     15.430673     7.063107    18.492204     0.128029
H      7.764080    14.618288    20.219102     0.115566
H      7.780327    16.147893    18.492204     0.128028
H      2.991898     7.764080     8.592712     0.115565
H      4.718796     7.780327     7.063107     0.128024
H      2.991898    15.446921    14.618288     0.115572
H      4.718796    15.430673    16.147893     0.128027
H     20.219102    15.446921     8.592712     0.115570
H     18.492204    15.430673     7.063107     0.128026
H     20.219102     7.764080    14.618288     0.115566
H     18.492204     7.780327    16.147893     0.128025
H      8.592712     2.991898     7.764080     0.115563
H      7.063107     4.718796     7.780327     0.128027
H     14.618288     2.991898    15.446921     0.115568
H     16.147893     4.718796    15.430673     0.128029
H      8.592712    20.219102    15.446921     0.115567
H      7.063107    18.492204    15.430673     0.128028
H     14.618288    20.219102     7.764080     0.115563
H     16.147893    18.492204     7.780327     0.128025
H     20.198212    19.369580     8.613602     0.115569
H     18.668607    19.385827     6.886704     0.128026
H      3.012788     3.841421     8.613602     0.115568
H      4.542393     3.825173     6.886704     0.128026
H     20.198212     3.841421    14.597398     0.115569
H     18.668607     3.825173    16.324296     0.128026
H      3.012788    19.369580    14.597398     0.115569
H      4.542393    19.385827    16.324296     0.128028
H     19.369580    14.597398     3.012788     0.115566
H     19.385827    16.324296     4.542393     0.128027
H      3.841421    14.597398    20.198212     0.115564
H      3.825173    16.324296    18.668607     0.128028
H      3.841421     8.613602     3.012788     0.115563
H      3.825173     6.886704     4.542393     0.128028
H     19.369580     8.613602    20.198212     0.115568
H     19.385827     6.886704    18.668607     0.128029
H     14.597398    20.198212     3.841421     0.115565
H     16.324296    18.668607     3.825173     0.128026
H     14.597398     3.012788    19.369580     0.115567
H     16.324296     4.542393    19.385827     0.128029
H      8.613602    20.198212    19.369580     0.115569
H      6.886704    18.668607    19.385827     0.128029
H      8.613602     3.012788     3.841421     0.115565
H      6.886704     4.542393     3.825173     0.128026
C     16.256984    14.920031    19.880222    -0.076788
C     16.240737    15.876324    18.861259    -0.205241
C      6.954016     8.290969    19.880222    -0.076788
C      6.970263     7.334676    18.861259    -0.205242
C      6.954016    14.920031     3.330779    -0.076788
C      6.970263    15.876324     4.349741    -0.205241
C     16.256984     8.290969     3.330779    -0.076789
C     16.240737     7.334676     4.349741    -0.205241
C     19.880222    16.256984    14.920031    -0.076788
C     18.861259    16.240737    15.876324    -0.205240
C     19.880222     6.954016     8.290969    -0.076790
C     18.861259     6.970263     7.334676    -0.205243
C      3.330779     6.954016    14.920031    -0.076789
C      4.349741     6.970263    15.876324    -0.205243
C      3.330779    16.256984     8.290969    -0.076789
C      4.349741    16.240737     7.334676    -0.205241
C     14.920031    19.880222    16.256984    -0.076787
C     15.876324    18.861259    16.240737    -0.205241
C      8.290969    19.880222     6.954016    -0.076788
C      7.334676    18.861259     6.970263    -0.205242
C     14.920031     3.330779     6.954016    -0.076789
C     15.876324     4.349741     6.970263    -0.205241
C      8.290969     3.330779    16.256984    -0.076787
C      7.334676     4.349741    16.240737    -0.205241
C      3.314531     4.651484    14.936279    -0.076789
C      4.270824     4.635237    15.955241    -0.205243
C     19.896469    18.559516    14.936279    -0.076789
C     18.940176    18.575763    15.955241    -0.205241
C      3.314531    18.559516     8.274722    -0.076789
C      4.270824    18.575763     7.255759    -0.205240
C     19.896469     4.651484     8.274722    -0.076790
C     18.940176     4.635237     7.255759    -0.205242
C      4.651484     8.274722    19.896469    -0.076787
C      4.635237     7.255759    18.940176    -0.205240
C     18.559516     8.274722     3.314531    -0.076788
C     18.575763     7.255759     4.270824    -0.205240
C     18.559516    14.936279    19.896469    -0.076787
C     18.575763    15.955241    18.940176    -0.205240
C      4.651484    14.936279     3.314531    -0.076788
C      4.635237    15.955241     4.270824    -0.205241
C      8.274722     3.314531    18.559516    -0.076788
C      7.255759     4.270824    18.575763    -0.205242
C      8.274722    19.896469     4.651484    -0.076789
C      7.255759    18.940176     4.635237    -0.205242
C     14.936279     3.314531     4.651484    -0.076789
C     15.955241     4.270824     4.635237    -0.205243
C     14.936279    19.896469    18.559516    -0.076787
C     15.955241    18.940176    18.575763    -0.205242
C      6.954016     8.290969     3.330779    -0.076789
C      6.970263     7.334676     4.349741    -0.205241
C     16.256984    14.920031     3.330779    -0.076789
C     16.240737    15.876324     4.349741    -0.205240
C     16.256984     8.290969    19.880222    -0.076789
C     16.240737     7.334676    18.861259    -0.205242
C      6.954016    14.920031    19.880222    -0.076788
C      6.970263    15.876324    18.861259    -0.205241
C      3.330779     6.954016     8.290969    -0.076790
C      4.349741     6.970263     7.334676    -0.205243
C      3.330779    16.256984    14.920031    -0.076789
C      4.349741    16.240737    15.876324    -0.205241
C     19.880222    16.256984     8.290969    -0.076789
C     18.861259    16.240737     7.334676    -0.205241
C     19.880222     6.954016    14.920031    -0.076789
C     18.861259     6.970263    15.876324    -0.205243
C      8.290969     3.330779     6.954016    -0.076789
C      7.334676     4.349741     6.970263    -0.205241
C     14.920031     3.330779    16.256984    -0.076788
C     15.876324     4.349741    16.240737    -0.205241
C      8.290969    19.880222    16.256984    -0.076787
C      7.334676    18.861259    16.240737    -0.205241
C     14.920031    19.880222     6.954016    -0.076789
C     15.876324    18.861259     6.970263    -0.205242
C     19.896469    18.559516     8.274722    -0.076789
C     18.940176    18.575763     7.255759    -0.205240
C      3.314531     4.651484     8.274722    -0.076790
C      4.270824     4.635237     7.255759    -0.205242
C     19.896469     4.651484    14.936279    -0.076790
C     18.940176     4.635237    15.955241    -0.205243
C      3.314531    18.559516    14.936279    -0.076788
C      4.270824    18.575763    15.955241    -0.205241
C     18.559516    14.936279     3.314531    -0.076788
C     18.575763    15.955241     4.270824    -0.205241
C      4.651484    14.936279    19.896469    -0.076787
C      4.635237    15.955241    18.940176    -0.205241
C      4.651484     8.274722     3.314531    -0.076788
C      4.635237     7.255759     4.270824    -0.205240
C     18.559516     8.274722    19.896469    -0.076788
C     18.575763     7.255759    18.940176    -0.205240
C     14.936279    19.896469     4.651484    -0.076789
C     15.955241    18.940176     4.635237    -0.205242
C     14.936279     3.314531    18.559516    -0.076788
C     15.955241     4.270824    18.575763    -0.205242
C      8.274722    19.896469    18.559516    -0.076788
C      7.255759    18.940176    18.575763    -0.205242
C      8.274722     3.314531     4.651484    -0.076789
C      7.255759     4.270824     4.635237    -0.205243
C     17.408250    13.406674    21.409826     0.626574
C     17.408250    14.414031    20.402469    -0.039397
C     17.408250    16.407856    18.408644     0.217979
C      5.802750     9.804326    21.409826     0.626575
C      5.802750     8.796969    20.402469    -0.039401
C      5.802750     6.803144    18.408644     0.217980
C      5.802750    13.406674     1.801174     0.626575
C      5.802750    14.414031     2.808531    -0.039400
C      5.802750    16.407856     4.802356     0.217979
C     17.408250     9.804326     1.801174     0.626574
C     17.408250     8.796969     2.808531    -0.039399
C     17.408250     6.803144     4.802356     0.217979
C     21.409826    17.408250    13.406674     0.626574
C     20.402469    17.408250    14.414031    -0.039396
C     18.408644    17.408250    16.407856     0.217977
C     21.409826     5.802750     9.804326     0.626572
C     20.402469     5.802750     8.796969    -0.039395
C     18.408644     5.802750     6.803144     0.217976
C      1.801174     5.802750    13.406674     0.626572
C      2.808531     5.802750    14.414031    -0.039395
C      4.802356     5.802750    16.407856     0.217976
C      1.801174    17.408250     9.804326     0.626574
C      2.808531    17.408250     8.796969    -0.039397
C      4.802356    17.408250     6.803144     0.217977
C     13.406674    21.409826    17.408250     0.626574
C     14.414031    20.402469    17.408250    -0.039398
C     16.407856    18.408644    17.408250     0.217979
C      9.804326    21.409826     5.802750     0.626574
C      8.796969    20.402469     5.802750    -0.039398
C      6.803144    18.408644     5.802750     0.217977
C     13.406674     1.801174     5.802750     0.626574
C     14.414031     2.808531     5.802750    -0.039399
C     16.407856     4.802356     5.802750     0.217978
C      9.804326     1.801174    17.408250     0.626573
C      8.796969     2.808531    17.408250    -0.039400
C      6.803144     4.802356    17.408250     0.217979
C      5.802750     9.804326     1.801174     0.626575
C      5.802750     8.796969     2.808531    -0.039402
C      5.802750     6.803144     4.802356     0.217980
C     17.408250    13.406674     1.801174     0.626574
C     17.408250    14.414031     2.808531    -0.039398
C     17.408250    16.407856     4.802356     0.217979
C     17.408250     9.804326    21.409826     0.626574
C     17.408250     8.796969    20.402469    -0.039399
C     17.408250     6.803144    18.408644     0.217979
C      5.802750    13.406674    21.409826     0.626575
C      5.802750    14.414031    20.402469    -0.039399
C      5.802750    16.407856    18.408644     0.217979
C      1.801174     5.802750     9.804326     0.626572
C      2.808531     5.802750     8.796969    -0.039396
C      4.802356     5.802750     6.803144     0.217976
C      1.801174    17.408250    13.406674     0.626574
C      2.808531    17.408250    14.414031    -0.039396
C      4.802356    17.408250    16.407856     0.217977
C     21.409826    17.408250     9.804326     0.626574
C     20.402469    17.408250     8.796969    -0.039397
C     18.408644    17.408250     6.803144     0.217977
C     21.409826     5.802750    13.406674     0.626572
C     20.402469     5.802750    14.414031    -0.039395
C     18.408644     5.802750    16.407856     0.217976
C      9.804326     1.801174     5.802750     0.626574
C      8.796969     2.808531     5.802750    -0.039400
C      6.803144     4.802356     5.802750     0.217979
C     13.406674     1.801174    17.408250     0.626573
C     14.414031     2.808531    17.408250    -0.039399
C     16.407856     4.802356    17.408250     0.217979
C      9.804326    21.409826    17.408250     0.626573
C      8.796969    20.402469    17.408250    -0.039398
C      6.803144    18.408644    17.408250     0.217978
C     13.406674    21.409826     5.802750     0.626574
C     14.414031    20.402469     5.802750    -0.039398
C     16.407856    18.408644     5.802750     0.217978
N     17.408250    17.408250    17.408250    -0.177366
N      5.802750     5.802750    17.408250    -0.177367
N      5.802750    17.408250     5.802750    -0.177366
N     17.408250     5.802750     5.802750    -0.177366
N      5.802750     5.802750     5.802750    -0.177367
N     17.408250    17.408250     5.802750    -0.177366
N     17.408250     5.802750    17.408250    -0.177366
N      5.802750    17.408250    17.408250    -0.177366
O     16.310834    12.974949    21.842247    -0.558752
O      6.900166    10.236051    21.842247    -0.558749
O      6.900166    12.974949     1.368753    -0.558749
O     16.310834    10.236051     1.368753    -0.558751
O     21.842247    16.310834    12.974949    -0.558755
O     21.842247     6.900166    10.236051    -0.558755
O      1.368753     6.900166    12.974949    -0.558755
O      1.368753    16.310834    10.236051    -0.558755
O     12.974949    21.842247    16.310834    -0.558750
O     10.236051    21.842247     6.900166    -0.558750
O     12.974949     1.368753     6.900166    -0.558750
O     10.236051     1.368753    16.310834    -0.558750
O      1.369449     4.705334    12.974253    -0.558759
O     21.841551    18.505666    12.974253    -0.558753
O      1.369449    18.505666    10.236747    -0.558753
O     21.841551     4.705334    10.236747    -0.558759
O      4.705334    10.236747    21.841551    -0.558748
O     18.505666    10.236747     1.369449    -0.558750
O     18.505666    12.974253    21.841551    -0.558751
O      4.705334    12.974253     1.369449    -0.558748
O     10.236747     1.369449    18.505666    -0.558750
O     10.236747    21.841551     4.705334    -0.558752
O     12.974253     1.369449     4.705334    -0.558751
O     12.974253    21.841551    18.505666    -0.558750
O      6.900166    10.236051     1.368753    -0.558749
O     16.310834    12.974949     1.368753    -0.558752
O     16.310834    10.236051    21.842247    -0.558752
O      6.900166    12.974949    21.842247    -0.558749
O      1.368753     6.900166    10.236051    -0.558755
O      1.368753    16.310834    12.974949    -0.558755
O     21.842247    16.310834    10.236051    -0.558754
O     21.842247     6.900166    12.974949    -0.558755
O     10.236051     1.368753     6.900166    -0.558750
O     12.974949     1.368753    16.310834    -0.558750
O     10.236051    21.842247    16.310834    -0.558750
O     12.974949    21.842247     6.900166    -0.558750
O     21.841551    18.505666    10.236747    -0.558753
O      1.369449     4.705334    10.236747    -0.558759
O     21.841551     4.705334    12.974253    -0.558759
O      1.369449    18.505666    12.974253    -0.558753
O     18.505666    12.974253     1.369449    -0.558751
O      4.705334    12.974253    21.841551    -0.558749
O      4.705334    10.236747     1.369449    -0.558748
O     18.505666    10.236747    21.841551    -0.558751
O     12.974253    21.841551     4.705334    -0.558752
O     12.974253     1.369449    18.505666    -0.558750
O     10.236747    21.841551    18.505666    -0.558750
O     10.236747     1.369449     4.705334    -0.558752

The following XYZ coordinates are in angstroms. Other properties are in atomic units.
The sperically averaged electron density of each atom fit to a function of the form exp(a - br)
eigen_1, eigen_2 and eigen_3 are the three eigenvalues of traceless quadrupole moment tensor
  atom number  atomic symbol              X              Y              Z     net charge C6 coefficient C8 coefficient C10 coefficient fluctuating dipole atomic polarizability isotropic forcefield polarizability              a              b squared Pearson coefficient          <r^3>          <r^4>         wp_QDO          m_QDO          q_QDO       dipole_x       dipole_y       dipole_z         dipole            Qxy            Qxz            Qyz     Q(x^2-y^2)  Q(3z^2 - R^2)        eigen_1        eigen_2        eigen_3 static polarizability      alpha(xx)      alpha(xy)      alpha(xz)      alpha(yy)      alpha(yz)      alpha(zz) atomic spin moment
            1             Cu      16.097293      11.605500       0.000000       0.896691      50.989060 0.72148034E+03  0.18049200E+05                                12.034269                            9.288161       0.998249       2.262797                    0.995971      39.249912      94.283328       0.546017       0.448401      -1.114306      -0.137081       0.000000      -0.000000       0.137081      -0.000000      -0.000000      -0.000000      -0.184396       0.185864      -0.123175       0.061221       0.061955             16.688183       7.729028      -0.000002      -0.000001      21.273030       0.000000      21.062492           0.683696
            2             Cu       7.113707      11.605500       0.000000       0.896685      50.990544 0.72150208E+03  0.18049902E+05                                12.034570                            9.288359       0.998198       2.262781                    0.995970      39.250055      94.284462       0.546006       0.448406      -1.114301       0.137081       0.000000      -0.000000       0.137081      -0.000000       0.000000       0.000000      -0.184394       0.185862      -0.123174       0.061220       0.061954             16.688670       7.729206      -0.000000      -0.000001      21.273676      -0.000013      21.063128          -0.683689
            3             Cu       0.000000      16.097293      11.605500       0.896699      50.987870 0.72146135E+03  0.18048595E+05                                12.034057                            9.288015       0.998269       2.262806                    0.995971      39.249630      94.282115       0.546024       0.448398      -1.114308      -0.000000      -0.137079       0.000000       0.137079       0.000000       0.000000       0.000000       0.185128       0.183661      -0.123174       0.061220       0.061954             16.687861      21.062078       0.000001      -0.000002       7.728900      -0.000002      21.272605          -0.683709
            4             Cu       0.000000       7.113707      11.605500       0.896679      50.991186 0.72151073E+03  0.18050178E+05                                12.034685                            9.288424       0.998165       2.262769                    0.995970      39.250207      94.285075       0.546003       0.448407      -1.114300      -0.000000       0.137076       0.000000       0.137076      -0.000000       0.000000      -0.000000       0.185147       0.183679      -0.123187       0.061226       0.061960             16.688866      21.063393      -0.000000      -0.000012       7.729268       0.000003      21.273937          -0.683690
            5             Cu      11.605500       0.000000      16.097293       0.896682      50.989795 0.72149186E+03  0.18049574E+05                                12.034431                            9.288276       0.998206       2.262784                    0.995970      39.249946      94.283881       0.546010       0.448405      -1.114302       0.000000      -0.000000      -0.137085       0.137085      -0.000000      -0.000000      -0.000000      -0.000734      -0.369511      -0.123170       0.061218       0.061952             16.688425      21.273340       0.000008      -0.000000      21.062805      -0.000001       7.729130           0.683682
            6             Cu      11.605500       0.000000       7.113707       0.896675      50.991742 0.72152009E+03  0.18050475E+05                                12.034783                            9.288496       0.998174       2.262771                    0.995970      39.250332      94.285630       0.546000       0.448408      -1.114299       0.000000      -0.000000       0.137080       0.137080       0.000000       0.000000      -0.000000      -0.000734      -0.369543      -0.123181       0.061224       0.061957             16.689020      21.274137      -0.000003       0.000001      21.063592      -0.000000       7.729331           0.683700
            7             Cu       0.000000       4.491793      11.605500       0.896690      50.988719 0.72147545E+03  0.18049045E+05                                12.034207                            9.288124       0.998217       2.262788                    0.995970      39.249854      94.283068       0.546019       0.448400      -1.114306      -0.000000      -0.137077       0.000000       0.137077       0.000000       0.000000       0.000000       0.184393       0.185860      -0.123173       0.061220       0.061953             16.688090      21.272905      -0.000001      -0.000013       7.728996      -0.000001      21.062371           0.683693
            8             Cu       0.000000      18.719207      11.605500       0.896692      50.988716 0.72147424E+03  0.18049007E+05                                12.034216                            9.288120       0.998233       2.262793                    0.995971      39.249801      94.282929       0.546019       0.448401      -1.114306      -0.000000       0.137079       0.000000       0.137079      -0.000000       0.000000      -0.000000       0.184396       0.185863      -0.123175       0.061221       0.061954             16.688110      21.272936      -0.000001      -0.000002       7.728992      -0.000001      21.062402           0.683712
            9             Cu       4.491793      11.605500       0.000000       0.896680      50.991014 0.72150887E+03  0.18050121E+05                                12.034665                            9.288420       0.998181       2.262775                    0.995970      39.250110      94.284834       0.546002       0.448408      -1.114300      -0.137082       0.000000      -0.000000       0.137082       0.000000      -0.000000       0.000000      -0.185129       0.183661      -0.123175       0.061220       0.061954             16.688823       7.729261       0.000002       0.000002      21.063334      -0.000012      21.273874           0.683690
           10             Cu      18.719207      11.605500       0.000000       0.896684      50.989949 0.72149331E+03  0.18049615E+05                                12.034438                            9.288269       0.998231       2.262791                    0.995970      39.250060      94.284093       0.546012       0.448403      -1.114304       0.137081       0.000000      -0.000000       0.137081      -0.000000       0.000000      -0.000000      -0.185137       0.183670      -0.123180       0.061223       0.061957             16.688456       7.729126      -0.000001      -0.000001      21.062854       0.000001      21.273388          -0.683701
           11             Cu      11.605500       0.000000      18.719207       0.896680      50.990348 0.72149987E+03  0.18049830E+05                                12.034531                            9.288339       0.998198       2.262781                    0.995970      39.250059      94.284383       0.546007       0.448406      -1.114301      -0.000000      -0.000000       0.137083       0.137083      -0.000000       0.000000       0.000000       0.000734      -0.369526      -0.123175       0.061221       0.061955             16.688586      21.063015       0.000008      -0.000001      21.273558      -0.000000       7.729186          -0.683682
           12             Cu      11.605500       0.000000       4.491793       0.896678      50.991482 0.72151581E+03  0.18050338E+05                                12.034733                            9.288460       0.998187       2.262776                    0.995970      39.250279      94.285365       0.546001       0.448407      -1.114300       0.000000      -0.000000      -0.137079       0.137079       0.000000      -0.000000      -0.000000       0.000734      -0.369551      -0.123184       0.061225       0.061959             16.688945      21.063492      -0.000002      -0.000000      21.274042       0.000001       7.729300          -0.683697
           13              H      15.446921      14.618288      20.219102       0.115570       1.150182 0.83154599E+01  0.80680634E+02                                 1.678244                            1.583544      -0.902251       2.452345                    0.998919       3.202809       8.311304       0.558236       1.130850      -0.747026      -0.035777      -0.011671       0.015853       0.040835       0.000426      -0.001701      -0.006698       0.026613      -0.020048      -0.015236      -0.001568       0.016805              1.724513       1.969022       0.231021      -0.266780       1.595450      -0.291356       1.609066           0.000279
           14              H      15.430673      16.147893      18.492204       0.128028       1.154693 0.84030439E+01  0.82047177E+02                                 1.712060                            1.615227      -0.923725       2.447084                    0.998852       3.206479       8.448619       0.538787       1.164292      -0.738865      -0.034192       0.006097      -0.013766       0.037360       0.002846       0.002018      -0.010629       0.029259      -0.009395      -0.020163       0.003631       0.016532              1.771551       2.049416      -0.267141       0.284854       1.680256      -0.286495       1.584982          -0.000079
           15              H       7.764080       8.592712      20.219102       0.115567       1.150201 0.83156427E+01  0.80682936E+02                                 1.678272                            1.583568      -0.902259       2.452341                    0.998919       3.202832       8.311419       0.558227       1.130861      -0.747023       0.035776       0.011671       0.015853       0.040835       0.000426       0.001701       0.006698       0.026613      -0.020048      -0.015236      -0.001568       0.016804              1.724543       1.969059       0.231027       0.266787       1.595476       0.291364       1.609093          -0.000278
           16              H       7.780327       7.063107      18.492204       0.128030       1.154680 0.84029193E+01  0.82045570E+02                                 1.712038                            1.615208      -0.923724       2.447084                    0.998852       3.206465       8.448533       0.538795       1.164281      -0.738867       0.034192      -0.006097      -0.013766       0.037360       0.002846      -0.002018       0.010628       0.029259      -0.009395      -0.020163       0.003631       0.016532              1.771528       2.049386      -0.267135      -0.284848       1.680234       0.286489       1.584963           0.000078
           17              H       7.764080      14.618288       2.991898       0.115567       1.150206 0.83156904E+01  0.80683546E+02                                 1.678280                            1.583575      -0.902259       2.452341                    0.998919       3.202840       8.311458       0.558225       1.130864      -0.747022       0.035777      -0.011671      -0.015853       0.040835      -0.000426      -0.001701       0.006698       0.026613      -0.020048      -0.015237      -0.001568       0.016804              1.724551       1.969067      -0.231029      -0.266789       1.595484       0.291367       1.609101          -0.000278
           18              H       7.780327      16.147893       4.718796       0.128029       1.154690 0.84030134E+01  0.82046811E+02                                 1.712057                            1.615224      -0.923726       2.447084                    0.998852       3.206478       8.448615       0.538788       1.164292      -0.738865       0.034192       0.006097       0.013766       0.037360      -0.002846       0.002018       0.010628       0.029259      -0.009395      -0.020163       0.003631       0.016532              1.771548       2.049410       0.267141       0.284853       1.680254       0.286495       1.584980           0.000078
           19              H      15.446921       8.592712       2.991898       0.115569       1.150185 0.83154871E+01  0.80680957E+02                                 1.678246                            1.583546      -0.902252       2.452344                    0.998919       3.202815       8.311320       0.558236       1.130849      -0.747026      -0.035777       0.011670      -0.015853       0.040835      -0.000426       0.001701      -0.006698       0.026613      -0.020048      -0.015237      -0.001568       0.016805              1.724515       1.969024      -0.231022       0.266780       1.595452      -0.291357       1.609069           0.000277
           20              H      15.430673       7.063107       4.718796       0.128029       1.154688 0.84029988E+01  0.82046625E+02                                 1.712055                            1.615222      -0.923726       2.447084                    0.998852       3.206475       8.448602       0.538788       1.164291      -0.738865      -0.034192      -0.006097       0.013766       0.037360      -0.002846      -0.002019      -0.010628       0.029259      -0.009395      -0.020163       0.003631       0.016532              1.771546       2.049409       0.267140      -0.284853       1.680251      -0.286494       1.584977          -0.000081
           21              H      20.219102      15.446921      14.618288       0.115571       1.150179 0.83154338E+01  0.80680295E+02                                 1.678239                            1.583539      -0.902250       2.452346                    0.998919       3.202806       8.311284       0.558238       1.130847      -0.747026       0.015853      -0.035776      -0.011670       0.040835      -0.001701      -0.006698       0.000426      -0.023331      -0.029896      -0.015236      -0.001568       0.016805              1.724507       1.609061      -0.266778      -0.291354       1.969015       0.231020       1.595445          -0.000277
           22              H      18.492204      15.430673      16.147893       0.128026       1.154705 0.84031521E+01  0.82048551E+02                                 1.712078                            1.615242      -0.923727       2.447082                    0.998852       3.206491       8.448685       0.538782       1.164299      -0.738863      -0.013766      -0.034192       0.006097       0.037360       0.002018      -0.010629       0.002846      -0.019327      -0.039191      -0.020163       0.003632       0.016532              1.771570       1.584997       0.284859      -0.286500       2.049440      -0.267145       1.680273           0.000079
           23              H      20.219102       7.764080       8.592712       0.115565       1.150217 0.83157928E+01  0.80684838E+02                                 1.678296                            1.583589      -0.902267       2.452337                    0.998919       3.202853       8.311524       0.558220       1.130870      -0.747021       0.015853       0.035776       0.011671       0.040835       0.001701       0.006698       0.000426      -0.023330      -0.029896      -0.015236      -0.001568       0.016804              1.724568       1.609117       0.266793       0.291372       1.969087       0.231033       1.595499          -0.000278
           24              H      18.492204       7.780327       7.063107       0.128025       1.154715 0.84032476E+01  0.82049753E+02                                 1.712090                            1.615254      -0.923732       2.447079                    0.998852       3.206508       8.448756       0.538778       1.164302      -0.738862      -0.013766       0.034192      -0.006097       0.037360      -0.002018       0.010629       0.002846      -0.019327      -0.039191      -0.020163       0.003632       0.016532              1.771584       1.585010      -0.284862       0.286504       2.049455      -0.267148       1.680287           0.000078
           25              H       2.991898       7.764080      14.618288       0.115568       1.150197 0.83155960E+01  0.80682332E+02                                 1.678264                            1.583561      -0.902262       2.452340                    0.998919       3.202826       8.311383       0.558231       1.130856      -0.747024      -0.015853       0.035776      -0.011671       0.040835      -0.001701       0.006698      -0.000426      -0.023331      -0.029896      -0.015236      -0.001568       0.016805              1.724533       1.609086      -0.266785       0.291362       1.969046      -0.231026       1.595468          -0.000278
           26              H       4.718796       7.780327      16.147893       0.128027       1.154692 0.84030328E+01  0.82046993E+02                                 1.712055                            1.615222      -0.923726       2.447082                    0.998852       3.206479       8.448599       0.538790       1.164286      -0.738866       0.013766       0.034192       0.006097       0.037360       0.002018       0.010628      -0.002846      -0.019327      -0.039191      -0.020163       0.003631       0.016532              1.771546       1.584977       0.284853       0.286494       2.049408       0.267140       1.680251           0.000079
           27              H       2.991898      15.446921       8.592712       0.115571       1.150183 0.83154720E+01  0.80680784E+02                                 1.678245                            1.583545      -0.902248       2.452346                    0.998919       3.202810       8.311309       0.558236       1.130850      -0.747026      -0.015853      -0.035776       0.011670       0.040835       0.001701      -0.006698      -0.000426      -0.023331      -0.029896      -0.015237      -0.001568       0.016805              1.724514       1.609069       0.266781      -0.291357       1.969023      -0.231022       1.595451          -0.000278
           28              H       4.718796      15.430673       7.063107       0.128027       1.154707 0.84031786E+01  0.82048918E+02                                 1.712085                            1.615249      -0.923726       2.447083                    0.998852       3.206492       8.448708       0.538779       1.164304      -0.738862       0.013766      -0.034192      -0.006097       0.037360      -0.002018      -0.010629      -0.002846      -0.019327      -0.039191      -0.020163       0.003632       0.016532              1.771578       1.585004      -0.284861      -0.286502       2.049449       0.267147       1.680280           0.000078
           29              H      14.618288      20.219102      15.446921       0.115568       1.150184 0.83154826E+01  0.80680919E+02                                 1.678248                            1.583547      -0.902255       2.452344                    0.998919       3.202812       8.311318       0.558235       1.130852      -0.747025      -0.011671       0.015853      -0.035777       0.040835      -0.006698       0.000426      -0.001701      -0.003283       0.049944      -0.015237      -0.001568       0.016805              1.724517       1.595453      -0.291357       0.231022       1.609070      -0.266781       1.969028           0.000281
           30              H      16.147893      18.492204      15.430673       0.128028       1.154677 0.84028928E+01  0.82045226E+02                                 1.712033                            1.615203      -0.923725       2.447084                    0.998852       3.206465       8.448522       0.538796       1.164279      -0.738868       0.006097      -0.013766      -0.034192       0.037360      -0.010628       0.002846       0.002019      -0.009932       0.048587      -0.020163       0.003631       0.016532              1.771522       1.680229      -0.286487      -0.267133       1.584958       0.284846       2.049380          -0.000078
           31              H       8.592712      20.219102       7.764080       0.115563       1.150236 0.83159762E+01  0.80687223E+02                                 1.678332                            1.583621      -0.902266       2.452338                    0.998919       3.202871       8.311656       0.558206       1.130890      -0.747016       0.011671       0.015854       0.035777       0.040835       0.006698       0.000426       0.001701      -0.003283       0.049943      -0.015237      -0.001568       0.016804              1.724606       1.595533       0.291382       0.231041       1.609151       0.266802       1.969134           0.000280
           32              H       7.063107      18.492204       7.780327       0.128027       1.154708 0.84031901E+01  0.82049054E+02                                 1.712084                            1.615249      -0.923728       2.447081                    0.998852       3.206499       8.448726       0.538779       1.164302      -0.738862      -0.006097      -0.013766       0.034192       0.037360       0.010629       0.002846      -0.002018      -0.009932       0.048586      -0.020163       0.003632       0.016532              1.771577       1.680281       0.286503      -0.267147       1.585005      -0.284860       2.049446          -0.000078
           33              H      14.618288       2.991898       7.764080       0.115564       1.150222 0.83158431E+01  0.80685504E+02                                 1.678307                            1.583599      -0.902266       2.452338                    0.998919       3.202858       8.311565       0.558215       1.130877      -0.747019      -0.011671      -0.015853       0.035777       0.040835       0.006698      -0.000426      -0.001701      -0.003282       0.049944      -0.015237      -0.001568       0.016804              1.724579       1.595509       0.291375      -0.231035       1.609127      -0.266795       1.969101           0.000279
           34              H      16.147893       4.718796       7.780327       0.128027       1.154699 0.84030974E+01  0.82047854E+02                                 1.712068                            1.615234      -0.923729       2.447081                    0.998852       3.206490       8.448664       0.538785       1.164294      -0.738864       0.006097       0.013766       0.034192       0.037360       0.010629      -0.002846       0.002018      -0.009932       0.048587      -0.020163       0.003631       0.016532              1.771560       1.680265       0.286498       0.267143       1.584990       0.284856       2.049424          -0.000079
           35              H       8.592712       2.991898      15.446921       0.115568       1.150190 0.83155373E+01  0.80681622E+02                                 1.678258                            1.583556      -0.902253       2.452345                    0.998919       3.202815       8.311348       0.558231       1.130857      -0.747024       0.011671      -0.015853      -0.035777       0.040835      -0.006698      -0.000426       0.001701      -0.003282       0.049944      -0.015237      -0.001568       0.016805              1.724528       1.595463      -0.291360      -0.231025       1.609080       0.266784       1.969041           0.000279
           36              H       7.063107       4.718796      15.430673       0.128031       1.154668 0.84028106E+01  0.82044206E+02                                 1.712023                            1.615194      -0.923720       2.447087                    0.998852       3.206449       8.448463       0.538799       1.164277      -0.738868      -0.006097       0.013766      -0.034192       0.037360      -0.010628      -0.002846      -0.002019      -0.009932       0.048586      -0.020163       0.003631       0.016532              1.771511       1.680219      -0.286485       0.267131       1.584949      -0.284844       2.049366          -0.000079
           37              H       3.012788       3.841421      14.597398       0.115570       1.150174 0.83153796E+01  0.80679557E+02                                 1.678225                            1.583527      -0.902259       2.452341                    0.998919       3.202803       8.311238       0.558244       1.130838      -0.747029      -0.011671      -0.035776      -0.015853       0.040835       0.000426       0.006698       0.001701      -0.026613      -0.020048      -0.015236      -0.001568       0.016805              1.724493       1.595432       0.231017       0.291350       1.968997       0.266775       1.609049           0.000279
           38              H       4.542393       3.825173      16.324296       0.128027       1.154701 0.84031103E+01  0.82047988E+02                                 1.712068                            1.615234      -0.923726       2.447082                    0.998852       3.206486       8.448646       0.538786       1.164292      -0.738865       0.006097      -0.034192       0.013766       0.037360       0.002846       0.010629      -0.002018      -0.029259      -0.009395      -0.020163       0.003632       0.016532              1.771560       1.680264      -0.267144       0.286497       2.049428      -0.284857       1.584989          -0.000078
           39              H      20.198212      19.369580      14.597398       0.115569       1.150173 0.83153775E+01  0.80679563E+02                                 1.678228                            1.583530      -0.902253       2.452344                    0.998919       3.202800       8.311242       0.558242       1.130842      -0.747028       0.011670       0.035777      -0.015853       0.040835       0.000426      -0.006698      -0.001702      -0.026614      -0.020049      -0.015237      -0.001568       0.016805              1.724496       1.595435       0.231018      -0.291351       1.969001      -0.266776       1.609052           0.000279
           40              H      18.668607      19.385827      16.324296       0.128027       1.154707 0.84031747E+01  0.82048853E+02                                 1.712083                            1.615247      -0.923727       2.447083                    0.998852       3.206491       8.448698       0.538780       1.164302      -0.738862      -0.006097       0.034192       0.013766       0.037360       0.002846      -0.010629       0.002018      -0.029259      -0.009395      -0.020163       0.003632       0.016532              1.771576       1.680278      -0.267147      -0.286501       2.049447       0.284860       1.585002          -0.000077
           41              H       3.012788      19.369580       8.613602       0.115568       1.150186 0.83155032E+01  0.80681171E+02                                 1.678250                            1.583549      -0.902252       2.452345                    0.998919       3.202815       8.311329       0.558234       1.130852      -0.747025      -0.011670       0.035777       0.015853       0.040835      -0.000426      -0.006698       0.001701      -0.026613      -0.020048      -0.015237      -0.001568       0.016805              1.724519       1.595455      -0.231023      -0.291358       1.969029       0.266781       1.609072           0.000279
           42              H       4.542393      19.385827       6.886704       0.128027       1.154711 0.84032157E+01  0.82049432E+02                                 1.712095                            1.615258      -0.923725       2.447084                    0.998852       3.206493       8.448739       0.538774       1.164312      -0.738860       0.006097       0.034192      -0.013766       0.037360      -0.002846      -0.010629      -0.002018      -0.029259      -0.009394      -0.020163       0.003632       0.016531              1.771589       1.680291       0.267150      -0.286505       2.049463      -0.284864       1.585013          -0.000079
           43              H      20.198212       3.841421       8.613602       0.115570       1.150168 0.83153220E+01  0.80678806E+02                                 1.678213                            1.583517      -0.902261       2.452339                    0.998919       3.202802       8.311208       0.558249       1.130830      -0.747030       0.011671      -0.035776       0.015853       0.040835      -0.000426       0.006698      -0.001701      -0.026614      -0.020049      -0.015236      -0.001568       0.016805              1.724480       1.595421      -0.231014       0.291347       1.968981      -0.266771       1.609037           0.000279
           44              H      18.668607       3.825173       6.886704       0.128026       1.154702 0.84031238E+01  0.82048170E+02                                 1.712071                            1.615236      -0.923731       2.447080                    0.998852       3.206493       8.448673       0.538785       1.164294      -0.738864      -0.006097      -0.034192      -0.013766       0.037360      -0.002846       0.010629       0.002018      -0.029259      -0.009395      -0.020163       0.003632       0.016532              1.771563       1.680267       0.267144       0.286498       2.049431       0.284857       1.584991          -0.000079
           45              H       3.841421       8.613602      20.198212       0.115566       1.150210 0.83157216E+01  0.80683951E+02                                 1.678287                            1.583581      -0.902261       2.452341                    0.998919       3.202841       8.311475       0.558222       1.130868      -0.747021      -0.035777       0.015853       0.011671       0.040835      -0.001701      -0.000426       0.006698       0.023331      -0.029895      -0.015236      -0.001568       0.016804              1.724558       1.969077      -0.266791      -0.231031       1.609107       0.291369       1.595490           0.000277
           46              H       3.825173       6.886704      18.668607       0.128030       1.154679 0.84029151E+01  0.82045540E+02                                 1.712040                            1.615209      -0.923722       2.447085                    0.998852       3.206461       8.448530       0.538793       1.164284      -0.738867      -0.034192      -0.013766      -0.006097       0.037360       0.002019      -0.002846       0.010628       0.019327      -0.039191      -0.020163       0.003631       0.016532              1.771530       2.049388       0.284849       0.267136       1.584964       0.286490       1.680236          -0.000080
           47              H      19.369580       8.613602       3.012788       0.115566       1.150204 0.83156656E+01  0.80683239E+02                                 1.678277                            1.583573      -0.902256       2.452343                    0.998919       3.202834       8.311437       0.558225       1.130864      -0.747022       0.035777       0.015853      -0.011670       0.040835       0.001701      -0.000426      -0.006699       0.023331      -0.029896      -0.015237      -0.001568       0.016805              1.724548       1.969065       0.266788      -0.231029       1.609098      -0.291366       1.595481          -0.000279
           48              H      19.385827       6.886704       4.542393       0.128029       1.154697 0.84030855E+01  0.82047748E+02                                 1.712070                            1.615236      -0.923725       2.447084                    0.998852       3.206481       8.448654       0.538783       1.164299      -0.738863       0.034192      -0.013766       0.006097       0.037360      -0.002018      -0.002846      -0.010629       0.019327      -0.039191      -0.020163       0.003631       0.016532              1.771562       2.049429      -0.284856       0.267143       1.584991      -0.286498       1.680266           0.000077
           49              H      19.369580      14.597398      20.198212       0.115568       1.150194 0.83155726E+01  0.80682051E+02                                 1.678261                            1.583559      -0.902256       2.452343                    0.998919       3.202822       8.311371       0.558231       1.130857      -0.747024       0.035777      -0.015853       0.011671       0.040835      -0.001701       0.000426      -0.006698       0.023331      -0.029896      -0.015237      -0.001568       0.016805              1.724531       1.969044      -0.266785       0.231025       1.609083      -0.291361       1.595466          -0.000278
           50              H      19.385827      16.324296      18.668607       0.128028       1.154693 0.84030391E+01  0.82047119E+02                                 1.712060                            1.615227      -0.923725       2.447083                    0.998852       3.206478       8.448616       0.538787       1.164292      -0.738865       0.034192       0.013766      -0.006097       0.037360       0.002018       0.002846      -0.010629       0.019327      -0.039191      -0.020163       0.003631       0.016532              1.771551       2.049415       0.284854      -0.267141       1.584982      -0.286495       1.680255           0.000078
           51              H       3.841421      14.597398       3.012788       0.115563       1.150227 0.83158839E+01  0.80686014E+02                                 1.678313                            1.583604      -0.902265       2.452338                    0.998919       3.202863       8.311589       0.558213       1.130879      -0.747019      -0.035777      -0.015853      -0.011670       0.040835       0.001701       0.000426       0.006699       0.023330      -0.029896      -0.015237      -0.001568       0.016804              1.724586       1.969110       0.266798       0.231037       1.609134       0.291377       1.595515           0.000277
           52              H       3.825173      16.324296       4.542393       0.128028       1.154701 0.84031205E+01  0.82048178E+02                                 1.712074                            1.615240      -0.923726       2.447083                    0.998852       3.206488       8.448678       0.538782       1.164300      -0.738863      -0.034192       0.013766       0.006097       0.037360      -0.002018       0.002846       0.010629       0.019327      -0.039191      -0.020163       0.003632       0.016532              1.771567       2.049434      -0.284858      -0.267145       1.584996       0.286500       1.680271          -0.000080
           53              H       8.613602       3.012788      19.369580       0.115568       1.150187 0.83155083E+01  0.80681236E+02                                 1.678252                            1.583550      -0.902253       2.452344                    0.998919       3.202813       8.311326       0.558234       1.130853      -0.747025       0.015853      -0.011671       0.035777       0.040835      -0.006698       0.001701      -0.000426       0.003283       0.049944      -0.015236      -0.001568       0.016805              1.724521       1.609073      -0.291358       0.266782       1.595456      -0.231023       1.969033          -0.000277
           54              H       6.886704       4.542393      19.385827       0.128030       1.154667 0.84027955E+01  0.82043995E+02                                 1.712018                            1.615191      -0.923721       2.447085                    0.998852       3.206450       8.448453       0.538801       1.164273      -0.738869      -0.013766       0.006097       0.034192       0.037360      -0.010628      -0.002019      -0.002846       0.009932       0.048587      -0.020163       0.003631       0.016532              1.771506       1.584945      -0.286483      -0.284843       1.680215       0.267130       2.049360           0.000078
           55              H       8.613602      20.198212       3.841421       0.115566       1.150224 0.83158578E+01  0.80685733E+02                                 1.678313                            1.583605      -0.902261       2.452341                    0.998919       3.202857       8.311584       0.558211       1.130883      -0.747018       0.015853       0.011671      -0.035776       0.040835       0.006698      -0.001701      -0.000426       0.003282       0.049943      -0.015237      -0.001568       0.016804              1.724586       1.609133       0.291377      -0.266797       1.595516      -0.231036       1.969110          -0.000278
           56              H       6.886704      18.668607       3.825173       0.128027       1.154704 0.84031507E+01  0.82048554E+02                                 1.712078                            1.615243      -0.923726       2.447082                    0.998852       3.206495       8.448703       0.538781       1.164300      -0.738863      -0.013766      -0.006097      -0.034192       0.037360       0.010629       0.002018      -0.002846       0.009932       0.048586      -0.020163       0.003632       0.016532              1.771571       1.584999       0.286501       0.284859       1.680275       0.267146       2.049438           0.000078
           57              H      14.597398       3.012788       3.841421       0.115564       1.150230 0.83159134E+01  0.80686408E+02                                 1.678319                            1.583610      -0.902266       2.452338                    0.998919       3.202867       8.311617       0.558210       1.130883      -0.747018      -0.015853      -0.011671      -0.035776       0.040835       0.006698       0.001701       0.000426       0.003283       0.049943      -0.015237      -0.001568       0.016804              1.724593       1.609140       0.291379       0.266799       1.595522       0.231038       1.969117          -0.000277
           58              H      16.324296       4.542393       3.825173       0.128026       1.154703 0.84031373E+01  0.82048348E+02                                 1.712072                            1.615238      -0.923731       2.447080                    0.998852       3.206498       8.448693       0.538784       1.164295      -0.738864       0.013766       0.006096      -0.034192       0.037360       0.010629      -0.002018       0.002846       0.009932       0.048586      -0.020163       0.003632       0.016532              1.771565       1.584994       0.286500      -0.284857       1.680269      -0.267144       2.049430           0.000079
           59              H      14.597398      20.198212      19.369580       0.115568       1.150187 0.83155077E+01  0.80681229E+02                                 1.678251                            1.583550      -0.902255       2.452344                    0.998919       3.202815       8.311331       0.558234       1.130853      -0.747025      -0.015853       0.011671       0.035777       0.040835      -0.006698      -0.001701       0.000426       0.003283       0.049944      -0.015236      -0.001568       0.016805              1.724520       1.609073      -0.291358      -0.266782       1.595456       0.231023       1.969032          -0.000276
           60              H      16.324296      18.668607      19.385827       0.128029       1.154675 0.84028700E+01  0.82044931E+02                                 1.712028                            1.615199      -0.923724       2.447084                    0.998852       3.206464       8.448510       0.538798       1.164276      -0.738868       0.013766      -0.006097       0.034192       0.037360      -0.010628       0.002019       0.002847       0.009932       0.048587      -0.020163       0.003631       0.016532              1.771517       1.584954      -0.286486       0.284845       1.680225      -0.267132       2.049373           0.000080
           61              H       7.764080       8.592712       2.991898       0.115565       1.150213 0.83157509E+01  0.80684296E+02                                 1.678288                            1.583583      -0.902263       2.452339                    0.998919       3.202849       8.311495       0.558223       1.130866      -0.747022       0.035777       0.011670      -0.015853       0.040835       0.000426      -0.001701      -0.006698       0.026613      -0.020048      -0.015237      -0.001568       0.016804              1.724559       1.969078       0.231031      -0.266791       1.595491      -0.291369       1.609109          -0.000279
           62              H       7.780327       7.063107       4.718796       0.128028       1.154692 0.84030333E+01  0.82047061E+02                                 1.712060                            1.615227      -0.923728       2.447082                    0.998852       3.206481       8.448628       0.538787       1.164293      -0.738865       0.034192      -0.006097       0.013766       0.037360       0.002846       0.002019      -0.010628       0.029259      -0.009395      -0.020163       0.003631       0.016532              1.771551       2.049414      -0.267141       0.284854       1.680257      -0.286496       1.584982           0.000077
           63              H      15.446921      14.618288       2.991898       0.115570       1.150181 0.83154520E+01  0.80680520E+02                                 1.678241                            1.583541      -0.902252       2.452345                    0.998919       3.202810       8.311298       0.558238       1.130848      -0.747026      -0.035777      -0.011670      -0.015853       0.040835       0.000426       0.001701       0.006698       0.026613      -0.020048      -0.015237      -0.001568       0.016805              1.724509       1.969018       0.231021       0.266779       1.595447       0.291355       1.609064           0.000278
           64              H      15.430673      16.147893       4.718796       0.128028       1.154690 0.84030110E+01  0.82046776E+02                                 1.712056                            1.615224      -0.923727       2.447083                    0.998852       3.206477       8.448610       0.538788       1.164292      -0.738865      -0.034192       0.006097       0.013766       0.037360       0.002846      -0.002019       0.010628       0.029259      -0.009395      -0.020163       0.003631       0.016532              1.771548       2.049411      -0.267141      -0.284853       1.680253       0.286494       1.584979          -0.000080
           65              H      15.446921       8.592712      20.219102       0.115570       1.150183 0.83154691E+01  0.80680742E+02                                 1.678245                            1.583544      -0.902251       2.452345                    0.998919       3.202811       8.311309       0.558236       1.130850      -0.747026      -0.035776       0.011670       0.015853       0.040835      -0.000426      -0.001701       0.006698       0.026613      -0.020048      -0.015237      -0.001568       0.016805              1.724513       1.969023      -0.231022      -0.266780       1.595450       0.291356       1.609067           0.000278
           66              H      15.430673       7.063107      18.492204       0.128029       1.154689 0.84030077E+01  0.82046709E+02                                 1.712053                            1.615221      -0.923725       2.447084                    0.998852       3.206475       8.448594       0.538789       1.164288      -0.738866      -0.034192      -0.006097      -0.013766       0.037360      -0.002846       0.002018       0.010628       0.029259      -0.009395      -0.020163       0.003631       0.016532              1.771544       2.049407       0.267139       0.284852       1.680249       0.286493       1.584976          -0.000079
           67              H       7.764080      14.618288      20.219102       0.115566       1.150211 0.83157310E+01  0.80684074E+02                                 1.678288                            1.583583      -0.902260       2.452341                    0.998919       3.202843       8.311485       0.558221       1.130869      -0.747021       0.035777      -0.011671       0.015853       0.040835      -0.000426       0.001701      -0.006698       0.026613      -0.020048      -0.015237      -0.001568       0.016804              1.724559       1.969078      -0.231031       0.266791       1.595491      -0.291369       1.609108          -0.000277
           68              H       7.780327      16.147893      18.492204       0.128028       1.154695 0.84030593E+01  0.82047375E+02                                 1.712062                            1.615229      -0.923726       2.447083                    0.998852       3.206482       8.448633       0.538786       1.164293      -0.738865       0.034192       0.006097      -0.013766       0.037360      -0.002846      -0.002018      -0.010629       0.029259      -0.009395      -0.020163       0.003631       0.016532              1.771554       2.049418       0.267142      -0.284855       1.680259      -0.286496       1.584985           0.000079
           69              H       2.991898       7.764080       8.592712       0.115565       1.150218 0.83157941E+01  0.80684846E+02                                 1.678295                            1.583589      -0.902267       2.452337                    0.998919       3.202853       8.311521       0.558220       1.130869      -0.747021      -0.015853       0.035776       0.011671       0.040835      -0.001701      -0.006698       0.000426      -0.023331      -0.029896      -0.015237      -0.001568       0.016804              1.724567       1.609117      -0.266793      -0.291372       1.969086       0.231033       1.595499          -0.000279
           70              H       4.718796       7.780327       7.063107       0.128024       1.154716 0.84032601E+01  0.82049926E+02                                 1.712095                            1.615258      -0.923732       2.447079                    0.998852       3.206507       8.448763       0.538777       1.164306      -0.738862       0.013766       0.034192      -0.006097       0.037360       0.002018      -0.010629       0.002846      -0.019327      -0.039191      -0.020163       0.003632       0.016531              1.771589       1.585014       0.284863      -0.286506       2.049461      -0.267150       1.680291           0.000078
           71              H       2.991898      15.446921      14.618288       0.115572       1.150173 0.83153739E+01  0.80679531E+02                                 1.678229                            1.583530      -0.902247       2.452347                    0.998919       3.202798       8.311241       0.558242       1.130843      -0.747027      -0.015853      -0.035776      -0.011670       0.040835       0.001701       0.006698       0.000426      -0.023331      -0.029896      -0.015236      -0.001568       0.016805              1.724496       1.609052       0.266776       0.291352       1.969002       0.231018       1.595435          -0.000277
           72              H       4.718796      15.430673      16.147893       0.128027       1.154700 0.84031045E+01  0.82047955E+02                                 1.712071                            1.615237      -0.923726       2.447083                    0.998852       3.206483       8.448652       0.538783       1.164297      -0.738864       0.013766      -0.034192       0.006097       0.037360      -0.002018       0.010629       0.002846      -0.019327      -0.039191      -0.020163       0.003632       0.016532              1.771563       1.584992      -0.284857       0.286498       2.049432      -0.267144       1.680267           0.000079
           73              H      20.219102      15.446921       8.592712       0.115570       1.150186 0.83154965E+01  0.80681086E+02                                 1.678248                            1.583548      -0.902251       2.452345                    0.998919       3.202815       8.311327       0.558235       1.130851      -0.747026       0.015853      -0.035776       0.011670       0.040835      -0.001701       0.006698      -0.000426      -0.023331      -0.029896      -0.015237      -0.001568       0.016805              1.724517       1.609071      -0.266781       0.291357       1.969027      -0.231023       1.595454          -0.000278
           74              H      18.492204      15.430673       7.063107       0.128026       1.154705 0.84031572E+01  0.82048616E+02                                 1.712078                            1.615243      -0.923729       2.447081                    0.998852       3.206494       8.448695       0.538782       1.164299      -0.738863      -0.013766      -0.034192      -0.006097       0.037360       0.002018       0.010629      -0.002846      -0.019327      -0.039191      -0.020163       0.003632       0.016532              1.771571       1.584998       0.284858       0.286500       2.049440       0.267145       1.680273           0.000078
           75              H      20.219102       7.764080      14.618288       0.115566       1.150211 0.83157292E+01  0.80684034E+02                                 1.678286                            1.583581      -0.902266       2.452338                    0.998919       3.202844       8.311480       0.558223       1.130866      -0.747022       0.015853       0.035776      -0.011671       0.040835       0.001701      -0.006698      -0.000426      -0.023331      -0.029896      -0.015236      -0.001568       0.016804              1.724557       1.609107       0.266790      -0.291369       1.969075      -0.231031       1.595490          -0.000278
           76              H      18.492204       7.780327      16.147893       0.128025       1.154711 0.84032094E+01  0.82049257E+02                                 1.712084                            1.615248      -0.923731       2.447079                    0.998852       3.206502       8.448724       0.538781       1.164299      -0.738863      -0.013766       0.034192       0.006097       0.037360      -0.002018      -0.010629      -0.002846      -0.019327      -0.039191      -0.020163       0.003632       0.016532              1.771577       1.585004      -0.284860      -0.286502       2.049447       0.267147       1.680280           0.000079
           77              H       8.592712       2.991898       7.764080       0.115563       1.150235 0.83159585E+01  0.80686979E+02                                 1.678327                            1.583617      -0.902266       2.452338                    0.998919       3.202870       8.311640       0.558208       1.130887      -0.747017       0.011671      -0.015854       0.035777       0.040835      -0.006699       0.000426      -0.001701      -0.003282       0.049943      -0.015237      -0.001568       0.016804              1.724601       1.595529      -0.291381       0.231040       1.609147      -0.266801       1.969127           0.000279
           78              H       7.063107       4.718796       7.780327       0.128027       1.154701 0.84031198E+01  0.82048157E+02                                 1.712073                            1.615239      -0.923728       2.447082                    0.998852       3.206491       8.448681       0.538783       1.164298      -0.738863      -0.006097       0.013766       0.034192       0.037360      -0.010629       0.002846       0.002018      -0.009932       0.048586      -0.020163       0.003631       0.016532              1.771565       1.680270      -0.286500      -0.267144       1.584995       0.284857       2.049431          -0.000079
           79              H      14.618288       2.991898      15.446921       0.115568       1.150184 0.83154785E+01  0.80680860E+02                                 1.678247                            1.583546      -0.902254       2.452344                    0.998919       3.202812       8.311314       0.558236       1.130851      -0.747026      -0.011671      -0.015853      -0.035777       0.040835       0.006698       0.000426       0.001701      -0.003282       0.049944      -0.015237      -0.001568       0.016805              1.724516       1.595452       0.291357       0.231022       1.609069       0.266781       1.969025           0.000280
           80              H      16.147893       4.718796      15.430673       0.128029       1.154677 0.84028922E+01  0.82045240E+02                                 1.712035                            1.615205      -0.923724       2.447084                    0.998852       3.206462       8.448522       0.538795       1.164281      -0.738867       0.006097       0.013766      -0.034192       0.037360       0.010628       0.002846      -0.002018      -0.009932       0.048587      -0.020163       0.003631       0.016532              1.771525       1.680231       0.286488      -0.267135       1.584960      -0.284847       2.049383          -0.000078
           81              H       8.592712      20.219102      15.446921       0.115567       1.150197 0.83156047E+01  0.80682479E+02                                 1.678269                            1.583566      -0.902254       2.452344                    0.998919       3.202825       8.311398       0.558227       1.130862      -0.747023       0.011671       0.015853      -0.035777       0.040835       0.006698      -0.000426      -0.001701      -0.003283       0.049944      -0.015237      -0.001568       0.016804              1.724539       1.595473       0.291363      -0.231027       1.609090      -0.266786       1.969055           0.000281
           82              H       7.063107      18.492204      15.430673       0.128028       1.154686 0.84029780E+01  0.82046339E+02                                 1.712050                            1.615218      -0.923723       2.447084                    0.998852       3.206471       8.448577       0.538790       1.164288      -0.738866      -0.006097      -0.013766      -0.034192       0.037360       0.010628      -0.002846       0.002018      -0.009932       0.048586      -0.020163       0.003631       0.016532              1.771540       1.680245       0.286492       0.267138       1.584973       0.284851       2.049402          -0.000078
           83              H      14.618288      20.219102       7.764080       0.115563       1.150227 0.83158883E+01  0.80686083E+02                                 1.678315                            1.583606      -0.902268       2.452337                    0.998919       3.202864       8.311598       0.558212       1.130881      -0.747018      -0.011671       0.015854       0.035777       0.040835      -0.006698      -0.000426       0.001701      -0.003282       0.049944      -0.015237      -0.001568       0.016804              1.724588       1.595517      -0.291377      -0.231037       1.609134       0.266797       1.969112           0.000280
           84              H      16.147893      18.492204       7.780327       0.128025       1.154701 0.84031154E+01  0.82048061E+02                                 1.712068                            1.615234      -0.923731       2.447080                    0.998852       3.206496       8.448677       0.538786       1.164292      -0.738865       0.006096      -0.013766       0.034192       0.037360      -0.010629      -0.002846      -0.002018      -0.009932       0.048587      -0.020163       0.003631       0.016532              1.771560       1.680265      -0.286498       0.267143       1.584990      -0.284856       2.049425          -0.000078
           85              H      20.198212      19.369580       8.613602       0.115569       1.150172 0.83153674E+01  0.80679420E+02                                 1.678225                            1.583527      -0.902253       2.452344                    0.998919       3.202802       8.311238       0.558244       1.130839      -0.747028       0.011670       0.035777       0.015853       0.040835       0.000426       0.006698       0.001701      -0.026614      -0.020049      -0.015237      -0.001568       0.016805              1.724492       1.595432       0.231017       0.291350       1.968997       0.266774       1.609048           0.000279
           86              H      18.668607      19.385827       6.886704       0.128026       1.154703 0.84031345E+01  0.82048353E+02                                 1.712077                            1.615242      -0.923729       2.447083                    0.998852       3.206489       8.448684       0.538781       1.164301      -0.738863      -0.006097       0.034192      -0.013766       0.037360       0.002846       0.010629      -0.002018      -0.029259      -0.009395      -0.020163       0.003632       0.016532              1.771570       1.680273      -0.267146       0.286500       2.049440      -0.284859       1.584997          -0.000079
           87              H       3.012788       3.841421       8.613602       0.115568       1.150186 0.83154923E+01  0.80680978E+02                                 1.678242                            1.583542      -0.902263       2.452338                    0.998919       3.202821       8.311320       0.558239       1.130844      -0.747027      -0.011671      -0.035776       0.015853       0.040835       0.000426      -0.006698      -0.001701      -0.026613      -0.020048      -0.015237      -0.001568       0.016805              1.724510       1.595448       0.231021      -0.291356       1.969019      -0.266779       1.609065           0.000279
           88              H       4.542393       3.825173       6.886704       0.128026       1.154714 0.84032390E+01  0.82049669E+02                                 1.712092                            1.615255      -0.923730       2.447081                    0.998852       3.206503       8.448750       0.538777       1.164305      -0.738862       0.006097      -0.034192      -0.013766       0.037360       0.002846      -0.010629       0.002018      -0.029259      -0.009395      -0.020163       0.003632       0.016531              1.771586       1.680289      -0.267150      -0.286505       2.049460       0.284863       1.585011          -0.000079
           89              H      20.198212       3.841421      14.597398       0.115569       1.150171 0.83153517E+01  0.80679184E+02                                 1.678219                            1.583521      -0.902262       2.452339                    0.998919       3.202804       8.311224       0.558247       1.130833      -0.747030       0.011671      -0.035776      -0.015853       0.040835      -0.000426      -0.006698       0.001702      -0.026614      -0.020049      -0.015236      -0.001568       0.016805              1.724486       1.595426      -0.231015      -0.291349       1.968988       0.266773       1.609043           0.000280
           90              H      18.668607       3.825173      16.324296       0.128026       1.154708 0.84031754E+01  0.82048810E+02                                 1.712078                            1.615242      -0.923731       2.447080                    0.998852       3.206497       8.448694       0.538783       1.164295      -0.738864      -0.006097      -0.034192       0.013766       0.037360      -0.002846      -0.010629      -0.002018      -0.029259      -0.009395      -0.020163       0.003632       0.016532              1.771571       1.680273       0.267146      -0.286500       2.049440      -0.284859       1.584998          -0.000078
           91              H       3.012788      19.369580      14.597398       0.115569       1.150183 0.83154727E+01  0.80680786E+02                                 1.678245                            1.583545      -0.902252       2.452345                    0.998919       3.202809       8.311304       0.558236       1.130851      -0.747026      -0.011670       0.035777      -0.015853       0.040835      -0.000426       0.006698      -0.001701      -0.026613      -0.020048      -0.015237      -0.001568       0.016805              1.724514       1.595451      -0.231022       0.291356       1.969023      -0.266781       1.609068           0.000279
           92              H       4.542393      19.385827      16.324296       0.128028       1.154707 0.84031732E+01  0.82048848E+02                                 1.712084                            1.615248      -0.923725       2.447084                    0.998852       3.206489       8.448698       0.538779       1.164304      -0.738862       0.006097       0.034192       0.013766       0.037360      -0.002846       0.010629       0.002018      -0.029259      -0.009394      -0.020163       0.003632       0.016531              1.771577       1.680279       0.267147       0.286502       2.049448       0.284860       1.585003          -0.000078
           93              H      19.369580      14.597398       3.012788       0.115566       1.150203 0.83156588E+01  0.80683143E+02                                 1.678275                            1.583571      -0.902257       2.452342                    0.998919       3.202834       8.311431       0.558226       1.130863      -0.747023       0.035777      -0.015853      -0.011670       0.040835      -0.001701      -0.000426       0.006698       0.023331      -0.029896      -0.015237      -0.001568       0.016805              1.724546       1.969062      -0.266788      -0.231029       1.609097       0.291366       1.595479          -0.000279
           94              H      19.385827      16.324296       4.542393       0.128027       1.154698 0.84030945E+01  0.82047831E+02                                 1.712069                            1.615235      -0.923727       2.447083                    0.998852       3.206486       8.448658       0.538784       1.164296      -0.738864       0.034192       0.013766       0.006097       0.037360       0.002018      -0.002846       0.010629       0.019327      -0.039191      -0.020163       0.003632       0.016532              1.771561       2.049427       0.284856       0.267143       1.584990       0.286498       1.680265           0.000078
           95              H       3.841421      14.597398      20.198212       0.115564       1.150220 0.83158130E+01  0.80685108E+02                                 1.678301                            1.583594      -0.902265       2.452339                    0.998919       3.202854       8.311539       0.558217       1.130874      -0.747020      -0.035777      -0.015853       0.011671       0.040835       0.001701      -0.000426      -0.006698       0.023331      -0.029896      -0.015237      -0.001568       0.016804              1.724573       1.969095       0.266795      -0.231034       1.609122      -0.291374       1.595504           0.000277
           96              H       3.825173      16.324296      18.668607       0.128028       1.154695 0.84030593E+01  0.82047371E+02                                 1.712062                            1.615229      -0.923726       2.447083                    0.998852       3.206482       8.448631       0.538787       1.164292      -0.738865      -0.034192       0.013766      -0.006097       0.037360      -0.002018      -0.002846      -0.010629       0.019327      -0.039191      -0.020163       0.003631       0.016532              1.771553       2.049417      -0.284855       0.267142       1.584984      -0.286496       1.680259          -0.000079
           97              H       3.841421       8.613602       3.012788       0.115563       1.150230 0.83159126E+01  0.80686378E+02                                 1.678318                            1.583608      -0.902265       2.452338                    0.998919       3.202867       8.311609       0.558212       1.130881      -0.747018      -0.035777       0.015853      -0.011670       0.040835      -0.001701       0.000426      -0.006699       0.023330      -0.029895      -0.015237      -0.001568       0.016804              1.724591       1.969116      -0.266798       0.231038       1.609137      -0.291378       1.595519           0.000276
           98              H       3.825173       6.886704       4.542393       0.128028       1.154700 0.84031142E+01  0.82048111E+02                                 1.712075                            1.615240      -0.923727       2.447083                    0.998852       3.206486       8.448676       0.538781       1.164301      -0.738863      -0.034192      -0.013766       0.006097       0.037360       0.002018       0.002846      -0.010629       0.019327      -0.039192      -0.020163       0.003631       0.016532              1.771567       2.049434       0.284858      -0.267145       1.584996      -0.286500       1.680271          -0.000081
           99              H      19.369580       8.613602      20.198212       0.115568       1.150194 0.83155755E+01  0.80682095E+02                                 1.678263                            1.583560      -0.902254       2.452344                    0.998919       3.202822       8.311375       0.558230       1.130858      -0.747024       0.035777       0.015853       0.011670       0.040835       0.001701       0.000426       0.006698       0.023331      -0.029896      -0.015237      -0.001568       0.016805              1.724532       1.969046       0.266784       0.231026       1.609084       0.291361       1.595467          -0.000279
          100              H      19.385827       6.886704      18.668607       0.128029       1.154692 0.84030374E+01  0.82047117E+02                                 1.712061                            1.615228      -0.923724       2.447085                    0.998852       3.206475       8.448615       0.538786       1.164294      -0.738864       0.034192      -0.013766      -0.006097       0.037360      -0.002018       0.002846       0.010628       0.019327      -0.039191      -0.020163       0.003631       0.016532              1.771553       2.049417      -0.284854      -0.267141       1.584983       0.286495       1.680257           0.000077
          101              H      14.597398      20.198212       3.841421       0.115565       1.150226 0.83158761E+01  0.80685944E+02                                 1.678314                            1.583605      -0.902265       2.452339                    0.998919       3.202862       8.311595       0.558212       1.130882      -0.747018      -0.015853       0.011671      -0.035776       0.040835      -0.006698       0.001701      -0.000426       0.003282       0.049943      -0.015237      -0.001568       0.016804              1.724587       1.609134      -0.291378       0.266797       1.595516      -0.231036       1.969110          -0.000277
          102              H      16.324296      18.668607       3.825173       0.128026       1.154699 0.84030947E+01  0.82047798E+02                                 1.712064                            1.615231      -0.923731       2.447080                    0.998852       3.206495       8.448668       0.538787       1.164291      -0.738865       0.013766      -0.006096      -0.034192       0.037360      -0.010629      -0.002018      -0.002846       0.009932       0.048586      -0.020163       0.003631       0.016532              1.771556       1.584987      -0.286498      -0.284855       1.680262       0.267142       2.049420           0.000079
          103              H      14.597398       3.012788      19.369580       0.115567       1.150194 0.83155739E+01  0.80682065E+02                                 1.678262                            1.583559      -0.902257       2.452342                    0.998919       3.202823       8.311373       0.558231       1.130857      -0.747024      -0.015853      -0.011671       0.035777       0.040835       0.006698      -0.001701      -0.000426       0.003283       0.049944      -0.015236      -0.001568       0.016805              1.724532       1.609084       0.291361      -0.266785       1.595466      -0.231026       1.969045          -0.000277
          104              H      16.324296       4.542393      19.385827       0.128029       1.154680 0.84029172E+01  0.82045536E+02                                 1.712036                            1.615206      -0.923725       2.447083                    0.998852       3.206469       8.448540       0.538796       1.164279      -0.738868       0.013766       0.006097       0.034192       0.037360       0.010628       0.002019      -0.002846       0.009932       0.048586      -0.020163       0.003631       0.016532              1.771526       1.584961       0.286488       0.284847       1.680232       0.267134       2.049384           0.000080
          105              H       8.613602      20.198212      19.369580       0.115569       1.150189 0.83155236E+01  0.80681447E+02                                 1.678255                            1.583554      -0.902252       2.452345                    0.998919       3.202815       8.311343       0.558232       1.130856      -0.747024       0.015853       0.011671       0.035777       0.040835       0.006698       0.001701       0.000426       0.003283       0.049944      -0.015236      -0.001568       0.016805              1.724525       1.609077       0.291359       0.266782       1.595460       0.231024       1.969037          -0.000277
          106              H       6.886704      18.668607      19.385827       0.128029       1.154682 0.84029374E+01  0.82045823E+02                                 1.712043                            1.615212      -0.923722       2.447085                    0.998852       3.206467       8.448553       0.538792       1.164285      -0.738866      -0.013766      -0.006097       0.034192       0.037360       0.010628      -0.002019       0.002846       0.009932       0.048586      -0.020163       0.003631       0.016532              1.771533       1.584967       0.286490      -0.284849       1.680239      -0.267137       2.049393           0.000079
          107              H       8.613602       3.012788       3.841421       0.115565       1.150230 0.83159111E+01  0.80686387E+02                                 1.678320                            1.583610      -0.902264       2.452339                    0.998919       3.202866       8.311617       0.558210       1.130884      -0.747018       0.015853      -0.011671      -0.035776       0.040835      -0.006699      -0.001701       0.000426       0.003283       0.049943      -0.015237      -0.001568       0.016804              1.724593       1.609139      -0.291379      -0.266798       1.595522       0.231038       1.969118          -0.000278
          108              H       6.886704       4.542393       3.825173       0.128026       1.154703 0.84031360E+01  0.82048351E+02                                 1.712074                            1.615240      -0.923729       2.447081                    0.998852       3.206495       8.448692       0.538783       1.164297      -0.738863      -0.013766       0.006097      -0.034192       0.037360      -0.010629       0.002018       0.002846       0.009932       0.048586      -0.020163       0.003632       0.016532              1.771567       1.584996      -0.286500       0.284858       1.680272      -0.267145       2.049433           0.000077
          109              C      16.256984      14.920031      19.880222      -0.076788      34.673015 0.39550944E+03  0.90836858E+04                                 9.299954                            6.648514       0.039764       1.988463                    0.999636      28.523416      81.123727       0.636322       0.419106      -1.062188       0.022274       0.017859      -0.016972       0.033213       0.013328      -0.011765       0.004528       0.030564      -0.029949      -0.022114      -0.005617       0.027731             12.240702       9.282688      -1.103672       0.899318      13.748205      -8.767844      13.691213          -0.000752
          110              C      16.240737      15.876324      18.861259      -0.205241      37.422492 0.43728330E+03  0.10295345E+05                                 9.721045                            6.955289       0.114569       1.999991                    0.999706      30.012794      86.341314       0.627089       0.414857      -1.065213      -0.008335      -0.021645       0.028744       0.036935      -0.010484       0.019251      -0.008340       0.042688      -0.025092      -0.022234      -0.015100       0.037334             12.822244      10.136983       0.450528      -0.665041      14.555372      -8.982594      13.774379          -0.000457
          111              C       6.954016       8.290969      19.880222      -0.076788      34.673055 0.39550961E+03  0.90836923E+04                                 9.299960                            6.648513       0.039760       1.988461                    0.999636      28.523443      81.123864       0.636323       0.419105      -1.062188      -0.022274      -0.017860      -0.016971       0.033213       0.013328       0.011765      -0.004527       0.030564      -0.029947      -0.022114      -0.005617       0.027731             12.240719       9.282706      -1.103659      -0.899304      13.748218       8.767859      13.691232           0.000757
          112              C       6.970263       7.334676      18.861259      -0.205242      37.422516 0.43728348E+03  0.10295347E+05                                 9.721042                            6.955286       0.114571       1.999992                    0.999706      30.012790      86.341193       0.627090       0.414857      -1.065213       0.008335       0.021645       0.028744       0.036935      -0.010484      -0.019251       0.008339       0.042688      -0.025092      -0.022233      -0.015101       0.037334             12.822256      10.136962       0.450544       0.665059      14.555395       8.982620      13.774410           0.000452
          113              C       6.954016      14.920031       3.330779      -0.076788      34.673144 0.39551034E+03  0.90837160E+04                                 9.299987                            6.648526       0.039759       1.988461                    0.999636      28.523462      81.124034       0.636321       0.419106      -1.062187      -0.022274       0.017859       0.016972       0.033213      -0.013328      -0.011765      -0.004527       0.030564      -0.029950      -0.022114      -0.005618       0.027731             12.240765       9.282731       1.103668       0.899312      13.748287       8.767905      13.691278           0.000756
          114              C       6.970263      15.876324       4.349741      -0.205241      37.422532 0.43728321E+03  0.10295343E+05                                 9.721057                            6.955291       0.114568       1.999991                    0.999706      30.012788      86.341324       0.627089       0.414858      -1.065212       0.008335      -0.021645      -0.028744       0.036935       0.010484       0.019251       0.008340       0.042688      -0.025093      -0.022233      -0.015101       0.037334             12.822282      10.136983      -0.450524      -0.665040      14.555443       8.982643      13.774419           0.000451
          115              C      16.256984       8.290969       3.330779      -0.076789      34.673110 0.39551042E+03  0.90837143E+04                                 9.299969                            6.648521       0.039762       1.988462                    0.999636      28.523460      81.123888       0.636322       0.419106      -1.062188       0.022274      -0.017860       0.016971       0.033214      -0.013328       0.011765       0.004527       0.030565      -0.029951      -0.022114      -0.005618       0.027732             12.240729       9.282702       1.103675      -0.899320      13.748245      -8.767871      13.691240          -0.000753
          116              C      16.240737       7.334676       4.349741      -0.205241      37.422492 0.43728301E+03  0.10295337E+05                                 9.721046                            6.955288       0.114566       1.999991                    0.999706      30.012781      86.341274       0.627089       0.414857      -1.065212      -0.008335       0.021644      -0.028744       0.036935       0.010484      -0.019251      -0.008340       0.042687      -0.025091      -0.022233      -0.015100       0.037334             12.822253      10.136980      -0.450523       0.665039      14.555398      -8.982607      13.774383          -0.000459
          117              C      19.880222      16.256984      14.920031      -0.076788      34.673018 0.39550969E+03  0.90836915E+04                                 9.299950                            6.648513       0.039765       1.988463                    0.999636      28.523424      81.123712       0.636323       0.419105      -1.062188      -0.016972       0.022274       0.017859       0.033213      -0.011765       0.004528       0.013328      -0.030256      -0.030871      -0.022115      -0.005617       0.027731             12.240693      13.691201       0.899319      -8.767835       9.282680      -1.103673      13.748196           0.000753
          118              C      18.861259      16.240737      15.876324      -0.205240      37.422416 0.43728230E+03  0.10295316E+05                                 9.721027                            6.955277       0.114570       1.999992                    0.999706      30.012781      86.341262       0.627090       0.414857      -1.065213       0.028744      -0.008335      -0.021645       0.036935       0.019251      -0.008340      -0.010483      -0.033890      -0.051484      -0.022233      -0.015100       0.037334             12.822215      13.774336      -0.665037      -8.982561      10.136980       0.450524      14.555329           0.000458
          119              C      19.880222       6.954016       8.290969      -0.076790      34.673177 0.39551067E+03  0.90837274E+04                                 9.299999                            6.648532       0.039750       1.988459                    0.999636      28.523486      81.124175       0.636320       0.419107      -1.062187      -0.016971      -0.022274      -0.017859       0.033213       0.011765      -0.004527       0.013328      -0.030254      -0.030870      -0.022114      -0.005617       0.027731             12.240786      13.691320      -0.899295       8.767927       9.282738      -1.103652      13.748301           0.000751
          120              C      18.861259       6.970263       7.334676      -0.205243      37.422618 0.43728410E+03  0.10295372E+05                                 9.721072                            6.955295       0.114570       1.999991                    0.999706      30.012860      86.341636       0.627089       0.414857      -1.065212       0.028744       0.008335       0.021645       0.036935      -0.019251       0.008340      -0.010484      -0.033891      -0.051486      -0.022234      -0.015100       0.037334             12.822307      13.774461       0.665063       8.982658      10.137019       0.450546      14.555441           0.000456
          121              C       3.330779       6.954016      14.920031      -0.076789      34.673047 0.39550950E+03  0.90836877E+04                                 9.299957                            6.648512       0.039756       1.988460                    0.999636      28.523424      81.123758       0.636323       0.419105      -1.062188       0.016971      -0.022274       0.017859       0.033213      -0.011765      -0.004528      -0.013328      -0.030253      -0.030868      -0.022114      -0.005616       0.027730             12.240718      13.691234       0.899302       8.767868       9.282687       1.103656      13.748234           0.000751
          122              C       4.349741       6.970263      15.876324      -0.205243      37.422488 0.43728299E+03  0.10295332E+05                                 9.721030                            6.955276       0.114573       1.999992                    0.999706      30.012810      86.341244       0.627091       0.414856      -1.065214      -0.028744       0.008335      -0.021645       0.036936       0.019251       0.008340       0.010484      -0.033891      -0.051485      -0.022233      -0.015101       0.037334             12.822235      13.774369      -0.665053       8.982596      10.136961      -0.450539      14.555374           0.000458
          123              C       3.330779      16.256984       8.290969      -0.076789      34.673101 0.39551036E+03  0.90837120E+04                                 9.299967                            6.648520       0.039764       1.988462                    0.999636      28.523453      81.123852       0.636322       0.419106      -1.062188       0.016971       0.022274      -0.017860       0.033214       0.011765       0.004528      -0.013328      -0.030257      -0.030873      -0.022115      -0.005617       0.027732             12.240725      13.691243      -0.899317      -8.767868       9.282697       1.103672      13.748234           0.000752
          124              C       4.349741      16.240737       7.334676      -0.205241      37.422461 0.43728242E+03  0.10295322E+05                                 9.721041                            6.955281       0.114568       1.999991                    0.999706      30.012792      86.341361       0.627090       0.414857      -1.065212      -0.028744      -0.008335       0.021645       0.036935      -0.019251      -0.008340       0.010484      -0.033889      -0.051485      -0.022233      -0.015100       0.037334             12.822243      13.774368       0.665040      -8.982588      10.136999      -0.450523      14.555361           0.000457
          125              C      14.920031      19.880222      16.256984      -0.076787      34.672977 0.39550900E+03  0.90836737E+04                                 9.299948                            6.648512       0.039760       1.988462                    0.999636      28.523400      81.123692       0.636322       0.419106      -1.062188       0.017860      -0.016971       0.022274       0.033213       0.004527       0.013328      -0.011765      -0.000308       0.060820      -0.022114      -0.005617       0.027732             12.240693      13.748193      -8.767835      -1.103659      13.691201       0.899305       9.282687          -0.000755
          126              C      15.876324      18.861259      16.240737      -0.205241      37.422491 0.43728352E+03  0.10295349E+05                                 9.721041                            6.955290       0.114571       1.999992                    0.999706      30.012779      86.341189       0.627089       0.414857      -1.065213      -0.021645       0.028744      -0.008336       0.036935      -0.008340      -0.010483       0.019251      -0.008798       0.076581      -0.022234      -0.015100       0.037334             12.822244      14.555380      -8.982601       0.450548      13.774386      -0.665062      10.136965          -0.000451
          127              C       8.290969      19.880222       6.954016      -0.076788      34.673151 0.39550980E+03  0.90837073E+04                                 9.300006                            6.648529       0.039753       1.988461                    0.999636      28.523469      81.124265       0.636319       0.419107      -1.062186      -0.017860      -0.016971      -0.022274       0.033213      -0.004527       0.013328       0.011764      -0.000308       0.060816      -0.022113      -0.005617       0.027730             12.240801      13.748308       8.767935      -1.103645      13.691324      -0.899288       9.282769          -0.000752
          128              C       7.334676      18.861259       6.970263      -0.205242      37.422633 0.43728405E+03  0.10295372E+05                                 9.721083                            6.955299       0.114574       1.999993                    0.999706      30.012838      86.341598       0.627088       0.414858      -1.065212       0.021645       0.028744       0.008335       0.036935       0.008340      -0.010484      -0.019251      -0.008797       0.076580      -0.022234      -0.015101       0.037334             12.822331      14.555479       8.982689       0.450546      13.774492       0.665062      10.137021          -0.000458
          129              C      14.920031       3.330779       6.954016      -0.076789      34.673217 0.39551075E+03  0.90837325E+04                                 9.300015                            6.648537       0.039752       1.988460                    0.999636      28.523488      81.124278       0.636319       0.419107      -1.062186       0.017859       0.016971      -0.022274       0.033213      -0.004527      -0.013327      -0.011765      -0.000307       0.060818      -0.022113      -0.005618       0.027731             12.240814      13.748337       8.767951       1.103657      13.691343       0.899301       9.282763          -0.000757
          130              C      15.876324       4.349741       6.970263      -0.205241      37.422626 0.43728397E+03  0.10295368E+05                                 9.721080                            6.955300       0.114569       1.999991                    0.999706      30.012828      86.341534       0.627088       0.414858      -1.065212      -0.021645      -0.028744       0.008335       0.036935       0.008340       0.010484       0.019251      -0.008797       0.076580      -0.022234      -0.015101       0.037334             12.822327      14.555488       8.982688      -0.450537      13.774484      -0.665052      10.137008          -0.000453
          131              C       8.290969       3.330779      16.256984      -0.076787      34.672936 0.39550832E+03  0.90836533E+04                                 9.299934                            6.648500       0.039764       1.988463                    0.999636      28.523389      81.123613       0.636324       0.419105      -1.062188      -0.017860       0.016971       0.022274       0.033213       0.004527      -0.013328       0.011764      -0.000307       0.060820      -0.022114      -0.005618       0.027732             12.240675      13.748170      -8.767820       1.103649      13.691179      -0.899295       9.282676          -0.000752
          132              C       7.334676       4.349741      16.240737      -0.205241      37.422435 0.43728264E+03  0.10295320E+05                                 9.721026                            6.955279       0.114573       1.999992                    0.999706      30.012747      86.341001       0.627091       0.414857      -1.065213       0.021644      -0.028744      -0.008336       0.036935      -0.008339       0.010483      -0.019251      -0.008798       0.076578      -0.022233      -0.015101       0.037334             12.822227      14.555365      -8.982592      -0.450554      13.774371       0.665069      10.136944          -0.000457
          133              C       3.314531       4.651484      14.936279      -0.076789      34.673057 0.39550984E+03  0.90836943E+04                                 9.299954                            6.648514       0.039759       1.988461                    0.999636      28.523422      81.123656       0.636323       0.419105      -1.062188       0.017859       0.022274       0.016971       0.033213       0.013328      -0.004528       0.011765      -0.030562      -0.029946      -0.022114      -0.005616       0.027730             12.240710      13.748220      -1.103683       8.767860       9.282675      -0.899330      13.691235          -0.000757
          134              C       4.270824       4.635237      15.955241      -0.205243      37.422477 0.43728298E+03  0.10295334E+05                                 9.721028                            6.955276       0.114571       1.999991                    0.999706      30.012822      86.341323       0.627091       0.414856      -1.065214      -0.021645      -0.008335      -0.028745       0.036936      -0.010484       0.008340      -0.019251      -0.042688      -0.025094      -0.022233      -0.015101       0.037334             12.822224      14.555340       0.450518       8.982575      10.136975       0.665032      13.774357          -0.000452
          135              C      19.896469      18.559516      14.936279      -0.076789      34.673086 0.39551031E+03  0.90837097E+04                                 9.299969                            6.648525       0.039760       1.988462                    0.999636      28.523414      81.123713       0.636321       0.419106      -1.062188      -0.017860      -0.022274       0.016971       0.033213       0.013327       0.004528      -0.011765      -0.030564      -0.029948      -0.022114      -0.005617       0.027731             12.240725      13.748238      -1.103683      -8.767869       9.282690       0.899329      13.691247          -0.000752
          136              C      18.940176      18.575763      15.955241      -0.205241      37.422410 0.43728198E+03  0.10295308E+05                                 9.721028                            6.955276       0.114570       1.999992                    0.999706      30.012779      86.341286       0.627090       0.414857      -1.065213       0.021645       0.008336      -0.028744       0.036935      -0.010484      -0.008340       0.019250      -0.042688      -0.025092      -0.022234      -0.015100       0.037334             12.822217      14.555329       0.450516      -8.982563      10.136983      -0.665029      13.774340          -0.000457
          137              C       3.314531      18.559516       8.274722      -0.076789      34.673077 0.39551015E+03  0.90837072E+04                                 9.299971                            6.648524       0.039763       1.988463                    0.999636      28.523428      81.123816       0.636321       0.419106      -1.062187       0.017860      -0.022274      -0.016971       0.033213      -0.013328       0.004527       0.011765      -0.030564      -0.029950      -0.022114      -0.005617       0.027732             12.240731      13.748245       1.103680      -8.767872       9.282705      -0.899324      13.691244          -0.000757
          138              C       4.270824      18.575763       7.255759      -0.205240      37.422389 0.43728167E+03  0.10295300E+05                                 9.721029                            6.955274       0.114571       1.999993                    0.999706      30.012761      86.341269       0.627090       0.414857      -1.065212      -0.021644       0.008336       0.028745       0.036935       0.010484      -0.008340      -0.019251      -0.042686      -0.025091      -0.022233      -0.015100       0.037333             12.822226      14.555345      -0.450511      -8.982573      10.136989       0.665026      13.774344          -0.000453
          139              C      19.896469       4.651484       8.274722      -0.076790      34.673176 0.39551144E+03  0.90837416E+04                                 9.299984                            6.648534       0.039754       1.988459                    0.999636      28.523470      81.123877       0.636321       0.419106      -1.062188      -0.017859       0.022274      -0.016971       0.033213      -0.013328      -0.004528      -0.011765      -0.030563      -0.029949      -0.022114      -0.005617       0.027731             12.240753      13.748282       1.103705       8.767895       9.282705       0.899350      13.691272          -0.000753
          140              C      18.940176       4.635237       7.255759      -0.205242      37.422514 0.43728352E+03  0.10295352E+05                                 9.721044                            6.955288       0.114564       1.999989                    0.999706      30.012824      86.341424       0.627090       0.414857      -1.065213       0.021645      -0.008335       0.028745       0.036936       0.010484       0.008340       0.019251      -0.042688      -0.025094      -0.022234      -0.015101       0.037334             12.822247      14.555382      -0.450499       8.982592      10.136993      -0.665015      13.774367          -0.000459
          141              C       4.651484       8.274722      19.896469      -0.076787      34.672967 0.39550839E+03  0.90836585E+04                                 9.299946                            6.648503       0.039762       1.988463                    0.999636      28.523416      81.123798       0.636323       0.419105      -1.062188       0.022274      -0.016971      -0.017859       0.033213      -0.011764      -0.013328      -0.004527       0.030256      -0.030870      -0.022114      -0.005617       0.027731             12.240700       9.282697       0.899293       1.103649      13.691203       8.767844      13.748201          -0.000754
          142              C       4.635237       7.255759      18.940176      -0.205240      37.422432 0.43728236E+03  0.10295313E+05                                 9.721027                            6.955276       0.114574       1.999993                    0.999706      30.012746      86.341026       0.627091       0.414857      -1.065213      -0.008336       0.028744       0.021644       0.036935       0.019251       0.010483       0.008339       0.033890      -0.051484      -0.022232      -0.015101       0.037334             12.822236      10.136946      -0.665060      -0.450547      13.774382       8.982606      14.555381          -0.000458
          143              C      18.559516       8.274722       3.314531      -0.076788      34.673083 0.39551000E+03  0.90837052E+04                                 9.299972                            6.648521       0.039762       1.988462                    0.999636      28.523452      81.123960       0.636322       0.419106      -1.062187      -0.022274      -0.016971       0.017860       0.033213       0.011765      -0.013328       0.004527       0.030258      -0.030873      -0.022114      -0.005618       0.027732             12.240736       9.282717      -0.899299       1.103655      13.691252      -8.767874      13.748238           0.000756
          144              C      18.575763       7.255759       4.270824      -0.205240      37.422487 0.43728282E+03  0.10295333E+05                                 9.721051                            6.955288       0.114569       1.999992                    0.999706      30.012776      86.341316       0.627089       0.414858      -1.065212       0.008336       0.028744      -0.021644       0.036935      -0.019251       0.010484      -0.008340       0.033889      -0.051485      -0.022233      -0.015100       0.037333             12.822268      10.136995       0.665060      -0.450543      13.774411      -8.982621      14.555399           0.000450
          145              C      18.559516      14.936279      19.896469      -0.076787      34.673025 0.39550929E+03  0.90836823E+04                                 9.299956                            6.648513       0.039762       1.988463                    0.999636      28.523408      81.123733       0.636322       0.419106      -1.062188      -0.022274       0.016971      -0.017860       0.033213      -0.011764       0.013328       0.004528       0.030256      -0.030871      -0.022114      -0.005617       0.027731             12.240709       9.282693       0.899303      -1.103657      13.691221      -8.767853      13.748214           0.000757
          146              C      18.575763      15.955241      18.940176      -0.205240      37.422445 0.43728243E+03  0.10295319E+05                                 9.721034                            6.955279       0.114572       1.999993                    0.999706      30.012772      86.341208       0.627090       0.414857      -1.065213       0.008335      -0.028744       0.021645       0.036935       0.019251      -0.010483      -0.008340       0.033890      -0.051485      -0.022233      -0.015101       0.037334             12.822234      10.136971      -0.665055       0.450542      13.774368      -8.982590      14.555363           0.000452
          147              C       4.651484      14.936279       3.314531      -0.076788      34.673117 0.39550959E+03  0.90836984E+04                                 9.299991                            6.648523       0.039756       1.988461                    0.999636      28.523468      81.124164       0.636320       0.419107      -1.062186       0.022274       0.016971       0.017860       0.033213       0.011764       0.013328      -0.004527       0.030256      -0.030873      -0.022114      -0.005618       0.027731             12.240774       9.282740      -0.899285      -1.103640      13.691303       8.767915      13.748280          -0.000754
          148              C       4.635237      15.955241       4.270824      -0.205241      37.422554 0.43728306E+03  0.10295341E+05                                 9.721065                            6.955289       0.114573       1.999993                    0.999706      30.012798      86.341404       0.627089       0.414858      -1.065212      -0.008335      -0.028744      -0.021645       0.036935      -0.019251      -0.010484       0.008340       0.033890      -0.051486      -0.022233      -0.015101       0.037334             12.822301      10.137001       0.665068       0.450551      13.774462       8.982663      14.555441          -0.000458
          149              C       8.274722       3.314531      18.559516      -0.076788      34.672972 0.39550904E+03  0.90836731E+04                                 9.299938                            6.648505       0.039763       1.988463                    0.999636      28.523406      81.123651       0.636324       0.419105      -1.062188      -0.016972       0.017859      -0.022274       0.033213       0.004527       0.011765      -0.013328       0.000308       0.060821      -0.022114      -0.005617       0.027732             12.240680      13.691181      -8.767822      -0.899301      13.748177       1.103655       9.282682           0.000753
          150              C       7.255759       4.270824      18.575763      -0.205242      37.422501 0.43728376E+03  0.10295353E+05                                 9.721037                            6.955288       0.114572       1.999992                    0.999706      30.012781      86.341115       0.627090       0.414857      -1.065214       0.028744      -0.021645       0.008336       0.036935      -0.008340      -0.019251       0.010483       0.008798       0.076580      -0.022234      -0.015101       0.037334             12.822240      13.774385      -8.982602       0.665066      14.555383      -0.450551      10.136953           0.000458
          151              C       8.274722      19.896469       4.651484      -0.076789      34.673179 0.39551024E+03  0.90837186E+04                                 9.300008                            6.648532       0.039755       1.988461                    0.999636      28.523486      81.124280       0.636319       0.419107      -1.062186      -0.016972      -0.017859       0.022274       0.033213      -0.004527      -0.011765      -0.013328       0.000307       0.060816      -0.022113      -0.005617       0.027731             12.240804      13.691325       8.767940       0.899304      13.748324       1.103661       9.282763           0.000752
          152              C       7.255759      18.940176       4.635237      -0.205242      37.422681 0.43728478E+03  0.10295393E+05                                 9.721092                            6.955307       0.114571       1.999991                    0.999706      30.012857      86.341676       0.627087       0.414858      -1.065212       0.028744       0.021646      -0.008335       0.036935       0.008340       0.019251       0.010484       0.008797       0.076581      -0.022234      -0.015101       0.037335             12.822341      13.774495       8.982697      -0.665045      14.555505      -0.450529      10.137024           0.000457
          153              C      14.936279       3.314531       4.651484      -0.076789      34.673226 0.39551066E+03  0.90837315E+04                                 9.300017                            6.648536       0.039751       1.988459                    0.999636      28.523511      81.124387       0.636319       0.419107      -1.062186       0.016971       0.017859       0.022274       0.033213      -0.004526       0.011765       0.013328       0.000308       0.060817      -0.022113      -0.005618       0.027731             12.240819      13.691351       8.767957      -0.899293      13.748340      -1.103649       9.282766           0.000752
          154              C      15.955241       4.270824       4.635237      -0.205243      37.422716 0.43728496E+03  0.10295398E+05                                 9.721098                            6.955308       0.114570       1.999991                    0.999706      30.012871      86.341710       0.627087       0.414858      -1.065212      -0.028744      -0.021645      -0.008335       0.036935       0.008340      -0.019251      -0.010484       0.008798       0.076581      -0.022234      -0.015100       0.037335             12.822355      13.774520       8.982714       0.665060      14.555520       0.450544      10.137024           0.000457
          155              C      14.936279      19.896469      18.559516      -0.076787      34.673041 0.39550960E+03  0.90836909E+04                                 9.299959                            6.648516       0.039759       1.988462                    0.999636      28.523413      81.123745       0.636322       0.419106      -1.062188       0.016972      -0.017859      -0.022274       0.033213       0.004527      -0.011765       0.013328       0.000307       0.060820      -0.022114      -0.005617       0.027732             12.240712      13.691223      -8.767855       0.899304      13.748220      -1.103658       9.282693           0.000754
          156              C      15.955241      18.940176      18.575763      -0.205242      37.422542 0.43728397E+03  0.10295362E+05                                 9.721052                            6.955295       0.114570       1.999991                    0.999706      30.012799      86.341267       0.627089       0.414857      -1.065213      -0.028744       0.021646       0.008335       0.036935      -0.008340       0.019251      -0.010483       0.008798       0.076581      -0.022234      -0.015100       0.037335             12.822260      13.774405      -8.982618      -0.665064      14.555408       0.450549      10.136969           0.000458
          157              C       6.954016       8.290969       3.330779      -0.076789      34.673197 0.39551086E+03  0.90837316E+04                                 9.299996                            6.648530       0.039756       1.988460                    0.999636      28.523496      81.124168       0.636321       0.419106      -1.062187      -0.022274      -0.017859       0.016971       0.033213       0.013328      -0.011765       0.004527       0.030565      -0.029950      -0.022114      -0.005618       0.027732             12.240781       9.282743      -1.103666       0.899309      13.748303      -8.767918      13.691296           0.000756
          158              C       6.970263       7.334676       4.349741      -0.205241      37.422563 0.43728341E+03  0.10295350E+05                                 9.721064                            6.955293       0.114567       1.999991                    0.999706      30.012798      86.341373       0.627089       0.414858      -1.065212       0.008335       0.021644      -0.028744       0.036935      -0.010484       0.019251      -0.008340       0.042687      -0.025092      -0.022233      -0.015101       0.037334             12.822296      10.136992       0.450528      -0.665045      14.555458      -8.982657      13.774440           0.000450
          159              C      16.256984      14.920031       3.330779      -0.076789      34.673089 0.39551023E+03  0.90837084E+04                                 9.299967                            6.648521       0.039762       1.988462                    0.999636      28.523443      81.123825       0.636322       0.419106      -1.062188       0.022274       0.017860       0.016972       0.033213       0.013328       0.011765      -0.004527       0.030564      -0.029951      -0.022114      -0.005618       0.027732             12.240725       9.282697      -1.103679      -0.899324      13.748244       8.767868      13.691234          -0.000753
          160              C      16.240737      15.876324       4.349741      -0.205240      37.422462 0.43728270E+03  0.10295328E+05                                 9.721040                            6.955285       0.114566       1.999991                    0.999706      30.012771      86.341238       0.627089       0.414857      -1.065213      -0.008335      -0.021644      -0.028744       0.036935      -0.010484      -0.019251       0.008340       0.042687      -0.025092      -0.022233      -0.015100       0.037334             12.822243      10.136974       0.450517       0.665031      14.555388       8.982596      13.774366          -0.000459
          161              C      16.256984       8.290969      19.880222      -0.076789      34.673064 0.39551006E+03  0.90837033E+04                                 9.299960                            6.648518       0.039763       1.988462                    0.999636      28.523447      81.123827       0.636323       0.419106      -1.062188       0.022274      -0.017860      -0.016971       0.033214      -0.013328      -0.011765      -0.004527       0.030564      -0.029948      -0.022114      -0.005617       0.027732             12.240712       9.282695       1.103669       0.899315      13.748214       8.767853      13.691227          -0.000752
          162              C      16.240737       7.334676      18.861259      -0.205242      37.422520 0.43728363E+03  0.10295354E+05                                 9.721048                            6.955291       0.114568       1.999991                    0.999706      30.012803      86.341326       0.627089       0.414857      -1.065213      -0.008335       0.021645       0.028744       0.036935       0.010484       0.019251       0.008340       0.042688      -0.025091      -0.022233      -0.015100       0.037334             12.822253      10.136984      -0.450534      -0.665050      14.555382       8.982604      13.774395          -0.000458
          163              C       6.954016      14.920031      19.880222      -0.076788      34.673100 0.39550986E+03  0.90837030E+04                                 9.299980                            6.648522       0.039758       1.988461                    0.999636      28.523452      81.124012       0.636321       0.419106      -1.062187      -0.022274       0.017860      -0.016971       0.033213      -0.013327       0.011765       0.004527       0.030563      -0.029948      -0.022114      -0.005617       0.027731             12.240752       9.282730       1.103661      -0.899306      13.748257      -8.767889      13.691269           0.000757
          164              C       6.970263      15.876324      18.861259      -0.205241      37.422552 0.43728361E+03  0.10295355E+05                                 9.721059                            6.955292       0.114570       1.999992                    0.999706      30.012807      86.341383       0.627089       0.414857      -1.065212       0.008335      -0.021645       0.028744       0.036935       0.010484      -0.019251      -0.008340       0.042688      -0.025093      -0.022234      -0.015101       0.037334             12.822281      10.136989      -0.450534       0.665048      14.555423      -8.982640      13.774432           0.000452
          165              C       3.330779       6.954016       8.290969      -0.076790      34.673192 0.39551066E+03  0.90837265E+04                                 9.299999                            6.648529       0.039751       1.988459                    0.999636      28.523487      81.124155       0.636321       0.419106      -1.062187       0.016971      -0.022274      -0.017859       0.033213      -0.011765       0.004527       0.013328      -0.030255      -0.030870      -0.022114      -0.005617       0.027731             12.240789      13.691322       0.899299      -8.767933       9.282737      -1.103655      13.748308           0.000751
          166              C       4.349741       6.970263       7.334676      -0.205243      37.422592 0.43728350E+03  0.10295355E+05                                 9.721066                            6.955289       0.114570       1.999991                    0.999706      30.012849      86.341592       0.627089       0.414857      -1.065212      -0.028744       0.008335       0.021645       0.036935       0.019251      -0.008340      -0.010484      -0.033890      -0.051486      -0.022234      -0.015100       0.037334             12.822300      13.774446      -0.665053      -8.982653      10.137017       0.450536      14.555437           0.000457
          167              C       3.330779      16.256984      14.920031      -0.076789      34.673035 0.39550983E+03  0.90836941E+04                                 9.299949                            6.648513       0.039766       1.988463                    0.999636      28.523421      81.123661       0.636323       0.419105      -1.062189       0.016972       0.022274       0.017859       0.033213       0.011765      -0.004528       0.013328      -0.030256      -0.030871      -0.022115      -0.005617       0.027731             12.240695      13.691204      -0.899324       8.767842       9.282673      -1.103678      13.748208           0.000753
          168              C       4.349741      16.240737      15.876324      -0.205241      37.422400 0.43728201E+03  0.10295307E+05                                 9.721022                            6.955274       0.114569       1.999992                    0.999706      30.012773      86.341206       0.627091       0.414857      -1.065213      -0.028744      -0.008335      -0.021645       0.036935      -0.019251       0.008340      -0.010483      -0.033890      -0.051484      -0.022233      -0.015100       0.037334             12.822209      13.774324       0.665030       8.982558      10.136970       0.450516      14.555332           0.000458
          169              C      19.880222      16.256984       8.290969      -0.076789      34.673090 0.39551041E+03  0.90837142E+04                                 9.299968                            6.648522       0.039762       1.988462                    0.999636      28.523459      81.123896       0.636322       0.419106      -1.062188      -0.016971       0.022274      -0.017860       0.033214      -0.011765      -0.004528      -0.013328      -0.030257      -0.030873      -0.022115      -0.005617       0.027732             12.240722      13.691242       0.899312       8.767862       9.282701       1.103667      13.748225           0.000753
          170              C      18.861259      16.240737       7.334676      -0.205241      37.422476 0.43728283E+03  0.10295333E+05                                 9.721044                            6.955285       0.114568       1.999991                    0.999706      30.012795      86.341361       0.627089       0.414857      -1.065212       0.028744      -0.008335       0.021645       0.036935       0.019251       0.008340       0.010484      -0.033889      -0.051485      -0.022234      -0.015100       0.037334             12.822247      13.774383      -0.665052       8.982592      10.136998      -0.450535      14.555361           0.000457
          171              C      19.880222       6.954016      14.920031      -0.076789      34.673118 0.39551013E+03  0.90837101E+04                                 9.299983                            6.648524       0.039751       1.988459                    0.999636      28.523459      81.124022       0.636321       0.419106      -1.062187      -0.016971      -0.022274       0.017859       0.033213       0.011765       0.004528      -0.013328      -0.030254      -0.030869      -0.022114      -0.005616       0.027730             12.240760      13.691282      -0.899300      -8.767903       9.282721       1.103656      13.748278           0.000752
          172              C      18.861259       6.970263      15.876324      -0.205243      37.422567 0.43728371E+03  0.10295359E+05                                 9.721056                            6.955288       0.114571       1.999991                    0.999706      30.012847      86.341524       0.627090       0.414857      -1.065213       0.028744       0.008335      -0.021646       0.036936      -0.019251      -0.008340       0.010484      -0.033892      -0.051485      -0.022234      -0.015101       0.037335             12.822277      13.774418       0.665052      -8.982631      10.137000      -0.450538      14.555414           0.000458
          173              C       8.290969       3.330779       6.954016      -0.076789      34.673195 0.39551024E+03  0.90837194E+04                                 9.300012                            6.648532       0.039754       1.988460                    0.999636      28.523486      81.124307       0.636319       0.419107      -1.062186      -0.017860       0.016971      -0.022274       0.033213       0.004526       0.013328      -0.011764      -0.000307       0.060817      -0.022113      -0.005618       0.027731             12.240812      13.748329      -8.767949      -1.103646      13.691339       0.899289       9.282769          -0.000753
          174              C       7.334676       4.349741       6.970263      -0.205241      37.422635 0.43728390E+03  0.10295367E+05                                 9.721083                            6.955299       0.114571       1.999992                    0.999706      30.012827      86.341545       0.627088       0.414858      -1.065212       0.021644      -0.028744       0.008335       0.036935      -0.008340      -0.010484       0.019251      -0.008797       0.076579      -0.022233      -0.015101       0.037334             12.822337      14.555498      -8.982700       0.450545      13.774500      -0.665061      10.137013          -0.000459
          175              C      14.920031       3.330779      16.256984      -0.076788      34.673034 0.39550954E+03  0.90836889E+04                                 9.299957                            6.648515       0.039760       1.988462                    0.999636      28.523422      81.123760       0.636322       0.419106      -1.062188       0.017860       0.016971       0.022274       0.033213      -0.004527       0.013328       0.011765      -0.000307       0.060822      -0.022114      -0.005618       0.027732             12.240711      13.748219       8.767855      -1.103663      13.691224      -0.899310       9.282691          -0.000756
          176              C      15.876324       4.349741      16.240737      -0.205241      37.422476 0.43728304E+03  0.10295335E+05                                 9.721039                            6.955286       0.114568       1.999991                    0.999706      30.012770      86.341160       0.627090       0.414857      -1.065213      -0.021644      -0.028744      -0.008336       0.036935       0.008340      -0.010484      -0.019251      -0.008798       0.076579      -0.022234      -0.015101       0.037334             12.822245      14.555387       8.982605       0.450540      13.774385       0.665054      10.136962          -0.000452
          177              C       8.290969      19.880222      16.256984      -0.076787      34.672959 0.39550850E+03  0.90836608E+04                                 9.299946                            6.648506       0.039761       1.988463                    0.999636      28.523399      81.123722       0.636323       0.419106      -1.062188      -0.017860      -0.016971       0.022274       0.033213      -0.004527      -0.013328      -0.011764      -0.000308       0.060820      -0.022114      -0.005617       0.027731             12.240693      13.748186       8.767835       1.103651      13.691200       0.899296       9.282695          -0.000751
          178              C       7.334676      18.861259      16.240737      -0.205241      37.422476 0.43728304E+03  0.10295336E+05                                 9.721039                            6.955284       0.114573       1.999993                    0.999706      30.012777      86.341200       0.627090       0.414857      -1.065213       0.021645       0.028744      -0.008336       0.036935       0.008340       0.010483       0.019251      -0.008798       0.076579      -0.022233      -0.015101       0.037334             12.822244      14.555372       8.982601      -0.450551      13.774387      -0.665066      10.136974          -0.000456
          179              C      14.920031      19.880222       6.954016      -0.076789      34.673204 0.39551066E+03  0.90837316E+04                                 9.300017                            6.648540       0.039749       1.988459                    0.999636      28.523487      81.124325       0.636318       0.419108      -1.062185       0.017860      -0.016971      -0.022274       0.033213       0.004527      -0.013328       0.011765      -0.000308       0.060817      -0.022113      -0.005618       0.027731             12.240815      13.748331      -8.767947       1.103653      13.691341      -0.899297       9.282772          -0.000756
          180              C      15.876324      18.861259       6.970263      -0.205242      37.422651 0.43728447E+03  0.10295383E+05                                 9.721087                            6.955305       0.114571       1.999992                    0.999706      30.012840      86.341590       0.627087       0.414858      -1.065212      -0.021645       0.028744       0.008335       0.036935      -0.008340       0.010484      -0.019251      -0.008797       0.076582      -0.022234      -0.015100       0.037335             12.822333      14.555490      -8.982692      -0.450544      13.774495       0.665059      10.137015          -0.000452
          181              C      19.896469      18.559516       8.274722      -0.076789      34.673115 0.39551086E+03  0.90837258E+04                                 9.299975                            6.648530       0.039760       1.988461                    0.999636      28.523436      81.123795       0.636321       0.419106      -1.062188      -0.017860      -0.022274      -0.016971       0.033213       0.013327      -0.004527       0.011765      -0.030564      -0.029951      -0.022114      -0.005618       0.027732             12.240735      13.748256      -1.103693       8.767874       9.282700      -0.899338      13.691248          -0.000752
          182              C      18.940176      18.575763       7.255759      -0.205240      37.422391 0.43728192E+03  0.10295306E+05                                 9.721028                            6.955278       0.114568       1.999992                    0.999706      30.012757      86.341221       0.627090       0.414857      -1.065212       0.021644       0.008336       0.028745       0.036935      -0.010484       0.008340      -0.019250      -0.042687      -0.025092      -0.022233      -0.015100       0.037334             12.822219      14.555346       0.450506       8.982567      10.136978       0.665021      13.774334          -0.000458
          183              C       3.314531       4.651484       8.274722      -0.076790      34.673157 0.39551089E+03  0.90837279E+04                                 9.299983                            6.648528       0.039755       1.988459                    0.999636      28.523474      81.123950       0.636321       0.419106      -1.062188       0.017859       0.022274      -0.016971       0.033213       0.013328       0.004527      -0.011765      -0.030562      -0.029949      -0.022114      -0.005617       0.027731             12.240757      13.748280      -1.103693      -8.767899       9.282715       0.899337      13.691276          -0.000758
          184              C       4.270824       4.635237       7.255759      -0.205242      37.422518 0.43728319E+03  0.10295345E+05                                 9.721048                            6.955285       0.114566       1.999990                    0.999706      30.012829      86.341491       0.627090       0.414857      -1.065213      -0.021645      -0.008335       0.028745       0.036935      -0.010484      -0.008340       0.019251      -0.042687      -0.025093      -0.022233      -0.015101       0.037334             12.822260      14.555390       0.450502      -8.982605      10.137007      -0.665018      13.774383          -0.000453
          185              C      19.896469       4.651484      14.936279      -0.076790      34.673164 0.39551104E+03  0.90837303E+04                                 9.299981                            6.648530       0.039753       1.988459                    0.999636      28.523457      81.123836       0.636321       0.419106      -1.062188      -0.017859       0.022274       0.016971       0.033213      -0.013328       0.004528       0.011765      -0.030562      -0.029947      -0.022114      -0.005617       0.027731             12.240751      13.748272       1.103696      -8.767896       9.282699      -0.899343      13.691282          -0.000752
          186              C      18.940176       4.635237      15.955241      -0.205243      37.422537 0.43728357E+03  0.10295354E+05                                 9.721046                            6.955286       0.114566       1.999990                    0.999706      30.012847      86.341500       0.627090       0.414857      -1.065213       0.021645      -0.008335      -0.028745       0.036936       0.010484      -0.008340      -0.019251      -0.042689      -0.025094      -0.022234      -0.015100       0.037334             12.822249      14.555371      -0.450507      -8.982593      10.136998       0.665021      13.774378          -0.000458
          187              C       3.314531      18.559516      14.936279      -0.076788      34.673046 0.39550972E+03  0.90836939E+04                                 9.299962                            6.648518       0.039762       1.988463                    0.999636      28.523407      81.123709       0.636322       0.419106      -1.062188       0.017860      -0.022274       0.016971       0.033213      -0.013328      -0.004528      -0.011765      -0.030564      -0.029948      -0.022114      -0.005617       0.027731             12.240716      13.748222       1.103669       8.767862       9.282688       0.899315      13.691239          -0.000756
          188              C       4.270824      18.575763      15.955241      -0.205241      37.422404 0.43728183E+03  0.10295303E+05                                 9.721027                            6.955273       0.114573       1.999993                    0.999706      30.012774      86.341258       0.627090       0.414857      -1.065213      -0.021645       0.008336      -0.028744       0.036935       0.010484       0.008340       0.019250      -0.042687      -0.025092      -0.022233      -0.015100       0.037333             12.822220      14.555330      -0.450526       8.982570      10.136981      -0.665040      13.774350          -0.000451
          189              C      18.559516      14.936279       3.314531      -0.076788      34.673096 0.39551000E+03  0.90837052E+04                                 9.299975                            6.648522       0.039759       1.988462                    0.999636      28.523446      81.123940       0.636321       0.419106      -1.062187      -0.022274       0.016971       0.017860       0.033213      -0.011765      -0.013328      -0.004527       0.030257      -0.030873      -0.022114      -0.005618       0.027732             12.240741       9.282714       0.899295       1.103650      13.691265       8.767882      13.748243           0.000756
          190              C      18.575763      15.955241       4.270824      -0.205241      37.422501 0.43728283E+03  0.10295333E+05                                 9.721051                            6.955287       0.114570       1.999992                    0.999706      30.012789      86.341339       0.627089       0.414857      -1.065212       0.008335      -0.028744      -0.021645       0.036935       0.019251       0.010484       0.008340       0.033889      -0.051486      -0.022233      -0.015100       0.037334             12.822267      10.136994      -0.665066      -0.450549      13.774414       8.982620      14.555392           0.000451
          191              C       4.651484      14.936279      19.896469      -0.076787      34.673066 0.39550911E+03  0.90836827E+04                                 9.299976                            6.648516       0.039756       1.988461                    0.999636      28.523442      81.124008       0.636321       0.419106      -1.062187       0.022274       0.016971      -0.017859       0.033213       0.011764      -0.013328       0.004527       0.030255      -0.030871      -0.022114      -0.005617       0.027731             12.240749       9.282725      -0.899291       1.103647      13.691263      -8.767890      13.748258          -0.000753
          192              C       4.635237      15.955241      18.940176      -0.205241      37.422513 0.43728281E+03  0.10295331E+05                                 9.721050                            6.955284       0.114574       1.999993                    0.999706      30.012786      86.341286       0.627090       0.414857      -1.065213      -0.008335      -0.028744       0.021645       0.036935      -0.019251       0.010483      -0.008339       0.033891      -0.051485      -0.022233      -0.015101       0.037334             12.822273      10.136980       0.665059      -0.450545      13.774421      -8.982637      14.555419          -0.000457
          193              C       4.651484       8.274722       3.314531      -0.076788      34.673115 0.39550969E+03  0.90837016E+04                                 9.299989                            6.648523       0.039756       1.988461                    0.999636      28.523483      81.124217       0.636321       0.419107      -1.062186       0.022274      -0.016971       0.017860       0.033213      -0.011765       0.013327       0.004527       0.030257      -0.030873      -0.022113      -0.005618       0.027732             12.240773       9.282747       0.899288      -1.103644      13.691294      -8.767910      13.748276          -0.000755
          194              C       4.635237       7.255759       4.270824      -0.205240      37.422544 0.43728305E+03  0.10295341E+05                                 9.721065                            6.955290       0.114570       1.999992                    0.999706      30.012786      86.341375       0.627089       0.414858      -1.065212      -0.008335       0.028744      -0.021644       0.036934       0.019251      -0.010484      -0.008340       0.033889      -0.051485      -0.022233      -0.015100       0.037334             12.822304      10.137002      -0.665064       0.450546      13.774463      -8.982666      14.555449          -0.000459
          195              C      18.559516       8.274722      19.896469      -0.076788      34.673029 0.39550949E+03  0.90836884E+04                                 9.299957                            6.648514       0.039764       1.988463                    0.999636      28.523422      81.123783       0.636323       0.419106      -1.062188      -0.022274      -0.016971      -0.017860       0.033213       0.011764       0.013328      -0.004527       0.030257      -0.030871      -0.022114      -0.005617       0.027732             12.240711       9.282698      -0.899308      -1.103663      13.691217       8.767852      13.748218           0.000756
          196              C      18.575763       7.255759      18.940176      -0.205240      37.422439 0.43728250E+03  0.10295322E+05                                 9.721036                            6.955282       0.114570       1.999992                    0.999706      30.012764      86.341202       0.627090       0.414857      -1.065213       0.008335       0.028744       0.021644       0.036935      -0.019251      -0.010484       0.008340       0.033890      -0.051484      -0.022233      -0.015101       0.037333             12.822239      10.136972       0.665049       0.450535      13.774371       8.982595      14.555375           0.000451
          197              C      14.936279      19.896469       4.651484      -0.076789      34.673226 0.39551070E+03  0.90837329E+04                                 9.300020                            6.648539       0.039751       1.988459                    0.999636      28.523501      81.124367       0.636318       0.419108      -1.062185       0.016972      -0.017859       0.022274       0.033213       0.004527       0.011765      -0.013328       0.000307       0.060817      -0.022113      -0.005618       0.027731             12.240821      13.691350      -8.767957      -0.899297      13.748344       1.103654       9.282768           0.000752
          198              C      15.955241      18.940176       4.635237      -0.205242      37.422714 0.43728506E+03  0.10295401E+05                                 9.721099                            6.955311       0.114569       1.999991                    0.999706      30.012864      86.341689       0.627087       0.414858      -1.065212      -0.028744       0.021646      -0.008335       0.036935      -0.008340      -0.019251       0.010484       0.008797       0.076582      -0.022234      -0.015100       0.037335             12.822352      13.774515      -8.982711       0.665057      14.555521      -0.450542      10.137020           0.000457
          199              C      14.936279       3.314531      18.559516      -0.076788      34.673064 0.39550978E+03  0.90836969E+04                                 9.299963                            6.648516       0.039758       1.988461                    0.999636      28.523435      81.123836       0.636322       0.419106      -1.062188       0.016972       0.017859      -0.022274       0.033213      -0.004527      -0.011765      -0.013328       0.000308       0.060821      -0.022114      -0.005618       0.027732             12.240721      13.691235       8.767864       0.899299      13.748228       1.103653       9.282700           0.000753
          200              C      15.955241       4.270824      18.575763      -0.205242      37.422564 0.43728404E+03  0.10295365E+05                                 9.721055                            6.955295       0.114570       1.999991                    0.999706      30.012812      86.341322       0.627089       0.414857      -1.065213      -0.028744      -0.021645       0.008335       0.036935       0.008340       0.019251       0.010484       0.008798       0.076580      -0.022234      -0.015100       0.037334             12.822272      13.774420       8.982630      -0.665068      14.555418      -0.450552      10.136978           0.000458
          201              C       8.274722      19.896469      18.559516      -0.076788      34.673009 0.39550927E+03  0.90836812E+04                                 9.299952                            6.648512       0.039762       1.988463                    0.999636      28.523407      81.123710       0.636323       0.419106      -1.062188      -0.016972      -0.017859      -0.022274       0.033213      -0.004527       0.011765       0.013328       0.000307       0.060820      -0.022114      -0.005617       0.027731             12.240703      13.691206       8.767844      -0.899310      13.748206      -1.103665       9.282696           0.000753
          202              C       7.255759      18.940176      18.575763      -0.205242      37.422502 0.43728352E+03  0.10295350E+05                                 9.721044                            6.955289       0.114571       1.999992                    0.999706      30.012788      86.341238       0.627089       0.414857      -1.065213       0.028744       0.021645       0.008335       0.036935       0.008340      -0.019251      -0.010483       0.008797       0.076580      -0.022234      -0.015101       0.037334             12.822249      13.774384       8.982605       0.665050      14.555390       0.450535      10.136971           0.000458
          203              C       8.274722       3.314531       4.651484      -0.076789      34.673217 0.39551068E+03  0.90837321E+04                                 9.300015                            6.648536       0.039753       1.988460                    0.999636      28.523515      81.124400       0.636319       0.419107      -1.062186      -0.016971       0.017859       0.022274       0.033213       0.004526      -0.011765       0.013328       0.000308       0.060818      -0.022113      -0.005618       0.027731             12.240818      13.691343      -8.767953       0.899298      13.748339      -1.103655       9.282771           0.000752
          204              C       7.255759       4.270824       4.635237      -0.205243      37.422719 0.43728514E+03  0.10295404E+05                                 9.721100                            6.955311       0.114570       1.999991                    0.999706      30.012867      86.341713       0.627087       0.414858      -1.065212       0.028744      -0.021645      -0.008335       0.036935      -0.008340       0.019251      -0.010484       0.008798       0.076580      -0.022234      -0.015101       0.037335             12.822360      13.774522      -8.982718      -0.665054      14.555529       0.450537      10.137028           0.000456
          205              C      17.408250      13.406674      21.409826       0.626574      24.172169 0.23466795E+03  0.47907499E+04                                 7.903039                            5.483229      -0.043080       2.055472                    0.999678      21.679502      60.596789       0.624462       0.480452      -1.013560      -0.000000      -0.039799       0.039798       0.056283      -0.000319      -0.000319       0.096710      -0.037988       0.037988      -0.084047      -0.025327       0.109374             11.084827       6.957021      -0.024664      -0.024660      13.148730      -8.411817      13.148730          -0.000000
          206              C      17.408250      14.414031      20.402469      -0.039397      40.359293 0.39126452E+03  0.88917264E+04                                10.210899                            6.519276       0.019407       2.021192                    0.999371      26.431076      72.878847       0.661654       0.407342      -1.078227      -0.000000       0.024280      -0.024281       0.034338      -0.002250      -0.002250       0.002225       0.010226      -0.010226      -0.005633      -0.002295       0.007928             15.332771       9.550368      -0.061921      -0.061915      18.223973     -12.783758      18.223971          -0.000003
          207              C      17.408250      16.407856      18.408644       0.217979      34.955216 0.35659591E+03  0.79741462E+04                                 9.520458                            6.409944      -0.027078       2.011707                    0.999493      25.172280      70.456245       0.633921       0.432079      -1.054979      -0.000000       0.035159      -0.035159       0.049722      -0.012383      -0.012383      -0.026110      -0.043149       0.043148      -0.039720      -0.000772       0.040493             13.531939      10.402805      -0.539967      -0.539949      15.096507      -9.869480      15.096504           0.000013
          208              C       5.802750       9.804326      21.409826       0.626575      24.172129 0.23466747E+03  0.47907390E+04                                 7.903034                            5.483225      -0.043079       2.055473                    0.999678      21.679507      60.596850       0.624462       0.480452      -1.013560       0.000000       0.039798       0.039798       0.056283      -0.000319       0.000319      -0.096710      -0.037988       0.037988      -0.084047      -0.025327       0.109374             11.084828       6.957009      -0.024661       0.024663      13.148736       8.411827      13.148740          -0.000001
          209              C       5.802750       8.796969      20.402469      -0.039401      40.359480 0.39126612E+03  0.88917737E+04                                10.210936                            6.519293       0.019402       2.021190                    0.999371      26.431138      72.879113       0.661652       0.407343      -1.078227       0.000000      -0.024281      -0.024281       0.034338      -0.002250       0.002250      -0.002224       0.010227      -0.010227      -0.005633      -0.002296       0.007929             15.332847       9.550412      -0.061918       0.061920      18.224060      12.783832      18.224067          -0.000003
          210              C       5.802750       6.803144      18.408644       0.217980      34.955219 0.35659570E+03  0.79741396E+04                                 9.520457                            6.409941      -0.027082       2.011706                    0.999493      25.172269      70.456181       0.633921       0.432079      -1.054979      -0.000000      -0.035158      -0.035159       0.049722      -0.012383       0.012383       0.026109      -0.043148       0.043149      -0.039720      -0.000772       0.040492             13.531954      10.402788      -0.539959       0.539957      15.096532       9.869508      15.096541           0.000012
          211              C       5.802750      13.406674       1.801174       0.626575      24.172136 0.23466742E+03  0.47907384E+04                                 7.903040                            5.483226      -0.043077       2.055473                    0.999678      21.679509      60.596880       0.624462       0.480453      -1.013559       0.000000      -0.039799      -0.039798       0.056283       0.000319      -0.000319      -0.096710      -0.037987       0.037988      -0.084048      -0.025326       0.109374             11.084844       6.957013       0.024661      -0.024663      13.148765       8.411846      13.148756          -0.000001
          212              C       5.802750      14.414031       2.808531      -0.039400      40.359512 0.39126608E+03  0.88917739E+04                                10.210948                            6.519296       0.019405       2.021191                    0.999371      26.431127      72.879124       0.661652       0.407343      -1.078226       0.000000       0.024280       0.024281       0.034338       0.002250      -0.002250      -0.002224       0.010226      -0.010227      -0.005633      -0.002296       0.007929             15.332879       9.550428       0.061920      -0.061916      18.224113      12.783867      18.224096          -0.000004
          213              C       5.802750      16.407856       4.802356       0.217979      34.955243 0.35659576E+03  0.79741428E+04                                 9.520468                            6.409945      -0.027079       2.011707                    0.999493      25.172277      70.456256       0.633920       0.432080      -1.054978       0.000000       0.035159       0.035158       0.049722       0.012383      -0.012382       0.026109      -0.043149       0.043148      -0.039720      -0.000772       0.040492             13.531977      10.402819       0.539987      -0.539934      15.096573       9.869523      15.096540           0.000012
          214              C      17.408250       9.804326       1.801174       0.626574      24.172187 0.23466806E+03  0.47907527E+04                                 7.903043                            5.483230      -0.043079       2.055472                    0.999678      21.679508      60.596810       0.624462       0.480452      -1.013560      -0.000000       0.039799      -0.039798       0.056284       0.000319       0.000319       0.096710      -0.037986       0.037986      -0.084048      -0.025326       0.109374             11.084838       6.957024       0.024661       0.024663      13.148748      -8.411830      13.148743          -0.000000
          215              C      17.408250       8.796969       2.808531      -0.039399      40.359419 0.39126571E+03  0.88917611E+04                                10.210921                            6.519287       0.019404       2.021191                    0.999371      26.431125      72.879042       0.661653       0.407342      -1.078227      -0.000000      -0.024281       0.024281       0.034338       0.002250       0.002250       0.002223       0.010227      -0.010227      -0.005632      -0.002296       0.007929             15.332815       9.550393       0.061921       0.061916      18.224030     -12.783802      18.224023          -0.000003
          216              C      17.408250       6.803144       4.802356       0.217979      34.955201 0.35659560E+03  0.79741383E+04                                 9.520460                            6.409944      -0.027080       2.011707                    0.999493      25.172269      70.456233       0.633920       0.432080      -1.054978       0.000000      -0.035158       0.035159       0.049721       0.012383       0.012383      -0.026109      -0.043148       0.043148      -0.039720      -0.000771       0.040491             13.531950      10.402815       0.539981       0.539943      15.096526      -9.869487      15.096507           0.000013
          217              C      21.409826      17.408250      13.406674       0.626574      24.172190 0.23466819E+03  0.47907556E+04                                 7.903045                            5.483233      -0.043084       2.055471                    0.999678      21.679496      60.596761       0.624462       0.480452      -1.013560       0.039798      -0.000000      -0.039799       0.056284      -0.000319       0.096710      -0.000319       0.037988       0.037988      -0.084047      -0.025327       0.109374             11.084832      13.148733      -0.024659      -8.411817       6.957028      -0.024665      13.148736           0.000001
          218              C      20.402469      17.408250      14.414031      -0.039396      40.359205 0.39126380E+03  0.88917052E+04                                10.210882                            6.519268       0.019405       2.021192                    0.999371      26.431052      72.878743       0.661655       0.407342      -1.078228      -0.024280       0.000000       0.024280       0.034338      -0.002249       0.002225      -0.002250      -0.010226      -0.010226      -0.005634      -0.002294       0.007928             15.332736      18.223928      -0.061916     -12.783723       9.550346      -0.061919      18.223934           0.000000
          219              C      18.408644      17.408250      16.407856       0.217977      34.955222 0.35659614E+03  0.79741525E+04                                 9.520457                            6.409946      -0.027077       2.011707                    0.999493      25.172288      70.456264       0.633921       0.432079      -1.054979      -0.035159      -0.000000       0.035159       0.049722      -0.012383      -0.026110      -0.012383       0.043149       0.043149      -0.039720      -0.000773       0.040493             13.531928      15.096481      -0.539959      -9.869459      10.402819      -0.539957      15.096484          -0.000000
          220              C      21.409826       5.802750       9.804326       0.626572      24.172171 0.23466776E+03  0.47907467E+04                                 7.903051                            5.483233      -0.043090       2.055469                    0.999678      21.679509      60.596876       0.624461       0.480453      -1.013559       0.039798      -0.000001       0.039798       0.056283       0.000318      -0.096709      -0.000319       0.037990       0.037990      -0.084046      -0.025328       0.109374             11.084858      13.148779       0.024660       8.411854       6.957025      -0.024664      13.148771          -0.000001
          221              C      20.402469       5.802750       8.796969      -0.039395      40.359242 0.39126341E+03  0.88916962E+04                                10.210899                            6.519270       0.019400       2.021191                    0.999371      26.431037      72.878760       0.661654       0.407343      -1.078227      -0.024280       0.000000      -0.024280       0.034337       0.002250      -0.002226      -0.002249      -0.010225      -0.010226      -0.005635      -0.002293       0.007928             15.332793      18.224011       0.061923      12.783788       9.550370      -0.061914      18.223997           0.000000
          222              C      18.408644       5.802750       6.803144       0.217976      34.955283 0.35659650E+03  0.79741634E+04                                 9.520471                            6.409950      -0.027078       2.011706                    0.999493      25.172311      70.456366       0.633920       0.432079      -1.054979      -0.035159      -0.000000      -0.035158       0.049722       0.012383       0.026111      -0.012383       0.043149       0.043149      -0.039721      -0.000773       0.040494             13.531970      15.096551       0.539995       9.869503      10.402834      -0.539928      15.096523          -0.000000
          223              C       1.801174       5.802750      13.406674       0.626572      24.172158 0.23466773E+03  0.47907456E+04                                 7.903044                            5.483231      -0.043091       2.055469                    0.999678      21.679506      60.596847       0.624461       0.480453      -1.013559      -0.039798      -0.000001      -0.039798       0.056283      -0.000318      -0.096709       0.000319       0.037991       0.037991      -0.084045      -0.025329       0.109375             11.084841      13.148749      -0.024664       8.411834       6.957021       0.024661      13.148754          -0.000001
          224              C       2.808531       5.802750      14.414031      -0.039395      40.359188 0.39126309E+03  0.88916853E+04                                10.210884                            6.519265       0.019400       2.021191                    0.999371      26.431016      72.878634       0.661654       0.407342      -1.078227       0.024280       0.000000       0.024279       0.034337      -0.002250      -0.002227       0.002249      -0.010226      -0.010226      -0.005635      -0.002293       0.007928             15.332762      18.223964      -0.061924      12.783760       9.550347       0.061910      18.223975           0.000006
          225              C       4.802356       5.802750      16.407856       0.217976      34.955290 0.35659669E+03  0.79741665E+04                                 9.520463                            6.409947      -0.027080       2.011705                    0.999493      25.172311      70.456303       0.633921       0.432079      -1.054979       0.035159      -0.000000       0.035159       0.049722      -0.012383       0.026111       0.012383       0.043149       0.043149      -0.039721      -0.000773       0.040494             13.531953      15.096518      -0.539960       9.869494      10.402812       0.539957      15.096530          -0.000013
          226              C       1.801174      17.408250       9.804326       0.626574      24.172198 0.23466824E+03  0.47907570E+04                                 7.903047                            5.483233      -0.043083       2.055471                    0.999678      21.679501      60.596782       0.624462       0.480452      -1.013560      -0.039799      -0.000000       0.039799       0.056284       0.000319       0.096710       0.000319       0.037987       0.037987      -0.084048      -0.025326       0.109374             11.084839      13.148746       0.024663      -8.411826       6.957030       0.024661      13.148742           0.000001
          227              C       2.808531      17.408250       8.796969      -0.039397      40.359262 0.39126430E+03  0.88917198E+04                                10.210893                            6.519273       0.019404       2.021191                    0.999371      26.431072      72.878826       0.661654       0.407342      -1.078228       0.024280       0.000000      -0.024280       0.034338       0.002249       0.002224       0.002250      -0.010226      -0.010226      -0.005633      -0.002295       0.007928             15.332760      18.223962       0.061919     -12.783746       9.550365       0.061917      18.223954           0.000005
          228              C       4.802356      17.408250       6.803144       0.217977      34.955222 0.35659605E+03  0.79741502E+04                                 9.520458                            6.409946      -0.027077       2.011707                    0.999493      25.172285      70.456260       0.633920       0.432079      -1.054979       0.035159       0.000000      -0.035158       0.049722       0.012383      -0.026109       0.012383       0.043148       0.043148      -0.039720      -0.000772       0.040492             13.531936      15.096493       0.539969      -9.869462      10.402834       0.539956      15.096483          -0.000013
          229              C      13.406674      21.409826      17.408250       0.626574      24.172186 0.23466806E+03  0.47907529E+04                                 7.903045                            5.483231      -0.043081       2.055472                    0.999678      21.679506      60.596816       0.624462       0.480452      -1.013560      -0.039798       0.039798      -0.000000       0.056283       0.096710      -0.000319      -0.000319       0.000000      -0.075976      -0.084047      -0.025327       0.109374             11.084838      13.148743      -8.411829      -0.024663      13.148745      -0.024661       6.957026           0.000000
          230              C      14.414031      20.402469      17.408250      -0.039398      40.359349 0.39126498E+03  0.88917411E+04                                10.210915                            6.519285       0.019403       2.021191                    0.999371      26.431090      72.878948       0.661653       0.407343      -1.078227       0.024281      -0.024280       0.000000       0.034338       0.002225      -0.002250      -0.002250      -0.000000       0.020453      -0.005634      -0.002295       0.007929             15.332801      18.224012     -12.783790      -0.061919      18.224012      -0.061917       9.550379           0.000005
          231              C      16.407856      18.408644      17.408250       0.217979      34.955237 0.35659605E+03  0.79741508E+04                                 9.520464                            6.409947      -0.027079       2.011707                    0.999493      25.172289      70.456291       0.633920       0.432079      -1.054978       0.035159      -0.035158      -0.000000       0.049722      -0.026110      -0.012383      -0.012383      -0.000000      -0.086298      -0.039721      -0.000773       0.040493             13.531955      15.096534      -9.869506      -0.539956      15.096538      -0.539960      10.402791          -0.000013
          232              C       9.804326      21.409826       5.802750       0.626574      24.172091 0.23466690E+03  0.47907260E+04                                 7.903034                            5.483222      -0.043079       2.055473                    0.999678      21.679504      60.596895       0.624461       0.480453      -1.013559       0.039797       0.039798      -0.000000       0.056283      -0.096710      -0.000319       0.000319       0.000000      -0.075979      -0.084046      -0.025328       0.109374             11.084844      13.148762       8.411853      -0.024662      13.148767       0.024662       6.957003          -0.000000
          233              C       8.796969      20.402469       5.802750      -0.039398      40.359439 0.39126491E+03  0.88917423E+04                                10.210945                            6.519291       0.019406       2.021192                    0.999371      26.431083      72.879023       0.661651       0.407344      -1.078226      -0.024280      -0.024280       0.000000       0.034337      -0.002226      -0.002250       0.002250      -0.000000       0.020453      -0.005635      -0.002294       0.007929             15.332883      18.224099      12.783870      -0.061917      18.224108       0.061921       9.550443          -0.000000
          234              C       6.803144      18.408644       5.802750       0.217977      34.955296 0.35659626E+03  0.79741570E+04                                 9.520477                            6.409948      -0.027077       2.011707                    0.999493      25.172305      70.456356       0.633920       0.432079      -1.054978      -0.035159      -0.035159      -0.000000       0.049722       0.026111      -0.012383       0.012383      -0.000000      -0.086299      -0.039721      -0.000773       0.040494             13.531996      15.096568       9.869539      -0.539945      15.096585       0.539976      10.402837          -0.000000
          235              C      13.406674       1.801174       5.802750       0.626574      24.172104 0.23466695E+03  0.47907274E+04                                 7.903037                            5.483223      -0.043079       2.055473                    0.999678      21.679506      60.596904       0.624461       0.480453      -1.013559      -0.039798      -0.039798      -0.000000       0.056283      -0.096710       0.000319      -0.000319       0.000000      -0.075979      -0.084047      -0.025328       0.109374             11.084852      13.148775       8.411861       0.024660      13.148774      -0.024664       6.957006           0.000000
          236              C      14.414031       2.808531       5.802750      -0.039399      40.359537 0.39126580E+03  0.88917679E+04                                10.210962                            6.519299       0.019403       2.021191                    0.999371      26.431112      72.879136       0.661651       0.407344      -1.078226       0.024280       0.024280       0.000000       0.034337      -0.002225       0.002250      -0.002250       0.000000       0.020454      -0.005634      -0.002294       0.007929             15.332919      18.224157      12.783911       0.061916      18.224154      -0.061919       9.550446           0.000004
          237              C      16.407856       4.802356       5.802750       0.217978      34.955296 0.35659606E+03  0.79741520E+04                                 9.520481                            6.409948      -0.027078       2.011707                    0.999493      25.172297      70.456346       0.633920       0.432080      -1.054978       0.035159       0.035158       0.000000       0.049722       0.026110       0.012383      -0.012382       0.000000      -0.086299      -0.039721      -0.000773       0.040494             13.532010      15.096603       9.869561       0.539966      15.096598      -0.539953      10.402829          -0.000013
          238              C       9.804326       1.801174      17.408250       0.626573      24.172179 0.23466804E+03  0.47907524E+04                                 7.903041                            5.483230      -0.043080       2.055472                    0.999678      21.679507      60.596807       0.624462       0.480452      -1.013560       0.039798      -0.039798      -0.000000       0.056283       0.096710       0.000319       0.000319       0.000000      -0.075975      -0.084047      -0.025326       0.109374             11.084829      13.148731      -8.411820       0.024663      13.148733       0.024661       6.957023          -0.000000
          239              C       8.796969       2.808531      17.408250      -0.039400      40.359403 0.39126571E+03  0.88917611E+04                                10.210920                            6.519289       0.019400       2.021190                    0.999371      26.431120      72.879026       0.661653       0.407343      -1.078227      -0.024281       0.024280       0.000000       0.034338       0.002224       0.002250       0.002250       0.000000       0.020455      -0.005633      -0.002296       0.007929             15.332807      18.224014     -12.783792       0.061921      18.224019       0.061915       9.550387           0.000001
          240              C       6.803144       4.802356      17.408250       0.217979      34.955230 0.35659591E+03  0.79741459E+04                                 9.520459                            6.409943      -0.027082       2.011706                    0.999493      25.172279      70.456224       0.633921       0.432079      -1.054979      -0.035159       0.035158      -0.000000       0.049722      -0.026109       0.012383       0.012383       0.000000      -0.086297      -0.039720      -0.000772       0.040492             13.531953      15.096535      -9.869507       0.539953      15.096540       0.539964      10.402784          -0.000000
          241              C       5.802750       9.804326       1.801174       0.626575      24.172149 0.23466753E+03  0.47907410E+04                                 7.903042                            5.483227      -0.043078       2.055473                    0.999678      21.679516      60.596901       0.624462       0.480453      -1.013559       0.000000       0.039799      -0.039798       0.056283      -0.000319      -0.000319       0.096710      -0.037986       0.037987      -0.084048      -0.025326       0.109374             11.084851       6.957015      -0.024660      -0.024664      13.148773      -8.411854      13.148764          -0.000001
          242              C       5.802750       8.796969       2.808531      -0.039402      40.359602 0.39126699E+03  0.88918004E+04                                10.210963                            6.519303       0.019401       2.021189                    0.999371      26.431169      72.879276       0.661651       0.407343      -1.078226       0.000000      -0.024280       0.024281       0.034338      -0.002250      -0.002250       0.002223       0.010227      -0.010227      -0.005632      -0.002296       0.007929             15.332906       9.550447      -0.061919      -0.061918      18.224141     -12.783891      18.224129          -0.000004
          243              C       5.802750       6.803144       4.802356       0.217980      34.955216 0.35659542E+03  0.79741335E+04                                 9.520465                            6.409943      -0.027081       2.011706                    0.999493      25.172264      70.456221       0.633920       0.432080      -1.054978      -0.000000      -0.035158       0.035159       0.049722      -0.012383      -0.012383      -0.026109      -0.043148       0.043148      -0.039720      -0.000771       0.040491             13.531976      10.402820      -0.539980      -0.539945      15.096564      -9.869520      15.096543           0.000012
          244              C      17.408250      13.406674       1.801174       0.626574      24.172185 0.23466805E+03  0.47907524E+04                                 7.903043                            5.483230      -0.043080       2.055472                    0.999678      21.679507      60.596808       0.624462       0.480452      -1.013560      -0.000000      -0.039799      -0.039798       0.056284      -0.000319       0.000319      -0.096710      -0.037987       0.037987      -0.084048      -0.025326       0.109374             11.084837       6.957024      -0.024663       0.024662      13.148749       8.411829      13.148739          -0.000000
          245              C      17.408250      14.414031       2.808531      -0.039398      40.359361 0.39126509E+03  0.88917430E+04                                10.210912                            6.519281       0.019406       2.021192                    0.999371      26.431096      72.878933       0.661654       0.407342      -1.078227      -0.000000       0.024280       0.024281       0.034338      -0.002250       0.002250      -0.002224       0.010226      -0.010227      -0.005633      -0.002296       0.007928             15.332799       9.550380      -0.061923       0.061912      18.224017      12.783788      18.224000          -0.000004
          246              C      17.408250      16.407856       4.802356       0.217979      34.955213 0.35659572E+03  0.79741415E+04                                 9.520461                            6.409944      -0.027078       2.011707                    0.999493      25.172273      70.456238       0.633920       0.432080      -1.054978      -0.000000       0.035159       0.035158       0.049722      -0.012383       0.012383       0.026109      -0.043148       0.043148      -0.039720      -0.000772       0.040492             13.531950      10.402813      -0.539988       0.539932      15.096536       9.869490      15.096501           0.000013
          247              C      17.408250       9.804326      21.409826       0.626574      24.172175 0.23466799E+03  0.47907509E+04                                 7.903040                            5.483229      -0.043080       2.055472                    0.999678      21.679505      60.596796       0.624462       0.480452      -1.013560      -0.000000       0.039798       0.039799       0.056284       0.000319      -0.000319      -0.096710      -0.037987       0.037987      -0.084048      -0.025326       0.109374             11.084830       6.957021       0.024661      -0.024663      13.148732       8.411821      13.148737          -0.000000
          248              C      17.408250       8.796969      20.402469      -0.039399      40.359356 0.39126514E+03  0.88917445E+04                                10.210910                            6.519282       0.019404       2.021191                    0.999371      26.431106      72.878963       0.661654       0.407342      -1.078227      -0.000000      -0.024281      -0.024281       0.034338       0.002250      -0.002250      -0.002224       0.010227      -0.010226      -0.005633      -0.002296       0.007929             15.332791       9.550380       0.061918      -0.061919      18.223993      12.783777      18.224001          -0.000003
          249              C      17.408250       6.803144      18.408644       0.217979      34.955201 0.35659572E+03  0.79741411E+04                                 9.520456                            6.409944      -0.027080       2.011706                    0.999493      25.172273      70.456227       0.633920       0.432079      -1.054979       0.000000      -0.035158      -0.035159       0.049722       0.012383      -0.012383       0.026109      -0.043148       0.043149      -0.039720      -0.000772       0.040492             13.531940      10.402804       0.539962      -0.539957      15.096503       9.869481      15.096513           0.000012
          250              C       5.802750      13.406674      21.409826       0.626575      24.172130 0.23466741E+03  0.47907381E+04                                 7.903037                            5.483225      -0.043079       2.055473                    0.999678      21.679510      60.596880       0.624462       0.480453      -1.013559       0.000000      -0.039798       0.039798       0.056283       0.000319       0.000319       0.096710      -0.037989       0.037989      -0.084047      -0.025327       0.109374             11.084838       6.957012       0.024663       0.024661      13.148750      -8.411840      13.148754          -0.000001
          251              C       5.802750      14.414031      20.402469      -0.039399      40.359454 0.39126558E+03  0.88917592E+04                                10.210936                            6.519291       0.019405       2.021192                    0.999371      26.431111      72.879051       0.661652       0.407343      -1.078227       0.000000       0.024280      -0.024280       0.034338       0.002250       0.002250       0.002225       0.010227      -0.010227      -0.005634      -0.002295       0.007929             15.332854       9.550420       0.061920       0.061917      18.224069     -12.783840      18.224073          -0.000004
          252              C       5.802750      16.407856      18.408644       0.217979      34.955249 0.35659594E+03  0.79741472E+04                                 9.520466                            6.409945      -0.027079       2.011707                    0.999493      25.172283      70.456259       0.633920       0.432079      -1.054979       0.000000       0.035159      -0.035159       0.049722       0.012383       0.012383      -0.026110      -0.043149       0.043149      -0.039721      -0.000773       0.040493             13.531968      10.402812       0.539966       0.539950      15.096547      -9.869516      15.096546           0.000012
          253              C       1.801174       5.802750       9.804326       0.626572      24.172172 0.23466777E+03  0.47907469E+04                                 7.903050                            5.483232      -0.043090       2.055469                    0.999678      21.679513      60.596889       0.624461       0.480453      -1.013559      -0.039798      -0.000001       0.039798       0.056283      -0.000318       0.096709      -0.000320       0.037990       0.037990      -0.084046      -0.025328       0.109374             11.084861      13.148782      -0.024664      -8.411857       6.957025      -0.024661      13.148774          -0.000001
          254              C       2.808531       5.802750       8.796969      -0.039396      40.359291 0.39126384E+03  0.88917085E+04                                10.210908                            6.519274       0.019398       2.021190                    0.999371      26.431050      72.878804       0.661653       0.407343      -1.078227       0.024279       0.000000      -0.024280       0.034337      -0.002250       0.002226      -0.002250      -0.010225      -0.010226      -0.005634      -0.002294       0.007928             15.332811      18.224030      -0.061925     -12.783804       9.550385      -0.061912      18.224017           0.000005
          255              C       4.802356       5.802750       6.803144       0.217976      34.955281 0.35659640E+03  0.79741603E+04                                 9.520469                            6.409948      -0.027079       2.011706                    0.999493      25.172306      70.456338       0.633920       0.432079      -1.054979       0.035159      -0.000000      -0.035158       0.049722      -0.012383      -0.026111      -0.012383       0.043149       0.043148      -0.039721      -0.000773       0.040494             13.531970      15.096540      -0.539983      -9.869499      10.402846      -0.539943      15.096524          -0.000013
          256              C       1.801174      17.408250      13.406674       0.626574      24.172188 0.23466818E+03  0.47907553E+04                                 7.903044                            5.483232      -0.043084       2.055471                    0.999678      21.679497      60.596762       0.624462       0.480452      -1.013560      -0.039798      -0.000000      -0.039799       0.056284       0.000319      -0.096710      -0.000319       0.037988       0.037988      -0.084047      -0.025327       0.109374             11.084831      13.148729       0.024662       8.411815       6.957027      -0.024663      13.148736           0.000001
          257              C       2.808531      17.408250      14.414031      -0.039396      40.359210 0.39126386E+03  0.88917065E+04                                10.210882                            6.519269       0.019405       2.021192                    0.999371      26.431050      72.878729       0.661655       0.407342      -1.078228       0.024281       0.000000       0.024280       0.034338       0.002249      -0.002225      -0.002250      -0.010226      -0.010226      -0.005634      -0.002295       0.007928             15.332739      18.223930       0.061915      12.783728       9.550346      -0.061919      18.223942           0.000005
          258              C       4.802356      17.408250      16.407856       0.217977      34.955229 0.35659618E+03  0.79741533E+04                                 9.520456                            6.409945      -0.027077       2.011707                    0.999493      25.172288      70.456252       0.633921       0.432079      -1.054979       0.035159      -0.000000       0.035159       0.049722       0.012383       0.026110      -0.012383       0.043148       0.043148      -0.039720      -0.000772       0.040493             13.531932      15.096479       0.539947       9.869464      10.402819      -0.539971      15.096497          -0.000013
          259              C      21.409826      17.408250       9.804326       0.626574      24.172203 0.23466829E+03  0.47907583E+04                                 7.903048                            5.483234      -0.043084       2.055471                    0.999678      21.679501      60.596780       0.624462       0.480452      -1.013560       0.039799      -0.000000       0.039798       0.056284      -0.000319      -0.096710       0.000319       0.037987       0.037987      -0.084048      -0.025326       0.109374             11.084841      13.148749      -0.024660       8.411826       6.957031       0.024664      13.148742           0.000001
          260              C      20.402469      17.408250       8.796969      -0.039397      40.359250 0.39126422E+03  0.88917178E+04                                10.210891                            6.519272       0.019404       2.021191                    0.999371      26.431074      72.878836       0.661654       0.407342      -1.078228      -0.024280       0.000000      -0.024281       0.034338      -0.002249      -0.002224       0.002250      -0.010226      -0.010226      -0.005633      -0.002295       0.007928             15.332754      18.223959      -0.061919      12.783741       9.550358       0.061918      18.223945          -0.000000
          261              C      18.408644      17.408250       6.803144       0.217977      34.955207 0.35659591E+03  0.79741465E+04                                 9.520457                            6.409945      -0.027077       2.011707                    0.999493      25.172280      70.456253       0.633920       0.432079      -1.054979      -0.035159       0.000000      -0.035158       0.049722      -0.012383       0.026109       0.012383       0.043148       0.043148      -0.039720      -0.000772       0.040492             13.531934      15.096504      -0.539981       9.869465      10.402821       0.539941      15.096477           0.000000
          262              C      21.409826       5.802750      13.406674       0.626572      24.172167 0.23466773E+03  0.47907459E+04                                 7.903049                            5.483232      -0.043091       2.055469                    0.999678      21.679509      60.596875       0.624461       0.480453      -1.013559       0.039798      -0.000001      -0.039798       0.056283       0.000318       0.096709       0.000319       0.037991       0.037991      -0.084045      -0.025329       0.109374             11.084855      13.148767       0.024659      -8.411851       6.957025       0.024665      13.148774          -0.000001
          263              C      20.402469       5.802750      14.414031      -0.039395      40.359224 0.39126320E+03  0.88916900E+04                                10.210896                            6.519269       0.019399       2.021191                    0.999371      26.431024      72.878708       0.661654       0.407343      -1.078227      -0.024280       0.000000       0.024279       0.034337       0.002250       0.002227       0.002249      -0.010226      -0.010225      -0.005635      -0.002293       0.007928             15.332787      18.223993       0.061921     -12.783784       9.550364       0.061914      18.224003           0.000000
          264              C      18.408644       5.802750      16.407856       0.217976      34.955298 0.35659671E+03  0.79741688E+04                                 9.520471                            6.409950      -0.027079       2.011706                    0.999493      25.172318      70.456373       0.633920       0.432079      -1.054979      -0.035159      -0.000000       0.035159       0.049722       0.012383      -0.026111       0.012383       0.043149       0.043150      -0.039721      -0.000773       0.040495             13.531965      15.096532       0.539974      -9.869500      10.402831       0.539945      15.096533          -0.000000
          265              C       9.804326       1.801174       5.802750       0.626574      24.172100 0.23466694E+03  0.47907270E+04                                 7.903035                            5.483222      -0.043078       2.055473                    0.999678      21.679508      60.596907       0.624461       0.480453      -1.013559       0.039798      -0.039798      -0.000000       0.056283       0.096710      -0.000319      -0.000319       0.000000      -0.075978      -0.084047      -0.025327       0.109374             11.084849      13.148770      -8.411859      -0.024660      13.148773      -0.024664       6.957004          -0.000000
          266              C       8.796969       2.808531       5.802750      -0.039400      40.359547 0.39126594E+03  0.88917719E+04                                10.210963                            6.519300       0.019402       2.021191                    0.999371      26.431121      72.879167       0.661651       0.407344      -1.078226      -0.024280       0.024280       0.000000       0.034337       0.002225      -0.002250      -0.002250       0.000000       0.020454      -0.005634      -0.002295       0.007929             15.332921      18.224150     -12.783909      -0.061917      18.224157      -0.061920       9.550456          -0.000000
          267              C       6.803144       4.802356       5.802750       0.217979      34.955274 0.35659583E+03  0.79741453E+04                                 9.520476                            6.409946      -0.027079       2.011707                    0.999493      25.172288      70.456309       0.633920       0.432080      -1.054978      -0.035159       0.035158       0.000000       0.049722      -0.026110      -0.012383      -0.012383       0.000000      -0.086299      -0.039721      -0.000772       0.040493             13.532005      15.096588      -9.869553      -0.539955      15.096595      -0.539966      10.402830          -0.000001
          268              C      13.406674       1.801174      17.408250       0.626573      24.172196 0.23466810E+03  0.47907541E+04                                 7.903047                            5.483231      -0.043081       2.055472                    0.999678      21.679511      60.596832       0.624462       0.480452      -1.013560      -0.039798      -0.039798      -0.000000       0.056283      -0.096710      -0.000319       0.000319       0.000000      -0.075975      -0.084047      -0.025326       0.109374             11.084845      13.148753       8.411837      -0.024662      13.148754       0.024662       6.957027           0.000000
          269              C      14.414031       2.808531      17.408250      -0.039399      40.359447 0.39126587E+03  0.88917666E+04                                10.210931                            6.519292       0.019400       2.021189                    0.999371      26.431123      72.879068       0.661652       0.407343      -1.078227       0.024281       0.024280       0.000000       0.034338      -0.002224      -0.002250       0.002250       0.000000       0.020454      -0.005633      -0.002296       0.007929             15.332835      18.224056      12.783825      -0.061920      18.224056       0.061915       9.550393           0.000005
          270              C      16.407856       4.802356      17.408250       0.217979      34.955247 0.35659600E+03  0.79741493E+04                                 9.520467                            6.409947      -0.027081       2.011706                    0.999493      25.172286      70.456284       0.633920       0.432080      -1.054978       0.035159       0.035158      -0.000000       0.049722       0.026110      -0.012383       0.012383       0.000000      -0.086297      -0.039720      -0.000772       0.040492             13.531968      15.096555       9.869519      -0.539966      15.096549       0.539951      10.402799          -0.000013
          271              C       9.804326      21.409826      17.408250       0.626573      24.172183 0.23466806E+03  0.47907530E+04                                 7.903043                            5.483230      -0.043081       2.055472                    0.999678      21.679509      60.596819       0.624462       0.480452      -1.013560       0.039798       0.039798      -0.000000       0.056283      -0.096710       0.000319      -0.000319       0.000000      -0.075975      -0.084047      -0.025327       0.109374             11.084835      13.148739       8.411827       0.024663      13.148742      -0.024661       6.957024          -0.000000
          272              C       8.796969      20.402469      17.408250      -0.039398      40.359336 0.39126489E+03  0.88917382E+04                                10.210911                            6.519282       0.019403       2.021191                    0.999371      26.431091      72.878935       0.661653       0.407343      -1.078227      -0.024281      -0.024280       0.000000       0.034338      -0.002225       0.002250      -0.002250      -0.000000       0.020454      -0.005633      -0.002295       0.007929             15.332793      18.223992      12.783777       0.061919      18.223999      -0.061918       9.550387           0.000001
          273              C       6.803144      18.408644      17.408250       0.217978      34.955244 0.35659618E+03  0.79741537E+04                                 9.520462                            6.409946      -0.027079       2.011706                    0.999493      25.172292      70.456282       0.633921       0.432079      -1.054979      -0.035159      -0.035159       0.000000       0.049722       0.026110       0.012383      -0.012383      -0.000000      -0.086297      -0.039720      -0.000773       0.040493             13.531951      15.096516       9.869495       0.539945      15.096533      -0.539974      10.402805          -0.000000
          274              C      13.406674      21.409826       5.802750       0.626574      24.172098 0.23466692E+03  0.47907268E+04                                 7.903037                            5.483223      -0.043079       2.055473                    0.999678      21.679505      60.596908       0.624461       0.480453      -1.013559      -0.039797       0.039798      -0.000000       0.056282       0.096710       0.000319       0.000319       0.000000      -0.075980      -0.084046      -0.025328       0.109374             11.084850      13.148772      -8.411859       0.024662      13.148773       0.024662       6.957006           0.000000
          275              C      14.414031      20.402469       5.802750      -0.039398      40.359463 0.39126508E+03  0.88917475E+04                                10.210951                            6.519294       0.019405       2.021192                    0.999371      26.431086      72.879054       0.661651       0.407344      -1.078226       0.024280      -0.024280       0.000000       0.034337       0.002226       0.002250       0.002250      -0.000000       0.020453      -0.005635      -0.002294       0.007929             15.332896      18.224124     -12.783886       0.061916      18.224124       0.061920       9.550440           0.000004
          276              C      16.407856      18.408644       5.802750       0.217978      34.955290 0.35659610E+03  0.79741532E+04                                 9.520479                            6.409948      -0.027076       2.011707                    0.999493      25.172300      70.456356       0.633920       0.432080      -1.054978       0.035159      -0.035159      -0.000000       0.049722      -0.026111       0.012383       0.012383      -0.000000      -0.086300      -0.039721      -0.000773       0.040494             13.532002      15.096588      -9.869553       0.539955      15.096593       0.539962      10.402824          -0.000013
          277              N      17.408250      17.408250      17.408250      -0.177366      49.465365 0.42925408E+03  0.98602541E+04                                11.237853                            6.607150      -0.150438       2.010527                    0.998086      25.631755      68.225306       0.699177       0.381369      -1.109857       0.000000       0.000000      -0.000000       0.000000      -0.051961      -0.051961      -0.051961      -0.000000       0.000000      -0.103923       0.051961       0.051961             17.467589      17.467586      -5.872607      -5.872582      17.467600      -5.872598      17.467581           0.000000
          278              N       5.802750       5.802750      17.408250      -0.177367      49.465457 0.42925459E+03  0.98602682E+04                                11.237866                            6.607153      -0.150444       2.010524                    0.998086      25.631775      68.225358       0.699177       0.381369      -1.109857      -0.000001      -0.000000      -0.000001       0.000001      -0.051962       0.051961       0.051962      -0.000000      -0.000001      -0.103923       0.051961       0.051962             17.467625      17.467615      -5.872608       5.872602      17.467630       5.872618      17.467631           0.000001
          279              N       5.802750      17.408250       5.802750      -0.177366      49.465403 0.42925408E+03  0.98602542E+04                                11.237861                            6.607150      -0.150436       2.010527                    0.998086      25.631754      68.225306       0.699177       0.381369      -1.109857       0.000000       0.000000       0.000000       0.000001       0.051961      -0.051961       0.051961       0.000000       0.000002      -0.103923       0.051961       0.051962             17.467627      17.467618       5.872643      -5.872568      17.467664       5.872623      17.467599          -0.000001
          280              N      17.408250       5.802750       5.802750      -0.177366      49.465428 0.42925417E+03  0.98602571E+04                                11.237867                            6.607152      -0.150437       2.010527                    0.998086      25.631756      68.225324       0.699177       0.381369      -1.109857       0.000000      -0.000000       0.000001       0.000001       0.051961       0.051961      -0.051962      -0.000001       0.000001      -0.103923       0.051961       0.051962             17.467638      17.467665       5.872665       5.872601      17.467651      -5.872581      17.467600          -0.000000
          281              N       5.802750       5.802750       5.802750      -0.177367      49.465492 0.42925456E+03  0.98602690E+04                                11.237880                            6.607157      -0.150440       2.010526                    0.998086      25.631768      68.225381       0.699176       0.381369      -1.109856      -0.000000      -0.000000       0.000001       0.000001      -0.051961      -0.051961      -0.051961      -0.000000       0.000001      -0.103922       0.051961       0.051962             17.467671      17.467676      -5.872662      -5.872603      17.467693      -5.872619      17.467643          -0.000000
          282              N      17.408250      17.408250       5.802750      -0.177366      49.465395 0.42925404E+03  0.98602533E+04                                11.237861                            6.607151      -0.150437       2.010527                    0.998086      25.631751      68.225306       0.699177       0.381369      -1.109857      -0.000000       0.000000       0.000000       0.000000      -0.051961       0.051961       0.051961      -0.000000       0.000002      -0.103923       0.051961       0.051962             17.467621      17.467634      -5.872657       5.872575      17.467650       5.872594      17.467579          -0.000000
          283              N      17.408250       5.802750      17.408250      -0.177366      49.465404 0.42925419E+03  0.98602575E+04                                11.237860                            6.607151      -0.150439       2.010526                    0.998086      25.631759      68.225323       0.699177       0.381369      -1.109857       0.000001      -0.000000      -0.000001       0.000001       0.051962      -0.051961       0.051962      -0.000001      -0.000000      -0.103923       0.051961       0.051962             17.467612      17.467621       5.872619      -5.872608      17.467608       5.872588      17.467607          -0.000000
          284              N       5.802750      17.408250      17.408250      -0.177366      49.465370 0.42925402E+03  0.98602521E+04                                11.237853                            6.607149      -0.150438       2.010526                    0.998086      25.631754      68.225293       0.699177       0.381369      -1.109857      -0.000000       0.000000      -0.000000       0.000000       0.051961       0.051961      -0.051961       0.000000       0.000000      -0.103923       0.051961       0.051962             17.467598      17.467574       5.872595       5.872577      17.467616      -5.872627      17.467605          -0.000000
          285              O      16.310834      12.974949      21.842247      -0.558752      34.160647 0.50825999E+03  0.12071065E+05                                 8.463915                            6.970686       0.301375       2.130826                    0.998881      27.889523      73.325118       0.719366       0.358506      -1.137198       0.029604       0.007017      -0.006968       0.031212       0.040561      -0.041412       0.029760      -0.044652       0.041245      -0.080576       0.036200       0.044375             10.477897       7.730053       2.279794      -2.334804      11.869780      -5.643945      11.833859           0.058432
          286              O       6.900166      10.236051      21.842247      -0.558749      34.161000 0.50826571E+03  0.12071240E+05                                 8.463997                            6.970743       0.301377       2.130828                    0.998881      27.889539      73.325398       0.719360       0.358508      -1.137196      -0.029604      -0.007017      -0.006968       0.031212       0.040561       0.041412      -0.029759      -0.044653       0.041246      -0.080575       0.036201       0.044375             10.478021       7.730110       2.279813       2.334823      11.869936       5.644047      11.834017          -0.058433
          287              O       6.900166      12.974949       1.368753      -0.558749      34.161013 0.50826583E+03  0.12071244E+05                                 8.463999                            6.970744       0.301378       2.130828                    0.998881      27.889537      73.325392       0.719360       0.358508      -1.137196      -0.029604       0.007017       0.006969       0.031213      -0.040561      -0.041412      -0.029759      -0.044653       0.041247      -0.080575       0.036200       0.044375             10.478028       7.730111      -2.279815      -2.334825      11.869950       5.644056      11.834023          -0.058433
          288              O      16.310834      10.236051       1.368753      -0.558751      34.160602 0.50825906E+03  0.12071036E+05                                 8.463905                            6.970677       0.301375       2.130826                    0.998881      27.889508      73.325046       0.719367       0.358506      -1.137198       0.029604      -0.007018       0.006969       0.031212      -0.040561       0.041411       0.029760      -0.044652       0.041246      -0.080575       0.036200       0.044375             10.477888       7.730046      -2.279794       2.334804      11.869770      -5.643942      11.833848           0.058433
          289              O      21.842247      16.310834      12.974949      -0.558755      34.160482 0.50825734E+03  0.12070983E+05                                 8.463877                            6.970659       0.301376       2.130826                    0.998881      27.889518      73.324991       0.719369       0.358505      -1.137199      -0.006968       0.029605       0.007017       0.031213      -0.041411       0.029761       0.040561       0.042949       0.046354      -0.080575       0.036199       0.044376             10.477842      11.833790      -2.334795      -5.643898       7.730025       2.279785      11.869713          -0.058430
          290              O      21.842247       6.900166      10.236051      -0.558755      34.161241 0.50826940E+03  0.12071351E+05                                 8.464043                            6.970772       0.301366       2.130823                    0.998881      27.889611      73.325688       0.719358       0.358508      -1.137195      -0.006966      -0.029606      -0.007015       0.031213       0.041412      -0.029760       0.040561       0.042951       0.046359      -0.080576       0.036200       0.044376             10.478099      11.834120       2.334840       5.644113       7.730140       2.279829      11.870036          -0.058431
          291              O       1.368753       6.900166      12.974949      -0.558755      34.161190 0.50826867E+03  0.12071329E+05                                 8.464029                            6.970763       0.301364       2.130822                    0.998881      27.889622      73.325684       0.719359       0.358508      -1.137196       0.006966      -0.029606       0.007014       0.031213      -0.041412      -0.029760      -0.040561       0.042951       0.046357      -0.080576       0.036200       0.044376             10.478073      11.834081      -2.334835       5.644087       7.730132      -2.279824      11.870006          -0.058430
          292              O       1.368753      16.310834      10.236051      -0.558755      34.160483 0.50825724E+03  0.12070980E+05                                 8.463878                            6.970659       0.301376       2.130826                    0.998881      27.889512      73.324975       0.719369       0.358505      -1.137199       0.006968       0.029605      -0.007018       0.031213       0.041411       0.029760      -0.040560       0.042949       0.046356      -0.080575       0.036199       0.044376             10.477848      11.833801       2.334799      -5.643905       7.730027      -2.279788      11.869716          -0.058431
          293              O      12.974949      21.842247      16.310834      -0.558750      34.160584 0.50825862E+03  0.12071024E+05                                 8.463908                            6.970678       0.301383       2.130830                    0.998881      27.889460      73.324933       0.719366       0.358506      -1.137198       0.007017      -0.006968       0.029603       0.031211       0.029759       0.040562      -0.041412       0.001703      -0.087598      -0.080575       0.036201       0.044374             10.477890      11.869771      -5.643945       2.279793      11.833851      -2.334803       7.730048           0.058435
          294              O      10.236051      21.842247       6.900166      -0.558750      34.161352 0.50827141E+03  0.12071414E+05                                 8.464073                            6.970796       0.301376       2.130828                    0.998881      27.889581      73.325710       0.719355       0.358509      -1.137194      -0.007016      -0.006967      -0.029604       0.031212      -0.029760       0.040562       0.041412       0.001704      -0.087605      -0.080576       0.036201       0.044376             10.478143      11.870091       5.644152       2.279832      11.834173       2.334844       7.730163           0.058432
          295              O      12.974949       1.368753       6.900166      -0.558750      34.161295 0.50827036E+03  0.12071382E+05                                 8.464061                            6.970786       0.301374       2.130827                    0.998881      27.889575      73.325655       0.719356       0.358509      -1.137195       0.007016       0.006967      -0.029604       0.031212      -0.029759      -0.040562      -0.041412       0.001703      -0.087605      -0.080576       0.036201       0.044375             10.478125      11.870071       5.644139      -2.279830      11.834149      -2.334841       7.730154           0.058433
          296              O      10.236051       1.368753      16.310834      -0.558750      34.160596 0.50825883E+03  0.12071031E+05                                 8.463913                            6.970683       0.301384       2.130830                    0.998881      27.889452      73.324933       0.719366       0.358506      -1.137197      -0.007017       0.006968       0.029603       0.031211       0.029759      -0.040561       0.041412       0.001703      -0.087598      -0.080575       0.036201       0.044374             10.477897      11.869777      -5.643949      -2.279793      11.833861       2.334804       7.730053           0.058434
          297              O       1.369449       4.705334      12.974253      -0.558759      34.160673 0.50826095E+03  0.12071091E+05                                 8.463906                            6.970683       0.301366       2.130821                    0.998881      27.889602      73.325300       0.719368       0.358505      -1.137199       0.007016       0.029607       0.006967       0.031215       0.040561      -0.029760       0.041412       0.044653       0.041246      -0.080576       0.036200       0.044376             10.477882      11.869756       2.279788       5.643928       7.730050       2.334799      11.833841           0.058434
          298              O      21.841551      18.505666      12.974253      -0.558753      34.160553 0.50825820E+03  0.12071010E+05                                 8.463893                            6.970667       0.301371       2.130825                    0.998881      27.889518      73.325030       0.719368       0.358505      -1.137199      -0.007017      -0.029604       0.006967       0.031212       0.040561       0.029760      -0.041412       0.044650       0.041243      -0.080575       0.036200       0.044375             10.477869      11.869746       2.279793      -5.643923       7.730036      -2.334803      11.833826           0.058432
          299              O       1.369449      18.505666      10.236747      -0.558753      34.160579 0.50825861E+03  0.12071022E+05                                 8.463900                            6.970672       0.301373       2.130825                    0.998881      27.889512      73.325034       0.719368       0.358506      -1.137198       0.007017      -0.029604      -0.006969       0.031212      -0.040561       0.029759       0.041411       0.044651       0.041244      -0.080574       0.036200       0.044374             10.477883      11.869765      -2.279794      -5.643937       7.730039       2.334804      11.833845           0.058434
          300              O      21.841551       4.705334      10.236747      -0.558759      34.160623 0.50825995E+03  0.12071060E+05                                 8.463895                            6.970672       0.301366       2.130821                    0.998881      27.889593      73.325232       0.719369       0.358505      -1.137199      -0.007016       0.029607      -0.006968       0.031215      -0.040561      -0.029760      -0.041412       0.044653       0.041247      -0.080576       0.036200       0.044376             10.477869      11.869747      -2.279789       5.643923       7.730041      -2.334798      11.833821           0.058433
          301              O       4.705334      10.236747      21.841551      -0.558748      34.161041 0.50826619E+03  0.12071256E+05                                 8.464009                            6.970750       0.301377       2.130828                    0.998881      27.889522      73.325385       0.719359       0.358508      -1.137195       0.029604      -0.006968      -0.007016       0.031212      -0.041412      -0.040562      -0.029759      -0.042950       0.046356      -0.080576       0.036201       0.044375             10.478041       7.730117      -2.334826      -2.279816      11.834042       5.644066      11.869966           0.058429
          302              O      18.505666      10.236747       1.369449      -0.558750      34.160782 0.50826176E+03  0.12071120E+05                                 8.463950                            6.970707       0.301377       2.130828                    0.998881      27.889503      73.325156       0.719364       0.358507      -1.137197      -0.029603      -0.006968       0.007018       0.031211       0.041412      -0.040561       0.029760      -0.042949       0.046356      -0.080575       0.036200       0.044375             10.477959       7.730076       2.334817      -2.279806      11.833943      -5.644001      11.869858          -0.058433
          303              O      18.505666      12.974253      21.841551      -0.558751      34.160786 0.50826196E+03  0.12071125E+05                                 8.463949                            6.970707       0.301376       2.130827                    0.998881      27.889519      73.325196       0.719364       0.358507      -1.137197      -0.029604       0.006967      -0.007016       0.031211      -0.041412       0.040561       0.029760      -0.042949       0.046355      -0.080576       0.036200       0.044376             10.477951       7.730077      -2.334815       2.279805      11.833929      -5.643991      11.869849          -0.058432
          304              O       4.705334      12.974253       1.369449      -0.558748      34.161117 0.50826738E+03  0.12071292E+05                                 8.464027                            6.970762       0.301379       2.130829                    0.998881      27.889524      73.325434       0.719358       0.358509      -1.137195       0.029604       0.006968       0.007018       0.031212       0.041412       0.040561      -0.029759      -0.042950       0.046358      -0.080575       0.036201       0.044375             10.478073       7.730130       2.334835       2.279823      11.834088       5.644095      11.870001           0.058430
          305              O      10.236747       1.369449      18.505666      -0.558750      34.160737 0.50826103E+03  0.12071098E+05                                 8.463942                            6.970702       0.301379       2.130829                    0.998881      27.889485      73.325095       0.719364       0.358507      -1.137197      -0.006968       0.007017      -0.029603       0.031211       0.029759       0.041412      -0.040561      -0.001703      -0.087600      -0.080575       0.036201       0.044374             10.477940      11.833914      -5.643985       2.334813      11.869834      -2.279803       7.730073          -0.058430
          306              O      10.236747      21.841551       4.705334      -0.558752      34.161367 0.50827177E+03  0.12071424E+05                                 8.464074                            6.970797       0.301375       2.130826                    0.998881      27.889606      73.325776       0.719355       0.358509      -1.137194      -0.006967      -0.007016       0.029605       0.031213      -0.029760      -0.041412      -0.040561      -0.001703      -0.087607      -0.080577       0.036200       0.044376             10.478141      11.834167       5.644149      -2.334842      11.870093      -2.279832       7.730164          -0.058431
          307              O      12.974253       1.369449       4.705334      -0.558751      34.161373 0.50827181E+03  0.12071425E+05                                 8.464076                            6.970798       0.301374       2.130826                    0.998881      27.889602      73.325770       0.719355       0.358509      -1.137194       0.006967       0.007016       0.029605       0.031213      -0.029760       0.041412       0.040561      -0.001703      -0.087608      -0.080576       0.036200       0.044376             10.478146      11.834176       5.644154       2.334844      11.870097       2.279833       7.730165          -0.058432
          308              O      12.974253      21.841551      18.505666      -0.558750      34.160741 0.50826108E+03  0.12071099E+05                                 8.463941                            6.970701       0.301379       2.130829                    0.998881      27.889488      73.325097       0.719364       0.358507      -1.137197       0.006968      -0.007016      -0.029603       0.031211       0.029759      -0.041412       0.040561      -0.001703      -0.087599      -0.080575       0.036201       0.044374             10.477941      11.833914      -5.643986      -2.334813      11.869837       2.279803       7.730072          -0.058429
          309              O       6.900166      10.236051       1.368753      -0.558749      34.161021 0.50826585E+03  0.12071244E+05                                 8.464002                            6.970744       0.301377       2.130828                    0.998881      27.889536      73.325391       0.719360       0.358508      -1.137196      -0.029604      -0.007018       0.006970       0.031213       0.040561      -0.041411       0.029758      -0.044653       0.041247      -0.080574       0.036200       0.044374             10.478035       7.730113       2.279817      -2.334828      11.869960      -5.644066      11.834032          -0.058434
          310              O      16.310834      12.974949       1.368753      -0.558752      34.160601 0.50825909E+03  0.12071037E+05                                 8.463905                            6.970677       0.301375       2.130826                    0.998881      27.889511      73.325053       0.719367       0.358506      -1.137198       0.029604       0.007017       0.006969       0.031212       0.040561       0.041411      -0.029760      -0.044652       0.041246      -0.080575       0.036200       0.044375             10.477885       7.730045       2.279792       2.334802      11.869768       5.643939      11.833843           0.058432
          311              O      16.310834      10.236051      21.842247      -0.558752      34.160647 0.50825992E+03  0.12071062E+05                                 8.463915                            6.970686       0.301375       2.130826                    0.998881      27.889520      73.325111       0.719366       0.358506      -1.137198       0.029604      -0.007018      -0.006968       0.031212      -0.040561      -0.041412      -0.029760      -0.044652       0.041245      -0.080575       0.036200       0.044375             10.477900       7.730055      -2.279796      -2.334807      11.869782       5.643948      11.833864           0.058432
          312              O       6.900166      12.974949      21.842247      -0.558749      34.161071 0.50826688E+03  0.12071276E+05                                 8.464012                            6.970754       0.301377       2.130828                    0.998881      27.889551      73.325467       0.719359       0.358508      -1.137196      -0.029604       0.007017      -0.006968       0.031212      -0.040561       0.041412       0.029759      -0.044653       0.041246      -0.080576       0.036201       0.044375             10.478045       7.730121      -2.279817       2.334828      11.869966      -5.644070      11.834048          -0.058432
          313              O       1.368753       6.900166      10.236051      -0.558755      34.161249 0.50826945E+03  0.12071352E+05                                 8.464044                            6.970771       0.301365       2.130822                    0.998881      27.889617      73.325701       0.719358       0.358508      -1.137195       0.006966      -0.029606      -0.007016       0.031213      -0.041412       0.029760       0.040561       0.042951       0.046359      -0.080576       0.036200       0.044376             10.478102      11.834125      -2.334843      -5.644118       7.730142       2.279831      11.870039          -0.058431
          314              O       1.368753      16.310834      12.974949      -0.558755      34.160466 0.50825706E+03  0.12070974E+05                                 8.463872                            6.970656       0.301375       2.130825                    0.998881      27.889520      73.324985       0.719370       0.358505      -1.137199       0.006968       0.029605       0.007017       0.031213       0.041411      -0.029761       0.040561       0.042949       0.046354      -0.080575       0.036199       0.044376             10.477836      11.833781       2.334795       5.643893       7.730023       2.279785      11.869705          -0.058430
          315              O      21.842247      16.310834      10.236051      -0.558754      34.160486 0.50825731E+03  0.12070982E+05                                 8.463879                            6.970660       0.301376       2.130826                    0.998881      27.889510      73.324974       0.719369       0.358505      -1.137199      -0.006968       0.029605      -0.007018       0.031213      -0.041411      -0.029760      -0.040560       0.042948       0.046356      -0.080575       0.036199       0.044376             10.477849      11.833803      -2.334798       5.643906       7.730026      -2.279787      11.869717          -0.058431
          316              O      21.842247       6.900166      12.974949      -0.558755      34.161248 0.50826956E+03  0.12071356E+05                                 8.464043                            6.970771       0.301364       2.130822                    0.998881      27.889624      73.325721       0.719358       0.358508      -1.137196      -0.006966      -0.029606       0.007014       0.031213       0.041412       0.029760      -0.040561       0.042952       0.046357      -0.080576       0.036200       0.044376             10.478097      11.834111       2.334839      -5.644112       7.730141      -2.279828      11.870039          -0.058430
          317              O      10.236051       1.368753       6.900166      -0.558750      34.161341 0.50827113E+03  0.12071405E+05                                 8.464072                            6.970794       0.301375       2.130827                    0.998881      27.889577      73.325692       0.719355       0.358509      -1.137194      -0.007016       0.006967      -0.029604       0.031212       0.029759       0.040561      -0.041412       0.001703      -0.087605      -0.080576       0.036201       0.044375             10.478142      11.870090      -5.644153       2.279833      11.834172      -2.334845       7.730162           0.058432
          318              O      12.974949       1.368753      16.310834      -0.558750      34.160584 0.50825852E+03  0.12071021E+05                                 8.463909                            6.970678       0.301382       2.130830                    0.998881      27.889457      73.324925       0.719366       0.358506      -1.137198       0.007017       0.006968       0.029603       0.031211      -0.029759       0.040561       0.041412       0.001703      -0.087598      -0.080575       0.036201       0.044374             10.477894      11.869776       5.643951       2.279795      11.833857       2.334805       7.730049           0.058435
          319              O      10.236051      21.842247      16.310834      -0.558750      34.160639 0.50825954E+03  0.12071052E+05                                 8.463921                            6.970688       0.301384       2.130830                    0.998881      27.889464      73.324981       0.719365       0.358506      -1.137197      -0.007017      -0.006968       0.029603       0.031211      -0.029759      -0.040562      -0.041412       0.001703      -0.087598      -0.080575       0.036201       0.044374             10.477911      11.869795       5.643963      -2.279796      11.833878      -2.334807       7.730059           0.058434
          320              O      12.974949      21.842247       6.900166      -0.558750      34.161326 0.50827095E+03  0.12071400E+05                                 8.464067                            6.970791       0.301374       2.130827                    0.998881      27.889582      73.325692       0.719356       0.358509      -1.137194       0.007016      -0.006967      -0.029604       0.031212       0.029760      -0.040562       0.041412       0.001703      -0.087604      -0.080576       0.036201       0.044376             10.478133      11.870081      -5.644145      -2.279831      11.834159       2.334842       7.730159           0.058433
          321              O      21.841551      18.505666      10.236747      -0.558753      34.160511 0.50825743E+03  0.12070986E+05                                 8.463884                            6.970660       0.301371       2.130825                    0.998881      27.889507      73.324973       0.719369       0.358505      -1.137199      -0.007017      -0.029604      -0.006969       0.031212       0.040561      -0.029760       0.041411       0.044650       0.041244      -0.080574       0.036200       0.044374             10.477858      11.869737       2.279791       5.643917       7.730027       2.334800      11.833811           0.058433
          322              O       1.369449       4.705334      10.236747      -0.558759      34.160693 0.50826111E+03  0.12071096E+05                                 8.463911                            6.970684       0.301367       2.130822                    0.998881      27.889598      73.325291       0.719368       0.358505      -1.137199       0.007017       0.029607      -0.006968       0.031215       0.040561       0.029760      -0.041411       0.044653       0.041247      -0.080575       0.036200       0.044376             10.477896      11.869780       2.279792      -5.643947       7.730052      -2.334802      11.833856           0.058434
          323              O      21.841551       4.705334      12.974253      -0.558759      34.160675 0.50826084E+03  0.12071087E+05                                 8.463906                            6.970680       0.301365       2.130821                    0.998881      27.889607      73.325300       0.719368       0.358505      -1.137199      -0.007016       0.029607       0.006967       0.031215      -0.040561       0.029760       0.041412       0.044653       0.041246      -0.080576       0.036200       0.044376             10.477885      11.869761      -2.279792      -5.643935       7.730050       2.334802      11.833844           0.058433
          324              O       1.369449      18.505666      12.974253      -0.558753      34.160604 0.50825910E+03  0.12071037E+05                                 8.463905                            6.970677       0.301372       2.130825                    0.998881      27.889521      73.325077       0.719367       0.358506      -1.137198       0.007017      -0.029604       0.006967       0.031212      -0.040561      -0.029760      -0.041412       0.044651       0.041243      -0.080575       0.036200       0.044375             10.477888      11.869766      -2.279795       5.643936       7.730044      -2.334806      11.833852           0.058434
          325              O      18.505666      12.974253       1.369449      -0.558751      34.160803 0.50826215E+03  0.12071131E+05                                 8.463954                            6.970710       0.301377       2.130827                    0.998881      27.889512      73.325189       0.719363       0.358507      -1.137197      -0.029603       0.006967       0.007018       0.031211      -0.041412      -0.040561      -0.029760      -0.042949       0.046356      -0.080575       0.036200       0.044375             10.477963       7.730080      -2.334819      -2.279807      11.833949       5.644003      11.869861          -0.058433
          326              O       4.705334      12.974253      21.841551      -0.558749      34.161122 0.50826750E+03  0.12071295E+05                                 8.464026                            6.970762       0.301377       2.130828                    0.998881      27.889537      73.325466       0.719358       0.358508      -1.137195       0.029604       0.006968      -0.007016       0.031212       0.041412      -0.040562       0.029759      -0.042951       0.046357      -0.080576       0.036201       0.044375             10.478070       7.730131       2.334833      -2.279822      11.834076      -5.644091      11.870002           0.058429
          327              O       4.705334      10.236747       1.369449      -0.558748      34.161110 0.50826715E+03  0.12071285E+05                                 8.464026                            6.970761       0.301378       2.130829                    0.998881      27.889519      73.325415       0.719358       0.358509      -1.137195       0.029604      -0.006968       0.007018       0.031212      -0.041412       0.040561       0.029758      -0.042951       0.046358      -0.080575       0.036200       0.044374             10.478075       7.730129      -2.334834       2.279823      11.834092      -5.644101      11.870003           0.058430
          328              O      18.505666      10.236747      21.841551      -0.558751      34.160779 0.50826180E+03  0.12071120E+05                                 8.463947                            6.970706       0.301376       2.130827                    0.998881      27.889515      73.325182       0.719364       0.358507      -1.137197      -0.029604      -0.006968      -0.007016       0.031211       0.041412       0.040561      -0.029760      -0.042949       0.046355      -0.080576       0.036200       0.044375             10.477951       7.730074       2.334814       2.279804      11.833928       5.643993      11.869851          -0.058432
          329              O      12.974253      21.841551       4.705334      -0.558752      34.161374 0.50827185E+03  0.12071427E+05                                 8.464075                            6.970797       0.301374       2.130826                    0.998881      27.889606      73.325778       0.719355       0.358509      -1.137194       0.006967      -0.007016       0.029605       0.031212       0.029760       0.041412      -0.040561      -0.001703      -0.087607      -0.080577       0.036200       0.044376             10.478144      11.834171      -5.644151       2.334844      11.870095      -2.279833       7.730165          -0.058431
          330              O      12.974253       1.369449      18.505666      -0.558750      34.160768 0.50826145E+03  0.12071111E+05                                 8.463948                            6.970705       0.301379       2.130829                    0.998881      27.889489      73.325116       0.719364       0.358507      -1.137197       0.006968       0.007017      -0.029603       0.031211      -0.029759      -0.041412      -0.040561      -0.001703      -0.087600      -0.080575       0.036201       0.044374             10.477954      11.833932       5.643999      -2.334816      11.869853      -2.279806       7.730077          -0.058430
          331              O      10.236747      21.841551      18.505666      -0.558750      34.160755 0.50826132E+03  0.12071106E+05                                 8.463944                            6.970703       0.301380       2.130829                    0.998881      27.889493      73.325117       0.719364       0.358507      -1.137197      -0.006968      -0.007016      -0.029604       0.031211      -0.029759       0.041412       0.040561      -0.001703      -0.087599      -0.080575       0.036201       0.044374             10.477946      11.833920       5.643991       2.334814      11.869842       2.279804       7.730074          -0.058430
          332              O      10.236747       1.369449       4.705334      -0.558752      34.161386 0.50827203E+03  0.12071432E+05                                 8.464079                            6.970800       0.301374       2.130826                    0.998881      27.889606      73.325788       0.719355       0.358509      -1.137194      -0.006967       0.007016       0.029605       0.031213       0.029760      -0.041412       0.040561      -0.001703      -0.087608      -0.080576       0.036200       0.044376             10.478151      11.834181      -5.644158      -2.334845      11.870104       2.279834       7.730167          -0.058432

******************************************************
Auxiliary information for the entire system
The total spin magnetic moment of the unit cell is   0.000027
The total net atomic charge of the unit cell is   -0.000008
Accuracy of reproducing the electrostatic potential in the unit cell:
  The inner radius (bohr) =    5.0000
  The outer radius (bohr) =   12.0000
  Valid grid points have density less than (e/(bohr^3)) =    0.0001
  The number of valid grid points were=      2072424
  The rms potential error without charges in kcal/mol is=      2.06228
  The rms potential error with partial charges in kcal/mol is=      0.42500
  The RRMSE value at monopole order=      0.20608
  The rms potential error with partial charges and cloud penetration in kcal/mol is=      0.42718
  The RRMSE value at monopole order with cloud penetration is=      0.20714
  The rms potential error with partial charges and atomic dipoles in kcal/mol is=      0.32630
  The RRMSE value at dipole order=      0.15822
  The rms potential error with partial charges, atomic dipoles and cloud penetration in kcal/mol is=      0.31504
  The RRMSE value at dipole order with cloud penetration=      0.15277

******************************************************
The electron densities and ab initio electrostatic potential were computed in VASP using the PBE functional and
projector augmented wave method. See the main text of the journal article for a description of computational details.
The atomic charges, dipoles, and quadrupoles were computed with the DDEC6 method as described in
(a) T. A. Manz and N. Gabaldon Limas, RSC Adv. 6 (2016) 47771-47801 DOI: 10.1039/c6ra04656h
(b) N. Gabaldon Limas and T. A. Manz, RSC Adv. 8 (2018) 2678-2707 DOI: 10.1039/c7ra11829e.
For each atom in the material, the electron cloud parameters were fit to the spherically averaged atom-in-material
electron density using radial positions for which this density was between 10^-4 and 10^-2 electrons per cubic bohr.
The polarizabilities, dispersion coefficients, and quantum Drude oscillator (QDO) parameters were fit using the MCLF method.
The magnetic structure of the system was optimized in VASP from the default ferromagnetic initial guess using spin polarization.
The atomic spin moments (ASMs) were computed on this optimized magnetic structure using the DDEC6 partition as inputs
to the method of T. A. Manz and D. S. Sholl, J. Chem. Theory Comput. 7 (2011) 4146-4164 DOI: 10.1021/ct200539n.
The RMSE and RRMSE were computed using a uniform grid with Ewald summation.
