# Supplementary material for: A collection of forcefield precursors for metal–organic frameworks
Source: RSC Adv. 2019 Nov 13;9(63):36492–507. doi: 10.1039/c9ra07327b (PMC9075174; doi:10.1039/c9ra07327b)
Supplement: RA-009-C9RA07327B-s4978 [file RA-009-C9RA07327B-s4978.xyz]

  296
jmolscript: load "" {1 1 1} spacegroup "x,y,z" unitcell [{     15.586400     0.000000     0.000000 }, {      0.000000    25.475000     0.000000 }, {      0.000000    -2.496041    16.846189 }]
Sm     4.600170     3.975631    16.213446     2.123014
Sm     2.742115     5.863595     3.115366     2.102072
Sm    12.393370    17.755307     9.055837     2.123014
Sm    10.535315    18.363385     5.307729     2.102072
Sm    10.986230    19.003328     0.632743     2.123014
Sm    12.844285    17.115364    13.730823     2.102072
Sm     3.193030     5.223652     7.790352     2.123014
Sm     5.051085     4.615574    11.538460     2.102072
H     15.519378     9.522526     1.908673     0.110229
H     14.648099    11.572234     1.571749     0.119033
H      2.537466     7.544555    15.722548     0.112959
H      5.431860     2.624683     4.000970     0.119677
H      6.607075     0.642164     4.400225     0.111015
H      7.472120     3.135571     0.535709     0.109533
H      7.816580    24.713720     4.725356     0.111843
H      8.686301    22.557560     4.989841     0.107186
H     10.011145    22.623053     1.160702     0.106561
H      2.065198     0.002321    14.770739     0.116614
H      0.841666    -1.977277    14.875185     0.114698
H      1.168980     3.042522     1.765481     0.077010
H      5.486413     9.599799     4.688294     0.119397
H      6.873602    11.482005     4.725356     0.115104
H      6.353017     9.131308     0.766502     0.084478
H      7.617074    13.247562     4.604063     0.114093
H      8.623955    15.277310     4.487825     0.099963
H      9.925420    14.505938     0.822094     0.102640
H      7.726178    14.704453     6.514421     0.110229
H      6.854899    12.654745     6.851345     0.119033
H     10.330666    14.186384     9.546735     0.112959
H     13.225060    21.602297     4.422125     0.119677
H     14.400275    23.584815     4.022870     0.111015
H     15.265320    21.091409     7.887386     0.109533
H      0.023380    -0.486741     3.697738     0.111843
H      0.893101     1.669419     3.433253     0.107186
H      2.217945     1.603927     7.262392     0.106561
H      9.858398    21.728617    10.498545     0.116614
H      8.634866    23.708215    10.394099     0.114698
H      8.962180    21.184457     6.657614     0.077010
H     13.279613    14.627180     3.734800     0.119397
H     14.666802    12.744974     3.697738     0.115104
H     14.146217    15.095672     7.656593     0.084478
H     15.410274    10.979418     3.819031     0.114093
H      0.830755     8.949670     3.935270     0.099963
H      2.132220     9.721041     7.601000     0.102640
H      0.067022    13.456433    14.937516     0.110229
H      0.938301    11.406725    15.274440     0.119033
H     13.048934    15.434404     1.123641     0.112959
H     10.154540    20.354276    12.845219     0.119677
H      8.979325    22.336795    12.445964     0.111015
H      8.114280    19.843388    16.310480     0.109533
H      7.769820    -1.734761    12.120833     0.111843
H      6.900099     0.421399    11.856348     0.107186
H      5.575255     0.355906    15.685487     0.106561
H     13.521202    22.976638     2.075450     0.116614
H     14.744734    24.956236     1.971004     0.114698
H     14.417420    19.936437    15.080708     0.077010
H     10.099987    13.379160    12.157895     0.119397
H      8.712798    11.496954    12.120833     0.115104
H      9.233383    13.847651    16.079687     0.084478
H      7.969326     9.731397    12.242126     0.114093
H      6.962445     7.701649    12.358364     0.099963
H      5.660980     8.473021    16.024095     0.102640
H      7.860222     8.274506    10.331768     0.110229
H      8.731501    10.324214     9.994844     0.119033
H      5.255734     8.792575     7.299454     0.112959
H      2.361340     1.376662    12.424064     0.119677
H      1.186125    -0.605856    12.823319     0.111015
H      0.321080     1.887550     8.958803     0.109533
H     -0.023380    23.465700    13.148451     0.111843
H     14.693299    21.309540    13.412936     0.107186
H     13.368455    21.375032     9.583797     0.106561
H      5.728002     1.250342     6.347644     0.116614
H      6.951534    -0.729256     6.452090     0.114698
H      6.624220     1.794502    10.188575     0.077010
H      2.306787     8.351779    13.111389     0.119397
H      0.919598    10.233985    13.148451     0.115104
H      1.440183     7.883287     9.189596     0.084478
H      0.176126    11.999541    13.027158     0.114093
H     14.755645    14.029289    12.910919     0.099963
H     13.454180    13.257918     9.245189     0.102640
C      1.943624     8.182984     0.719332     0.683304
C      1.346665     9.554815     0.470009    -0.075058
C      0.300818    10.065082     1.221349    -0.049044
C     15.371308    11.275327     1.030987    -0.155540
C      0.277438    12.073109     0.082546     0.180494
C      1.839195     7.864691    16.278472     0.060929
C      5.500441     4.274779     1.942366     0.675988
C      6.340548     3.067889     2.230435    -0.076072
C      6.084931     2.327019     3.379346    -0.058679
C      6.783201     1.147997     3.616877    -0.170999
C      7.737089     0.709846     2.705498     0.181631
C      7.295994     2.629488     1.320741     0.064913
C      9.863074    20.970314     3.271530     0.697888
C      8.397952    24.947517     2.786360     0.188617
C      8.262351    24.288623     4.000970    -0.177129
C      8.778260    23.009242     4.159324    -0.061796
C      9.431331    22.386708     3.099699    -0.078473
C      9.565374    23.045853     1.883404     0.054460
C      2.598253     1.728705    16.753535     0.664656
C      1.795553     0.461995    16.723212    -0.069418
C      1.667745    -0.279229    15.587779    -0.035891
C      0.935184    -1.451373    15.658533    -0.167540
C      0.389660    -1.860422    16.768697     0.197495
C      1.137807     2.506678     0.980448     0.075500
C      4.870750     7.994793     2.660013     0.659474
C      5.774761     9.167847     2.720660    -0.083086
C      5.938418     9.882701     3.896524    -0.038461
C      6.736442    11.003153     3.916739    -0.169391
C      7.328725    11.413098     2.766144     0.192043
C      6.452770     9.608912     1.583542     0.054722
C      8.117397    12.671012     2.752667     0.182034
C      8.072197    13.505238     3.810608    -0.174269
C      8.666038    14.695713     3.736485    -0.037772
C      9.334695    15.109608     2.628005    -0.071335
C      9.429772    14.244613     1.588596     0.061098
C      9.902040    16.489295     2.531982     0.678107
C      9.736824    16.043995     7.703762     0.683304
C      9.139865    14.672164     7.953086    -0.075058
C      8.094018    14.161897     7.201746    -0.049045
C      7.578108    12.951652     7.392108    -0.155540
C      8.070638    12.153870     8.340548     0.180494
C      9.632395    13.866248     8.990811     0.060929
C     13.293641    19.952201     6.480729     0.675988
C     14.133748    21.159090     6.192659    -0.076072
C     13.878131    21.899960     5.043749    -0.058679
C     14.576401    23.078982     4.806218    -0.170999
C     15.530289    23.517134     5.717597     0.181631
C     15.089194    21.597492     7.102353     0.064913
C      2.069874     3.256666     5.151565     0.697888
C      0.604752    -0.720538     5.636735     0.188617
C      0.469151    -0.061643     4.422125    -0.177129
C      0.985060     1.217737     4.263770    -0.061796
C      1.638131     1.840271     5.323396    -0.078473
C      1.772174     1.181127     6.539691     0.054460
C     10.391453    20.002234     8.515749     0.664656
C      9.588753    21.268943     8.546072    -0.069418
C      9.460945    22.010168     9.681505    -0.035891
C      8.728384    23.182311     9.610751    -0.167540
C      8.182860    23.591360     8.500587     0.197495
C      8.931007    21.720302     7.442646     0.075500
C     12.663950    16.232187     5.763081     0.659474
C     13.567961    15.059133     5.702435    -0.083086
C     13.731618    14.344279     4.526571    -0.038461
C     14.529642    13.223827     4.506356    -0.169391
C     15.121925    12.813882     5.656950     0.192043
C     14.245970    14.618067     6.839553     0.054722
C      0.324197    11.555968     5.670427     0.182034
C      0.278997    10.721741     4.612487    -0.174269
C      0.872838     9.531266     4.686610    -0.037772
C      1.541495     9.117372     5.795089    -0.071335
C      1.636572     9.982366     6.834499     0.061098
C      2.108840     7.737684     5.891112     0.678107
C     13.642776    14.795975    16.126857     0.683304
C     14.239735    13.424144    16.376180    -0.075058
C     15.285582    12.913877    15.624840    -0.049044
C      0.215092    11.703632    15.815202    -0.155540
C     15.308962    10.905850    16.763643     0.180494
C     13.747205    15.114268     0.567717     0.060929
C     10.085959    18.704180    14.903823     0.675988
C      9.245852    19.911070    14.615754    -0.076072
C      9.501469    20.651940    13.466843    -0.058679
C      8.803199    21.830962    13.229312    -0.170999
C      7.849311    22.269113    14.140691     0.181631
C      8.290406    20.349471    15.525448     0.064913
C      5.723326     2.008645    13.574659     0.697888
C      7.188448    -1.968558    14.059829     0.188617
C      7.324049    -1.309664    12.845219    -0.177129
C      6.808140    -0.030283    12.686865    -0.061796
C      6.155069     0.592251    13.746490    -0.078473
C      6.021026    -0.066894    14.962785     0.054460
C     12.988147    21.250254     0.092654     0.664656
C     13.790847    22.516964     0.122977    -0.069418
C     13.918655    23.258188     1.258410    -0.035891
C     14.651216    24.430332     1.187656    -0.167540
C     15.196740    24.839381     0.077492     0.197495
C     14.448593    20.472281    15.865741     0.075500
C     10.715650    14.984166    14.186176     0.659474
C      9.811639    13.811112    14.125529    -0.083086
C      9.647982    13.096258    12.949665    -0.038462
C      8.849958    11.975806    12.929450    -0.169391
C      8.257675    11.565861    14.080045     0.192043
C      9.133630    13.370047    15.262647     0.054722
C      7.469003    10.307947    14.093522     0.182034
C      7.514203     9.473721    13.035581    -0.174269
C      6.920362     8.283246    13.109704    -0.037772
C      6.251705     7.869351    14.218184    -0.071335
C      6.156628     8.734346    15.257593     0.061098
C      5.684360     6.489664    14.314207     0.678107
C      5.849576     6.934964     9.142427     0.683304
C      6.446535     8.306795     8.893103    -0.075058
C      7.492382     8.817062     9.644443    -0.049045
C      8.008292    10.027307     9.454081    -0.155540
C      7.515762    10.825089     8.505641     0.180494
C      5.954005     9.112711     7.855378     0.060929
C      2.292759     3.026758    10.365460     0.675988
C      1.452652     1.819869    10.653530    -0.076072
C      1.708269     1.078999    11.802440    -0.058679
C      1.009999    -0.100023    12.039971    -0.170999
C      0.056111    -0.538175    11.128592     0.181631
C      0.497206     1.381467     9.743836     0.064913
C     13.516526    19.722293    11.694624     0.697888
C     14.981648    23.699497    11.209454     0.188617
C     15.117249    23.040602    12.424064    -0.177129
C     14.601340    21.761222    12.582419    -0.061796
C     13.948269    21.138688    11.522793    -0.078473
C     13.814226    21.797832    10.306498     0.054460
C      5.194947     2.976725     8.330440     0.664656
C      5.997647     1.710016     8.300117    -0.069418
C      6.125455     0.968791     7.164684    -0.035891
C      6.858016    -0.203352     7.235438    -0.167540
C      7.403540    -0.612401     8.345602     0.197495
C      6.655393     1.258657     9.403543     0.075500
C      2.922450     6.746772    11.083108     0.659474
C      2.018439     7.919826    11.143754    -0.083086
C      1.854782     8.634680    12.319618    -0.038461
C      1.056758     9.755132    12.339833    -0.169391
C      0.464475    10.165077    11.189239     0.192043
C      1.340430     8.360892    10.006636     0.054722
C     15.262203    11.422991    11.175762     0.182034
C     15.307403    12.257218    12.233702    -0.174269
C     14.713562    13.447693    12.159579    -0.037772
C     14.044905    13.861587    11.051100    -0.071335
C     13.949828    12.996593    10.011690     0.061098
C     13.477560    15.241275    10.955077     0.678107
N      1.309258     9.138021    16.057787    -0.311982
N      7.994265     1.453014     1.558272    -0.281781
N      9.049464    24.327531     1.726734    -0.275559
N      0.467592     1.371146     1.027618    -0.285639
N      7.239883    10.711084     1.623973    -0.266734
N      8.821902    12.979306     1.600388    -0.271733
N      9.102458    12.592917     9.211496    -0.311982
N      0.201065    22.773966     6.864822    -0.281781
N      1.256264    -0.100551     6.696360    -0.275559
N      8.260792    22.855833     7.395477    -0.285639
N     15.033083    13.515895     6.799122    -0.266734
N      1.028702    11.247673     6.822707    -0.271733
N     14.277142    13.840938     0.788402    -0.311982
N      7.592135    21.525945    15.287917    -0.281781
N      6.536936    -1.348572    15.119455    -0.275559
N     15.118808    21.607813    15.818571    -0.285639
N      8.346517    12.267875    15.222216    -0.266734
N      6.764498     9.999653    15.245801    -0.271733
N      6.483942    10.386042     7.634693    -0.311982
N     15.385335     0.204993     9.981367    -0.281781
N     14.330136    23.079510    10.149829    -0.275559
N      7.325608     0.123126     9.450712    -0.285639
N      0.553317     9.463064    10.047067    -0.266734
N     14.557698    11.731286    10.023482    -0.271733
O      2.581108     5.189545    16.606973    -0.681291
O      1.772174     7.706753     1.853081    -0.671445
O      5.556552     4.699406     0.761448    -0.683735
O      4.816198     4.746900     2.882383    -0.671255
O      9.859957    20.278351     2.250651    -0.728667
O     10.148305    20.573055     4.405278    -0.681188
O      3.154687     2.096399    15.698964    -0.625800
O      2.679302     4.881447     0.977079    -0.751978
O      4.677479     7.420309     1.568380    -0.747476
O      4.280025     7.654372     3.719639    -0.632290
O     10.555110    16.786761     1.504365    -0.675642
O      9.599664    17.283399     3.465261    -0.736323
O     10.374308    16.541393     8.662310    -0.681291
O      9.565374    16.520227     6.570014    -0.671445
O     13.349752    19.527573     7.661647    -0.683735
O     12.609398    19.480080     5.540712    -0.671255
O      2.066757     3.948628     6.172444    -0.728667
O      2.355105     3.653924     4.017816    -0.681188
O     10.947887    19.634539     9.570320    -0.625800
O     10.472502    19.345532     7.446016    -0.751978
O     12.470679    16.806671     6.854714    -0.747476
O     12.073225    16.572608     4.703456    -0.632290
O      2.761910     7.440218     6.918730    -0.675642
O      1.806464     6.943580     4.957833    -0.736323
O     13.005292    17.789414     0.239216    -0.681291
O     13.814226    15.272206    14.993108    -0.671445
O     10.029848    18.279553    16.084741    -0.683735
O     10.770202    18.232059    13.963806    -0.671255
O      5.726443     2.700608    14.595538    -0.728667
O      5.438095     2.405904    12.440911    -0.681188
O     12.431713    20.882560     1.147225    -0.625800
O     12.907098    18.097512    15.869110    -0.751978
O     10.908921    15.558650    15.277809    -0.747476
O     11.306375    15.324587    13.126550    -0.632290
O      5.031290     6.192198    15.341824    -0.675642
O      5.986736     5.695560    13.380928    -0.736323
O      5.212092     6.437566     8.183879    -0.681291
O      6.021026     6.458732    10.276175    -0.671445
O      2.236648     3.451386     9.184542    -0.683735
O      2.977002     3.498879    11.305477    -0.671255
O     13.519643    19.030331    10.673745    -0.728667
O     13.231295    19.325035    12.828373    -0.681188
O      4.638513     3.344420     7.275869    -0.625800
O      5.113898     3.633427     9.400173    -0.751978
O      3.115721     6.172288     9.991475    -0.747476
O      3.513175     6.406351    12.142733    -0.632290
O     12.824490    15.538741     9.927459    -0.675642
O     13.779936    16.035379    11.888356    -0.736323

The following XYZ coordinates are in angstroms. Other properties are in atomic units.
The sperically averaged electron density of each atom fit to a function of the form exp(a - br)
eigen_1, eigen_2 and eigen_3 are the three eigenvalues of traceless quadrupole moment tensor
  atom number  atomic symbol              X              Y              Z     net charge C6 coefficient C8 coefficient C10 coefficient fluctuating dipole atomic polarizability isotropic forcefield polarizability              a              b squared Pearson coefficient          <r^3>          <r^4>         wp_QDO          m_QDO          q_QDO       dipole_x       dipole_y       dipole_z         dipole            Qxy            Qxz            Qyz     Q(x^2-y^2)  Q(3z^2 - R^2)        eigen_1        eigen_2        eigen_3 static polarizability      alpha(xx)      alpha(xy)      alpha(xz)      alpha(yy)      alpha(yz)      alpha(zz) atomic spin moment
            1             Sm       4.600170       3.975631      16.213446       2.123014     143.052159 0.29033406E+04  0.97466294E+05                                17.863900                           14.259986       2.427928       2.463790                    0.999597      78.669171     183.518038       0.694669       0.262646      -1.344384       0.007047      -0.001050       0.010396       0.012603      -0.030366       0.073738       0.029760       0.186808      -0.114783      -0.111042      -0.032907       0.143949             23.086865      14.670244      -0.461556      -2.434612      31.502950       1.013778      23.087401           0.000000
            2             Sm       2.742115       5.863595       3.115366       2.102072     144.552681 0.29806885E+04  0.10080578E+06                                18.021942                           14.485118       2.435642       2.463077                    0.999603      79.254053     186.067392       0.686086       0.263973      -1.341587      -0.004652      -0.003227      -0.003493       0.006652      -0.019086       0.040842       0.027303       0.162046      -0.105410      -0.087981      -0.022815       0.110796             23.134949      14.902448      -0.469607      -2.437167      31.292631       1.275183      23.209769           0.000000
            3             Sm      12.393370      17.755307       9.055837       2.123014     143.052170 0.29033405E+04  0.97466290E+05                                17.863901                           14.259986       2.427928       2.463790                    0.999597      78.669170     183.518037       0.694669       0.262646      -1.344384       0.007047       0.001050      -0.010396       0.012603       0.030366      -0.073738       0.029760       0.186808      -0.114783      -0.111042      -0.032907       0.143949             23.086868      14.670243       0.461555       2.434608      31.502961       1.013770      23.087400           0.000000
            4             Sm      10.535315      18.363385       5.307729       2.102072     144.552706 0.29806887E+04  0.10080579E+06                                18.021945                           14.485119       2.435642       2.463077                    0.999603      79.254053     186.067395       0.686086       0.263973      -1.341587      -0.004652       0.003227       0.003493       0.006652       0.019086      -0.040842       0.027303       0.162046      -0.105410      -0.087981      -0.022815       0.110796             23.134954      14.902450       0.469603       2.437166      31.292638       1.275172      23.209774           0.000001
            5             Sm      10.986230      19.003328       0.632743       2.123014     143.052160 0.29033406E+04  0.97466295E+05                                17.863901                           14.259986       2.427928       2.463790                    0.999597      78.669171     183.518038       0.694669       0.262646      -1.344384      -0.007047       0.001050      -0.010396       0.012603      -0.030366       0.073738       0.029760       0.186808      -0.114783      -0.111042      -0.032907       0.143949             23.086865      14.670244      -0.461556      -2.434612      31.502950       1.013778      23.087401           0.000000
            6             Sm      12.844285      17.115364      13.730823       2.102072     144.552688 0.29806886E+04  0.10080578E+06                                18.021943                           14.485119       2.435642       2.463077                    0.999603      79.254053     186.067395       0.686086       0.263973      -1.341587       0.004652       0.003227       0.003493       0.006652      -0.019086       0.040842       0.027303       0.162046      -0.105410      -0.087981      -0.022815       0.110796             23.134950      14.902449      -0.469608      -2.437167      31.292632       1.275183      23.209770           0.000001
            7             Sm       3.193030       5.223652       7.790352       2.123014     143.052172 0.29033405E+04  0.97466292E+05                                17.863901                           14.259986       2.427928       2.463790                    0.999597      78.669171     183.518039       0.694669       0.262646      -1.344384      -0.007047      -0.001050       0.010396       0.012603       0.030366      -0.073738       0.029760       0.186808      -0.114783      -0.111042      -0.032907       0.143949             23.086868      14.670243       0.461555       2.434608      31.502961       1.013770      23.087400           0.000000
            8             Sm       5.051085       4.615574      11.538460       2.102072     144.552708 0.29806888E+04  0.10080579E+06                                18.021945                           14.485119       2.435642       2.463077                    0.999603      79.254054     186.067397       0.686086       0.263973      -1.341587       0.004652      -0.003227      -0.003493       0.006652       0.019086      -0.040842       0.027303       0.162046      -0.105410      -0.087981      -0.022815       0.110796             23.134955      14.902450       0.469603       2.437165      31.292639       1.275172      23.209774           0.000000
            9              H      15.519378       9.522526       1.908673       0.110229       1.224046 0.89130582E+01  0.88537948E+02                                 1.793226                            1.671135      -0.940629       2.432121                    0.997641       3.353568       8.985125       0.524778       1.174972      -0.735352      -0.017978      -0.020583       0.030273       0.040784       0.001522      -0.012855      -0.007314       0.001823       0.000625      -0.013869      -0.001878       0.015747              1.847304       1.538818       0.057534      -0.211147       1.846950      -0.409256       2.156144          -0.000000
           10              H      14.648099      11.572234       1.571749       0.119033       1.384636 0.10163911E+02  0.10474051E+03                                 1.961478                            1.794421      -1.315056       2.246871                    0.995268       3.616271       9.994992       0.500303       1.188007      -0.730474      -0.027407       0.002023       0.019311       0.033588       0.009927      -0.014043      -0.004827       0.014747       0.013739      -0.015019      -0.007321       0.022340              2.054310       2.158630      -0.445658      -0.485148       1.889004       0.173573       2.115296          -0.000000
           11              H       2.537466       7.544555      15.722548       0.112959       1.070515 0.74319319E+01  0.72346439E+02                                 1.793269                            1.639701      -1.100268       2.365860                    0.996234       3.629560      10.452629       0.463801       1.356623      -0.691741       0.036382      -0.017896      -0.027997       0.049272      -0.003026      -0.010879      -0.001759       0.007077       0.010729      -0.010515      -0.003096       0.013611              1.896026       2.120793      -0.362255      -0.519740       1.647641       0.150536       1.919643           0.000000
           12              H       5.431860       2.624683       4.000970       0.119677       1.047798 0.74234322E+01  0.71876204E+02                                 1.733632                            1.613358      -1.018770       2.401647                    0.996999       3.532587       9.978732       0.481103       1.314886      -0.700724      -0.029672       0.014128       0.027234       0.042682      -0.004005      -0.011306      -0.001870       0.006110       0.012730      -0.011654      -0.002438       0.014093              1.813342       1.901737      -0.331531      -0.442469       1.611887       0.114741       1.926402          -0.000000
           13              H       6.607075       0.642164       4.400225       0.111015       1.138034 0.79760178E+01  0.77948291E+02                                 1.765779                            1.620489      -1.171198       2.318175                    0.995248       3.554591       9.806765       0.507631       1.234631      -0.718026      -0.009415      -0.019956       0.029515       0.036851      -0.001266      -0.008771      -0.009239      -0.003199       0.006134      -0.013116       0.000189       0.012927              1.852516       1.479496      -0.158937      -0.145546       1.771510      -0.456433       2.306542           0.000000
           14              H       7.472120       3.135571       0.535709       0.109533       1.474885 0.11096148E+02  0.11726819E+03                                 2.099628                            1.919979      -1.114522       2.356522                    0.995898       3.587964      10.150923       0.465207       1.245810      -0.719483       0.010525       0.024061      -0.041337       0.048974       0.002698      -0.014205      -0.009398       0.000464       0.015399      -0.014697      -0.005110       0.019806              2.189418       1.725834      -0.031797      -0.108713       2.094799      -0.590966       2.747620          -0.000000
           15              H       7.816580      24.713720       4.725356       0.111843       1.125153 0.77149822E+01  0.75236530E+02                                 1.786019                            1.616231      -1.291481       2.258991                    0.993185       3.714424      10.445723       0.494663       1.269706      -0.708618      -0.013792       0.014356       0.024705       0.031728      -0.002261      -0.005040       0.003651      -0.002042       0.001220      -0.005604      -0.001830       0.007434              1.900914       1.666708      -0.441494      -0.434451       1.791255       0.292982       2.244779          -0.000000
           16              H       8.686301      22.557560       4.989841       0.107186       1.282174 0.90231571E+01  0.91453343E+02                                 1.939132                            1.740474      -1.532319       2.140158                    0.992318       3.900288      11.160211       0.480018       1.258948      -0.710550      -0.001387      -0.021276       0.031619       0.038137       0.003673       0.002280      -0.011785      -0.010436      -0.006449      -0.012391      -0.002355       0.014746              2.067600       1.484163      -0.125177      -0.103756       1.878168      -0.528596       2.840468          -0.000000
           17              H      10.011145      22.623053       1.160702       0.106561       1.210382 0.85046269E+01  0.85877226E+02                                 1.963858                            1.765724      -1.319077       2.254643                    0.993148       3.871672      11.464857       0.441227       1.374743      -0.687439       0.021183      -0.021084      -0.036242       0.046975      -0.003836      -0.011424      -0.003217       0.000737       0.023493      -0.013337      -0.001595       0.014932              2.113019       1.902378      -0.391893      -0.486808       1.897636       0.473201       2.539042           0.000000
           18              H       2.065198       0.002321      14.770739       0.116614       1.079004 0.74986074E+01  0.72417438E+02                                 1.734292                            1.595712      -0.977377       2.418389                    0.997551       3.469566       9.626622       0.498063       1.273384      -0.709972       0.019088       0.012857      -0.035995       0.042724       0.003273      -0.010030      -0.001533      -0.005799       0.035474      -0.013474      -0.002791       0.016265              1.822522       1.580439       0.232685      -0.282456       1.520874      -0.237720       2.366252          -0.000000
           19              H       0.841666      -1.977277      14.875185       0.114698       1.321997 0.92845412E+01  0.94071943E+02                                 1.934358                            1.734698      -1.343621       2.229014                    0.994472       3.699248      10.328303       0.497380       1.215398      -0.722203       0.001276      -0.016252      -0.026991       0.031532      -0.002312      -0.005388       0.008518       0.009170       0.040367      -0.013994      -0.003813       0.017808              2.058872       1.584357       0.291081       0.246526       1.884079       0.467196       2.708180          -0.000000
           20              H       1.168980       3.042522       1.765481       0.077010       1.601639 0.11640852E+02  0.12457364E+03                                 2.181926                            1.931120      -1.420723       2.175963                    0.993081       3.986185      11.367989       0.476431       1.201338      -0.725666       0.000035       0.019292       0.034043       0.039129      -0.001947      -0.009289       0.003548       0.003181       0.017769      -0.007767      -0.005405       0.013172              2.351804       1.686480       0.263312       0.130496       2.321208       0.630394       3.047725          -0.000000
           21              H       5.486413       9.599799       4.688294       0.119397       1.092707 0.77964773E+01  0.76295593E+02                                 1.772772                            1.645749      -1.027916       2.396891                    0.996727       3.548494      10.024006       0.480446       1.302748      -0.703488      -0.021032      -0.012156       0.035407       0.042939       0.003508      -0.010444      -0.002556      -0.000025       0.029632      -0.011029      -0.004967       0.015996              1.847764       1.681908       0.281420      -0.365184       1.590355      -0.237063       2.271031           0.000000
           22              H       6.873602      11.482005       4.725356       0.115104       1.164412 0.81827398E+01  0.80823389E+02                                 1.813504                            1.656202      -1.357726       2.230919                    0.992748       3.708305      10.428690       0.493297       1.257069      -0.711778       0.006067       0.015120       0.028593       0.032909       0.003595       0.001194       0.008484      -0.000548      -0.001347      -0.008792      -0.000951       0.009743              1.904249       1.496920       0.337038       0.183009       1.896199       0.439989       2.319629          -0.000000
           23              H       6.353017       9.131308       0.766502       0.084478       1.571943 0.11595687E+02  0.12441373E+03                                 2.187480                            1.952672      -1.453376       2.167774                    0.992640       3.996196      11.545416       0.462957       1.233086      -0.718377      -0.001904      -0.015907      -0.037774       0.041031      -0.001267      -0.009677       0.002738       0.004715       0.025896      -0.007821      -0.006967       0.014788              2.346213       1.741190       0.280618       0.251066       2.227800       0.612322       3.069650           0.000000
           24              H       7.617074      13.247562       4.604063       0.114093       1.122184 0.78419099E+01  0.76258109E+02                                 1.741280                            1.600449      -1.218530       2.294675                    0.995051       3.549622       9.745641       0.514220       1.224878      -0.719973      -0.015867      -0.006723       0.027580       0.032521       0.002536      -0.011815       0.001661      -0.001408       0.010980      -0.012458      -0.000324       0.012781              1.819977       1.555444       0.332162      -0.353252       1.678641      -0.216282       2.225845          -0.000000
           25              H       8.623955      15.277310       4.487825       0.099963       1.273853 0.91876413E+01  0.93071567E+02                                 1.901144                            1.736873      -1.286525       2.251494                    0.994568       3.771989      10.614031       0.491054       1.231299      -0.718117      -0.001472       0.023138       0.029243       0.037319      -0.000960      -0.006397       0.004169      -0.002362       0.010191      -0.007213      -0.001893       0.009106              2.000397       1.499003       0.185214       0.002746       2.037328       0.501730       2.464860          -0.000000
           26              H       9.925420      14.505938       0.822094       0.102640       1.355352 0.98784732E+01  0.10264154E+03                                 2.059501                            1.863231      -1.228409       2.297526                    0.994062       3.777076      11.022031       0.447299       1.317877      -0.700920       0.024232       0.011888      -0.037754       0.046410       0.000530      -0.014169       0.003225      -0.001097       0.019501      -0.014186      -0.002524       0.016710              2.183524       1.996268       0.298934      -0.528232       1.825578      -0.360468       2.728724           0.000000
           27              H       7.726178      14.704453       6.514421       0.110229       1.224047 0.89130636E+01  0.88538014E+02                                 1.793226                            1.671135      -0.940629       2.432121                    0.997641       3.353568       8.985125       0.524778       1.174972      -0.735352      -0.017978       0.020583      -0.030273       0.040784      -0.001522       0.012855      -0.007314       0.001823       0.000625      -0.013869      -0.001878       0.015747              1.847304       1.538818      -0.057533       0.211147       1.846950      -0.409257       2.156146          -0.000000
           28              H       6.854899      12.654745       6.851345       0.119033       1.384637 0.10163918E+02  0.10474060E+03                                 1.961479                            1.794421      -1.315056       2.246871                    0.995268       3.616271       9.994993       0.500303       1.188007      -0.730474      -0.027407      -0.002023      -0.019311       0.033588      -0.009927       0.014043      -0.004827       0.014747       0.013739      -0.015019      -0.007321       0.022340              2.054311       2.158631       0.445658       0.485148       1.889005       0.173573       2.115298          -0.000000
           29              H      10.330666      14.186384       9.546735       0.112959       1.070515 0.74319320E+01  0.72346441E+02                                 1.793269                            1.639701      -1.100268       2.365860                    0.996234       3.629560      10.452629       0.463801       1.356623      -0.691741       0.036382       0.017896       0.027997       0.049272       0.003026       0.010879      -0.001759       0.007077       0.010729      -0.010515      -0.003096       0.013611              1.896026       2.120793       0.362254       0.519740       1.647641       0.150536       1.919643           0.000000
           30              H      13.225060      21.602297       4.422125       0.119677       1.047798 0.74234294E+01  0.71876174E+02                                 1.733632                            1.613358      -1.018770       2.401647                    0.996999       3.532587       9.978734       0.481102       1.314886      -0.700724      -0.029672      -0.014128      -0.027234       0.042682       0.004005       0.011306      -0.001870       0.006110       0.012730      -0.011655      -0.002438       0.014093              1.813342       1.901738       0.331531       0.442469       1.611887       0.114741       1.926402          -0.000000
           31              H      14.400275      23.584815       4.022870       0.111015       1.138034 0.79760177E+01  0.77948290E+02                                 1.765779                            1.620489      -1.171198       2.318175                    0.995248       3.554591       9.806765       0.507631       1.234631      -0.718026      -0.009415       0.019956      -0.029515       0.036851       0.001266       0.008771      -0.009239      -0.003199       0.006134      -0.013116       0.000189       0.012927              1.852516       1.479496       0.158937       0.145546       1.771510      -0.456433       2.306541          -0.000000
           32              H      15.265320      21.091409       7.887386       0.109533       1.474886 0.11096161E+02  0.11726837E+03                                 2.099630                            1.919980      -1.114522       2.356522                    0.995898       3.587964      10.150926       0.465207       1.245811      -0.719483       0.010525      -0.024061       0.041338       0.048974      -0.002698       0.014205      -0.009398       0.000464       0.015399      -0.014697      -0.005110       0.019806              2.189420       1.725836       0.031797       0.108713       2.094800      -0.590966       2.747623          -0.000000
           33              H       0.023380      -0.486741       3.697738       0.111843       1.125154 0.77149897E+01  0.75236619E+02                                 1.786019                            1.616231      -1.291481       2.258991                    0.993185       3.714424      10.445723       0.494663       1.269706      -0.708618      -0.013792      -0.014356      -0.024705       0.031728       0.002261       0.005040       0.003651      -0.002042       0.001220      -0.005604      -0.001830       0.007434              1.900914       1.666708       0.441494       0.434451       1.791255       0.292982       2.244779          -0.000000
           34              H       0.893101       1.669419       3.433253       0.107186       1.282175 0.90231591E+01  0.91453365E+02                                 1.939132                            1.740474      -1.532319       2.140158                    0.992318       3.900288      11.160210       0.480018       1.258948      -0.710550      -0.001387       0.021276      -0.031619       0.038137      -0.003673      -0.002280      -0.011785      -0.010436      -0.006449      -0.012391      -0.002355       0.014746              2.067600       1.484163       0.125177       0.103756       1.878169      -0.528597       2.840469          -0.000000
           35              H       2.217945       1.603927       7.262392       0.106561       1.210382 0.85046215E+01  0.85877159E+02                                 1.963857                            1.765723      -1.319077       2.254643                    0.993148       3.871672      11.464857       0.441227       1.374743      -0.687439       0.021183       0.021084       0.036242       0.046975       0.003836       0.011424      -0.003217       0.000737       0.023493      -0.013337      -0.001595       0.014932              2.113019       1.902378       0.391893       0.486808       1.897637       0.473201       2.539041           0.000000
           36              H       9.858398      21.728617      10.498545       0.116614       1.079004 0.74986092E+01  0.72417460E+02                                 1.734293                            1.595712      -0.977377       2.418389                    0.997551       3.469566       9.626622       0.498063       1.273384      -0.709972       0.019088      -0.012857       0.035995       0.042724      -0.003273       0.010030      -0.001533      -0.005799       0.035474      -0.013474      -0.002791       0.016265              1.822522       1.580440      -0.232685       0.282456       1.520875      -0.237720       2.366251          -0.000000
           37              H       8.634866      23.708215      10.394099       0.114698       1.321997 0.92845418E+01  0.94071948E+02                                 1.934358                            1.734698      -1.343621       2.229014                    0.994472       3.699248      10.328302       0.497380       1.215398      -0.722203       0.001276       0.016252       0.026991       0.031532       0.002312       0.005388       0.008518       0.009170       0.040367      -0.013994      -0.003813       0.017808              2.058872       1.584357      -0.291081      -0.246526       1.884080       0.467196       2.708180          -0.000000
           38              H       8.962180      21.184457       6.657614       0.077010       1.601638 0.11640849E+02  0.12457360E+03                                 2.181925                            1.931120      -1.420723       2.175963                    0.993081       3.986185      11.367989       0.476431       1.201338      -0.725666       0.000035      -0.019292      -0.034043       0.039129       0.001947       0.009289       0.003548       0.003181       0.017769      -0.007767      -0.005405       0.013172              2.351804       1.686480      -0.263313      -0.130497       2.321209       0.630395       3.047723          -0.000000
           39              H      13.279613      14.627180       3.734800       0.119397       1.092707 0.77964807E+01  0.76295634E+02                                 1.772772                            1.645750      -1.027916       2.396891                    0.996727       3.548494      10.024006       0.480446       1.302748      -0.703488      -0.021032       0.012156      -0.035407       0.042939      -0.003508       0.010444      -0.002556      -0.000025       0.029632      -0.011029      -0.004967       0.015996              1.847765       1.681908      -0.281419       0.365184       1.590354      -0.237063       2.271032           0.000000
           40              H      14.666802      12.744974       3.697738       0.115104       1.164412 0.81827485E+01  0.80823496E+02                                 1.813505                            1.656203      -1.357726       2.230919                    0.992748       3.708305      10.428691       0.493297       1.257069      -0.711778       0.006067      -0.015120      -0.028593       0.032909      -0.003595      -0.001194       0.008484      -0.000548      -0.001347      -0.008792      -0.000951       0.009743              1.904251       1.496921      -0.337038      -0.183009       1.896200       0.439990       2.319630          -0.000000
           41              H      14.146217      15.095672       7.656593       0.084478       1.571944 0.11595697E+02  0.12441386E+03                                 2.187481                            1.952673      -1.453376       2.167774                    0.992640       3.996197      11.545419       0.462957       1.233086      -0.718377      -0.001904       0.015907       0.037774       0.041031       0.001267       0.009677       0.002738       0.004715       0.025896      -0.007821      -0.006967       0.014788              2.346214       1.741191      -0.280619      -0.251066       2.227801       0.612323       3.069651           0.000000
           42              H      15.410274      10.979418       3.819031       0.114093       1.122185 0.78419169E+01  0.76258192E+02                                 1.741280                            1.600449      -1.218530       2.294675                    0.995051       3.549622       9.745641       0.514220       1.224878      -0.719973      -0.015867       0.006723      -0.027580       0.032521      -0.002536       0.011815       0.001661      -0.001408       0.010980      -0.012458      -0.000324       0.012781              1.819977       1.555444      -0.332162       0.353252       1.678642      -0.216282       2.225846          -0.000000
           43              H       0.830755       8.949670       3.935270       0.099963       1.273853 0.91876378E+01  0.93071526E+02                                 1.901144                            1.736873      -1.286525       2.251494                    0.994568       3.771989      10.614032       0.491054       1.231299      -0.718117      -0.001472      -0.023138      -0.029243       0.037319       0.000960       0.006397       0.004169      -0.002362       0.010191      -0.007213      -0.001893       0.009106              2.000397       1.499003      -0.185214      -0.002746       2.037327       0.501730       2.464861          -0.000000
           44              H       2.132220       9.721041       7.601000       0.102640       1.355352 0.98784660E+01  0.10264145E+03                                 2.059500                            1.863230      -1.228409       2.297526                    0.994062       3.777076      11.022031       0.447299       1.317877      -0.700920       0.024232      -0.011888       0.037754       0.046410      -0.000530       0.014169       0.003225      -0.001097       0.019501      -0.014186      -0.002524       0.016710              2.183523       1.996268      -0.298934       0.528233       1.825578      -0.360468       2.728723           0.000000
           45              H       0.067022      13.456433      14.937516       0.110229       1.224047 0.89130599E+01  0.88537972E+02                                 1.793226                            1.671135      -0.940629       2.432121                    0.997641       3.353568       8.985126       0.524778       1.174972      -0.735352       0.017978       0.020583      -0.030273       0.040784       0.001522      -0.012855      -0.007314       0.001823       0.000625      -0.013869      -0.001878       0.015747              1.847304       1.538818       0.057534      -0.211147       1.846950      -0.409256       2.156144          -0.000000
           46              H       0.938301      11.406725      15.274440       0.119033       1.384636 0.10163911E+02  0.10474051E+03                                 1.961478                            1.794421      -1.315056       2.246871                    0.995268       3.616271       9.994992       0.500303       1.188007      -0.730474       0.027407      -0.002023      -0.019311       0.033588       0.009927      -0.014043      -0.004827       0.014747       0.013739      -0.015019      -0.007321       0.022340              2.054310       2.158630      -0.445658      -0.485147       1.889004       0.173573       2.115296          -0.000000
           47              H      13.048934      15.434404       1.123641       0.112959       1.070515 0.74319371E+01  0.72346496E+02                                 1.793269                            1.639701      -1.100268       2.365860                    0.996234       3.629561      10.452629       0.463801       1.356621      -0.691741      -0.036382       0.017896       0.027997       0.049272      -0.003026      -0.010879      -0.001759       0.007077       0.010729      -0.010515      -0.003096       0.013611              1.896025       2.120793      -0.362255      -0.519740       1.647641       0.150536       1.919643           0.000000
           48              H      10.154540      20.354276      12.845219       0.119677       1.047798 0.74234310E+01  0.71876194E+02                                 1.733633                            1.613358      -1.018770       2.401647                    0.996999       3.532587       9.978734       0.481102       1.314886      -0.700724       0.029672      -0.014128      -0.027234       0.042682      -0.004005      -0.011306      -0.001870       0.006110       0.012730      -0.011655      -0.002438       0.014093              1.813343       1.901738      -0.331532      -0.442469       1.611888       0.114741       1.926402          -0.000000
           49              H       8.979325      22.336795      12.445964       0.111015       1.138034 0.79760174E+01  0.77948288E+02                                 1.765780                            1.620489      -1.171198       2.318175                    0.995248       3.554591       9.806766       0.507631       1.234632      -0.718026       0.009415       0.019956      -0.029515       0.036851      -0.001266      -0.008771      -0.009239      -0.003199       0.006134      -0.013116       0.000189       0.012927              1.852516       1.479497      -0.158937      -0.145546       1.771510      -0.456433       2.306542          -0.000000
           50              H       8.114280      19.843388      16.310480       0.109533       1.474885 0.11096148E+02  0.11726819E+03                                 2.099628                            1.919979      -1.114522       2.356522                    0.995898       3.587964      10.150923       0.465207       1.245810      -0.719483      -0.010525      -0.024061       0.041338       0.048974       0.002698      -0.014205      -0.009398       0.000464       0.015399      -0.014697      -0.005110       0.019806              2.189418       1.725834      -0.031797      -0.108713       2.094799      -0.590966       2.747620          -0.000000
           51              H       7.769820      -1.734761      12.120833       0.111843       1.125153 0.77149822E+01  0.75236530E+02                                 1.786019                            1.616231      -1.291481       2.258991                    0.993185       3.714424      10.445723       0.494663       1.269706      -0.708618       0.013792      -0.014356      -0.024705       0.031728      -0.002261      -0.005040       0.003651      -0.002042       0.001220      -0.005604      -0.001830       0.007434              1.900914       1.666708      -0.441494      -0.434451       1.791255       0.292982       2.244779          -0.000000
           52              H       6.900099       0.421399      11.856348       0.107186       1.282174 0.90231584E+01  0.91453359E+02                                 1.939132                            1.740474      -1.532319       2.140158                    0.992318       3.900288      11.160211       0.480018       1.258948      -0.710550       0.001387       0.021276      -0.031619       0.038137       0.003673       0.002280      -0.011785      -0.010436      -0.006449      -0.012391      -0.002355       0.014746              2.067600       1.484163      -0.125177      -0.103756       1.878168      -0.528596       2.840468          -0.000000
           53              H       5.575255       0.355906      15.685487       0.106561       1.210382 0.85046269E+01  0.85877226E+02                                 1.963858                            1.765724      -1.319077       2.254643                    0.993148       3.871672      11.464857       0.441227       1.374743      -0.687439      -0.021183       0.021084       0.036242       0.046975      -0.003836      -0.011424      -0.003217       0.000737       0.023493      -0.013337      -0.001595       0.014932              2.113019       1.902378      -0.391893      -0.486808       1.897636       0.473201       2.539042           0.000000
           54              H      13.521202      22.976638       2.075450       0.116614       1.079004 0.74986078E+01  0.72417442E+02                                 1.734292                            1.595711      -0.977377       2.418389                    0.997551       3.469566       9.626621       0.498063       1.273384      -0.709972      -0.019088      -0.012857       0.035995       0.042724       0.003273      -0.010030      -0.001533      -0.005799       0.035474      -0.013474      -0.002791       0.016265              1.822522       1.580439       0.232684      -0.282456       1.520874      -0.237720       2.366251          -0.000000
           55              H      14.744734      24.956236       1.971004       0.114698       1.321997 0.92845412E+01  0.94071943E+02                                 1.934358                            1.734698      -1.343621       2.229014                    0.994472       3.699248      10.328303       0.497380       1.215398      -0.722203      -0.001276       0.016252       0.026991       0.031532      -0.002312      -0.005388       0.008518       0.009170       0.040367      -0.013994      -0.003813       0.017808              2.058872       1.584357       0.291081       0.246526       1.884079       0.467196       2.708180          -0.000000
           56              H      14.417420      19.936437      15.080708       0.077010       1.601639 0.11640854E+02  0.12457366E+03                                 2.181926                            1.931120      -1.420723       2.175963                    0.993081       3.986185      11.367990       0.476431       1.201338      -0.725666      -0.000035      -0.019292      -0.034043       0.039129      -0.001947      -0.009289       0.003548       0.003181       0.017769      -0.007767      -0.005405       0.013172              2.351805       1.686480       0.263312       0.130497       2.321208       0.630394       3.047726          -0.000000
           57              H      10.099987      13.379160      12.157895       0.119397       1.092707 0.77964760E+01  0.76295578E+02                                 1.772772                            1.645749      -1.027916       2.396891                    0.996727       3.548494      10.024006       0.480446       1.302748      -0.703488       0.021032       0.012156      -0.035407       0.042939       0.003508      -0.010444      -0.002556      -0.000025       0.029632      -0.011029      -0.004967       0.015996              1.847764       1.681908       0.281420      -0.365184       1.590355      -0.237063       2.271031           0.000000
           58              H       8.712798      11.496954      12.120833       0.115104       1.164412 0.81827398E+01  0.80823393E+02                                 1.813504                            1.656203      -1.357726       2.230919                    0.992748       3.708305      10.428692       0.493297       1.257070      -0.711778      -0.006067      -0.015120      -0.028593       0.032909       0.003595       0.001194       0.008484      -0.000548      -0.001347      -0.008792      -0.000951       0.009743              1.904250       1.496921       0.337038       0.183009       1.896199       0.439989       2.319629          -0.000000
           59              H       9.233383      13.847651      16.079687       0.084478       1.571944 0.11595690E+02  0.12441377E+03                                 2.187480                            1.952672      -1.453376       2.167774                    0.992640       3.996197      11.545418       0.462957       1.233086      -0.718377       0.001904       0.015907       0.037774       0.041031      -0.001267      -0.009677       0.002738       0.004715       0.025897      -0.007821      -0.006967       0.014788              2.346213       1.741190       0.280618       0.251066       2.227800       0.612322       3.069650           0.000000
           60              H       7.969326       9.731397      12.242126       0.114093       1.122185 0.78419145E+01  0.76258158E+02                                 1.741279                            1.600448      -1.218529       2.294675                    0.995051       3.549623       9.745641       0.514220       1.224877      -0.719973       0.015867       0.006723      -0.027580       0.032521       0.002536      -0.011815       0.001661      -0.001408       0.010980      -0.012458      -0.000324       0.012781              1.819977       1.555444       0.332162      -0.353252       1.678641      -0.216282       2.225845          -0.000000
           61              H       6.962445       7.701649      12.358364       0.099963       1.273853 0.91876408E+01  0.93071564E+02                                 1.901144                            1.736873      -1.286525       2.251494                    0.994568       3.771989      10.614032       0.491054       1.231299      -0.718117       0.001472      -0.023138      -0.029243       0.037319      -0.000960      -0.006397       0.004169      -0.002362       0.010191      -0.007213      -0.001893       0.009106              2.000397       1.499003       0.185214       0.002746       2.037328       0.501730       2.464860          -0.000000
           62              H       5.660980       8.473021      16.024095       0.102640       1.355352 0.98784736E+01  0.10264155E+03                                 2.059501                            1.863231      -1.228409       2.297526                    0.994062       3.777076      11.022030       0.447299       1.317876      -0.700920      -0.024232      -0.011888       0.037754       0.046410       0.000530      -0.014169       0.003225      -0.001097       0.019501      -0.014186      -0.002524       0.016710              2.183524       1.996268       0.298934      -0.528232       1.825578      -0.360468       2.728724           0.000000
           63              H       7.860222       8.274506      10.331768       0.110229       1.224047 0.89130640E+01  0.88538022E+02                                 1.793226                            1.671135      -0.940629       2.432121                    0.997641       3.353568       8.985126       0.524778       1.174972      -0.735352       0.017978      -0.020583       0.030273       0.040784      -0.001522       0.012855      -0.007314       0.001823       0.000625      -0.013869      -0.001878       0.015747              1.847305       1.538818      -0.057533       0.211147       1.846950      -0.409257       2.156146          -0.000000
           64              H       8.731501      10.324214       9.994844       0.119033       1.384637 0.10163920E+02  0.10474062E+03                                 1.961479                            1.794421      -1.315056       2.246871                    0.995268       3.616272       9.994993       0.500303       1.188006      -0.730474       0.027407       0.002023       0.019311       0.033588      -0.009927       0.014043      -0.004827       0.014747       0.013739      -0.015019      -0.007321       0.022340              2.054310       2.158630       0.445658       0.485148       1.889004       0.173573       2.115297          -0.000000
           65              H       5.255734       8.792575       7.299454       0.112959       1.070515 0.74319372E+01  0.72346497E+02                                 1.793269                            1.639701      -1.100268       2.365860                    0.996234       3.629561      10.452629       0.463801       1.356621      -0.691741      -0.036382      -0.017896      -0.027997       0.049272       0.003026       0.010879      -0.001759       0.007077       0.010729      -0.010515      -0.003096       0.013611              1.896025       2.120793       0.362254       0.519740       1.647641       0.150536       1.919643           0.000000
           66              H       2.361340       1.376662      12.424064       0.119677       1.047798 0.74234300E+01  0.71876180E+02                                 1.733632                            1.613358      -1.018770       2.401647                    0.996999       3.532587       9.978733       0.481102       1.314886      -0.700724       0.029672       0.014128       0.027234       0.042682       0.004005       0.011306      -0.001870       0.006110       0.012730      -0.011655      -0.002438       0.014093              1.813342       1.901738       0.331531       0.442469       1.611887       0.114741       1.926402          -0.000000
           67              H       1.186125      -0.605856      12.823319       0.111015       1.138034 0.79760173E+01  0.77948287E+02                                 1.765780                            1.620489      -1.171198       2.318175                    0.995248       3.554591       9.806766       0.507631       1.234632      -0.718026       0.009415      -0.019956       0.029515       0.036851       0.001266       0.008771      -0.009239      -0.003199       0.006134      -0.013116       0.000189       0.012927              1.852516       1.479496       0.158937       0.145546       1.771510      -0.456433       2.306542          -0.000000
           68              H       0.321080       1.887550       8.958803       0.109533       1.474886 0.11096156E+02  0.11726830E+03                                 2.099629                            1.919979      -1.114522       2.356522                    0.995898       3.587964      10.150923       0.465207       1.245810      -0.719483      -0.010525       0.024061      -0.041337       0.048974      -0.002698       0.014205      -0.009398       0.000464       0.015399      -0.014697      -0.005110       0.019806              2.189418       1.725835       0.031797       0.108713       2.094799      -0.590966       2.747621          -0.000000
           69              H      -0.023380      23.465700      13.148451       0.111843       1.125154 0.77149897E+01  0.75236619E+02                                 1.786019                            1.616231      -1.291481       2.258991                    0.993185       3.714424      10.445723       0.494663       1.269706      -0.708618       0.013792       0.014356       0.024705       0.031728       0.002261       0.005040       0.003651      -0.002042       0.001220      -0.005604      -0.001830       0.007434              1.900914       1.666708       0.441494       0.434451       1.791255       0.292982       2.244779          -0.000000
           70              H      14.693299      21.309540      13.412936       0.107186       1.282175 0.90231591E+01  0.91453366E+02                                 1.939132                            1.740474      -1.532318       2.140158                    0.992318       3.900288      11.160210       0.480018       1.258948      -0.710550       0.001387      -0.021276       0.031619       0.038137      -0.003673      -0.002280      -0.011785      -0.010436      -0.006449      -0.012391      -0.002355       0.014746              2.067600       1.484163       0.125177       0.103756       1.878169      -0.528597       2.840469          -0.000000
           71              H      13.368455      21.375032       9.583797       0.106561       1.210382 0.85046215E+01  0.85877159E+02                                 1.963857                            1.765723      -1.319077       2.254643                    0.993148       3.871672      11.464857       0.441227       1.374743      -0.687439      -0.021183      -0.021084      -0.036242       0.046975       0.003836       0.011424      -0.003217       0.000737       0.023493      -0.013337      -0.001595       0.014932              2.113019       1.902378       0.391893       0.486808       1.897637       0.473201       2.539041           0.000000
           72              H       5.728002       1.250342       6.347644       0.116614       1.079004 0.74986097E+01  0.72417464E+02                                 1.734292                            1.595712      -0.977377       2.418389                    0.997551       3.469566       9.626621       0.498063       1.273384      -0.709972      -0.019088       0.012857      -0.035995       0.042724      -0.003273       0.010030      -0.001533      -0.005799       0.035474      -0.013474      -0.002791       0.016265              1.822522       1.580439      -0.232685       0.282456       1.520875      -0.237720       2.366251          -0.000000
           73              H       6.951534      -0.729256       6.452090       0.114698       1.321997 0.92845378E+01  0.94071906E+02                                 1.934358                            1.734698      -1.343621       2.229014                    0.994472       3.699247      10.328302       0.497379       1.215399      -0.722203      -0.001276      -0.016252      -0.026991       0.031532       0.002312       0.005388       0.008518       0.009170       0.040367      -0.013994      -0.003813       0.017808              2.058873       1.584357      -0.291081      -0.246526       1.884080       0.467196       2.708181          -0.000000
           74              H       6.624220       1.794502      10.188575       0.077010       1.601638 0.11640851E+02  0.12457362E+03                                 2.181926                            1.931120      -1.420723       2.175963                    0.993081       3.986185      11.367990       0.476431       1.201338      -0.725666      -0.000035       0.019292       0.034043       0.039129       0.001947       0.009289       0.003548       0.003181       0.017769      -0.007767      -0.005405       0.013172              2.351804       1.686480      -0.263313      -0.130497       2.321210       0.630395       3.047723          -0.000000
           75              H       2.306787       8.351779      13.111389       0.119397       1.092707 0.77964807E+01  0.76295634E+02                                 1.772772                            1.645750      -1.027916       2.396891                    0.996727       3.548494      10.024006       0.480446       1.302748      -0.703488       0.021032      -0.012156       0.035407       0.042939      -0.003508       0.010444      -0.002556      -0.000025       0.029632      -0.011029      -0.004967       0.015996              1.847765       1.681908      -0.281419       0.365184       1.590354      -0.237063       2.271032           0.000000
           76              H       0.919598      10.233985      13.148451       0.115104       1.164412 0.81827485E+01  0.80823496E+02                                 1.813505                            1.656203      -1.357726       2.230919                    0.992748       3.708305      10.428691       0.493297       1.257069      -0.711778      -0.006067       0.015120       0.028593       0.032909      -0.003595      -0.001194       0.008484      -0.000548      -0.001347      -0.008792      -0.000951       0.009743              1.904251       1.496921      -0.337038      -0.183009       1.896200       0.439990       2.319630          -0.000000
           77              H       1.440183       7.883287       9.189596       0.084478       1.571944 0.11595697E+02  0.12441386E+03                                 2.187481                            1.952673      -1.453376       2.167774                    0.992640       3.996197      11.545418       0.462957       1.233086      -0.718377       0.001904      -0.015907      -0.037774       0.041031       0.001267       0.009677       0.002738       0.004715       0.025896      -0.007821      -0.006967       0.014788              2.346214       1.741190      -0.280618      -0.251066       2.227801       0.612322       3.069650           0.000000
           78              H       0.176126      11.999541      13.027158       0.114093       1.122185 0.78419210E+01  0.76258237E+02                                 1.741280                            1.600449      -1.218530       2.294675                    0.995051       3.549623       9.745642       0.514220       1.224877      -0.719973       0.015867      -0.006723       0.027580       0.032521      -0.002536       0.011815       0.001661      -0.001408       0.010980      -0.012458      -0.000324       0.012781              1.819977       1.555444      -0.332162       0.353252       1.678641      -0.216282       2.225846          -0.000000
           79              H      14.755645      14.029289      12.910919       0.099963       1.273853 0.91876369E+01  0.93071513E+02                                 1.901144                            1.736873      -1.286525       2.251494                    0.994568       3.771989      10.614031       0.491054       1.231299      -0.718117       0.001472       0.023138       0.029243       0.037319       0.000960       0.006397       0.004169      -0.002362       0.010191      -0.007213      -0.001893       0.009106              2.000397       1.499003      -0.185214      -0.002746       2.037327       0.501730       2.464861           0.000000
           80              H      13.454180      13.257918       9.245189       0.102640       1.355352 0.98784663E+01  0.10264145E+03                                 2.059500                            1.863230      -1.228409       2.297526                    0.994062       3.777076      11.022030       0.447299       1.317877      -0.700920      -0.024232       0.011888      -0.037754       0.046410      -0.000530       0.014169       0.003225      -0.001097       0.019501      -0.014186      -0.002524       0.016710              2.183523       1.996268      -0.298934       0.528232       1.825578      -0.360468       2.728723           0.000000
           81              C       1.943624       8.182984       0.719332       0.683304      22.486670 0.23147509E+03  0.47173102E+04                                 7.443918                            5.473185      -0.238685       1.994504                    0.998880      21.570814      60.570971       0.619311       0.485297      -1.009328       0.023755      -0.064020       0.009401       0.068929       0.085560       0.039368       0.038142       0.101895      -0.077190      -0.090413      -0.040155       0.130567              9.138101       6.792155      -3.795781      -0.953794      11.451773      -1.138183       9.170375           0.000000
           82              C       1.346665       9.554815       0.470009      -0.075058      38.752588 0.44539116E+03  0.10413073E+05                                 9.828733                            6.932190       0.215567       2.073048                    0.999304      27.192598      75.057607       0.647498       0.404604      -1.084398      -0.019902       0.030940       0.005004       0.037127       0.005594       0.006364       0.013125       0.012546       0.064021      -0.021755      -0.005555       0.027310             12.726836      11.036911      -6.803806      -1.907244      17.652882      -2.246444       9.490716          -0.000000
           83              C       0.300818      10.065082       1.221349      -0.049044      32.635020 0.37523490E+03  0.85171135E+04                                 8.924370                            6.486084       0.105842       2.021722                    0.999733      27.858843      79.122994       0.641835       0.420430      -1.059892       0.007881       0.016643      -0.020137       0.027287       0.027740       0.016409      -0.001130       0.033911       0.040441      -0.040829       0.005802       0.035027             10.851566       9.561421      -5.338876      -1.935212      14.259186      -1.362123       8.734091           0.000000
           84              C      15.371308      11.275327       1.030987      -0.155540      34.546920 0.38995311E+03  0.89642511E+04                                 9.282407                            6.621581       0.040625       1.995121                    0.999613      29.043603      83.850854       0.631920       0.421640      -1.055879      -0.001753      -0.025145       0.002291       0.025310       0.026403       0.026745       0.023530       0.053067       0.005077      -0.042709      -0.014758       0.057468             11.312752       8.769218      -4.681470      -1.365496      15.575233      -3.275123       9.593805          -0.000000
           85              C       0.277438      12.073109       0.082546       0.180494      37.294924 0.37174139E+03  0.83907691E+04                                 9.917449                            6.544543      -0.220671       1.951898                    0.999405      25.537136      71.562059       0.628053       0.432065      -1.056113       0.034848      -0.019634      -0.025213       0.047282       0.014378       0.035287       0.013000       0.019629      -0.010150      -0.032060      -0.014872       0.046932             13.278812      10.135507      -6.833517      -1.207524      20.115344      -3.636143       9.585586           0.000000
           86              C       1.839195       7.864691      16.278472       0.060929      30.830595 0.38174045E+03  0.86887994E+04                                 8.606448                            6.562979       0.082708       2.024585                    0.999620      27.124031      76.758518       0.635989       0.423122      -1.059821      -0.017720       0.033171      -0.002761       0.037708       0.008140       0.021303       0.039821       0.061411       0.018136      -0.058579       0.006876       0.051703             10.160533       9.155270      -4.016732      -2.185280      12.268213      -1.866248       9.058117           0.000000
           87              C       5.500441       4.274779       1.942366       0.675988      22.621397 0.23233084E+03  0.47411380E+04                                 7.482296                            5.480636      -0.196647       2.007012                    0.999039      21.642287      60.897289       0.619076       0.484826      -1.009143      -0.039767       0.059470      -0.013333       0.072773       0.101330       0.024977       0.037876       0.034735      -0.079108      -0.092519      -0.035774       0.128293              9.253146       7.687327      -4.424349      -0.430199      10.678336      -1.260552       9.393775           0.000000
           88              C       6.340548       3.067889       2.230435      -0.076072      38.438929 0.44166909E+03  0.10323315E+05                                 9.810172                            6.920008       0.191137       2.064257                    0.999364      27.310160      75.824698       0.644520       0.406581      -1.081094       0.011835      -0.038828       0.015628       0.043496       0.011740       0.009449       0.009447      -0.012499       0.046406      -0.021376      -0.003174       0.024550             12.680830      11.139445      -7.083763      -0.691529      15.966876      -3.349006      10.936169          -0.000000
           89              C       6.084931       2.327019       3.379346      -0.058679      34.553353 0.41590915E+03  0.96762022E+04                                 9.284289                            6.830053       0.088583       2.007907                    0.999646      28.564797      81.853648       0.625920       0.420611      -1.060892       0.013665      -0.011493      -0.020163       0.026933       0.011192       0.000915       0.022919       0.018598      -0.006105      -0.029867       0.006455       0.023412             11.361540       9.520948      -5.370343      -0.791700      13.848452      -3.348125      10.715220           0.000000
           90              C       6.783201       1.147997       3.616877      -0.170999      37.613913 0.44405344E+03  0.10488923E+05                                 9.743264                            7.007948       0.206351       2.034852                    0.999731      29.686545      85.381255       0.625220       0.414742      -1.065901      -0.015801       0.013992      -0.011964       0.024261       0.021813       0.010312      -0.012126      -0.009159       0.028400      -0.032834       0.013449       0.019385             12.112837      10.974735      -6.807100      -1.707334      14.670201      -1.667131      10.693574          -0.000000
           91              C       7.737089       0.709846       2.705498       0.181631      38.554136 0.37211669E+03  0.84330825E+04                                10.227923                            6.600111      -0.236162       1.949203                    0.999384      25.786074      73.301957       0.615665       0.438990      -1.047966      -0.006288       0.017753      -0.026934       0.032865       0.022234       0.045044       0.014102       0.014859      -0.007960      -0.042930      -0.015958       0.058887             13.968244      11.905866      -9.089081      -0.986732      20.107755      -2.402091       9.891111           0.000000
           92              C       7.295994       2.629488       1.320741       0.064913      30.550093 0.36668158E+03  0.83005935E+04                                 8.614337                            6.467344      -0.085993       1.973051                    0.999078      27.327183      78.290420       0.632546       0.427754      -1.052088       0.007788      -0.039550      -0.002846       0.040410       0.055615       0.027462       0.003048       0.014405       0.022494      -0.063592       0.001504       0.062088             10.194999       8.711453      -4.518862      -0.954648      11.954591      -2.433482       9.918954           0.000000
           93              C       9.863074      20.970314       3.271530       0.697888      23.470958 0.21899718E+03  0.44172864E+04                                 7.691412                            5.356620      -0.351731       1.959451                    0.998897      21.501464      60.767382       0.618037       0.491331      -1.002645       0.015271      -0.059308       0.003979       0.061372       0.059446      -0.018433       0.002850       0.208647      -0.097034      -0.104685      -0.033276       0.137961              9.704649       5.456276      -2.892256       0.805813      12.103524      -0.178326      11.554147           0.000000
           94              C       8.397952      24.947517       2.786360       0.188617      39.094923 0.37051165E+03  0.83859376E+04                                10.302859                            6.577911      -0.286987       1.931526                    0.999334      25.745042      73.089901       0.617947       0.437931      -1.048812       0.022263      -0.017322      -0.041589       0.050252       0.034395       0.030787       0.002898       0.047932      -0.078974      -0.043731      -0.020550       0.064281             14.108200      10.984010      -9.074415      -0.991723      20.519117      -1.367369      10.821475          -0.000000
           95              C       8.262351      24.288623       4.000970      -0.177129      39.077718 0.45972417E+03  0.10981493E+05                                10.098827                            7.193905       0.009916       1.972210                    0.999304      30.156238      87.946152       0.607405       0.422147      -1.058505       0.004918      -0.025383       0.007665       0.026967       0.014133       0.010741       0.030602       0.055377      -0.064793      -0.049971       0.002732       0.047239             12.499682       8.567998      -6.049716      -0.758667      16.638493      -2.382791      12.292553          -0.000000
           96              C       8.778260      23.009242       4.159324      -0.061796      36.607235 0.42196376E+03  0.98792558E+04                                 9.704307                            6.918989      -0.103419       1.943251                    0.999479      29.063431      84.286521       0.614916       0.425443      -1.055013       0.003453       0.018557      -0.024097       0.030609       0.023156       0.027592      -0.004127       0.031336      -0.048888      -0.038106      -0.006834       0.044940             11.981740       8.306292      -5.543884      -1.866611      15.163053      -0.363871      12.475875          -0.000000
           97              C       9.431331      22.386708       3.099699      -0.078473      39.099661 0.44108378E+03  0.10304497E+05                                 9.892751                            6.905089       0.184064       2.064285                    0.999372      27.220820      75.516650       0.646773       0.405367      -1.082083      -0.021231       0.039053       0.001628       0.044481       0.009142       0.025497       0.018911       0.018916       0.019263      -0.026186      -0.013315       0.039501             12.791882       8.286350      -5.781399      -1.782404      17.620590      -0.812290      12.468707          -0.000000
           98              C       9.565374      23.045853       1.883404       0.054460      32.251758 0.38518884E+03  0.88153243E+04                                 8.934599                            6.625034       0.010591       2.003117                    0.999277      27.431525      78.663064       0.626336       0.427301      -1.053825      -0.024481       0.029963      -0.004624       0.038968       0.028721       0.012184       0.032428       0.066940      -0.044168      -0.055694      -0.003481       0.059175             10.780014       7.774905      -4.416415      -1.921400      12.774396      -0.252115      11.790741           0.000000
           99              C       2.598253       1.728705      16.753535       0.664656      23.363663 0.23256198E+03  0.47490382E+04                                 7.641353                            5.482051      -0.215066       1.999447                    0.999204      21.777483      61.382795       0.618957       0.484595      -1.008838       0.031421       0.050557       0.006909       0.059925      -0.102191       0.037844      -0.021355       0.078586      -0.057007      -0.100185      -0.031259       0.131445              9.652237       7.613056       4.536225      -0.403023      11.869522       1.607048       9.474133           0.000000
          100              C       1.795553       0.461995      16.723212      -0.069418      37.429808 0.41028805E+03  0.94080071E+04                                 9.624337                            6.658893       0.255369       2.096176                    0.999447      26.549317      72.839356       0.659099       0.405272      -1.082742      -0.006588      -0.031866      -0.008358       0.033596      -0.019005       0.009200      -0.003901       0.009624      -0.001736      -0.019710      -0.004041       0.023751             12.637103      10.250878       7.571376      -0.288126      16.232340       1.779800      11.428092          -0.000000
          101              C       1.667745      -0.279229      15.587779      -0.035891      32.656488 0.38374279E+03  0.87388616E+04                                 8.917339                            6.543619       0.199994       2.057190                    0.999703      27.488487      77.608243       0.642783       0.418434      -1.063621      -0.006404      -0.017757       0.016384       0.024995      -0.025866      -0.001665      -0.017691       0.028930      -0.045201      -0.035377      -0.002942       0.038319             10.878479       8.520990       5.385228      -0.209797      12.406477       1.423874      11.707972           0.000000
          102              C       0.935184      -1.451373      15.658533      -0.167540      36.054673 0.40554197E+03  0.94035962E+04                                 9.546790                            6.756624       0.040899       1.992169                    0.999574      29.246092      84.483541       0.625739       0.422138      -1.056782       0.023799       0.029485       0.002040       0.037946      -0.039951       0.018657       0.012012       0.046162      -0.047877      -0.049954      -0.005693       0.055647             11.807420       9.447623       6.320047      -1.329384      13.404882      -0.429355      12.569754          -0.000000
          103              C       0.389660      -1.860422      16.768697       0.197495      35.280111 0.33418445E+03  0.73462737E+04                                 9.550858                            6.196519      -0.207180       1.966802                    0.999256      24.699707      68.349577       0.646673       0.430864      -1.056644       0.010027       0.021429       0.021177       0.031752      -0.029032       0.031655      -0.004746       0.035387      -0.109621      -0.049219      -0.012337       0.061556             13.029959      10.682147       8.512798      -1.440196      17.322206      -0.455323      11.085523           0.000000
          104              C       1.137807       2.506678       0.980448       0.075500      29.573529 0.32543142E+03  0.71428060E+04                                 8.361892                            6.044153      -0.031369       1.996956                    0.999551      26.389295      74.191743       0.662909       0.420962      -1.057409      -0.008555      -0.038929      -0.012266       0.041703      -0.057817       0.042122       0.011810       0.052634      -0.031887      -0.076148      -0.002975       0.079123             10.201543       7.680691       4.970648      -0.717535      12.222448       0.962989      10.701491           0.000000
          105              C       4.870750       7.994793       2.660013       0.659474      23.035310 0.23144832E+03  0.47271624E+04                                 7.580266                            5.469952      -0.214546       1.996604                    0.999310      21.942528      62.133751       0.618608       0.484780      -1.007347      -0.034960      -0.050802      -0.007267       0.062096      -0.110753       0.028186      -0.020253       0.035546      -0.064355      -0.101554      -0.029204       0.130758              9.524888       8.041408       4.787481      -0.192808      11.241734       1.436168       9.291521           0.000000
          106              C       5.774761       9.167847       2.720660      -0.083086      38.935120 0.43950962E+03  0.10256892E+05                                 9.884619                            6.891365       0.173687       2.058952                    0.999405      27.281401      75.604889       0.647717       0.405204      -1.082367       0.017829       0.031283       0.012800       0.038214      -0.010128       0.007386      -0.005356       0.004412       0.002663      -0.010837      -0.004740       0.015577             12.950385      11.293594       8.213423       0.065245      16.193711       2.003481      11.363852          -0.000000
          107              C       5.938418       9.882701       3.896524      -0.038461      33.813196 0.40063082E+03  0.92401059E+04                                 9.175995                            6.715749       0.029474       1.996592                    0.999670      28.125597      80.420706       0.629068       0.422159      -1.059212       0.013517       0.011427      -0.019512       0.026344      -0.025679      -0.000818      -0.016828       0.025150      -0.033614      -0.033266      -0.002488       0.035753             11.241790       9.551854       6.242857       0.042379      13.077599       1.788832      11.095919           0.000000
          108              C       6.736442      11.003153       3.916739      -0.169391      36.534637 0.42924958E+03  0.10077907E+05                                 9.613455                            6.927901       0.038843       1.987808                    0.999351      29.557750      85.422844       0.622187       0.419300      -1.060435      -0.014785      -0.023157       0.007992       0.028613      -0.030076       0.020405       0.013846       0.011250      -0.059571      -0.044228       0.002803       0.041425             11.850962      10.298574       7.097607      -0.874579      13.996878       0.179117      11.257434          -0.000000
          109              C       7.328725      11.413098       2.766144       0.192043      36.640279 0.35865250E+03  0.80347562E+04                                 9.856572                            6.443185      -0.230045       1.954521                    0.999215      25.297703      70.960681       0.629867       0.434069      -1.053363      -0.009507      -0.020218      -0.032887       0.039758      -0.035743       0.026228      -0.016136       0.026005      -0.112343      -0.046703      -0.019202       0.065905             13.521316      11.530503       9.304792      -0.411031      18.442907       1.059526      10.590539           0.000000
          110              C       6.452770       9.608912       1.583542       0.054722      30.964116 0.35858304E+03  0.80638886E+04                                 8.640814                            6.350520       0.014378       2.001247                    0.999571      27.257843      77.577163       0.645790       0.421755      -1.056881       0.016779       0.035393       0.004279       0.039402      -0.059341       0.029082       0.007753       0.034285      -0.025711      -0.067441      -0.003225       0.070666             10.489254       8.492091       5.365576      -0.081206      12.053824       1.464477      10.921848           0.000001
          111              C       8.117397      12.671012       2.752667       0.182034      37.449138 0.37335963E+03  0.84476781E+04                                10.020609                            6.586222      -0.205940       1.959451                    0.999332      25.577472      72.074120       0.621326       0.435689      -1.052509       0.014683       0.017666      -0.033430       0.040562      -0.026176       0.038979      -0.025104       0.025153      -0.063045      -0.046114      -0.018527       0.064642             13.727179      11.671518       9.313313      -0.987022      19.375242       1.135592      10.134776           0.000000
          112              C       8.072197      13.505238       3.810608      -0.174269      35.277007 0.40419291E+03  0.93468575E+04                                 9.343483                            6.694834       0.152966       2.025442                    0.999748      29.134748      83.531098       0.636952       0.415836      -1.062767       0.009608       0.019023      -0.001617       0.021372      -0.018366       0.003806      -0.024384       0.051001      -0.020027      -0.042344       0.004280       0.038064             11.506464       8.492605       6.140864      -0.746857      15.411395       1.337016      10.615391          -0.000000
          113              C       8.666038      14.695713       3.736485      -0.037772      33.428218 0.37587413E+03  0.85621039E+04                                 9.153050                            6.544785      -0.043425       1.976179                    0.999695      28.009874      80.515745       0.629200       0.427346      -1.052267       0.002715      -0.014815      -0.024162       0.028472      -0.032936       0.028827       0.003806       0.034394      -0.034758      -0.043904      -0.007730       0.051633             11.299597       8.512143       5.763275      -1.949967      14.370945      -0.397885      11.015704           0.000000
          114              C       9.334695      15.109608       2.628005      -0.071335      37.005521 0.41359636E+03  0.95275522E+04                                 9.588798                            6.717838       0.233871       2.089732                    0.999497      26.766044      74.227704       0.649812       0.409179      -1.077356      -0.023389      -0.028662       0.017221       0.040806      -0.015246       0.005275      -0.003184       0.038534       0.002044      -0.024975      -0.000709       0.025684             12.328822       8.725125       6.100931      -2.239856      16.843886      -0.290854      11.417456           0.000000
          115              C       9.429772      14.244613       1.588596       0.061098      30.760242 0.37112388E+03  0.84336109E+04                                 8.702108                            6.532696      -0.059008       1.983434                    0.999298      27.314780      78.622725       0.625049       0.431218      -1.049081      -0.027375      -0.036074      -0.002332       0.045345      -0.034963       0.011220      -0.034454       0.090267      -0.027761      -0.067764      -0.000653       0.068417             10.305963       7.964987       4.411725      -1.959638      12.233664       0.155733      10.719237           0.000000
          116              C       9.902040      16.489295       2.531982       0.678107      24.454391 0.23922945E+03  0.49240300E+04                                 7.876615                            5.571615      -0.316865       1.957731                    0.998839      22.082164      62.662694       0.611535       0.486607      -1.006934       0.024403       0.058335      -0.001064       0.063242      -0.066625       0.049952      -0.008726       0.170363      -0.019833      -0.105574      -0.024281       0.129855              9.882113       6.682467       3.226689      -2.019631      12.445759       0.279886      10.518112           0.000000
          117              C       9.736824      16.043995       7.703762       0.683304      22.486663 0.23147498E+03  0.47173076E+04                                 7.443916                            5.473184      -0.238685       1.994504                    0.998880      21.570813      60.570968       0.619311       0.485297      -1.009328       0.023755       0.064020      -0.009401       0.068929      -0.085560      -0.039368       0.038142       0.101895      -0.077190      -0.090413      -0.040155       0.130567              9.138100       6.792152       3.795779       0.953790      11.451777      -1.138192       9.170372           0.000000
          118              C       9.139865      14.672164       7.953086      -0.075058      38.752570 0.44539082E+03  0.10413063E+05                                 9.828730                            6.932187       0.215567       2.073048                    0.999304      27.192598      75.057606       0.647498       0.404604      -1.084398      -0.019902      -0.030940      -0.005004       0.037127      -0.005594      -0.006364       0.013125       0.012546       0.064020      -0.021755      -0.005555       0.027310             12.726832      11.036906       6.803801       1.907244      17.652877      -2.246446       9.490715          -0.000000
          119              C       8.094018      14.161897       7.201746      -0.049045      32.635045 0.37523515E+03  0.85171206E+04                                 8.924375                            6.486087       0.105842       2.021722                    0.999733      27.858843      79.122997       0.641835       0.420430      -1.059892       0.007881      -0.016643       0.020137       0.027287      -0.027740      -0.016409      -0.001130       0.033911       0.040441      -0.040829       0.005802       0.035027             10.851574       9.561427       5.338881       1.935213      14.259197      -1.362125       8.734098           0.000000
          120              C       7.578108      12.951652       7.392108      -0.155540      34.546932 0.38995311E+03  0.89642514E+04                                 9.282409                            6.621581       0.040625       1.995121                    0.999613      29.043604      83.850860       0.631920       0.421640      -1.055879      -0.001753       0.025145      -0.002291       0.025310      -0.026403      -0.026745       0.023530       0.053067       0.005077      -0.042709      -0.014758       0.057468             11.312756       8.769217       4.681470       1.365497      15.575243      -3.275128       9.593809          -0.000000
          121              C       8.070638      12.153870       8.340548       0.180494      37.294917 0.37174103E+03  0.83907593E+04                                 9.917447                            6.544539      -0.220671       1.951898                    0.999405      25.537136      71.562059       0.628053       0.432065      -1.056113       0.034848       0.019634       0.025213       0.047282      -0.014378      -0.035287       0.013000       0.019629      -0.010150      -0.032060      -0.014872       0.046932             13.278812      10.135502       6.833516       1.207518      20.115352      -3.636153       9.585584           0.000000
          122              C       9.632395      13.866248       8.990811       0.060929      30.830591 0.38174036E+03  0.86887971E+04                                 8.606447                            6.562979       0.082708       2.024585                    0.999620      27.124031      76.758519       0.635989       0.423122      -1.059821      -0.017720      -0.033171       0.002761       0.037708      -0.008140      -0.021303       0.039821       0.061411       0.018136      -0.058579       0.006876       0.051703             10.160533       9.155268       4.016729       2.185282      12.268212      -1.866249       9.058118           0.000000
          123              C      13.293641      19.952201       6.480729       0.675988      22.621407 0.23233085E+03  0.47411385E+04                                 7.482299                            5.480636      -0.196647       2.007012                    0.999039      21.642288      60.897296       0.619076       0.484826      -1.009143      -0.039767      -0.059470       0.013333       0.072773      -0.101330      -0.024977       0.037876       0.034735      -0.079108      -0.092519      -0.035774       0.128293              9.253152       7.687331       4.424355       0.430193      10.678347      -1.260561       9.393778           0.000000
          124              C      14.133748      21.159090       6.192659      -0.076072      38.438941 0.44166892E+03  0.10323310E+05                                 9.810175                            6.920006       0.191137       2.064257                    0.999364      27.310163      75.824712       0.644520       0.406581      -1.081094       0.011835       0.038828      -0.015628       0.043496      -0.011740      -0.009449       0.009447      -0.012499       0.046406      -0.021376      -0.003174       0.024550             12.680837      11.139449       7.083771       0.691523      15.966892      -3.349013      10.936170          -0.000000
          125              C      13.878131      21.899960       5.043749      -0.058679      34.553343 0.41590885E+03  0.96761936E+04                                 9.284287                            6.830050       0.088583       2.007907                    0.999646      28.564798      81.853654       0.625920       0.420611      -1.060892       0.013665       0.011493       0.020163       0.026933      -0.011192      -0.000915       0.022919       0.018598      -0.006105      -0.029867       0.006455       0.023412             11.361539       9.520946       5.370341       0.791699      13.848451      -3.348130      10.715221           0.000000
          126              C      14.576401      23.078982       4.806218      -0.170999      37.613932 0.44405358E+03  0.10488927E+05                                 9.743268                            7.007949       0.206351       2.034852                    0.999731      29.686545      85.381258       0.625220       0.414742      -1.065901      -0.015801      -0.013992       0.011964       0.024261      -0.021813      -0.010312      -0.012126      -0.009159       0.028400      -0.032834       0.013449       0.019385             12.112844      10.974742       6.807108       1.707333      14.670215      -1.667132      10.693576          -0.000000
          127              C      15.530289      23.517134       5.717597       0.181631      38.554149 0.37211639E+03  0.84330742E+04                                10.227924                            6.600108      -0.236162       1.949203                    0.999384      25.786075      73.301961       0.615665       0.438990      -1.047966      -0.006288      -0.017753       0.026934       0.032865      -0.022234      -0.045044       0.014102       0.014859      -0.007960      -0.042930      -0.015958       0.058887             13.968252      11.905872       9.089092       0.986727      20.107776      -2.402094       9.891108          -0.000000
          128              C      15.089194      21.597492       7.102353       0.064913      30.550129 0.36668197E+03  0.83006047E+04                                 8.614345                            6.467348      -0.085993       1.973051                    0.999078      27.327184      78.290431       0.632545       0.427754      -1.052088       0.007788       0.039550       0.002846       0.040410      -0.055615      -0.027462       0.003048       0.014405       0.022494      -0.063592       0.001504       0.062088             10.195011       8.711461       4.518872       0.954647      11.954608      -2.433486       9.918964           0.000000
          129              C       2.069874       3.256666       5.151565       0.697888      23.470957 0.21899729E+03  0.44172889E+04                                 7.691412                            5.356621      -0.351731       1.959451                    0.998897      21.501464      60.767380       0.618037       0.491331      -1.002645       0.015271       0.059308      -0.003979       0.061372      -0.059446       0.018433       0.002850       0.208647      -0.097034      -0.104685      -0.033276       0.137961              9.704646       5.456274       2.892249      -0.805813      12.103509      -0.178322      11.554157           0.000000
          130              C       0.604752      -0.720538       5.636735       0.188617      39.094956 0.37051152E+03  0.83859339E+04                                10.302864                            6.577909      -0.286987       1.931526                    0.999334      25.745043      73.089903       0.617947       0.437931      -1.048812       0.022263       0.017322       0.041589       0.050252      -0.034395      -0.030787       0.002898       0.047932      -0.078974      -0.043731      -0.020550       0.064281             14.108213      10.984021       9.074431       0.991718      20.519148      -1.367375      10.821470           0.000000
          131              C       0.469151      -0.061643       4.422125      -0.177129      39.077751 0.45972455E+03  0.10981504E+05                                10.098832                            7.193908       0.009916       1.972210                    0.999304      30.156239      87.946155       0.607405       0.422147      -1.058505       0.004918       0.025383      -0.007665       0.026967      -0.014133      -0.010741       0.030602       0.055377      -0.064793      -0.049971       0.002732       0.047239             12.499689       8.568000       6.049720       0.758661      16.638508      -2.382802      12.292559          -0.000000
          132              C       0.985060       1.217737       4.263770      -0.061796      36.607231 0.42196368E+03  0.98792534E+04                                 9.704306                            6.918988      -0.103418       1.943251                    0.999479      29.063430      84.286515       0.614916       0.425443      -1.055013       0.003453      -0.018557       0.024097       0.030609      -0.023156      -0.027592      -0.004127       0.031336      -0.048888      -0.038106      -0.006834       0.044940             11.981738       8.306288       5.543878       1.866605      15.163044      -0.363882      12.475881          -0.000000
          133              C       1.638131       1.840271       5.323396      -0.078473      39.099654 0.44108405E+03  0.10304505E+05                                 9.892750                            6.905092       0.184064       2.064285                    0.999372      27.220820      75.516650       0.646772       0.405367      -1.082083      -0.021231      -0.039053      -0.001628       0.044481      -0.009142      -0.025497       0.018911       0.018916       0.019263      -0.026186      -0.013315       0.039501             12.791880       8.286348       5.781394       1.782406      17.620578      -0.812288      12.468713          -0.000000
          134              C       1.772174       1.181127       6.539691       0.054460      32.251739 0.38518843E+03  0.88153130E+04                                 8.934596                            6.625031       0.010591       2.003117                    0.999277      27.431525      78.663064       0.626337       0.427301      -1.053825      -0.024481      -0.029963       0.004624       0.038968      -0.028721      -0.012184       0.032428       0.066940      -0.044168      -0.055694      -0.003481       0.059175             10.780010       7.774905       4.416416       1.921402      12.774392      -0.252107      11.790734           0.000000
          135              C      10.391453      20.002234       8.515749       0.664656      23.363678 0.23256206E+03  0.47490402E+04                                 7.641356                            5.482051      -0.215066       1.999447                    0.999204      21.777483      61.382795       0.618957       0.484595      -1.008838       0.031421      -0.050557      -0.006909       0.059925       0.102191      -0.037844      -0.021355       0.078586      -0.057007      -0.100185      -0.031259       0.131445              9.652243       7.613063      -4.536233       0.403022      11.869536       1.607049       9.474130           0.000000
          136              C       9.588753      21.268943       8.546072      -0.069418      37.429835 0.41028837E+03  0.94080161E+04                                 9.624342                            6.658896       0.255369       2.096176                    0.999447      26.549317      72.839356       0.659099       0.405272      -1.082742      -0.006588       0.031866       0.008358       0.033596       0.019005      -0.009200      -0.003901       0.009624      -0.001736      -0.019710      -0.004041       0.023751             12.637112      10.250887      -7.571388       0.288122      16.232360       1.779803      11.428088          -0.000000
          137              C       9.460945      22.010168       9.681505      -0.035891      32.656492 0.38374279E+03  0.87388613E+04                                 8.917340                            6.543619       0.199995       2.057191                    0.999703      27.488486      77.608239       0.642783       0.418434      -1.063621      -0.006404       0.017757      -0.016384       0.024995       0.025866       0.001665      -0.017691       0.028930      -0.045201      -0.035377      -0.002942       0.038319             10.878481       8.520996      -5.385235       0.209797      12.406485       1.423870      11.707963          -0.000000
          138              C       8.728384      23.182311       9.610751      -0.167540      36.054668 0.40554170E+03  0.94035887E+04                                 9.546789                            6.756621       0.040899       1.992169                    0.999574      29.246091      84.483538       0.625739       0.422138      -1.056782       0.023799      -0.029485      -0.002040       0.037946       0.039951      -0.018657       0.012012       0.046162      -0.047877      -0.049954      -0.005693       0.055647             11.807419       9.447623      -6.320047       1.329383      13.404880      -0.429355      12.569755          -0.000000
          139              C       8.182860      23.591360       8.500587       0.197495      35.280126 0.33418460E+03  0.73462779E+04                                 9.550861                            6.196520      -0.207180       1.966802                    0.999256      24.699707      68.349576       0.646673       0.430864      -1.056644       0.010027      -0.021429      -0.021177       0.031752       0.029032      -0.031655      -0.004746       0.035387      -0.109621      -0.049219      -0.012337       0.061556             13.029964      10.682149      -8.512800       1.440199      17.322212      -0.455327      11.085531          -0.000000
          140              C       8.931007      21.720302       7.442646       0.075500      29.573526 0.32543139E+03  0.71428052E+04                                 8.361892                            6.044153      -0.031369       1.996955                    0.999551      26.389296      74.191745       0.662909       0.420962      -1.057409      -0.008555       0.038929       0.012266       0.041703       0.057817      -0.042122       0.011810       0.052634      -0.031887      -0.076148      -0.002975       0.079123             10.201543       7.680691      -4.970651       0.717528      12.222455       0.962997      10.701482           0.000000
          141              C      12.663950      16.232187       5.763081       0.659474      23.035299 0.23144814E+03  0.47271579E+04                                 7.580264                            5.469950      -0.214546       1.996604                    0.999310      21.942528      62.133753       0.618608       0.484780      -1.007347      -0.034960       0.050802       0.007267       0.062096       0.110753      -0.028186      -0.020253       0.035546      -0.064355      -0.101554      -0.029204       0.130758              9.524885       8.041407      -4.787480       0.192811      11.241732       1.436164       9.291517           0.000000
          142              C      13.567961      15.059133       5.702435      -0.083086      38.935132 0.43950972E+03  0.10256895E+05                                 9.884621                            6.891366       0.173687       2.058952                    0.999405      27.281402      75.604894       0.647717       0.405204      -1.082367       0.017829      -0.031283      -0.012800       0.038214       0.010128      -0.007386      -0.005356       0.004412       0.002663      -0.010837      -0.004740       0.015577             12.950390      11.293598      -8.213430      -0.065244      16.193723       2.003478      11.363849           0.000000
          143              C      13.731618      14.344279       4.526571      -0.038461      33.813206 0.40063098E+03  0.92401104E+04                                 9.175997                            6.715750       0.029474       1.996592                    0.999670      28.125597      80.420707       0.629068       0.422159      -1.059212       0.013517      -0.011427       0.019512       0.026344       0.025679       0.000818      -0.016828       0.025150      -0.033615      -0.033266      -0.002488       0.035753             11.241793       9.551855      -6.242857      -0.042379      13.077601       1.788834      11.095924           0.000000
          144              C      14.529642      13.223827       4.506356      -0.169391      36.534664 0.42924983E+03  0.10077915E+05                                 9.613459                            6.927903       0.038843       1.987808                    0.999351      29.557751      85.422850       0.622187       0.419300      -1.060435      -0.014785       0.023157      -0.007992       0.028613       0.030076      -0.020405       0.013846       0.011250      -0.059571      -0.044228       0.002803       0.041425             11.850970      10.298581      -7.097613       0.874582      13.996889       0.179115      11.257439          -0.000000
          145              C      15.121925      12.813882       5.656950       0.192043      36.640267 0.35865238E+03  0.80347528E+04                                 9.856570                            6.443184      -0.230045       1.954521                    0.999215      25.297704      70.960686       0.629867       0.434069      -1.053363      -0.009507       0.020218       0.032887       0.039758       0.035743      -0.026228      -0.016136       0.026005      -0.112343      -0.046703      -0.019202       0.065905             13.521313      11.530499      -9.304787       0.411034      18.442897       1.059522      10.590541           0.000000
          146              C      14.245970      14.618067       6.839553       0.054722      30.964133 0.35858330E+03  0.80638957E+04                                 8.640818                            6.350523       0.014378       2.001247                    0.999571      27.257844      77.577171       0.645790       0.421755      -1.056881       0.016779      -0.035393      -0.004279       0.039402       0.059341      -0.029082       0.007753       0.034285      -0.025711      -0.067441      -0.003225       0.070666             10.489259       8.492094      -5.365580       0.081205      12.053833       1.464480      10.921851           0.000001
          147              C       0.324197      11.555968       5.670427       0.182034      37.449157 0.37335984E+03  0.84476840E+04                                10.020612                            6.586224      -0.205940       1.959451                    0.999332      25.577472      72.074121       0.621326       0.435689      -1.052509       0.014683      -0.017666       0.033430       0.040562       0.026176      -0.038979      -0.025104       0.025153      -0.063045      -0.046114      -0.018527       0.064642             13.727185      11.671522      -9.313321       0.987018      19.375260       1.135594      10.134773           0.000000
          148              C       0.278997      10.721741       4.612487      -0.174269      35.277037 0.40419324E+03  0.93468670E+04                                 9.343489                            6.694837       0.152966       2.025442                    0.999748      29.134748      83.531099       0.636952       0.415836      -1.062767       0.009608      -0.019023       0.001617       0.021372       0.018366      -0.003806      -0.024384       0.051001      -0.020026      -0.042344       0.004280       0.038064             11.506472       8.492612      -6.140874       0.746856      15.411416       1.337014      10.615389          -0.000000
          149              C       0.872838       9.531266       4.686610      -0.037772      33.428193 0.37587361E+03  0.85620896E+04                                 9.153045                            6.544780      -0.043425       1.976179                    0.999695      28.009874      80.515746       0.629200       0.427346      -1.052267       0.002715       0.014815       0.024162       0.028472       0.032936      -0.028827       0.003806       0.034394      -0.034758      -0.043904      -0.007730       0.051633             11.299592       8.512139      -5.763270       1.949969      14.370934      -0.397885      11.015703           0.000000
          150              C       1.541495       9.117372       5.795089      -0.071335      37.005506 0.41359627E+03  0.95275497E+04                                 9.588796                            6.717837       0.233871       2.089732                    0.999497      26.766044      74.227705       0.649812       0.409179      -1.077356      -0.023389       0.028662      -0.017221       0.040806       0.015246      -0.005275      -0.003184       0.038534       0.002044      -0.024975      -0.000709       0.025684             12.328818       8.725123      -6.100924       2.239860      16.843865      -0.290854      11.417466          -0.000000
          151              C       1.636572       9.982366       6.834499       0.061098      30.760223 0.37112364E+03  0.84336044E+04                                 8.702104                            6.532694      -0.059008       1.983434                    0.999298      27.314780      78.622725       0.625049       0.431218      -1.049081      -0.027375       0.036074       0.002332       0.045345       0.034963      -0.011220      -0.034454       0.090267      -0.027761      -0.067764      -0.000653       0.068417             10.305957       7.964983      -4.411719       1.959639      12.233650       0.155733      10.719239           0.000000
          152              C       2.108840       7.737684       5.891112       0.678107      24.454405 0.23922973E+03  0.49240370E+04                                 7.876618                            5.571618      -0.316865       1.957731                    0.998839      22.082164      62.662694       0.611535       0.486608      -1.006934       0.024403      -0.058335       0.001064       0.063242       0.066625      -0.049952      -0.008726       0.170363      -0.019833      -0.105574      -0.024281       0.129855              9.882117       6.682468      -3.226688       2.019630      12.445761       0.279888      10.518121           0.000000
          153              C      13.642776      14.795975      16.126857       0.683304      22.486670 0.23147509E+03  0.47173103E+04                                 7.443917                            5.473185      -0.238685       1.994504                    0.998880      21.570814      60.570970       0.619311       0.485297      -1.009328      -0.023755       0.064020      -0.009401       0.068929       0.085560       0.039368       0.038142       0.101895      -0.077190      -0.090413      -0.040155       0.130567              9.138101       6.792155      -3.795781      -0.953794      11.451773      -1.138183       9.170375           0.000000
          154              C      14.239735      13.424144      16.376180      -0.075058      38.752588 0.44539116E+03  0.10413073E+05                                 9.828733                            6.932190       0.215567       2.073048                    0.999304      27.192598      75.057608       0.647498       0.404604      -1.084398       0.019902      -0.030940      -0.005004       0.037127       0.005594       0.006364       0.013125       0.012546       0.064020      -0.021755      -0.005555       0.027309             12.726836      11.036911      -6.803806      -1.907244      17.652882      -2.246444       9.490716          -0.000000
          155              C      15.285582      12.913877      15.624840      -0.049044      32.635021 0.37523490E+03  0.85171137E+04                                 8.924371                            6.486084       0.105842       2.021722                    0.999733      27.858843      79.122998       0.641835       0.420430      -1.059892      -0.007881      -0.016643       0.020137       0.027287       0.027740       0.016409      -0.001130       0.033911       0.040441      -0.040829       0.005802       0.035027             10.851567       9.561422      -5.338877      -1.935212      14.259187      -1.362123       8.734091           0.000000
          156              C       0.215092      11.703632      15.815202      -0.155540      34.546921 0.38995312E+03  0.89642516E+04                                 9.282408                            6.621581       0.040625       1.995121                    0.999613      29.043603      83.850859       0.631920       0.421641      -1.055879       0.001753       0.025145      -0.002291       0.025310       0.026403       0.026745       0.023530       0.053067       0.005077      -0.042709      -0.014758       0.057468             11.312753       8.769218      -4.681471      -1.365496      15.575235      -3.275124       9.593805          -0.000000
          157              C      15.308962      10.905850      16.763643       0.180494      37.294924 0.37174139E+03  0.83907690E+04                                 9.917449                            6.544542      -0.220671       1.951898                    0.999405      25.537136      71.562059       0.628053       0.432065      -1.056113      -0.034848       0.019634       0.025213       0.047282       0.014378       0.035287       0.013000       0.019629      -0.010150      -0.032060      -0.014872       0.046932             13.278812      10.135507      -6.833517      -1.207524      20.115344      -3.636143       9.585585           0.000000
          158              C      13.747205      15.114268       0.567717       0.060929      30.830595 0.38174044E+03  0.86887991E+04                                 8.606448                            6.562980       0.082708       2.024585                    0.999620      27.124031      76.758521       0.635988       0.423122      -1.059821       0.017720      -0.033171       0.002761       0.037708       0.008140       0.021303       0.039821       0.061411       0.018136      -0.058579       0.006876       0.051703             10.160534       9.155271      -4.016733      -2.185280      12.268214      -1.866248       9.058117           0.000000
          159              C      10.085959      18.704180      14.903823       0.675988      22.621399 0.23233086E+03  0.47411387E+04                                 7.482297                            5.480636      -0.196647       2.007011                    0.999039      21.642289      60.897297       0.619076       0.484826      -1.009143       0.039767      -0.059470       0.013333       0.072773       0.101330       0.024977       0.037876       0.034735      -0.079108      -0.092519      -0.035774       0.128293              9.253147       7.687327      -4.424350      -0.430199      10.678338      -1.260552       9.393776           0.000000
          160              C       9.245852      19.911070      14.615754      -0.076072      38.438936 0.44166918E+03  0.10323317E+05                                 9.810174                            6.920009       0.191137       2.064257                    0.999364      27.310163      75.824711       0.644520       0.406581      -1.081094      -0.011835       0.038828      -0.015628       0.043496       0.011740       0.009449       0.009447      -0.012499       0.046407      -0.021376      -0.003174       0.024550             12.680832      11.139447      -7.083765      -0.691529      15.966879      -3.349007      10.936171          -0.000000
          161              C       9.501469      20.651940      13.466843      -0.058679      34.553357 0.41590921E+03  0.96762039E+04                                 9.284290                            6.830053       0.088583       2.007907                    0.999646      28.564799      81.853657       0.625920       0.420611      -1.060892      -0.013665       0.011493       0.020163       0.026933       0.011192       0.000915       0.022919       0.018598      -0.006105      -0.029867       0.006455       0.023412             11.361541       9.520949      -5.370344      -0.791700      13.848453      -3.348126      10.715221           0.000000
          162              C       8.803199      21.830962      13.229312      -0.170999      37.613914 0.44405344E+03  0.10488923E+05                                 9.743265                            7.007948       0.206351       2.034852                    0.999731      29.686545      85.381256       0.625220       0.414742      -1.065901       0.015801      -0.013992       0.011964       0.024261       0.021813       0.010312      -0.012126      -0.009159       0.028400      -0.032834       0.013449       0.019385             12.112837      10.974735      -6.807100      -1.707334      14.670202      -1.667132      10.693574          -0.000000
          163              C       7.849311      22.269113      14.140691       0.181631      38.554139 0.37211671E+03  0.84330831E+04                                10.227923                            6.600111      -0.236162       1.949203                    0.999384      25.786075      73.301961       0.615665       0.438990      -1.047966       0.006288      -0.017753       0.026934       0.032865       0.022234       0.045044       0.014102       0.014859      -0.007960      -0.042930      -0.015958       0.058887             13.968245      11.905867      -9.089082      -0.986732      20.107757      -2.402091       9.891111           0.000000
          164              C       8.290406      20.349471      15.525448       0.064913      30.550094 0.36668158E+03  0.83005938E+04                                 8.614338                            6.467345      -0.085993       1.973051                    0.999078      27.327183      78.290424       0.632546       0.427754      -1.052088      -0.007788       0.039550       0.002846       0.040410       0.055615       0.027462       0.003048       0.014405       0.022494      -0.063592       0.001504       0.062088             10.195000       8.711454      -4.518863      -0.954648      11.954592      -2.433482       9.918955           0.000000
          165              C       5.723326       2.008645      13.574659       0.697888      23.470959 0.21899719E+03  0.44172865E+04                                 7.691412                            5.356620      -0.351731       1.959451                    0.998897      21.501464      60.767380       0.618037       0.491331      -1.002645      -0.015271       0.059308      -0.003979       0.061372       0.059446      -0.018433       0.002850       0.208647      -0.097034      -0.104685      -0.033276       0.137961              9.704649       5.456276      -2.892256       0.805813      12.103524      -0.178326      11.554147           0.000000
          166              C       7.188448      -1.968558      14.059829       0.188617      39.094926 0.37051168E+03  0.83859383E+04                                10.302860                            6.577911      -0.286987       1.931526                    0.999334      25.745043      73.089907       0.617947       0.437931      -1.048812      -0.022263       0.017322       0.041589       0.050252       0.034395       0.030787       0.002898       0.047932      -0.078974      -0.043731      -0.020550       0.064281             14.108202      10.984011      -9.074416      -0.991723      20.519119      -1.367370      10.821475          -0.000000
          167              C       7.324049      -1.309664      12.845219      -0.177129      39.077721 0.45972420E+03  0.10981494E+05                                10.098828                            7.193905       0.009916       1.972210                    0.999304      30.156239      87.946157       0.607405       0.422147      -1.058505      -0.004918       0.025383      -0.007665       0.026967       0.014133       0.010741       0.030602       0.055377      -0.064793      -0.049971       0.002732       0.047239             12.499682       8.567998      -6.049717      -0.758667      16.638495      -2.382792      12.292554          -0.000000
          168              C       6.808140      -0.030283      12.686865      -0.061796      36.607236 0.42196376E+03  0.98792560E+04                                 9.704308                            6.918989      -0.103419       1.943251                    0.999479      29.063431      84.286524       0.614916       0.425443      -1.055013      -0.003453      -0.018557       0.024097       0.030609       0.023156       0.027592      -0.004127       0.031336      -0.048888      -0.038106      -0.006834       0.044940             11.981741       8.306293      -5.543885      -1.866611      15.163054      -0.363872      12.475876          -0.000000
          169              C       6.155069       0.592251      13.746490      -0.078473      39.099662 0.44108378E+03  0.10304497E+05                                 9.892751                            6.905089       0.184064       2.064285                    0.999372      27.220820      75.516651       0.646773       0.405367      -1.082083       0.021231      -0.039053      -0.001628       0.044481       0.009142       0.025497       0.018911       0.018916       0.019263      -0.026186      -0.013315       0.039501             12.791883       8.286351      -5.781399      -1.782404      17.620591      -0.812290      12.468707          -0.000000
          170              C       6.021026      -0.066894      14.962785       0.054460      32.251758 0.38518884E+03  0.88153242E+04                                 8.934599                            6.625034       0.010591       2.003117                    0.999277      27.431525      78.663064       0.626336       0.427301      -1.053825       0.024481      -0.029963       0.004624       0.038968       0.028721       0.012184       0.032428       0.066940      -0.044168      -0.055694      -0.003481       0.059175             10.780014       7.774906      -4.416415      -1.921400      12.774396      -0.252115      11.790741           0.000000
          171              C      12.988147      21.250254       0.092654       0.664656      23.363663 0.23256198E+03  0.47490383E+04                                 7.641353                            5.482051      -0.215066       1.999447                    0.999204      21.777483      61.382795       0.618957       0.484595      -1.008838      -0.031421      -0.050557      -0.006909       0.059925      -0.102191       0.037844      -0.021355       0.078586      -0.057007      -0.100185      -0.031259       0.131445              9.652237       7.613056       4.536225      -0.403023      11.869522       1.607048       9.474133           0.000000
          172              C      13.790847      22.516964       0.122977      -0.069418      37.429807 0.41028803E+03  0.94080066E+04                                 9.624337                            6.658893       0.255369       2.096176                    0.999447      26.549316      72.839355       0.659099       0.405272      -1.082742       0.006588       0.031866       0.008358       0.033596      -0.019005       0.009200      -0.003901       0.009624      -0.001736      -0.019710      -0.004041       0.023751             12.637104      10.250878       7.571376      -0.288126      16.232340       1.779800      11.428092          -0.000000
          173              C      13.918655      23.258188       1.258410      -0.035891      32.656487 0.38374279E+03  0.87388614E+04                                 8.917339                            6.543619       0.199995       2.057191                    0.999703      27.488487      77.608242       0.642783       0.418434      -1.063621       0.006404       0.017757      -0.016384       0.024995      -0.025866      -0.001665      -0.017691       0.028930      -0.045201      -0.035377      -0.002942       0.038319             10.878479       8.520990       5.385228      -0.209797      12.406477       1.423874      11.707971           0.000000
          174              C      14.651216      24.430332       1.187656      -0.167540      36.054673 0.40554197E+03  0.94035964E+04                                 9.546791                            6.756624       0.040899       1.992169                    0.999574      29.246092      84.483543       0.625739       0.422138      -1.056782      -0.023799      -0.029485      -0.002040       0.037946      -0.039951       0.018657       0.012012       0.046162      -0.047876      -0.049954      -0.005693       0.055647             11.807420       9.447624       6.320047      -1.329384      13.404883      -0.429355      12.569754          -0.000000
          175              C      15.196740      24.839381       0.077492       0.197495      35.280113 0.33418447E+03  0.73462743E+04                                 9.550858                            6.196519      -0.207180       1.966802                    0.999256      24.699708      68.349580       0.646673       0.430864      -1.056644      -0.010027      -0.021429      -0.021177       0.031752      -0.029032       0.031655      -0.004746       0.035387      -0.109621      -0.049219      -0.012337       0.061556             13.029959      10.682147       8.512798      -1.440196      17.322206      -0.455323      11.085524           0.000000
          176              C      14.448593      20.472281      15.865741       0.075500      29.573529 0.32543142E+03  0.71428060E+04                                 8.361892                            6.044153      -0.031369       1.996956                    0.999551      26.389295      74.191744       0.662909       0.420962      -1.057409       0.008555       0.038929       0.012266       0.041703      -0.057817       0.042122       0.011810       0.052634      -0.031887      -0.076148      -0.002975       0.079123             10.201543       7.680691       4.970648      -0.717535      12.222448       0.962989      10.701491           0.000000
          177              C      10.715650      14.984166      14.186176       0.659474      23.035310 0.23144832E+03  0.47271623E+04                                 7.580266                            5.469952      -0.214546       1.996604                    0.999310      21.942528      62.133752       0.618608       0.484780      -1.007347       0.034960       0.050802       0.007267       0.062096      -0.110753       0.028186      -0.020253       0.035546      -0.064355      -0.101554      -0.029204       0.130758              9.524888       8.041408       4.787481      -0.192808      11.241734       1.436168       9.291521           0.000000
          178              C       9.811639      13.811112      14.125529      -0.083086      38.935121 0.43950962E+03  0.10256892E+05                                 9.884620                            6.891365       0.173687       2.058952                    0.999405      27.281401      75.604892       0.647717       0.405204      -1.082367      -0.017829      -0.031283      -0.012800       0.038214      -0.010128       0.007386      -0.005356       0.004412       0.002663      -0.010837      -0.004740       0.015577             12.950387      11.293595       8.213424       0.065246      16.193713       2.003481      11.363852           0.000000
          179              C       9.647982      13.096258      12.949665      -0.038462      33.813199 0.40063085E+03  0.92401068E+04                                 9.175996                            6.715749       0.029474       1.996592                    0.999670      28.125598      80.420711       0.629068       0.422159      -1.059212      -0.013517      -0.011427       0.019512       0.026344      -0.025679      -0.000818      -0.016828       0.025150      -0.033614      -0.033266      -0.002488       0.035753             11.241792       9.551855       6.242858       0.042379      13.077601       1.788832      11.095919           0.000000
          180              C       8.849958      11.975806      12.929450      -0.169391      36.534640 0.42924963E+03  0.10077909E+05                                 9.613455                            6.927902       0.038843       1.987808                    0.999351      29.557752      85.422852       0.622187       0.419300      -1.060435       0.014785       0.023157      -0.007992       0.028613      -0.030076       0.020405       0.013847       0.011250      -0.059571      -0.044228       0.002803       0.041425             11.850963      10.298574       7.097607      -0.874579      13.996879       0.179118      11.257435          -0.000000
          181              C       8.257675      11.565861      14.080045       0.192043      36.640284 0.35865255E+03  0.80347575E+04                                 9.856573                            6.443185      -0.230045       1.954521                    0.999215      25.297705      70.960689       0.629867       0.434069      -1.053363       0.009507       0.020218       0.032887       0.039758      -0.035743       0.026228      -0.016136       0.026005      -0.112343      -0.046703      -0.019202       0.065905             13.521318      11.530504       9.304793      -0.411031      18.442909       1.059526      10.590540           0.000000
          182              C       9.133630      13.370047      15.262647       0.054722      30.964117 0.35858305E+03  0.80638889E+04                                 8.640816                            6.350520       0.014378       2.001247                    0.999571      27.257843      77.577169       0.645790       0.421755      -1.056881      -0.016779      -0.035393      -0.004279       0.039402      -0.059341       0.029082       0.007753       0.034285      -0.025711      -0.067441      -0.003225       0.070666             10.489256       8.492093       5.365577      -0.081206      12.053826       1.464478      10.921849           0.000001
          183              C       7.469003      10.307947      14.093522       0.182034      37.449140 0.37335963E+03  0.84476783E+04                                10.020610                            6.586222      -0.205940       1.959451                    0.999332      25.577472      72.074124       0.621326       0.435689      -1.052509      -0.014683      -0.017666       0.033430       0.040562      -0.026176       0.038979      -0.025104       0.025153      -0.063045      -0.046114      -0.018527       0.064642             13.727180      11.671519       9.313315      -0.987022      19.375245       1.135592      10.134777           0.000000
          184              C       7.514203       9.473721      13.035581      -0.174269      35.277009 0.40419290E+03  0.93468575E+04                                 9.343484                            6.694835       0.152966       2.025442                    0.999748      29.134748      83.531102       0.636952       0.415836      -1.062767      -0.009608      -0.019023       0.001617       0.021372      -0.018366       0.003806      -0.024384       0.051001      -0.020026      -0.042344       0.004280       0.038064             11.506465       8.492606       6.140865      -0.746856      15.411398       1.337017      10.615391          -0.000000
          185              C       6.920362       8.283246      13.109704      -0.037772      33.428219 0.37587413E+03  0.85621040E+04                                 9.153050                            6.544785      -0.043425       1.976179                    0.999695      28.009874      80.515746       0.629200       0.427346      -1.052267      -0.002715       0.014815       0.024162       0.028472      -0.032936       0.028827       0.003806       0.034394      -0.034758      -0.043904      -0.007730       0.051633             11.299598       8.512143       5.763275      -1.949967      14.370946      -0.397885      11.015704           0.000000
          186              C       6.251705       7.869351      14.218184      -0.071335      37.005522 0.41359637E+03  0.95275524E+04                                 9.588799                            6.717838       0.233871       2.089732                    0.999497      26.766044      74.227706       0.649812       0.409179      -1.077356       0.023389       0.028662      -0.017221       0.040806      -0.015246       0.005275      -0.003184       0.038534       0.002044      -0.024975      -0.000709       0.025684             12.328823       8.725125       6.100932      -2.239856      16.843887      -0.290854      11.417457          -0.000000
          187              C       6.156628       8.734346      15.257593       0.061098      30.760242 0.37112387E+03  0.84336108E+04                                 8.702108                            6.532696      -0.059008       1.983434                    0.999298      27.314780      78.622725       0.625049       0.431218      -1.049081       0.027375       0.036074       0.002332       0.045345      -0.034963       0.011220      -0.034454       0.090267      -0.027761      -0.067764      -0.000653       0.068417             10.305963       7.964987       4.411725      -1.959638      12.233664       0.155733      10.719237           0.000000
          188              C       5.684360       6.489664      14.314207       0.678107      24.454391 0.23922945E+03  0.49240299E+04                                 7.876615                            5.571615      -0.316865       1.957731                    0.998839      22.082164      62.662693       0.611535       0.486607      -1.006934      -0.024403      -0.058335       0.001064       0.063242      -0.066625       0.049952      -0.008726       0.170363      -0.019833      -0.105574      -0.024281       0.129855              9.882113       6.682467       3.226689      -2.019631      12.445759       0.279886      10.518112           0.000000
          189              C       5.849576       6.934964       9.142427       0.683304      22.486665 0.23147500E+03  0.47173080E+04                                 7.443916                            5.473184      -0.238685       1.994504                    0.998880      21.570814      60.570970       0.619311       0.485297      -1.009328      -0.023755      -0.064020       0.009401       0.068929      -0.085560      -0.039368       0.038142       0.101895      -0.077190      -0.090413      -0.040155       0.130567              9.138101       6.792152       3.795779       0.953790      11.451777      -1.138192       9.170372           0.000000
          190              C       6.446535       8.306795       8.893103      -0.075058      38.752572 0.44539083E+03  0.10413064E+05                                 9.828731                            6.932188       0.215567       2.073048                    0.999304      27.192598      75.057611       0.647498       0.404604      -1.084398       0.019902       0.030940       0.005004       0.037127      -0.005594      -0.006364       0.013125       0.012546       0.064021      -0.021755      -0.005555       0.027310             12.726834      11.036907       6.803802       1.907244      17.652879      -2.246446       9.490716          -0.000000
          191              C       7.492382       8.817062       9.644443      -0.049045      32.635048 0.37523519E+03  0.85171218E+04                                 8.924375                            6.486087       0.105842       2.021722                    0.999733      27.858845      79.123004       0.641835       0.420430      -1.059892      -0.007881       0.016643      -0.020137       0.027287      -0.027740      -0.016409      -0.001130       0.033911       0.040441      -0.040829       0.005802       0.035027             10.851574       9.561427       5.338881       1.935213      14.259197      -1.362125       8.734098           0.000000
          192              C       8.008292      10.027307       9.454081      -0.155540      34.546933 0.38995312E+03  0.89642515E+04                                 9.282410                            6.621581       0.040625       1.995121                    0.999613      29.043604      83.850862       0.631920       0.421640      -1.055879       0.001753      -0.025145       0.002291       0.025310      -0.026403      -0.026745       0.023530       0.053067       0.005077      -0.042709      -0.014758       0.057468             11.312757       8.769218       4.681470       1.365497      15.575244      -3.275129       9.593809          -0.000000
          193              C       7.515762      10.825089       8.505641       0.180494      37.294917 0.37174103E+03  0.83907592E+04                                 9.917447                            6.544539      -0.220671       1.951898                    0.999405      25.537136      71.562059       0.628053       0.432065      -1.056113      -0.034848      -0.019634      -0.025213       0.047282      -0.014378      -0.035287       0.013000       0.019629      -0.010150      -0.032060      -0.014872       0.046932             13.278812      10.135502       6.833516       1.207518      20.115352      -3.636153       9.585584           0.000000
          194              C       5.954005       9.112711       7.855378       0.060929      30.830591 0.38174035E+03  0.86887968E+04                                 8.606448                            6.562979       0.082708       2.024585                    0.999620      27.124031      76.758522       0.635989       0.423122      -1.059821       0.017720       0.033171      -0.002761       0.037708      -0.008140      -0.021303       0.039821       0.061411       0.018136      -0.058579       0.006876       0.051703             10.160534       9.155269       4.016729       2.185283      12.268213      -1.866249       9.058119           0.000000
          195              C       2.292759       3.026758      10.365460       0.675988      22.621406 0.23233084E+03  0.47411383E+04                                 7.482299                            5.480636      -0.196647       2.007012                    0.999039      21.642287      60.897291       0.619076       0.484826      -1.009143       0.039767       0.059470      -0.013333       0.072773      -0.101330      -0.024977       0.037876       0.034735      -0.079108      -0.092519      -0.035774       0.128293              9.253152       7.687331       4.424355       0.430193      10.678347      -1.260561       9.393778           0.000000
          196              C       1.452652       1.819869      10.653530      -0.076072      38.438936 0.44166886E+03  0.10323308E+05                                 9.810173                            6.920006       0.191137       2.064257                    0.999364      27.310161      75.824703       0.644520       0.406581      -1.081094      -0.011836      -0.038828       0.015628       0.043496      -0.011740      -0.009449       0.009447      -0.012499       0.046406      -0.021376      -0.003174       0.024550             12.680835      11.139448       7.083770       0.691522      15.966890      -3.349012      10.936169          -0.000000
          197              C       1.708269       1.078999      11.802440      -0.058679      34.553343 0.41590885E+03  0.96761938E+04                                 9.284288                            6.830050       0.088583       2.007907                    0.999646      28.564798      81.853655       0.625920       0.420611      -1.060892      -0.013665      -0.011493      -0.020163       0.026933      -0.011192      -0.000915       0.022919       0.018598      -0.006105      -0.029867       0.006455       0.023412             11.361540       9.520946       5.370341       0.791699      13.848452      -3.348130      10.715221           0.000000
          198              C       1.009999      -0.100023      12.039971      -0.170999      37.613934 0.44405360E+03  0.10488927E+05                                 9.743268                            7.007949       0.206351       2.034852                    0.999731      29.686546      85.381261       0.625220       0.414742      -1.065901       0.015801       0.013992      -0.011964       0.024261      -0.021813      -0.010312      -0.012126      -0.009159       0.028400      -0.032834       0.013449       0.019385             12.112844      10.974742       6.807108       1.707333      14.670215      -1.667132      10.693576          -0.000000
          199              C       0.056111      -0.538175      11.128592       0.181631      38.554149 0.37211638E+03  0.84330742E+04                                10.227925                            6.600109      -0.236162       1.949203                    0.999384      25.786075      73.301963       0.615665       0.438990      -1.047966       0.006288       0.017753      -0.026934       0.032865      -0.022234      -0.045044       0.014102       0.014859      -0.007960      -0.042930      -0.015958       0.058887             13.968252      11.905872       9.089092       0.986728      20.107776      -2.402094       9.891108           0.000000
          200              C       0.497206       1.381467       9.743836       0.064913      30.550127 0.36668196E+03  0.83006041E+04                                 8.614344                            6.467348      -0.085993       1.973051                    0.999078      27.327183      78.290424       0.632545       0.427754      -1.052088      -0.007788      -0.039550      -0.002846       0.040410      -0.055615      -0.027462       0.003048       0.014405       0.022494      -0.063592       0.001504       0.062088             10.195010       8.711461       4.518872       0.954647      11.954607      -2.433485       9.918963           0.000000
          201              C      13.516526      19.722293      11.694624       0.697888      23.470957 0.21899728E+03  0.44172888E+04                                 7.691412                            5.356621      -0.351731       1.959451                    0.998897      21.501464      60.767380       0.618037       0.491331      -1.002645      -0.015271      -0.059308       0.003979       0.061372      -0.059446       0.018433       0.002850       0.208647      -0.097034      -0.104685      -0.033276       0.137961              9.704646       5.456274       2.892249      -0.805813      12.103508      -0.178322      11.554157           0.000000
          202              C      14.981648      23.699497      11.209454       0.188617      39.094956 0.37051152E+03  0.83859340E+04                                10.302864                            6.577909      -0.286987       1.931526                    0.999334      25.745043      73.089906       0.617947       0.437931      -1.048812      -0.022263      -0.017322      -0.041589       0.050252      -0.034395      -0.030787       0.002898       0.047932      -0.078974      -0.043731      -0.020550       0.064281             14.108214      10.984022       9.074432       0.991718      20.519149      -1.367374      10.821470          -0.000000
          203              C      15.117249      23.040602      12.424064      -0.177129      39.077750 0.45972453E+03  0.10981504E+05                                10.098832                            7.193908       0.009916       1.972210                    0.999304      30.156238      87.946153       0.607405       0.422147      -1.058505      -0.004918      -0.025383       0.007665       0.026967      -0.014133      -0.010741       0.030602       0.055377      -0.064793      -0.049971       0.002732       0.047239             12.499689       8.568000       6.049720       0.758661      16.638508      -2.382802      12.292559          -0.000000
          204              C      14.601340      21.761222      12.582419      -0.061796      36.607230 0.42196367E+03  0.98792532E+04                                 9.704306                            6.918989      -0.103418       1.943251                    0.999479      29.063429      84.286515       0.614916       0.425443      -1.055013      -0.003453       0.018557      -0.024097       0.030609      -0.023156      -0.027592      -0.004127       0.031336      -0.048888      -0.038106      -0.006834       0.044940             11.981738       8.306288       5.543879       1.866605      15.163045      -0.363882      12.475881          -0.000000
          205              C      13.948269      21.138688      11.522793      -0.078473      39.099654 0.44108405E+03  0.10304505E+05                                 9.892750                            6.905091       0.184064       2.064285                    0.999372      27.220820      75.516649       0.646773       0.405367      -1.082083       0.021231       0.039053       0.001628       0.044481      -0.009142      -0.025497       0.018911       0.018916       0.019263      -0.026186      -0.013315       0.039501             12.791879       8.286348       5.781393       1.782406      17.620578      -0.812288      12.468712          -0.000000
          206              C      13.814226      21.797832      10.306498       0.054460      32.251738 0.38518843E+03  0.88153128E+04                                 8.934595                            6.625030       0.010591       2.003118                    0.999277      27.431525      78.663062       0.626337       0.427301      -1.053825       0.024481       0.029963      -0.004624       0.038968      -0.028721      -0.012184       0.032428       0.066940      -0.044168      -0.055694      -0.003481       0.059175             10.780010       7.774905       4.416416       1.921402      12.774391      -0.252106      11.790734           0.000000
          207              C       5.194947       2.976725       8.330440       0.664656      23.363678 0.23256206E+03  0.47490403E+04                                 7.641356                            5.482051      -0.215066       1.999447                    0.999204      21.777483      61.382794       0.618957       0.484595      -1.008838      -0.031421       0.050557       0.006909       0.059925       0.102191      -0.037844      -0.021355       0.078586      -0.057007      -0.100185      -0.031259       0.131445              9.652243       7.613063      -4.536233       0.403022      11.869536       1.607049       9.474130           0.000000
          208              C       5.997647       1.710016       8.300117      -0.069418      37.429835 0.41028837E+03  0.94080161E+04                                 9.624342                            6.658896       0.255369       2.096176                    0.999447      26.549317      72.839357       0.659099       0.405272      -1.082742       0.006588      -0.031866      -0.008358       0.033596       0.019005      -0.009200      -0.003901       0.009624      -0.001736      -0.019710      -0.004041       0.023751             12.637112      10.250888      -7.571388       0.288122      16.232361       1.779803      11.428088          -0.000000
          209              C       6.125455       0.968791       7.164684      -0.035891      32.656492 0.38374279E+03  0.87388613E+04                                 8.917340                            6.543619       0.199995       2.057191                    0.999703      27.488486      77.608239       0.642783       0.418434      -1.063621       0.006404      -0.017757       0.016384       0.024995       0.025866       0.001665      -0.017691       0.028930      -0.045201      -0.035377      -0.002942       0.038319             10.878481       8.520996      -5.385235       0.209796      12.406486       1.423871      11.707963           0.000000
          210              C       6.858016      -0.203352       7.235438      -0.167540      36.054667 0.40554169E+03  0.94035884E+04                                 9.546789                            6.756621       0.040899       1.992169                    0.999574      29.246090      84.483536       0.625739       0.422138      -1.056782      -0.023799       0.029485       0.002040       0.037946       0.039951      -0.018657       0.012012       0.046162      -0.047877      -0.049954      -0.005693       0.055647             11.807419       9.447623      -6.320046       1.329383      13.404880      -0.429355      12.569755          -0.000000
          211              C       7.403540      -0.612401       8.345602       0.197495      35.280128 0.33418463E+03  0.73462785E+04                                 9.550861                            6.196520      -0.207180       1.966802                    0.999256      24.699708      68.349578       0.646673       0.430864      -1.056644      -0.010027       0.021429       0.021177       0.031752       0.029032      -0.031655      -0.004746       0.035387      -0.109621      -0.049219      -0.012337       0.061556             13.029964      10.682149      -8.512800       1.440199      17.322212      -0.455326      11.085532           0.000000
          212              C       6.655393       1.258657       9.403543       0.075500      29.573526 0.32543139E+03  0.71428051E+04                                 8.361892                            6.044153      -0.031369       1.996956                    0.999551      26.389296      74.191746       0.662909       0.420962      -1.057409       0.008555      -0.038929      -0.012266       0.041703       0.057817      -0.042122       0.011810       0.052634      -0.031887      -0.076148      -0.002975       0.079123             10.201543       7.680691      -4.970651       0.717528      12.222455       0.962997      10.701482           0.000000
          213              C       2.922450       6.746772      11.083108       0.659474      23.035299 0.23144814E+03  0.47271580E+04                                 7.580264                            5.469950      -0.214546       1.996604                    0.999310      21.942528      62.133752       0.618608       0.484780      -1.007347       0.034960      -0.050802      -0.007267       0.062096       0.110753      -0.028186      -0.020253       0.035546      -0.064355      -0.101554      -0.029204       0.130758              9.524885       8.041407      -4.787480       0.192811      11.241732       1.436164       9.291517           0.000000
          214              C       2.018439       7.919826      11.143754      -0.083086      38.935132 0.43950972E+03  0.10256894E+05                                 9.884621                            6.891366       0.173687       2.058952                    0.999405      27.281402      75.604893       0.647717       0.405204      -1.082367      -0.017829       0.031283       0.012800       0.038214       0.010128      -0.007386      -0.005356       0.004412       0.002663      -0.010837      -0.004740       0.015577             12.950390      11.293598      -8.213429      -0.065244      16.193722       2.003478      11.363849           0.000000
          215              C       1.854782       8.634680      12.319618      -0.038461      33.813205 0.40063098E+03  0.92401102E+04                                 9.175997                            6.715750       0.029474       1.996592                    0.999670      28.125597      80.420706       0.629068       0.422159      -1.059212      -0.013517       0.011427      -0.019512       0.026344       0.025679       0.000818      -0.016828       0.025150      -0.033614      -0.033266      -0.002488       0.035753             11.241793       9.551855      -6.242857      -0.042379      13.077601       1.788834      11.095924           0.000000
          216              C       1.056758       9.755132      12.339833      -0.169391      36.534664 0.42924983E+03  0.10077915E+05                                 9.613459                            6.927903       0.038843       1.987808                    0.999351      29.557751      85.422850       0.622187       0.419300      -1.060435       0.014785      -0.023157       0.007992       0.028613       0.030076      -0.020405       0.013846       0.011250      -0.059571      -0.044228       0.002803       0.041425             11.850970      10.298581      -7.097613       0.874582      13.996889       0.179115      11.257439          -0.000000
          217              C       0.464475      10.165077      11.189239       0.192043      36.640267 0.35865238E+03  0.80347528E+04                                 9.856570                            6.443184      -0.230045       1.954521                    0.999215      25.297704      70.960686       0.629867       0.434069      -1.053363       0.009507      -0.020218      -0.032887       0.039758       0.035743      -0.026228      -0.016136       0.026005      -0.112343      -0.046703      -0.019202       0.065905             13.521312      11.530499      -9.304787       0.411034      18.442897       1.059522      10.590541           0.000000
          218              C       1.340430       8.360892      10.006636       0.054722      30.964131 0.35858327E+03  0.80638949E+04                                 8.640818                            6.350522       0.014378       2.001247                    0.999571      27.257843      77.577166       0.645790       0.421755      -1.056881      -0.016779       0.035393       0.004279       0.039402       0.059341      -0.029082       0.007753       0.034285      -0.025711      -0.067441      -0.003225       0.070666             10.489259       8.492094      -5.365580       0.081205      12.053832       1.464479      10.921850           0.000001
          219              C      15.262203      11.422991      11.175762       0.182034      37.449159 0.37335987E+03  0.84476849E+04                                10.020613                            6.586224      -0.205940       1.959451                    0.999332      25.577473      72.074125       0.621326       0.435689      -1.052509      -0.014683       0.017666      -0.033430       0.040562       0.026176      -0.038979      -0.025104       0.025153      -0.063045      -0.046114      -0.018527       0.064642             13.727186      11.671523      -9.313321       0.987018      19.375261       1.135594      10.134773           0.000000
          220              C      15.307403      12.257218      12.233702      -0.174269      35.277040 0.40419326E+03  0.93468676E+04                                 9.343490                            6.694837       0.152966       2.025442                    0.999748      29.134749      83.531106       0.636952       0.415836      -1.062767      -0.009608       0.019023      -0.001617       0.021372       0.018366      -0.003806      -0.024384       0.051001      -0.020026      -0.042344       0.004280       0.038064             11.506474       8.492613      -6.140875       0.746856      15.411418       1.337014      10.615390          -0.000000
          221              C      14.713562      13.447693      12.159579      -0.037772      33.428195 0.37587364E+03  0.85620903E+04                                 9.153045                            6.544781      -0.043425       1.976179                    0.999695      28.009875      80.515750       0.629200       0.427346      -1.052267      -0.002715      -0.014815      -0.024162       0.028472       0.032936      -0.028827       0.003806       0.034394      -0.034758      -0.043904      -0.007730       0.051633             11.299592       8.512139      -5.763271       1.949969      14.370934      -0.397886      11.015703           0.000000
          222              C      14.044905      13.861587      11.051100      -0.071335      37.005507 0.41359628E+03  0.95275498E+04                                 9.588796                            6.717837       0.233871       2.089732                    0.999497      26.766044      74.227706       0.649812       0.409179      -1.077356       0.023389      -0.028662       0.017221       0.040806       0.015246      -0.005275      -0.003184       0.038534       0.002044      -0.024975      -0.000709       0.025684             12.328818       8.725123      -6.100924       2.239860      16.843865      -0.290855      11.417466          -0.000000
          223              C      13.949828      12.996593      10.011690       0.061098      30.760222 0.37112362E+03  0.84336038E+04                                 8.702104                            6.532693      -0.059008       1.983434                    0.999298      27.314779      78.622721       0.625049       0.431218      -1.049081       0.027375      -0.036074      -0.002332       0.045345       0.034963      -0.011220      -0.034454       0.090267      -0.027761      -0.067764      -0.000653       0.068417             10.305957       7.964982      -4.411718       1.959639      12.233649       0.155733      10.719239           0.000000
          224              C      13.477560      15.241275      10.955077       0.678107      24.454406 0.23922974E+03  0.49240370E+04                                 7.876618                            5.571618      -0.316865       1.957731                    0.998839      22.082164      62.662693       0.611535       0.486608      -1.006934      -0.024403       0.058335      -0.001064       0.063242       0.066625      -0.049952      -0.008726       0.170363      -0.019833      -0.105574      -0.024281       0.129855              9.882117       6.682468      -3.226688       2.019630      12.445761       0.279888      10.518121           0.000000
          225              N       1.309258       9.138021      16.057787      -0.311982      41.624835 0.55367181E+03  0.13463317E+05                                 9.793261                            7.432208       0.555984       2.165367                    0.999748      28.998403      77.696887       0.673274       0.374123      -1.122685      -0.081794      -0.146635       0.170291       0.239147      -0.104210       0.051984       0.117333       0.018835      -0.195691      -0.192831       0.044250       0.148580             11.901046      11.564634      -7.126636      -2.063067      15.389759       0.013323       8.748747          -0.000000
          226              N       7.994265       1.453014       1.558272      -0.281781      46.135210 0.60420631E+03  0.15154179E+05                                10.841107                            8.019111      -0.003433       1.984730                    0.999058      30.024324      84.173579       0.611872       0.399115      -1.094644      -0.184829       0.062002       0.136627       0.238061       0.055209       0.150089      -0.085854      -0.192147      -0.078325      -0.235054       0.082182       0.152871             13.198892       9.722363      -6.224418       1.386712      18.403632      -5.925136      11.470680          -0.000001
          227              N       9.049464      24.327531       1.726734      -0.275559      45.072279 0.57916107E+03  0.14337761E+05                                10.573344                            7.787576       0.155877       2.040203                    0.999425      29.432936      81.322861       0.630068       0.392678      -1.101811      -0.040384      -0.117369       0.197959       0.233654      -0.050067       0.033018       0.147736       0.051555      -0.402880      -0.227317       0.084355       0.142962             13.029800      10.934492      -7.772550      -2.702740      17.577116       2.578583      10.577792          -0.000001
          228              N       0.467592       1.371146       1.027618      -0.285639      39.542298 0.46877335E+03  0.10978693E+05                                 9.538231                            6.885177       0.562416       2.191582                    0.999728      27.720997      73.864007       0.689636       0.379226      -1.114363       0.112028       0.065904      -0.177971       0.220380      -0.017461       0.114382       0.060051      -0.071096      -0.292458      -0.182814       0.073520       0.109293             11.901416       9.054548       6.647075       1.455620      15.808588       3.240693      10.841112          -0.000001
          229              N       7.239883      10.711084       1.623973      -0.266734      43.054307 0.52797688E+03  0.12794603E+05                                10.287857                            7.449109       0.211431       2.067215                    0.999464      28.819402      79.243563       0.641312       0.394117      -1.098838      -0.113698      -0.063418       0.178973       0.221315      -0.036398       0.141577       0.074472      -0.088389      -0.313628      -0.221785       0.097720       0.124065             12.855415      10.563839       7.576493       2.283532      16.752968       4.336591      11.249436          -0.000001
          230              N       8.821902      12.979306       1.600388      -0.271733      43.478061 0.58761315E+03  0.14612977E+05                                10.369027                            7.870337       0.018245       1.994529                    0.999089      29.661498      82.382653       0.623064       0.395300      -1.098987      -0.029187       0.162178       0.163509       0.232140       0.051555       0.004612      -0.162712       0.114740      -0.245893      -0.219343       0.072243       0.147099             12.503546      11.449690       7.368729      -2.937219      15.637690      -2.409421      10.423259          -0.000001
          231              N       9.102458      12.592917       9.211496      -0.311982      41.624848 0.55367218E+03  0.13463328E+05                                 9.793264                            7.432210       0.555984       2.165367                    0.999748      28.998403      77.696889       0.673274       0.374123      -1.122685      -0.081794       0.146635      -0.170291       0.239147       0.104210      -0.051984       0.117333       0.018835      -0.195691      -0.192831       0.044250       0.148580             11.901051      11.564637       7.126638       2.063067      15.389767       0.013321       8.748748          -0.000001
          232              N       0.201065      22.773966       6.864822      -0.281781      46.135215 0.60420604E+03  0.15154171E+05                                10.841108                            8.019109      -0.003433       1.984730                    0.999058      30.024326      84.173587       0.611872       0.399115      -1.094644      -0.184829      -0.062002      -0.136627       0.238061      -0.055209      -0.150089      -0.085854      -0.192146      -0.078325      -0.235054       0.082182       0.152871             13.198896       9.722364       6.224422      -1.386715      18.403645      -5.925142      11.470681          -0.000001
          233              N       1.256264      -0.100551       6.696360      -0.275559      45.072301 0.57916093E+03  0.14337757E+05                                10.573347                            7.787575       0.155877       2.040203                    0.999425      29.432936      81.322861       0.630068       0.392678      -1.101811      -0.040384       0.117369      -0.197959       0.233654       0.050067      -0.033018       0.147736       0.051555      -0.402880      -0.227317       0.084355       0.142962             13.029808      10.934500       7.772563       2.702743      17.577136       2.578589      10.577788          -0.000001
          234              N       8.260792      22.855833       7.395477      -0.285639      39.542290 0.46877303E+03  0.10978684E+05                                 9.538229                            6.885174       0.562416       2.191582                    0.999728      27.720997      73.864007       0.689636       0.379226      -1.114363       0.112028      -0.065904       0.177971       0.220380       0.017461      -0.114382       0.060051      -0.071096      -0.292458      -0.182814       0.073520       0.109293             11.901415       9.054548      -6.647075      -1.455621      15.808588       3.240696      10.841109          -0.000001
          235              N      15.033083      13.515895       6.799122      -0.266734      43.054307 0.52797701E+03  0.12794607E+05                                10.287858                            7.449110       0.211432       2.067215                    0.999464      28.819402      79.243564       0.641312       0.394117      -1.098838      -0.113698       0.063418      -0.178973       0.221315       0.036398      -0.141577       0.074472      -0.088389      -0.313628      -0.221785       0.097720       0.124065             12.855414      10.563836      -7.576489      -2.283531      16.752961       4.336590      11.249444          -0.000001
          236              N       1.028702      11.247673       6.822707      -0.271733      43.478067 0.58761357E+03  0.14612990E+05                                10.369028                            7.870340       0.018245       1.994529                    0.999089      29.661498      82.382653       0.623064       0.395300      -1.098987      -0.029187      -0.162178      -0.163509       0.232140      -0.051555      -0.004612      -0.162712       0.114740      -0.245893      -0.219343       0.072243       0.147099             12.503546      11.449687      -7.368728       2.937216      15.637691      -2.409420      10.423260          -0.000000
          237              N      14.277142      13.840938       0.788402      -0.311982      41.624838 0.55367186E+03  0.13463318E+05                                 9.793261                            7.432208       0.555983       2.165367                    0.999748      28.998404      77.696891       0.673274       0.374123      -1.122685       0.081794       0.146635      -0.170291       0.239147      -0.104210       0.051984       0.117333       0.018835      -0.195691      -0.192831       0.044250       0.148580             11.901047      11.564635      -7.126636      -2.063067      15.389759       0.013323       8.748747          -0.000000
          238              N       7.592135      21.525945      15.287917      -0.281781      46.135213 0.60420635E+03  0.15154180E+05                                10.841108                            8.019111      -0.003433       1.984730                    0.999058      30.024325      84.173583       0.611872       0.399115      -1.094644       0.184829      -0.062002      -0.136627       0.238061       0.055209       0.150089      -0.085854      -0.192147      -0.078325      -0.235054       0.082182       0.152871             13.198893       9.722364      -6.224419       1.386712      18.403634      -5.925137      11.470681          -0.000001
          239              N       6.536936      -1.348572      15.119455      -0.275559      45.072282 0.57916111E+03  0.14337762E+05                                10.573345                            7.787576       0.155877       2.040203                    0.999425      29.432937      81.322865       0.630068       0.392678      -1.101811       0.040384       0.117369      -0.197959       0.233654      -0.050067       0.033018       0.147736       0.051555      -0.402880      -0.227317       0.084355       0.142962             13.029801      10.934492      -7.772551      -2.702741      17.577118       2.578583      10.577793          -0.000001
          240              N      15.118808      21.607813      15.818571      -0.285639      39.542297 0.46877334E+03  0.10978692E+05                                 9.538230                            6.885176       0.562416       2.191582                    0.999728      27.720997      73.864006       0.689636       0.379226      -1.114363      -0.112028      -0.065904       0.177971       0.220380      -0.017461       0.114382       0.060051      -0.071096      -0.292458      -0.182814       0.073520       0.109293             11.901416       9.054548       6.647074       1.455620      15.808588       3.240693      10.841112          -0.000001
          241              N       8.346517      12.267875      15.222216      -0.266734      43.054310 0.52797691E+03  0.12794605E+05                                10.287858                            7.449110       0.211432       2.067215                    0.999464      28.819402      79.243566       0.641312       0.394117      -1.098838       0.113698       0.063418      -0.178972       0.221315      -0.036398       0.141577       0.074472      -0.088389      -0.313628      -0.221785       0.097720       0.124065             12.855416      10.563840       7.576494       2.283532      16.752970       4.336592      11.249437          -0.000001
          242              N       6.764498       9.999653      15.245801      -0.271733      43.478062 0.58761316E+03  0.14612977E+05                                10.369027                            7.870337       0.018245       1.994529                    0.999089      29.661499      82.382655       0.623064       0.395300      -1.098987       0.029187      -0.162178      -0.163509       0.232140       0.051555       0.004612      -0.162712       0.114740      -0.245894      -0.219343       0.072243       0.147099             12.503546      11.449690       7.368729      -2.937219      15.637690      -2.409421      10.423259          -0.000000
          243              N       6.483942      10.386042       7.634693      -0.311982      41.624848 0.55367218E+03  0.13463328E+05                                 9.793264                            7.432210       0.555984       2.165367                    0.999748      28.998403      77.696889       0.673274       0.374123      -1.122685       0.081794      -0.146635       0.170291       0.239147       0.104210      -0.051984       0.117333       0.018835      -0.195691      -0.192831       0.044250       0.148580             11.901051      11.564637       7.126638       2.063067      15.389767       0.013321       8.748748          -0.000000
          244              N      15.385335       0.204993       9.981367      -0.281781      46.135218 0.60420610E+03  0.15154173E+05                                10.841108                            8.019109      -0.003433       1.984730                    0.999058      30.024328      84.173593       0.611872       0.399115      -1.094644       0.184830       0.062002       0.136627       0.238061      -0.055209      -0.150089      -0.085854      -0.192147      -0.078324      -0.235054       0.082182       0.152871             13.198896       9.722364       6.224422      -1.386714      18.403645      -5.925142      11.470681          -0.000001
          245              N      14.330136      23.079510      10.149829      -0.275559      45.072307 0.57916101E+03  0.14337760E+05                                10.573349                            7.787576       0.155876       2.040203                    0.999425      29.432937      81.322868       0.630068       0.392678      -1.101811       0.040384      -0.117369       0.197959       0.233654       0.050067      -0.033018       0.147736       0.051555      -0.402880      -0.227317       0.084355       0.142962             13.029810      10.934501       7.772564       2.702743      17.577139       2.578590      10.577790          -0.000001
          246              N       7.325608       0.123126       9.450712      -0.285639      39.542290 0.46877303E+03  0.10978684E+05                                 9.538229                            6.885174       0.562416       2.191582                    0.999728      27.720997      73.864007       0.689636       0.379226      -1.114363      -0.112028       0.065904      -0.177971       0.220380       0.017461      -0.114382       0.060051      -0.071096      -0.292458      -0.182814       0.073520       0.109293             11.901415       9.054548      -6.647075      -1.455621      15.808588       3.240697      10.841109          -0.000001
          247              N       0.553317       9.463064      10.047067      -0.266734      43.054305 0.52797699E+03  0.12794607E+05                                10.287857                            7.449110       0.211432       2.067215                    0.999464      28.819401      79.243561       0.641312       0.394117      -1.098838       0.113698      -0.063418       0.178972       0.221315       0.036398      -0.141577       0.074472      -0.088389      -0.313628      -0.221785       0.097720       0.124065             12.855413      10.563836      -7.576489      -2.283531      16.752960       4.336590      11.249444          -0.000001
          248              N      14.557698      11.731286      10.023482      -0.271733      43.478058 0.58761344E+03  0.14612985E+05                                10.369026                            7.870338       0.018245       1.994529                    0.999089      29.661496      82.382642       0.623064       0.395300      -1.098987       0.029187       0.162177       0.163509       0.232140      -0.051555      -0.004612      -0.162712       0.114740      -0.245893      -0.219342       0.072243       0.147099             12.503543      11.449685      -7.368726       2.937216      15.637687      -2.409420      10.423258          -0.000000
          249              O       2.581108       5.189545      16.606973      -0.681291      40.793420 0.61099055E+03  0.15210724E+05                                 9.475586                            7.711299       0.119534       2.051685                    0.997117      29.891222      80.744674       0.674123       0.364966      -1.130911      -0.070983       0.043748       0.018986       0.085516       0.070067       0.005337       0.048332       0.074775      -0.018413      -0.094332       0.002154       0.092178             11.196244      10.174056      -4.275545      -3.465898      12.362778       3.069342      11.051898           0.000000
          250              O       1.772174       7.706753       1.853081      -0.671445      39.204491 0.58867195E+03  0.14506988E+05                                 9.186380                            7.545544       0.243379       2.097708                    0.996571      29.485187      79.023420       0.685272       0.362693      -1.133647      -0.014562       0.067676      -0.042150       0.081048       0.061552       0.024183       0.012472       0.080319       0.090794      -0.088629       0.013698       0.074931             10.665173       6.833471      -1.709568       0.194299      11.158676      -4.190071      14.003371           0.000000
          251              O       5.556552       4.699406       0.761448      -0.683735      42.143336 0.63775722E+03  0.16026442E+05                                 9.668220                            7.871177       0.163356       2.065096                    0.996792      29.958394      80.946553       0.669066       0.364297      -1.132965       0.019350      -0.069029       0.047769       0.086147       0.075463       0.016323       0.017954       0.038718       0.078040      -0.091067       0.014780       0.076288             11.476697       7.418101      -2.268352       1.298338      11.342534      -4.260500      15.669456           0.000000
          252              O       4.816198       4.746900       2.882383      -0.671255      40.863258 0.62149335E+03  0.15527898E+05                                 9.498364                            7.786941       0.144375       2.064224                    0.997192      29.671876      80.121549       0.670041       0.365871      -1.130965       0.078897      -0.032649      -0.021467       0.088043       0.070297      -0.006259       0.042416       0.026246      -0.064210      -0.083508      -0.003695       0.087203             11.195383      10.683882      -4.468843      -3.558091      12.157560       2.710525      10.744706           0.000000
          253              O       9.859957      20.278351       2.250651      -0.728667      47.485110 0.64566752E+03  0.16311920E+05                                10.467089                            7.907466       0.124790       2.033235                    0.997958      30.924177      84.396284       0.667595       0.363159      -1.131306      -0.069085       0.086304       0.048591       0.120757       0.071401      -0.014147       0.037671       0.158040      -0.012128      -0.118612       0.010089       0.108523             13.010291       6.997767      -1.883264      -1.879947      14.377703       6.353406      17.655403           0.000000
          254              O      10.148305      20.573055       4.405278      -0.681188      47.530029 0.63007404E+03  0.15760673E+05                                10.441432                            7.789976       0.354291       2.133537                    0.996918      29.503107      79.125883       0.677971       0.361170      -1.137195       0.009819       0.093702      -0.025750       0.097670       0.027893       0.018641      -0.014775       0.148678       0.051857      -0.091031       0.015865       0.075166             13.094645       7.881691      -2.816673       3.273806      12.431020      -5.601566      18.971224           0.000000
          255              O       3.154687       2.096399      15.698964      -0.625800      36.345473 0.54935448E+03  0.13280865E+05                                 8.705115                            7.265375       0.443050       2.183379                    0.996901      28.307599      74.678378       0.703133       0.360325      -1.137664      -0.035338      -0.060521      -0.011209       0.070973      -0.055721      -0.022169      -0.038865       0.089194       0.044908      -0.096703       0.032536       0.064167             10.011702       8.757064       2.541461      -3.084912       9.125354      -1.486417      12.152687           0.000000
          256              O       2.679302       4.881447       0.977079      -0.751978      54.558903 0.80401261E+03  0.21436401E+05                                11.528265                            8.889082      -0.117934       1.944806                    0.998477      32.275561      90.203108       0.623354       0.368538      -1.128248      -0.011497      -0.069403      -0.074449       0.102429      -0.090514       0.060679       0.006010       0.037717      -0.021429      -0.108818      -0.004104       0.112922             14.563540       8.885510       2.873330       2.220597      16.916714       7.585656      17.888396           0.000000
          257              O       4.677479       7.420309       1.568380      -0.747476      54.493594 0.83037106E+03  0.22323073E+05                                11.540643                            9.061609      -0.068964       1.956994                    0.997611      32.331540      90.795825       0.614405       0.370826      -1.126269       0.017301       0.069706       0.076403       0.104861      -0.095520       0.058217      -0.002488       0.012911      -0.051305      -0.105409      -0.013983       0.119392             14.374041       9.311392       3.053762       2.822640      16.059089       6.671678      17.751643           0.000000
          258              O       4.280025       7.654372       3.719639      -0.632290      37.893175 0.58088980E+03  0.14240714E+05                                 8.978735                            7.489977       0.390106       2.161490                    0.996766      28.645964      76.102810       0.689874       0.362158      -1.136211       0.044341       0.062506       0.013784       0.077866      -0.058437      -0.032946      -0.035467       0.061387       0.051654      -0.094786       0.033816       0.060970             10.362025       9.259000       2.799741      -3.690512       9.268490      -1.577097      12.558586           0.000000
          259              O      10.555110      16.786761       1.504365      -0.675642      48.900289 0.67351915E+03  0.17110322E+05                                10.635774                            8.063626       0.322984       2.124363                    0.996007      29.620073      79.747822       0.665972       0.362028      -1.137868       0.011883      -0.101646       0.022090       0.104695      -0.033618      -0.004664      -0.021130       0.147997       0.075175      -0.097623       0.028875       0.068748             13.179425      10.076057       3.374007      -5.137748      12.067543      -4.690176      17.394675           0.000000
          260              O       9.599664      17.283399       3.465261      -0.736323      45.749903 0.65724308E+03  0.16667103E+05                                10.189681                            7.952576       0.109875       2.023157                    0.997976      31.195756      85.111470       0.669347       0.360845      -1.133876      -0.071519      -0.071378      -0.061688       0.118386      -0.084536       0.037910       0.031768       0.108115       0.003488      -0.118833       0.015542       0.103291             12.357712       6.963170       0.919906       0.519757      14.983824       5.954957      15.126142           0.000000
          261              O      10.374308      16.541393       8.662310      -0.681291      40.793413 0.61099055E+03  0.15210724E+05                                 9.475585                            7.711299       0.119534       2.051685                    0.997117      29.891221      80.744673       0.674122       0.364966      -1.130911      -0.070983      -0.043748      -0.018986       0.085516      -0.070067      -0.005337       0.048332       0.074775      -0.018413      -0.094332       0.002154       0.092178             11.196243      10.174055       4.275545       3.465897      12.362779       3.069339      11.051895           0.000000
          262              O       9.565374      16.520227       6.570014      -0.671445      39.204479 0.58867159E+03  0.14506977E+05                                 9.186377                            7.545542       0.243379       2.097708                    0.996571      29.485185      79.023412       0.685272       0.362693      -1.133647      -0.014562      -0.067676       0.042150       0.081048      -0.061552      -0.024183       0.012472       0.080319       0.090794      -0.088629       0.013698       0.074931             10.665171       6.833468       1.709566      -0.194298      11.158680      -4.190074      14.003364           0.000000
          263              O      13.349752      19.527573       7.661647      -0.683735      42.143363 0.63775752E+03  0.16026451E+05                                 9.668225                            7.871179       0.163356       2.065096                    0.996792      29.958395      80.946560       0.669066       0.364297      -1.132965       0.019350       0.069029      -0.047769       0.086147      -0.075463      -0.016323       0.017954       0.038718       0.078040      -0.091067       0.014780       0.076288             11.476706       7.418104       2.268355      -1.298340      11.342547      -4.260508      15.669466           0.000000
          264              O      12.609398      19.480080       5.540712      -0.671255      40.863262 0.62149344E+03  0.15527901E+05                                 9.498365                            7.786942       0.144375       2.064224                    0.997192      29.671877      80.121556       0.670041       0.365871      -1.130965       0.078897       0.032649       0.021467       0.088043      -0.070297       0.006259       0.042416       0.026246      -0.064210      -0.083508      -0.003695       0.087203             11.195385      10.683886       4.468847       3.558090      12.157565       2.710524      10.744704           0.000000
          265              O       2.066757       3.948628       6.172444      -0.728667      47.485088 0.64566712E+03  0.16311907E+05                                10.467085                            7.907463       0.124790       2.033235                    0.997958      30.924176      84.396278       0.667595       0.363159      -1.131306      -0.069085      -0.086304      -0.048591       0.120757      -0.071401       0.014147       0.037671       0.158040      -0.012128      -0.118612       0.010089       0.108523             13.010285       6.997765       1.883262       1.879945      14.377692       6.353399      17.655399           0.000000
          266              O       2.355105       3.653924       4.017816      -0.681188      47.530034 0.63007437E+03  0.15760683E+05                                10.441433                            7.789978       0.354291       2.133537                    0.996918      29.503107      79.125881       0.677971       0.361170      -1.137195       0.009819      -0.093702       0.025750       0.097670      -0.027893      -0.018641      -0.014775       0.148678       0.051857      -0.091031       0.015865       0.075166             13.094644       7.881690       2.816669      -3.273802      12.431012      -5.601558      18.971230           0.000000
          267              O      10.947887      19.634539       9.570320      -0.625800      36.345476 0.54935461E+03  0.13280869E+05                                 8.705116                            7.265376       0.443050       2.183379                    0.996901      28.307599      74.678378       0.703133       0.360325      -1.137664      -0.035338       0.060521       0.011209       0.070973       0.055721       0.022170      -0.038865       0.089194       0.044908      -0.096703       0.032536       0.064167             10.011703       8.757066      -2.541463       3.084911       9.125358      -1.486419      12.152685           0.000000
          268              O      10.472502      19.345532       7.446016      -0.751978      54.558921 0.80401293E+03  0.21436411E+05                                11.528268                            8.889084      -0.117934       1.944806                    0.998477      32.275560      90.203107       0.623354       0.368538      -1.128248      -0.011497       0.069403       0.074449       0.102429       0.090514      -0.060679       0.006010       0.037717      -0.021429      -0.108818      -0.004104       0.112922             14.563546       8.885514      -2.873333      -2.220599      16.916728       7.585662      17.888396           0.000000
          269              O      12.470679      16.806671       6.854714      -0.747476      54.493603 0.83037112E+03  0.22323075E+05                                11.540644                            9.061609      -0.068964       1.956994                    0.997611      32.331541      90.795830       0.614405       0.370826      -1.126269       0.017301      -0.069706      -0.076403       0.104861       0.095520      -0.058217      -0.002488       0.012911      -0.051305      -0.105409      -0.013983       0.119392             14.374045       9.311392      -3.053762      -2.822639      16.059095       6.671680      17.751647           0.000000
          270              O      12.073225      16.572608       4.703456      -0.632290      37.893165 0.58088940E+03  0.14240702E+05                                 8.978733                            7.489974       0.390106       2.161490                    0.996766      28.645964      76.102810       0.689874       0.362158      -1.136211       0.044341      -0.062506      -0.013784       0.077866       0.058437       0.032946      -0.035467       0.061387       0.051654      -0.094786       0.033816       0.060970             10.362024       9.258998      -2.799741       3.690513       9.268488      -1.577097      12.558585           0.000000
          271              O       2.761910       7.440218       6.918730      -0.675642      48.900306 0.67351961E+03  0.17110337E+05                                10.635776                            8.063629       0.322984       2.124363                    0.996007      29.620074      79.747824       0.665972       0.362028      -1.137868       0.011883       0.101646      -0.022090       0.104695       0.033618       0.004664      -0.021130       0.147997       0.075175      -0.097623       0.028875       0.068748             13.179429      10.076055      -3.374005       5.137746      12.067546      -4.690177      17.394684           0.000000
          272              O       1.806464       6.943580       4.957833      -0.736323      45.749896 0.65724300E+03  0.16667100E+05                                10.189680                            7.952575       0.109875       2.023157                    0.997976      31.195755      85.111468       0.669347       0.360845      -1.133876      -0.071519       0.071378       0.061688       0.118386       0.084536      -0.037910       0.031768       0.108115       0.003488      -0.118833       0.015542       0.103291             12.357711       6.963170      -0.919907      -0.519760      14.983818       5.954955      15.126143           0.000000
          273              O      13.005292      17.789414       0.239216      -0.681291      40.793418 0.61099052E+03  0.15210723E+05                                 9.475586                            7.711299       0.119534       2.051685                    0.997117      29.891221      80.744671       0.674123       0.364966      -1.130911       0.070983      -0.043748      -0.018986       0.085516       0.070067       0.005337       0.048332       0.074775      -0.018413      -0.094332       0.002154       0.092178             11.196244      10.174056      -4.275545      -3.465898      12.362778       3.069342      11.051898           0.000000
          274              O      13.814226      15.272206      14.993108      -0.671445      39.204489 0.58867191E+03  0.14506986E+05                                 9.186379                            7.545544       0.243379       2.097708                    0.996571      29.485186      79.023416       0.685272       0.362693      -1.133647       0.014562      -0.067676       0.042150       0.081048       0.061552       0.024183       0.012472       0.080319       0.090794      -0.088629       0.013698       0.074931             10.665172       6.833471      -1.709568       0.194299      11.158676      -4.190071      14.003370           0.000000
          275              O      10.029848      18.279553      16.084741      -0.683735      42.143346 0.63775738E+03  0.16026447E+05                                 9.668223                            7.871179       0.163356       2.065096                    0.996792      29.958395      80.946563       0.669066       0.364297      -1.132965      -0.019350       0.069029      -0.047769       0.086147       0.075463       0.016323       0.017954       0.038718       0.078040      -0.091067       0.014780       0.076288             11.476700       7.418103      -2.268353       1.298338      11.342537      -4.260502      15.669460           0.000000
          276              O      10.770202      18.232059      13.963806      -0.671255      40.863262 0.62149342E+03  0.15527900E+05                                 9.498365                            7.786942       0.144375       2.064224                    0.997192      29.671877      80.121554       0.670041       0.365871      -1.130965      -0.078897       0.032649       0.021467       0.088043       0.070297      -0.006259       0.042416       0.026246      -0.064210      -0.083508      -0.003695       0.087203             11.195384      10.683883      -4.468844      -3.558091      12.157562       2.710526      10.744707           0.000000
          277              O       5.726443       2.700608      14.595538      -0.728667      47.485107 0.64566748E+03  0.16311919E+05                                10.467089                            7.907465       0.124790       2.033235                    0.997958      30.924177      84.396282       0.667595       0.363159      -1.131306       0.069085      -0.086304      -0.048591       0.120757       0.071401      -0.014147       0.037671       0.158040      -0.012128      -0.118612       0.010089       0.108523             13.010290       6.997767      -1.883264      -1.879947      14.377702       6.353406      17.655401           0.000000
          278              O       5.438095       2.405904      12.440911      -0.681188      47.530026 0.63007400E+03  0.15760672E+05                                10.441431                            7.789976       0.354291       2.133537                    0.996918      29.503107      79.125880       0.677971       0.361170      -1.137195      -0.009819      -0.093702       0.025750       0.097670       0.027893       0.018641      -0.014775       0.148678       0.051857      -0.091031       0.015865       0.075166             13.094644       7.881690      -2.816672       3.273805      12.431019      -5.601566      18.971222           0.000000
          279              O      12.431713      20.882560       1.147225      -0.625800      36.345472 0.54935447E+03  0.13280864E+05                                 8.705115                            7.265375       0.443050       2.183379                    0.996901      28.307599      74.678377       0.703133       0.360325      -1.137664       0.035338       0.060521       0.011209       0.070973      -0.055721      -0.022170      -0.038865       0.089194       0.044908      -0.096703       0.032536       0.064167             10.011701       8.757064       2.541461      -3.084912       9.125354      -1.486417      12.152687           0.000000
          280              O      12.907098      18.097512      15.869110      -0.751978      54.558904 0.80401263E+03  0.21436401E+05                                11.528265                            8.889082      -0.117934       1.944806                    0.998477      32.275561      90.203109       0.623354       0.368538      -1.128248       0.011497       0.069403       0.074449       0.102429      -0.090514       0.060679       0.006010       0.037717      -0.021429      -0.108818      -0.004104       0.112922             14.563540       8.885511       2.873330       2.220597      16.916714       7.585656      17.888396           0.000000
          281              O      10.908921      15.558650      15.277809      -0.747476      54.493597 0.83037110E+03  0.22323075E+05                                11.540644                            9.061609      -0.068964       1.956994                    0.997611      32.331540      90.795828       0.614405       0.370826      -1.126269      -0.017301      -0.069706      -0.076403       0.104861      -0.095520       0.058217      -0.002488       0.012911      -0.051305      -0.105409      -0.013983       0.119392             14.374043       9.311393       3.053762       2.822641      16.059091       6.671678      17.751644           0.000000
          282              O      11.306375      15.324587      13.126550      -0.632290      37.893175 0.58088980E+03  0.14240714E+05                                 8.978735                            7.489977       0.390106       2.161490                    0.996766      28.645963      76.102809       0.689874       0.362158      -1.136211      -0.044341      -0.062506      -0.013784       0.077866      -0.058437      -0.032946      -0.035467       0.061387       0.051654      -0.094786       0.033816       0.060970             10.362026       9.259000       2.799742      -3.690512       9.268491      -1.577098      12.558587           0.000000
          283              O       5.031290       6.192198      15.341824      -0.675642      48.900289 0.67351915E+03  0.17110323E+05                                10.635774                            8.063626       0.322984       2.124363                    0.996007      29.620073      79.747823       0.665972       0.362028      -1.137868      -0.011883       0.101646      -0.022090       0.104695      -0.033618      -0.004664      -0.021130       0.147997       0.075175      -0.097623       0.028875       0.068748             13.179426      10.076057       3.374007      -5.137749      12.067544      -4.690177      17.394676           0.000000
          284              O       5.986736       5.695560      13.380928      -0.736323      45.749904 0.65724308E+03  0.16667103E+05                                10.189682                            7.952576       0.109875       2.023157                    0.997976      31.195756      85.111470       0.669347       0.360845      -1.133876       0.071519       0.071378       0.061688       0.118386      -0.084536       0.037910       0.031768       0.108115       0.003488      -0.118833       0.015542       0.103291             12.357712       6.963170       0.919907       0.519757      14.983824       5.954957      15.126142           0.000000
          285              O       5.212092       6.437566       8.183879      -0.681291      40.793411 0.61099052E+03  0.15210723E+05                                 9.475585                            7.711299       0.119534       2.051685                    0.997117      29.891221      80.744671       0.674123       0.364966      -1.130911       0.070983       0.043748       0.018986       0.085516      -0.070067      -0.005337       0.048332       0.074775      -0.018413      -0.094332       0.002154       0.092178             11.196243      10.174055       4.275545       3.465897      12.362778       3.069339      11.051895           0.000000
          286              O       6.021026       6.458732      10.276175      -0.671445      39.204481 0.58867163E+03  0.14506978E+05                                 9.186378                            7.545542       0.243380       2.097708                    0.996571      29.485185      79.023414       0.685272       0.362693      -1.133647       0.014562       0.067676      -0.042150       0.081048      -0.061552      -0.024183       0.012472       0.080319       0.090794      -0.088629       0.013698       0.074931             10.665172       6.833469       1.709566      -0.194298      11.158681      -4.190074      14.003365           0.000000
          287              O       2.236648       3.451386       9.184542      -0.683735      42.143356 0.63775739E+03  0.16026447E+05                                 9.668224                            7.871178       0.163357       2.065096                    0.996792      29.958393      80.946551       0.669066       0.364297      -1.132965      -0.019350      -0.069029       0.047769       0.086147      -0.075463      -0.016323       0.017954       0.038719       0.078040      -0.091067       0.014780       0.076288             11.476704       7.418103       2.268354      -1.298340      11.342545      -4.260508      15.669463           0.000000
          288              O       2.977002       3.498879      11.305477      -0.671255      40.863259 0.62149339E+03  0.15527900E+05                                 9.498365                            7.786942       0.144375       2.064224                    0.997192      29.671876      80.121552       0.670041       0.365871      -1.130965      -0.078897      -0.032649      -0.021467       0.088043      -0.070297       0.006259       0.042416       0.026246      -0.064210      -0.083508      -0.003695       0.087203             11.195384      10.683886       4.468847       3.558090      12.157564       2.710524      10.744704           0.000000
          289              O      13.519643      19.030331      10.673745      -0.728667      47.485092 0.64566718E+03  0.16311909E+05                                10.467086                            7.907464       0.124790       2.033235                    0.997958      30.924176      84.396281       0.667595       0.363159      -1.131306       0.069085       0.086304       0.048591       0.120757      -0.071401       0.014147       0.037671       0.158040      -0.012128      -0.118612       0.010089       0.108523             13.010287       6.997765       1.883262       1.879945      14.377694       6.353400      17.655401           0.000000
          290              O      13.231295      19.325035      12.828373      -0.681188      47.530033 0.63007436E+03  0.15760682E+05                                10.441433                            7.789978       0.354291       2.133537                    0.996918      29.503107      79.125880       0.677971       0.361170      -1.137195      -0.009819       0.093702      -0.025750       0.097670      -0.027893      -0.018641      -0.014775       0.148678       0.051857      -0.091031       0.015865       0.075166             13.094644       7.881690       2.816669      -3.273802      12.431012      -5.601558      18.971230           0.000000
          291              O       4.638513       3.344420       7.275869      -0.625800      36.345473 0.54935457E+03  0.13280867E+05                                 8.705115                            7.265375       0.443050       2.183379                    0.996901      28.307599      74.678376       0.703133       0.360325      -1.137664       0.035338      -0.060521      -0.011209       0.070973       0.055721       0.022169      -0.038865       0.089194       0.044908      -0.096703       0.032536       0.064167             10.011702       8.757065      -2.541463       3.084911       9.125357      -1.486419      12.152684           0.000000
          292              O       5.113898       3.633427       9.400173      -0.751978      54.558921 0.80401293E+03  0.21436411E+05                                11.528268                            8.889084      -0.117934       1.944806                    0.998477      32.275560      90.203107       0.623354       0.368538      -1.128248       0.011497      -0.069403      -0.074449       0.102429       0.090514      -0.060679       0.006010       0.037717      -0.021429      -0.108818      -0.004104       0.112922             14.563546       8.885514      -2.873333      -2.220599      16.916729       7.585662      17.888395           0.000000
          293              O       3.115721       6.172288       9.991475      -0.747476      54.493600 0.83037107E+03  0.22323074E+05                                11.540644                            9.061609      -0.068964       1.956994                    0.997611      32.331540      90.795827       0.614405       0.370826      -1.126269      -0.017301       0.069706       0.076403       0.104861       0.095520      -0.058217      -0.002488       0.012911      -0.051305      -0.105409      -0.013983       0.119392             14.374044       9.311392      -3.053761      -2.822639      16.059095       6.671680      17.751646           0.000000
          294              O       3.513175       6.406351      12.142733      -0.632290      37.893165 0.58088940E+03  0.14240702E+05                                 8.978733                            7.489974       0.390106       2.161490                    0.996766      28.645964      76.102810       0.689874       0.362158      -1.136211      -0.044341       0.062506       0.013784       0.077866       0.058437       0.032946      -0.035467       0.061387       0.051654      -0.094786       0.033816       0.060970             10.362024       9.258998      -2.799741       3.690513       9.268488      -1.577097      12.558585           0.000000
          295              O      12.824490      15.538741       9.927459      -0.675642      48.900306 0.67351962E+03  0.17110337E+05                                10.635776                            8.063629       0.322984       2.124363                    0.996007      29.620074      79.747824       0.665972       0.362028      -1.137868      -0.011883      -0.101646       0.022090       0.104695       0.033618       0.004664      -0.021130       0.147997       0.075175      -0.097623       0.028875       0.068748             13.179429      10.076055      -3.374005       5.137746      12.067546      -4.690178      17.394684           0.000000
          296              O      13.779936      16.035379      11.888356      -0.736323      45.749894 0.65724296E+03  0.16667099E+05                                10.189680                            7.952575       0.109875       2.023157                    0.997976      31.195755      85.111466       0.669347       0.360845      -1.133876       0.071519      -0.071378      -0.061688       0.118386       0.084536      -0.037910       0.031768       0.108115       0.003488      -0.118833       0.015542       0.103291             12.357710       6.963170      -0.919907      -0.519760      14.983818       5.954955      15.126142           0.000000

******************************************************
Auxiliary information for the entire system
The total spin magnetic moment of the unit cell is   0.000008
The total net atomic charge of the unit cell is   0.000001
Accuracy of reproducing the electrostatic potential in the unit cell:
  The inner radius (bohr) =    5.0000
  The outer radius (bohr) =   12.0000
  Valid grid points have density less than (e/(bohr^3)) =    0.0001
  The number of valid grid points were=       685068
  The rms potential error without charges in kcal/mol is=      5.05121
  The rms potential error with partial charges in kcal/mol is=      1.47594
  The RRMSE value at monopole order=      0.29220
  The rms potential error with partial charges and cloud penetration in kcal/mol is=      1.47108
  The RRMSE value at monopole order with cloud penetration is=      0.29123
  The rms potential error with partial charges and atomic dipoles in kcal/mol is=      0.62727
  The RRMSE value at dipole order=      0.12418
  The rms potential error with partial charges, atomic dipoles and cloud penetration in kcal/mol is=      0.62285
  The RRMSE value at dipole order with cloud penetration=      0.12331

******************************************************
The electron densities and ab initio electrostatic potential were computed in VASP using the PBE functional and
projector augmented wave method. See the main text of the journal article for a description of computational details.
The atomic charges, dipoles, and quadrupoles were computed with the DDEC6 method as described in
(a) T. A. Manz and N. Gabaldon Limas, RSC Adv. 6 (2016) 47771-47801 DOI: 10.1039/c6ra04656h
(b) N. Gabaldon Limas and T. A. Manz, RSC Adv. 8 (2018) 2678-2707 DOI: 10.1039/c7ra11829e.
For each atom in the material, the electron cloud parameters were fit to the spherically averaged atom-in-material
electron density using radial positions for which this density was between 10^-4 and 10^-2 electrons per cubic bohr.
The polarizabilities, dispersion coefficients, and quantum Drude oscillator (QDO) parameters were fit using the MCLF method.
The magnetic structure of the system was optimized in VASP from the default ferromagnetic initial guess using spin polarization.
The atomic spin moments (ASMs) were computed on this optimized magnetic structure using the DDEC6 partition as inputs
to the method of T. A. Manz and D. S. Sholl, J. Chem. Theory Comput. 7 (2011) 4146-4164 DOI: 10.1021/ct200539n.
The RMSE and RRMSE were computed using a uniform grid with Ewald summation.
