# Supplementary material for: A collection of forcefield precursors for metal–organic frameworks
Source: RSC Adv. 2019 Nov 13;9(63):36492–507. doi: 10.1039/c9ra07327b (PMC9075174; doi:10.1039/c9ra07327b)
Supplement: RA-009-C9RA07327B-s4979 [file RA-009-C9RA07327B-s4979.xyz]

  159
jmolscript: load "" {1 1 1} spacegroup "x,y,z" unitcell [{     11.725800     0.000000     0.000000 }, {     -4.719575    14.710341     0.000000 }, {     -2.344163    -5.820694    15.487799 }]
Mn    -4.151196     7.718901    13.927093     1.090413
Mn     8.813258     1.170746     1.560706     1.090408
Mn     5.862900     0.000000     0.000000     1.185341
H     -2.166170     6.820619    10.276155     0.115296
H     -1.040354     6.508630     8.233314     0.129609
H      2.158844     8.490541     9.774350     0.126582
H      1.000186     8.810436    11.807898     0.112379
H      0.646678     5.797701     6.981900     0.060464
H      0.132303     7.138790     6.286498     0.078162
H      0.731072     1.601707     1.734633     0.125204
H      0.637146     3.370350     3.283413     0.122295
H      4.336749     4.535677     2.128024     0.132212
H      4.456951     2.736735     0.652036     0.112237
H      0.663888     5.361756     4.341230     0.099355
H      1.566258     4.459320     5.321608     0.085281
H      1.722900    11.390476     1.643255     0.121487
H      2.267943     9.683150     3.140926     0.129366
H     -1.526433     8.303808     2.900865     0.133636
H     -2.034041     9.951827     1.361378     0.112582
H      2.596548     7.622186     3.919962     0.094690
H      2.121574     8.535165     5.154340     0.098569
H      5.865984     5.695628    10.146057     0.113024
H      4.969235     5.583900     8.008741     0.114998
H      4.059138     9.505486     8.177558     0.135250
H      5.040755     9.645280    10.271508     0.119418
H      3.940590     6.031654     5.416083     0.095466
H      3.298600     5.609050     6.822375     0.080701
H      6.828232     2.069028     5.211644     0.115295
H      5.702416     2.381017     7.254485     0.129609
H      2.503218     0.399106     5.713449     0.126583
H      3.661876     0.079211     3.679901     0.112379
H      4.015384     3.091946     8.505899     0.060462
H      4.529759     1.750857     9.201301     0.078161
H      3.930990     7.287940    13.753166     0.125203
H      4.024916     5.519297    12.204386     0.122293
H      0.325313     4.353970    13.359775     0.132210
H      0.205111     6.152912    14.835763     0.112236
H      3.998174     3.527891    11.146569     0.099354
H      3.095804     4.430327    10.166191     0.085279
H      2.939162    -2.500829    13.844544     0.121484
H      2.394119    -0.793503    12.346873     0.129360
H      6.188495     0.585839    12.586934     0.133631
H      6.696103    -1.062180    14.126421     0.112576
H      2.065514     1.267461    11.567837     0.094686
H      2.540488     0.354482    10.333459     0.098566
H     -1.203922     3.194019     5.341742     0.113019
H     -0.307173     3.305747     7.479058     0.114995
H      0.602924    -0.615839     7.310241     0.135243
H     -0.378693    -0.755633     5.216291     0.119415
H      0.721472     2.857993    10.071716     0.095461
H      1.363462     3.280597     8.665424     0.080699
H      6.994673    11.295111     2.135767     0.139025
H      6.263303    11.926252     0.859573     0.142984
H     -3.892244    11.621558     0.813109     0.163706
H     -2.382380    13.081432     2.326267     0.157193
H      1.556814    -0.573069     3.243145     0.141847
H     -3.334533    12.567286     3.506438     0.139513
H     -2.332611    -2.405464    13.352032     0.139017
H     -1.601241    -3.036605    14.628226     0.142978
H      8.554306    -2.731911    14.674690     0.163707
H      7.044442    -4.191785    13.161532     0.157193
H      3.105248     9.462716    12.244654     0.141842
H      7.996595    -3.677639    11.981361     0.139512
C     -1.374336     8.001037    12.517239     0.631108
C     -0.693729     7.830158    11.237947    -0.066713
C     -1.285228     7.159709    10.172386    -0.064502
C     -0.625959     6.964965     8.956594    -0.257862
C      0.637864     7.462651     8.857472     0.278289
C      1.277891     8.153261     9.888960    -0.221567
C      0.590039     8.337951    11.092362    -0.071960
C      0.931474     6.687816     6.656656    -0.048303
C      2.692833     0.841050     0.122354     0.574550
C      2.610860     1.995269     1.067109    -0.061226
C      1.472318     2.187284     1.832207    -0.061369
C      1.410969     3.241345     2.745987    -0.242069
C      2.492195     4.091772     2.859048     0.277774
C      3.612182     3.924055     2.064524    -0.219102
C      3.679616     2.866290     1.180170    -0.078828
C      1.563881     5.263375     4.743913    -0.062169
C     -0.492010    11.903596     0.356219     0.606631
C     -0.195479    10.813387     1.319560    -0.071307
C      1.068080    10.745368     1.880219    -0.060148
C      1.390504     9.744945     2.784706    -0.240429
C      0.408261     8.835041     3.162609     0.281417
C     -0.856999     8.922310     2.632926    -0.219483
C     -1.156391     9.900053     1.722243    -0.078002
C      1.916238     7.720722     4.632401    -0.073135
C     -5.619944     7.737470    11.809447     0.556318
C      5.530240     7.677120    10.435679    -0.051497
C      5.502376     6.476875     9.746472    -0.082447
C      4.951564     6.405508     8.484216    -0.255914
C      4.383653     7.501441     7.912717     0.284874
C      4.426718     8.729848     8.581789    -0.212526
C      5.003328     8.807311     9.823911    -0.080023
C      3.316899     6.315540     6.128522    -0.054707
C      1.919638     6.488315     5.543548     0.069662
C      6.036398     0.888610     2.970560     0.631107
C      5.355791     1.059489     4.249852    -0.066714
C      5.947290     1.729938     5.315413    -0.064501
C      5.288021     1.924682     6.531205    -0.257863
C      4.024198     1.426996     6.630327     0.278290
C      3.384171     0.736386     5.598839    -0.221567
C      4.072023     0.551696     4.395437    -0.071962
C      3.730588     2.201831     8.831143    -0.048302
C      1.969229     8.048597    15.365445     0.574548
C      2.051202     6.894378    14.420690    -0.061227
C      3.189744     6.702363    13.655592    -0.061372
C      3.251093     5.648302    12.741812    -0.242071
C      2.169867     4.797875    12.628751     0.277774
C      1.049880     4.965592    13.423275    -0.219102
C      0.982446     6.023357    14.307629    -0.078830
C      3.098181     3.626272    10.743886    -0.062170
C      5.154072    -3.013949    15.131580     0.606629
C      4.857541    -1.923740    14.168239    -0.071310
C      3.593982    -1.855721    13.607580    -0.060152
C      3.271558    -0.855298    12.703093    -0.240432
C      4.253801     0.054606    12.325190     0.281415
C      5.519061    -0.032663    12.854873    -0.219486
C      5.818453    -1.010406    13.765556    -0.078004
C      2.745824     1.168925    10.855398    -0.073133
C     10.282006     1.152177     3.678352     0.556319
C     -0.868178     1.212527     5.052120    -0.051500
C     -0.840314     2.412772     5.741327    -0.082449
C     -0.289502     2.484139     7.003583    -0.255919
C      0.278409     1.388206     7.575082     0.284871
C      0.235344     0.159799     6.906010    -0.212529
C     -0.341266     0.082336     5.663888    -0.080027
C      1.345163     2.574107     9.359277    -0.054706
C      2.742424     2.401332     9.944251     0.069661
C      7.091982    11.914863     1.383060    -0.397496
C     -3.212310    13.255267     2.818779    -0.408932
C     -2.429920    -3.025216    14.104739    -0.397503
C      7.874372    -4.365620    12.669020    -0.408940
O     -0.727567     8.615296    13.411350    -0.550040
O     -2.568916     7.670358    12.591581    -0.556586
O      1.369539     7.396999     7.697436    -0.180683
O     -0.648231    -5.733372    15.430804    -0.484346
O      1.433083    -5.180445    14.976857    -0.585836
O      2.550707     5.148892     3.729462    -0.204870
O      0.414455    12.720240     0.086732    -0.590245
O     -3.992468     6.137216    15.327655    -0.526036
O      0.615394     7.814415     4.062140    -0.205500
O     -5.433740     8.856119    12.366233    -0.508286
O     -5.313604     6.666121    12.399687    -0.520040
O      3.769589     7.521003     6.698163    -0.201765
O      5.389629     0.274351     2.076449    -0.550042
O      7.230978     1.219289     2.896218    -0.556583
O      3.292523     1.492648     7.790363    -0.180681
O      5.310293    14.623019     0.056995    -0.484340
O      3.228979    14.070092     0.510942    -0.585839
O      2.111355     3.740755    11.758337    -0.204868
O      4.247607    -3.830593    15.401067    -0.590248
O      8.654530     2.752431     0.160144    -0.526035
O      4.046668     1.075232    11.425659    -0.205503
O     10.095802     0.033528     3.121566    -0.508298
O      9.975666     2.223526     3.088112    -0.520052
O      0.892473     1.368644     8.789636    -0.201767
N     -4.364248    13.222865     1.875572     0.079789
N      9.026310    -4.333218    13.612227     0.079810

The following XYZ coordinates are in angstroms. Other properties are in atomic units.
The sperically averaged electron density of each atom fit to a function of the form exp(a - br)
eigen_1, eigen_2 and eigen_3 are the three eigenvalues of traceless quadrupole moment tensor
  atom number  atomic symbol              X              Y              Z     net charge C6 coefficient C8 coefficient C10 coefficient fluctuating dipole atomic polarizability isotropic forcefield polarizability              a              b squared Pearson coefficient          <r^3>          <r^4>         wp_QDO          m_QDO          q_QDO       dipole_x       dipole_y       dipole_z         dipole            Qxy            Qxz            Qyz     Q(x^2-y^2)  Q(3z^2 - R^2)        eigen_1        eigen_2        eigen_3 static polarizability      alpha(xx)      alpha(xy)      alpha(xz)      alpha(yy)      alpha(yz)      alpha(zz) atomic spin moment
            1             Mn      -4.151196       7.718901      13.927093       1.090413     149.061165 0.34514470E+04  0.12738281E+06                                22.024351                           18.401725       0.314198       1.894324                    0.999743      52.967476     153.304517       0.451076       0.367915      -1.173687      -0.016759      -0.016854      -0.023133       0.033167       0.010642      -0.030269      -0.023533      -0.073046      -0.061693      -0.054500      -0.004479       0.058978             27.345221      29.894491      -1.513899       6.625398      17.394314       2.591476      34.746858           4.491000
            2             Mn       8.813258       1.170746       1.560706       1.090408     149.059360 0.34513953E+04  0.12738057E+06                                22.024316                           18.401698       0.314174       1.894318                    0.999743      52.966961     153.303385       0.451071       0.367919      -1.173682       0.016756       0.016852       0.023137       0.033167       0.010639      -0.030251      -0.023546      -0.073097      -0.061673      -0.054495      -0.004504       0.059000             27.345184      29.894448      -1.513895       6.625444      17.394295       2.591457      34.746809           4.490956
            3             Mn       5.862900       0.000000       0.000000       1.185341     119.682667 0.22540526E+04  0.75829620E+05                                20.928145                           16.471666       0.161162       1.860279                    0.999991      51.351969     148.478724       0.403356       0.451380      -1.099838       0.000001       0.000000       0.000000       0.000002      -0.033429      -0.032531      -0.040778      -0.052207       0.003408      -0.074228       0.017402       0.056826             26.419380      28.612023       1.780632      -2.787176      25.389459       4.121701      25.256659          -4.391313
            4              H      -2.166170       6.820619      10.276155       0.115296       1.162751 0.84936068E+01  0.83695065E+02                                 1.754353                            1.648941      -0.948326       2.428236                    0.998387       3.370082       9.111485       0.517785       1.200464      -0.728495      -0.039943      -0.014669       0.003060       0.042662       0.011533       0.001035       0.005945       0.016210      -0.003369      -0.015222      -0.000281       0.015503              1.796878       2.404443       0.251965      -0.201141       1.424423       0.037262       1.561768          -0.000069
            5              H      -1.040354       6.508630       8.233314       0.129609       1.162444 0.85330407E+01  0.83717095E+02                                 1.715213                            1.622481      -1.075546       2.365753                    0.997974       3.304860       8.756139       0.539646       1.156876      -0.739337      -0.023535      -0.015840      -0.023194       0.036643       0.016049       0.002323       0.010635       0.021863       0.009453      -0.023689       0.002782       0.020907              1.749202       1.605014       0.126828       0.099953       1.542360       0.390684       2.100233           0.000023
            6              H       2.158844       8.490541       9.774350       0.126582       1.096492 0.81449572E+01  0.80928030E+02                                 1.791461                            1.693059      -1.313912       2.252626                    0.994609       3.767376      10.874803       0.467099       1.319735      -0.698214       0.028604       0.013305      -0.000171       0.031548       0.007698       0.000549       0.005396       0.001630       0.010544      -0.010515       0.001299       0.009216              1.818579       2.369545       0.292123      -0.160430       1.476621       0.056717       1.609572           0.000036
            7              H       1.000186       8.810436      11.807898       0.112379       1.063554 0.77605265E+01  0.76431847E+02                                 1.780100                            1.671355      -1.270183       2.271998                    0.994340       3.792477      11.016361       0.460729       1.349826      -0.692020       0.015395       0.020589       0.029738       0.039310       0.006872       0.002244       0.007242       0.000293       0.003975      -0.009230      -0.001877       0.011107              1.841439       1.749850       0.264285       0.276629       1.655364       0.432816       2.119103           0.000302
            8              H       0.646678       5.797701       6.981900       0.060464       1.218951 0.98342324E+01  0.10174832E+03                                 1.879943                            1.819452      -1.145711       2.297181                    0.994949       4.055665      11.689737       0.468972       1.262328      -0.710728      -0.004773      -0.025947       0.012638       0.029254       0.005476       0.006581       0.001313      -0.004377       0.012588      -0.009799       0.000316       0.009483              1.920748       1.525160       0.133157      -0.192841       2.373337      -0.125940       1.863747           0.000004
            9              H       0.132303       7.138790       6.286498       0.078162       1.453629 0.12112532E+02  0.12999839E+03                                 2.013065                            1.944457      -1.217890       2.275997                    0.995534       3.825400      10.677470       0.487540       1.170558      -0.735539      -0.022286       0.027279      -0.009636       0.036519      -0.003523       0.001229       0.009617      -0.012152      -0.035413      -0.015567      -0.000347       0.015913              2.058157       2.065208      -0.381852       0.224046       1.866595      -0.301227       2.242666           0.000004
           10              H       0.731072       1.601707       1.734633       0.125204       0.935416 0.66386973E+01  0.63341145E+02                                 1.685295                            1.586681      -1.243818       2.300947                    0.993817       3.698979      10.830989       0.451414       1.422093      -0.678085      -0.034945      -0.025792      -0.007295       0.044040       0.007609       0.000417       0.004538       0.013190      -0.011337      -0.010565      -0.001729       0.012294              1.753872       2.003444       0.414063       0.065649       1.752433       0.138459       1.505739          -0.000148
           11              H       0.637146       3.370350       3.283413       0.122295       1.160324 0.87426592E+01  0.88389176E+02                                 1.852724                            1.746835      -1.540965       2.143217                    0.991656       3.899872      11.343246       0.462870       1.308854      -0.699892      -0.030665       0.002439       0.014340       0.033940       0.001213      -0.007700       0.008629       0.004592      -0.013278      -0.013794       0.003363       0.010431              1.907783       2.106540       0.003765      -0.449528       1.672557       0.258342       1.944251          -0.000202
           12              H       4.336749       4.535677       2.128024       0.132212       1.177367 0.88588128E+01  0.87701486E+02                                 1.742777                            1.667621      -0.900535       2.458437                    0.998910       3.221971       8.565685       0.525562       1.177201      -0.736373       0.029799       0.020430      -0.001190       0.036149       0.008503      -0.008735       0.008747       0.010535      -0.027646      -0.019544       0.004287       0.015257              1.754522       1.919547       0.382412      -0.068570       1.833730       0.105502       1.510288          -0.000015
           13              H       4.456951       2.736735       0.652036       0.112237       1.049355 0.72650838E+01  0.70678781E+02                                 1.789222                            1.632949      -1.312713       2.248672                    0.993511       3.879614      11.355522       0.457427       1.376372      -0.685766       0.033295      -0.004157      -0.019147       0.038632       0.009044      -0.002750       0.006037       0.008010      -0.005041      -0.012901       0.002075       0.010826              1.914151       2.310220      -0.138311      -0.642294       1.524403       0.141461       1.907829           0.000171
           14              H       0.663888       5.361756       4.341230       0.099355       1.320638 0.11017570E+02  0.11662159E+03                                 1.966885                            1.920084      -1.115701       2.337029                    0.995230       3.762942      10.771742       0.461134       1.254833      -0.715781      -0.033593       0.005591      -0.019834       0.039410       0.001433       0.001470       0.003891       0.030557       0.027667      -0.020449       0.008510       0.011939              2.003914       2.146982      -0.110617       0.313072       1.972089       0.086274       1.892672           0.000041
           15              H       1.566258       4.459320       5.321608       0.085281       1.134383 0.91062776E+01  0.93087391E+02                                 1.845568                            1.797627      -1.224355       2.281469                    0.993612       3.980052      11.672984       0.450263       1.330729      -0.696404       0.006273      -0.028528       0.017882       0.034249      -0.008618      -0.000450      -0.003655      -0.000844      -0.004073      -0.009046      -0.000771       0.009817              1.876619       1.457304       0.020519      -0.002432       2.248755      -0.275380       1.923797           0.000034
           16              H       1.722900      11.390476       1.643255       0.121487       1.065917 0.75078415E+01  0.72308442E+02                                 1.704214                            1.585416      -0.949925       2.433704                    0.998059       3.381259       9.276065       0.506558       1.255460      -0.714665       0.031830       0.030699      -0.006620       0.044715       0.010235       0.005019      -0.003956       0.013626      -0.027527      -0.014462      -0.002682       0.017145              1.781347       1.809308       0.419170      -0.230185       1.946554      -0.372863       1.588181           0.000181
           17              H       2.267943       9.683150       3.140926       0.129366       1.098450 0.80362941E+01  0.77517865E+02                                 1.637976                            1.563405      -1.015991       2.396065                    0.998408       3.230915       8.433711       0.556726       1.140561      -0.743424       0.037093       0.004585       0.008961       0.038435       0.009171       0.006933      -0.010439       0.020529      -0.036004      -0.022395       0.002345       0.020050              1.659593       1.881014      -0.114678       0.300989       1.533187      -0.272595       1.564577           0.000011
           18              H      -1.526433       8.303808       2.900865       0.133636       1.191916 0.86940256E+01  0.85328024E+02                                 1.729223                            1.628863      -0.911493       2.455680                    0.998669       3.177605       8.303003       0.545326       1.144404      -0.744540      -0.027217      -0.022475       0.006967       0.035978       0.008488       0.005203      -0.010931       0.013129      -0.027618      -0.019869       0.004535       0.015334              1.761126       1.856935       0.373236      -0.101407       1.926358      -0.284382       1.500085          -0.000009
           19              H      -2.034041       9.951827       1.361378       0.112582       1.237578 0.90434129E+01  0.90582748E+02                                 1.831893                            1.702874      -1.030875       2.386219                    0.997484       3.466720       9.470764       0.508545       1.202441      -0.727700      -0.036823      -0.001573      -0.015142       0.039846       0.009960       0.006362      -0.005635       0.013587      -0.022327      -0.015990      -0.000213       0.016203              1.896892       2.410779      -0.202594       0.408502       1.661852      -0.167861       1.618045           0.000007
           20              H       2.596548       7.622186       3.919962       0.094690       1.437039 0.12055430E+02  0.12932832E+03                                 2.010978                            1.952909      -1.144307       2.316142                    0.995549       3.740577      10.463633       0.481263       1.186350      -0.732537       0.025778      -0.005246      -0.026105       0.037060       0.001745      -0.000488      -0.001319       0.031684       0.018753      -0.019129       0.006269       0.012860              2.047606       1.925804      -0.184162      -0.333461       1.952829      -0.077228       2.264187           0.000030
           21              H       2.121574       8.535165       5.154340       0.098569       1.403291 0.11652084E+02  0.12399863E+03                                 1.983165                            1.924250      -1.147864       2.320609                    0.994949       3.689888      10.295611       0.482995       1.191655      -0.731389       0.003518       0.031026       0.024094       0.039440      -0.002513      -0.005018       0.010300      -0.005511      -0.022023      -0.013612      -0.000022       0.013634              2.011069       1.607434       0.065691       0.217854       2.251471       0.164623       2.174303           0.000019
           22              H       5.865984       5.695628      10.146057       0.113024       1.239916 0.94651420E+01  0.95642146E+02                                 1.821182                            1.736050      -0.984132       2.408483                    0.997840       3.422601       9.311174       0.507639       1.194067      -0.730888       0.016378      -0.034521       0.015719       0.041316      -0.008996       0.004632       0.000348      -0.026247      -0.011645      -0.015708      -0.002195       0.017903              1.834813       1.698614      -0.205077       0.198772       2.040590      -0.222577       1.765235          -0.000136
           23              H       4.969235       5.583900       8.008741       0.114998       1.172132 0.86455053E+01  0.85887699E+02                                 1.776379                            1.670442      -1.080532       2.352438                    0.997301       3.551344       9.758014       0.509403       1.210330      -0.724318       0.009193      -0.026991      -0.015609       0.032507      -0.011085       0.006889       0.001675      -0.020343       0.020138      -0.020214       0.008120       0.012094              1.828842       1.481622       0.025897       0.143850       2.142919       0.450457       1.861985          -0.000023
           24              H       4.059138       9.505486       8.177558       0.135250       1.135796 0.83165542E+01  0.80838864E+02                                 1.684681                            1.602008      -0.848285       2.487412                    0.999221       3.133737       8.187355       0.544518       1.157224      -0.741401      -0.014282       0.031472      -0.013404       0.037070      -0.007054       0.008860       0.000335      -0.024205       0.000254      -0.018169       0.003862       0.014306              1.699498       1.484505      -0.180111       0.164834       1.967403      -0.305870       1.646587          -0.000009
           25              H       5.040755       9.645280      10.271508       0.119418       1.195966 0.88533621E+01  0.88102811E+02                                 1.787744                            1.685290      -0.983308       2.416395                    0.997712       3.365709       9.128729       0.511626       1.203018      -0.728494       0.003162       0.037283       0.018641       0.041804      -0.002790       0.006025       0.002624      -0.029160      -0.005562      -0.016588       0.000565       0.016024              1.820112       1.483264       0.058240       0.064387       2.129316       0.441761       1.847756          -0.000072
           26              H       3.940590       6.031654       5.416083       0.095466       1.394293 0.11207979E+02  0.11785865E+03                                 1.963214                            1.879062      -0.924477       2.417026                    0.998574       3.589520       9.884384       0.493044       1.181371      -0.734597       0.026614      -0.003879      -0.028509       0.039194       0.004135      -0.011984      -0.002065       0.012907      -0.024820      -0.014092      -0.003395       0.017487              2.022049       1.902354      -0.158983      -0.324810       1.733451       0.376045       2.430342           0.000026
           27              H       3.298600       5.609050       6.822375       0.080701       1.139827 0.91601952E+01  0.93655073E+02                                 1.843630                            1.794277      -1.182428       2.296004                    0.994847       3.981304      11.628223       0.454542       1.317970      -0.698991      -0.004168      -0.021513       0.024770       0.033071       0.007875      -0.000822      -0.002471      -0.009543      -0.002289      -0.008858      -0.001329       0.010187              1.884039       1.598563      -0.011722       0.194629       1.901427      -0.345626       2.152127           0.000011
           28              H       6.828232       2.069028       5.211644       0.115295       1.162750 0.84936040E+01  0.83695051E+02                                 1.754355                            1.648942      -0.948325       2.428238                    0.998387       3.370081       9.111490       0.517783       1.200467      -0.728494       0.039944       0.014668      -0.003060       0.042662       0.011533       0.001035       0.005945       0.016211      -0.003369      -0.015222      -0.000281       0.015503              1.796880       2.404447       0.251966      -0.201141       1.424424       0.037262       1.561770          -0.000067
           29              H       5.702416       2.381017       7.254485       0.129609       1.162448 0.85330709E+01  0.83717475E+02                                 1.715216                            1.622485      -1.075550       2.365751                    0.997974       3.304866       8.756162       0.539645       1.156877      -0.739336       0.023535       0.015840       0.023194       0.036643       0.016049       0.002323       0.010635       0.021863       0.009453      -0.023689       0.002782       0.020907              1.749206       1.605017       0.126828       0.099953       1.542363       0.390685       2.100238           0.000023
           30              H       2.503218       0.399106       5.713449       0.126583       1.096488 0.81449224E+01  0.80927622E+02                                 1.791459                            1.693057      -1.313913       2.252627                    0.994609       3.767372      10.874798       0.467099       1.319738      -0.698214      -0.028604      -0.013305       0.000172       0.031548       0.007698       0.000549       0.005396       0.001629       0.010544      -0.010515       0.001299       0.009216              1.818577       2.369542       0.292122      -0.160430       1.476619       0.056717       1.609570           0.000036
           31              H       3.661876       0.079211       3.679901       0.112379       1.063557 0.77605578E+01  0.76432231E+02                                 1.780103                            1.671358      -1.270185       2.271996                    0.994340       3.792486      11.016392       0.460729       1.349825      -0.692020      -0.015395      -0.020589      -0.029738       0.039310       0.006872       0.002244       0.007242       0.000293       0.003974      -0.009230      -0.001877       0.011107              1.841443       1.749853       0.264286       0.276630       1.655367       0.432818       2.119108           0.000302
           32              H       4.015384       3.091946       8.505899       0.060462       1.218963 0.98343458E+01  0.10174975E+03                                 1.879952                            1.819460      -1.145715       2.297177                    0.994949       4.055686      11.689801       0.468973       1.262324      -0.710729       0.004773       0.025947      -0.012638       0.029253       0.005476       0.006581       0.001313      -0.004377       0.012589      -0.009799       0.000316       0.009483              1.920757       1.525166       0.133158      -0.192842       2.373349      -0.125940       1.863756           0.000004
           33              H       4.529759       1.750857       9.201301       0.078161       1.453629 0.12112540E+02  0.12999853E+03                                 2.013068                            1.944459      -1.217892       2.275996                    0.995534       3.825403      10.677489       0.487539       1.170560      -0.735539       0.022286      -0.027279       0.009636       0.036520      -0.003523       0.001229       0.009617      -0.012153      -0.035413      -0.015567      -0.000347       0.015914              2.058160       2.065211      -0.381853       0.224046       1.866598      -0.301228       2.242670           0.000003
           34              H       3.930990       7.287940      13.753166       0.125203       0.935419 0.66387326E+01  0.63341566E+02                                 1.685300                            1.586685      -1.243821       2.300945                    0.993817       3.698991      10.831031       0.451414       1.422092      -0.678085       0.034944       0.025792       0.007295       0.044040       0.007609       0.000417       0.004538       0.013190      -0.011337      -0.010565      -0.001728       0.012294              1.753877       2.003450       0.414065       0.065650       1.752438       0.138460       1.505743          -0.000148
           35              H       4.024916       5.519297      12.204386       0.122293       1.160342 0.87428274E+01  0.88391277E+02                                 1.852739                            1.746848      -1.540976       2.143209                    0.991656       3.899908      11.343366       0.462870       1.308850      -0.699892       0.030664      -0.002439      -0.014340       0.033939       0.001213      -0.007700       0.008629       0.004591      -0.013278      -0.013794       0.003363       0.010430              1.907799       2.106559       0.003766      -0.449533       1.672572       0.258346       1.944267          -0.000202
           36              H       0.325313       4.353970      13.359775       0.132210       1.177378 0.88589200E+01  0.87702887E+02                                 1.742795                            1.667637      -0.900538       2.458435                    0.998910       3.221985       8.565763       0.525556       1.177209      -0.736371      -0.029798      -0.020430       0.001190       0.036149       0.008503      -0.008734       0.008748       0.010535      -0.027645      -0.019544       0.004287       0.015257              1.754540       1.919569       0.382419      -0.068571       1.833750       0.105504       1.510302          -0.000018
           37              H       0.205111       6.152912      14.835763       0.112236       1.049359 0.72651196E+01  0.70679213E+02                                 1.789226                            1.632952      -1.312716       2.248670                    0.993511       3.879624      11.355556       0.457427       1.376371      -0.685766      -0.033295       0.004158       0.019147       0.038632       0.009044      -0.002750       0.006037       0.008010      -0.005042      -0.012901       0.002075       0.010826              1.914155       2.310226      -0.138312      -0.642296       1.524407       0.141462       1.907834           0.000171
           38              H       3.998174       3.527891      11.146569       0.099354       1.320648 0.11017675E+02  0.11662295E+03                                 1.966893                            1.920091      -1.115708       2.337025                    0.995230       3.762960      10.771800       0.461134       1.254830      -0.715781       0.033592      -0.005592       0.019834       0.039409       0.001433       0.001470       0.003891       0.030557       0.027667      -0.020449       0.008510       0.011939              2.003923       2.146991      -0.110618       0.313074       1.972097       0.086275       1.892680           0.000040
           39              H       3.095804       4.430327      10.166191       0.085279       1.134388 0.91063371E+01  0.93088145E+02                                 1.845573                            1.797633      -1.224355       2.281467                    0.993612       3.980065      11.673029       0.450263       1.330728      -0.696404      -0.006273       0.028528      -0.017882       0.034248      -0.008618      -0.000450      -0.003655      -0.000844      -0.004073      -0.009046      -0.000771       0.009817              1.876625       1.457308       0.020519      -0.002432       2.248763      -0.275381       1.923803           0.000034
           40              H       2.939162      -2.500829      13.844544       0.121484       1.065918 0.75078586E+01  0.72308665E+02                                 1.704218                            1.585420      -0.949923       2.433704                    0.998059       3.381266       9.276095       0.506557       1.255462      -0.714664      -0.031830      -0.030699       0.006620       0.044715       0.010235       0.005019      -0.003956       0.013626      -0.027527      -0.014462      -0.002682       0.017145              1.781352       1.809312       0.419171      -0.230186       1.946559      -0.372865       1.588185           0.000181
           41              H       2.394119      -0.793503      12.346873       0.129360       1.098464 0.80364340E+01  0.77519670E+02                                 1.638002                            1.563429      -1.016000       2.396061                    0.998407       3.230941       8.433846       0.556716       1.140576      -0.743421      -0.037093      -0.004585      -0.008961       0.038435       0.009171       0.006933      -0.010439       0.020528      -0.036004      -0.022396       0.002346       0.020050              1.659620       1.881047      -0.114681       0.300997       1.533212      -0.272603       1.564602           0.000010
           42              H       6.188495       0.585839      12.586934       0.133631       1.191947 0.86943143E+01  0.85331685E+02                                 1.729265                            1.628899      -0.911509       2.455672                    0.998669       3.177645       8.303186       0.545314       1.144417      -0.744537       0.027217       0.022474      -0.006967       0.035978       0.008487       0.005203      -0.010931       0.013128      -0.027618      -0.019869       0.004536       0.015334              1.761169       1.856983       0.373251      -0.101410       1.926408      -0.284394       1.500118          -0.000011
           43              H       6.696103      -1.062180      14.126421       0.112576       1.237588 0.90435115E+01  0.90584099E+02                                 1.831915                            1.702893      -1.030879       2.386219                    0.997484       3.466738       9.470872       0.508537       1.202455      -0.727697       0.036823       0.001573       0.015142       0.039846       0.009960       0.006362      -0.005635       0.013587      -0.022326      -0.015990      -0.000212       0.016202              1.896916       2.410813      -0.202599       0.408511       1.661872      -0.167865       1.618064           0.000010
           44              H       2.065514       1.267461      11.567837       0.094686       1.437053 0.12055594E+02  0.12933070E+03                                 2.011004                            1.952933      -1.144309       2.316141                    0.995549       3.740601      10.463771       0.481255       1.186363      -0.732534      -0.025778       0.005246       0.026105       0.037061       0.001744      -0.000488      -0.001319       0.031684       0.018753      -0.019129       0.006269       0.012860              2.047634       1.925828      -0.184167      -0.333468       1.952855      -0.077230       2.264218           0.000029
           45              H       2.540488       0.354482      10.333459       0.098566       1.403297 0.11652149E+02  0.12399962E+03                                 1.983180                            1.924263      -1.147863       2.320610                    0.994949       3.689900      10.295692       0.482989       1.191665      -0.731386      -0.003519      -0.031026      -0.024094       0.039440      -0.002513      -0.005018       0.010300      -0.005511      -0.022023      -0.013612      -0.000022       0.013634              2.011085       1.607444       0.065691       0.217857       2.251489       0.164625       2.174322           0.000018
           46              H      -1.203922       3.194019       5.341742       0.113019       1.239921 0.94651898E+01  0.95642793E+02                                 1.821192                            1.736059      -0.984129       2.408485                    0.997840       3.422607       9.311212       0.507636       1.194073      -0.730887      -0.016379       0.034521      -0.015720       0.041316      -0.008996       0.004632       0.000348      -0.026247      -0.011642      -0.015708      -0.002194       0.017902              1.834823       1.698622      -0.205079       0.198775       2.040602      -0.222580       1.765245          -0.000135
           47              H      -0.307173       3.305747       7.479058       0.114995       1.172137 0.86455532E+01  0.85888322E+02                                 1.776387                            1.670449      -1.080534       2.352436                    0.997301       3.551356       9.758066       0.509401       1.210333      -0.724317      -0.009193       0.026991       0.015609       0.032507      -0.011085       0.006889       0.001675      -0.020343       0.020139      -0.020214       0.008120       0.012094              1.828850       1.481628       0.025897       0.143852       2.142929       0.450459       1.861993          -0.000023
           48              H       0.602924      -0.615839       7.310241       0.135243       1.135823 0.83168131E+01  0.80842116E+02                                 1.684719                            1.602043      -0.848299       2.487404                    0.999221       3.133774       8.187524       0.544506       1.157237      -0.741398       0.014282      -0.031472       0.013405       0.037069      -0.007053       0.008860       0.000335      -0.024204       0.000255      -0.018169       0.003863       0.014306              1.699537       1.484536      -0.180117       0.164840       1.967452      -0.305881       1.646624          -0.000010
           49              H      -0.378693      -0.755633       5.216291       0.119415       1.195967 0.88533724E+01  0.88102953E+02                                 1.787747                            1.685293      -0.983294       2.416401                    0.997712       3.365711       9.128741       0.511624       1.203021      -0.728493      -0.003163      -0.037283      -0.018642       0.041803      -0.002790       0.006025       0.002624      -0.029159      -0.005560      -0.016589       0.000566       0.016023              1.820115       1.483266       0.058240       0.064388       2.129320       0.441763       1.847760          -0.000074
           50              H       0.721472       2.857993      10.071716       0.095461       1.394308 0.11208139E+02  0.11786087E+03                                 1.963238                            1.879084      -0.924481       2.417023                    0.998574       3.589541       9.884497       0.493037       1.181381      -0.734595      -0.026614       0.003879       0.028509       0.039194       0.004135      -0.011983      -0.002065       0.012907      -0.024819      -0.014091      -0.003395       0.017487              2.022075       1.902377      -0.158986      -0.324816       1.733471       0.376053       2.430377           0.000024
           51              H       1.363462       3.280597       8.665424       0.080699       1.139834 0.91602612E+01  0.93655904E+02                                 1.843636                            1.794283      -1.182429       2.296001                    0.994847       3.981317      11.628265       0.454542       1.317969      -0.698991       0.004167       0.021513      -0.024769       0.033071       0.007875      -0.000822      -0.002471      -0.009543      -0.002290      -0.008858      -0.001329       0.010187              1.884046       1.598568      -0.011722       0.194630       1.901433      -0.345628       2.152136           0.000011
           52              H       6.994673      11.295111       2.135767       0.139025       1.175765 0.90777013E+01  0.89857235E+02                                 1.692546                            1.643195      -0.958083       2.406105                    0.999509       3.265340       8.505661       0.554747       1.115408      -0.751029      -0.005896       0.000800       0.013347       0.014613       0.003313      -0.000997       0.004889       0.000262       0.016758      -0.007558      -0.000277       0.007835              1.694902       1.457282       0.103009      -0.038308       1.776851      -0.392344       1.850573           0.018432
           53              H       6.263303      11.926252       0.859573       0.142984       1.105367 0.77639142E+01  0.75416919E+02                                 1.754905                            1.612138      -1.140921       2.338564                    0.997986       3.414442       9.412387       0.502300       1.255321      -0.714565      -0.016002       0.007607      -0.008093       0.019480      -0.001676      -0.002606       0.001552      -0.002414      -0.017863      -0.006844       0.001205       0.005640              1.854414       2.368328      -0.009054       0.670330       1.377794       0.000408       1.817119          -0.000402
           54              H      -3.892244      11.621558       0.813109       0.163706       1.063812 0.79774592E+01  0.78475986E+02                                 1.747236                            1.667255      -1.057879       2.384562                    0.998584       3.454342       9.767384       0.476500       1.306685      -0.703314       0.014020       0.002883      -0.016108       0.021548       0.003139      -0.001753       0.003777      -0.003611       0.004752      -0.006070       0.000868       0.005203              1.783933       2.164423      -0.235915      -0.355856       1.499351       0.170517       1.688025           0.022122
           55              H      -2.382380      13.081432       2.326267       0.157193       0.972510 0.73227897E+01  0.71371257E+02                                 1.720796                            1.656922      -1.127836       2.358222                    0.995924       3.613339      10.581043       0.446993       1.405914      -0.682230       0.015859       0.000973      -0.015763       0.022381       0.002955      -0.003632       0.003591       0.013999       0.004532      -0.009985       0.001715       0.008270              1.753432       2.117447      -0.145203      -0.391648       1.496552       0.152034       1.646298           0.017170
           56              H       1.556814      -0.573069       3.243145       0.141847       0.944863 0.68247889E+01  0.65558509E+02                                 1.707609                            1.612465      -1.226827       2.311098                    0.993374       3.676651      10.796809       0.446317       1.428639      -0.677408      -0.001702       0.021586       0.006877       0.022719      -0.002299       0.004537       0.004169      -0.004737      -0.005004      -0.008034       0.002423       0.005611              1.761178       1.457515       0.099016       0.056993       2.204731       0.466175       1.621286          -0.000343
           57              H      -3.334533      12.567286       3.506438       0.139513       1.254520 0.10185228E+02  0.10482292E+03                                 1.851489                            1.811260      -0.918305       2.432035                    0.999565       3.406376       9.352555       0.492718       1.207875      -0.728786      -0.008617      -0.007942       0.008692       0.014590       0.007449       0.000691      -0.000222       0.007664       0.007825      -0.009706       0.002583       0.007123              1.841630       1.544279       0.094902      -0.071319       1.994680      -0.363369       1.985930           0.012565
           58              H      -2.332611      -2.405464      13.352032       0.139017       1.175795 0.90780117E+01  0.89861304E+02                                 1.692599                            1.643244      -0.958110       2.406095                    0.999509       3.265364       8.505841       0.554727       1.115436      -0.751022       0.005896      -0.000798      -0.013346       0.014613       0.003312      -0.000997       0.004888       0.000262       0.016759      -0.007557      -0.000277       0.007834              1.694956       1.457322       0.103014      -0.038310       1.776911      -0.392366       1.850635           0.018433
           59              H      -1.601241      -3.036605      14.628226       0.142978       1.105374 0.77639623E+01  0.75417484E+02                                 1.754913                            1.612143      -1.140911       2.338566                    0.997986       3.414446       9.412396       0.502299       1.255321      -0.714565       0.016002      -0.007607       0.008093       0.019479      -0.001676      -0.002605       0.001551      -0.002412      -0.017862      -0.006844       0.001204       0.005639              1.854422       2.368341      -0.009056       0.670339       1.377798       0.000407       1.817129          -0.000400
           60              H       8.554306      -2.731911      14.674690       0.163707       1.063794 0.79772928E+01  0.78474063E+02                                 1.747232                            1.667250      -1.057892       2.384561                    0.998584       3.454307       9.767317       0.476495       1.306704      -0.703311      -0.014019      -0.002882       0.016108       0.021548       0.003139      -0.001753       0.003777      -0.003611       0.004752      -0.006070       0.000868       0.005203              1.783929       2.164420      -0.235915      -0.355859       1.499346       0.170516       1.688023           0.022120
           61              H       7.044442      -4.191785      13.161532       0.157193       0.972496 0.73226561E+01  0.71369681E+02                                 1.720787                            1.656913      -1.127852       2.358219                    0.995924       3.613308      10.580956       0.446991       1.405925      -0.682228      -0.015860      -0.000973       0.015762       0.022381       0.002955      -0.003632       0.003590       0.013999       0.004531      -0.009985       0.001714       0.008271              1.753423       2.117436      -0.145203      -0.391646       1.496544       0.152034       1.646289           0.017169
           62              H       3.105248       9.462716      12.244654       0.141842       0.944878 0.68249133E+01  0.65559984E+02                                 1.707624                            1.612477      -1.226829       2.311093                    0.993374       3.676682      10.796913       0.446317       1.428635      -0.677408       0.001702      -0.021586      -0.006876       0.022718      -0.002299       0.004537       0.004169      -0.004738      -0.005004      -0.008034       0.002423       0.005611              1.761194       1.457526       0.099018       0.056994       2.204755       0.466183       1.621299          -0.000342
           63              H       7.996595      -3.677639      11.981361       0.139512       1.254513 0.10185148E+02  0.10482192E+03                                 1.851486                            1.811257      -0.918317       2.432032                    0.999565       3.406357       9.352504       0.492717       1.207881      -0.728785       0.008616       0.007942      -0.008692       0.014590       0.007449       0.000691      -0.000223       0.007662       0.007824      -0.009705       0.002583       0.007122              1.841627       1.544276       0.094902      -0.071319       1.994679      -0.363370       1.985926           0.012566
           64              C      -1.374336       8.001037      12.517239       0.631108      24.011301 0.23488387E+03  0.47964296E+04                                 7.709874                            5.459383      -0.089185       2.034778                    0.999415      21.834347      61.044719       0.630342       0.475845      -1.015969      -0.030347       0.014286       0.056796       0.065961      -0.029657       0.031934      -0.043866      -0.103802      -0.151496      -0.075745      -0.026368       0.102113              9.680453      11.584300       0.635465      -3.284251       5.007959       2.012466      12.449099           0.004246
           65              C      -0.693729       7.830158      11.237947      -0.066713      38.826234 0.44508359E+03  0.10462377E+05                                 9.937757                            6.994973      -0.061725       1.980952                    0.999310      27.722815      78.141717       0.632056       0.412251      -1.073321       0.022733       0.001238      -0.044917       0.050357       0.000314       0.000925       0.010161       0.020450      -0.020862      -0.017018       0.003237       0.013781             12.713840      12.972480       0.533699      -5.476888       6.456222       3.441809      18.712819           0.003195
           66              C      -1.285228       7.159709      10.172386      -0.064502      34.104584 0.42139063E+03  0.98377392E+04                                 9.155375                            6.868871      -0.006399       1.968503                    0.999559      28.994198      83.279682       0.624854       0.419872      -1.061157       0.028679       0.013464      -0.023628       0.039523       0.011280       0.004303      -0.006496       0.024725      -0.064104      -0.024554      -0.002925       0.027479             10.804636      10.710238       0.495096      -3.482257       6.060946       3.245517      15.642723           0.000631
           67              C      -0.625959       6.964965       8.956594      -0.257862      35.828572 0.46712521E+03  0.11160795E+05                                 9.309445                            7.126494       0.112011       1.987805                    0.999842      30.930545      89.111022       0.628774       0.407709      -1.071784      -0.042690       0.008430       0.026161       0.050773       0.023023       0.010464       0.018275       0.023220       0.060216      -0.037793       0.000478       0.037315             10.862152      11.158761       0.481537      -4.401839       6.095168       2.748594      15.332526          -0.000116
           68              C       0.637864       7.462651       8.857472       0.278289      31.264835 0.34420067E+03  0.76267296E+04                                 8.807397                            6.308774       0.060905       2.040405                    0.999243      24.773072      68.949124       0.637485       0.433620      -1.054380       0.020747       0.006943      -0.040451       0.045988      -0.010744      -0.027320       0.012254       0.006363       0.122482      -0.032760      -0.021925       0.054685             11.162201       9.632338       0.572045      -3.480284       6.079731       3.716730      17.774534           0.000240
           69              C       1.277891       8.153261       9.888960      -0.221567      37.990195 0.49000706E+03  0.11897123E+05                                 9.858079                            7.412895      -0.040798       1.946205                    0.999266      31.104910      91.557533       0.599877       0.420537      -1.059152      -0.007368       0.010828       0.025859       0.028986       0.009874      -0.008213      -0.012559       0.024089      -0.033316      -0.021568      -0.003755       0.025322             11.752783      11.011875       0.917115      -2.814898       6.848563       3.852952      17.397911           0.000159
           70              C       0.590039       8.337951      11.092362      -0.071960      34.378814 0.44967148E+03  0.10724623E+05                                 9.395910                            7.219939      -0.122644       1.935092                    0.999373      29.725925      87.753592       0.590767       0.434713      -1.046610      -0.008284      -0.012297      -0.022228       0.026719      -0.008026       0.013919       0.001010      -0.030903      -0.013882      -0.024625       0.004619       0.020006             11.076436      11.988647       1.025387      -3.792679       6.310350       2.599079      14.930312           0.000681
           71              C       0.931474       6.687816       6.656656      -0.048303      26.542496 0.34381583E+03  0.76977095E+04                                 7.926197                            6.198194      -0.259242       1.924017                    0.998072      27.895448      80.809426       0.652882       0.419021      -1.052168       0.070706       0.059076       0.037334       0.099414       0.009612       0.007455       0.013625      -0.041628       0.010897      -0.025521      -0.004218       0.029739              9.970252       6.705395      -0.812362      -2.313759       7.165797       2.171224      16.039565           0.000006
           72              C       2.692833       0.841050       0.122354       0.574550      24.283540 0.25768167E+03  0.53970279E+04                                 7.818874                            5.743604       0.005053       2.059363                    0.999506      22.822764      65.084578       0.609141       0.480084      -1.011507       0.019043      -0.033125      -0.051346       0.064002      -0.016158       0.021423      -0.089422       0.017665       0.114575      -0.090220      -0.016401       0.106621              9.649618      10.238238       0.154236      -1.396879       9.942974       4.616374       8.767643           0.003535
           73              C       2.610860       1.995269       1.067109      -0.061226      37.785748 0.46385894E+03  0.11039990E+05                                 9.795838                            7.189614      -0.013042       1.998885                    0.999172      27.980101      79.901960       0.615839       0.417885      -1.067451       0.002499       0.031930       0.033400       0.046274       0.005761      -0.005184       0.011568       0.014293      -0.006588      -0.018125       0.007588       0.010537             12.124767      11.520071       0.377728      -2.414602      13.133155       6.445463      11.721077          -0.003109
           74              C       1.472318       2.187284       1.832207      -0.061369      34.959883 0.45232874E+03  0.10813943E+05                                 9.552360                            7.287556      -0.140675       1.939340                    0.998785      29.461916      87.343406       0.581883       0.440292      -1.042310       0.013383       0.029463       0.012008       0.034516       0.005077       0.019431      -0.010065       0.002402      -0.033672      -0.027564       0.008241       0.019324             11.435244      11.191062       0.430345      -2.324614      11.550253       5.637893      11.564416           0.000876
           75              C       1.410969       3.241345       2.745987      -0.242069      36.837098 0.49716420E+03  0.12131503E+05                                 9.676433                            7.478754      -0.095564       1.929942                    0.999232      31.535996      93.480641       0.594979       0.421881      -1.056844      -0.014384      -0.032304      -0.032187       0.047816      -0.018629      -0.010002       0.009518       0.019092      -0.012480      -0.019607      -0.008996       0.028603             11.446663       9.813520       1.639253      -1.286525      13.139984       6.260562      11.386486          -0.000238
           76              C       2.492195       4.091772       2.859048       0.277774      32.682529 0.34528944E+03  0.76564450E+04                                 9.080605                            6.322372       0.042673       2.034858                    0.999505      24.776547      68.970677       0.636289       0.434118      -1.054140       0.000494       0.041788       0.033201       0.053374      -0.014380      -0.007373       0.031969      -0.036581       0.032452      -0.029364      -0.017857       0.047221             11.950960       9.149721      -0.525135      -3.021861      13.498281       7.837684      13.204878           0.001246
           77              C       3.612182       3.924055       2.064524      -0.219102      35.500399 0.45273824E+03  0.10751307E+05                                 9.321912                            7.049128       0.121222       1.999076                    0.999666      30.394028      87.791836       0.626667       0.411581      -1.067412       0.015038      -0.023980      -0.023130       0.036554       0.021532       0.005940       0.005062       0.011750      -0.086950      -0.029902      -0.007820       0.037721             11.134901      10.043814      -0.962150      -3.908616      11.590872       5.648303      11.770017          -0.000029
           78              C       3.679616       2.866290       1.180170      -0.078828      34.701133 0.45192726E+03  0.10803692E+05                                 9.484507                            7.266227      -0.185736       1.915992                    0.999205      29.858048      88.561840       0.584819       0.438107      -1.043438      -0.011226       0.006229       0.029491       0.032164      -0.002868       0.000250      -0.012090       0.034258       0.013225      -0.024570       0.009179       0.015392             11.249828      11.177955       0.459110      -2.758995      11.891528       5.046650      10.680000           0.001090
           79              C       1.563881       5.263375       4.743913      -0.062169      28.173418 0.38593462E+03  0.88890993E+04                                 8.312426                            6.612452      -0.351342       1.891013                    0.997340      28.595983      83.870373       0.625921       0.424857      -1.049112       0.073255       0.025656      -0.054107       0.094616      -0.015237      -0.029382       0.017081       0.024360       0.055050      -0.029069      -0.019441       0.048510             10.495126       6.533181      -0.709905      -0.725486      12.767484       5.060747      12.184715           0.000036
           80              C      -0.492010      11.903596       0.356219       0.606631      24.603943 0.24664296E+03  0.50916041E+04                                 7.822700                            5.572382       0.077097       2.082402                    0.999673      22.209479      62.158839       0.628457       0.472111      -1.019339      -0.006718       0.045480      -0.048350       0.066718      -0.015442      -0.037804       0.081012       0.008852       0.073288      -0.081562      -0.020116       0.101679              9.791798       9.838952      -0.065503       1.501670      10.905460      -4.980696       8.630983           0.000599
           81              C      -0.195479      10.813387       1.319560      -0.071307      39.041786 0.44932619E+03  0.10575092E+05                                 9.944717                            7.012796       0.028613       2.007074                    0.999377      27.777561      78.052207       0.634062       0.410442      -1.075730       0.010497      -0.039184       0.031903       0.051608       0.009499       0.008554      -0.009306       0.009913      -0.006980      -0.018920       0.006272       0.012648             12.782202      10.538481      -0.621390       1.901556      16.031209      -8.341543      11.776916          -0.002400
           82              C       1.068080      10.745368       1.880219      -0.060148      34.526243 0.41794843E+03  0.97408687E+04                                 9.283338                            6.864428       0.056355       1.995330                    0.999660      28.694069      82.443994       0.621604       0.422783      -1.058948      -0.008873      -0.021664       0.022954       0.032787       0.020936      -0.010251       0.012242       0.005385      -0.032234      -0.029398       0.002912       0.026486             11.377769       9.771442      -0.781735       1.934642      13.500057      -6.997516      10.861809           0.000504
           83              C       1.390504       9.744945       2.784706      -0.240429      37.299673 0.46364223E+03  0.11043373E+05                                 9.592394                            7.099245       0.100078       1.989117                    0.999811      30.554919      87.542833       0.630834       0.407636      -1.073142       0.003709       0.036355      -0.027487       0.045727       0.008177       0.025188      -0.013657       0.048211      -0.069489      -0.041074      -0.004079       0.045153             11.901522       8.811125      -0.681390       1.766437      15.136773      -8.161610      11.756669           0.000232
           84              C       0.408261       8.835041       3.162609       0.281417      34.172277 0.34691352E+03  0.76905535E+04                                 9.358371                            6.328776      -0.030140       2.011314                    0.999548      24.722754      68.493822       0.638146       0.432962      -1.056343       0.009355      -0.038798       0.031350       0.050750      -0.019259       0.017396      -0.026739      -0.027401       0.027436      -0.028814      -0.017472       0.046286             12.789695      10.526500      -2.982731       4.267970      14.913503      -8.771591      12.929082           0.000561
           85              C      -0.856999       8.922310       2.632926      -0.219483      37.051692 0.43976031E+03  0.10356121E+05                                 9.554774                            6.923803       0.046606       1.974766                    0.999605      30.190562      86.530332       0.636239       0.408794      -1.070397      -0.016114       0.015027      -0.024650       0.033062       0.029695      -0.009389      -0.011885      -0.008382      -0.052792      -0.021990      -0.020602       0.042592             11.745436      11.117992      -2.009611       3.544580      13.284054      -6.643564      10.834261          -0.000215
           86              C      -1.156391       9.900053       1.722243      -0.078002      35.320036 0.42256900E+03  0.98990752E+04                                 9.446150                            6.929004      -0.015452       1.966047                    0.999695      29.331023      85.145926       0.613669       0.426064      -1.054404       0.027075      -0.012121       0.013667       0.032661       0.007325       0.012740       0.012764       0.036127      -0.025109      -0.024319      -0.005564       0.029883             11.530286      10.291553      -0.573548       1.889814      14.160124      -6.677621      10.139180           0.000040
           87              C       1.916238       7.720722       4.632401      -0.073135      27.905725 0.38127226E+03  0.87423667E+04                                 8.226920                            6.542789      -0.405878       1.872057                    0.997100      28.620932      83.358985       0.634440       0.421039      -1.053011      -0.084417      -0.023992      -0.011348       0.088491      -0.014616       0.026597      -0.005552       0.066772      -0.021031      -0.032940      -0.019440       0.052380             10.300173       7.435087      -2.290418       2.537131      11.248348      -4.500415      12.217084           0.000019
           88              C      -5.619944       7.737470      11.809447       0.556318      24.458041 0.27214750E+03  0.57605756E+04                                 7.884704                            5.889102      -0.094562       2.021082                    0.999201      23.005646      65.292451       0.605507       0.477887      -1.015796       0.012509      -0.004272       0.050161       0.051873      -0.004212      -0.065572      -0.005771       0.090728      -0.141001      -0.077445      -0.021002       0.098447              9.680630       7.916550       0.530845       5.043443       7.430403       1.340029      13.694936           0.010556
           89              C       5.530240       7.677120      10.435679      -0.051497      38.020753 0.45471487E+03  0.10759683E+05                                 9.870545                            7.132230       0.011712       2.007682                    0.999338      27.766346      78.847406       0.617025       0.419510      -1.067301      -0.015620       0.007013      -0.041421       0.044820       0.001099       0.007608       0.002147      -0.018508       0.006759      -0.013953       0.004305       0.009648             12.298789       8.957147      -0.040797       6.407603       9.792374       1.994568      18.146846          -0.002198
           90              C       5.502376       6.476875       9.746472      -0.082447      32.982376 0.42535050E+03  0.99784394E+04                                 8.986433                            6.925757      -0.002808       1.968208                    0.999691      29.420167      85.405391       0.617407       0.422882      -1.056610      -0.010439       0.017477      -0.032640       0.038468      -0.019144      -0.006042      -0.016120      -0.015429      -0.038004      -0.028414      -0.001195       0.029609             10.442602       7.415872       0.355486       4.343264       9.453037       2.487981      14.458898           0.001332
           91              C       4.951564       6.405508       8.484216      -0.255914      35.447889 0.47095473E+03  0.11313829E+05                                 9.320578                            7.213612       0.135080       1.995054                    0.999700      31.246820      91.279948       0.615344       0.414341      -1.063832       0.033775      -0.003179       0.034502       0.048387      -0.012800      -0.002795       0.032741      -0.031532       0.031941      -0.029574      -0.015565       0.045139             10.759743       7.951438      -0.639884       4.953182       9.463241       1.205724      14.864551          -0.000216
           92              C       4.383653       7.501441       7.912717       0.284874      30.760049 0.35062896E+03  0.78165715E+04                                 8.744441                            6.412582      -0.093612       1.988064                    0.999472      24.996237      70.115122       0.624724       0.439794      -1.049130      -0.020858       0.002165      -0.044295       0.049008       0.005925       0.015132       0.015901       0.004722       0.104635      -0.024665      -0.018950       0.043615             10.628410       8.071850       0.282357       5.532176       9.101948       2.304433      14.711432           0.001624
           93              C       4.426718       8.729848       8.581789      -0.212526      34.554903 0.45447972E+03  0.10798746E+05                                 9.158875                            7.096757       0.034903       1.976506                    0.999228      30.214256      87.184248       0.620313       0.415563      -1.065268       0.004936       0.011638       0.025652       0.028597      -0.022628       0.003058      -0.023746      -0.011764      -0.030994      -0.030025      -0.007873       0.037898             10.418209       7.364378       0.419125       4.083503      10.030424       2.012210      13.859825          -0.000482
           94              C       5.003328       8.807311       9.823911      -0.080023      31.580264 0.41544606E+03  0.96844507E+04                                 8.725121                            6.851791       0.062357       1.995827                    0.999745      29.027373      83.873719       0.620042       0.423765      -1.056539      -0.001364      -0.021959      -0.016817       0.027693       0.004060      -0.005710       0.014221      -0.013976      -0.055831      -0.025319       0.003765       0.021554              9.816692       7.381640      -0.517373       4.229707       8.824836       0.713184      13.243601           0.001069
           95              C       3.316899       6.315540       6.128522      -0.054707      26.770987 0.37863285E+03  0.86671116E+04                                 7.980760                            6.544117      -0.348185       1.894133                    0.997450      28.288757      82.331799       0.630863       0.424146      -1.051037      -0.005265       0.094604       0.018192       0.096481       0.026346       0.011877       0.004329      -0.031680      -0.054642      -0.028869      -0.012558       0.041427              9.448868       8.736402       0.466419       3.182371       7.483846       2.193529      12.126354           0.000027
           96              C       1.919638       6.488315       5.543548       0.069662      33.242781 0.40530091E+03  0.94056862E+04                                 9.777631                            7.251045      -0.715656       1.805685                    0.996610      26.718654      77.457920       0.542548       0.486469      -1.018981      -0.001485       0.006283      -0.006134       0.008906       0.003742       0.002347       0.008072       0.004960      -0.031668      -0.014368       0.002761       0.011607             13.121552       9.144558      -1.264284       0.660737      12.629722       1.952897      17.590375           0.000023
           97              C       6.036398       0.888610       2.970560       0.631107      24.011295 0.23488381E+03  0.47964281E+04                                 7.709874                            5.459383      -0.089186       2.034777                    0.999415      21.834340      61.044693       0.630342       0.475845      -1.015969       0.030346      -0.014286      -0.056797       0.065961      -0.029657       0.031934      -0.043866      -0.103802      -0.151494      -0.075744      -0.026368       0.102112              9.680452      11.584300       0.635465      -3.284251       5.007957       2.012465      12.449100           0.004247
           98              C       5.355791       1.059489       4.249852      -0.066714      38.826289 0.44508437E+03  0.10462399E+05                                 9.937764                            6.994977      -0.061727       1.980951                    0.999310      27.722845      78.141803       0.632056       0.412251      -1.073321      -0.022733      -0.001238       0.044917       0.050358       0.000313       0.000925       0.010160       0.020452      -0.020860      -0.017018       0.003237       0.013782             12.713850      12.972484       0.533700      -5.476888       6.456226       3.441813      18.712840           0.003197
           99              C       5.947290       1.729938       5.315413      -0.064501      34.104507 0.42138945E+03  0.98377040E+04                                 9.155359                            6.868858      -0.006395       1.968505                    0.999559      28.994158      83.279513       0.624855       0.419872      -1.061158      -0.028678      -0.013466       0.023629       0.039523       0.011280       0.004304      -0.006497       0.024727      -0.064103      -0.024554      -0.002925       0.027479             10.804616      10.710221       0.495099      -3.482247       6.060934       3.245510      15.642694           0.000634
          100              C       5.288021       1.924682       6.531205      -0.257863      35.828598 0.46712562E+03  0.11160807E+05                                 9.309449                            7.126496       0.112010       1.987805                    0.999842      30.930564      89.111082       0.628774       0.407708      -1.071784       0.042691      -0.008433      -0.026160       0.050773       0.023023       0.010464       0.018274       0.023223       0.060217      -0.037793       0.000478       0.037315             10.862157      11.158765       0.481538      -4.401840       6.095169       2.748596      15.332539          -0.000114
          101              C       4.024198       1.426996       6.630327       0.278290      31.264818 0.34420045E+03  0.76267234E+04                                 8.807394                            6.308772       0.060906       2.040405                    0.999243      24.773062      68.949087       0.637485       0.433620      -1.054380      -0.020747      -0.006944       0.040451       0.045988      -0.010744      -0.027319       0.012253       0.006364       0.122481      -0.032760      -0.021924       0.054685             11.162199       9.632335       0.572045      -3.480283       6.079728       3.716730      17.774535           0.000241
          102              C       3.384171       0.736386       5.598839      -0.221567      37.990202 0.49000705E+03  0.11897123E+05                                 9.858082                            7.412896      -0.040802       1.946204                    0.999266      31.104902      91.557515       0.599876       0.420538      -1.059151       0.007368      -0.010827      -0.025858       0.028986       0.009874      -0.008212      -0.012559       0.024090      -0.033314      -0.021568      -0.003754       0.025322             11.752790      11.011877       0.917114      -2.814902       6.848564       3.852955      17.397930           0.000160
          103              C       4.072023       0.551696       4.395437      -0.071962      34.378891 0.44967258E+03  0.10724655E+05                                 9.395918                            7.219943      -0.122638       1.935093                    0.999373      29.725979      87.753753       0.590768       0.434713      -1.046610       0.008284       0.012298       0.022228       0.026719      -0.008025       0.013919       0.001010      -0.030901      -0.013881      -0.024624       0.004620       0.020004             11.076449      11.988655       1.025388      -3.792683       6.310354       2.599085      14.930337           0.000681
          104              C       3.730588       2.201831       8.831143      -0.048302      26.542496 0.34381585E+03  0.76977103E+04                                 7.926197                            6.198194      -0.259244       1.924016                    0.998072      27.895464      80.809491       0.652882       0.419021      -1.052168      -0.070706      -0.059077      -0.037334       0.099415       0.009612       0.007455       0.013625      -0.041630       0.010896      -0.025521      -0.004218       0.029739              9.970251       6.705395      -0.812361      -2.313757       7.165797       2.171220      16.039562           0.000006
          105              C       1.969229       8.048597      15.365445       0.574548      24.283497 0.25768107E+03  0.53970127E+04                                 7.818871                            5.743602       0.005046       2.059362                    0.999506      22.822722      65.084454       0.609141       0.480084      -1.011506      -0.019043       0.033125       0.051344       0.064001      -0.016157       0.021422      -0.089421       0.017665       0.114578      -0.090218      -0.016402       0.106620              9.649616      10.238234       0.154236      -1.396877       9.942972       4.616375       8.767642           0.003537
          106              C       2.051202       6.894378      14.420690      -0.061227      37.785776 0.46385918E+03  0.11039998E+05                                 9.795849                            7.189619      -0.013047       1.998884                    0.999172      27.980115      79.902044       0.615838       0.417885      -1.067451      -0.002500      -0.031928      -0.033401       0.046274       0.005761      -0.005184       0.011568       0.014293      -0.006588      -0.018126       0.007589       0.010537             12.124784      11.520090       0.377723      -2.414611      13.133170       6.445473      11.721092          -0.003109
          107              C       3.189744       6.702363      13.655592      -0.061372      34.960016 0.45233057E+03  0.10813998E+05                                 9.552382                            7.287568      -0.140674       1.939339                    0.998785      29.461999      87.343718       0.581882       0.440292      -1.042310      -0.013384      -0.029461      -0.012009       0.034515       0.005078       0.019431      -0.010064       0.002400      -0.033673      -0.027565       0.008242       0.019324             11.435275      11.191092       0.430344      -2.324622      11.550287       5.637914      11.564446           0.000877
          108              C       3.251093       5.648302      12.741812      -0.242071      36.837275 0.49716672E+03  0.12131582E+05                                 9.676463                            7.478772      -0.095568       1.929938                    0.999232      31.536121      93.481128       0.594978       0.421881      -1.056844       0.014382       0.032304       0.032185       0.047815      -0.018629      -0.010003       0.009518       0.019090      -0.012480      -0.019607      -0.008997       0.028604             11.446705       9.813554       1.639255      -1.286535      13.140034       6.260591      11.386526          -0.000240
          109              C       2.169867       4.797875      12.628751       0.277774      32.682522 0.34528928E+03  0.76564409E+04                                 9.080605                            6.322371       0.042672       2.034858                    0.999505      24.776542      68.970667       0.636289       0.434118      -1.054140      -0.000494      -0.041787      -0.033201       0.053374      -0.014380      -0.007373       0.031969      -0.036582       0.032450      -0.029364      -0.017857       0.047221             11.950962       9.149729      -0.525133      -3.021863      13.498285       7.837684      13.204874           0.001244
          110              C       1.049880       4.965592      13.423275      -0.219102      35.500384 0.45273786E+03  0.10751296E+05                                 9.321907                            7.049121       0.121220       1.999075                    0.999666      30.394037      87.791877       0.626668       0.411580      -1.067413      -0.015038       0.023981       0.023129       0.036553       0.021532       0.005940       0.005063       0.011749      -0.086951      -0.029902      -0.007819       0.037721             11.134896      10.043816      -0.962139      -3.908609      11.590871       5.648298      11.770000          -0.000032
          111              C       0.982446       6.023357      14.307629      -0.078830      34.701231 0.45192870E+03  0.10803734E+05                                 9.484520                            7.266234      -0.185735       1.915991                    0.999205      29.858113      88.562057       0.584820       0.438107      -1.043438       0.011225      -0.006227      -0.029492       0.032164      -0.002868       0.000249      -0.012089       0.034258       0.013224      -0.024570       0.009178       0.015392             11.249847      11.177973       0.459110      -2.758999      11.891552       5.046663      10.680015           0.001088
          112              C       3.098181       3.626272      10.743886      -0.062170      28.173449 0.38593512E+03  0.88891150E+04                                 8.312432                            6.612456      -0.351343       1.891012                    0.997340      28.596029      83.870558       0.625921       0.424857      -1.049112      -0.073256      -0.025656       0.054107       0.094616      -0.015237      -0.029382       0.017080       0.024360       0.055050      -0.029069      -0.019441       0.048510             10.495136       6.533186      -0.709904      -0.725482      12.767502       5.060752      12.184722           0.000035
          113              C       5.154072      -3.013949      15.131580       0.606629      24.603843 0.24664171E+03  0.50915722E+04                                 7.822686                            5.572372       0.077092       2.082402                    0.999673      22.209409      62.158620       0.628457       0.472112      -1.019338       0.006717      -0.045480       0.048349       0.066717      -0.015440      -0.037804       0.081011       0.008852       0.073286      -0.081561      -0.020115       0.101676              9.791783       9.838932      -0.065504       1.501669      10.905445      -4.980691       8.630972           0.000601
          114              C       4.857541      -1.923740      14.168239      -0.071310      39.041828 0.44932642E+03  0.10575101E+05                                 9.944734                            7.012803       0.028610       2.007073                    0.999377      27.777565      78.052277       0.634061       0.410443      -1.075729      -0.010496       0.039183      -0.031902       0.051607       0.009499       0.008555      -0.009307       0.009914      -0.006980      -0.018921       0.006273       0.012648             12.782231      10.538504      -0.621389       1.901561      16.031247      -8.341567      11.776942          -0.002398
          115              C       3.593982      -1.855721      13.607580      -0.060152      34.526378 0.41795004E+03  0.97409176E+04                                 9.283367                            6.864443       0.056351       1.995327                    0.999660      28.694136      82.444290       0.621603       0.422783      -1.058948       0.008873       0.021664      -0.022955       0.032787       0.020937      -0.010251       0.012241       0.005386      -0.032236      -0.029398       0.002911       0.026487             11.377813       9.771473      -0.781744       1.934654      13.500114      -6.997552      10.861853           0.000504
          116              C       3.271558      -0.855298      12.703093      -0.240432      37.299832 0.46364404E+03  0.11043433E+05                                 9.592437                            7.099268       0.100065       1.989113                    0.999811      30.554988      87.543268       0.630831       0.407637      -1.073140      -0.003709      -0.036356       0.027486       0.045727       0.008177       0.025188      -0.013658       0.048212      -0.069490      -0.041075      -0.004079       0.045154             11.901582       8.811178      -0.681401       1.766457      15.136844      -8.161655      11.756726           0.000230
          117              C       4.253801       0.054606      12.325190       0.281415      34.172356 0.34691421E+03  0.76905741E+04                                 9.358390                            6.328785      -0.030144       2.011312                    0.999548      24.722791      68.494001       0.638145       0.432962      -1.056342      -0.009355       0.038797      -0.031351       0.050751      -0.019259       0.017396      -0.026739      -0.027401       0.027436      -0.028814      -0.017472       0.046286             12.789724      10.526544      -2.982737       4.267987      14.913525      -8.771605      12.929103           0.000560
          118              C       5.519061      -0.032663      12.854873      -0.219486      37.051852 0.43976191E+03  0.10356174E+05                                 9.554812                            6.923819       0.046597       1.974762                    0.999605      30.190656      86.530812       0.636237       0.408795      -1.070397       0.016115      -0.015028       0.024648       0.033062       0.029695      -0.009389      -0.011886      -0.008380      -0.052793      -0.021991      -0.020601       0.042592             11.745490      11.118049      -2.009607       3.544593      13.284117      -6.643599      10.834302          -0.000216
          119              C       5.818453      -1.010406      13.765556      -0.078004      35.320022 0.42256830E+03  0.98990582E+04                                 9.446158                            6.929002      -0.015457       1.966046                    0.999695      29.331009      85.145982       0.613668       0.426065      -1.054403      -0.027074       0.012120      -0.013667       0.032660       0.007324       0.012740       0.012762       0.036127      -0.025106      -0.024318      -0.005564       0.029883             11.530302      10.291573      -0.573553       1.889824      14.160140      -6.677635      10.139194           0.000044
          120              C       2.745824       1.168925      10.855398      -0.073133      27.905582 0.38126987E+03  0.87423011E+04                                 8.226893                            6.542767      -0.405876       1.872059                    0.997100      28.620877      83.358865       0.634441       0.421038      -1.053011       0.084417       0.023992       0.011348       0.088490      -0.014616       0.026597      -0.005553       0.066772      -0.021033      -0.032940      -0.019441       0.052380             10.300138       7.435068      -2.290407       2.537117      11.248302      -4.500384      12.217044           0.000018
          121              C      10.282006       1.152177       3.678352       0.556319      24.457684 0.27214299E+03  0.57604560E+04                                 7.884630                            5.889054      -0.094556       2.021089                    0.999201      23.005448      65.291752       0.605510       0.477887      -1.015796      -0.012509       0.004271      -0.050159       0.051871      -0.004213      -0.065568      -0.005772       0.090718      -0.141002      -0.077444      -0.020997       0.098441              9.680534       7.916464       0.530833       5.043377       7.430343       1.340010      13.694795           0.010554
          122              C      -0.868178       1.212527       5.052120      -0.051500      38.020682 0.45471391E+03  0.10759654E+05                                 9.870538                            7.132225       0.011722       2.007686                    0.999338      27.766300      78.847241       0.617025       0.419511      -1.067301       0.015618      -0.007014       0.041421       0.044820       0.001098       0.007609       0.002148      -0.018514       0.006760      -0.013956       0.004306       0.009650             12.298785       8.957141      -0.040800       6.407603       9.792369       1.994565      18.146847          -0.002198
          123              C      -0.840314       2.412772       5.741327      -0.082449      32.982324 0.42534956E+03  0.99784126E+04                                 8.986425                            6.925749      -0.002805       1.968209                    0.999691      29.420141      85.405315       0.617407       0.422882      -1.056610       0.010438      -0.017478       0.032639       0.038467      -0.019144      -0.006041      -0.016121      -0.015429      -0.037996      -0.028413      -0.001195       0.029609             10.442594       7.415867       0.355477       4.343265       9.453027       2.487967      14.458888           0.001332
          124              C      -0.289502       2.484139       7.003583      -0.255919      35.448040 0.47095703E+03  0.11313900E+05                                 9.320611                            7.213633       0.135077       1.995052                    0.999700      31.246905      91.280330       0.615343       0.414341      -1.063832      -0.033777       0.003178      -0.034501       0.048387      -0.012800      -0.002794       0.032741      -0.031534       0.031942      -0.029575      -0.015565       0.045140             10.759785       7.951469      -0.639890       4.953208       9.463273       1.205724      14.864614          -0.000216
          125              C       0.278409       1.388206       7.575082       0.284871      30.760073 0.35062898E+03  0.78165748E+04                                 8.744457                            6.412590      -0.093611       1.988064                    0.999472      24.996249      70.115251       0.624722       0.439795      -1.049129       0.020857      -0.002165       0.044296       0.049009       0.005925       0.015133       0.015901       0.004723       0.104635      -0.024665      -0.018950       0.043615             10.628436       8.071864       0.282358       5.532189       9.101976       2.304445      14.711466           0.001624
          126              C       0.235344       0.159799       6.906010      -0.212529      34.555016 0.45448092E+03  0.10798788E+05                                 9.158908                            7.096774       0.034895       1.976503                    0.999228      30.214330      87.184686       0.620311       0.415564      -1.065267      -0.004938      -0.011637      -0.025650       0.028596      -0.022629       0.003059      -0.023746      -0.011763      -0.030993      -0.030025      -0.007873       0.037899             10.418254       7.364404       0.419118       4.083527      10.030473       2.012208      13.859886          -0.000482
          127              C      -0.341266       0.082336       5.663888      -0.080027      31.580301 0.41544636E+03  0.96844599E+04                                 8.725130                            6.851793       0.062368       1.995830                    0.999745      29.027388      83.873785       0.620042       0.423765      -1.056539       0.001362       0.021959       0.016816       0.027692       0.004060      -0.005708       0.014223      -0.013976      -0.055823      -0.025318       0.003763       0.021554              9.816709       7.381651      -0.517374       4.229724       8.824838       0.713184      13.243639           0.001068
          128              C       1.345163       2.574107       9.359277      -0.054706      26.770900 0.37863117E+03  0.86670652E+04                                 7.980743                            6.544100      -0.348183       1.894134                    0.997450      28.288728      82.331731       0.630864       0.424145      -1.051037       0.005264      -0.094604      -0.018192       0.096481       0.026346       0.011878       0.004329      -0.031679      -0.054642      -0.028869      -0.012557       0.041426              9.448850       8.736380       0.466416       3.182355       7.483832       2.193528      12.126337           0.000026
          129              C       2.742424       2.401332       9.944251       0.069661      33.242782 0.40530080E+03  0.94056829E+04                                 9.777634                            7.251046      -0.715655       1.805685                    0.996610      26.718661      77.457935       0.542548       0.486469      -1.018981       0.001485      -0.006283       0.006134       0.008906       0.003742       0.002346       0.008073       0.004959      -0.031668      -0.014368       0.002762       0.011607             13.121560       9.144567      -1.264282       0.660744      12.629730       1.952892      17.590383           0.000023
          130              C       7.091982      11.914863       1.383060      -0.397496      25.054478 0.39427330E+03  0.90706393E+04                                 7.271466                            6.427242       0.169384       2.023402                    0.997903      30.966500      88.862414       0.677614       0.392901      -1.076803      -0.001172       0.071828       0.008849       0.072380       0.026613      -0.013186       0.018136       0.006064       0.033777      -0.041808       0.018823       0.022985              7.724172       8.519850       0.724292       1.287020       7.477318       0.906922       7.175350           0.020345
          131              C      -3.212310      13.255267       2.818779      -0.408932      26.814668 0.44988761E+03  0.10709167E+05                                 7.652133                            6.894614       0.089250       1.989649                    0.997245      32.078128      93.977319       0.649392       0.396230      -1.073336      -0.051472       0.012943      -0.044505       0.069265       0.027561       0.014456       0.017598       0.033023       0.043065      -0.040696      -0.001177       0.041873              8.047408       8.516340       0.711019       0.920867       7.688119       1.225880       7.937767           0.012745
          132              C      -2.429920      -3.025216      14.104739      -0.397503      25.053983 0.39426289E+03  0.90703393E+04                                 7.271362                            6.427144       0.169382       2.023411                    0.997902      30.966039      88.860770       0.677621       0.392899      -1.076804       0.001172      -0.071823      -0.008847       0.072375       0.026610      -0.013188       0.018135       0.006060       0.033776      -0.041806       0.018824       0.022982              7.724062       8.519719       0.724267       1.286990       7.477203       0.906870       7.175265           0.020347
          133              C       7.874372      -4.365620      12.669020      -0.408940      26.814324 0.44988008E+03  0.10708937E+05                                 7.652048                            6.894537       0.089257       1.989657                    0.997245      32.077797      93.975948       0.649399       0.396228      -1.073338       0.051468      -0.012942       0.044503       0.069261       0.027560       0.014455       0.017596       0.033023       0.043066      -0.040695      -0.001175       0.041870              8.047319       8.516228       0.711009       0.920842       7.688059       1.225867       7.937669           0.012747
          134              O      -0.727567       8.615296      13.411350      -0.550040      38.297827 0.57329038E+03  0.14001001E+05                                 9.061625                            7.452074       0.186346       2.121824                    0.994584      27.500445      72.797946       0.690416       0.363254      -1.135938      -0.010772      -0.002810      -0.044435       0.045808      -0.004806       0.045922      -0.000554      -0.055201      -0.013775      -0.062150       0.027485       0.034665             10.523656       8.459441       0.856892       0.939272       7.668356       3.959647      15.443172          -0.000195
          135              O      -2.568916       7.670358      12.591581      -0.556586      40.210394 0.53194786E+03  0.12763243E+05                                 9.342246                            7.134419       0.201717       2.120037                    0.996939      27.441805      72.237599       0.711434       0.358822      -1.138292       0.031236       0.020631      -0.015167       0.040390      -0.008225       0.000986      -0.040268      -0.011281      -0.184110      -0.075862       0.022754       0.053109             11.509748      19.877151       1.188510      -4.544026       5.471294       0.166281       9.180798           0.044668
          136              O       1.369539       7.396999       7.697436      -0.180683      30.758157 0.33776740E+03  0.72473784E+04                                 8.050224                            5.721875       0.151283       2.178756                    0.998427      22.456047      56.231637       0.785331       0.363488      -1.132575      -0.138823      -0.093670      -0.043259       0.172966       0.004706      -0.021336       0.083585       0.006763       0.374292      -0.100749      -0.057037       0.157785             10.694037       6.753254      -0.557220      -3.404346       5.868314       4.332365      19.460544           0.000083
          137              O      -0.648231      -5.733372      15.430804      -0.484346      37.742226 0.60396831E+03  0.14933612E+05                                 8.975429                            7.686421       0.144407       2.106354                    0.995169      27.337642      72.654853       0.675289       0.366831      -1.133926      -0.022124       0.029125       0.013608       0.039025       0.035892       0.031202      -0.020731      -0.027802      -0.028338      -0.060989       0.017768       0.043221             10.266144      12.973461       3.052799       0.922242       9.639688       2.081625       8.185282           0.012411
          138              O       1.433083      -5.180445      14.976857      -0.585836      41.857241 0.61195186E+03  0.15237157E+05                                 9.677966                            7.700127      -0.044801       2.026683                    0.995166      28.664267      77.378811       0.677033       0.363337      -1.132435      -0.040569       0.056425       0.005726       0.069731      -0.021591      -0.021980      -0.030573       0.031929       0.092583      -0.057949       0.010680       0.047268             11.846447      16.776248      -2.316138      -3.889035       8.844043       3.066777       9.919051          -0.013766
          139              O       2.550707       5.148892       3.729462      -0.204870      32.382239 0.34923399E+03  0.75180024E+04                                 8.250058                            5.732443       0.352548       2.238450                    0.999192      22.554608      55.641842       0.806354       0.352853      -1.146814      -0.146065      -0.094768       0.038828       0.178392      -0.030404      -0.097992       0.098291      -0.003057       0.191337      -0.111454      -0.062276       0.173730             11.409081       6.078666      -2.218564      -3.057059      13.309004       8.809931      14.839573           0.000719
          140              O       0.414455      12.720240       0.086732      -0.590245      45.284009 0.64740966E+03  0.16320632E+05                                10.176645                            7.943535      -0.066426       2.022816                    0.994073      28.576532      77.187112       0.664766       0.365494      -1.132701      -0.008784      -0.053388       0.008081       0.054706       0.016358      -0.051275       0.054133       0.002599       0.019745      -0.082269       0.013113       0.069155             12.211175      12.887416       4.971585      -2.451430      14.926139      -3.809101       8.819972          -0.030327
          141              O      -3.992468       6.137216      15.327655      -0.526036      32.453073 0.48104010E+03  0.11240671E+05                                 8.057221                            6.752984       0.396375       2.198117                    0.995346      26.710933      69.099202       0.737316       0.355502      -1.142411       0.015225      -0.014261       0.017249       0.027068      -0.035080       0.021679       0.022977       0.068589       0.032810      -0.066063       0.018162       0.047901              9.249589      12.227294      -1.801742       3.199683       7.114824      -2.300507       8.406648           0.009689
          142              O       0.615394       7.814415       4.062140      -0.205500      31.998150 0.33942817E+03  0.72458496E+04                                 8.169038                            5.619446       0.423280       2.258407                    0.999399      22.502133      55.050757       0.822421       0.348875      -1.151533       0.156672       0.090741      -0.019687       0.182120      -0.060619       0.110530      -0.080372       0.071993      -0.012594      -0.110447      -0.065239       0.175686             11.473955       8.534230      -4.549027       5.048836      13.002204      -8.001572      12.885431           0.000379
          143              O      -5.433740       8.856119      12.366233      -0.508286      30.465744 0.47936001E+03  0.11199861E+05                                 7.707388                            6.738920       0.519403       2.211945                    0.998830      27.220407      70.581823       0.737913       0.355263      -1.141762      -0.021447      -0.004323      -0.018070       0.028376       0.031334       0.013706       0.040283       0.002131      -0.093790      -0.054951      -0.008048       0.062999              8.598326       7.629396       0.607998       2.286768       8.682914       3.080383       9.482669          -0.018409
          144              O      -5.313604       6.666121      12.399687      -0.520040      28.837143 0.45085437E+03  0.10379350E+05                                 7.442390                            6.532614       0.549770       2.245370                    0.996379      26.663382      68.752273       0.749555       0.354951      -1.141383      -0.020919       0.015104      -0.020379       0.032879      -0.008335      -0.002663      -0.053236       0.032225      -0.037839      -0.065146       0.022252       0.042894              8.204441       8.550919      -0.230268       2.884993       7.204749      -1.211453       8.857656          -0.000792
          145              O       3.769589       7.521003       6.698163      -0.201765      27.589513 0.31861456E+03  0.67186194E+04                                 7.353706                            5.469630       0.226893       2.188771                    0.999208      22.602843      55.600816       0.824917       0.352113      -1.144801      -0.002941      -0.169486       0.051089       0.177043       0.050633       0.104926       0.095441      -0.065924       0.150041      -0.122497      -0.058713       0.181210              9.168097       7.657974       1.986786       5.226125       6.528718       2.934531      13.317598           0.000631
          146              O       5.389629       0.274351       2.076449      -0.550042      38.297993 0.57329331E+03  0.14001091E+05                                 9.061651                            7.452092       0.186342       2.121822                    0.994584      27.500513      72.798184       0.690415       0.363254      -1.135938       0.010774       0.002811       0.044435       0.045809      -0.004807       0.045921      -0.000554      -0.055200      -0.013773      -0.062149       0.027484       0.034664             10.523689       8.459464       0.856892       0.939269       7.668374       3.959661      15.443231          -0.000196
          147              O       7.230978       1.219289       2.896218      -0.556583      40.210030 0.53194219E+03  0.12763074E+05                                 9.342200                            7.134388       0.201713       2.120039                    0.996939      27.441635      72.237070       0.711435       0.358823      -1.138291      -0.031234      -0.020630       0.015167       0.040389      -0.008225       0.000987      -0.040268      -0.011282      -0.184112      -0.075863       0.022753       0.053110             11.509687      19.877046       1.188507      -4.543991       5.471270       0.166278       9.180745           0.044674
          148              O       3.292523       1.492648       7.790363      -0.180681      30.758116 0.33776686E+03  0.72473643E+04                                 8.050220                            5.721872       0.151281       2.178756                    0.998427      22.456020      56.231564       0.785331       0.363488      -1.132575       0.138822       0.093669       0.043260       0.172965       0.004706      -0.021336       0.083585       0.006762       0.374292      -0.100748      -0.057037       0.157785             10.694033       6.753252      -0.557219      -3.404344       5.868311       4.332362      19.460535           0.000083
          149              O       5.310293      14.623019       0.056995      -0.484340      37.741819 0.60396004E+03  0.14933356E+05                                 8.975370                            7.686372       0.144418       2.106361                    0.995169      27.337456      72.654226       0.675291       0.366831      -1.133926       0.022124      -0.029125      -0.013612       0.039026       0.035895       0.031195      -0.020728      -0.027802      -0.028330      -0.060984       0.017762       0.043222             10.266074      12.973371       3.052779       0.922241       9.639623       2.081609       8.185227           0.012405
          150              O       3.228979      14.070092       0.510942      -0.585839      41.857227 0.61195135E+03  0.15237147E+05                                 9.677987                            7.700142      -0.044818       2.026678                    0.995166      28.664201      77.378745       0.677029       0.363339      -1.132434       0.040568      -0.056423      -0.005727       0.069729      -0.021590      -0.021978      -0.030570       0.031927       0.092582      -0.057944       0.010679       0.047265             11.846476      16.776285      -2.316148      -3.889043       8.844067       3.066791       9.919078          -0.013757
          151              O       2.111355       3.740755      11.758337      -0.204868      32.382201 0.34923351E+03  0.75179899E+04                                 8.250055                            5.732442       0.352549       2.238452                    0.999192      22.554580      55.641775       0.806354       0.352854      -1.146813       0.146064       0.094767      -0.038829       0.178390      -0.030404      -0.097992       0.098291      -0.003057       0.191336      -0.111454      -0.062275       0.173729             11.409080       6.078664      -2.218563      -3.057056      13.309009       8.809932      14.839566           0.000718
          152              O       4.247607      -3.830593      15.401067      -0.590248      45.284033 0.64741004E+03  0.16320642E+05                                10.176646                            7.943535      -0.066418       2.022818                    0.994073      28.576542      77.187126       0.664766       0.365493      -1.132701       0.008785       0.053389      -0.008082       0.054707       0.016358      -0.051275       0.054132       0.002599       0.019743      -0.082268       0.013114       0.069154             12.211181      12.887410       4.971586      -2.451430      14.926153      -3.809111       8.819979          -0.030325
          153              O       8.654530       2.752431       0.160144      -0.526035      32.452881 0.48103638E+03  0.11240568E+05                                 8.057221                            6.752984       0.396366       2.198117                    0.995346      26.710727      69.098733       0.737311       0.355504      -1.142408      -0.015226       0.014264      -0.017250       0.027071      -0.035075       0.021677       0.022967       0.068576       0.032811      -0.066049       0.018155       0.047895              9.249592      12.227291      -1.801746       3.199689       7.114830      -2.300514       8.406655           0.009689
          154              O       4.046668       1.075232      11.425659      -0.205503      31.998345 0.33943026E+03  0.72459062E+04                                 8.169075                            5.619466       0.423279       2.258405                    0.999399      22.502180      55.050941       0.822419       0.348876      -1.151532      -0.156672      -0.090742       0.019687       0.182120      -0.060619       0.110530      -0.080373       0.071994      -0.012594      -0.110447      -0.065239       0.175686             11.474016       8.534280      -4.549060       5.048873      13.002272      -8.001621      12.885497           0.000378
          155              O      10.095802       0.033528       3.121566      -0.508298      30.466035 0.47936569E+03  0.11200035E+05                                 7.707479                            6.738994       0.519358       2.211930                    0.998830      27.220389      70.582097       0.737903       0.355267      -1.141758       0.021446       0.004326       0.018077       0.028380       0.031326       0.013723       0.040267       0.002126      -0.093776      -0.054931      -0.008059       0.062990              8.598434       7.629494       0.608000       2.286808       8.683010       3.080421       9.482798          -0.018411
          156              O       9.975666       2.223526       3.088112      -0.520052      28.837239 0.45085612E+03  0.10379408E+05                                 7.442454                            6.532666       0.549750       2.245366                    0.996378      26.663236      68.752149       0.749544       0.354956      -1.141378       0.020920      -0.015103       0.020382       0.032881      -0.008326      -0.002656      -0.053226       0.032217      -0.037837      -0.065133       0.022247       0.042886              8.204518       8.550999      -0.230268       2.885033       7.204810      -1.211459       8.857746          -0.000774
          157              O       0.892473       1.368644       8.789636      -0.201767      27.589675 0.31861636E+03  0.67186690E+04                                 7.353748                            5.469655       0.226894       2.188772                    0.999208      22.602848      55.600932       0.824913       0.352114      -1.144799       0.002940       0.169485      -0.051089       0.177042       0.050633       0.104926       0.095441      -0.065925       0.150039      -0.122497      -0.058712       0.181210              9.168159       7.658021       1.986802       5.226170       6.528757       2.934561      13.317701           0.000630
          158              N      -4.364248      13.222865       1.875572       0.079789      25.980487 0.40680761E+03  0.91169043E+04                                 7.288890                            6.508288       0.778091       2.342467                    0.999782      23.034042      58.374903       0.699958       0.390459      -1.115818       0.151917      -0.257481       0.065471       0.306042       0.137229      -0.026470       0.078135       0.160293       0.267864      -0.224492       0.096672       0.127820              7.911316       8.425658       1.437660       2.762947       8.158461       2.181259       7.149828           0.634922
          159              N       9.026310      -4.333218      13.612227       0.079810      25.979411 0.40678711E+03  0.91163664E+04                                 7.288872                            6.508279       0.777951       2.342430                    0.999782      23.033179      58.373222       0.699931       0.390478      -1.115800      -0.151900       0.257452      -0.065459       0.306007       0.137219      -0.026501       0.078113       0.160305       0.267894      -0.224490       0.096711       0.127779              7.911296       8.425632       1.437660       2.762935       8.158454       2.181248       7.149800           0.634803

******************************************************
Auxiliary information for the entire system
The total spin magnetic moment of the unit cell is   6.123322
The total net atomic charge of the unit cell is   0.000001
Accuracy of reproducing the electrostatic potential in the unit cell:
  The inner radius (bohr) =    5.0000
  The outer radius (bohr) =   12.0000
  Valid grid points have density less than (e/(bohr^3)) =    0.0001
  The number of valid grid points were=       167409
  The rms potential error without charges in kcal/mol is=      4.02975
  The rms potential error with partial charges in kcal/mol is=      0.65157
  The RRMSE value at monopole order=      0.16169
  The rms potential error with partial charges and cloud penetration in kcal/mol is=      0.65618
  The RRMSE value at monopole order with cloud penetration is=      0.16283
  The rms potential error with partial charges and atomic dipoles in kcal/mol is=      0.44310
  The RRMSE value at dipole order=      0.10996
  The rms potential error with partial charges, atomic dipoles and cloud penetration in kcal/mol is=      0.43972
  The RRMSE value at dipole order with cloud penetration=      0.10912

******************************************************
The electron densities and ab initio electrostatic potential were computed in VASP using the PBE functional and
projector augmented wave method. See the main text of the journal article for a description of computational details.
The atomic charges, dipoles, and quadrupoles were computed with the DDEC6 method as described in
(a) T. A. Manz and N. Gabaldon Limas, RSC Adv. 6 (2016) 47771-47801 DOI: 10.1039/c6ra04656h
(b) N. Gabaldon Limas and T. A. Manz, RSC Adv. 8 (2018) 2678-2707 DOI: 10.1039/c7ra11829e.
For each atom in the material, the electron cloud parameters were fit to the spherically averaged atom-in-material
electron density using radial positions for which this density was between 10^-4 and 10^-2 electrons per cubic bohr.
The polarizabilities, dispersion coefficients, and quantum Drude oscillator (QDO) parameters were fit using the MCLF method.
The magnetic structure of the system was optimized in VASP from the default ferromagnetic initial guess using spin polarization.
The atomic spin moments (ASMs) were computed on this optimized magnetic structure using the DDEC6 partition as inputs
to the method of T. A. Manz and D. S. Sholl, J. Chem. Theory Comput. 7 (2011) 4146-4164 DOI: 10.1021/ct200539n.
The RMSE and RRMSE were computed using a uniform grid with Ewald summation.
