# Supplementary material for: A collection of forcefield precursors for metal–organic frameworks
Source: RSC Adv. 2019 Nov 13;9(63):36492–507. doi: 10.1039/c9ra07327b (PMC9075174; doi:10.1039/c9ra07327b)
Supplement: RA-009-C9RA07327B-s4980 [file RA-009-C9RA07327B-s4980.xyz]

  141
jmolscript: load "" {1 1 1} spacegroup "x,y,z" unitcell [{     13.431900     0.000000     0.000000 }, {     -4.520858    15.573070     0.000000 }, {     -3.568221    -6.305786    14.591258 }]
Mn    -0.381916     3.368186     5.827165     1.110991
Mn     5.724737     5.899098     8.764093     1.110967
Mn     2.671411     4.633642     7.295629     1.184254
H      0.820822    -3.833149    12.761514     0.094319
H      1.765184    -3.006791    13.761015     0.095775
H      4.874315     3.557326     3.656569     0.109301
H      5.969154     2.735791     1.737819     0.122902
H      2.481743     1.314153     0.396882     0.129455
H      3.729157    -1.048385    10.270787     0.128372
H     -2.422684     6.015253     9.201247     0.119799
H      3.372075     0.859413     9.005724     0.120151
H      4.813976    -4.718904    12.872408     0.096664
H      3.842352    -5.232415    14.042627     0.087121
H      3.921560    -3.290962    11.052878     0.096044
H      3.236919    -2.283594    12.101989     0.092788
H     -2.628122     7.870185    10.591794     0.119348
H      9.248044     1.030359     0.585109     0.120001
H      1.118841     7.436408     7.844260     0.109635
H      0.941565     9.239422     9.275663     0.134135
H     10.593887     1.176175     2.474677     0.114949
H     -2.798081    10.114756    11.210464     0.098853
H     -2.073093     9.256564    12.360255     0.091792
H      1.434808     2.106845     2.292287     0.114555
H      8.311676     4.922410     0.995124     0.131756
H      9.765794     5.102870     2.811735     0.122559
H      0.056938    -2.351098     9.296090     0.132846
H     -0.345672    -0.403412     8.086475     0.122639
H      4.521999    13.100433     1.829744     0.094319
H      3.577637    12.274075     0.830243     0.095775
H      0.468506     5.709958    10.934689     0.109302
H     -0.626333     6.531493    12.853439     0.122902
H      2.861078     7.953131    14.194376     0.129455
H      1.613664    10.315669     4.320471     0.128372
H      7.765505     3.252031     5.390011     0.119798
H      1.970746     8.407871     5.585534     0.120151
H      0.528845    13.986188     1.718850     0.096664
H      1.500469    14.499699     0.548631     0.087121
H      1.421261    12.558246     3.538380     0.096043
H      2.105902    11.550878     2.489269     0.092788
H      7.970943     1.397099     3.999464     0.119348
H     -3.905223     8.236925    14.006149     0.120001
H      4.223980     1.830876     6.746998     0.109635
H      4.401256     0.027862     5.315595     0.134135
H     -5.251066     8.091109    12.116581     0.114949
H      8.140902    -0.847472     3.380794     0.098853
H      7.415914     0.010720     2.231003     0.091792
H      3.908013     7.160439    12.298971     0.114555
H     -2.968855     4.344874    13.596134     0.131755
H     -4.422973     4.164414    11.779523     0.122558
H      5.285883    11.618382     5.295168     0.132846
H      5.688493     9.670696     6.504783     0.122639
C      2.325484     3.484422     4.373000     0.636052
C      1.619133    -3.893832    13.345165    -0.064135
C      4.373143     3.104853     2.988290    -0.073918
C      5.034454     2.604107     1.844335    -0.222490
C      4.326762     1.932916     0.892985     0.274753
C      2.988372     1.769149     1.059325    -0.219533
C      2.896210    -0.912791     9.834508    -0.238654
C      1.889867    -1.843412     9.948320     0.282749
C      8.650048     2.982734     0.618669     0.278800
C     -0.617826     6.523181     8.382678    -0.070202
C     -1.738337     6.673621     9.212920    -0.054711
C      2.826974    -4.276645    12.519299     0.077506
C      2.678621     0.215231     9.080140    -0.067323
C      4.017656    -4.488771    13.413743    -0.065805
C      3.102292    -3.114962    11.582541    -0.067778
C     -1.858400     7.769643    10.046081    -0.238325
C      9.335425     1.854543     1.049111    -0.250076
C     -0.856343     8.713180    10.082559     0.285474
C      0.362802     7.509099     8.414778    -0.069393
C      0.255877     8.581093     9.256694    -0.217439
C     10.142818     1.952730     2.162424    -0.078921
C     -2.189477     3.250552     4.009678     0.562971
C     10.315104     3.135580     2.830704    -0.050649
C      3.057111     2.952025     3.147334    -0.045116
C     -0.491972     5.343476     7.530548     0.597871
C      1.230010     1.706695     7.679379     0.616762
C      1.486410     0.437588     8.432288    -0.066447
C     -1.968058    10.022899    11.740126    -0.060930
C      2.365976     2.253510     2.179934    -0.078805
C      8.798444     4.159059     1.284031    -0.221545
C      9.645398     4.265443     2.378375    -0.074114
C      0.720643    -1.672255     9.263990    -0.219996
C      0.487427    -0.529367     8.525672    -0.076512
C      3.017337     5.782862    10.218258     0.636052
C      3.723688    13.161116     1.246093    -0.064135
C      0.969678     6.162431    11.602968    -0.073917
C      0.308367     6.663177    12.746923    -0.222489
C      1.016059     7.334368    13.698273     0.274753
C      2.354449     7.498135    13.531933    -0.219532
C      2.446611    10.180075     4.756750    -0.238654
C      3.452954    11.110696     4.642938     0.282749
C     -3.307227     6.284550    13.972589     0.278801
C      5.960647     2.744103     6.208580    -0.070203
C      7.081158     2.593663     5.378338    -0.054711
C      2.515847    13.543929     2.071959     0.077506
C      2.664200     9.052053     5.511118    -0.067323
C      1.325165    13.756055     1.177515    -0.065805
C      2.240529    12.382246     3.008717    -0.067777
C      7.201221     1.497641     4.545177    -0.238325
C     -3.992604     7.412741    13.542147    -0.250076
C      6.199164     0.554104     4.508699     0.285474
C      4.980019     1.758185     6.176480    -0.069392
C      5.086944     0.686191     5.334564    -0.217439
C     -4.799997     7.314554    12.428834    -0.078921
C      7.532298     6.016732    10.581580     0.562970
C     -4.972283     6.131704    11.760554    -0.050651
C      2.285710     6.315259    11.443924    -0.045115
C      5.834793     3.923808     7.060710     0.597867
C      4.112811     7.560589     6.911879     0.616759
C      3.856411     8.829696     6.158970    -0.066446
C      7.310879    -0.755615     2.851132    -0.060930
C      2.976845     7.013774    12.411324    -0.078805
C     -3.455623     5.108225    13.307227    -0.221545
C     -4.302577     5.001841    12.212883    -0.074114
C      4.622178    10.939539     5.327268    -0.219995
C      4.855394     9.796651     6.065586    -0.076513
O      3.007765     4.093830     5.227318    -0.553730
O      4.248609    -3.280883    14.136157    -0.202803
O      1.390602    -4.892329    14.386834    -0.252177
O     -0.850900     9.810183    10.877053    -0.195855
O      1.973699    -2.978251    10.713777    -0.205794
O     -1.421127     4.510235     7.439207    -0.496814
O      1.122874     3.243893     4.435888    -0.539424
O      0.558326     5.179172     6.813826    -0.593876
O      2.090457     2.605118     7.760069    -0.562344
O     -1.824777     2.202052     4.590848    -0.519299
O     -1.754721     4.391312     4.353740    -0.497889
O      0.143865     1.764574     7.048161    -0.509001
O      2.335056     5.173454     9.363940    -0.553730
O      1.094212    12.548167     0.455101    -0.202803
O      3.952219    14.159613     0.204424    -0.252177
O      6.193721    -0.542899     3.714205    -0.195855
O      3.369122    12.245535     3.877481    -0.205794
O      6.763948     4.757049     7.152051    -0.496803
O      4.219947     6.023391    10.155370    -0.539420
O      4.784495     4.088112     7.777432    -0.593869
O      3.252364     6.662166     6.831189    -0.562344
O      7.167598     7.065232    10.000410    -0.519294
O      7.097542     4.875972    10.237518    -0.497877
O      5.198956     7.502710     7.543097    -0.508989

The following XYZ coordinates are in angstroms. Other properties are in atomic units.
The sperically averaged electron density of each atom fit to a function of the form exp(a - br)
eigen_1, eigen_2 and eigen_3 are the three eigenvalues of traceless quadrupole moment tensor
  atom number  atomic symbol              X              Y              Z     net charge C6 coefficient C8 coefficient C10 coefficient fluctuating dipole atomic polarizability isotropic forcefield polarizability              a              b squared Pearson coefficient          <r^3>          <r^4>         wp_QDO          m_QDO          q_QDO       dipole_x       dipole_y       dipole_z         dipole            Qxy            Qxz            Qyz     Q(x^2-y^2)  Q(3z^2 - R^2)        eigen_1        eigen_2        eigen_3 static polarizability      alpha(xx)      alpha(xy)      alpha(xz)      alpha(yy)      alpha(yz)      alpha(zz) atomic spin moment
            1             Mn      -0.381916       3.368186       5.827165       1.110991     153.477483 0.33498593E+04  0.12255133E+06                                22.393789                           18.112764       0.259098       1.883461                    0.999532      52.356840     150.221982       0.455869       0.367260      -1.175763      -0.026593      -0.018422      -0.020234       0.038157       0.004187      -0.044774      -0.036179      -0.091226      -0.016133      -0.075128       0.002920       0.072208             29.087842      32.314113      -1.305346       9.367685      20.758499       5.785731      34.190914           4.181764
            2             Mn       5.724737       5.899098       8.764093       1.110967     153.477804 0.33498728E+04  0.12255213E+06                                22.393978                           18.112931       0.259071       1.883451                    0.999532      52.356737     150.222580       0.455862       0.367266      -1.175757       0.026594       0.018420       0.020234       0.038157       0.004181      -0.044767      -0.036187      -0.091238      -0.016127      -0.075128       0.002913       0.072215             29.088062      32.314395      -1.305327       9.367760      20.758657       5.785784      34.191134           4.181609
            3             Mn       2.671411       4.633642       7.295629       1.184254     139.964455 0.26912213E+04  0.94009801E+05                                22.632384                           17.613476       0.180315       1.865864                    0.999922      51.284032     147.842510       0.405612       0.432287      -1.119229      -0.000000       0.000000      -0.000000       0.000000      -0.062746      -0.036708      -0.078122      -0.042084       0.077670      -0.120782       0.023086       0.097697             29.686957      26.666696       1.069805      -2.169057      34.421014       8.487166      27.973160           4.382350
            4              H       0.820822      -3.833149      12.761514       0.094319       1.386163 0.11473864E+02  0.12132185E+03                                 1.954965                            1.902524      -0.971066       2.396626                    0.997875       3.594616       9.914530       0.489660       1.182993      -0.734600      -0.031598      -0.000370      -0.022336       0.038697       0.004719       0.007188       0.000723       0.010523      -0.028114      -0.011814      -0.002051       0.013865              1.985880       2.129993      -0.047535       0.345743       1.627214      -0.116324       2.200432          -0.000008
            5              H       1.765184      -3.006791      13.761015       0.095775       1.490881 0.13031579E+02  0.14268101E+03                                 2.069875                            2.039295      -1.243125       2.267438                    0.995160       3.821746      10.833193       0.467458       1.196724      -0.730264       0.005335       0.036795       0.012733       0.039299      -0.000560      -0.001183      -0.001248      -0.032061      -0.001834      -0.015830      -0.000604       0.016435              2.089974       1.755624       0.093656      -0.071364       2.304297       0.278287       2.210001          -0.000008
            6              H       4.874315       3.557326       3.656569       0.109301       1.289879 0.10050168E+02  0.10412807E+03                                 1.927406                            1.831560      -1.293957       2.257552                    0.993989       3.733625      10.628193       0.472293       1.251699      -0.715109       0.020821       0.021363       0.027157       0.040341       0.010363       0.001766       0.010058       0.004828      -0.012582      -0.014314      -0.001619       0.015933              1.967558       1.870043       0.131015       0.296943       1.723552       0.408797       2.309080          -0.000179
            7              H       5.969154       2.735791       1.737819       0.122902       1.041418 0.78192543E+01  0.77446018E+02                                 1.782569                            1.699465      -1.314103       2.257339                    0.992883       3.828373      11.289788       0.446459       1.385130      -0.684988       0.032488       0.006276      -0.002014       0.033150       0.003698      -0.002427       0.010538       0.011086      -0.001213      -0.014648       0.006587       0.008061              1.826932       2.435371       0.052352      -0.230910       1.390430       0.026983       1.654995          -0.000051
            8              H       2.481743       1.314153       0.396882       0.129455       1.131185 0.81965336E+01  0.79343695E+02                                 1.671852                            1.582561      -0.874434       2.466650                    0.999262       3.160087       8.225766       0.552207       1.145835      -0.743606      -0.021177      -0.015230      -0.022517       0.034459       0.006637       0.000692       0.011947       0.021568       0.011272      -0.020031       0.006380       0.013651              1.701827       1.692383       0.194859       0.235414       1.555665       0.379056       1.857433          -0.000098
            9              H       3.729157      -1.048385      10.270787       0.128372       1.144685 0.84095954E+01  0.81845026E+02                                 1.672050                            1.590635      -1.009575       2.398922                    0.998292       3.225855       8.391039       0.557817       1.128229      -0.747267       0.035318       0.000921       0.012731       0.037554       0.008076       0.011782      -0.008749       0.014777      -0.040068      -0.023227       0.003593       0.019634              1.698980       1.821850      -0.151078       0.321360       1.619896      -0.330855       1.655195          -0.000123
           10              H      -2.422684       6.015253       9.201247       0.119799       1.117282 0.82175682E+01  0.80806817E+02                                 1.746714                            1.652427      -0.995156       2.411529                    0.997731       3.420938       9.427797       0.499884       1.246041      -0.717293      -0.032899      -0.028462      -0.001877       0.043543       0.009180      -0.003361       0.003680       0.008288      -0.029406      -0.012937      -0.002065       0.015002              1.787357       2.015001       0.437190      -0.040153       1.833216       0.160967       1.513853          -0.000073
           11              H       3.372075       0.859413       9.005724       0.120151       1.126558 0.80493653E+01  0.78147719E+02                                 1.712415                            1.600269      -0.861529       2.474199                    0.998960       3.273157       8.743041       0.528806       1.193041      -0.730668       0.032630       0.028636      -0.000084       0.043414       0.010234       0.007496      -0.003961       0.012177      -0.031622      -0.016396      -0.001569       0.017965              1.780174       1.790506       0.448639      -0.146419       2.036248      -0.290316       1.513768          -0.000204
           12              H       4.813976      -4.718904      12.872408       0.096664       1.461076 0.12396873E+02  0.13457410E+03                                 2.086867                            2.027616      -0.955693       2.409325                    0.996965       3.722558      10.642258       0.453698       1.243628      -0.720451       0.031453      -0.004986      -0.021326       0.038327       0.005591      -0.008232      -0.000167       0.010166      -0.027826      -0.012637      -0.002025       0.014663              2.133487       2.243479      -0.207074      -0.322565       1.818379       0.217530       2.338603          -0.000043
           13              H       3.842352      -5.232415      14.042627       0.087121       1.129428 0.89519624E+01  0.92034622E+02                                 1.900392                            1.824950      -1.491251       2.143234                    0.991416       4.319605      13.126557       0.427030       1.395131      -0.681383      -0.006457      -0.025768       0.021823       0.034379       0.005639       0.000818       0.001849      -0.018672       0.027863      -0.015554       0.005268       0.010286              1.980962       1.695948       0.103040       0.009423       2.093778      -0.422017       2.153161          -0.000016
           14              H       3.921560      -3.290962      11.052878       0.096044       1.420135 0.11872487E+02  0.12649145E+03                                 1.977517                            1.925610      -1.095779       2.347265                    0.996328       3.643145      10.054861       0.490863       1.171187      -0.737153       0.030966      -0.008200      -0.021277       0.038455      -0.000508      -0.000696      -0.000975       0.030361       0.025337      -0.019447       0.008307       0.011140              2.008989       2.059415      -0.238815      -0.348423       1.932585      -0.050164       2.034966           0.000022
           15              H       3.236919      -2.283594      12.101989       0.092788       1.430984 0.11986395E+02  0.12835943E+03                                 1.994013                            1.937299      -1.236972       2.269358                    0.994708       3.788070      10.575279       0.487114       1.174184      -0.734678       0.002522       0.031363       0.021097       0.037882      -0.002480      -0.000455       0.009270      -0.002677      -0.029061      -0.013977       0.002753       0.011224              2.031310       1.566698       0.035426       0.118525       2.349248       0.059805       2.177984           0.000022
           16              H      -2.628122       7.870185      10.591794       0.119348       1.145170 0.84426498E+01  0.84633739E+02                                 1.842014                            1.720254      -1.357781       2.225556                    0.994154       3.848836      11.155756       0.464840       1.314431      -0.698986      -0.029361      -0.000780       0.013935       0.032509       0.003142      -0.005635       0.007669       0.004608      -0.022965      -0.014064       0.005871       0.008193              1.927728       2.195001      -0.061531      -0.559434       1.640387       0.244122       1.947797          -0.000009
           17              H       9.248044       1.030359       0.585109       0.120001       1.143605 0.83030918E+01  0.82760489E+02                                 1.823684                            1.692586      -1.411837       2.193610                    0.995030       3.859161      11.097554       0.474930       1.293877      -0.702832       0.002818      -0.027986      -0.014472       0.031633      -0.010917       0.009765       0.002347      -0.006354       0.016111      -0.017818       0.005211       0.012607              1.915774       1.572960       0.152900       0.222029       2.267261       0.509242       1.907102          -0.000067
           18              H       1.118841       7.436408       7.844260       0.109635       1.065014 0.74521187E+01  0.72806019E+02                                 1.793657                            1.644116      -1.288273       2.261462                    0.993463       3.852690      11.222634       0.460895       1.360243      -0.689250       0.031483      -0.001415      -0.022874       0.038941       0.009510      -0.004118       0.005594       0.006608      -0.000406      -0.013586       0.003449       0.010137              1.917484       2.184478      -0.100645      -0.681628       1.559094       0.119997       2.008880          -0.000290
           19              H       0.941565       9.239422       9.275663       0.134135       1.196243 0.91824551E+01  0.92018907E+02                                 1.788998                            1.720487      -0.905283       2.459993                    0.998834       3.253260       8.793188       0.505607       1.208857      -0.729165       0.028041       0.022078      -0.001077       0.035706       0.008940      -0.008226       0.007541       0.004987      -0.024646      -0.017852       0.004207       0.013646              1.795614       1.890388       0.367802      -0.141055       1.926893       0.041306       1.569561          -0.000090
           20              H      10.593887       1.176175       2.474677       0.114949       1.229304 0.93360481E+01  0.93886100E+02                                 1.806147                            1.720774      -0.903316       2.447968                    0.998733       3.359941       9.078226       0.512097       1.189367      -0.732608       0.018549      -0.033844       0.011986       0.040412      -0.006915       0.006989       0.002222      -0.022802      -0.022024      -0.015924      -0.001084       0.017008              1.828251       1.842390      -0.265289       0.255693       1.987260      -0.131293       1.655104          -0.000035
           21              H      -2.798081      10.114756      11.210464       0.098853       1.375752 0.11583337E+02  0.12398500E+03                                 2.015386                            1.964981      -1.117077       2.335914                    0.995491       3.764775      10.788876       0.457779       1.250013      -0.717452      -0.031535       0.004940      -0.022418       0.039006      -0.000806       0.002243       0.004432       0.030079       0.025912      -0.020085       0.007830       0.012255              2.066105       2.166335      -0.147483       0.333027       2.011883       0.026182       2.020097           0.000031
           22              H      -2.073093       9.256564      12.360255       0.091792       1.047118 0.81125674E+01  0.81149311E+02                                 1.796335                            1.732031      -1.255272       2.265932                    0.992070       4.031235      11.973416       0.441566       1.386706      -0.684330       0.000191      -0.024828       0.024625       0.034969      -0.007977      -0.000947      -0.006828      -0.001074      -0.003186      -0.010754       0.000324       0.010431              1.861253       1.477412       0.066244      -0.100858       2.117641      -0.295886       1.988705           0.000014
           23              H       1.434808       2.106845       2.292287       0.114555       1.180051 0.84447421E+01  0.82769130E+02                                 1.745705                            1.623578      -0.953734       2.422279                    0.998526       3.321775       8.843119       0.533867       1.170554      -0.735978      -0.040566      -0.007705       0.003524       0.041442       0.008373       0.002377       0.007292       0.024096      -0.012579      -0.016045      -0.001683       0.017728              1.816729       2.529093       0.069894      -0.229798       1.363029       0.090460       1.558065          -0.000109
           24              H       8.311676       4.922410       0.995124       0.131756       1.167075 0.85428339E+01  0.83281555E+02                                 1.688051                            1.601181      -0.909344       2.453979                    0.998766       3.150475       8.141797       0.558276       1.125409      -0.749418      -0.017081       0.030909      -0.007743       0.036154      -0.007724       0.010212       0.004062      -0.018976      -0.014549      -0.018591       0.003920       0.014671              1.707444       1.606417      -0.293685       0.203289       1.989418      -0.185735       1.526498          -0.000014
           25              H       9.765794       5.102870       2.811735       0.122559       1.224098 0.88786081E+01  0.87512143E+02                                 1.751637                            1.639188      -0.910141       2.451542                    0.998676       3.212195       8.384253       0.547569       1.134865      -0.746836       0.005190       0.039618       0.018153       0.043887      -0.005467       0.006990       0.005204      -0.026898      -0.013431      -0.017269      -0.000201       0.017470              1.800089       1.538040       0.169214       0.193515       2.156406       0.406067       1.705822          -0.000285
           26              H       0.056938      -2.351098       9.296090       0.132846       1.190644 0.86159681E+01  0.84267430E+02                                 1.719130                            1.613978      -0.911281       2.454574                    0.998715       3.165484       8.223702       0.552367       1.133764      -0.747202      -0.026265      -0.024755      -0.003207       0.036234       0.008031       0.010527      -0.006621       0.004873      -0.034586      -0.019901       0.004685       0.015216              1.758886       1.852209       0.432801       0.046994       1.984389      -0.150192       1.440062          -0.000128
           27              H      -0.345672      -0.403412       8.086475       0.122639       1.196335 0.86130648E+01  0.84331131E+02                                 1.729324                            1.617094      -0.899123       2.456067                    0.998789       3.204824       8.362542       0.549455       1.138529      -0.745541      -0.039898       0.004431      -0.019289       0.044537       0.005600       0.010412      -0.003412       0.016399      -0.032430      -0.016625      -0.001636       0.018261              1.783222       2.117489      -0.136126       0.432746       1.588596      -0.209495       1.643582          -0.000346
           28              H       4.521999      13.100433       1.829744       0.094319       1.386161 0.11473850E+02  0.12132165E+03                                 1.954962                            1.902522      -0.971066       2.396625                    0.997875       3.594615       9.914519       0.489661       1.182991      -0.734600       0.031598       0.000370       0.022336       0.038697       0.004719       0.007188       0.000723       0.010523      -0.028114      -0.011814      -0.002051       0.013865              1.985877       2.129989      -0.047535       0.345742       1.627212      -0.116323       2.200428          -0.000008
           29              H       3.577637      12.274075       0.830243       0.095775       1.490879 0.13031553E+02  0.14268063E+03                                 2.069871                            2.039291      -1.243125       2.267437                    0.995160       3.821744      10.833175       0.467459       1.196722      -0.730264      -0.005335      -0.036795      -0.012733       0.039299      -0.000560      -0.001183      -0.001248      -0.032061      -0.001834      -0.015830      -0.000604       0.016435              2.089969       1.755621       0.093655      -0.071364       2.304292       0.278286       2.209996          -0.000009
           30              H       0.468506       5.709958      10.934689       0.109302       1.289876 0.10050144E+02  0.10412777E+03                                 1.927404                            1.831558      -1.293955       2.257553                    0.993989       3.733621      10.628180       0.472293       1.251700      -0.715109      -0.020821      -0.021363      -0.027158       0.040341       0.010363       0.001766       0.010058       0.004827      -0.012582      -0.014314      -0.001619       0.015933              1.967556       1.870041       0.131014       0.296942       1.723550       0.408797       2.309078          -0.000179
           31              H      -0.626333       6.531493      12.853439       0.122902       1.041418 0.78192539E+01  0.77446010E+02                                 1.782569                            1.699465      -1.314103       2.257339                    0.992883       3.828372      11.289783       0.446459       1.385130      -0.684988      -0.032488      -0.006276       0.002014       0.033150       0.003698      -0.002427       0.010538       0.011086      -0.001213      -0.014648       0.006587       0.008061              1.826932       2.435371       0.052352      -0.230910       1.390430       0.026983       1.654995          -0.000051
           32              H       2.861078       7.953131      14.194376       0.129455       1.131184 0.81965164E+01  0.79343479E+02                                 1.671850                            1.582559      -0.874433       2.466650                    0.999262       3.160084       8.225753       0.552207       1.145835      -0.743607       0.021177       0.015230       0.022517       0.034459       0.006637       0.000692       0.011947       0.021568       0.011273      -0.020031       0.006380       0.013651              1.701825       1.692380       0.194858       0.235414       1.555663       0.379055       1.857430          -0.000098
           33              H       1.613664      10.315669       4.320471       0.128372       1.144684 0.84095881E+01  0.81844941E+02                                 1.672050                            1.590635      -1.009573       2.398923                    0.998292       3.225853       8.391034       0.557817       1.128229      -0.747266      -0.035318      -0.000921      -0.012731       0.037554       0.008076       0.011782      -0.008749       0.014777      -0.040068      -0.023227       0.003593       0.019634              1.698980       1.821850      -0.151078       0.321360       1.619895      -0.330855       1.655195          -0.000122
           34              H       7.765505       3.252031       5.390011       0.119798       1.117281 0.82175555E+01  0.80806661E+02                                 1.746713                            1.652426      -0.995151       2.411532                    0.997731       3.420935       9.427787       0.499884       1.246042      -0.717292       0.032899       0.028462       0.001877       0.043543       0.009181      -0.003361       0.003680       0.008287      -0.029406      -0.012937      -0.002066       0.015002              1.787356       2.015001       0.437190      -0.040153       1.833215       0.160966       1.513852          -0.000074
           35              H       1.970746       8.407871       5.585534       0.120151       1.126557 0.80493604E+01  0.78147666E+02                                 1.712415                            1.600269      -0.861528       2.474200                    0.998960       3.273156       8.743040       0.528805       1.193042      -0.730668      -0.032631      -0.028636       0.000084       0.043414       0.010234       0.007496      -0.003961       0.012177      -0.031622      -0.016396      -0.001569       0.017965              1.780174       1.790507       0.448640      -0.146419       2.036249      -0.290316       1.513768          -0.000204
           36              H       0.528845      13.986188       1.718850       0.096664       1.461076 0.12396871E+02  0.13457407E+03                                 2.086866                            2.027615      -0.955693       2.409325                    0.996965       3.722558      10.642257       0.453698       1.243627      -0.720451      -0.031453       0.004986       0.021326       0.038327       0.005591      -0.008232      -0.000167       0.010166      -0.027826      -0.012637      -0.002025       0.014663              2.133487       2.243479      -0.207074      -0.322565       1.818379       0.217530       2.338602          -0.000041
           37              H       1.500469      14.499699       0.548631       0.087121       1.129428 0.89519594E+01  0.92034583E+02                                 1.900392                            1.824950      -1.491251       2.143234                    0.991416       4.319604      13.126553       0.427030       1.395131      -0.681383       0.006457       0.025768      -0.021823       0.034379       0.005639       0.000818       0.001849      -0.018672       0.027863      -0.015554       0.005268       0.010286              1.980962       1.695947       0.103040       0.009423       2.093778      -0.422017       2.153161          -0.000016
           38              H       1.421261      12.558246       3.538380       0.096043       1.420138 0.11872525E+02  0.12649196E+03                                 1.977522                            1.925614      -1.095780       2.347265                    0.996328       3.643149      10.054880       0.490862       1.171188      -0.737153      -0.030966       0.008200       0.021277       0.038455      -0.000508      -0.000696      -0.000975       0.030361       0.025337      -0.019447       0.008307       0.011140              2.008993       2.059420      -0.238816      -0.348424       1.932589      -0.050164       2.034970           0.000024
           39              H       2.105902      11.550878       2.489269       0.092788       1.430984 0.11986395E+02  0.12835943E+03                                 1.994013                            1.937299      -1.236972       2.269358                    0.994708       3.788069      10.575275       0.487114       1.174183      -0.734678      -0.002522      -0.031363      -0.021097       0.037882      -0.002480      -0.000455       0.009270      -0.002677      -0.029061      -0.013977       0.002753       0.011224              2.031310       1.566697       0.035426       0.118524       2.349248       0.059806       2.177984           0.000023
           40              H       7.970943       1.397099       3.999464       0.119348       1.145170 0.84426523E+01  0.84633779E+02                                 1.842015                            1.720255      -1.357781       2.225555                    0.994154       3.848838      11.155766       0.464840       1.314432      -0.698986       0.029361       0.000780      -0.013935       0.032509       0.003141      -0.005635       0.007669       0.004608      -0.022965      -0.014064       0.005871       0.008193              1.927729       2.195003      -0.061530      -0.559435       1.640387       0.244122       1.947798          -0.000008
           41              H      -3.905223       8.236925      14.006149       0.120001       1.143602 0.83030719E+01  0.82760240E+02                                 1.823682                            1.692584      -1.411837       2.193610                    0.995030       3.859156      11.097536       0.474930       1.293878      -0.702832      -0.002818       0.027986       0.014472       0.031633      -0.010917       0.009765       0.002347      -0.006354       0.016111      -0.017818       0.005211       0.012607              1.915772       1.572958       0.152899       0.222028       2.267258       0.509241       1.907100          -0.000067
           42              H       4.223980       1.830876       6.746998       0.109635       1.065013 0.74521089E+01  0.72805896E+02                                 1.793655                            1.644115      -1.288271       2.261464                    0.993463       3.852687      11.222622       0.460895       1.360243      -0.689250      -0.031483       0.001415       0.022874       0.038941       0.009510      -0.004118       0.005594       0.006608      -0.000406      -0.013586       0.003450       0.010137              1.917482       2.184476      -0.100645      -0.681627       1.559093       0.119997       2.008878          -0.000290
           43              H       4.401256       0.027862       5.315595       0.134135       1.196243 0.91824587E+01  0.92018964E+02                                 1.788999                            1.720488      -0.905282       2.459993                    0.998834       3.253260       8.793193       0.505606       1.208859      -0.729165      -0.028041      -0.022078       0.001077       0.035706       0.008940      -0.008226       0.007541       0.004987      -0.024646      -0.017852       0.004206       0.013646              1.795615       1.890390       0.367803      -0.141056       1.926894       0.041306       1.569562          -0.000087
           44              H      -5.251066       8.091109      12.116581       0.114949       1.229297 0.93359707E+01  0.93885103E+02                                 1.806138                            1.720766      -0.903308       2.447972                    0.998733       3.359928       9.078173       0.512099       1.189365      -0.732609      -0.018549       0.033844      -0.011986       0.040413      -0.006915       0.006989       0.002222      -0.022802      -0.022024      -0.015924      -0.001084       0.017008              1.828242       1.842380      -0.265287       0.255691       1.987250      -0.131292       1.655095          -0.000037
           45              H       8.140902      -0.847472       3.380794       0.098853       1.375752 0.11583345E+02  0.12398513E+03                                 2.015388                            1.964983      -1.117077       2.335914                    0.995491       3.764777      10.788889       0.457779       1.250014      -0.717451       0.031535      -0.004940       0.022418       0.039005      -0.000806       0.002243       0.004432       0.030079       0.025912      -0.020085       0.007830       0.012255              2.066107       2.166337      -0.147483       0.333028       2.011885       0.026182       2.020098           0.000032
           46              H       7.415914       0.010720       2.231003       0.091792       1.047117 0.81125591E+01  0.81149213E+02                                 1.796335                            1.732031      -1.255272       2.265932                    0.992070       4.031234      11.973415       0.441565       1.386707      -0.684329      -0.000191       0.024828      -0.024625       0.034969      -0.007977      -0.000947      -0.006828      -0.001074      -0.003186      -0.010754       0.000324       0.010431              1.861252       1.477412       0.066244      -0.100858       2.117640      -0.295886       1.988704           0.000014
           47              H       3.908013       7.160439      12.298971       0.114555       1.180050 0.84447278E+01  0.82768932E+02                                 1.745702                            1.623575      -0.953734       2.422279                    0.998526       3.321772       8.843100       0.533868       1.170551      -0.735979       0.040566       0.007705      -0.003524       0.041442       0.008373       0.002377       0.007292       0.024096      -0.012579      -0.016045      -0.001683       0.017728              1.816725       2.529087       0.069893      -0.229797       1.363026       0.090460       1.558062          -0.000109
           48              H      -2.968855       4.344874      13.596134       0.131755       1.167077 0.85428481E+01  0.83281740E+02                                 1.688054                            1.601184      -0.909343       2.453980                    0.998766       3.150474       8.141801       0.558274       1.125411      -0.749418       0.017081      -0.030909       0.007743       0.036154      -0.007724       0.010212       0.004062      -0.018976      -0.014549      -0.018591       0.003920       0.014671              1.707448       1.606420      -0.293686       0.203290       1.989423      -0.185735       1.526501          -0.000011
           49              H      -4.422973       4.164414      11.779523       0.122558       1.224093 0.88785609E+01  0.87511561E+02                                 1.751633                            1.639185      -0.910131       2.451547                    0.998676       3.212185       8.384221       0.547569       1.134866      -0.746836      -0.005190      -0.039618      -0.018153       0.043887      -0.005467       0.006990       0.005204      -0.026898      -0.013431      -0.017269      -0.000201       0.017470              1.800085       1.538037       0.169214       0.193514       2.156401       0.406066       1.705818          -0.000284
           50              H       5.285883      11.618382       5.295168       0.132846       1.190646 0.86159812E+01  0.84267598E+02                                 1.719132                            1.613980      -0.911281       2.454575                    0.998715       3.165485       8.223709       0.552366       1.133765      -0.747202       0.026265       0.024755       0.003207       0.036234       0.008031       0.010527      -0.006620       0.004873      -0.034586      -0.019901       0.004685       0.015216              1.758889       1.852211       0.432802       0.046994       1.984392      -0.150192       1.440063          -0.000127
           51              H       5.688493       9.670696       6.504783       0.122639       1.196336 0.86130722E+01  0.84331228E+02                                 1.729325                            1.617095      -0.899121       2.456068                    0.998789       3.204824       8.362545       0.549454       1.138529      -0.745541       0.039898      -0.004431       0.019289       0.044537       0.005600       0.010412      -0.003412       0.016399      -0.032429      -0.016626      -0.001636       0.018261              1.783224       2.117491      -0.136127       0.432746       1.588598      -0.209496       1.643583          -0.000347
           52              C       2.325484       3.484422       4.373000       0.636052      23.730036 0.23410858E+03  0.47656743E+04                                 7.646278                            5.445777       0.007798       2.072114                    0.999421      21.555255      59.719928       0.633382       0.475044      -1.018737      -0.034700       0.032517       0.046932       0.066814      -0.019565       0.031479      -0.064162      -0.111948      -0.117054      -0.079193      -0.031549       0.110742              9.760576      11.294438      -0.527423      -2.961036       6.047888       3.661192      11.939402           0.010119
           53              C       1.619133      -3.893832      13.345165      -0.064135      25.920821 0.37615325E+03  0.86014152E+04                                 7.763757                            6.474759      -0.365532       1.881354                    0.997326      28.653447      83.514542       0.640896       0.417940      -1.054280       0.012494      -0.079219       0.043397       0.091187       0.007518      -0.019036      -0.038554      -0.055317       0.014177      -0.040391      -0.018060       0.058451              9.326313       8.175900      -0.022655      -3.161303       6.636861      -0.762109      13.166178           0.000115
           54              C       4.373143       3.104853       2.988290      -0.073918      33.313407 0.42558101E+03  0.10028685E+05                                 9.199813                            7.019847      -0.295541       1.879251                    0.999080      29.703646      87.657197       0.598605       0.434215      -1.045096       0.005758      -0.020156      -0.033655       0.039649       0.010257       0.014605       0.003913      -0.050438      -0.021945      -0.031444      -0.000661       0.032105             11.145929      12.602003      -1.361795      -4.067551       6.505584       3.908321      14.330200           0.001550
           55              C       5.034454       2.604107       1.844335      -0.222490      36.186547 0.48527352E+03  0.11755686E+05                                 9.559373                            7.369912       0.085432       1.991686                    0.998970      30.856814      90.776695       0.602387       0.419729      -1.059476      -0.007605       0.020783       0.048277       0.053108      -0.001566      -0.018322      -0.010628       0.025926      -0.062221      -0.031241       0.001137       0.030104             11.587238      11.582605      -0.923804      -3.623961       6.777826       4.364920      16.401283          -0.000591
           56              C       4.326762       1.932916       0.892985       0.274753      30.518235 0.33595982E+03  0.74177883E+04                                 8.709806                            6.265272       0.093798       2.054416                    0.999484      24.726034      69.262648       0.633133       0.438151      -1.049004       0.028097      -0.032981      -0.050313       0.066397      -0.019222      -0.029283       0.001924      -0.021762       0.081928      -0.044599       0.001888       0.042711             11.256362      11.809951      -0.575342      -5.063015       5.934367       3.466355      16.024768           0.001501
           57              C       2.988372       1.769149       1.059325      -0.219533      35.255182 0.43386850E+03  0.10176868E+05                                 9.212282                            6.870019       0.247708       2.040267                    0.999813      29.934158      85.457556       0.640119       0.407933      -1.071604      -0.030325       0.009473       0.028374       0.042596       0.012947       0.023054       0.016704      -0.010372       0.046359      -0.026422      -0.012490       0.038912             11.121073      13.206691      -0.710044      -4.495026       6.610667       3.817470      13.545863          -0.000809
           58              C       2.896210      -0.912791       9.834508      -0.238654      37.524261 0.45037963E+03  0.10659907E+05                                 9.654156                            7.005627       0.103188       1.992580                    0.999838      30.396135      87.079365       0.633264       0.408645      -1.071474       0.007643       0.039048      -0.023075       0.045996      -0.000665       0.028655      -0.013860       0.042523      -0.067858      -0.040065      -0.005375       0.045440             12.445397       8.328836      -0.021055       1.364183      17.773904      -8.515028      11.233451          -0.000775
           59              C       1.889867      -1.843412       9.948320       0.282749      34.237964 0.33853244E+03  0.74643748E+04                                 9.382663                            6.255402      -0.006846       2.020306                    0.999590      24.610253      68.158213       0.640872       0.433452      -1.055285       0.005508      -0.044247       0.026376       0.051806      -0.019426       0.010209      -0.025613      -0.044508       0.003900      -0.030207      -0.015715       0.045922             13.344471       9.225270      -2.030199       3.574222      17.433683      -9.725076      13.374461           0.002154
           60              C       8.650048       2.982734       0.618669       0.278800      30.948472 0.34028217E+03  0.75261665E+04                                 8.756877                            6.295284       0.019731       2.029365                    0.999673      24.753562      69.065978       0.634087       0.436740      -1.051400      -0.025822      -0.001202      -0.045308       0.052164       0.009533       0.026593       0.012492       0.023291       0.068770      -0.026877      -0.017253       0.044131             11.023158       9.834221       0.896601       6.575985       9.381449       2.684682      13.853804           0.000505
           61              C      -0.617826       6.523181       8.382678      -0.070202      39.484238 0.44864663E+03  0.10561276E+05                                10.038215                            7.018596      -0.047033       1.988090                    0.999045      27.710193      78.019781       0.631927       0.411744      -1.074250      -0.001117       0.041766       0.026365       0.049404       0.007668      -0.006788       0.007306       0.016534       0.006923      -0.017006       0.004802       0.012204             13.287964      10.619645      -1.003307      -3.811264      15.712467       8.214173      13.531779          -0.006091
           62              C      -1.738337       6.673621       9.212920      -0.054711      33.465062 0.41585348E+03  0.96920858E+04                                 9.114229                            6.863254       0.048013       1.996112                    0.999691      28.718839      82.855844       0.618697       0.424767      -1.056376       0.010572       0.031845       0.006784       0.034233       0.008183       0.019778      -0.015089       0.016797      -0.020024      -0.030722       0.006311       0.024411             11.044324      10.442899      -0.688758      -3.591018      11.391668       5.642391      11.298405           0.003315
           63              C       2.826974      -4.276645      12.519299       0.077506      32.197099 0.39519397E+03  0.91466070E+04                                 9.727742                            7.271002      -0.731007       1.801709                    0.996571      26.909283      78.836676       0.527530       0.501660      -1.007509      -0.000113      -0.002819      -0.001815       0.003355       0.002698      -0.000773      -0.002653      -0.001435      -0.035854      -0.012331       0.003246       0.009085             13.056073       9.482625      -1.081128       0.218002      12.775951      -0.222717      16.909644          -0.000002
           64              C       2.678621       0.215231       9.080140      -0.067323      34.745643 0.40750448E+03  0.94374468E+04                                 9.305320                            6.762197       0.031380       1.984517                    0.999623      28.727832      82.276539       0.628506       0.420799      -1.060207      -0.014217      -0.028907       0.017059       0.036452       0.022135      -0.004921       0.014977       0.011702      -0.048456      -0.030604      -0.001005       0.031609             11.800524       8.842473      -0.557647       1.703512      16.113624      -7.496372      10.445475           0.001457
           65              C       4.017656      -4.488771      13.413743      -0.065805      27.241627 0.38682188E+03  0.89365682E+04                                 8.144133                            6.649004      -0.450370       1.860566                    0.996693      28.884981      85.529677       0.618604       0.428582      -1.044258      -0.011048       0.087023       0.020000       0.089973       0.018361       0.016502       0.033502      -0.045490      -0.024027      -0.031972      -0.023138       0.055110              9.870286       8.829133       0.314672       3.321376       7.716286       1.321087      13.065438          -0.000026
           66              C       3.102292      -3.114962      11.582541      -0.067778      28.498654 0.37975935E+03  0.86907787E+04                                 8.319240                            6.499399      -0.447519       1.855959                    0.997154      28.571739      82.877768       0.641633       0.417128      -1.056472      -0.079158      -0.022514      -0.033406       0.088819      -0.008466       0.034147      -0.014634       0.054347       0.022846      -0.036141      -0.017343       0.053484             10.875938       6.909366      -1.749460       1.654439      12.428638      -5.808248      13.289811          -0.000006
           67              C      -1.858400       7.769643      10.046081      -0.238325      35.581715 0.48194655E+03  0.11667559E+05                                 9.458843                            7.370264      -0.017330       1.957317                    0.998490      31.156010      91.949522       0.598586       0.422667      -1.056494      -0.009296      -0.038506      -0.026306       0.047551      -0.011722      -0.011019       0.000017       0.019165      -0.003615      -0.016371      -0.004091       0.020462             11.185213       9.809679       0.266630      -2.681095      12.857542       5.662253      10.888419          -0.000538
           68              C       9.335425       1.854543       1.049111      -0.250076      37.675751 0.49726162E+03  0.12127827E+05                                 9.822744                            7.485130      -0.061474       1.939626                    0.999117      31.568295      93.385739       0.594378       0.422518      -1.057025       0.034414      -0.003681       0.028746       0.044991       0.001562       0.006501       0.014083      -0.032595       0.010272      -0.020022      -0.004712       0.024734             11.842680      10.939353       0.346813       6.537753      10.511626       2.161615      14.077061          -0.001240
           69              C      -0.856343       8.713180      10.082559       0.285474      31.843933 0.34477448E+03  0.76547650E+04                                 8.980457                            6.356005      -0.029615       2.012028                    0.999477      24.797811      69.446239       0.627834       0.439405      -1.049226      -0.002159       0.040526       0.029444       0.050140      -0.017875      -0.006929       0.026231      -0.031381       0.009258      -0.026672      -0.014510       0.041182             11.810797       9.419182      -1.746177      -4.249998      13.567727       7.044839      12.445481           0.002452
           70              C       0.362802       7.509099       8.414778      -0.069393      34.110461 0.44559357E+03  0.10616314E+05                                 9.397408                            7.224202      -0.217101       1.907854                    0.999064      29.718077      88.039835       0.585328       0.439210      -1.042630      -0.017178       0.004073       0.023924       0.029732      -0.003305       0.004470      -0.013458       0.043208       0.030514      -0.031146       0.010206       0.020939             11.305149       9.947707      -0.169716      -3.502666      12.724388       5.124951      11.243351           0.001871
           71              C       0.255877       8.581093       9.256694      -0.217439      35.637955 0.45136980E+03  0.10722693E+05                                 9.385463                            7.054170       0.062732       1.983864                    0.999515      30.377764      88.082106       0.623655       0.413419      -1.065031       0.016505      -0.022667      -0.014663       0.031642       0.020702       0.008809       0.000936       0.003734      -0.066139      -0.024782      -0.007967       0.032749             11.516809      10.230578      -1.668200      -4.880693      11.992821       5.482959      12.327027          -0.001075
           72              C      10.142818       1.952730       2.162424      -0.078921      33.544578 0.41374720E+03  0.96430699E+04                                 9.118488                            6.835255       0.041284       1.986339                    0.999733      29.175863      84.526599       0.620612       0.423453      -1.055846      -0.020590       0.017837      -0.026401       0.037935      -0.014120      -0.006828      -0.013929      -0.022907      -0.039967      -0.025632      -0.001728       0.027361             11.173362      10.748927       1.563610       6.282936       9.734239       3.114319      13.036921           0.000424
           73              C      -2.189477       3.250552       4.009678       0.562971      26.495569 0.27112928E+03  0.57015542E+04                                 8.248659                            5.808898       0.028974       2.059683                    0.999683      22.533626      62.585621       0.624089       0.466705      -1.027578       0.027839       0.005861       0.041339       0.050182      -0.022101      -0.090690       0.010750       0.047208      -0.022882      -0.083027      -0.023750       0.106778             11.110648      12.904490       1.928117       7.877219       7.884425       1.551048      12.543029           0.009578
           74              C      10.315104       3.135580       2.830704      -0.050649      39.686140 0.44311658E+03  0.10393029E+05                                10.120638                            6.991129       0.041965       2.018458                    0.999375      27.457493      77.027183       0.631356       0.413626      -1.073623      -0.023416      -0.004388      -0.034228       0.041703       0.001771       0.006817      -0.008062      -0.011809      -0.001793      -0.012545       0.000642       0.011903             13.724400      14.826437       1.480839       9.616758      10.239363       2.843566      16.107401          -0.005342
           75              C       3.057111       2.952025       3.147334      -0.045116      36.959956 0.42183497E+03  0.97700173E+04                                 9.602314                            6.786945       0.015673       2.011795                    0.999350      27.127291      75.550506       0.645827       0.409484      -1.076643       0.013570      -0.014814      -0.033938       0.039439       0.001024       0.003724      -0.000790      -0.011433      -0.007097      -0.007445       0.000429       0.007016             12.630029      13.762940      -1.785269      -5.406644       7.376033       5.413823      16.751114          -0.006361
           76              C      -0.491972       5.343476       7.530548       0.597871      25.538996 0.25532105E+03  0.53109010E+04                                 8.053884                            5.675441      -0.038651       2.043729                    0.999665      22.294434      62.418039       0.622416       0.473090      -1.019888       0.015336      -0.038799      -0.045844       0.061985      -0.019264       0.031971      -0.088616       0.031477       0.117773      -0.094238      -0.016039       0.110277             10.488207       8.766560      -0.379010      -1.968435      12.466936       6.467355      10.231124           0.014448
           77              C       1.230010       1.706695       7.679379       0.616762      24.529572 0.24336912E+03  0.49965778E+04                                 7.796585                            5.524801       0.091199       2.090402                    0.999441      21.872767      60.624463       0.634307       0.470326      -1.022487      -0.015668       0.056684      -0.026126       0.064352      -0.014031      -0.057161       0.063486       0.058925       0.136587      -0.085692      -0.023562       0.109254              9.966473       8.517236       0.185499       2.039991      13.603527      -4.510280       7.778656           0.009019
           78              C       1.486410       0.437588       8.432288      -0.066447      40.157328 0.44618757E+03  0.10465009E+05                                10.125186                            6.961721       0.031509       2.007317                    0.999370      27.625788      77.062111       0.641117       0.407331      -1.079615       0.004905      -0.035958       0.029593       0.046828       0.006638       0.010470      -0.007826      -0.002904      -0.029187      -0.019467       0.007783       0.011684             13.713924       9.783446      -0.538815       2.072406      20.405569      -8.744155      10.952758          -0.013578
           79              C      -1.968058      10.022899      11.740126      -0.060930      28.401831 0.39043597E+03  0.90293810E+04                                 8.413368                            6.697426      -0.417238       1.876291                    0.996015      28.626218      84.449975       0.614753       0.430821      -1.044247       0.078081       0.019707      -0.036785       0.088533      -0.015430      -0.035581       0.019504       0.052946       0.042617      -0.040713      -0.018289       0.059002             10.685038       7.249975      -1.567272      -1.660037      12.953710       4.510965      11.851430          -0.000002
           80              C       2.365976       2.253510       2.179934      -0.078805      33.621653 0.40928910E+03  0.94882179E+04                                 9.061391                            6.768187      -0.023443       1.963904                    0.999613      28.902941      82.793047       0.629515       0.419707      -1.060999       0.033507      -0.001476      -0.013580       0.036185       0.005956       0.005265      -0.011421       0.033483      -0.060103      -0.027645      -0.000381       0.028027             10.903496      11.670289      -0.691744      -3.384608       6.742623       4.494696      14.297576           0.001164
           81              C       8.798444       4.159059       1.284031      -0.221545      35.379665 0.44097030E+03  0.10383283E+05                                 9.235869                            6.929084       0.085390       1.986801                    0.999703      30.113918      86.075573       0.637099       0.408295      -1.071598       0.020143       0.017093       0.027765       0.038325      -0.028502       0.006173      -0.016414      -0.014520      -0.038115      -0.026107      -0.014920       0.041026             10.951880       9.795881       0.967975       5.729996      10.439503       2.698692      12.620255          -0.000692
           82              C       9.645398       4.265443       2.378375      -0.074114      32.031324 0.40948465E+03  0.94825352E+04                                 8.756458                            6.759694       0.111089       2.009701                    0.999684      28.707319      81.867913       0.632079       0.418454      -1.063063      -0.007917      -0.014574      -0.023058       0.028403       0.001876      -0.008296       0.014572      -0.028713      -0.030566      -0.021789      -0.003686       0.025475             10.207673      10.103620      -0.037670       5.661747       9.094798       1.106257      11.424603           0.000710
           83              C       0.720643      -1.672255       9.263990      -0.219996      37.585412 0.44110394E+03  0.10394199E+05                                 9.655240                            6.943195       0.028594       1.968632                    0.999635      30.215791      86.588936       0.634230       0.409835      -1.069870      -0.012218       0.022644      -0.025532       0.036248       0.031063      -0.000408      -0.003215      -0.008379      -0.079255      -0.026893      -0.017762       0.044655             12.184814      10.147022      -1.435315       3.582448      15.473636      -6.928390      10.933783          -0.000707
           84              C       0.487427      -0.529367       8.525672      -0.076512      34.899423 0.41410645E+03  0.96198751E+04                                 9.295462                            6.803218       0.003692       1.972171                    0.999670      28.952721      82.792749       0.629072       0.419129      -1.062262       0.016883      -0.011305       0.017727       0.026964      -0.001410       0.019406       0.009196       0.038974      -0.025583      -0.025482      -0.007518       0.033000             11.583846       9.331164       0.254020       1.862747      16.018962      -6.427883       9.401412           0.001544
           85              C       3.017337       5.782862      10.218258       0.636052      23.730036 0.23410868E+03  0.47656758E+04                                 7.646273                            5.445775       0.007802       2.072115                    0.999421      21.555250      59.719871       0.633382       0.475043      -1.018738       0.034700      -0.032517      -0.046932       0.066814      -0.019565       0.031479      -0.064162      -0.111947      -0.117054      -0.079193      -0.031548       0.110741              9.760566      11.294425      -0.527420      -2.961029       6.047883       3.661189      11.939391           0.010121
           86              C       3.723688      13.161116       1.246093      -0.064135      25.920831 0.37615345E+03  0.86014204E+04                                 7.763760                            6.474761      -0.365531       1.881354                    0.997326      28.653449      83.514539       0.640895       0.417940      -1.054280      -0.012494       0.079219      -0.043397       0.091187       0.007518      -0.019036      -0.038554      -0.055317       0.014177      -0.040391      -0.018059       0.058451              9.326315       8.175902      -0.022655      -3.161306       6.636862      -0.762109      13.166180           0.000115
           87              C       0.969678       6.162431      11.602968      -0.073917      33.313388 0.42558083E+03  0.10028679E+05                                 9.199810                            7.019846      -0.295543       1.879250                    0.999080      29.703633      87.657148       0.598605       0.434215      -1.045096      -0.005758       0.020156       0.033655       0.039649       0.010257       0.014605       0.003912      -0.050438      -0.021946      -0.031444      -0.000661       0.032105             11.145923      12.601990      -1.361793      -4.067545       6.505583       3.908321      14.330196           0.001549
           88              C       0.308367       6.663177      12.746923      -0.222489      36.186521 0.48527316E+03  0.11755674E+05                                 9.559367                            7.369908       0.085432       1.991686                    0.998970      30.856801      90.776636       0.602387       0.419729      -1.059476       0.007604      -0.020783      -0.048277       0.053108      -0.001566      -0.018322      -0.010628       0.025926      -0.062221      -0.031241       0.001137       0.030104             11.587230      11.582591      -0.923802      -3.623954       6.777824       4.364919      16.401274          -0.000591
           89              C       1.016059       7.334368      13.698273       0.274753      30.518233 0.33595985E+03  0.74177887E+04                                 8.709804                            6.265272       0.093798       2.054416                    0.999484      24.726032      69.262632       0.633134       0.438151      -1.049004      -0.028097       0.032981       0.050313       0.066397      -0.019222      -0.029283       0.001924      -0.021762       0.081928      -0.044599       0.001888       0.042711             11.256359      11.809943      -0.575341      -5.063009       5.934367       3.466356      16.024766           0.001500
           90              C       2.354449       7.498135      13.531933      -0.219532      35.255131 0.43386789E+03  0.10176849E+05                                 9.212270                            6.870012       0.247708       2.040267                    0.999813      29.934135      85.457441       0.640120       0.407933      -1.071605       0.030325      -0.009473      -0.028374       0.042596       0.012947       0.023054       0.016704      -0.010372       0.046359      -0.026422      -0.012490       0.038912             11.121056      13.206668      -0.710041      -4.495013       6.610659       3.817464      13.545841          -0.000811
           91              C       2.446611      10.180075       4.756750      -0.238654      37.524236 0.45037937E+03  0.10659899E+05                                 9.654151                            7.005625       0.103188       1.992580                    0.999838      30.396124      87.079321       0.633264       0.408645      -1.071474      -0.007643      -0.039048       0.023075       0.045996      -0.000665       0.028655      -0.013860       0.042523      -0.067858      -0.040065      -0.005375       0.045440             12.445388       8.328831      -0.021050       1.364179      17.773893      -8.515019      11.233440          -0.000775
           92              C       3.452954      11.110696       4.642938       0.282749      34.237957 0.33853246E+03  0.74643749E+04                                 9.382660                            6.255401      -0.006846       2.020306                    0.999590      24.610253      68.158202       0.640873       0.433452      -1.055285      -0.005508       0.044247      -0.026376       0.051806      -0.019426       0.010209      -0.025613      -0.044508       0.003900      -0.030207      -0.015715       0.045922             13.344462       9.225267      -2.030193       3.574218      17.433670      -9.725065      13.374448           0.002153
           93              C      -3.307227       6.284550      13.972589       0.278801      30.948444 0.34028202E+03  0.75261615E+04                                 8.756868                            6.295280       0.019734       2.029366                    0.999673      24.753552      69.065914       0.634088       0.436739      -1.051400       0.025822       0.001202       0.045308       0.052164       0.009533       0.026592       0.012492       0.023291       0.068770      -0.026877      -0.017253       0.044130             11.023139       9.834200       0.896597       6.575966       9.381443       2.684678      13.853775           0.000504
           94              C       5.960647       2.744103       6.208580      -0.070203      39.484214 0.44864675E+03  0.10561279E+05                                10.038207                            7.018595      -0.047031       1.988090                    0.999045      27.710198      78.019771       0.631927       0.411744      -1.074251       0.001117      -0.041766      -0.026365       0.049404       0.007668      -0.006788       0.007307       0.016534       0.006923      -0.017006       0.004803       0.012204             13.287943      10.619644      -1.003307      -3.811263      15.712431       8.214148      13.531754          -0.006092
           95              C       7.081158       2.593663       5.378338      -0.054711      33.465030 0.41585316E+03  0.96920763E+04                                 9.114222                            6.863252       0.048016       1.996112                    0.999691      28.718825      82.855786       0.618697       0.424767      -1.056376      -0.010572      -0.031845      -0.006784       0.034233       0.008183       0.019778      -0.015090       0.016798      -0.020024      -0.030723       0.006312       0.024411             11.044311      10.442899      -0.688753      -3.591014      11.391649       5.642376      11.298386           0.003316
           96              C       2.515847      13.543929       2.071959       0.077506      32.197095 0.39519401E+03  0.91466082E+04                                 9.727741                            7.271002      -0.731007       1.801709                    0.996571      26.909286      78.836687       0.527530       0.501660      -1.007509       0.000113       0.002819       0.001815       0.003355       0.002698      -0.000773      -0.002654      -0.001435      -0.035855      -0.012331       0.003246       0.009085             13.056068       9.482622      -1.081126       0.218000      12.775948      -0.222718      16.909634          -0.000002
           97              C       2.664200       9.052053       5.511118      -0.067323      34.745618 0.40750424E+03  0.94374396E+04                                 9.305316                            6.762196       0.031380       1.984517                    0.999623      28.727819      82.276496       0.628506       0.420799      -1.060207       0.014217       0.028907      -0.017059       0.036452       0.022134      -0.004921       0.014977       0.011702      -0.048456      -0.030604      -0.001005       0.031609             11.800517       8.842468      -0.557642       1.703507      16.113616      -7.496365      10.445466           0.001456
           98              C       1.325165      13.756055       1.177515      -0.065805      27.241627 0.38682198E+03  0.89365709E+04                                 8.144133                            6.649005      -0.450369       1.860567                    0.996693      28.884982      85.529677       0.618604       0.428582      -1.044258       0.011048      -0.087023      -0.020000       0.089973       0.018361       0.016502       0.033503      -0.045491      -0.024028      -0.031972      -0.023138       0.055110              9.870282       8.829130       0.314671       3.321372       7.716285       1.321086      13.065430          -0.000026
           99              C       2.240529      12.382246       3.008717      -0.067777      28.498641 0.37975924E+03  0.86907755E+04                                 8.319235                            6.499396      -0.447518       1.855960                    0.997154      28.571738      82.877757       0.641633       0.417128      -1.056472       0.079158       0.022513       0.033406       0.088819      -0.008466       0.034147      -0.014634       0.054347       0.022846      -0.036141      -0.017343       0.053484             10.875927       6.909362      -1.749456       1.654433      12.428627      -5.808238      13.289794          -0.000005
          100              C       7.201221       1.497641       4.545177      -0.238325      35.581683 0.48194618E+03  0.11667548E+05                                 9.458838                            7.370262      -0.017331       1.957317                    0.998490      31.155995      91.949472       0.598586       0.422667      -1.056494       0.009296       0.038506       0.026306       0.047551      -0.011722      -0.011018       0.000016       0.019164      -0.003614      -0.016371      -0.004090       0.020461             11.185204       9.809680       0.266633      -2.681093      12.857526       5.662241      10.888405          -0.000537
          101              C      -3.992604       7.412741      13.542147      -0.250076      37.675705 0.49726118E+03  0.12127813E+05                                 9.822735                            7.485127      -0.061474       1.939626                    0.999117      31.568274      93.385643       0.594379       0.422518      -1.057025      -0.034414       0.003681      -0.028746       0.044991       0.001562       0.006500       0.014083      -0.032594       0.010272      -0.020021      -0.004712       0.024734             11.842662      10.939334       0.346810       6.537734      10.511619       2.161611      14.077035          -0.001241
          102              C       6.199164       0.554104       4.508699       0.285474      31.843924 0.34477445E+03  0.76547639E+04                                 8.980455                            6.356005      -0.029615       2.012028                    0.999477      24.797808      69.446228       0.627834       0.439405      -1.049226       0.002158      -0.040526      -0.029444       0.050140      -0.017876      -0.006929       0.026231      -0.031381       0.009258      -0.026672      -0.014510       0.041182             11.810790       9.419184      -1.746175      -4.249997      13.567714       7.044829      12.445470           0.002452
          103              C       4.980019       1.758185       6.176480      -0.069392      34.110426 0.44559319E+03  0.10616302E+05                                 9.397403                            7.224200      -0.217102       1.907854                    0.999064      29.718059      88.039776       0.585328       0.439210      -1.042630       0.017178      -0.004073      -0.023924       0.029732      -0.003305       0.004470      -0.013458       0.043209       0.030515      -0.031146       0.010206       0.020940             11.305139       9.947706      -0.169716      -3.502666      12.724372       5.124940      11.243339           0.001871
          104              C       5.086944       0.686191       5.334564      -0.217439      35.637926 0.45136950E+03  0.10722684E+05                                 9.385459                            7.054168       0.062731       1.983864                    0.999515      30.377752      88.082067       0.623655       0.413419      -1.065031      -0.016505       0.022667       0.014663       0.031642       0.020702       0.008809       0.000936       0.003734      -0.066139      -0.024782      -0.007967       0.032749             11.516799      10.230577      -1.668198      -4.880691      11.992807       5.482948      12.327014          -0.001074
          105              C      -4.799997       7.314554      12.428834      -0.078921      33.544494 0.41374629E+03  0.96430420E+04                                 9.118471                            6.835246       0.041286       1.986340                    0.999733      29.175816      84.526391       0.620613       0.423453      -1.055846       0.020590      -0.017837       0.026400       0.037935      -0.014120      -0.006828      -0.013929      -0.022907      -0.039966      -0.025633      -0.001728       0.027361             11.173333      10.748896       1.563603       6.282911       9.734219       3.114309      13.036884           0.000421
          106              C       7.532298       6.016732      10.581580       0.562970      26.495475 0.27112847E+03  0.57015300E+04                                 8.248629                            5.808883       0.028985       2.059689                    0.999683      22.533549      62.585263       0.624092       0.466704      -1.027579      -0.027838      -0.005861      -0.041338       0.050181      -0.022100      -0.090688       0.010749       0.047204      -0.022884      -0.083026      -0.023748       0.106774             11.110597      12.904425       1.928104       7.877172       7.884399       1.551037      12.542967           0.009578
          107              C      -4.972283       6.131704      11.760554      -0.050651      39.686106 0.44311682E+03  0.10393034E+05                                10.120629                            6.991130       0.041966       2.018458                    0.999375      27.457498      77.027172       0.631356       0.413626      -1.073623       0.023416       0.004388       0.034228       0.041703       0.001771       0.006817      -0.008062      -0.011810      -0.001792      -0.012546       0.000643       0.011903             13.724373      14.826403       1.480830       9.616725      10.239353       2.843557      16.107362          -0.005345
          108              C       2.285710       6.315259      11.443924      -0.045115      36.959922 0.42183477E+03  0.97700109E+04                                 9.602306                            6.786943       0.015672       2.011795                    0.999350      27.127284      75.550464       0.645827       0.409484      -1.076643      -0.013571       0.014813       0.033938       0.039438       0.001024       0.003724      -0.000790      -0.011433      -0.007096      -0.007445       0.000429       0.007016             12.630012      13.762914      -1.785263      -5.406627       7.376028       5.413818      16.751095          -0.006363
          109              C       5.834793       3.923808       7.060710       0.597867      25.538997 0.25532119E+03  0.53109029E+04                                 8.053879                            5.675441      -0.038642       2.043732                    0.999665      22.294404      62.417885       0.622416       0.473090      -1.019888      -0.015336       0.038799       0.045844       0.061986      -0.019263       0.031971      -0.088616       0.031477       0.117772      -0.094238      -0.016039       0.110277             10.488196       8.766558      -0.379012      -1.968437      12.466919       6.467345      10.231113           0.014451
          110              C       4.112811       7.560589       6.911879       0.616759      24.529586 0.24336934E+03  0.49965831E+04                                 7.796588                            5.524804       0.091201       2.090403                    0.999441      21.872760      60.624430       0.634307       0.470326      -1.022487       0.015668      -0.056683       0.026126       0.064351      -0.014031      -0.057160       0.063486       0.058925       0.136586      -0.085692      -0.023561       0.109253              9.966475       8.517238       0.185504       2.039989      13.603532      -4.510279       7.778655           0.009022
          111              C       3.856411       8.829696       6.158970      -0.066446      40.157257 0.44618699E+03  0.10464991E+05                                10.125172                            6.961715       0.031509       2.007317                    0.999370      27.625768      77.062029       0.641117       0.407330      -1.079615      -0.004905       0.035958      -0.029593       0.046827       0.006638       0.010471      -0.007827      -0.002905      -0.029188      -0.019468       0.007784       0.011684             13.713898       9.783433      -0.538800       2.072394      20.405530      -8.744129      10.952730          -0.013579
          112              C       7.310879      -0.755615       2.851132      -0.060930      28.401840 0.39043619E+03  0.90293878E+04                                 8.413370                            6.697428      -0.417237       1.876291                    0.996015      28.626228      84.450018       0.614753       0.430821      -1.044247      -0.078081      -0.019707       0.036785       0.088533      -0.015430      -0.035581       0.019504       0.052947       0.042617      -0.040713      -0.018289       0.059002             10.685037       7.249977      -1.567271      -1.660036      12.953708       4.510962      11.851426          -0.000001
          113              C       2.976845       7.013774      12.411324      -0.078805      33.621635 0.40928895E+03  0.94882128E+04                                 9.061385                            6.768184      -0.023443       1.963904                    0.999613      28.902935      82.792995       0.629515       0.419706      -1.060999      -0.033507       0.001476       0.013580       0.036185       0.005956       0.005266      -0.011421       0.033483      -0.060103      -0.027646      -0.000381       0.028027             10.903486      11.670275      -0.691740      -3.384597       6.742620       4.494692      14.297563           0.001161
          114              C      -3.455623       5.108225      13.307227      -0.221545      35.379577 0.44096924E+03  0.10383250E+05                                 9.235851                            6.929074       0.085394       1.986802                    0.999703      30.113881      86.075414       0.637100       0.408294      -1.071598      -0.020143      -0.017094      -0.027765       0.038325      -0.028502       0.006173      -0.016414      -0.014520      -0.038115      -0.026107      -0.014919       0.041026             10.951852       9.795852       0.967968       5.729973      10.439488       2.698683      12.620217          -0.000691
          115              C      -4.302577       5.001841      12.212883      -0.074114      32.031223 0.40948341E+03  0.94824980E+04                                 8.756437                            6.759682       0.111095       2.009703                    0.999684      28.707266      81.867691       0.632080       0.418454      -1.063063       0.007916       0.014574       0.023058       0.028403       0.001876      -0.008296       0.014572      -0.028713      -0.030567      -0.021789      -0.003686       0.025475             10.207642      10.103584      -0.037672       5.661721       9.094779       1.106253      11.424564           0.000708
          116              C       4.622178      10.939539       5.327268      -0.219995      37.585360 0.44110335E+03  0.10394181E+05                                 9.655229                            6.943189       0.028594       1.968633                    0.999635      30.215774      86.588856       0.634231       0.409835      -1.069871       0.012219      -0.022645       0.025532       0.036248       0.031063      -0.000408      -0.003215      -0.008379      -0.079254      -0.026893      -0.017762       0.044655             12.184795      10.147011      -1.435307       3.582441      15.473610      -6.928373      10.933763          -0.000710
          117              C       4.855394       9.796651       6.065586      -0.076513      34.899406 0.41410633E+03  0.96198712E+04                                 9.295458                            6.803216       0.003692       1.972171                    0.999670      28.952717      82.792726       0.629073       0.419129      -1.062263      -0.016883       0.011305      -0.017727       0.026965      -0.001410       0.019407       0.009196       0.038974      -0.025582      -0.025482      -0.007518       0.033000             11.583837       9.331164       0.254026       1.862745      16.018947      -6.427872       9.401401           0.001542
          118              O       3.007765       4.093830       5.227318      -0.553730      37.061811 0.53528698E+03  0.12859087E+05                                 8.866186                            7.180776       0.165229       2.110490                    0.995100      27.473373      72.284506       0.705822       0.361233      -1.136775      -0.008067       0.001731      -0.038406       0.039282      -0.000395       0.049907      -0.008693      -0.068251      -0.029843      -0.070623       0.027277       0.043346             10.618712       7.923179       0.687271       1.181293       9.060069       5.492390      14.872888           0.018062
          119              O       4.248609      -3.280883      14.136157      -0.202803      30.001361 0.34170627E+03  0.73245561E+04                                 7.796485                            5.681838       0.280717       2.214785                    0.998852      22.580194      55.798866       0.806532       0.354288      -1.144311       0.058304      -0.168013       0.017280       0.178680       0.043622       0.094146       0.102048      -0.048244       0.139007      -0.110610      -0.063843       0.174453             10.058575       8.895481       1.986224       6.370879       6.801457       3.298323      14.478785          -0.000556
          120              O       1.390602      -4.892329      14.386834      -0.252177      34.157645 0.41608054E+03  0.93663588E+04                                 8.552977                            6.333486       0.275999       2.209119                    0.997932      23.365666      59.119289       0.752615       0.361526      -1.138844      -0.033137       0.173403      -0.005910       0.176640      -0.004018      -0.109094      -0.061393      -0.058493       0.369964      -0.144075      -0.039228       0.183303             11.333191       8.699247      -0.518835      -6.620458       7.483454       0.343718      17.816871           0.000149
          121              O      -0.850900       9.810183      10.877053      -0.195855      31.541982 0.34742150E+03  0.74767054E+04                                 8.107930                            5.733987       0.327813       2.233485                    0.998930      22.509966      55.704187       0.801982       0.354885      -1.144029      -0.152914      -0.086521       0.026715       0.177714      -0.050439      -0.100202       0.099119       0.005786       0.083403      -0.108887      -0.064320       0.173207             11.079601       7.026405      -3.562674      -3.976559      13.463898       7.845613      12.748501           0.000855
          122              O       1.973699      -2.978251      10.713777      -0.205794      33.181669 0.33796322E+03  0.72112385E+04                                 8.420673                            5.624536       0.344935       2.236030                    0.999032      22.485437      55.108402       0.817769       0.351023      -1.149057       0.146289       0.098787       0.030626       0.179157      -0.052893       0.108199      -0.096069       0.013117       0.075518      -0.111961      -0.065884       0.177845             12.493114       7.184499      -3.780833       4.227238      15.713995      -9.835421      14.580848           0.001055
          123              O      -1.421127       4.510235       7.439207      -0.496814      26.704808 0.39175674E+03  0.86850109E+04                                 6.954049                            5.992331       0.706617       2.294691                    0.998943      25.957623      65.128629       0.803796       0.343721      -1.153578      -0.008465       0.026011       0.016165       0.031773       0.033420       0.039022      -0.019989      -0.030546      -0.019014      -0.065729       0.024964       0.040764              7.800068       8.123949       2.278996       0.498789       8.686662       2.698590       6.589594           0.009598
          124              O       1.122874       3.243893       4.435888      -0.539424      36.801440 0.49361822E+03  0.11621229E+05                                 8.773340                            6.851063       0.251211       2.143672                    0.996865      26.906875      70.102546       0.729607       0.356579      -1.140371       0.032488       0.017208      -0.016411       0.040261      -0.003746      -0.001320      -0.043307      -0.012479      -0.136226      -0.065401       0.016308       0.049093             10.673924      17.962398      -0.176654      -3.994028       5.399718       0.885590       8.659655           0.043103
          125              O       0.558326       5.179172       6.813826      -0.593876      40.376976 0.59405964E+03  0.14675953E+05                                 9.454089                            7.573094      -0.041286       2.027912                    0.994588      28.629267      76.872339       0.684829       0.362033      -1.133946      -0.036806       0.062136       0.002276       0.072254      -0.018663      -0.024536      -0.029733       0.051365       0.114356      -0.063761       0.008760       0.055001             11.669775      14.092940      -2.415997      -3.983908       9.946136       4.240162      10.970249           0.062892
          126              O       2.090457       2.605118       7.760069      -0.562344      40.971305 0.57370839E+03  0.14011919E+05                                 9.486164                            7.434776       0.184303       2.112250                    0.995539      27.744829      73.415168       0.694103       0.361307      -1.137616      -0.013096      -0.036391       0.020382       0.043718       0.024071      -0.045244       0.055440       0.023354       0.021177      -0.085301       0.022241       0.063060             11.524029      10.033119       4.860910      -0.772324      17.617359      -1.813237       6.921608           0.021918
          127              O      -1.824777       2.202052       4.590848      -0.519299      27.190442 0.40481932E+03  0.90554776E+04                                 7.077936                            6.106154       0.740095       2.300441                    0.998640      26.367562      66.622290       0.792776       0.345387      -1.151296      -0.016745       0.003741      -0.022179       0.028041      -0.035805      -0.010720      -0.040766       0.018307       0.028574      -0.063230       0.017050       0.046179              8.018964       8.975270      -0.520614       3.629030       6.876081      -1.147732       8.205542           0.008462
          128              O      -1.754721       4.391312       4.353740      -0.497889      27.400933 0.39726124E+03  0.88396268E+04                                 7.132279                            6.039913       0.617886       2.260358                    0.998323      26.218576      65.949045       0.799341       0.344363      -1.152804      -0.026206      -0.003237      -0.020059       0.033160       0.030071      -0.000446       0.038245       0.000480      -0.078174      -0.053857       0.000450       0.053406              8.418020       8.942164       2.496930       3.602081       8.307274       2.459658       8.004621          -0.051656
          129              O       0.143865       1.764574       7.048161      -0.509001      31.415120 0.44530182E+03  0.10193459E+05                                 7.828367                            6.440889       0.380890       2.192251                    0.997304      26.253845      66.937379       0.765897       0.349356      -1.148888       0.013735      -0.022267       0.028258       0.038510      -0.020978       0.016950       0.008167       0.063830       0.072141      -0.052390       0.012491       0.039899              9.100720      10.354173      -2.287637       4.143071       8.102167      -2.955403       8.845821          -0.009093
          130              O       2.335056       5.173454       9.363940      -0.553730      37.061798 0.53528675E+03  0.12859080E+05                                 8.866182                            7.180774       0.165232       2.110490                    0.995100      27.473372      72.284492       0.705822       0.361233      -1.136775       0.008066      -0.001731       0.038406       0.039282      -0.000395       0.049907      -0.008694      -0.068252      -0.029844      -0.070623       0.027277       0.043346             10.618708       7.923174       0.687270       1.181293       9.060065       5.492387      14.872884           0.018064
          131              O       1.094212      12.548167       0.455101      -0.202803      30.001309 0.34170580E+03  0.73245427E+04                                 7.796473                            5.681832       0.280721       2.214787                    0.998852      22.580188      55.798823       0.806533       0.354287      -1.144311      -0.058304       0.168013      -0.017280       0.178680       0.043622       0.094146       0.102048      -0.048244       0.139008      -0.110610      -0.063843       0.174453             10.058552       8.895459       1.986219       6.370859       6.801448       3.298316      14.478749          -0.000557
          132              O       3.952219      14.159613       0.204424      -0.252177      34.157630 0.41608038E+03  0.93663541E+04                                 8.552973                            6.333485       0.276000       2.209119                    0.997932      23.365663      59.119273       0.752616       0.361526      -1.138844       0.033137      -0.173403       0.005910       0.176639      -0.004018      -0.109094      -0.061393      -0.058493       0.369964      -0.144075      -0.039228       0.183303             11.333184       8.699240      -0.518835      -6.620451       7.483451       0.343719      17.816861           0.000149
          133              O       6.193721      -0.542899       3.714205      -0.195855      31.541964 0.34742141E+03  0.74767027E+04                                 8.107924                            5.733985       0.327817       2.233486                    0.998930      22.509968      55.704180       0.801982       0.354885      -1.144029       0.152914       0.086521      -0.026715       0.177714      -0.050439      -0.100201       0.099119       0.005786       0.083403      -0.108887      -0.064320       0.173207             11.079589       7.026401      -3.562670      -3.976555      13.463881       7.845600      12.748484           0.000855
          134              O       3.369122      12.245535       3.877481      -0.205794      33.181656 0.33796320E+03  0.72112376E+04                                 8.420669                            5.624534       0.344937       2.236030                    0.999032      22.485441      55.108403       0.817769       0.351023      -1.149057      -0.146289      -0.098787      -0.030626       0.179157      -0.052893       0.108199      -0.096069       0.013117       0.075519      -0.111961      -0.065884       0.177845             12.493102       7.184494      -3.780828       4.227233      15.713982      -9.835409      14.580831           0.001055
          135              O       6.763948       4.757049       7.152051      -0.496803      26.704332 0.39174826E+03  0.86847734E+04                                 6.953960                            5.992261       0.706629       2.294699                    0.998943      25.957401      65.127830       0.803802       0.343721      -1.153579       0.008464      -0.026010      -0.016165       0.031773       0.033421       0.039020      -0.019986      -0.030547      -0.019016      -0.065726       0.024960       0.040766              7.799960       8.123843       2.278966       0.498784       8.686539       2.698535       6.589499           0.009584
          136              O       4.219947       6.023391      10.155370      -0.539420      36.801133 0.49361361E+03  0.11621092E+05                                 8.773287                            6.851028       0.251221       2.143677                    0.996865      26.906767      70.102148       0.729610       0.356579      -1.140371      -0.032489      -0.017209       0.016410       0.040261      -0.003746      -0.001321      -0.043307      -0.012478      -0.136223      -0.065400       0.016308       0.049092             10.673849      17.962265      -0.176648      -3.993986       5.399689       0.885581       8.659592           0.043102
          137              O       4.784495       4.088112       7.777432      -0.593869      40.376530 0.59405175E+03  0.14675710E+05                                 9.454030                            7.573052      -0.041301       2.027911                    0.994588      28.629062      76.871681       0.684829       0.362034      -1.133946       0.036805      -0.062135      -0.002275       0.072253      -0.018662      -0.024535      -0.029730       0.051361       0.114354      -0.063758       0.008758       0.055000             11.669694      14.092841      -2.415982      -3.983879       9.946066       4.240124      10.970174           0.062888
          138              O       3.252364       6.662166       6.831189      -0.562344      40.971296 0.57370811E+03  0.14011911E+05                                 9.486164                            7.434776       0.184301       2.112250                    0.995539      27.744820      73.415147       0.694103       0.361307      -1.137616       0.013096       0.036391      -0.020383       0.043718       0.024071      -0.045244       0.055441       0.023354       0.021177      -0.085301       0.022241       0.063060             11.524030      10.033117       4.860911      -0.772326      17.617364      -1.813239       6.921609           0.021921
          139              O       7.167598       7.065232      10.000410      -0.519294      27.190062 0.40481245E+03  0.90552859E+04                                 7.077879                            6.106109       0.740092       2.300444                    0.998640      26.367329      66.621570       0.792777       0.345387      -1.151295       0.016745      -0.003741       0.022178       0.028040      -0.035800      -0.010716      -0.040764       0.018307       0.028571      -0.063223       0.017047       0.046177              8.018892       8.975182      -0.520613       3.628983       6.876028      -1.147725       8.205465           0.008458
          140              O       7.097542       4.875972      10.237518      -0.497877      27.400428 0.39725241E+03  0.88393807E+04                                 7.132196                            6.039850       0.617887       2.260363                    0.998323      26.218302      65.948157       0.799344       0.344363      -1.152804       0.026206       0.003238       0.020059       0.033161       0.030067      -0.000439       0.038240       0.000480      -0.078174      -0.053848       0.000445       0.053403              8.417909       8.942039       2.496893       3.602013       8.307179       2.459621       8.004510          -0.051666
          141              O       5.198956       7.502710       7.543097      -0.508989      31.414627 0.44529365E+03  0.10193223E+05                                 7.828283                            6.440829       0.380902       2.192259                    0.997304      26.253624      66.936622       0.765901       0.349356      -1.148888      -0.013737       0.022266      -0.028258       0.038510      -0.020977       0.016951       0.008162       0.063822       0.072132      -0.052383       0.012486       0.039898              9.100611      10.354060      -2.287596       4.143012       8.102062      -2.955348       8.845712          -0.009101

******************************************************
Auxiliary information for the entire system
The total spin magnetic moment of the unit cell is   12.999264
The total net atomic charge of the unit cell is   0.000005
Accuracy of reproducing the electrostatic potential in the unit cell:
  The inner radius (bohr) =    5.0000
  The outer radius (bohr) =   12.0000
  Valid grid points have density less than (e/(bohr^3)) =    0.0001
  The number of valid grid points were=       312283
  The rms potential error without charges in kcal/mol is=      4.13326
  The rms potential error with partial charges in kcal/mol is=      0.63744
  The RRMSE value at monopole order=      0.15422
  The rms potential error with partial charges and cloud penetration in kcal/mol is=      0.64280
  The RRMSE value at monopole order with cloud penetration is=      0.15552
  The rms potential error with partial charges and atomic dipoles in kcal/mol is=      0.38905
  The RRMSE value at dipole order=      0.09413
  The rms potential error with partial charges, atomic dipoles and cloud penetration in kcal/mol is=      0.38442
  The RRMSE value at dipole order with cloud penetration=      0.09301

******************************************************
The electron densities and ab initio electrostatic potential were computed in VASP using the PBE functional and
projector augmented wave method. See the main text of the journal article for a description of computational details.
The atomic charges, dipoles, and quadrupoles were computed with the DDEC6 method as described in
(a) T. A. Manz and N. Gabaldon Limas, RSC Adv. 6 (2016) 47771-47801 DOI: 10.1039/c6ra04656h
(b) N. Gabaldon Limas and T. A. Manz, RSC Adv. 8 (2018) 2678-2707 DOI: 10.1039/c7ra11829e.
For each atom in the material, the electron cloud parameters were fit to the spherically averaged atom-in-material
electron density using radial positions for which this density was between 10^-4 and 10^-2 electrons per cubic bohr.
The polarizabilities, dispersion coefficients, and quantum Drude oscillator (QDO) parameters were fit using the MCLF method.
The magnetic structure of the system was optimized in VASP from the default ferromagnetic initial guess using spin polarization.
The atomic spin moments (ASMs) were computed on this optimized magnetic structure using the DDEC6 partition as inputs
to the method of T. A. Manz and D. S. Sholl, J. Chem. Theory Comput. 7 (2011) 4146-4164 DOI: 10.1021/ct200539n.
The RMSE and RRMSE were computed using a uniform grid with Ewald summation.
