# Supplementary material for: A collection of forcefield precursors for metal–organic frameworks
Source: RSC Adv. 2019 Nov 13;9(63):36492–507. doi: 10.1039/c9ra07327b (PMC9075174; doi:10.1039/c9ra07327b)
Supplement: RA-009-C9RA07327B-s4981 [file RA-009-C9RA07327B-s4981.xyz]

  142
jmolscript: load "" {1 1 1} spacegroup "x,y,z" unitcell [{     12.659400     0.000000     0.000000 }, {     -4.154634    14.441356     0.000000 }, {     -3.264390    -6.418337    15.434621 }]
Mn     2.620188     4.011509     7.717310     1.143905
Co    -0.178487     2.716485     6.401972     1.010149
Co     5.418863     5.306534     9.032649     1.010258
Co    -3.709512     4.011509     7.717310     0.943995
H     -2.083992     5.020326    10.247045     0.100802
H     -2.041498     6.712536    11.852245     0.116523
H      1.143420     8.366547     9.972309     0.135452
H      1.094320     6.662944     8.370195     0.117444
H     -0.318493    -1.018412     8.800821     0.117245
H      0.064918    -2.689914    10.372065     0.133835
H      4.026845    -3.238841    12.077591     0.096480
H      3.323022    -2.229067    13.111711     0.093361
H      5.092752    -4.541767    13.863377     0.097288
H      4.234981    -5.113802    15.096603     0.090151
H      7.636036     5.088817     1.424616     0.134190
H      8.480951     5.114978     3.594723     0.122452
H     10.429462     1.653222     2.897078     0.121045
H      9.427851     1.521158     0.745492     0.128331
H      1.039149    -3.844731    13.965245     0.092082
H      2.003225    -3.035691    14.957691     0.087310
H      3.659394    -1.067185    11.224056     0.127204
H      3.207485     0.683104     9.737702     0.117269
H      4.397547     3.973951     3.716657     0.119067
H      5.506073     3.433517     1.710156     0.124688
H      2.831933     0.477049     1.064989     0.124980
H      1.702165     1.060325     3.006664     0.119478
H     -2.250070     8.918375    12.461913     0.096864
H     -1.357086     8.143840    13.550054     0.092765
H      7.324368     3.002693     5.187576     0.100802
H      7.281874     1.310483     3.582376     0.116524
H      4.096956    -0.343528     5.462312     0.135454
H      4.146056     1.360075     7.064426     0.117448
H      5.558869     9.041431     6.633800     0.117234
H      5.175458    10.712933     5.062556     0.133843
H      1.213531    11.261860     3.357030     0.096472
H      1.917354    10.252086     2.322910     0.093359
H      0.147624    12.564786     1.571244     0.097278
H      1.005395    13.136821     0.338018     0.090143
H     -2.395660     2.934202    14.010005     0.134179
H     -3.240575     2.908041    11.839898     0.122454
H     -5.189086     6.369797    12.537543     0.121038
H     -4.187475     6.501861    14.689129     0.128327
H      4.201227    11.867750     1.469376     0.092070
H      3.237151    11.058710     0.476930     0.087297
H      1.580982     9.090204     4.210565     0.127204
H      2.032891     7.339915     5.696919     0.117270
H      0.842829     4.049068    11.717964     0.119027
H     -0.265697     4.589502    13.724465     0.124655
H      2.408443     7.545970    14.369632     0.124931
H      3.538211     6.962694    12.427957     0.119421
H      7.490446    -0.895356     2.972708     0.096867
H      6.597462    -0.120821     1.884567     0.092762
C     -0.538798     5.668258     9.154274    -0.074337
C     -1.427595     5.704364    10.182219    -0.069118
C     -1.407306     6.709646    11.143796    -0.238872
C      0.483612     7.683953    10.023243    -0.209245
C      0.455143     6.677067     9.072470    -0.071538
C      3.044490    -4.234007    13.630314     0.077944
C      1.400785     0.024897     9.132665    -0.064956
C      0.480233    -1.006857     9.314794    -0.076135
C      0.716267    -2.012133    10.228523    -0.224581
C      1.898512    -2.028819    10.935429     0.281774
C      3.221526    -3.090094    12.633237    -0.066473
C      4.317248    -4.365902    14.454523    -0.068668
C      8.403907     3.271612     0.929164     0.279246
C      8.162280     4.365145     1.741025    -0.220245
C      8.690916     4.393069     3.014381    -0.076170
C      9.520637     3.386829     3.451181    -0.057084
C      9.826708     2.329238     2.608451    -0.075459
C      9.245490     2.253658     1.321204    -0.252268
C      1.858557    -3.909876    14.517805    -0.065011
C      2.836701    -1.044240    10.748670    -0.253659
C      2.567789    -0.012007     9.853462    -0.064079
C      2.228976     2.939632     4.821776     0.603667
C      2.957001     2.588382     3.551506    -0.044818
C      4.069622     3.269692     3.170271    -0.071591
C      4.735896     2.946524     1.981805    -0.224019
C      4.257058     1.914606     1.216248     0.266755
C      3.141008     1.199439     1.599027    -0.217336
C      2.481718     1.536568     2.750449    -0.076746
C     -0.456484     7.695027    11.055819     0.288701
C     -1.365620     8.896714    12.906430    -0.064867
C     -2.605677     3.407371     4.874253     0.622827
C     -0.568310     4.586116     8.172632     0.606041
C      1.113812     1.131744     8.200414     0.613683
C      5.779174     2.354761     6.280347    -0.074343
C      6.667971     2.318655     5.252402    -0.069114
C      6.647682     1.313373     4.290825    -0.238878
C      4.756764     0.339066     5.411378    -0.209252
C      4.785233     1.345952     6.362151    -0.071532
C      2.195886    12.257026     1.804307     0.077940
C      3.839591     7.998122     6.301956    -0.064968
C      4.760143     9.029876     6.119827    -0.076131
C      4.524109    10.035152     5.206098    -0.224574
C      3.341864    10.051838     4.499192     0.281780
C      2.018850    11.113113     2.801384    -0.066474
C      0.923128    12.388921     0.980098    -0.068668
C     -3.163531     4.751407    14.505457     0.279255
C     -2.921904     3.657874    13.693596    -0.220227
C     -3.450540     3.629950    12.420240    -0.076162
C     -4.280261     4.636190    11.983440    -0.057084
C     -4.586332     5.693781    12.826170    -0.075451
C     -4.005114     5.769361    14.113417    -0.252267
C      3.381819    11.932895     0.916816    -0.065008
C      2.403675     9.067259     4.685951    -0.253658
C      2.672587     8.035026     5.581159    -0.064072
C      3.011400     5.083387    10.612845     0.603669
C      2.283375     5.434637    11.883115    -0.044860
C      1.170754     4.753327    12.264350    -0.071596
C      0.504480     5.076495    13.452816    -0.224041
C      0.983318     6.108413    14.218373     0.266740
C      2.099368     6.823580    13.835594    -0.217359
C      2.758658     6.486451    12.684172    -0.076761
C      5.696860     0.327992     4.378802     0.288702
C      6.605996    -0.873695     2.528191    -0.064869
C     -4.813347     4.615648    10.560368     0.622853
C      5.808686     3.436903     7.261989     0.606040
C      4.126564     6.891275     7.234207     0.613679
O      0.425681     4.408903     7.373581    -0.583047
O      2.007396     1.983992     7.991892    -0.594978
O      9.488811     4.176584     5.667284    -0.594284
O      2.048388    -3.066541    11.812578    -0.205922
O      4.498929    -3.112936    15.160811    -0.216598
O     -1.670952     2.627988     5.137105    -0.565683
O     -0.023199     1.170959     7.654646    -0.553680
O      2.791247     3.741450     5.630858    -0.573356
O      1.132309     2.362524     5.003132    -0.551454
O     -1.543590     3.784027     8.105646    -0.589002
O      4.949273     1.499751     0.071154    -0.243970
O     -0.322514     8.729914    11.931271    -0.201745
O      4.814695     3.614116     8.061040    -0.583044
O      3.232980     6.039027     7.442729    -0.594961
O     -4.248435     3.846435     9.767337    -0.594291
O      3.191988    11.089560     3.622043    -0.205915
O      0.741447    11.135955     0.273810    -0.216590
O      6.911328     5.395031    10.297516    -0.565676
O      5.263575     6.852060     7.779975    -0.553626
O      2.449129     4.281569     9.803763    -0.573357
O      4.108067     5.660495    10.431489    -0.551409
O      6.783966     4.238992     7.328975    -0.589004
O      0.291103     6.523268    15.363467    -0.243997
O      5.562890    -0.706895     3.503350    -0.201752

The following XYZ coordinates are in angstroms. Other properties are in atomic units.
The sperically averaged electron density of each atom fit to a function of the form exp(a - br)
eigen_1, eigen_2 and eigen_3 are the three eigenvalues of traceless quadrupole moment tensor
  atom number  atomic symbol              X              Y              Z     net charge C6 coefficient C8 coefficient C10 coefficient fluctuating dipole atomic polarizability isotropic forcefield polarizability              a              b squared Pearson coefficient          <r^3>          <r^4>         wp_QDO          m_QDO          q_QDO       dipole_x       dipole_y       dipole_z         dipole            Qxy            Qxz            Qyz     Q(x^2-y^2)  Q(3z^2 - R^2)        eigen_1        eigen_2        eigen_3 static polarizability      alpha(xx)      alpha(xy)      alpha(xz)      alpha(yy)      alpha(yz)      alpha(zz) atomic spin moment
            1             Mn       2.620188       4.011509       7.717310       1.143905     123.484335 0.22966862E+04  0.77707457E+05                                21.435487                           16.685842       0.056699       1.826685                    0.999965      51.928498     151.088628       0.398216       0.454596      -1.096746       0.000005      -0.000005      -0.000003       0.000008      -0.063919      -0.051787      -0.054415      -0.046145      -0.009461      -0.115276       0.040260       0.075015             27.747308      28.624897       2.798986      -3.726327      27.454660       5.588052      27.162368           3.357902
            2             Co      -0.178487       2.716485       6.401972       1.010149     106.388120 0.20346370E+04  0.65082474E+05                                17.012746                           13.644807       0.560788       2.066962                    0.997224      44.001822     114.398819       0.558020       0.343146      -1.207461      -0.012944      -0.031312      -0.037039       0.050198       0.021269       0.032511       0.031957      -0.102814       0.099631      -0.078823       0.002797       0.076026             21.903773      27.088564      -4.377235       3.450106      14.725400       1.369352      23.897356           3.222351
            3             Co       5.418863       5.306534       9.032649       1.010258     106.388580 0.20347013E+04  0.65082703E+05                                17.009755                           13.642594       0.561690       2.067254                    0.997221      44.007042     114.397313       0.558234       0.343024      -1.207612       0.012916       0.031381       0.037115       0.050290       0.021405       0.032404       0.031918      -0.102613       0.098746      -0.078591       0.002698       0.075894             21.899563      27.082819      -4.376187       3.449360      14.722907       1.369236      23.892963           3.220329
            4             Co      -3.709512       4.011509       7.717310       0.943995     123.266870 0.22247691E+04  0.72912183E+05                                19.024422                           14.591130       0.651364       2.068466                    0.999245      45.407511     120.250420       0.520795       0.358859      -1.191717      -0.000012      -0.000017       0.000005       0.000021      -0.187950       0.002736      -0.038408      -0.002717      -0.123181      -0.172315      -0.039560       0.211875             24.460841      36.364869       2.491585      -0.198166      11.071199       4.400993      25.946454           2.961317
            5              H      -2.083992       5.020326      10.247045       0.100802       1.149191 0.85659524E+01  0.86817200E+02                                 1.891250                            1.766670      -1.503375       2.149427                    0.991915       4.120615      12.300934       0.442293       1.366364      -0.687180      -0.023645      -0.031632       0.005143       0.039826       0.003525      -0.006779       0.002301      -0.010466      -0.029319      -0.013884       0.002685       0.011199              1.961392       2.268941       0.597310      -0.092750       1.942833       0.089230       1.672401          -0.000306
            6              H      -2.041498       6.712536      11.852245       0.116523       1.109621 0.84229299E+01  0.84793944E+02                                 1.830325                            1.739158      -1.523521       2.144159                    0.992046       4.005946      11.820141       0.451813       1.346623      -0.691434      -0.021319      -0.004553       0.022751       0.031510       0.004538      -0.006848       0.005294      -0.002592       0.003479      -0.011307       0.004137       0.007170              1.888497       1.898981       0.061997      -0.495489       1.635642       0.185605       2.130869           0.000044
            7              H       1.143420       8.366547       9.972309       0.135452       1.161258 0.88416472E+01  0.87663746E+02                                 1.745533                            1.681639      -0.837014       2.491451                    0.999397       3.201296       8.572802       0.515057       1.199399      -0.731482       0.028760       0.024300      -0.005242       0.038015       0.011127      -0.010392       0.005249       0.002116      -0.012731      -0.018008       0.003455       0.014553              1.750920       1.794122       0.361594      -0.146511       1.904385       0.001187       1.554252           0.000024
            8              H       1.094320       6.662944       8.370195       0.117444       1.086318 0.76419643E+01  0.74963218E+02                                 1.808079                            1.659302      -1.232314       2.293233                    0.994837       3.744511      10.849679       0.462153       1.351068      -0.691970       0.028734       0.000663      -0.028583       0.040535       0.010966      -0.003671       0.003422      -0.001238       0.011869      -0.014338       0.005333       0.009005              1.930495       2.052195      -0.035099      -0.692458       1.523290       0.097166       2.215999           0.000012
            9              H      -0.318493      -1.018412       8.800821       0.117245       1.232962 0.90325745E+01  0.89528136E+02                                 1.763669                            1.655335      -0.966183       2.420071                    0.998252       3.282879       8.628831       0.543209       1.137605      -0.745427      -0.036495      -0.001910      -0.023309       0.043345       0.010904       0.010051      -0.003943       0.013008      -0.018013      -0.017024      -0.000840       0.017863              1.806015       2.086616      -0.006414       0.474251       1.580470      -0.140154       1.750959           0.000182
           10              H       0.064918      -2.689914      10.372065       0.133835       1.207349 0.87673086E+01  0.86179998E+02                                 1.740415                            1.632417      -0.936008       2.443727                    0.998483       3.183260       8.309059       0.546687       1.139796      -0.745706      -0.026927      -0.023557       0.002744       0.035882       0.010674       0.009044      -0.009326       0.008781      -0.023912      -0.020623       0.004775       0.015848              1.782006       1.843793       0.440555      -0.020175       2.016254      -0.219991       1.485971          -0.000061
           11              H       4.026845      -3.238841      12.077591       0.096480       1.427595 0.12009030E+02  0.12844358E+03                                 1.991564                            1.942221      -1.123375       2.328459                    0.996034       3.671684      10.187227       0.486162       1.177934      -0.735344       0.030852      -0.006494      -0.022607       0.038796       0.000649      -0.000834       0.000122       0.031058       0.023522      -0.019464       0.007666       0.011797              2.017707       2.058371      -0.227337      -0.330860       1.922175      -0.049787       2.072574          -0.000014
           12              H       3.323022      -2.229067      13.111711       0.093361       1.454080 0.12135564E+02  0.13034275E+03                                 2.019317                            1.953444      -1.207704       2.286465                    0.994674       3.766325      10.525808       0.483622       1.179161      -0.733995       0.001077       0.032167       0.019241       0.037498      -0.003027      -0.001541       0.008181      -0.001599      -0.030921      -0.013714       0.002648       0.011066              2.056428       1.569076       0.014896       0.123693       2.423508       0.089387       2.176700          -0.000097
           13              H       5.092752      -4.541767      13.863377       0.097288       1.443070 0.12020463E+02  0.12928549E+03                                 2.051793                            1.981707      -0.988362       2.395060                    0.996562       3.700161      10.476210       0.464824       1.225149      -0.724274       0.029359      -0.001890      -0.024641       0.038376       0.007235      -0.009685      -0.000601       0.014181      -0.021736      -0.012252      -0.004990       0.017242              2.099560       2.184345      -0.176925      -0.366848       1.797612       0.217760       2.316724          -0.000047
           14              H       4.234981      -5.113802      15.096603       0.090151       1.122490 0.90212577E+01  0.92899343E+02                                 1.887793                            1.828876      -1.518606       2.131586                    0.991034       4.324911      13.141142       0.427787       1.390378      -0.682160      -0.005927      -0.025886       0.020954       0.033828       0.002860       0.001293       0.001828      -0.013966       0.021557      -0.011185       0.002975       0.008210              1.946335       1.624283       0.052475       0.055402       2.066826      -0.349952       2.147894           0.000023
           15              H       7.636036       5.088817       1.424616       0.134190       1.133901 0.82411964E+01  0.79663549E+02                                 1.658329                            1.574772      -0.888778       2.464573                    0.999004       3.118420       8.038528       0.561514       1.128434      -0.748527      -0.017758       0.030520      -0.008749       0.036378      -0.013444       0.005011       0.003143      -0.016263       0.006251      -0.018454       0.003777       0.014677              1.677321       1.589021      -0.295511       0.197259       1.901753      -0.204875       1.541190          -0.000166
           16              H       8.480951       5.114978       3.594723       0.122452       1.145348 0.83637025E+01  0.81398969E+02                                 1.688184                            1.601353      -0.885640       2.462970                    0.998998       3.181433       8.312778       0.547367       1.149759      -0.742721      -0.011401       0.031721       0.026343       0.042780      -0.011462       0.002327       0.008036      -0.013102      -0.003712      -0.015392      -0.000533       0.015926              1.715161       1.429497      -0.103015      -0.028237       1.888824       0.386731       1.827161          -0.000196
           17              H      10.429462       1.653222       2.897078       0.121045       1.148952 0.84377016E+01  0.82427293E+02                                 1.698394                            1.613437      -0.912695       2.446509                    0.998811       3.228735       8.494897       0.541936       1.156940      -0.740423       0.029287      -0.029544       0.012276       0.043373      -0.014554       0.003937       0.002957      -0.010884      -0.005803      -0.016260      -0.000247       0.016507              1.726743       1.907932      -0.345549       0.273349       1.679638      -0.095829       1.592658          -0.000027
           18              H       9.427851       1.521158       0.745492       0.128331       1.096498 0.78902181E+01  0.76663871E+02                                 1.706283                            1.602123      -1.061823       2.374886                    0.997422       3.413492       9.295740       0.516738       1.219928      -0.722413       0.011624      -0.028137      -0.017931       0.035332      -0.015438       0.005642       0.003416      -0.013575       0.011347      -0.020542       0.005564       0.014978              1.763680       1.486318      -0.082919       0.043085       1.866695       0.514437       1.938027          -0.000005
           19              H       1.039149      -3.844731      13.965245       0.092082       1.418187 0.11795054E+02  0.12540631E+03                                 1.975145                            1.920901      -1.050395       2.363937                    0.997603       3.610858       9.941247       0.491072       1.173117      -0.737171      -0.032371      -0.000890      -0.019267       0.037681       0.005353       0.005172      -0.000102       0.010612      -0.032699      -0.012218      -0.001683       0.013901              2.002112       2.130347      -0.076206       0.384154       1.629807      -0.131274       2.246183          -0.000121
           20              H       2.003225      -3.035691      14.957691       0.087310       1.464206 0.12539176E+02  0.13618661E+03                                 2.046194                            1.997961      -1.243103       2.258327                    0.995694       3.897639      11.060122       0.472394       1.193813      -0.729569       0.004386       0.033866       0.014909       0.037261      -0.001908       0.000905      -0.001572      -0.032934       0.005695      -0.017561       0.001743       0.015817              2.076847       1.691765       0.095304      -0.038483       2.237252       0.328856       2.301524          -0.000079
           21              H       3.659394      -1.067185      11.224056       0.127204       1.150878 0.85146587E+01  0.83198976E+02                                 1.681282                            1.602864      -1.033110       2.385310                    0.998143       3.266509       8.538484       0.553985       1.131507      -0.746062       0.034419       0.004754       0.013604       0.037314       0.011373       0.012299      -0.008998       0.013556      -0.032903      -0.023871       0.003549       0.020323              1.703414       1.818576      -0.082392       0.362980       1.581953      -0.287926       1.709713          -0.000046
           22              H       3.207485       0.683104       9.737702       0.117269       1.137906 0.81838187E+01  0.79820934E+02                                 1.725801                            1.615304      -0.832984       2.483123                    0.999255       3.306420       8.866142       0.525244       1.195594      -0.729929       0.029891       0.032141      -0.003457       0.044028       0.011585       0.007003      -0.003983       0.009555      -0.030293      -0.016341      -0.001736       0.018077              1.793146       1.727481       0.426923      -0.121366       2.104302      -0.308676       1.547655          -0.000168
           23              H       4.397547       3.973951       3.716657       0.119067       1.127076 0.85468180E+01  0.84734794E+02                                 1.751310                            1.683394      -0.949202       2.430904                    0.998217       3.389039       9.328033       0.496879       1.243364      -0.718857       0.016652       0.031750       0.024671       0.043520       0.014030      -0.000480       0.010418      -0.005217      -0.013918      -0.016739      -0.002512       0.019251              1.774979       1.548480       0.137707       0.055085       1.893660       0.428412       1.882796          -0.000086
           24              H       5.506073       3.433517       1.710156       0.124688       1.106496 0.83480917E+01  0.83195259E+02                                 1.784816                            1.701507      -1.322676       2.252555                    0.993774       3.701946      10.591975       0.472588       1.300504      -0.703001       0.026817       0.018555      -0.006180       0.033191       0.007588      -0.007987       0.007312      -0.009632       0.005043      -0.016137       0.005865       0.010272              1.812899       2.126444       0.341187      -0.325672       1.565714      -0.087185       1.746540           0.000049
           25              H       2.831933       0.477049       1.064989       0.124980       1.120484 0.80554192E+01  0.78157659E+02                                 1.694931                            1.592268      -0.978955       2.415153                    0.998138       3.298200       8.783837       0.534869       1.180253      -0.733235      -0.015110      -0.026719      -0.015584       0.034425       0.013861      -0.003921       0.008724       0.001428       0.000198      -0.018400       0.003703       0.014697              1.742132       1.520165       0.144312       0.070425       1.927843       0.500144       1.778387          -0.000060
           26              H       1.702165       1.060325       3.006664       0.119478       1.155309 0.84089563E+01  0.81937460E+02                                 1.693200                            1.601131      -0.917813       2.444082                    0.998790       3.217512       8.407922       0.549823       1.143255      -0.743888      -0.035018      -0.021957       0.010608       0.042671       0.015074      -0.003329       0.005187       0.002696      -0.014864      -0.016006      -0.001657       0.017663              1.733527       2.130139       0.279353      -0.299462       1.502033      -0.010968       1.568409           0.000005
           27              H      -2.250070       8.918375      12.461913       0.096864       1.399244 0.12009617E+02  0.12980986E+03                                 2.036437                            1.997962      -1.208494       2.288567                    0.994407       3.874017      11.183119       0.454623       1.246454      -0.717436      -0.034448       0.002826      -0.017592       0.038783       0.000005       0.001588       0.004735       0.032800       0.016410      -0.020017       0.006030       0.013987              2.074586       2.198775      -0.111303       0.308278       2.010457       0.105077       2.014527           0.000037
           28              H      -1.357086       8.143840      13.550054       0.092765       1.060439 0.82882258E+01  0.83364875E+02                                 1.812464                            1.751642      -1.365751       2.217779                    0.990700       4.050566      12.070331       0.438656       1.388226      -0.684033       0.003774      -0.026406       0.024735       0.036377      -0.003982      -0.002000      -0.004716      -0.007742      -0.009533      -0.007678      -0.000682       0.008361              1.870057       1.444931      -0.062225       0.011458       2.103025      -0.309843       2.062215           0.000048
           29              H       7.324368       3.002693       5.187576       0.100802       1.149172 0.85657793E+01  0.86815058E+02                                 1.891236                            1.766657      -1.503359       2.149436                    0.991915       4.120584      12.300838       0.442292       1.366372      -0.687179       0.023647       0.031631      -0.005141       0.039826       0.003524      -0.006780       0.002303      -0.010469      -0.029315      -0.013885       0.002686       0.011199              1.961376       2.268925       0.597304      -0.092750       1.942816       0.089227       1.672388          -0.000304
           30              H       7.281874       1.310483       3.582376       0.116524       1.109612 0.84228415E+01  0.84792845E+02                                 1.830316                            1.739150      -1.523514       2.144164                    0.992046       4.005931      11.820088       0.451813       1.346625      -0.691434       0.021321       0.004552      -0.022750       0.031510       0.004538      -0.006847       0.005294      -0.002591       0.003479      -0.011307       0.004137       0.007170              1.888487       1.898974       0.061998      -0.495485       1.635633       0.185602       2.130855           0.000046
           31              H       4.096956      -0.343528       5.462312       0.135454       1.161271 0.88417919E+01  0.87665710E+02                                 1.745561                            1.681665      -0.837009       2.491454                    0.999397       3.201319       8.572944       0.515047       1.199416      -0.731478      -0.028759      -0.024301       0.005243       0.038014       0.011126      -0.010393       0.005248       0.002115      -0.012731      -0.018007       0.003455       0.014552              1.750948       1.794150       0.361602      -0.146515       1.904416       0.001187       1.554276           0.000036
           32              H       4.146056       1.360075       7.064426       0.117448       1.086310 0.76419105E+01  0.74962690E+02                                 1.808083                            1.659306      -1.232299       2.293241                    0.994837       3.744514      10.849750       0.462147       1.351084      -0.691966      -0.028734      -0.000662       0.028583       0.040535       0.010967      -0.003670       0.003424      -0.001244       0.011870      -0.014339       0.005333       0.009006              1.930500       2.052201      -0.035098      -0.692460       1.523295       0.097166       2.216005           0.000016
           33              H       5.558869       9.041431       6.633800       0.117234       1.232887 0.90318647E+01  0.89519151E+02                                 1.763589                            1.655264      -0.966085       2.420123                    0.998252       3.282753       8.628346       0.543224       1.137598      -0.745430       0.036496       0.001909       0.023310       0.043347       0.010901       0.010053      -0.003947       0.013004      -0.018010      -0.017026      -0.000834       0.017860              1.805931       2.086519      -0.006411       0.474220       1.580398      -0.140139       1.750877           0.000181
           34              H       5.175458      10.712933       5.062556       0.133843       1.207262 0.87664903E+01  0.86169618E+02                                 1.740302                            1.632318      -0.935968       2.443752                    0.998483       3.183137       8.308523       0.546717       1.139764      -0.745714       0.026927       0.023557      -0.002745       0.035882       0.010674       0.009042      -0.009325       0.008780      -0.023908      -0.020620       0.004774       0.015846              1.781887       1.843672       0.440514      -0.020174       2.016111      -0.219966       1.485880          -0.000060
           35              H       1.213531      11.261860       3.357030       0.096472       1.427620 0.12009309E+02  0.12844742E+03                                 1.991597                            1.942252      -1.123375       2.328456                    0.996034       3.671716      10.187379       0.486154       1.177944      -0.735342      -0.030852       0.006495       0.022606       0.038796       0.000649      -0.000834       0.000121       0.031057       0.023523      -0.019464       0.007667       0.011796              2.017739       2.058403      -0.227342      -0.330869       1.922207      -0.049789       2.072608          -0.000003
           36              H       1.917354      10.252086       2.322910       0.093359       1.454084 0.12135611E+02  0.13034357E+03                                 2.019337                            1.953461      -1.207685       2.286475                    0.994674       3.766322      10.525861       0.483614       1.179177      -0.733991      -0.001077      -0.032167      -0.019242       0.037498      -0.003028      -0.001540       0.008181      -0.001598      -0.030919      -0.013714       0.002648       0.011066              2.056448       1.569086       0.014894       0.123693       2.423541       0.089392       2.176717          -0.000099
           37              H       0.147624      12.564786       1.571244       0.097278       1.443134 0.12021151E+02  0.12929479E+03                                 2.051856                            1.981765      -0.988392       2.395039                    0.996562       3.700257      10.476570       0.464817       1.225150      -0.724273      -0.029356       0.001888       0.024642       0.038374       0.007235      -0.009685      -0.000601       0.014180      -0.021736      -0.012252      -0.004990       0.017242              2.099624       2.184411      -0.176933      -0.366865       1.797662       0.217771       2.316799          -0.000037
           38              H       1.005395      13.136821       0.338018       0.090143       1.122509 0.90214517E+01  0.92901834E+02                                 1.887814                            1.828895      -1.518618       2.131577                    0.991034       4.324961      13.141326       0.427785       1.390376      -0.682160       0.005929       0.025885      -0.020955       0.033828       0.002860       0.001293       0.001828      -0.013966       0.021559      -0.011186       0.002975       0.008211              1.946356       1.624296       0.052478       0.055400       2.066851      -0.349960       2.147920           0.000020
           39              H      -2.395660       2.934202      14.010005       0.134179       1.133983 0.82419695E+01  0.79673417E+02                                 1.658471                            1.574896      -0.888772       2.464580                    0.999005       3.118470       8.038951       0.561461       1.128507      -0.748510       0.017761      -0.030519       0.008748       0.036378      -0.013444       0.005011       0.003144      -0.016257       0.006252      -0.018453       0.003778       0.014675              1.677468       1.589153      -0.295558       0.197287       1.901935      -0.204906       1.541314          -0.000164
           40              H      -3.240575       2.908041      11.839898       0.122454       1.145307 0.83633213E+01  0.81394319E+02                                 1.688145                            1.601319      -0.885586       2.463001                    0.998999       3.181358       8.312530       0.547372       1.149763      -0.742721       0.011403      -0.031722      -0.026344       0.042782      -0.011461       0.002327       0.008036      -0.013101      -0.003710      -0.015392      -0.000533       0.015925              1.715121       1.429466      -0.103011      -0.028237       1.888778       0.386720       1.827118          -0.000196
           41              H      -5.189086       6.369797      12.537543       0.121038       1.148889 0.84370911E+01  0.82419594E+02                                 1.698317                            1.613366      -0.912618       2.446552                    0.998811       3.228620       8.494423       0.541956       1.156923      -0.740428      -0.029289       0.029544      -0.012277       0.043375      -0.014554       0.003939       0.002956      -0.010882      -0.005796      -0.016262      -0.000244       0.016506              1.726661       1.907837      -0.345528       0.273328       1.679565      -0.095824       1.592583          -0.000035
           42              H      -4.187475       6.501861      14.689129       0.128327       1.096513 0.78903229E+01  0.76664899E+02                                 1.706274                            1.602114      -1.061846       2.374871                    0.997421       3.413498       9.295660       0.516751       1.219897      -0.722419      -0.011624       0.028135       0.017931       0.035331      -0.015437       0.005642       0.003415      -0.013573       0.011345      -0.020541       0.005563       0.014978              1.763671       1.486309      -0.082920       0.043082       1.866689       0.514437       1.938014          -0.000012
           43              H       4.201227      11.867750       1.469376       0.092070       1.418012 0.11793057E+02  0.12537821E+03                                 1.974869                            1.920646      -1.050365       2.363949                    0.997604       3.610654       9.940012       0.491146       1.173004      -0.737198       0.032372       0.000890       0.019265       0.037682       0.005350       0.005171      -0.000102       0.010616      -0.032705      -0.012219      -0.001682       0.013900              2.001824       2.130042      -0.076190       0.384073       1.629604      -0.131240       2.245826          -0.000137
           44              H       3.237151      11.058710       0.476930       0.087297       1.464128 0.12538221E+02  0.13617257E+03                                 2.046053                            1.997831      -1.243086       2.258336                    0.995695       3.897495      11.059282       0.472432       1.193748      -0.729584      -0.004385      -0.033866      -0.014911       0.037262      -0.001909       0.000905      -0.001571      -0.032932       0.005691      -0.017559       0.001742       0.015817              2.076699       1.691658       0.095287      -0.038483       2.237099       0.328818       2.301341          -0.000100
           45              H       1.580982       9.090204       4.210565       0.127204       1.150864 0.85145420E+01  0.83197729E+02                                 1.681289                            1.602870      -1.033094       2.385323                    0.998143       3.266471       8.538439       0.553974       1.131531      -0.746057      -0.034420      -0.004754      -0.013604       0.037315       0.011372       0.012298      -0.008998       0.013558      -0.032902      -0.023871       0.003548       0.020323              1.703421       1.818585      -0.082393       0.362984       1.581960      -0.287928       1.709720          -0.000043
           46              H       2.032891       7.339915       5.696919       0.117270       1.137877 0.81835675E+01  0.79817972E+02                                 1.725786                            1.615291      -0.832942       2.483152                    0.999256       3.306364       8.866000       0.525240       1.195611      -0.729925      -0.029893      -0.032142       0.003458       0.044030       0.011584       0.007003      -0.003984       0.009555      -0.030294      -0.016342      -0.001735       0.018077              1.793129       1.727465       0.426918      -0.121365       2.104282      -0.308670       1.547640          -0.000179
           47              H       0.842829       4.049068      11.717964       0.119027       1.127063 0.85466722E+01  0.84732946E+02                                 1.751307                            1.683389      -0.949183       2.430918                    0.998218       3.388995       9.327875       0.496875       1.243378      -0.718855      -0.016652      -0.031753      -0.024672       0.043523       0.014029      -0.000480       0.010419      -0.005217      -0.013913      -0.016739      -0.002511       0.019250              1.774975       1.548474       0.137709       0.055088       1.893661       0.428417       1.882791          -0.000098
           48              H      -0.265697       4.589502      13.724465       0.124655       1.106497 0.83480749E+01  0.83194863E+02                                 1.784809                            1.701500      -1.322690       2.252550                    0.993774       3.701918      10.591803       0.472593       1.300496      -0.703003      -0.026816      -0.018557       0.006181       0.033192       0.007589      -0.007986       0.007312      -0.009631       0.005042      -0.016136       0.005864       0.010272              1.812891       2.126437       0.341190      -0.325671       1.565710      -0.087186       1.746526           0.000040
           49              H       2.408443       7.545970      14.369632       0.124931       1.120518 0.80557008E+01  0.78161033E+02                                 1.694972                            1.592302      -0.979010       2.415125                    0.998138       3.298242       8.783970       0.534860       1.180263      -0.733234       0.015110       0.026719       0.015585       0.034425       0.013861      -0.003921       0.008724       0.001427       0.000199      -0.018399       0.003703       0.014696              1.742176       1.520199       0.144321       0.070431       1.927897       0.500168       1.778433          -0.000069
           50              H       3.538211       6.962694      12.427957       0.119421       1.155303 0.84088496E+01  0.81935842E+02                                 1.693179                            1.601111      -0.917822       2.444078                    0.998790       3.217483       8.407710       0.549834       1.143240      -0.743893       0.035019       0.021958      -0.010608       0.042673       0.015074      -0.003332       0.005188       0.002697      -0.014861      -0.016008      -0.001654       0.017662              1.733504       2.130112       0.279352      -0.299457       1.502015      -0.010970       1.568386          -0.000013
           51              H       7.490446      -0.895356       2.972708       0.096867       1.399219 0.12009336E+02  0.12980600E+03                                 2.036411                            1.997937      -1.208469       2.288581                    0.994408       3.873965      11.182916       0.454626       1.246453      -0.717436       0.034448      -0.002826       0.017592       0.038783       0.000006       0.001587       0.004735       0.032800       0.016411      -0.020017       0.006031       0.013987              2.074558       2.198750      -0.111300       0.308276       2.010425       0.105072       2.014499           0.000042
           52              H       6.597462      -0.120821       1.884567       0.092762       1.060454 0.82883775E+01  0.83366754E+02                                 1.812478                            1.751654      -1.365752       2.217775                    0.990700       4.050602      12.070451       0.438656       1.388221      -0.684034      -0.003772       0.026404      -0.024735       0.036376      -0.003982      -0.002000      -0.004716      -0.007741      -0.009532      -0.007678      -0.000682       0.008360              1.870071       1.444941      -0.062224       0.011458       2.103040      -0.309847       2.062230           0.000049
           53              C      -0.538798       5.668258       9.154274      -0.074337      38.736499 0.45625377E+03  0.10829068E+05                                 9.993833                            7.138395      -0.117248       1.963294                    0.998887      28.211904      80.814779       0.616163       0.418819      -1.065390       0.018251       0.034115       0.039641       0.055393       0.006392      -0.008773      -0.001339      -0.012065      -0.009421      -0.013335       0.001186       0.012149             12.764085       9.925430       1.168870      -2.967201      13.181671       7.236536      15.185155           0.000613
           54              C      -1.427595       5.704364      10.182219      -0.069118      35.300874 0.44677441E+03  0.10685878E+05                                 9.653605                            7.255796      -0.345575       1.864602                    0.998724      30.179532      90.528811       0.579524       0.441889      -1.037696       0.027516       0.025453       0.023734       0.044365      -0.007571       0.009599      -0.021807      -0.022987      -0.083883      -0.036849       0.000394       0.036455             11.654766       9.974252       1.311165      -2.921988      10.974250       5.650251      14.015795           0.001024
           55              C      -1.407306       6.709646      11.143796      -0.238872      35.574781 0.49724070E+03  0.12154733E+05                                 9.510499                            7.511793      -0.149971       1.912268                    0.998351      31.603331      94.291168       0.588810       0.425551      -1.052745      -0.006042      -0.045061      -0.022579       0.050762      -0.012709      -0.012361       0.001670       0.001283       0.033007      -0.020172      -0.000069       0.020241             11.162955       8.432157       1.855422      -1.645872      12.519073       5.645247      12.537635           0.000226
           56              C       0.483612       7.683953      10.023243      -0.209245      34.708149 0.45766480E+03  0.10904478E+05                                 9.231527                            7.113720       0.061949       1.984618                    0.999434      30.323654      87.911397       0.619971       0.414646      -1.064777       0.017011      -0.018639      -0.019445       0.031857       0.020774      -0.001825      -0.002706       0.001889      -0.088942      -0.029823      -0.005952       0.035775             11.056705       8.652192      -0.297949      -4.067482      10.841721       5.033092      13.676203          -0.000115
           57              C       0.455143       6.677067       9.072470      -0.071538      33.958983 0.45830547E+03  0.10986771E+05                                 9.368351                            7.323753      -0.200215       1.913197                    0.998964      29.790348      88.278123       0.582167       0.438878      -1.043725      -0.008816      -0.003778       0.029999       0.031495       0.000416      -0.001917      -0.014168       0.033841       0.007976      -0.025409       0.009244       0.016165             11.065582       9.492891       1.061332      -3.116635      11.381549       4.592716      12.322307           0.001329
           58              C       3.044490      -4.234007      13.630314       0.077944      32.349565 0.40389867E+03  0.93971348E+04                                 9.764692                            7.348356      -0.723532       1.803969                    0.996478      27.007491      79.276762       0.525102       0.501348      -1.007879       0.001263      -0.002096      -0.001053       0.002664       0.002246       0.000722      -0.004775      -0.001245      -0.034121      -0.012670       0.004015       0.008655             13.023866       9.181774      -0.972431       0.268547      12.398094       0.004974      17.491729           0.000019
           59              C       1.400785       0.024897       9.132665      -0.064956      40.256781 0.43960143E+03  0.10282219E+05                                10.160856                            6.923217       0.000908       2.000547                    0.999342      27.521101      76.907285       0.640457       0.408873      -1.077552       0.002667      -0.033446       0.030777       0.045530       0.007483       0.004605      -0.007182       0.008013      -0.023058      -0.014829       0.002494       0.012336             13.756185       9.390754      -0.315578       2.426670      18.899007      -9.464462      12.978794           0.003208
           60              C       0.480233      -1.006857       9.314794      -0.076135      35.260461 0.41761016E+03  0.97299537E+04                                 9.378819                            6.844514      -0.034755       1.958740                    0.999609      29.122148      83.631129       0.624915       0.420674      -1.060388       0.020704      -0.004324       0.017130       0.027217       0.003151       0.018063       0.006774       0.040151      -0.024427      -0.021311      -0.011575       0.032887             11.639942       8.874195       0.646014       2.004372      15.266949      -6.785853      10.778682           0.000640
           61              C       0.716267      -2.012133      10.228523      -0.224581      37.576659 0.44793805E+03  0.10594251E+05                                 9.642360                            6.989387       0.036325       1.968907                    0.999605      30.388456      87.200521       0.633231       0.408970      -1.070601      -0.013567       0.014789      -0.023694       0.031051       0.031815      -0.000880      -0.012071      -0.007502      -0.071110      -0.030304      -0.014938       0.045242             11.957923      10.034336      -0.910734       3.661573      13.901597      -6.828735      11.937835          -0.000117
           62              C       1.898512      -2.028819      10.935429       0.281774      34.122962 0.34117175E+03  0.75418532E+04                                 9.369353                            6.286825      -0.028365       2.012160                    0.999554      24.733159      68.725078       0.637794       0.434431      -1.054038       0.007373      -0.040284       0.028364       0.049816      -0.019854       0.015054      -0.028898      -0.027277       0.028530      -0.028844      -0.018530       0.047373             13.099476       9.225149      -1.987101       4.144203      15.840601      -9.338869      14.232677           0.000217
           63              C       3.221526      -3.090094      12.633237      -0.066473      28.227159 0.38034835E+03  0.87106678E+04                                 8.267310                            6.506619      -0.439703       1.858488                    0.997115      28.618715      83.139224       0.640731       0.417408      -1.055926      -0.078899      -0.026751      -0.029018       0.088220      -0.005238       0.035503      -0.011611       0.062231       0.018693      -0.037756      -0.017876       0.055632             10.597700       6.915759      -1.770247       1.998033      11.569879      -5.246461      13.307462          -0.000030
           64              C       4.317248      -4.365902      14.454523      -0.068668      27.585370 0.39993118E+03  0.93049185E+04                                 8.209888                            6.768582      -0.433443       1.865592                    0.996159      28.991358      85.792098       0.612826       0.429577      -1.044978      -0.016330       0.088610       0.018648       0.092012       0.023413       0.012181       0.037217      -0.051118      -0.021850      -0.032349      -0.028434       0.060783              9.843757       8.459132       0.332906       2.997051       7.872790       1.918723      13.199348           0.000032
           65              C       8.403907       3.271612       0.929164       0.279246      30.427253 0.34780073E+03  0.77325242E+04                                 8.666685                            6.373982       0.012216       2.025307                    0.999722      24.898876      69.591027       0.628916       0.438049      -1.050895      -0.017595       0.001815      -0.045386       0.048711       0.010538       0.020469       0.009363       0.002894       0.114975      -0.030653      -0.016559       0.047212             10.695490       8.222901      -0.428110       4.953689       8.245502       2.989532      15.618068          -0.000274
           66              C       8.162280       4.365145       1.741025      -0.220245      34.278338 0.44517308E+03  0.10502196E+05                                 9.038657                            6.969417       0.178128       2.018016                    0.999765      30.042728      85.821991       0.634541       0.409162      -1.071533       0.012053       0.016679       0.030585       0.036864      -0.029882       0.002382      -0.017135       0.000198      -0.019106      -0.031601      -0.005965       0.037566             10.429167       7.409362      -0.717317       3.710498       9.184026       2.196669      14.694114           0.000048
           67              C       8.690916       4.393069       3.014381      -0.076170      31.118604 0.40528128E+03  0.93705519E+04                                 8.601527                            6.742286       0.100307       2.007863                    0.999709      28.685397      82.013775       0.629808       0.420619      -1.060612      -0.006428      -0.019525      -0.017787       0.027183      -0.000898      -0.019086       0.014736      -0.012240      -0.027699      -0.028067       0.004401       0.023666              9.833815       7.983294      -1.442870       3.999366       7.797776       0.568376      13.720375          -0.000067
           68              C       9.520637       3.386829       3.451181      -0.057084      37.592505 0.45192388E+03  0.10656364E+05                                 9.759428                            7.073652      -0.044745       1.989591                    0.998990      27.698774      78.019037       0.625618       0.415196      -1.072155      -0.022576       0.000646      -0.042339       0.047987      -0.009252      -0.001344       0.006146       0.016451      -0.013344      -0.013240      -0.002109       0.015349             12.391767      10.170131      -1.354037       5.990110       8.292174       1.793361      18.712997           0.004844
           69              C       9.826708       2.329238       2.608451      -0.075459      32.898445 0.42623074E+03  0.99708270E+04                                 8.935278                            6.909455       0.103647       2.005111                    0.999691      28.983897      83.106265       0.623370       0.420024      -1.061951      -0.016724       0.015534      -0.027510       0.035746      -0.017398       0.000897      -0.011511       0.000638      -0.043534      -0.021312      -0.005262       0.026574             10.516362       8.917265      -0.801450       4.185832       7.733687       2.671393      14.898133          -0.000201
           70              C       9.245490       2.253658       1.321204      -0.252268      35.828646 0.48420699E+03  0.11681007E+05                                 9.371882                            7.300808       0.215449       2.024198                    0.999805      31.039301      90.051344       0.615056       0.412802      -1.067754       0.030582      -0.010743       0.034134       0.047072      -0.020529       0.000159       0.025338      -0.031616       0.052324      -0.037452      -0.003399       0.040851             10.987920       9.167414      -1.086554       4.814651       8.321331       2.107622      15.475015           0.000215
           71              C       1.858557      -3.909876      14.517805      -0.065011      26.062227 0.36932349E+03  0.84138067E+04                                 7.805158                            6.418953      -0.364280       1.880285                    0.997566      28.677166      83.660457       0.642640       0.418362      -1.053116       0.017097      -0.079746       0.038644       0.090251       0.000469      -0.013383      -0.032931      -0.047712       0.013116      -0.034707      -0.013368       0.048075              9.420376       7.581741       0.003004      -2.918429       6.626330      -0.920487      14.053058          -0.000057
           72              C       2.836701      -1.044240      10.748670      -0.253659      38.704770 0.46942559E+03  0.11229856E+05                                 9.865197                            7.158780       0.062899       1.973329                    0.999828      30.956057      89.248775       0.625397       0.409395      -1.070648       0.006041       0.038207      -0.030318       0.049147       0.009036       0.036523      -0.015867       0.041980      -0.054440      -0.047237      -0.002485       0.049722             12.680318       8.294523      -0.228865       1.957518      17.079557      -8.884968      12.666876           0.000208
           73              C       2.567789      -0.012007       9.853462      -0.064079      34.877997 0.41455246E+03  0.96384327E+04                                 9.327822                            6.815815       0.035963       1.984468                    0.999575      28.800520      82.549251       0.626891       0.420230      -1.060949      -0.009332      -0.028708       0.018259       0.035279       0.021513      -0.007889       0.005713       0.002545      -0.056346      -0.025635      -0.005376       0.031011             11.743750       8.592811      -0.537727       2.334648      14.959851      -7.532629      11.678589           0.000608
           74              C       2.228976       2.939632       4.821776       0.603667      25.158333 0.25738311E+03  0.53692007E+04                                 7.975084                            5.708162      -0.106596       2.017768                    0.999366      22.499199      63.259913       0.618490       0.474727      -1.018129      -0.033332       0.016326       0.053276       0.064929      -0.035708       0.043607      -0.051744      -0.082615      -0.129505      -0.080165      -0.024246       0.104411             10.273004      11.171855       0.294689      -4.278306       6.390289       3.221310      13.256868           0.006552
           75              C       2.957001       2.588382       3.551506      -0.044818      37.790697 0.44905128E+03  0.10583309E+05                                 9.835616                            7.056363      -0.118956       1.965283                    0.998943      27.691714      78.258154       0.625005       0.415812      -1.070588       0.020081      -0.019253      -0.036685       0.046040       0.002931       0.004781       0.007184       0.013012      -0.017817      -0.012177      -0.000284       0.012462             12.954933      12.515457      -0.219651      -7.079143       8.305759       4.413750      18.043583           0.003122
           76              C       4.069622       3.269692       3.170271      -0.071591      31.998680 0.42667629E+03  0.10039911E+05                                 8.922648                            7.009660      -0.194000       1.913627                    0.999278      29.408376      86.131675       0.602765       0.431844      -1.048721       0.016419      -0.024767      -0.021292       0.036556       0.001372       0.017389       0.008777      -0.025008      -0.028497      -0.026726       0.005020       0.021706             10.564666      10.450962       0.395311      -5.100223       7.207841       2.610378      14.035195           0.000741
           77              C       4.735896       2.946524       1.981805      -0.224019      35.034030 0.48200395E+03  0.11660716E+05                                 9.351517                            7.354724       0.046950       1.977172                    0.999037      30.985765      91.195442       0.601614       0.420837      -1.058420      -0.002097       0.018595       0.047661       0.051203       0.011217      -0.011145      -0.010691       0.023501      -0.027309      -0.018902      -0.007770       0.026672             11.071188       9.826135       0.525053      -4.694707       7.654288       3.271416      15.733140           0.000246
           78              C       4.257058       1.914606       1.216248       0.266755      30.575319 0.35818503E+03  0.80369233E+04                                 8.759704                            6.495793      -0.005570       2.021617                    0.999792      25.164470      71.082322       0.617925       0.441762      -1.046757       0.032053      -0.027684      -0.044074       0.061126      -0.015676      -0.031913      -0.003609       0.002338       0.119366      -0.043794      -0.010158       0.053951             11.068235       9.955807       1.042556      -5.688357       7.140973       2.170984      16.107925           0.000330
           79              C       3.141008       1.199439       1.599027      -0.217336      35.182795 0.45339661E+03  0.10770304E+05                                 9.260576                            7.067275       0.148831       2.007627                    0.999674      30.399330      87.806223       0.624165       0.413102      -1.066483      -0.018751      -0.008391       0.033071       0.038932       0.011792       0.016942       0.022142      -0.017363      -0.010681      -0.024301      -0.011478       0.035779             11.028122      10.906055       0.720850      -5.136383       8.236696       3.046475      13.941616          -0.000213
           80              C       2.481718       1.536568       2.750449      -0.076746      33.082898 0.42264086E+03  0.98836830E+04                                 9.022406                            6.919546      -0.020904       1.966599                    0.999658      29.084276      83.870846       0.616515       0.424830      -1.057037       0.024270       0.007026      -0.011513       0.027766       0.013062       0.001476      -0.010139       0.012091      -0.060490      -0.024784      -0.000114       0.024897             10.787022      10.251217       0.100613      -4.455143       7.870766       4.063407      14.239084           0.000421
           81              C      -0.456484       7.695027      11.055819       0.288701      31.307178 0.34894231E+03  0.77858996E+04                                 8.947486                            6.432393      -0.110066       1.987885                    0.999420      24.968348      70.549394       0.617345       0.444655      -1.044061       0.008537       0.036494       0.034109       0.050677      -0.017023      -0.002693       0.026316      -0.029450       0.030309      -0.030216      -0.009350       0.039566             11.609435       7.948150      -0.227059      -3.394869      12.836379       6.895484      14.043775           0.001311
           82              C      -1.365620       8.896714      12.906430      -0.064867      28.521559 0.39666183E+03  0.92232987E+04                                 8.479895                            6.771536      -0.461835       1.858530                    0.995987      29.008090      86.223227       0.607652       0.433496      -1.041097       0.074607       0.023415      -0.043340       0.089403      -0.011711      -0.037198       0.022044       0.044246       0.042626      -0.038882      -0.019466       0.058348             10.770894       6.769296      -1.481626      -1.338112      12.779064       4.801644      12.764322           0.000081
           83              C      -2.605677       3.407371       4.874253       0.622827      24.825258 0.24706012E+03  0.51035042E+04                                 7.909709                            5.611674      -0.085353       2.031629                    0.999351      22.147428      62.050139       0.620336       0.477984      -1.015967       0.025769       0.004732       0.059988       0.065459       0.066081      -0.026019      -0.020982      -0.061011      -0.224478      -0.082434      -0.033062       0.115495              9.976021      11.074302      -1.987839       3.562735       5.765821       1.345592      13.087942           0.003462
           84              C      -0.568310       4.586116       8.172632       0.606041      25.743291 0.25787081E+03  0.54018930E+04                                 8.163488                            5.752809      -0.138382       2.007301                    0.999552      22.755610      64.895069       0.607538       0.481270      -1.010899       0.014604      -0.059823      -0.044468       0.075957      -0.021559       0.026036      -0.105752      -0.025610       0.075719      -0.093801      -0.032905       0.126706             10.464419      10.300670       0.616509      -1.633085      10.230275       5.745428      10.862313           0.007826
           85              C       1.113812       1.131744       8.200414       0.613683      24.763008 0.24306908E+03  0.49953895E+04                                 7.879200                            5.528901       0.051827       2.076610                    0.999559      21.992711      61.247629       0.631957       0.471606      -1.020461      -0.012442       0.048959      -0.037405       0.062856      -0.014418      -0.045840       0.085491       0.008856       0.084484      -0.087795      -0.022821       0.110615             10.177473       8.732387      -0.171232       1.717238      12.683365      -5.778097       9.116668           0.004629
           86              C       5.779174       2.354761       6.280347      -0.074343      38.736564 0.45625375E+03  0.10829074E+05                                 9.993863                            7.138411      -0.117195       1.963312                    0.998887      28.211906      80.814974       0.616160       0.418820      -1.065389      -0.018247      -0.034115      -0.039638       0.055389       0.006399      -0.008779      -0.001327      -0.012059      -0.009429      -0.013344       0.001195       0.012149             12.764113       9.925474       1.168890      -2.967199      13.181682       7.236541      15.185185           0.000641
           87              C       6.667971       2.318655       5.252402      -0.069114      35.300490 0.44676921E+03  0.10685720E+05                                 9.653531                            7.255752      -0.345567       1.864608                    0.998723      30.179302      90.527916       0.579526       0.441889      -1.037696      -0.027510      -0.025460      -0.023726       0.044361      -0.007569       0.009599      -0.021801      -0.022985      -0.083886      -0.036846       0.000397       0.036450             11.654653       9.974204       1.311162      -2.921971      10.974104       5.650152      14.015651           0.001025
           88              C       6.647682       1.313373       4.290825      -0.238878      35.574764 0.49724159E+03  0.12154761E+05                                 9.510501                            7.511809      -0.149964       1.912269                    0.998351      31.603321      94.291181       0.588809       0.425552      -1.052744       0.006050       0.045054       0.022584       0.050760      -0.012711      -0.012358       0.001670       0.001289       0.033003      -0.020172      -0.000067       0.020239             11.162932       8.432190       1.855441      -1.645867      12.519013       5.645194      12.537593           0.000235
           89              C       4.756764       0.339066       5.411378      -0.209252      34.708387 0.45766858E+03  0.10904601E+05                                 9.231595                            7.113769       0.061933       1.984612                    0.999434      30.323785      87.912177       0.619966       0.414648      -1.064774      -0.017010       0.018637       0.019448       0.031858       0.020771      -0.001826      -0.002707       0.001888      -0.088951      -0.029826      -0.005947       0.035773             11.056780       8.652258      -0.297937      -4.067510      10.841785       5.033112      13.676297          -0.000103
           90              C       4.785233       1.345952       6.362151      -0.071532      33.958960 0.45830509E+03  0.10986770E+05                                 9.368387                            7.323779      -0.200246       1.913190                    0.998964      29.790299      88.278296       0.582162       0.438881      -1.043722       0.008815       0.003780      -0.030001       0.031497       0.000417      -0.001921      -0.014160       0.033839       0.007972      -0.025402       0.009236       0.016166             11.065622       9.492932       1.061355      -3.116630      11.381590       4.592728      12.322345           0.001340
           91              C       2.195886      12.257026       1.804307       0.077940      32.349466 0.40389947E+03  0.93971523E+04                                 9.764644                            7.348345      -0.723532       1.803970                    0.996478      27.007423      79.276393       0.525105       0.501345      -1.007881      -0.001264       0.002096       0.001053       0.002665       0.002248       0.000724      -0.004776      -0.001247      -0.034119      -0.012670       0.004014       0.008656             13.023729       9.181657      -0.972382       0.268540      12.398045       0.004977      17.491484           0.000019
           92              C       3.839591       7.998122       6.301956      -0.064968      40.256297 0.43959944E+03  0.10282145E+05                                10.160714                            6.923172       0.000990       2.000574                    0.999342      27.521022      76.906579       0.640465       0.408869      -1.077556      -0.002670       0.033444      -0.030776       0.045528       0.007488       0.004614      -0.007197       0.008017      -0.023078      -0.014851       0.002508       0.012344             13.755869       9.390623      -0.315519       2.426594      18.898555      -9.464129      12.978428           0.003237
           93              C       4.760143       9.029876       6.119827      -0.076131      35.259217 0.41759699E+03  0.97295440E+04                                 9.378520                            6.844359      -0.034684       1.958767                    0.999609      29.121595      83.628364       0.624930       0.420668      -1.060395      -0.020703       0.004325      -0.017131       0.027217       0.003151       0.018071       0.006765       0.040154      -0.024433      -0.021306      -0.011587       0.032893             11.639471       8.873944       0.646056       2.004271      15.266287      -6.785439      10.778183           0.000638
           94              C       4.524109      10.035152       5.206098      -0.224574      37.575390 0.44792511E+03  0.10593840E+05                                 9.642076                            6.989251       0.036342       1.968916                    0.999605      30.387900      87.197738       0.633244       0.408966      -1.070606       0.013569      -0.014787       0.023692       0.031050       0.031810      -0.000886      -0.012068      -0.007503      -0.071092      -0.030294      -0.014941       0.045235             11.957467      10.034051      -0.910667       3.661418      13.901025      -6.828356      11.937324          -0.000135
           95              C       3.341864      10.051838       4.499192       0.281780      34.122173 0.34116641E+03  0.75416916E+04                                 9.369158                            6.286749      -0.028337       2.012172                    0.999554      24.732878      68.723688       0.637803       0.434427      -1.054042      -0.007374       0.040285      -0.028366       0.049819      -0.019854       0.015051      -0.028893      -0.027271       0.028530      -0.028841      -0.018525       0.047366             13.099080       9.224940      -1.986983       4.144035      15.840146      -9.338490      14.232154           0.000219
           96              C       2.018850      11.113113       2.801384      -0.066474      28.226907 0.38034567E+03  0.87105896E+04                                 8.267247                            6.506588      -0.439698       1.858491                    0.997115      28.618589      83.138736       0.640734       0.417407      -1.055927       0.078900       0.026752       0.029017       0.088220      -0.005238       0.035505      -0.011609       0.062236       0.018693      -0.037757      -0.017878       0.055635             10.597550       6.915687      -1.770208       1.997967      11.569784      -5.246317      13.307178          -0.000028
           97              C       0.923128      12.388921       0.980098      -0.068668      27.585240 0.39993018E+03  0.93048927E+04                                 8.209854                            6.768569      -0.433446       1.865590                    0.996159      28.991408      85.792333       0.612827       0.429577      -1.044977       0.016334      -0.088612      -0.018648       0.092015       0.023416       0.012177       0.037218      -0.051121      -0.021839      -0.032354      -0.028429       0.060784              9.843674       8.459040       0.332897       2.996943       7.872780       1.918709      13.199202           0.000033
           98              C      -3.163531       4.751407      14.505457       0.279255      30.426580 0.34779417E+03  0.77323267E+04                                 8.666511                            6.373894       0.012227       2.025315                    0.999722      24.898535      69.589394       0.628926       0.438045      -1.050900       0.017600      -0.001812       0.045386       0.048713       0.010540       0.020463       0.009361       0.002904       0.114957      -0.030651      -0.016553       0.047204             10.695203       8.222645      -0.428140       4.953429       8.245422       2.989491      15.617542          -0.000274
           99              C      -2.921904       3.657874      13.693596      -0.220227      34.276958 0.44515147E+03  0.10501553E+05                                 9.038385                            6.969215       0.178152       2.018033                    0.999765      30.042048      85.819358       0.634555       0.409158      -1.071536      -0.012043      -0.016677      -0.030587       0.036861      -0.029877       0.002379      -0.017131       0.000219      -0.019104      -0.031598      -0.005958       0.037556             10.428822       7.409124      -0.717391       3.710317       9.183840       2.196521      14.693503           0.000038
          100              C      -3.450540       3.629950      12.420240      -0.076162      31.117806 0.40526976E+03  0.93701995E+04                                 8.601338                            6.742159       0.100345       2.007880                    0.999709      28.684871      82.011342       0.629820       0.420615      -1.060617       0.006434       0.019529       0.017783       0.027185      -0.000896      -0.019090       0.014734      -0.012229      -0.027711      -0.028071       0.004406       0.023665              9.833573       7.983095      -1.442843       3.999251       7.797592       0.568324      13.720032          -0.000073
          101              C      -4.280261       4.636190      11.983440      -0.057084      37.591676 0.45191460E+03  0.10656060E+05                                 9.759193                            7.073521      -0.044695       1.989609                    0.998990      27.698453      78.017103       0.625633       0.415189      -1.072162       0.022578      -0.000646       0.042335       0.047984      -0.009260      -0.001340       0.006147       0.016453      -0.013329      -0.013246      -0.002106       0.015352             12.391395      10.169793      -1.354004       5.989828       8.292000       1.793321      18.712391           0.004857
          102              C      -4.586332       5.693781      12.826170      -0.075451      32.897331 0.42621500E+03  0.99703338E+04                                 8.934987                            6.909267       0.103712       2.005137                    0.999691      28.983260      83.103021       0.623388       0.420017      -1.061959       0.016720      -0.015535       0.027511       0.035746      -0.017399       0.000898      -0.011513       0.000650      -0.043528      -0.021314      -0.005261       0.026575             10.515975       8.916899      -0.801421       4.185584       7.733474       2.671324      14.897553          -0.000213
          103              C      -4.005114       5.769361      14.113417      -0.252267      35.827898 0.48419630E+03  0.11680659E+05                                 9.371674                            7.300677       0.215448       2.024198                    0.999805      31.038996      90.049461       0.615069       0.412797      -1.067760      -0.030583       0.010742      -0.034131       0.047070      -0.020522       0.000155       0.025334      -0.031597       0.052316      -0.037439      -0.003403       0.040842             10.987625       9.167133      -1.086543       4.814419       8.321207       2.107597      15.474536           0.000184
          104              C       3.381819      11.932895       0.916816      -0.065008      26.062005 0.36932096E+03  0.84137053E+04                                 7.805109                            6.418952      -0.364265       1.880295                    0.997566      28.676595      83.657625       0.642639       0.418365      -1.053118      -0.017093       0.079747      -0.038647       0.090251       0.000463      -0.013387      -0.032928      -0.047702       0.013104      -0.034708      -0.013360       0.048068              9.420272       7.581671       0.003006      -2.918506       6.626291      -0.920479      14.052854          -0.000075
          105              C       2.403675       9.067259       4.685951      -0.253658      38.704166 0.46941874E+03  0.11229648E+05                                 9.865095                            7.158729       0.062906       1.973335                    0.999828      30.955755      89.247639       0.625400       0.409395      -1.070649      -0.006045      -0.038205       0.030318       0.049146       0.009034       0.036516      -0.015869       0.041980      -0.054438      -0.047233      -0.002484       0.049717             12.680128       8.294442      -0.228858       1.957496      17.079305      -8.884775      12.666637           0.000214
          106              C       2.672587       8.035026       5.581159      -0.064072      34.877363 0.41454512E+03  0.96382159E+04                                 9.327713                            6.815759       0.035987       1.984481                    0.999575      28.800170      82.547950       0.626893       0.420231      -1.060949       0.009332       0.028710      -0.018255       0.035279       0.021513      -0.007889       0.005710       0.002552      -0.056352      -0.025634      -0.005379       0.031013             11.743563       8.592705      -0.537719       2.334612      14.959616      -7.532459      11.678368           0.000603
          107              C       3.011400       5.083387      10.612845       0.603669      25.157707 0.25737699E+03  0.53690334E+04                                 7.974922                            5.708081      -0.106540       2.017792                    0.999366      22.498804      63.258269       0.618498       0.474725      -1.018132       0.033340      -0.016324      -0.053264       0.064923      -0.035702       0.043621      -0.051747      -0.082614      -0.129546      -0.080186      -0.024232       0.104417             10.272732      11.171526       0.294714      -4.278082       6.390186       3.221240      13.256483           0.006573
          108              C       2.283375       5.434637      11.883115      -0.044860      37.790724 0.44905489E+03  0.10583398E+05                                 9.835566                            7.056366      -0.118920       1.965293                    0.998943      27.691785      78.257937       0.625009       0.415809      -1.070592      -0.020080       0.019247       0.036684       0.046036       0.002934       0.004775       0.007189       0.013015      -0.017804      -0.012179      -0.000281       0.012461             12.954791      12.515285      -0.219625      -7.078953       8.305750       4.413736      18.043337           0.003135
          109              C       1.170754       4.753327      12.264350      -0.071596      31.997383 0.42665660E+03  0.10039311E+05                                 8.922355                            7.009461      -0.193977       1.913642                    0.999279      29.407609      86.128277       0.602780       0.431839      -1.048726      -0.016414       0.024761       0.021294       0.036551       0.001370       0.017395       0.008772      -0.025009      -0.028496      -0.026732       0.005028       0.021704             10.564267      10.450550       0.395320      -5.099939       7.207651       2.610296      14.034599           0.000725
          110              C       0.504480       5.076495      13.452816      -0.224041      35.033074 0.48198900E+03  0.11660233E+05                                 9.351267                            7.354552       0.046971       1.977182                    0.999037      30.985227      91.192582       0.601630       0.420830      -1.058427       0.002099      -0.018604      -0.047654       0.051200       0.011211      -0.011139      -0.010694       0.023498      -0.027310      -0.018904      -0.007761       0.026665             11.070847       9.825839       0.525061      -4.694495       7.654139       3.271332      15.732562           0.000236
          111              C       0.983318       6.108413      14.218373       0.266740      30.574611 0.35817684E+03  0.80366711E+04                                 8.759500                            6.495672      -0.005543       2.021629                    0.999792      25.164057      71.080206       0.617939       0.441756      -1.046763      -0.032052       0.027681       0.044082       0.061129      -0.015681      -0.031907      -0.003612       0.002335       0.119357      -0.043796      -0.010149       0.053945             11.067905       9.955550       1.042545      -5.688097       7.140854       2.170963      16.107313           0.000327
          112              C       2.099368       6.823580      13.835594      -0.217359      35.181847 0.45338236E+03  0.10769863E+05                                 9.260365                            7.067130       0.148807       2.007624                    0.999674      30.398859      87.803971       0.624177       0.413098      -1.066487       0.018755       0.008390      -0.033063       0.038927       0.011787       0.016942       0.022137      -0.017365      -0.010680      -0.024301      -0.011472       0.035773             11.027837      10.905753       0.720855      -5.136151       8.236557       3.046440      13.941203          -0.000242
          113              C       2.758658       6.486451      12.684172      -0.076761      33.081600 0.42262197E+03  0.98831015E+04                                 9.022085                            6.919329      -0.020874       1.966615                    0.999658      29.083600      83.867495       0.616535       0.424822      -1.057045      -0.024265      -0.007028       0.011515       0.027763       0.013065       0.001474      -0.010139       0.012091      -0.060492      -0.024784      -0.000117       0.024901             10.786594      10.250796       0.100641      -4.454871       7.870526       4.063255      14.238462           0.000407
          114              C       5.696860       0.327992       4.378802       0.288702      31.306991 0.34894029E+03  0.77858421E+04                                 8.947440                            6.432369      -0.110046       1.987892                    0.999420      24.968285      70.549124       0.617347       0.444654      -1.044062      -0.008533      -0.036496      -0.034106       0.050675      -0.017025      -0.002692       0.026314      -0.029447       0.030305      -0.030216      -0.009348       0.039564             11.609347       7.948119      -0.227037      -3.394843      12.836250       6.895396      14.043672           0.001314
          115              C       6.605996      -0.873695       2.528191      -0.064869      28.521541 0.39666242E+03  0.92233166E+04                                 8.479892                            6.771545      -0.461840       1.858527                    0.995987      29.008118      86.223347       0.607651       0.433497      -1.041097      -0.074604      -0.023416       0.043339       0.089399      -0.011709      -0.037200       0.022044       0.044249       0.042635      -0.038884      -0.019467       0.058351             10.770853       6.769285      -1.481588      -1.338090      12.779006       4.801602      12.764267           0.000085
          116              C      -4.813347       4.615648      10.560368       0.622853      24.824971 0.24705799E+03  0.51034448E+04                                 7.909609                            5.611631      -0.085384       2.031621                    0.999351      22.147312      62.049553       0.620342       0.477981      -1.015970      -0.025770      -0.004721      -0.059977       0.065450       0.066074      -0.026034      -0.020984      -0.061023      -0.224514      -0.082452      -0.033047       0.115500              9.975837      11.074060      -1.987807       3.562579       5.765764       1.345594      13.087686           0.003501
          117              C       5.808686       3.436903       7.261989       0.606040      25.743678 0.25787510E+03  0.54020106E+04                                 8.163568                            5.752855      -0.138478       2.007263                    0.999552      22.755965      64.896456       0.607535       0.481270      -1.010898      -0.014602       0.059815       0.044461       0.075946      -0.021552       0.026027      -0.105778      -0.025574       0.075688      -0.093839      -0.032878       0.126716             10.464515      10.300833       0.616550      -1.633070      10.230338       5.745450      10.862375           0.007842
          118              C       4.126564       6.891275       7.234207       0.613679      24.762766 0.24306782E+03  0.49953488E+04                                 7.879108                            5.528867       0.051856       2.076622                    0.999559      21.992530      61.246702       0.631963       0.471602      -1.020464       0.012452      -0.048952       0.037403       0.062851      -0.014410      -0.045839       0.085507       0.008881       0.084473      -0.087819      -0.022803       0.110622             10.177284       8.732294      -0.171185       1.717187      12.683110      -5.777904       9.116447           0.004645
          119              O       0.425681       4.408903       7.373581      -0.583047      40.751591 0.58713273E+03  0.14465827E+05                                 9.511111                            7.502518       0.115766       2.072168                    0.997516      28.607403      76.770417       0.691497       0.359508      -1.135659      -0.028887       0.049011       0.019424       0.060116      -0.016479      -0.025512      -0.037671      -0.002405       0.077842      -0.054492       0.002326       0.052165             11.896545      15.077743      -2.175700      -4.871726       9.091634       3.949266      11.520259           0.073421
          120              O       2.007396       1.983992       7.991892      -0.594978      44.840979 0.64562026E+03  0.16240361E+05                                10.084603                            7.901052       0.094855       2.076001                    0.994044      28.453675      76.404256       0.671527       0.362597      -1.136627      -0.012503      -0.046553       0.016852       0.051064       0.022356      -0.056539       0.053909       0.006961       0.021450      -0.089243       0.018548       0.070696             12.267941      11.405988       4.791138      -2.161852      16.572155      -3.934368       8.825679           0.038747
          121              O       9.488811       4.176584       5.667284      -0.594284      35.471663 0.51725924E+03  0.12336640E+05                                 8.528073                            6.999055       0.322584       2.129343                    0.998725      28.421185      74.837315       0.723129       0.355142      -1.140082       0.029731       0.002144      -0.036733       0.047306       0.022854      -0.043381       0.008949      -0.008734      -0.089791      -0.062475       0.015493       0.046983              9.693380       8.640670      -1.245145      -1.839568       6.891424       3.498012      13.548047           0.023706
          122              O       2.048388      -3.066541      11.812578      -0.205922      33.662231 0.34783172E+03  0.74780929E+04                                 8.503821                            5.718587       0.320112       2.226687                    0.999062      22.579683      55.614181       0.808062       0.352565      -1.147385       0.143749       0.104514       0.010272       0.178024      -0.042438       0.116720      -0.082874       0.046092       0.097761      -0.111807      -0.063448       0.175254             12.370282       7.615350      -3.910547       4.916148      14.140457      -9.384186      15.355040           0.000192
          123              O       4.498929      -3.112936      15.160811      -0.216598      28.903164 0.33358281E+03  0.71097610E+04                                 7.603967                            5.605232       0.298025       2.216074                    0.999003      22.732892      56.073262       0.813654       0.353195      -1.144838       0.047463      -0.168575       0.035567       0.178705       0.033111       0.080355       0.109386      -0.085833       0.208051      -0.115899      -0.064087       0.179986              9.711561       7.110362       1.640669       5.183221       6.837935       3.493886      15.186385           0.000094
          124              O      -1.670952       2.627988       5.137105      -0.565683      39.644897 0.48752969E+03  0.11442194E+05                                 9.259907                            6.765274       0.428954       2.181823                    0.998643      27.470970      71.458106       0.741305       0.352047      -1.144037      -0.031865       0.000226      -0.014448       0.034988       0.000304       0.007717      -0.025244       0.015515      -0.203146      -0.074568       0.032207       0.042361             12.049171      19.271051      -3.224785       6.783322       6.565313      -0.821428      10.311150           0.051883
          125              O      -0.023199       1.170959       7.654646      -0.553680      30.698656 0.45246760E+03  0.10406308E+05                                 7.676137                            6.464053       0.563958       2.226695                    0.998890      27.105289      69.431989       0.769030       0.346301      -1.150595       0.016684      -0.013157       0.025910       0.033508      -0.032267       0.016510       0.028090       0.042152       0.060000      -0.061545       0.028300       0.033245              8.790098      10.308017      -2.038401       3.447585       7.943722      -2.749328       8.118555           0.055792
          126              O       2.791247       3.741450       5.630858      -0.573356      38.541089 0.57625267E+03  0.14101064E+05                                 9.091341                            7.445880       0.157932       2.098383                    0.995989      28.041047      74.467069       0.693772       0.360787      -1.137104      -0.008927      -0.004323      -0.037279       0.038576      -0.008908       0.059607       0.010778      -0.058922      -0.033232      -0.079128       0.036021       0.043107             10.756812       7.729938       0.707814       0.216034       9.539226       5.408184      15.001272           0.023621
          127              O       1.132309       2.362524       5.003132      -0.551454      36.851776 0.49957978E+03  0.11788004E+05                                 8.778720                            6.852821       0.427008       2.185396                    0.998282      27.330392      71.109779       0.736386       0.352505      -1.144518       0.026440      -0.003174      -0.013335       0.029782      -0.003281      -0.001720      -0.043154       0.019771      -0.152059      -0.072067       0.033738       0.038330             10.874866      17.026673       0.785198      -5.363880       5.747357       0.441167       9.850570           0.052608
          128              O      -1.543590       3.784027       8.105646      -0.589002      41.600036 0.60779988E+03  0.15094466E+05                                 9.626089                            7.662036       0.149595       2.070495                    0.998189      29.041564      78.065873       0.680910       0.362209      -1.134336       0.030039      -0.012687       0.050351       0.059988       0.048149       0.039918      -0.066029       0.001940      -0.037320      -0.104525       0.038314       0.066211             11.677587      17.553659       3.482342       1.378104       9.098308       2.617001       8.380794           0.046691
          129              O       4.949273       1.499751       0.071154      -0.243970      33.936791 0.40917896E+03  0.91879097E+04                                 8.566049                            6.303311       0.336219       2.226895                    0.998390      23.445838      59.572176       0.749113       0.364129      -1.134905      -0.036435       0.182050      -0.009314       0.185894      -0.004990      -0.110615      -0.075374      -0.032091       0.357208      -0.140852      -0.047697       0.188549             11.342963       8.064140      -0.011707      -6.421494       7.050564      -1.137502      18.914184           0.000203
          130              O      -0.322514       8.729914      11.931271      -0.201745      32.109719 0.36585008E+03  0.79878005E+04                                 8.260245                            5.924344       0.210567       2.191694                    0.998260      22.845625      57.227323       0.779782       0.359757      -1.138408      -0.152320      -0.084816       0.033632       0.177556      -0.029171      -0.099754       0.102551      -0.009991       0.188585      -0.116537      -0.060566       0.177103             11.206557       6.310867      -2.548678      -3.237345      13.007076       8.194082      14.301728           0.000804
          131              O       4.814695       3.614116       8.061040      -0.583044      40.754386 0.58717995E+03  0.14467295E+05                                 9.511564                            7.502834       0.115860       2.072165                    0.997520      28.608598      76.774671       0.691479       0.359510      -1.135657       0.028854      -0.049049      -0.019442       0.060135      -0.016474      -0.025516      -0.037667      -0.002425       0.077823      -0.054485       0.002323       0.052162             11.897154      15.078625      -2.175813      -4.871978       9.092059       3.949480      11.520778           0.073475
          132              O       3.232980       6.039027       7.442729      -0.594961      44.840632 0.64561580E+03  0.16240244E+05                                10.084632                            7.901091       0.094650       2.075940                    0.994043      28.453468      76.404046       0.671516       0.362603      -1.136621       0.012468       0.046553      -0.016872       0.051062       0.022358      -0.056544       0.053916       0.006964       0.021449      -0.089253       0.018551       0.070702             12.267942      11.405950       4.791123      -2.161861      16.572218      -3.934314       8.825658           0.038755
          133              O      -4.248435       3.846435       9.767337      -0.594291      35.471921 0.51726442E+03  0.12336805E+05                                 8.528155                            6.999124       0.322472       2.129309                    0.998725      28.421185      74.837635       0.723119       0.355145      -1.140079      -0.029702      -0.002159       0.036725       0.047282       0.022850      -0.043388       0.008960      -0.008757      -0.089788      -0.062487       0.015511       0.046975              9.693468       8.640734      -1.245144      -1.839584       6.891491       3.498059      13.548177           0.023716
          134              O       3.191988      11.089560       3.622043      -0.205915      33.660671 0.34781782E+03  0.74777085E+04                                 8.503507                            5.718444       0.320118       2.226693                    0.999062      22.579399      55.612903       0.808080       0.352562      -1.147389      -0.143748      -0.104511      -0.010275       0.178021      -0.042439       0.116717      -0.082874       0.046089       0.097761      -0.111804      -0.063448       0.175252             12.369672       7.615072      -3.910326       4.915881      14.139769      -9.383599      15.354174           0.000202
          135              O       0.741447      11.135955       0.273810      -0.216590      28.902356 0.33357427E+03  0.71095300E+04                                 7.603813                            5.605158       0.298037       2.216083                    0.999003      22.732647      56.072382       0.813661       0.353195      -1.144839      -0.047457       0.168574      -0.035567       0.178702       0.033110       0.080353       0.109383      -0.085826       0.208055      -0.115895      -0.064087       0.179982              9.711299       7.110130       1.640623       5.182988       6.837852       3.493835      15.185915           0.000094
          136              O       6.911328       5.395031      10.297516      -0.565676      39.645256 0.48753743E+03  0.11442413E+05                                 9.259900                            6.765305       0.429063       2.181839                    0.998644      27.471529      71.459501       0.741307       0.352045      -1.144040       0.031873      -0.000195       0.014454       0.034998       0.000305       0.007730      -0.025243       0.015497      -0.203124      -0.074563       0.032211       0.042352             12.049078      19.270856      -3.224745       6.783203       6.565309      -0.821386      10.311070           0.051936
          137              O       5.263575       6.852060       7.779975      -0.553626      30.696524 0.45243109E+03  0.10405239E+05                                 7.675732                            6.463754       0.564206       2.226779                    0.998891      27.104737      69.429395       0.769056       0.346297      -1.150601      -0.016659       0.013182      -0.025922       0.033515      -0.032246       0.016504       0.028072       0.042159       0.059951      -0.061514       0.028289       0.033226              8.789567      10.307472      -2.038209       3.447331       7.943206      -2.749043       8.118023           0.055919
          138              O       2.449129       4.281569       9.803763      -0.573357      38.540436 0.57624118E+03  0.14100719E+05                                 9.091289                            7.445841       0.157847       2.098363                    0.995989      28.040691      74.466075       0.693769       0.360790      -1.137100       0.008896       0.004304       0.037283       0.038571      -0.008909       0.059610       0.010772      -0.058924      -0.033249      -0.079131       0.036027       0.043105             10.756748       7.729869       0.707794       0.216032       9.539197       5.408164      15.001178           0.023631
          139              O       4.108067       5.660495      10.431489      -0.551409      36.850192 0.49955623E+03  0.11787299E+05                                 8.778459                            6.852666       0.427057       2.185417                    0.998283      27.329991      71.108087       0.736394       0.352506      -1.144519      -0.026430       0.003179       0.013351       0.029781      -0.003275      -0.001742      -0.043128       0.019767      -0.152031      -0.072041       0.033740       0.038301             10.874462      17.025991       0.785188      -5.363574       5.747213       0.441160       9.850183           0.052717
          140              O       6.783966       4.238992       7.328975      -0.589004      41.601150 0.60781796E+03  0.15095033E+05                                 9.626267                            7.662149       0.149563       2.070470                    0.998191      29.042067      78.067630       0.680905       0.362209      -1.134335      -0.030013       0.012675      -0.050401       0.060014       0.048155       0.039924      -0.066046       0.001905      -0.037365      -0.104545       0.038308       0.066237             11.677832      17.554144       3.482483       1.378185       9.098436       2.617030       8.380916           0.046765
          141              O       0.291103       6.523268      15.363467      -0.243997      33.936687 0.40917961E+03  0.91879267E+04                                 8.566024                            6.303321       0.336215       2.226893                    0.998390      23.445856      59.572202       0.749111       0.364130      -1.134904       0.036440      -0.182050       0.009315       0.185895      -0.004989      -0.110614      -0.075374      -0.032089       0.357202      -0.140850      -0.047697       0.188547             11.342871       8.064138      -0.011714      -6.421464       7.050521      -1.137417      18.913954           0.000215
          142              O       5.562890      -0.706895       3.503350      -0.201752      32.110006 0.36585432E+03  0.79879165E+04                                 8.260285                            5.924377       0.210592       2.191698                    0.998260      22.845745      57.227714       0.779780       0.359756      -1.138408       0.152324       0.084812      -0.033630       0.177558      -0.029171      -0.099753       0.102552      -0.009994       0.188590      -0.116537      -0.060567       0.177104             11.206588       6.310879      -2.548671      -3.237347      13.007098       8.194101      14.301787           0.000814

******************************************************
Auxiliary information for the entire system
The total spin magnetic moment of the unit cell is   13.577534
The total net atomic charge of the unit cell is   0.000003
Accuracy of reproducing the electrostatic potential in the unit cell:
  The inner radius (bohr) =    5.0000
  The outer radius (bohr) =   12.0000
  Valid grid points have density less than (e/(bohr^3)) =    0.0001
  The number of valid grid points were=       238833
  The rms potential error without charges in kcal/mol is=      3.72212
  The rms potential error with partial charges in kcal/mol is=      0.79228
  The RRMSE value at monopole order=      0.21286
  The rms potential error with partial charges and cloud penetration in kcal/mol is=      0.80183
  The RRMSE value at monopole order with cloud penetration is=      0.21542
  The rms potential error with partial charges and atomic dipoles in kcal/mol is=      0.50026
  The RRMSE value at dipole order=      0.13440
  The rms potential error with partial charges, atomic dipoles and cloud penetration in kcal/mol is=      0.49641
  The RRMSE value at dipole order with cloud penetration=      0.13337

******************************************************
The electron densities and ab initio electrostatic potential were computed in VASP using the PBE functional and
projector augmented wave method. See the main text of the journal article for a description of computational details.
The atomic charges, dipoles, and quadrupoles were computed with the DDEC6 method as described in
(a) T. A. Manz and N. Gabaldon Limas, RSC Adv. 6 (2016) 47771-47801 DOI: 10.1039/c6ra04656h
(b) N. Gabaldon Limas and T. A. Manz, RSC Adv. 8 (2018) 2678-2707 DOI: 10.1039/c7ra11829e.
For each atom in the material, the electron cloud parameters were fit to the spherically averaged atom-in-material
electron density using radial positions for which this density was between 10^-4 and 10^-2 electrons per cubic bohr.
The polarizabilities, dispersion coefficients, and quantum Drude oscillator (QDO) parameters were fit using the MCLF method.
The magnetic structure of the system was optimized in VASP from the default ferromagnetic initial guess using spin polarization.
The atomic spin moments (ASMs) were computed on this optimized magnetic structure using the DDEC6 partition as inputs
to the method of T. A. Manz and D. S. Sholl, J. Chem. Theory Comput. 7 (2011) 4146-4164 DOI: 10.1021/ct200539n.
The RMSE and RRMSE were computed using a uniform grid with Ewald summation.
