# Supplementary material for: A collection of forcefield precursors for metal–organic frameworks
Source: RSC Adv. 2019 Nov 13;9(63):36492–507. doi: 10.1039/c9ra07327b (PMC9075174; doi:10.1039/c9ra07327b)
Supplement: RA-009-C9RA07327B-s4982 [file RA-009-C9RA07327B-s4982.xyz]

  312
jmolscript: load "" {1 1 1} spacegroup "x,y,z" unitcell [{     17.299900     0.000000     0.000000 }, {      0.000000    18.039600     0.000000 }, {      0.000000     0.000000    24.677000 }]
V     14.477075     5.511459    22.398819     1.501899
V     15.642570     5.443449     0.570779     1.636370
V     11.794899     6.969960    21.837664     1.515928
V     11.799570     3.909181    21.852964     1.476907
V      5.827125     3.508341    14.616681     1.501900
V      6.992620     3.576351    11.767721     1.636376
V      3.144949     2.049840    15.177836     1.515931
V      3.149620     5.110619    15.162536     1.476907
V     11.472775     5.511459     2.278181     1.501904
V     10.307280     5.443449    24.106221     1.636374
V     14.154951     6.969960     2.839336     1.515926
V     14.150280     3.909181     2.824036     1.476905
V      2.822825     3.508341    10.060319     1.501904
V      1.657330     3.576351    12.909279     1.636376
V      5.505001     2.049840     9.499164     1.515925
V      5.500330     5.110619     9.514464     1.476907
V      2.822825    12.528141     2.278181     1.501903
V      1.657330    12.596151    24.106221     1.636372
V      5.505001    11.069640     2.839336     1.515928
V      5.500330    14.130419     2.824036     1.476902
V     11.472775    14.531259    10.060319     1.501903
V     10.307280    14.463249    12.909279     1.636376
V     14.154951    15.989760     9.499164     1.515934
V     14.150280    12.928981     9.514464     1.476908
V      5.827125    12.528141    22.398819     1.501905
V      6.992620    12.596151     0.570779     1.636374
V      3.144949    11.069640    21.837664     1.515930
V      3.149620    14.130419    21.852964     1.476903
V     14.477075    14.531259    14.616681     1.501899
V     15.642570    14.463249    11.767721     1.636373
V     11.794899    15.989760    15.177836     1.515930
V     11.799570    12.928981    15.162536     1.476916
V     12.974925     7.089382     0.000000     2.089796
V     12.974925     3.823132     0.000000     2.112493
V      4.324975     1.930418    12.338500     2.089796
V      4.324975     5.196668    12.338500     2.112493
V      4.324975    10.950218     0.000000     2.089796
V      4.324975    14.216468     0.000000     2.112493
V     12.974925    16.109182    12.338500     2.089795
V     12.974925    12.842932    12.338500     2.112494
Zn    12.085883     6.299789    16.466715     0.319594
Zn    14.718928     2.715321    20.537433     0.709232
Zn    15.645338     1.276843    17.365452     0.164115
Zn     3.435933     2.720011    20.548785     0.319587
Zn     6.068978     6.304479    16.478067     0.709232
Zn     6.995388     7.742957    19.650048     0.164115
Zn    13.863967     6.299789     8.210285     0.319571
Zn    11.230922     2.715321     4.139567     0.709232
Zn    10.304512     1.276843     7.311548     0.164115
Zn     5.214017     2.720011     4.128215     0.319581
Zn     2.580972     6.304479     8.198933     0.709232
Zn     1.654562     7.742957     5.026952     0.164114
Zn     5.214017    11.739811     8.210285     0.319580
Zn     2.580972    15.324279     4.139567     0.709232
Zn     1.654562    16.762757     7.311548     0.164115
Zn    13.863967    15.319589     4.128215     0.319599
Zn    11.230922    11.735121     8.198933     0.709233
Zn    10.304512    10.296643     5.026952     0.164114
Zn     3.435933    11.739811    16.466715     0.319582
Zn     6.068978    15.324279    20.537433     0.709233
Zn     6.995388    16.762757    17.365452     0.164115
Zn    12.085883    15.319589    20.548785     0.319572
Zn    14.718928    11.735121    16.478067     0.709232
Zn    15.645338    10.296643    19.650048     0.164115
H     12.931675     0.160552    21.513409     0.100153
H     12.931675     5.096187    19.149352     0.113670
H     13.838190    16.560353    18.085773     0.107641
H      1.565641     1.720978    18.080838     0.076137
H     13.843380     3.613332    15.642750     0.103871
H      0.491317     3.423916    21.439378     0.082146
H      4.281725     8.859248    15.502091     0.100154
H      4.281725     3.923613    17.866148     0.113670
H      5.188240    10.499047    18.929727     0.107641
H     10.215591     7.298822    18.934662     0.076137
H      5.193430     5.406468    21.372750     0.103871
H      9.141267     5.595884    15.576122     0.082147
H     13.018175     0.160552     3.163591     0.100154
H     13.018175     5.096187     5.527648     0.113670
H     12.111660    16.560353     6.591227     0.107640
H      7.084309     1.720978     6.596162     0.076136
H     12.106470     3.613332     9.034250     0.103870
H      8.158633     3.423916     3.237622     0.082146
H      4.368225     8.859248     9.174909     0.100154
H      4.368225     3.923613     6.810852     0.113670
H      3.461710    10.499047     5.747273     0.107641
H     15.734259     7.298822     5.742338     0.076137
H      3.456520     5.406468     3.304250     0.103871
H     16.808583     5.595884     9.100878     0.082145
H      4.368225    17.879048     3.163591     0.100154
H      4.368225    12.943413     5.527648     0.113670
H      3.461710     1.479247     6.591227     0.107641
H     15.734259    16.318622     6.596162     0.076137
H      3.456520    14.426268     9.034250     0.103871
H     16.808583    14.615684     3.237622     0.082147
H     13.018175     9.180352     9.174909     0.100153
H     13.018175    14.115987     6.810852     0.113669
H     12.111660     7.540553     5.747273     0.107641
H      7.084309    10.740778     5.742338     0.076137
H     12.106470    12.633132     3.304250     0.103871
H      8.158633    12.443716     9.100878     0.082146
H      4.281725    17.879048    21.513409     0.100154
H      4.281725    12.943413    19.149352     0.113670
H      5.188240     1.479247    18.085773     0.107641
H     10.215591    16.318622    18.080838     0.076137
H      5.193430    14.426268    15.642750     0.103871
H      9.141267    14.615684    21.439378     0.082145
H     12.931675     9.180352    15.502091     0.100154
H     12.931675    14.115987    17.866148     0.113670
H     13.838190     7.540553    18.929727     0.107641
H      1.565641    10.740778    18.934662     0.076137
H     13.843380    12.633132    21.372750     0.103870
H      0.491317    12.443716    15.576122     0.082147
C     13.301893     0.009020    20.651194     0.133958
C     13.298433     4.544175    18.466786     0.152375
C     13.793210    17.168287    18.813498     0.143211
C      1.039724     2.079966    18.786353     0.165819
C     13.789750     3.746825    16.582944     0.136073
C      0.465367     2.996378    20.591723     0.131048
C      4.651943     9.010780    16.364306     0.133959
C      4.648483     4.475625    18.548714     0.152375
C      5.143260     9.891113    18.202002     0.143210
C      9.689674     6.939834    18.229147     0.165818
C      5.139800     5.272975    20.432556     0.136073
C      9.115317     6.023422    16.423777     0.131048
C     12.647957     0.009020     4.025806     0.133960
C     12.651417     4.544175     6.210214     0.152377
C     12.156640    17.168287     5.863502     0.143210
C      7.610226     2.079966     5.890647     0.165820
C     12.160100     3.746825     8.094056     0.136072
C      8.184583     2.996378     4.085277     0.131047
C      3.998007     9.010780     8.312694     0.133959
C      4.001467     4.475625     6.128286     0.152376
C      3.506690     9.891113     6.474998     0.143210
C     16.260176     6.939834     6.447853     0.165820
C      3.510150     5.272975     4.244444     0.136073
C     16.834533     6.023422     8.253223     0.131046
C      3.998007    -0.009020     4.025806     0.133958
C      4.001467    13.495425     6.210214     0.152376
C      3.506690     0.871313     5.863502     0.143210
C     16.260176    15.959634     5.890647     0.165818
C      3.510150    14.292775     8.094056     0.136073
C     16.834533    15.043222     4.085277     0.131048
C     12.647957     9.028820     8.312694     0.133958
C     12.651417    13.563975     6.128286     0.152374
C     12.156640     8.148487     6.474998     0.143211
C      7.610226    11.099766     6.447853     0.165819
C     12.160100    12.766625     4.244444     0.136074
C      8.184583    12.016178     8.253223     0.131048
C      4.651943    -0.009020    20.651194     0.133959
C      4.648483    13.495425    18.466786     0.152376
C      5.143260     0.871313    18.813498     0.143210
C      9.689674    15.959634    18.786353     0.165820
C      5.139800    14.292775    16.582944     0.136073
C      9.115317    15.043222    20.591723     0.131047
C     13.301893     9.028820    16.364306     0.133960
C     13.298433    13.563975    18.548714     0.152377
C     13.793210     8.148487    18.202002     0.143210
C      1.039724    11.099766    18.229147     0.165819
C     13.789750    12.766625    20.432556     0.136072
C      0.465367    12.016178    16.423777     0.131048
N     13.082184     4.738101    17.163100    -0.270185
N     13.073534    16.939184    19.932106    -0.266207
N     14.082119     0.853634    20.047101    -0.194656
N     16.658247     2.687900    19.964680    -0.190417
N     14.419467     0.274202    18.837435    -0.113939
N     14.397842     2.986636    17.470576    -0.114491
N     14.066549     3.514114    18.702945    -0.201322
N     17.025697     2.089707    18.788327    -0.103789
N      1.558721     2.642801    19.902741    -0.254944
N      4.432234     4.281699    19.852400    -0.270183
N      4.423584    10.120216    17.083394    -0.266211
N      5.432169     8.166166    16.968399    -0.194657
N      8.008297     6.331900    17.050820    -0.190417
N      5.769517     8.745598    18.178065    -0.113939
N      5.747892     6.033164    19.544924    -0.114491
N      5.416599     5.505686    18.312555    -0.201323
N      8.375747     6.930093    18.227173    -0.103789
N     10.208671     6.376999    17.112759    -0.254946
N     12.867666     4.738101     7.513900    -0.270177
N     12.876316    16.939184     4.744894    -0.266215
N     11.867731     0.853634     4.629899    -0.194657
N      9.291603     2.687900     4.712320    -0.190417
N     11.530383     0.274202     5.839565    -0.113939
N     11.552008     2.986636     7.206424    -0.114490
N     11.883301     3.514114     5.974055    -0.201322
N      8.924153     2.089707     5.888673    -0.103789
N      7.091229     2.642801     4.774259    -0.254942
N      4.217716     4.281699     4.824600    -0.270181
N      4.226366    10.120216     7.593606    -0.266210
N      3.217781     8.166166     7.708601    -0.194657
N      0.641653     6.331900     7.626180    -0.190416
N      2.880433     8.745598     6.498935    -0.113939
N      2.902058     6.033164     5.132076    -0.114491
N      3.233351     5.505686     6.364445    -0.201322
N      0.274203     6.930093     6.449827    -0.103788
N     15.741179     6.376999     7.564241    -0.254939
N      4.217716    13.301499     7.513900    -0.270181
N      4.226366     1.100416     4.744894    -0.266210
N      3.217781    17.185966     4.629899    -0.194657
N      0.641653    15.351700     4.712320    -0.190417
N      2.880433    17.765398     5.839565    -0.113939
N      2.902058    15.052964     7.206424    -0.114491
N      3.233351    14.525486     5.974055    -0.201323
N      0.274203    15.949893     5.888673    -0.103789
N     15.741179    15.396799     4.774259    -0.254947
N     12.867666    13.757901     4.824600    -0.270187
N     12.876316     7.919384     7.593606    -0.266206
N     11.867731     9.873434     7.708601    -0.194656
N      9.291603    11.707700     7.626180    -0.190417
N     11.530383     9.294002     6.498935    -0.113938
N     11.552008    12.006436     5.132076    -0.114491
N     11.883301    12.533914     6.364445    -0.201323
N      8.924153    11.109507     6.449827    -0.103789
N      7.091229    11.662601     7.564241    -0.254942
N      4.432234    13.301499    17.163100    -0.270182
N      4.423584     1.100416    19.932106    -0.266212
N      5.432169    17.185966    20.047101    -0.194657
N      8.008297    15.351700    19.964680    -0.190416
N      5.769517    17.765398    18.837435    -0.113939
N      5.747892    15.052964    17.470576    -0.114491
N      5.416599    14.525486    18.702945    -0.201323
N      8.375747    15.949893    18.788327    -0.103789
N     10.208671    15.396799    19.902741    -0.254939
N     13.082184    13.757901    19.852400    -0.270178
N     13.073534     7.919384    17.083394    -0.266214
N     14.082119     9.873434    16.968399    -0.194657
N     16.658247    11.707700    17.050820    -0.190417
N     14.419467     9.294002    18.178065    -0.113939
N     14.397842    12.006436    19.544924    -0.114491
N     14.066549    12.533914    18.312555    -0.201322
N     17.025697    11.109507    18.227173    -0.103789
N      1.558721    11.662601    17.112759    -0.254943
O     12.464924     2.798483    23.433526    -0.817273
O     14.725156     4.224874    23.966302    -1.025486
O     12.461810     8.096894    23.421681    -0.779546
O     11.439732     5.439661    20.916225    -0.882608
O     14.733460     6.693233    23.967289    -0.990690
O     15.704676     6.782348     1.813266    -0.857939
O     12.478591     5.452830    23.432539    -1.110985
O     15.699832     4.098417     1.806356    -0.868512
O     13.663980     6.807423    21.467509    -0.887313
O     13.677474     4.088495    21.503538    -0.940979
O      3.814974     6.221317    13.581974    -0.817274
O      6.075206     4.794926    13.049198    -1.025488
O      3.811860     0.922906    13.593819    -0.779547
O      2.789782     3.580139    16.099275    -0.882608
O      6.083510     2.326567    13.048211    -0.990691
O      7.054726     2.237452    10.525234    -0.857940
O      3.828641     3.566970    13.582961    -1.110986
O      7.049882     4.921383    10.532144    -0.868514
O      5.014030     2.212377    15.547991    -0.887314
O      5.027524     4.931305    15.511962    -0.940979
O     13.484926     2.798483     1.243474    -0.817273
O     11.224694     4.224874     0.710698    -1.025488
O     13.488040     8.096894     1.255319    -0.779546
O     14.510118     5.439661     3.760775    -0.882607
O     11.216390     6.693233     0.709711    -0.990691
O     10.245174     6.782348    22.863734    -0.857940
O     13.471259     5.452830     1.244461    -1.110985
O     10.250018     4.098417    22.870644    -0.868513
O     12.285870     6.807423     3.209491    -0.887314
O     12.272376     4.088495     3.173462    -0.940979
O      4.834976     6.221317    11.095026    -0.817274
O      2.574744     4.794926    11.627802    -1.025488
O      4.838090     0.922906    11.083181    -0.779546
O      5.860168     3.580139     8.577725    -0.882607
O      2.566440     2.326567    11.628789    -0.990691
O      1.595224     2.237452    14.151766    -0.857941
O      4.821309     3.566970    11.094039    -1.110985
O      1.600068     4.921383    14.144856    -0.868514
O      3.635920     2.212377     9.129009    -0.887314
O      3.622426     4.931305     9.165038    -0.940980
O      4.834976    15.241117     1.243474    -0.817273
O      2.574744    13.814726     0.710698    -1.025487
O      4.838090     9.942706     1.255319    -0.779546
O      5.860168    12.599939     3.760775    -0.882607
O      2.566440    11.346367     0.709711    -0.990691
O      1.595224    11.257252    22.863734    -0.857940
O      4.821309    12.586770     1.244461    -1.110985
O      1.600068    13.941183    22.870644    -0.868512
O      3.635920    11.232177     3.209491    -0.887314
O      3.622426    13.951105     3.173462    -0.940979
O     13.484926    11.818283    11.095026    -0.817274
O     11.224694    13.244674    11.627802    -1.025489
O     13.488040    17.116694    11.083181    -0.779547
O     14.510118    14.459461     8.577725    -0.882609
O     11.216390    15.713033    11.628789    -0.990691
O     10.245174    15.802148    14.151766    -0.857941
O     13.471259    14.472630    11.094039    -1.110986
O     10.250018    13.118217    14.144856    -0.868516
O     12.285870    15.827223     9.129009    -0.887315
O     12.272376    13.108295     9.165038    -0.940979
O      3.814974    15.241117    23.433526    -0.817273
O      6.075206    13.814726    23.966302    -1.025488
O      3.811860     9.942706    23.421681    -0.779546
O      2.789782    12.599939    20.916225    -0.882608
O      6.083510    11.346367    23.967289    -0.990691
O      7.054726    11.257252     1.813266    -0.857940
O      3.828641    12.586770    23.432539    -1.110985
O      7.049882    13.941183     1.806356    -0.868513
O      5.014030    11.232177    21.467509    -0.887315
O      5.027524    13.951105    21.503538    -0.940979
O     12.464924    11.818283    13.581974    -0.817275
O     14.725156    13.244674    13.049198    -1.025488
O     12.461810    17.116694    13.593819    -0.779547
O     11.439732    14.459461    16.099275    -0.882610
O     14.733460    15.713033    13.048211    -0.990689
O     15.704676    15.802148    10.525234    -0.857941
O     12.478591    14.472630    13.582961    -1.110986
O     15.699832    13.118217    10.532144    -0.868513
O     13.663980    15.827223    15.547991    -0.887314
O     13.677474    13.108295    15.511962    -0.940980

The following XYZ coordinates are in angstroms. Other properties are in atomic units.
The sperically averaged electron density of each atom fit to a function of the form exp(a - br)
eigen_1, eigen_2 and eigen_3 are the three eigenvalues of traceless quadrupole moment tensor
  atom number  atomic symbol              X              Y              Z     net charge C6 coefficient C8 coefficient C10 coefficient fluctuating dipole atomic polarizability isotropic forcefield polarizability              a              b squared Pearson coefficient          <r^3>          <r^4>         wp_QDO          m_QDO          q_QDO       dipole_x       dipole_y       dipole_z         dipole            Qxy            Qxz            Qyz     Q(x^2-y^2)  Q(3z^2 - R^2)        eigen_1        eigen_2        eigen_3 static polarizability      alpha(xx)      alpha(xy)      alpha(xz)      alpha(yy)      alpha(yz)      alpha(zz) atomic spin moment
            1              V      14.477075       5.511459      22.398819       1.501899      76.154001 0.16610865E+04  0.52715141E+05                                14.857829                           13.196861      -0.140773       1.778995                    0.999866      51.624672     153.749537       0.490888       0.393170      -1.118171      -0.209207       0.019678       0.069185       0.221227       0.044816       0.140232      -0.029529      -0.565342       0.128063      -0.358019       0.091363       0.266656             16.874330      11.026523      -0.662565       1.438064      15.205835       1.864662      24.390631           1.756972
            2              V      15.642570       5.443449       0.570779       1.636370      61.263915 0.13313306E+04  0.39842785E+05                                12.825833                           11.822153      -0.107254       1.843442                    0.998903      46.290162     132.422008       0.519881       0.393676      -1.121557      -0.094235       0.011943       0.055043       0.109785       0.042077       0.104023      -0.011323      -0.309464      -0.057996      -0.208527       0.038468       0.170059             13.730530      11.143944       0.499462       2.867790      11.311255       0.372494      18.736390           1.586620
            3              V      11.794899       6.969960      21.837664       1.515928      65.828850 0.15423115E+04  0.47777550E+05                                13.194509                           12.555763       0.101307       1.858779                    0.999805      49.663599     143.479839       0.515833       0.383306      -1.131627       0.049292      -0.150623       0.151664       0.219360       0.108508      -0.086367       0.294961       0.279147      -0.208060      -0.415046       0.196291       0.218755             13.689814      13.432178       0.053103      -0.065861      11.527348       1.020494      16.109917           1.796978
            4              V      11.799570       3.909181      21.852964       1.476907      71.582600 0.16839907E+04  0.53504600E+05                                14.125559                           13.249519      -0.088417       1.791208                    0.999957      51.689060     152.901913       0.493132       0.390924      -1.122300       0.053400       0.197418       0.164524       0.262476      -0.109463      -0.103189      -0.351394       0.384734      -0.198666      -0.498420       0.240009       0.258412             14.892712      15.282696      -1.985667      -2.240812      12.329698      -0.540821      17.065742           1.902993
            5              V       5.827125       3.508341      14.616681       1.501900      76.153831 0.16610820E+04  0.52714960E+05                                14.857809                           13.196845      -0.140773       1.778996                    0.999866      51.624592     153.749222       0.490888       0.393170      -1.118171      -0.209206      -0.019678      -0.069185       0.221225      -0.044817      -0.140231      -0.029528      -0.565339       0.128057      -0.358016       0.091361       0.266655             16.874305      11.026507       0.662561      -1.438060      15.205811       1.864653      24.390597           1.756969
            6              V       6.992620       3.576351      11.767721       1.636376      61.263322 0.13313146E+04  0.39842192E+05                                12.825773                           11.822103      -0.107260       1.843443                    0.998903      46.289810     132.420844       0.519880       0.393677      -1.121556      -0.094230      -0.011944      -0.055041       0.109779      -0.042078      -0.104017      -0.011324      -0.309448      -0.058002      -0.208516       0.038464       0.170053             13.730462      11.143893      -0.499457      -2.867773      11.311207       0.372493      18.736286           1.586603
            7              V       3.144949       2.049840      15.177836       1.515931      65.828547 0.15423021E+04  0.47777177E+05                                13.194461                           12.555719       0.101312       1.858782                    0.999805      49.663463     143.479233       0.515834       0.383305      -1.131627       0.049291       0.150620      -0.151662       0.219357      -0.108506       0.086367       0.294956       0.279141      -0.208061      -0.415039       0.196288       0.218751             13.689765      13.432129      -0.053106       0.065865      11.527303       1.020491      16.109861           1.796968
            8              V       3.149620       5.110619      15.162536       1.476907      71.582671 0.16839924E+04  0.53504676E+05                                14.125573                           13.249530      -0.088418       1.791207                    0.999957      51.689080     152.902041       0.493131       0.390924      -1.122299       0.053400      -0.197420      -0.164525       0.262478       0.109465       0.103188      -0.351395       0.384737      -0.198660      -0.498422       0.240011       0.258411             14.892731      15.282714       1.985668       2.240820      12.329702      -0.540826      17.065776           1.902994
            9              V      11.472775       5.511459       2.278181       1.501904      76.153414 0.16610711E+04  0.52714529E+05                                14.857767                           13.196812      -0.140775       1.778997                    0.999866      51.624385     153.748503       0.490888       0.393171      -1.118170       0.209202       0.019678      -0.069183       0.221222      -0.044815       0.140227       0.029529      -0.565330       0.128053      -0.358010       0.091358       0.266652             16.874252      11.026484       0.662568       1.438059      15.205761      -1.864637      24.390512           1.756957
           10              V      10.307280       5.443449      24.106221       1.636374      61.263568 0.13313213E+04  0.39842439E+05                                12.825797                           11.822124      -0.107256       1.843443                    0.998903      46.289954     132.421304       0.519881       0.393676      -1.121556       0.094232       0.011944      -0.055042       0.109781      -0.042078       0.104020       0.011324      -0.309452      -0.058002      -0.208521       0.038466       0.170055             13.730488      11.143914      -0.499459       2.867777      11.311229      -0.372487      18.736320           1.586610
           11              V      14.154951       6.969960       2.839336       1.515926      65.829412 0.15423280E+04  0.47778177E+05                                13.194548                           12.555797       0.101316       1.858779                    0.999805      49.663979     143.481009       0.515834       0.383304      -1.131628      -0.049294      -0.150630      -0.151671       0.219371      -0.108514      -0.086373      -0.294975       0.279163      -0.208067      -0.415067       0.196302       0.218765             13.689858      13.432214      -0.053105      -0.065864      11.527370      -1.020501      16.109990           1.796986
           12              V      14.150280       3.909181       2.824036       1.476905      71.582830 0.16839977E+04  0.53504893E+05                                14.125605                           13.249559      -0.088426       1.791204                    0.999957      51.689139     152.902369       0.493130       0.390924      -1.122299      -0.053400       0.197420      -0.164525       0.262479       0.109465      -0.103188       0.351398       0.384738      -0.198661      -0.498425       0.240013       0.258412             14.892765      15.282748       1.985673      -2.240827      12.329725       0.540830      17.065822           1.902996
           13              V       2.822825       3.508341      10.060319       1.501904      76.153511 0.16610739E+04  0.52714652E+05                                14.857791                           13.196834      -0.140779       1.778995                    0.999866      51.624403     153.748695       0.490887       0.393171      -1.118170       0.209203      -0.019679       0.069184       0.221223       0.044818      -0.140230       0.029528      -0.565331       0.128049      -0.358012       0.091359       0.266653             16.874281      11.026508      -0.662578      -1.438056      15.205793      -1.864642      24.390543           1.756951
           14              V       1.657330       3.576351      12.909279       1.636376      61.263427 0.13313172E+04  0.39842287E+05                                12.825783                           11.822110      -0.107255       1.843445                    0.998903      46.289867     132.421014       0.519881       0.393677      -1.121556       0.094231      -0.011944       0.055041       0.109780       0.042078      -0.104018       0.011324      -0.309450      -0.058002      -0.208518       0.038465       0.170054             13.730474      11.143901       0.499457      -2.867772      11.311217      -0.372489      18.736303           1.586605
           15              V       5.505001       2.049840       9.499164       1.515925      65.829965 0.15423445E+04  0.47778829E+05                                13.194624                           12.555865       0.101313       1.858775                    0.999805      49.664248     143.482094       0.515833       0.383304      -1.131628      -0.049297       0.150636       0.151676       0.219379       0.108519       0.086375      -0.294987       0.279172      -0.208063      -0.415082       0.196308       0.218774             13.689939      13.432296       0.053102       0.065857      11.527439      -1.020504      16.110083           1.796993
           16              V       5.500330       5.110619       9.514464       1.476907      71.582416 0.16839850E+04  0.53504368E+05                                14.125528                           13.249491      -0.088415       1.791209                    0.999957      51.688991     152.901569       0.493133       0.390923      -1.122300      -0.053399      -0.197417       0.164522       0.262474      -0.109463       0.103187       0.351390       0.384732      -0.198658      -0.498416       0.240007       0.258408             14.892680      15.282671      -1.985663       2.240807      12.329670       0.540831      17.065699           1.902992
           17              V       2.822825      12.528141       2.278181       1.501903      76.153582 0.16610754E+04  0.52714715E+05                                14.857805                           13.196842      -0.140783       1.778994                    0.999866      51.624425     153.748810       0.490887       0.393171      -1.118169       0.209203      -0.019678      -0.069184       0.221222       0.044818       0.140229      -0.029529      -0.565331       0.128050      -0.358011       0.091358       0.266653             16.874300      11.026505      -0.662557       1.438071      15.205810       1.864650      24.390586           1.756956
           18              V       1.657330      12.596151      24.106221       1.636372      61.263960 0.13313318E+04  0.39842830E+05                                12.825837                           11.822157      -0.107254       1.843442                    0.998903      46.290188     132.422097       0.519881       0.393676      -1.121557       0.094237      -0.011944      -0.055044       0.109787       0.042077       0.104026      -0.011325      -0.309468      -0.057993      -0.208532       0.038471       0.170060             13.730534      11.143951       0.499465       2.867797      11.311261       0.372484      18.736390           1.586613
           19              V       5.505001      11.069640       2.839336       1.515928      65.829021 0.15423165E+04  0.47777736E+05                                13.194508                           12.555763       0.101313       1.858780                    0.999805      49.663752     143.480235       0.515834       0.383305      -1.131628      -0.049293       0.150626      -0.151666       0.219364       0.108510      -0.086369       0.294967       0.279155      -0.208057      -0.415055       0.196296       0.218759             13.689814      13.432173       0.053106      -0.065864      11.527351       1.020495      16.109917           1.796977
           20              V       5.500330      14.130419       2.824036       1.476902      71.583661 0.16840223E+04  0.53505863E+05                                14.125678                           13.249624      -0.088418       1.791203                    0.999957      51.689632     152.904046       0.493131       0.390922      -1.122300      -0.053404      -0.197429      -0.164534       0.262491      -0.109473      -0.103195      -0.351415       0.384754      -0.198673      -0.498450       0.240025       0.258425             14.892844      15.282820      -1.985689      -2.240838      12.329799      -0.540825      17.065913           1.903008
           21              V      11.472775      14.531259      10.060319       1.501903      76.153651 0.16610773E+04  0.52714779E+05                                14.857794                           13.196834      -0.140774       1.778996                    0.999866      51.624492     153.748900       0.490888       0.393171      -1.118170       0.209205       0.019679       0.069185       0.221225      -0.044820      -0.140231      -0.029525      -0.565336       0.128049      -0.358014       0.091360       0.266655             16.874282      11.026498       0.662563      -1.438054      15.205807       1.864655      24.390542           1.756954
           22              V      10.307280      14.463249      12.909279       1.636376      61.263438 0.13313175E+04  0.39842297E+05                                12.825782                           11.822110      -0.107256       1.843444                    0.998903      46.289879     132.421033       0.519881       0.393677      -1.121556       0.094231       0.011944       0.055041       0.109780      -0.042079      -0.104017      -0.011323      -0.309451      -0.058003      -0.208518       0.038463       0.170054             13.730470      11.143901      -0.499459      -2.867777      11.311216       0.372498      18.736293           1.586607
           23              V      14.154951      15.989760       9.499164       1.515934      65.828237 0.15422932E+04  0.47776848E+05                                13.194456                           12.555715       0.101304       1.858781                    0.999805      49.663215     143.478594       0.515832       0.383307      -1.131625      -0.049290      -0.150618       0.151658       0.219353      -0.108505       0.086364       0.294950       0.279135      -0.208046      -0.415030       0.196282       0.218747             13.689757      13.432126      -0.053105       0.065865      11.527307       1.020491      16.109839           1.796965
           24              V      14.150280      12.928981       9.514464       1.476908      71.582513 0.16839876E+04  0.53504471E+05                                14.125537                           13.249499      -0.088412       1.791210                    0.999957      51.689036     152.901725       0.493133       0.390923      -1.122300      -0.053400       0.197417       0.164523       0.262475       0.109464       0.103191      -0.351390       0.384729      -0.198669      -0.498416       0.240006       0.258410             14.892689      15.282677       1.985666       2.240810      12.329681      -0.540820      17.065709           1.902995
           25              V       5.827125      12.528141      22.398819       1.501905      76.153037 0.16610611E+04  0.52714145E+05                                14.857748                           13.196798      -0.140782       1.778996                    0.999866      51.624141     153.747777       0.490887       0.393172      -1.118169      -0.209197      -0.019678       0.069181       0.221216      -0.044818       0.140222       0.029528      -0.565317       0.128039      -0.357999       0.091352       0.266648             16.874228      11.026471       0.662564       1.438051      15.205747      -1.864639      24.390466           1.756949
           26              V       6.992620      12.596151       0.570779       1.636374      61.263602 0.13313225E+04  0.39842489E+05                                12.825812                           11.822137      -0.107259       1.843443                    0.998903      46.289949     132.421386       0.519880       0.393677      -1.121556      -0.094232      -0.011944       0.055042       0.109781      -0.042078       0.104020       0.011325      -0.309455      -0.058000      -0.208522       0.038466       0.170055             13.730504      11.143922      -0.499462       2.867771      11.311244      -0.372490      18.736346           1.586609
           27              V       3.144949      11.069640      21.837664       1.515930      65.828615 0.15423044E+04  0.47777272E+05                                13.194474                           12.555732       0.101310       1.858781                    0.999805      49.663493     143.479397       0.515834       0.383306      -1.131627       0.049290       0.150621       0.151663       0.219358      -0.108504      -0.086366      -0.294959       0.279145      -0.208055      -0.415042       0.196290       0.218752             13.689778      13.432139      -0.053105      -0.065867      11.527318      -1.020494      16.109875           1.796974
           28              V       3.149620      14.130419      21.852964       1.476903      71.583426 0.16840148E+04  0.53505562E+05                                14.125648                           13.249595      -0.088416       1.791205                    0.999957      51.689509     152.903543       0.493131       0.390922      -1.122300       0.053402      -0.197426       0.164532       0.262487       0.109469      -0.103194       0.351410       0.384750      -0.198678      -0.498443       0.240020       0.258423             14.892812      15.282801       1.985685      -2.240834      12.329763       0.540823      17.065872           1.903005
           29              V      14.477075      14.531259      14.616681       1.501899      76.153872 0.16610830E+04  0.52715006E+05                                14.857822                           13.196856      -0.140775       1.778995                    0.999866      51.624587     153.749275       0.490888       0.393170      -1.118170      -0.209205       0.019679      -0.069185       0.221225       0.044819      -0.140232       0.029526      -0.565336       0.128051      -0.358015       0.091361       0.266654             16.874320      11.026518      -0.662571      -1.438060      15.205818      -1.864646      24.390624           1.756968
           30              V      15.642570      14.463249      11.767721       1.636373      61.263490 0.13313190E+04  0.39842356E+05                                12.825790                           11.822117      -0.107258       1.843443                    0.998903      46.289903     132.421139       0.519881       0.393677      -1.121556      -0.094230       0.011944      -0.055041       0.109779       0.042078      -0.104018       0.011326      -0.309449      -0.058007      -0.208517       0.038464       0.170053             13.730481      11.143909       0.499460      -2.867778      11.311225      -0.372485      18.736307           1.586613
           31              V      11.794899      15.989760      15.177836       1.515930      65.828731 0.15423073E+04  0.47777373E+05                                13.194474                           12.555730       0.101316       1.858782                    0.999805      49.663578     143.479576       0.515835       0.383305      -1.131628       0.049292      -0.150622      -0.151664       0.219359       0.108509       0.086371      -0.294958       0.279145      -0.208066      -0.415044       0.196292       0.218752             13.689779      13.432142       0.053104       0.065865      11.527304      -1.020495      16.109891           1.796972
           32              V      11.799570      12.928981      15.162536       1.476916      71.581276 0.16839513E+04  0.53503053E+05                                14.125451                           13.249423      -0.088431       1.791209                    0.999957      51.688248     152.899238       0.493130       0.390927      -1.122297       0.053395       0.197406      -0.164511       0.262458      -0.109454       0.103178       0.351367       0.384708      -0.198641      -0.498381       0.239992       0.258390             14.892595      15.282578      -1.985643       2.240793      12.329593       0.540833      17.065614           1.902968
           33              V      12.974925       7.089382       0.000000       2.089796      38.566802 0.70143699E+03  0.17229117E+05                                 8.225395                            7.654866       1.560548       2.521289                    0.999615      32.753009      75.138360       0.796002       0.313269      -1.232655      -0.000000       0.006326       0.000000       0.006326      -0.000000      -0.029696       0.000000      -0.003563      -0.127044      -0.054313       0.022955       0.031358              8.937130       7.183831      -0.000000       1.186274       7.605045      -0.000000      12.022513           0.183328
           34              V      12.974925       3.823132       0.000000       2.112493      37.898228 0.67763340E+03  0.16528479E+05                                 8.287826                            7.656347       1.548382       2.521671                    0.999617      32.582559      74.886567       0.774085       0.324399      -1.219941      -0.000000      -0.008706      -0.000000       0.008706      -0.000000      -0.025498      -0.000000       0.005074      -0.099857      -0.043636       0.014106       0.029530              9.131386       7.035873       0.000001       0.689423       7.399435       0.000006      12.958849           0.198853
           35              V       4.324975       1.930418      12.338500       2.089796      38.566808 0.70143701E+03  0.17229118E+05                                 8.225397                            7.654867       1.560547       2.521288                    0.999615      32.753010      75.138367       0.796001       0.313269      -1.232655       0.000000      -0.006326      -0.000000       0.006326       0.000000       0.029696      -0.000000      -0.003563      -0.127044      -0.054313       0.022955       0.031357              8.937133       7.183832      -0.000001      -1.186275       7.605046       0.000001      12.022519           0.183327
           36              V       4.324975       5.196668      12.338500       2.112493      37.898229 0.67763337E+03  0.16528478E+05                                 8.287827                            7.656347       1.548381       2.521671                    0.999617      32.582558      74.886567       0.774084       0.324399      -1.219941      -0.000000       0.008706       0.000000       0.008706       0.000000       0.025498      -0.000000       0.005075      -0.099857      -0.043636       0.014105       0.029530              9.131387       7.035874      -0.000001      -0.689422       7.399436       0.000002      12.958851           0.198854
           37              V       4.324975      10.950218       0.000000       2.089796      38.566820 0.70143743E+03  0.17229132E+05                                 8.225401                            7.654872       1.560547       2.521288                    0.999615      32.753016      75.138403       0.796001       0.313270      -1.232655      -0.000000      -0.006326       0.000000       0.006326      -0.000000      -0.029697      -0.000000      -0.003563      -0.127045      -0.054313       0.022955       0.031358              8.937136       7.183836       0.000000       1.186276       7.605053      -0.000001      12.022520           0.183328
           38              V       4.324975      14.216468       0.000000       2.112493      37.898194 0.67763246E+03  0.16528451E+05                                 8.287824                            7.656343       1.548380       2.521670                    0.999617      32.582546      74.886538       0.774084       0.324399      -1.219941      -0.000000       0.008706      -0.000000       0.008706       0.000000      -0.025498       0.000000       0.005075      -0.099857      -0.043636       0.014106       0.029530              9.131384       7.035871       0.000001       0.689427       7.399432       0.000001      12.958849           0.198853
           39              V      12.974925      16.109182      12.338500       2.089795      38.566812 0.70143728E+03  0.17229128E+05                                 8.225403                            7.654874       1.560542       2.521287                    0.999615      32.753003      75.138386       0.796000       0.313270      -1.232655      -0.000000       0.006326       0.000000       0.006326       0.000000       0.029696      -0.000000      -0.003563      -0.127045      -0.054313       0.022956       0.031357              8.937138       7.183838      -0.000000      -1.186273       7.605054      -0.000000      12.022522           0.183328
           40              V      12.974925      12.842932      12.338500       2.112494      37.898179 0.67763238E+03  0.16528451E+05                                 8.287830                            7.656350       1.548373       2.521668                    0.999617      32.582522      74.886519       0.774083       0.324400      -1.219940      -0.000000      -0.008706      -0.000000       0.008706      -0.000000       0.025498       0.000000       0.005074      -0.099857      -0.043636       0.014106       0.029530              9.131389       7.035876      -0.000001      -0.689421       7.399441       0.000007      12.958850           0.198855
           41             Zn      12.085883       6.299789      16.466715       0.319594     210.416321 0.48396070E+04  0.19899255E+06                                29.896649                           24.018846      -0.220821       1.656237                    0.999412      70.007007     230.947037       0.333238       0.447018      -1.091925       0.003056       0.009897       0.390299       0.390436       0.020063      -0.011131      -0.042183      -0.005112      -1.708531      -0.571702       0.264967       0.306736             35.725597      47.727694       0.381859       1.935202      40.728730      -3.306702      18.720367           0.389539
           42             Zn      14.718928       2.715321      20.537433       0.709232     126.449939 0.22633861E+04  0.76067676E+05                                20.880825                           15.779881       0.248910       1.895666                    0.997244      51.989584     149.253954       0.441758       0.412553      -1.127136      -0.021297       0.021191       0.141153       0.144315      -0.055125      -0.009762      -0.031911      -0.051087       0.514277      -0.148510      -0.027251       0.175761             27.137827      26.426933      -6.727069      -8.244966      29.362393      10.994530      25.624157           0.021418
           43             Zn      15.645338       1.276843      17.365452       0.164115     200.854386 0.57383560E+04  0.24406321E+06                                28.605968                           25.446189       0.053860       1.691495                    0.999911      74.362257     242.456864       0.340331       0.423145      -1.116755      -0.129170       0.170153       0.204153       0.295492       0.254343       0.195241      -0.248935       0.081174      -0.358439      -0.477260       0.159263       0.317997             31.352791      34.846937       3.618170      -2.416049      32.642485       3.123993      26.568951           0.624497
           44             Zn       3.435933       2.720011      20.548785       0.319587     210.421624 0.48397598E+04  0.19900045E+06                                29.897109                           24.019203      -0.220821       1.656231                    0.999412      70.008101     230.951750       0.333235       0.447018      -1.091925       0.003057      -0.009898      -0.390333       0.390471      -0.020064       0.011133      -0.042186      -0.005112      -1.708664      -0.571747       0.264989       0.306758             35.726160      47.728460      -0.381887      -1.935235      40.729384      -3.306766      18.720638           0.389553
           45             Zn       6.068978       6.304479      16.478067       0.709232     126.450027 0.22633876E+04  0.76067738E+05                                20.880837                           15.779887       0.248909       1.895665                    0.997244      51.989601     149.254030       0.441758       0.412553      -1.127136      -0.021297      -0.021192      -0.141153       0.144315       0.055125       0.009762      -0.031911      -0.051087       0.514278      -0.148510      -0.027251       0.175761             27.137845      26.426937       6.727096       8.244986      29.362389      10.994548      25.624207           0.021419
           46             Zn       6.995388       7.742957      19.650048       0.164115     200.854117 0.57383483E+04  0.24406280E+06                                28.605944                           25.446173       0.053860       1.691495                    0.999911      74.362209     242.456664       0.340331       0.423145      -1.116755      -0.129169      -0.170152      -0.204152       0.295490      -0.254343      -0.195240      -0.248935       0.081174      -0.358437      -0.477259       0.159263       0.317996             31.352759      34.846894      -3.618134       2.416038      32.642474       3.124000      26.568908           0.624497
           47             Zn      13.863967       6.299789       8.210285       0.319571     210.443159 0.48403878E+04  0.19903296E+06                                29.899012                           24.020699      -0.220837       1.656204                    0.999413      70.012503     230.971009       0.333226       0.447015      -1.091925      -0.003060       0.009900      -0.390472       0.390609      -0.020065      -0.011140       0.042194      -0.005110      -1.709223      -0.571934       0.265080       0.306854             35.728446      47.731584      -0.381930       1.935376      40.731968       3.306999      18.721787           0.389573
           48             Zn      11.230922       2.715321       4.139567       0.709232     126.450070 0.22633881E+04  0.76067761E+05                                20.880841                           15.779889       0.248909       1.895666                    0.997244      51.989607     149.254045       0.441758       0.412553      -1.127136       0.021296       0.021192      -0.141153       0.144315       0.055125      -0.009762       0.031910      -0.051087       0.514277      -0.148510      -0.027251       0.175761             27.137849      26.426984       6.727120      -8.244987      29.362355     -10.994530      25.624210           0.021419
           49             Zn      10.304512       1.276843       7.311548       0.164115     200.854133 0.57383501E+04  0.24406289E+06                                28.605940                           25.446174       0.053863       1.691496                    0.999911      74.362227     242.456710       0.340332       0.423145      -1.116755       0.129170       0.170154      -0.204153       0.295492      -0.254343       0.195241       0.248936       0.081174      -0.358435      -0.477261       0.159264       0.317997             31.352753      34.846921      -3.618095      -2.415989      32.642479      -3.123985      26.568859           0.624496
           50             Zn       5.214017       2.720011       4.128215       0.319581     210.429387 0.48399880E+04  0.19901226E+06                                29.897796                           24.019747      -0.220828       1.656221                    0.999412      70.009695     230.958731       0.333232       0.447017      -1.091925      -0.003058      -0.009898       0.390383       0.390520       0.020064       0.011136       0.042189      -0.005111      -1.708866      -0.571814       0.265021       0.306793             35.726980      47.729562       0.381907      -1.935276      40.730326       3.306846      18.721052           0.389561
           51             Zn       2.580972       6.304479       8.198933       0.709232     126.449915 0.22633855E+04  0.76067650E+05                                20.880822                           15.779879       0.248911       1.895666                    0.997244      51.989575     149.253912       0.441758       0.412553      -1.127136       0.021297      -0.021192       0.141153       0.144315      -0.055125       0.009761       0.031911      -0.051085       0.514276      -0.148509      -0.027252       0.175761             27.137823      26.427002      -6.727088       8.244965      29.362338     -10.994502      25.624130           0.021420
           52             Zn       1.654562       7.742957       5.026952       0.164114     200.854773 0.57383699E+04  0.24406394E+06                                28.605995                           25.446212       0.053863       1.691495                    0.999911      74.362360     242.457243       0.340331       0.423145      -1.116755       0.129170      -0.170154       0.204156       0.295494       0.254343      -0.195242       0.248937       0.081174      -0.358444      -0.477262       0.159264       0.317998             31.352823      34.847000       3.618174       2.415995      32.642523      -3.124010      26.568946           0.624498
           53             Zn       5.214017      11.739811       8.210285       0.319580     210.426689 0.48399089E+04  0.19900816E+06                                29.897549                           24.019552      -0.220822       1.656225                    0.999412      70.009164     230.956336       0.333233       0.447017      -1.091925      -0.003058      -0.009898      -0.390366       0.390503       0.020064      -0.011135      -0.042188      -0.005111      -1.708792      -0.571790       0.265010       0.306780             35.726685      47.729159       0.381886       1.935274      40.729987      -3.306824      18.720908           0.389568
           54             Zn       2.580972      15.324279       4.139567       0.709232     126.450135 0.22633892E+04  0.76067811E+05                                20.880851                           15.779894       0.248907       1.895665                    0.997244      51.989616     149.254108       0.441758       0.412553      -1.127136       0.021297      -0.021192      -0.141153       0.144315      -0.055125      -0.009762      -0.031911      -0.051090       0.514280      -0.148511      -0.027251       0.175762             27.137867      26.426929      -6.727097      -8.244986      29.362443      10.994566      25.624228           0.021419
           55             Zn       1.654562      16.762757       7.311548       0.164115     200.854047 0.57383452E+04  0.24406264E+06                                28.605942                           25.446170       0.053860       1.691495                    0.999911      74.362177     242.456563       0.340331       0.423145      -1.116755       0.129169      -0.170152      -0.204151       0.295490       0.254343       0.195241      -0.248934       0.081173      -0.358433      -0.477259       0.159263       0.317995             31.352760      34.846896       3.618127      -2.416052      32.642491       3.123988      26.568894           0.624496
           56             Zn      13.863967      15.319589       4.128215       0.319599     210.409766 0.48394144E+04  0.19898259E+06                                29.896069                           24.018387      -0.220816       1.656245                    0.999412      70.005660     230.941135       0.333240       0.447019      -1.091925      -0.003056       0.009896       0.390256       0.390393      -0.020062       0.011129      -0.042182      -0.005113      -1.708358      -0.571645       0.264939       0.306706             35.724910      47.726762      -0.381849      -1.935158      40.727964      -3.306632      18.720006           0.389529
           57             Zn      11.230922      11.735121       8.198933       0.709233     126.449860 0.22633850E+04  0.76067627E+05                                20.880816                           15.779878       0.248910       1.895666                    0.997244      51.989569     149.253898       0.441758       0.412553      -1.127136       0.021297       0.021192       0.141153       0.144315       0.055125       0.009762      -0.031911      -0.051086       0.514277      -0.148510      -0.027252       0.175761             27.137813      26.426937       6.727058       8.244958      29.362380      10.994514      25.624121           0.021419
           58             Zn      10.304512      10.296643       5.026952       0.164114     200.854719 0.57383673E+04  0.24406381E+06                                28.605994                           25.446208       0.053861       1.691495                    0.999911      74.362340     242.457182       0.340331       0.423145      -1.116755       0.129170       0.170153       0.204155       0.295493      -0.254343      -0.195241      -0.248936       0.081174      -0.358444      -0.477261       0.159263       0.317997             31.352823      34.846984      -3.618205       2.416056      32.642516       3.124000      26.568968           0.624498
           59             Zn       3.435933      11.739811      16.466715       0.319582     210.424731 0.48398516E+04  0.19900520E+06                                29.897378                           24.019418      -0.220821       1.656228                    0.999412      70.008756     230.954572       0.333234       0.447017      -1.091925       0.003057      -0.009898       0.390353       0.390491      -0.020064      -0.011134       0.042187      -0.005112      -1.708742      -0.571773       0.265001       0.306772             35.726478      47.728890      -0.381881       1.935257      40.729735       3.306806      18.720808           0.389564
           60             Zn       6.068978      15.324279      20.537433       0.709233     126.449971 0.22633865E+04  0.76067691E+05                                20.880829                           15.779883       0.248910       1.895666                    0.997244      51.989586     149.253968       0.441758       0.412553      -1.127136      -0.021296      -0.021192       0.141153       0.144315       0.055124      -0.009761       0.031910      -0.051089       0.514278      -0.148510      -0.027252       0.175761             27.137834      26.426994       6.727089      -8.244971      29.362349     -10.994514      25.624158           0.021418
           61             Zn       6.995388      16.762757      17.365452       0.164115     200.854356 0.57383551E+04  0.24406316E+06                                28.605964                           25.446185       0.053861       1.691495                    0.999911      74.362254     242.456839       0.340331       0.423145      -1.116755      -0.129169      -0.170153       0.204153       0.295492      -0.254343       0.195240       0.248935       0.081174      -0.358440      -0.477260       0.159263       0.317997             31.352784      34.846942      -3.618148      -2.416001      32.642474      -3.124019      26.568937           0.624497
           62             Zn      12.085883      15.319589      20.548785       0.319572     210.439903 0.48402928E+04  0.19902804E+06                                29.898723                           24.020471      -0.220833       1.656209                    0.999413      70.011840     230.968093       0.333227       0.447016      -1.091925       0.003059       0.009899      -0.390451       0.390588       0.020065       0.011139       0.042193      -0.005110      -1.709135      -0.571904       0.265066       0.306838             35.728096      47.731098       0.381922      -1.935355      40.731585       3.306959      18.721606           0.389571
           63             Zn      14.718928      11.735121      16.478067       0.709232     126.449908 0.22633862E+04  0.76067677E+05                                20.880822                           15.779882       0.248911       1.895666                    0.997244      51.989585     149.253949       0.441758       0.412553      -1.127136      -0.021297       0.021192      -0.141154       0.144316      -0.055125       0.009761       0.031910      -0.051085       0.514276      -0.148509      -0.027251       0.175761             27.137813      26.426930      -6.727089       8.244961      29.362329     -10.994513      25.624182           0.021418
           64             Zn      15.645338      10.296643      19.650048       0.164115     200.854001 0.57383442E+04  0.24406258E+06                                28.605930                           25.446162       0.053862       1.691496                    0.999911      74.362190     242.456560       0.340332       0.423145      -1.116755      -0.129169       0.170153      -0.204152       0.295491       0.254342      -0.195241       0.248935       0.081173      -0.358437      -0.477259       0.159264       0.317996             31.352743      34.846885       3.618114       2.415991      32.642479      -3.123983      26.568865           0.624495
           65              H      12.931675       0.160552      21.513409       0.100153       1.833325 0.14481565E+02  0.16765166E+03                                 2.660563                            2.371501      -1.434578       2.203124                    0.990410       4.270611      13.702648       0.363288       1.456339      -0.675140      -0.012844       0.015313       0.050963       0.054742       0.010263      -0.003265       0.035825       0.015438       0.053031      -0.041820       0.001373       0.040447              2.756511       2.231866      -0.082407      -0.718988       2.304552       0.529935       3.733115           0.012080
           66              H      12.931675       5.096187      19.149352       0.113670       1.030640 0.70036665E+01  0.68097424E+02                                 1.833810                            1.654294      -1.328594       2.252057                    0.993109       3.923831      11.808902       0.429902       1.465316      -0.669332      -0.019838       0.033424       0.040645       0.056238      -0.015775       0.005806       0.004314      -0.006831       0.026533      -0.022243       0.010462       0.011781              1.935971       1.633991      -0.334427      -0.389693       1.931398       0.483665       2.242525          -0.001582
           67              H      13.838190      16.560353      18.085773       0.107641       1.328671 0.91161785E+01  0.93962414E+02                                 2.119180                            1.849346      -1.327852       2.248457                    0.993045       3.979328      12.029409       0.422386       1.406873      -0.681313       0.006654      -0.036754      -0.040472       0.055074       0.011497      -0.013758       0.009370      -0.026266       0.016430      -0.028075       0.010423       0.017652              2.311025       1.601185       0.087764       0.008453       2.708612       0.999577       2.623279           0.003223
           68              H       1.565641       1.720978      18.080838       0.076137       2.223748 0.17328199E+02  0.20836411E+03                                 2.887714                            2.485935      -1.771992       2.008121                    0.989083       4.803437      15.356130       0.380872       1.337388      -0.694469       0.022950      -0.002777      -0.021901       0.031845       0.004433       0.015153      -0.018857       0.028774      -0.025871      -0.032032       0.006112       0.025920              3.131870       3.519851      -0.506490      -1.293357       2.352195       0.516847       3.523563           0.021931
           69              H      13.843380       3.613332      15.642750       0.103871       2.211529 0.17346927E+02  0.20854069E+03                                 2.986388                            2.584774      -1.171959       2.327698                    0.994583       4.095509      13.069925       0.352764       1.444289      -0.681588       0.008238      -0.015617      -0.049326       0.052391      -0.001383      -0.011003       0.025045      -0.001642       0.029341      -0.024900      -0.006461       0.031361              3.146723       2.229553      -0.111424      -0.201850       2.360915       0.459797       4.849700           0.009259
           70              H       0.491317       3.423916      21.439378       0.082146       2.405187 0.20039868E+02  0.25160920E+03                                 3.165231                            2.774552      -1.679336       2.072351                    0.986832       4.842866      16.178448       0.338651       1.440530      -0.677033      -0.005206       0.014503       0.038628       0.041588       0.017089      -0.031811       0.001443       0.011204       0.035654      -0.035419      -0.004707       0.040126              3.281524       2.630234      -0.095209      -0.176497       2.773024       1.145337       4.441312           0.019091
           71              H       4.281725       8.859248      15.502091       0.100154       1.833281 0.14481124E+02  0.16764511E+03                                 2.660512                            2.371460      -1.434551       2.203138                    0.990410       4.270536      13.702302       0.363293       1.456333      -0.675142      -0.012844      -0.015311      -0.050964       0.054742      -0.010264       0.003267       0.035822       0.015435       0.053032      -0.041818       0.001373       0.040445              2.756457       2.231827       0.082406       0.718969       2.304507       0.529919       3.733036           0.012079
           72              H       4.281725       3.923613      17.866148       0.113670       1.030638 0.70036490E+01  0.68097213E+02                                 1.833808                            1.654292      -1.328592       2.252058                    0.993109       3.923826      11.808884       0.429902       1.465316      -0.669332      -0.019838      -0.033424      -0.040645       0.056238       0.015775      -0.005806       0.004313      -0.006831       0.026533      -0.022243       0.010462       0.011781              1.935969       1.633990       0.334427       0.389693       1.931396       0.483664       2.242523          -0.001582
           73              H       5.188240      10.499047      18.929727       0.107641       1.328674 0.91162046E+01  0.93962752E+02                                 2.119182                            1.849348      -1.327856       2.248455                    0.993045       3.979335      12.029435       0.422386       1.406872      -0.681313       0.006655       0.036754       0.040472       0.055074      -0.011497       0.013758       0.009371      -0.026266       0.016429      -0.028075       0.010423       0.017652              2.311028       1.601187      -0.087764      -0.008453       2.708616       0.999578       2.623281           0.003222
           74              H      10.215591       7.298822      18.934662       0.076137       2.223757 0.17328284E+02  0.20836540E+03                                 2.887721                            2.485940      -1.771996       2.008119                    0.989083       4.803450      15.356182       0.380872       1.337387      -0.694469       0.022950       0.002777       0.021901       0.031844      -0.004433      -0.015154      -0.018857       0.028774      -0.025871      -0.032033       0.006113       0.025920              3.131877       3.519861       0.506492       1.293361       2.352200       0.516849       3.523572           0.021932
           75              H       5.193430       5.406468      21.372750       0.103871       2.211548 0.17347108E+02  0.20854343E+03                                 2.986406                            2.584788      -1.171968       2.327693                    0.994583       4.095528      13.070009       0.352763       1.444289      -0.681588       0.008238       0.015617       0.049326       0.052391       0.001382       0.011003       0.025046      -0.001642       0.029341      -0.024901      -0.006461       0.031362              3.146742       2.229565       0.111426       0.201852       2.360928       0.459802       4.849732           0.009259
           76              H       9.141267       5.595884      15.576122       0.082147       2.405164 0.20039628E+02  0.25160534E+03                                 3.165208                            2.774534      -1.679327       2.072357                    0.986832       4.842831      16.178284       0.338652       1.440528      -0.677033      -0.005206      -0.014503      -0.038628       0.041588      -0.017089       0.031809       0.001444       0.011205       0.035654      -0.035418      -0.004707       0.040124              3.281499       2.630215       0.095207       0.176494       2.773005       1.145326       4.441278           0.019092
           77              H      13.018175       0.160552       3.163591       0.100154       1.833238 0.14480706E+02  0.16763891E+03                                 2.660465                            2.371422      -1.434524       2.203151                    0.990411       4.270466      13.701981       0.363297       1.456328      -0.675143       0.012845       0.015310      -0.050965       0.054743      -0.010266      -0.003269      -0.035819       0.015433       0.053032      -0.041815       0.001373       0.040442              2.756406       2.231791       0.082404      -0.718952       2.304466      -0.529903       3.732962           0.012079
           78              H      13.018175       5.096187       5.527648       0.113670       1.030632 0.70036024E+01  0.68096640E+02                                 1.833802                            1.654287      -1.328585       2.252062                    0.993109       3.923813      11.808831       0.429903       1.465316      -0.669332       0.019839       0.033424      -0.040645       0.056238       0.015775       0.005806      -0.004313      -0.006831       0.026533      -0.022243       0.010462       0.011782              1.935963       1.633984       0.334425      -0.389692       1.931389      -0.483663       2.242516          -0.001582
           79              H      12.111660      16.560353       6.591227       0.107640       1.328675 0.91162105E+01  0.93962835E+02                                 2.119184                            1.849350      -1.327857       2.248454                    0.993045       3.979338      12.029449       0.422386       1.406873      -0.681312      -0.006655      -0.036754       0.040472       0.055074      -0.011497      -0.013758      -0.009371      -0.026266       0.016429      -0.028075       0.010423       0.017653              2.311029       1.601188      -0.087765       0.008453       2.708618      -0.999578       2.623281           0.003223
           80              H       7.084309       1.720978       6.596162       0.076136       2.223789 0.17328575E+02  0.20836978E+03                                 2.887747                            2.485960      -1.772008       2.008111                    0.989083       4.803490      15.356343       0.380871       1.337385      -0.694469      -0.022950      -0.002777       0.021900       0.031843      -0.004434       0.015155       0.018859       0.028775      -0.025872      -0.032035       0.006114       0.025921              3.131908       3.519896       0.506499      -1.293379       2.352218      -0.516856       3.523608           0.021931
           81              H      12.106470       3.613332       9.034250       0.103870       2.211646 0.17348041E+02  0.20855780E+03                                 2.986509                            2.584869      -1.172009       2.327673                    0.994582       4.095633      13.070514       0.352754       1.444302      -0.681586      -0.008239      -0.015619       0.049325       0.052390       0.001380      -0.011006      -0.025049      -0.001641       0.029338      -0.024906      -0.006459       0.031365              3.146855       2.229633       0.111434      -0.201863       2.361005      -0.459826       4.849925           0.009260
           82              H       8.158633       3.423916       3.237622       0.082146       2.405216 0.20040166E+02  0.25161397E+03                                 3.165259                            2.774574      -1.679348       2.072345                    0.986832       4.842908      16.178642       0.338649       1.440531      -0.677032       0.005207       0.014503      -0.038627       0.041587      -0.017089      -0.031813      -0.001444       0.011202       0.035653      -0.035420      -0.004707       0.040127              3.281553       2.630258       0.095211      -0.176501       2.773047      -1.145351       4.441356           0.019093
           83              H       4.368225       8.859248       9.174909       0.100154       1.833284 0.14481155E+02  0.16764556E+03                                 2.660516                            2.371463      -1.434553       2.203137                    0.990410       4.270541      13.702325       0.363293       1.456333      -0.675142       0.012844      -0.015312       0.050963       0.054742       0.010264       0.003267      -0.035823       0.015436       0.053031      -0.041818       0.001373       0.040445              2.756460       2.231830      -0.082406       0.718971       2.304510      -0.529920       3.733041           0.012079
           84              H       4.368225       3.923613       6.810852       0.113670       1.030635 0.70036282E+01  0.68096955E+02                                 1.833805                            1.654289      -1.328589       2.252060                    0.993109       3.923820      11.808858       0.429903       1.465316      -0.669332       0.019839      -0.033424       0.040645       0.056238      -0.015775      -0.005806      -0.004313      -0.006831       0.026533      -0.022243       0.010462       0.011781              1.935966       1.633987      -0.334426       0.389692       1.931392      -0.483664       2.242519          -0.001582
           85              H       3.461710      10.499047       5.747273       0.107641       1.328673 0.91161961E+01  0.93962651E+02                                 2.119182                            1.849348      -1.327856       2.248455                    0.993045       3.979334      12.029435       0.422386       1.406873      -0.681312      -0.006655       0.036754      -0.040472       0.055074       0.011497       0.013758      -0.009371      -0.026266       0.016429      -0.028075       0.010423       0.017653              2.311028       1.601187       0.087765      -0.008453       2.708616      -0.999578       2.623281           0.003222
           86              H      15.734259       7.298822       5.742338       0.076137       2.223765 0.17328350E+02  0.20836637E+03                                 2.887727                            2.485944      -1.771998       2.008117                    0.989083       4.803456      15.356202       0.380872       1.337386      -0.694469      -0.022950       0.002777      -0.021900       0.031844       0.004434      -0.015155       0.018858       0.028775      -0.025872      -0.032034       0.006113       0.025921              3.131885       3.519867      -0.506495       1.293367       2.352204      -0.516853       3.523583           0.021931
           87              H       3.456520       5.406468       3.304250       0.103871       2.211583 0.17347444E+02  0.20854859E+03                                 2.986442                            2.584817      -1.171983       2.327686                    0.994583       4.095565      13.070184       0.352760       1.444293      -0.681587      -0.008238       0.015618      -0.049325       0.052390      -0.001381       0.011004      -0.025047      -0.001641       0.029340      -0.024903      -0.006460       0.031363              3.146781       2.229589      -0.111429       0.201856       2.360955      -0.459810       4.849799           0.009260
           88              H      16.808583       5.595884       9.100878       0.082145       2.405274 0.20040764E+02  0.25162363E+03                                 3.165317                            2.774621      -1.679371       2.072333                    0.986831       4.842996      16.179061       0.338645       1.440537      -0.677031       0.005209      -0.014503       0.038626       0.041587       0.017089       0.031817      -0.001444       0.011199       0.035652      -0.035424      -0.004707       0.040130              3.281616       2.630307      -0.095215       0.176509       2.773095      -1.145380       4.441445           0.019094
           89              H       4.368225      17.879048       3.163591       0.100154       1.833296 0.14481273E+02  0.16764733E+03                                 2.660530                            2.371475      -1.434561       2.203132                    0.990410       4.270564      13.702432       0.363291       1.456336      -0.675141       0.012844      -0.015312      -0.050963       0.054742       0.010264      -0.003267       0.035823       0.015436       0.053032      -0.041819       0.001373       0.040446              2.756475       2.231840      -0.082406      -0.718975       2.304523       0.529925       3.733063           0.012080
           90              H       4.368225      12.943413       5.527648       0.113670       1.030636 0.70036361E+01  0.68097059E+02                                 1.833806                            1.654291      -1.328591       2.252059                    0.993109       3.923824      11.808877       0.429902       1.465317      -0.669332       0.019839      -0.033424      -0.040645       0.056238      -0.015775       0.005806       0.004313      -0.006831       0.026533      -0.022243       0.010462       0.011782              1.935968       1.633988      -0.334426      -0.389692       1.931394       0.483664       2.242521          -0.001582
           91              H       3.461710       1.479247       6.591227       0.107641       1.328675 0.91162154E+01  0.93962911E+02                                 2.119186                            1.849351      -1.327858       2.248454                    0.993045       3.979340      12.029462       0.422385       1.406874      -0.681312      -0.006655       0.036754       0.040472       0.055074       0.011497      -0.013758       0.009371      -0.026267       0.016430      -0.028076       0.010423       0.017653              2.311032       1.601189       0.087765       0.008453       2.708621       0.999580       2.623286           0.003222
           92              H      15.734259      16.318622       6.596162       0.076137       2.223745 0.17328176E+02  0.20836380E+03                                 2.887713                            2.485934      -1.771991       2.008122                    0.989083       4.803436      15.356130       0.380872       1.337389      -0.694469      -0.022950       0.002778       0.021901       0.031845       0.004433       0.015153      -0.018857       0.028775      -0.025870      -0.032032       0.006112       0.025920              3.131867       3.519850      -0.506489      -1.293355       2.352193       0.516846       3.523559           0.021932
           93              H       3.456520      14.426268       9.034250       0.103871       2.211567 0.17347287E+02  0.20854617E+03                                 2.986424                            2.584802      -1.171977       2.327689                    0.994583       4.095549      13.070103       0.352761       1.444290      -0.681588      -0.008238       0.015617       0.049325       0.052391      -0.001382      -0.011004       0.025046      -0.001641       0.029341      -0.024902      -0.006460       0.031363              3.146761       2.229577      -0.111427      -0.201854       2.360942       0.459806       4.849765           0.009259
           94              H      16.808583      14.615684       3.237622       0.082147       2.405140 0.20039383E+02  0.25160141E+03                                 3.165186                            2.774516      -1.679317       2.072362                    0.986832       4.842795      16.178118       0.338654       1.440527      -0.677034       0.005205      -0.014503      -0.038629       0.041588       0.017088      -0.031808       0.001443       0.011207       0.035654      -0.035416      -0.004707       0.040123              3.281475       2.630196      -0.095206      -0.176491       2.772986       1.145315       4.441243           0.019092
           95              H      13.018175       9.180352       9.174909       0.100153       1.833334 0.14481648E+02  0.16765292E+03                                 2.660574                            2.371511      -1.434583       2.203121                    0.990410       4.270625      13.702720       0.363287       1.456342      -0.675140       0.012844       0.015313       0.050963       0.054742      -0.010263       0.003265       0.035826       0.015438       0.053031      -0.041820       0.001373       0.040448              2.756523       2.231874       0.082408       0.718992       2.304562       0.529939       3.733133           0.012081
           96              H      13.018175      14.115987       6.810852       0.113669       1.030642 0.70036875E+01  0.68097681E+02                                 1.833812                            1.654296      -1.328598       2.252055                    0.993109       3.923837      11.808925       0.429902       1.465316      -0.669332       0.019838       0.033424       0.040645       0.056238       0.015775      -0.005806       0.004314      -0.006831       0.026533      -0.022243       0.010462       0.011781              1.935974       1.633994       0.334428       0.389694       1.931401       0.483666       2.242528          -0.001582
           97              H      12.111660       7.540553       5.747273       0.107641       1.328672 0.91161837E+01  0.93962484E+02                                 2.119181                            1.849347      -1.327853       2.248456                    0.993045       3.979330      12.029417       0.422386       1.406873      -0.681313      -0.006655      -0.036755      -0.040472       0.055074      -0.011497       0.013758       0.009371      -0.026266       0.016430      -0.028076       0.010423       0.017652              2.311026       1.601185      -0.087764      -0.008453       2.708613       0.999577       2.623280           0.003223
           98              H       7.084309      10.740778       5.742338       0.076137       2.223756 0.17328270E+02  0.20836516E+03                                 2.887719                            2.485938      -1.771995       2.008119                    0.989083       4.803446      15.356160       0.380872       1.337386      -0.694469      -0.022950      -0.002777      -0.021900       0.031844      -0.004433      -0.015154      -0.018858       0.028774      -0.025871      -0.032033       0.006113       0.025920              3.131875       3.519858       0.506492       1.293361       2.352198       0.516849       3.523571           0.021931
           99              H      12.106470      12.633132       3.304250       0.103871       2.211501 0.17346658E+02  0.20853655E+03                                 2.986358                            2.584751      -1.171947       2.327704                    0.994584       4.095478      13.069776       0.352766       1.444285      -0.681589      -0.008237      -0.015616      -0.049326       0.052391       0.001383       0.011002       0.025044      -0.001642       0.029342      -0.024898      -0.006462       0.031360              3.146690       2.229534       0.111422       0.201847       2.360893       0.459790       4.849644           0.009259
          100              H       8.158633      12.443716       9.100878       0.082146       2.405207 0.20040071E+02  0.25161242E+03                                 3.165248                            2.774566      -1.679345       2.072347                    0.986832       4.842894      16.178572       0.338650       1.440530      -0.677033       0.005207       0.014503       0.038627       0.041587      -0.017089       0.031812       0.001444       0.011202       0.035654      -0.035420      -0.004707       0.040127              3.281542       2.630249       0.095210       0.176500       2.773038       1.145346       4.441339           0.019093
          101              H       4.281725      17.879048      21.513409       0.100154       1.833273 0.14481047E+02  0.16764397E+03                                 2.660504                            2.371453      -1.434547       2.203140                    0.990411       4.270525      13.702251       0.363294       1.456332      -0.675142      -0.012844      -0.015311       0.050964       0.054742      -0.010265      -0.003267      -0.035822       0.015435       0.053032      -0.041817       0.001373       0.040445              2.756447       2.231821       0.082405      -0.718966       2.304500      -0.529916       3.733022           0.012079
          102              H       4.281725      12.943413      19.149352       0.113670       1.030637 0.70036457E+01  0.68097176E+02                                 1.833807                            1.654292      -1.328592       2.252058                    0.993109       3.923826      11.808885       0.429902       1.465317      -0.669332      -0.019839      -0.033424       0.040645       0.056238       0.015775       0.005806      -0.004313      -0.006831       0.026533      -0.022243       0.010462       0.011782              1.935969       1.633989       0.334427      -0.389693       1.931395      -0.483664       2.242523          -0.001582
          103              H       5.188240       1.479247      18.085773       0.107641       1.328672 0.91161911E+01  0.93962589E+02                                 2.119182                            1.849348      -1.327855       2.248455                    0.993045       3.979333      12.029432       0.422386       1.406874      -0.681312       0.006655       0.036754      -0.040472       0.055074      -0.011497      -0.013758      -0.009371      -0.026266       0.016430      -0.028075       0.010423       0.017652              2.311028       1.601187      -0.087765       0.008453       2.708615      -0.999578       2.623281           0.003223
          104              H      10.215591      16.318622      18.080838       0.076137       2.223751 0.17328223E+02  0.20836446E+03                                 2.887717                            2.485936      -1.771992       2.008121                    0.989083       4.803438      15.356132       0.380872       1.337387      -0.694469       0.022951       0.002777      -0.021900       0.031844      -0.004433       0.015154       0.018857       0.028775      -0.025871      -0.032033       0.006112       0.025921              3.131872       3.519852       0.506492      -1.293359       2.352196      -0.516850       3.523568           0.021931
          105              H       5.193430      14.426268      15.642750       0.103871       2.211560 0.17347227E+02  0.20854525E+03                                 2.986418                            2.584798      -1.171974       2.327690                    0.994583       4.095541      13.070068       0.352762       1.444290      -0.681588       0.008238       0.015617      -0.049325       0.052391       0.001382      -0.011004      -0.025046      -0.001641       0.029341      -0.024902      -0.006461       0.031362              3.146755       2.229573       0.111427      -0.201853       2.360937      -0.459804       4.849755           0.009259
          106              H       9.141267      14.615684      21.439378       0.082145       2.405259 0.20040614E+02  0.25162121E+03                                 3.165303                            2.774610      -1.679365       2.072336                    0.986832       4.842974      16.178956       0.338646       1.440536      -0.677031      -0.005209      -0.014503       0.038626       0.041587      -0.017088      -0.031816      -0.001444       0.011199       0.035651      -0.035423      -0.004707       0.040129              3.281600       2.630295       0.095214      -0.176507       2.773083      -1.145372       4.441422           0.019093
          107              H      12.931675       9.180352      15.502091       0.100154       1.833258 0.14480895E+02  0.16764170E+03                                 2.660487                            2.371439      -1.434535       2.203146                    0.990411       4.270495      13.702117       0.363295       1.456330      -0.675143      -0.012845       0.015311      -0.050964       0.054742       0.010265       0.003268      -0.035820       0.015434       0.053031      -0.041816       0.001373       0.040443              2.756430       2.231808      -0.082405       0.718960       2.304485      -0.529911       3.732998           0.012080
          108              H      12.931675      14.115987      17.866148       0.113670       1.030635 0.70036192E+01  0.68096835E+02                                 1.833803                            1.654288      -1.328586       2.252061                    0.993109       3.923815      11.808834       0.429903       1.465314      -0.669332      -0.019839       0.033424      -0.040645       0.056238      -0.015775      -0.005806      -0.004313      -0.006831       0.026533      -0.022243       0.010462       0.011782              1.935964       1.633985      -0.334426       0.389692       1.931390      -0.483664       2.242517          -0.001582
          109              H      13.838190       7.540553      18.929727       0.107641       1.328674 0.91162095E+01  0.93962826E+02                                 2.119183                            1.849349      -1.327857       2.248454                    0.993045       3.979338      12.029450       0.422386       1.406873      -0.681312       0.006655      -0.036754       0.040472       0.055074       0.011497       0.013758      -0.009371      -0.026266       0.016430      -0.028075       0.010423       0.017653              2.311029       1.601188       0.087765      -0.008453       2.708618      -0.999578       2.623282           0.003222
          110              H       1.565641      10.740778      18.934662       0.076137       2.223746 0.17328178E+02  0.20836379E+03                                 2.887712                            2.485933      -1.771991       2.008122                    0.989083       4.803434      15.356116       0.380872       1.337388      -0.694469       0.022950      -0.002777       0.021901       0.031845       0.004433      -0.015153       0.018857       0.028775      -0.025870      -0.032032       0.006112       0.025920              3.131867       3.519847      -0.506490       1.293355       2.352193      -0.516847       3.523560           0.021931
          111              H      13.843380      12.633132      21.372750       0.103870       2.211632 0.17347906E+02  0.20855570E+03                                 2.986493                            2.584857      -1.172002       2.327676                    0.994583       4.095617      13.070434       0.352756       1.444299      -0.681586       0.008239      -0.015618       0.049325       0.052390      -0.001381       0.011006      -0.025049      -0.001641       0.029339      -0.024906      -0.006459       0.031365              3.146837       2.229623      -0.111433       0.201861       2.360993      -0.459822       4.849895           0.009259
          112              H       0.491317      12.443716      15.576122       0.082147       2.405196 0.20039958E+02  0.25161063E+03                                 3.165238                            2.774558      -1.679341       2.072349                    0.986832       4.842879      16.178505       0.338651       1.440529      -0.677033      -0.005207       0.014503      -0.038628       0.041588       0.017089       0.031812      -0.001444       0.011203       0.035654      -0.035419      -0.004707       0.040126              3.281531       2.630241      -0.095209       0.176498       2.773030      -1.145340       4.441324           0.019092
          113              C      13.301893       0.009020      20.651194       0.133958      27.762339 0.32798310E+03  0.73472306E+04                                 8.451491                            6.314852      -0.055156       1.993018                    0.998736      27.613438      83.302858       0.599691       0.455938      -1.017566       0.025804      -0.026709      -0.042433       0.056390      -0.010598       0.038526       0.038499       0.073754       0.081647      -0.073143       0.005240       0.067903              9.667005       6.765230       2.575120      -2.147806      11.647580       2.465167      10.588205           0.018356
          114              C      13.298433       4.544175      18.466786       0.152375      25.871178 0.31496457E+03  0.69224000E+04                                 7.969102                            6.137867       0.094242       2.062891                    0.998306      25.926688      75.244488       0.621307       0.448543      -1.030902       0.008371      -0.007611      -0.044472       0.045888       0.013242       0.000016       0.021417       0.023011      -0.037183      -0.032098       0.005614       0.026484              9.070150       6.678588      -3.721415      -0.611499       9.654067       0.962517      10.877793           0.005538
          115              C      13.793210      17.168287      18.813498       0.143211      27.303806 0.31439432E+03  0.69029851E+04                                 8.245366                            6.089298       0.196499       2.090198                    0.998886      26.060974      75.462474       0.630744       0.442274      -1.035099      -0.010333       0.009146       0.052898       0.054669      -0.022445       0.000353       0.002098      -0.014275      -0.010670      -0.021901      -0.003506       0.025408              9.867502       6.373133       2.868539      -0.940870      13.538784       3.902839       9.690588           0.012909
          116              C       1.039724       2.079966      18.786353       0.165819      25.873009 0.29755839E+03  0.64651045E+04                                 7.951681                            5.900904       0.170657       2.086953                    0.998620      25.922462      75.468368       0.642402       0.438830      -1.033746       0.004910       0.045552       0.037961       0.059499       0.001573      -0.000013      -0.052220      -0.036576      -0.021759      -0.046915      -0.014655       0.061570              9.330780      13.672793      -1.011232      -2.838385       5.181112       2.133521       9.138437           0.013629
          117              C      13.789750       3.746825      16.582944       0.136073      25.745018 0.30164853E+03  0.65590647E+04                                 7.769987                            5.825065       0.342252       2.127456                    0.999885      26.184397      75.606676       0.667780       0.421824      -1.046767      -0.010831       0.019621       0.043584       0.049009       0.034502      -0.025363       0.035305       0.023355      -0.038450      -0.065731       0.022897       0.042833              8.702365       6.030073      -2.780357      -0.197462       8.077812       0.786709      11.999209           0.009600
          118              C       0.465367       2.996378      20.591723       0.131048      27.829923 0.32391163E+03  0.72431908E+04                                 8.440406                            6.237608      -0.022574       2.001133                    0.999009      27.784256      84.114827       0.608082       0.450444      -1.019275       0.013385      -0.022957      -0.051199       0.057684       0.028658      -0.044140      -0.036934      -0.079649       0.041571      -0.070781      -0.010504       0.081285              9.639368      12.703485      -0.512015      -1.008769       5.827180       3.116326      10.387440           0.019216
          119              C       4.651943       9.010780      16.364306       0.133959      27.762141 0.32798094E+03  0.73471621E+04                                 8.451427                            6.314818      -0.055125       1.993028                    0.998736      27.613269      83.301942       0.599695       0.455936      -1.017568       0.025804       0.026711       0.042432       0.056390       0.010597      -0.038523       0.038493       0.073750       0.081654      -0.073137       0.005237       0.067900              9.666924       6.765178      -2.575092       2.147785      11.647476       2.465141      10.588119           0.018354
          120              C       4.648483       4.475625      18.548714       0.152375      25.871130 0.31496386E+03  0.69223801E+04                                 7.969090                            6.137858       0.094247       2.062893                    0.998306      25.926656      75.244356       0.621308       0.448543      -1.030903       0.008371       0.007611       0.044472       0.045888      -0.013241      -0.000016       0.021416       0.023011      -0.037185      -0.032098       0.005614       0.026484              9.070136       6.678578       3.721408       0.611498       9.654051       0.962515      10.877779           0.005537
          121              C       5.143260       9.891113      18.202002       0.143210      27.303919 0.31439581E+03  0.69030268E+04                                 8.245395                            6.089318       0.196487       2.090193                    0.998886      26.061036      75.462739       0.630742       0.442274      -1.035099      -0.010333      -0.009146      -0.052898       0.054669       0.022446      -0.000352       0.002099      -0.014274      -0.010668      -0.021902      -0.003506       0.025408              9.867539       6.373154      -2.868553       0.940868      13.538847       3.902857       9.690616           0.012910
          122              C       9.689674       6.939834      18.229147       0.165818      25.873066 0.29755908E+03  0.64651240E+04                                 7.951696                            5.900913       0.170650       2.086950                    0.998620      25.922500      75.468532       0.642401       0.438830      -1.033746       0.004909      -0.045552      -0.037961       0.059499      -0.001573       0.000013      -0.052220      -0.036577      -0.021758      -0.046915      -0.014656       0.061570              9.330799      13.672823       1.011235       2.838393       5.181120       2.133525       9.138453           0.013629
          123              C       5.139800       5.272975      20.432556       0.136073      25.745080 0.30164922E+03  0.65590857E+04                                 7.770006                            5.825077       0.342244       2.127453                    0.999885      26.184448      75.606945       0.667779       0.421825      -1.046766      -0.010831      -0.019620      -0.043584       0.049009      -0.034503       0.025364       0.035307       0.023355      -0.038452      -0.065733       0.022898       0.042834              8.702388       6.030088       2.780367       0.197463       8.077835       0.786712      11.999241           0.009599
          124              C       9.115317       6.023422      16.423777       0.131048      27.829842 0.32391075E+03  0.72431627E+04                                 8.440379                            6.237593      -0.022561       2.001138                    0.999010      27.784185      84.114436       0.608083       0.450443      -1.019276       0.013386       0.022957       0.051198       0.057684      -0.028658       0.044137      -0.036934      -0.079648       0.041574      -0.070779      -0.010505       0.081283              9.639334      12.703434       0.512013       1.008765       5.827162       3.116314      10.387407           0.019216
          125              C      12.647957       0.009020       4.025806       0.133960      27.761964 0.32797906E+03  0.73471025E+04                                 8.451371                            6.314788      -0.055097       1.993038                    0.998736      27.613119      83.301131       0.599699       0.455935      -1.017570      -0.025803      -0.026712       0.042431       0.056389       0.010595       0.038520      -0.038488       0.073746       0.081661      -0.073131       0.005235       0.067896              9.666852       6.765134      -2.575070      -2.147767      11.647385      -2.465114      10.588037           0.018355
          126              C      12.651417       4.544175       6.210214       0.152377      25.870968 0.31496147E+03  0.69223124E+04                                 7.969046                            6.137825       0.094265       2.062901                    0.998306      25.926552      75.243905       0.621312       0.448542      -1.030904      -0.008370      -0.007610       0.044472       0.045888      -0.013241       0.000017      -0.021415       0.023011      -0.037189      -0.032097       0.005613       0.026484              9.070086       6.678542       3.721383      -0.611496       9.653988      -0.962513      10.877728           0.005538
          127              C      12.156640      17.168287       5.863502       0.143210      27.304015 0.31439710E+03  0.69030633E+04                                 8.245421                            6.089336       0.196477       2.090189                    0.998886      26.061088      75.462967       0.630740       0.442275      -1.035098       0.010333       0.009147      -0.052898       0.054669       0.022447       0.000353      -0.002100      -0.014274      -0.010665      -0.021903      -0.003505       0.025408              9.867571       6.373173      -2.868568      -0.940867      13.538902      -3.902869       9.690637           0.012910
          128              C       7.610226       2.079966       5.890647       0.165820      25.872988 0.29755767E+03  0.64650869E+04                                 7.951679                            5.900897       0.170654       2.086952                    0.998620      25.922466      75.468433       0.642402       0.438830      -1.033746      -0.004910       0.045552      -0.037962       0.059499      -0.001574      -0.000012       0.052221      -0.036576      -0.021762      -0.046917      -0.014654       0.061571              9.330780      13.672786       1.011240      -2.838393       5.181111      -2.133527       9.138444           0.013628
          129              C      12.160100       3.746825       8.094056       0.136072      25.745330 0.30165175E+03  0.65591663E+04                                 7.770094                            5.825122       0.342208       2.127441                    0.999885      26.184652      75.608127       0.667771       0.421828      -1.046762       0.010830       0.019619      -0.043585       0.049009      -0.034505      -0.025368      -0.035312       0.023357      -0.038465      -0.065741       0.022902       0.042839              8.702496       6.030154       2.780409      -0.197467       8.077928      -0.786727      11.999406           0.009600
          130              C       8.184583       2.996378       4.085277       0.131047      27.830026 0.32391268E+03  0.72432241E+04                                 8.440438                            6.237625      -0.022590       2.001127                    0.999009      27.784343      84.115291       0.608079       0.450445      -1.019274      -0.013384      -0.022956       0.051200       0.057685      -0.028658      -0.044143       0.036934      -0.079653       0.041565      -0.070785      -0.010502       0.081287              9.639409      12.703541       0.512023      -1.008777       5.827200      -3.116342      10.387487           0.019217
          131              C       3.998007       9.010780       8.312694       0.133959      27.762141 0.32798090E+03  0.73471612E+04                                 8.451427                            6.314817      -0.055127       1.993028                    0.998736      27.613270      83.301951       0.599696       0.455936      -1.017568      -0.025803       0.026710      -0.042433       0.056390      -0.010597      -0.038523      -0.038494       0.073750       0.081652      -0.073138       0.005238       0.067900              9.666925       6.765181       2.575095       2.147786      11.647477      -2.465140      10.588117           0.018355
          132              C       4.001467       4.475625       6.128286       0.152376      25.871054 0.31496276E+03  0.69223485E+04                                 7.969069                            6.137843       0.094255       2.062897                    0.998306      25.926603      75.244119       0.621310       0.448542      -1.030903      -0.008370       0.007610      -0.044472       0.045888       0.013241      -0.000016      -0.021416       0.023011      -0.037187      -0.032097       0.005613       0.026484              9.070111       6.678563      -3.721398       0.611496       9.654023      -0.962514      10.877748           0.005538
          133              C       3.506690       9.891113       6.474998       0.143210      27.303921 0.31439583E+03  0.69030275E+04                                 8.245396                            6.089318       0.196486       2.090193                    0.998886      26.061037      75.462748       0.630742       0.442274      -1.035099       0.010333      -0.009146       0.052898       0.054669      -0.022446      -0.000352      -0.002099      -0.014275      -0.010669      -0.021902      -0.003506       0.025408              9.867540       6.373157       2.868558       0.940867      13.538849      -3.902855       9.690615           0.012910
          134              C      16.260176       6.939834       6.447853       0.165820      25.872861 0.29755618E+03  0.64650441E+04                                 7.951642                            5.900873       0.170671       2.086959                    0.998620      25.922385      75.468045       0.642405       0.438829      -1.033747      -0.004911      -0.045551       0.037962       0.059499       0.001573       0.000012       0.052221      -0.036575      -0.021765      -0.046917      -0.014653       0.061571              9.330732      13.672703      -1.011231       2.838371       5.181090      -2.133518       9.138404           0.013629
          135              C       3.510150       5.272975       4.244444       0.136073      25.745165 0.30165006E+03  0.65591125E+04                                 7.770035                            5.825091       0.342232       2.127449                    0.999885      26.184518      75.607341       0.667776       0.421826      -1.046765       0.010831      -0.019620       0.043584       0.049009       0.034504       0.025366      -0.035308       0.023356      -0.038457      -0.065736       0.022900       0.042836              8.702423       6.030110      -2.780381       0.197463       8.077866      -0.786717      11.999293           0.009601
          136              C      16.834533       6.023422       8.253223       0.131046      27.830258 0.32391525E+03  0.72433054E+04                                 8.440514                            6.237668      -0.022626       2.001115                    0.999009      27.784544      84.116400       0.608074       0.450448      -1.019271      -0.013383       0.022956      -0.051201       0.057685       0.028659       0.044150       0.036935      -0.079657       0.041558      -0.070791      -0.010501       0.081291              9.639506      12.703688      -0.512028       1.008791       5.827249      -3.116375      10.387582           0.019219
          137              C       3.998007      -0.009020       4.025806       0.133958      27.762255 0.32798232E+03  0.73472049E+04                                 8.451463                            6.314839      -0.055143       1.993022                    0.998736      27.613364      83.302444       0.599693       0.455938      -1.017567      -0.025804       0.026711       0.042432       0.056390      -0.010596       0.038524       0.038495       0.073751       0.081654      -0.073139       0.005237       0.067902              9.666969       6.765204       2.575106      -2.147794      11.647537       2.465158      10.588166           0.018355
          138              C       4.001467      13.495425       6.210214       0.152376      25.871115 0.31496364E+03  0.69223742E+04                                 7.969087                            6.137856       0.094247       2.062894                    0.998306      25.926650      75.244345       0.621308       0.448543      -1.030903      -0.008371       0.007610       0.044472       0.045888       0.013241       0.000017       0.021416       0.023011      -0.037185      -0.032098       0.005614       0.026483              9.070133       6.678574      -3.721405      -0.611498       9.654048       0.962515      10.877777           0.005537
          139              C       3.506690       0.871313       5.863502       0.143210      27.303960 0.31439629E+03  0.69030415E+04                                 8.245409                            6.089325       0.196481       2.090191                    0.998886      26.061066      75.462904       0.630741       0.442275      -1.035098       0.010333      -0.009146      -0.052899       0.054669      -0.022446       0.000351       0.002099      -0.014276      -0.010670      -0.021902      -0.003506       0.025408              9.867558       6.373164       2.868558      -0.940870      13.538874       3.902868       9.690635           0.012909
          140              C      16.260176      15.959634       5.890647       0.165818      25.873113 0.29755985E+03  0.64651452E+04                                 7.951709                            5.900924       0.170646       2.086948                    0.998620      25.922523      75.468629       0.642400       0.438831      -1.033746      -0.004909      -0.045553      -0.037961       0.059500       0.001573      -0.000014      -0.052220      -0.036577      -0.021757      -0.046914      -0.014656       0.061570              9.330814      13.672855      -1.011234      -2.838395       5.181127       2.133525       9.138460           0.013629
          141              C       3.510150      14.292775       8.094056       0.136073      25.745142 0.30164987E+03  0.65591062E+04                                 7.770027                            5.825088       0.342236       2.127451                    0.999885      26.184497      75.607221       0.667777       0.421826      -1.046765       0.010831      -0.019620      -0.043584       0.049009       0.034503      -0.025365       0.035308       0.023356      -0.038455      -0.065735       0.022899       0.042835              8.702413       6.030103      -2.780376      -0.197465       8.077859       0.786715      11.999278           0.009599
          142              C      16.834533      15.043222       4.085277       0.131048      27.829729 0.32390948E+03  0.72431232E+04                                 8.440344                            6.237573      -0.022544       2.001144                    0.999010      27.784090      84.113926       0.608086       0.450442      -1.019277      -0.013386       0.022957       0.051198       0.057684       0.028657      -0.044134      -0.036934      -0.079645       0.041577      -0.070776      -0.010506       0.081281              9.639289      12.703369      -0.512008      -1.008756       5.827139       3.116298      10.387360           0.019216
          143              C      12.647957       9.028820       8.312694       0.133958      27.762367 0.32798338E+03  0.73472396E+04                                 8.451499                            6.314856      -0.055161       1.993016                    0.998736      27.613463      83.302998       0.599691       0.455939      -1.017565      -0.025804      -0.026709      -0.042434       0.056390       0.010599      -0.038526       0.038500       0.073754       0.081645      -0.073145       0.005241       0.067904              9.667017       6.765237      -2.575124       2.147810      11.647594       2.465172      10.588219           0.018356
          144              C      12.651417      13.563975       6.128286       0.152374      25.871232 0.31496536E+03  0.69224224E+04                                 7.969117                            6.137878       0.094235       2.062888                    0.998306      25.926724      75.244646       0.621306       0.448544      -1.030902      -0.008371      -0.007611      -0.044472       0.045888      -0.013242      -0.000016       0.021417       0.023011      -0.037183      -0.032099       0.005615       0.026484              9.070166       6.678601       3.721425       0.611500       9.654090       0.962518      10.877807           0.005537
          145              C      12.156640       8.148487       6.474998       0.143211      27.303817 0.31439445E+03  0.69029888E+04                                 8.245369                            6.089299       0.196497       2.090197                    0.998886      26.060984      75.462521       0.630744       0.442274      -1.035099       0.010333       0.009145       0.052899       0.054669       0.022445      -0.000352       0.002098      -0.014275      -0.010672      -0.021901      -0.003507       0.025408              9.867505       6.373137      -2.868541       0.940870      13.538788       3.902840       9.690591           0.012910
          146              C       7.610226      11.099766       6.447853       0.165819      25.872965 0.29755770E+03  0.64650853E+04                                 7.951668                            5.900894       0.170661       2.086954                    0.998620      25.922437      75.468251       0.642403       0.438829      -1.033747      -0.004910       0.045552       0.037961       0.059499      -0.001573       0.000013      -0.052221      -0.036576      -0.021761      -0.046916      -0.014655       0.061570              9.330764      13.672764       1.011230       2.838383       5.181104       2.133519       9.138425           0.013629
          147              C      12.160100      12.766625       4.244444       0.136074      25.744946 0.30164783E+03  0.65590423E+04                                 7.769961                            5.825052       0.342263       2.127460                    0.999885      26.184340      75.606342       0.667783       0.421823      -1.046768       0.010832       0.019621       0.043584       0.049009      -0.034502       0.025362       0.035304       0.023355      -0.038446      -0.065728       0.022896       0.042832              8.702333       6.030054       2.780345       0.197461       8.077786       0.786705      11.999158           0.009600
          148              C       8.184583      12.016178       8.253223       0.131048      27.829992 0.32391237E+03  0.72432140E+04                                 8.440428                            6.237620      -0.022586       2.001129                    0.999009      27.784316      84.115149       0.608080       0.450445      -1.019274      -0.013385      -0.022956      -0.051199       0.057685      -0.028658       0.044142      -0.036935      -0.079652       0.041568      -0.070783      -0.010503       0.081287              9.639396      12.703526       0.512016       1.008775       5.827194       3.116336      10.387467           0.019217
          149              C       4.651943      -0.009020      20.651194       0.133959      27.762146 0.32798112E+03  0.73471667E+04                                 8.451428                            6.314820      -0.055126       1.993028                    0.998736      27.613271      83.301937       0.599695       0.455936      -1.017568       0.025804       0.026711      -0.042432       0.056390       0.010595       0.038522      -0.038493       0.073750       0.081657      -0.073136       0.005236       0.067900              9.666924       6.765180      -2.575095      -2.147783      11.647479      -2.465140      10.588114           0.018355
          150              C       4.648483      13.495425      18.466786       0.152376      25.871133 0.31496389E+03  0.69223812E+04                                 7.969091                            6.137858       0.094245       2.062893                    0.998306      25.926661      75.244385       0.621308       0.448543      -1.030903       0.008371       0.007610      -0.044472       0.045888      -0.013241       0.000017      -0.021416       0.023011      -0.037185      -0.032098       0.005614       0.026484              9.070137       6.678580       3.721409      -0.611497       9.654050      -0.962514      10.877781           0.005537
          151              C       5.143260       0.871313      18.813498       0.143210      27.303934 0.31439601E+03  0.69030324E+04                                 8.245400                            6.089320       0.196485       2.090192                    0.998886      26.061042      75.462768       0.630741       0.442275      -1.035098      -0.010333      -0.009146       0.052898       0.054669       0.022446       0.000353      -0.002099      -0.014274      -0.010668      -0.021902      -0.003505       0.025408              9.867545       6.373158      -2.868557      -0.940866      13.538857      -3.902862       9.690621           0.012910
          152              C       9.689674      15.959634      18.786353       0.165820      25.872877 0.29755657E+03  0.64650542E+04                                 7.951645                            5.900878       0.170669       2.086958                    0.998620      25.922390      75.468053       0.642404       0.438829      -1.033747       0.004910      -0.045551       0.037962       0.059499      -0.001573      -0.000012       0.052221      -0.036575      -0.021764      -0.046917      -0.014653       0.061570              9.330734      13.672709       1.011229      -2.838367       5.181091      -2.133517       9.138402           0.013629
          153              C       5.139800      14.292775      16.582944       0.136073      25.745112 0.30164951E+03  0.65590951E+04                                 7.770017                            5.825082       0.342240       2.127452                    0.999885      26.184473      75.607086       0.667778       0.421825      -1.046766      -0.010831      -0.019620       0.043584       0.049009      -0.034503      -0.025365      -0.035307       0.023356      -0.038454      -0.065734       0.022899       0.042835              8.702401       6.030096       2.780371      -0.197462       8.077844      -0.786714      11.999263           0.009599
          154              C       9.115317      15.043222      20.591723       0.131047      27.830185 0.32391444E+03  0.72432798E+04                                 8.440490                            6.237654      -0.022614       2.001119                    0.999009      27.784483      84.116064       0.608076       0.450447      -1.019272       0.013383       0.022955      -0.051201       0.057685      -0.028658      -0.044148       0.036934      -0.079656       0.041558      -0.070789      -0.010501       0.081290              9.639475      12.703642       0.512025      -1.008785       5.827233      -3.116365      10.387550           0.019217
          155              C      13.301893       9.028820      16.364306       0.133960      27.761987 0.32797912E+03  0.73471061E+04                                 8.451380                            6.314790      -0.055102       1.993037                    0.998736      27.613144      83.301286       0.599699       0.455935      -1.017569       0.025803      -0.026711       0.042432       0.056389      -0.010597      -0.038521      -0.038490       0.073747       0.081654      -0.073134       0.005237       0.067897              9.666864       6.765141       2.575071       2.147773      11.647394      -2.465119      10.588058           0.018355
          156              C      13.298433      13.563975      18.548714       0.152377      25.870962 0.31496138E+03  0.69223094E+04                                 7.969044                            6.137824       0.094267       2.062901                    0.998306      25.926544      75.243855       0.621312       0.448542      -1.030904       0.008370      -0.007610       0.044472       0.045888       0.013241      -0.000016      -0.021415       0.023011      -0.037189      -0.032097       0.005613       0.026484              9.070082       6.678539      -3.721381       0.611495       9.653986      -0.962514      10.877721           0.005537
          157              C      13.793210       8.148487      18.202002       0.143210      27.303998 0.31439689E+03  0.69030575E+04                                 8.245416                            6.089332       0.196478       2.090189                    0.998886      26.061083      75.462944       0.630740       0.442275      -1.035098      -0.010333       0.009146      -0.052898       0.054669      -0.022446      -0.000352      -0.002099      -0.014274      -0.010667      -0.021903      -0.003505       0.025408              9.867564       6.373170       2.868565       0.940869      13.538886      -3.902863       9.690635           0.012910
          158              C       1.039724      11.099766      18.229147       0.165819      25.872980 0.29755803E+03  0.64650943E+04                                 7.951672                            5.900898       0.170661       2.086954                    0.998620      25.922444      75.468279       0.642402       0.438829      -1.033747       0.004910       0.045552      -0.037961       0.059499       0.001573       0.000013       0.052220      -0.036576      -0.021760      -0.046915      -0.014655       0.061570              9.330768      13.672772      -1.011232       2.838378       5.181106      -2.133519       9.138426           0.013628
          159              C      13.789750      12.766625      20.432556       0.136072      25.745299 0.30165146E+03  0.65591565E+04                                 7.770081                            5.825116       0.342214       2.127443                    0.999885      26.184627      75.607962       0.667773       0.421828      -1.046763      -0.010830       0.019619      -0.043585       0.049009       0.034505       0.025368      -0.035311       0.023356      -0.038463      -0.065740       0.022901       0.042838              8.702480       6.030144      -2.780403       0.197466       8.077916      -0.786724      11.999379           0.009600
          160              C       0.465367      12.016178      16.423777       0.131048      27.829967 0.32391213E+03  0.72432064E+04                                 8.440420                            6.237616      -0.022581       2.001131                    0.999009      27.784293      84.115023       0.608081       0.450445      -1.019274       0.013385      -0.022956       0.051199       0.057684       0.028658       0.044141       0.036934      -0.079651       0.041569      -0.070782      -0.010503       0.081286              9.639386      12.703511      -0.512017       1.008770       5.827187      -3.116331      10.387459           0.019216
          161              N      13.082184       4.738101      17.163100      -0.270185      39.111508 0.52887363E+03  0.12939060E+05                                 9.822272                            7.548309      -0.004516       2.025434                    0.998168      28.667022      81.592217       0.619693       0.403998      -1.082158       0.049586      -0.056269       0.057091       0.094257      -0.018527      -0.037657       0.047324      -0.020309      -0.041896      -0.057481      -0.013357       0.070838             11.509251       9.495103      -6.074869       0.816689      14.298525      -0.884394      10.734126           0.010800
          162              N      13.073534      16.939184      19.932106      -0.266207      39.660506 0.52823228E+03  0.12918529E+05                                 9.939433                            7.535020      -0.005083       2.029333                    0.997599      28.559952      81.253340       0.621359       0.403065      -1.082861       0.056375       0.061418      -0.032110       0.089339       0.001878      -0.006073       0.059276      -0.016286      -0.032523      -0.059767      -0.002201       0.061968             12.067829       9.392051       5.774617      -1.323345      17.717247       1.977090       9.094189           0.008258
          163              N      14.082119       0.853634      20.047101      -0.194656      37.087955 0.49252964E+03  0.11787058E+05                                 9.448847                            7.210340       0.173457       2.084369                    0.998508      27.762281      77.071947       0.646581       0.395832      -1.092335      -0.007721      -0.119038      -0.093977       0.151859       0.002758      -0.033807      -0.003522       0.007167       0.226312      -0.044624      -0.040540       0.085164             11.465495       8.093007       4.776036      -1.276349      17.496945       1.915834       8.806534           0.010492
          164              N      16.658247       2.687900      19.964680      -0.190417      37.026670 0.48218341E+03  0.11454938E+05                                 9.389825                            7.087739       0.250350       2.110605                    0.999046      27.440233      75.393459       0.659920       0.390692      -1.098151       0.111720      -0.050299      -0.099529       0.157853       0.023002       0.017865       0.015175      -0.019215       0.189693      -0.056922      -0.013245       0.070167             11.472801      19.781914      -0.507365      -1.056920       6.006100       1.856137       8.630389           0.008484
          165              N      14.419467       0.274202      18.837435      -0.113939      35.043866 0.47033369E+03  0.11154741E+05                                 9.215920                            7.166350      -0.003726       2.051400                    0.997664      26.787650      74.639109       0.630713       0.409469      -1.080416      -0.069210       0.001653       0.117279       0.136188       0.003074       0.009882       0.044540      -0.076224       0.077608      -0.052418      -0.018340       0.070758             10.920573       8.680994       4.816134      -1.795499      15.318066       0.970141       8.762660           0.019335
          166              N      14.397842       2.986636      17.470576      -0.114491      32.612391 0.45463113E+03  0.10647575E+05                                 8.609476                            6.926954       0.105090       2.086134                    0.998538      26.331568      71.941451       0.660782       0.395783      -1.094101      -0.056677       0.087080       0.073394       0.127207       0.003940       0.000685       0.003163       0.004156       0.182533      -0.034935      -0.026024       0.060959              9.713947       8.142916      -4.441754       0.743627      11.164072      -0.876550       9.834854           0.011019
          167              N      14.066549       3.514114      18.702945      -0.201322      37.205585 0.53115314E+03  0.12987685E+05                                 9.558008                            7.617435      -0.110733       1.988880                    0.997754      28.456522      80.542137       0.611456       0.409665      -1.080150      -0.015113       0.022933      -0.156712       0.159100      -0.038786      -0.032216       0.063351      -0.048355       0.019831      -0.050919      -0.046847       0.097767             10.928182       8.455462      -4.593157       0.893778      11.778766      -1.108453      12.550319           0.009056
          168              N      17.025697       2.089707      18.788327      -0.103789      34.299926 0.45625772E+03  0.10720713E+05                                 9.056195                            7.022731       0.029798       2.067822                    0.997567      26.336586      72.635817       0.643072       0.405353      -1.084998       0.026245       0.072485       0.113127       0.136896      -0.011169      -0.042016      -0.000106       0.025888       0.038840      -0.036571      -0.016071       0.052641             10.727433      17.700850       0.439557      -0.216794       6.033186       1.859282       8.448262           0.018739
          169              N       1.558721       2.642801      19.902741      -0.254944      39.244300 0.51944182E+03  0.12643358E+05                                 9.868793                            7.468771       0.017052       2.040546                    0.997751      28.259600      80.063127       0.624867       0.402710      -1.083699      -0.077705      -0.004624      -0.042117       0.088506      -0.012543      -0.050290       0.021060       0.006765      -0.029497      -0.053196      -0.006440       0.059636             11.970365      20.635994      -0.641404      -0.896278       6.250182       1.829321       9.024919           0.008936
          170              N       4.432234       4.281699      19.852400      -0.270183      39.111622 0.52887516E+03  0.12939113E+05                                 9.822305                            7.548331      -0.004536       2.025428                    0.998167      28.667074      81.592550       0.619690       0.403999      -1.082157       0.049586       0.056268      -0.057092       0.094256       0.018527       0.037658       0.047325      -0.020309      -0.041906      -0.057484      -0.013355       0.070839             11.509293       9.495138       6.074895      -0.816689      14.298582      -0.884393      10.734159           0.010799
          171              N       4.423584      10.120216      17.083394      -0.266211      39.660179 0.52822812E+03  0.12918383E+05                                 9.939337                            7.534959      -0.005029       2.029351                    0.997599      28.559796      81.252377       0.621367       0.403062      -1.082864       0.056377      -0.061421       0.032108       0.089341      -0.001878       0.006075       0.059272      -0.016286      -0.032499      -0.059761      -0.002205       0.061966             12.067700       9.391960      -5.774553       1.323340      17.717039       1.977045       9.094101           0.008258
          172              N       5.432169       8.166166      16.968399      -0.194657      37.088009 0.49253088E+03  0.11787095E+05                                 9.448858                            7.210352       0.173452       2.084367                    0.998508      27.762313      77.072075       0.646580       0.395832      -1.092334      -0.007721       0.119038       0.093977       0.151860      -0.002759       0.033807      -0.003522       0.007166       0.226313      -0.044625      -0.040540       0.085164             11.465505       8.093002      -4.776024       1.276341      17.496965       1.915859       8.806548           0.010492
          173              N       8.008297       6.331900      17.050820      -0.190417      37.026680 0.48218371E+03  0.11454947E+05                                 9.389827                            7.087742       0.250348       2.110604                    0.999046      27.440240      75.393485       0.659920       0.390692      -1.098151       0.111720       0.050299       0.099529       0.157853      -0.023002      -0.017865       0.015175      -0.019214       0.189693      -0.056922      -0.013245       0.070167             11.472802      19.781909       0.507373       1.056930       6.006102       1.856139       8.630394           0.008485
          174              N       5.769517       8.745598      18.178065      -0.113939      35.043877 0.47033395E+03  0.11154750E+05                                 9.215923                            7.166352      -0.003728       2.051399                    0.997664      26.787663      74.639167       0.630712       0.409469      -1.080416      -0.069210      -0.001653      -0.117279       0.136188      -0.003074      -0.009881       0.044540      -0.076224       0.077607      -0.052418      -0.018340       0.070758             10.920577       8.680987      -4.816129       1.795489      15.318083       0.970157       8.762659           0.019335
          175              N       5.747892       6.033164      19.544924      -0.114491      32.612375 0.45463072E+03  0.10647562E+05                                 8.609472                            6.926949       0.105092       2.086134                    0.998538      26.331558      71.941404       0.660782       0.395782      -1.094101      -0.056677      -0.087080      -0.073394       0.127207      -0.003941      -0.000685       0.003163       0.004156       0.182534      -0.034935      -0.026024       0.060959              9.713944       8.142913       4.441754      -0.743631      11.164069      -0.876555       9.834850           0.011019
          176              N       5.416599       5.505686      18.312555      -0.201323      37.205598 0.53115327E+03  0.12987689E+05                                 9.558012                            7.617437      -0.110733       1.988880                    0.997754      28.456523      80.542143       0.611456       0.409665      -1.080150      -0.015113      -0.022933       0.156712       0.159100       0.038786       0.032216       0.063351      -0.048355       0.019831      -0.050919      -0.046847       0.097767             10.928187       8.455464       4.593159      -0.893781      11.778767      -1.108457      12.550330           0.009056
          177              N       8.375747       6.930093      18.227173      -0.103789      34.299915 0.45625753E+03  0.10720707E+05                                 9.056193                            7.022730       0.029799       2.067822                    0.997567      26.336582      72.635802       0.643072       0.405353      -1.084998       0.026245      -0.072485      -0.113127       0.136896       0.011169       0.042016      -0.000106       0.025888       0.038840      -0.036571      -0.016071       0.052641             10.727430      17.700847      -0.439552       0.216801       6.033184       1.859281       8.448260           0.018739
          178              N      10.208671       6.376999      17.112759      -0.254946      39.244185 0.51944042E+03  0.12643309E+05                                 9.868758                            7.468749       0.017070       2.040551                    0.997751      28.259550      80.062797       0.624870       0.402709      -1.083701      -0.077706       0.004624       0.042117       0.088507       0.012543       0.050288       0.021061       0.006765      -0.029488      -0.053193      -0.006442       0.059635             11.970316      20.635900       0.641395       0.896263       6.250160       1.829314       9.024889           0.008937
          179              N      12.867666       4.738101       7.513900      -0.270177      39.112097 0.52888162E+03  0.12939338E+05                                 9.822445                            7.548424      -0.004615       2.025403                    0.998167      28.667296      81.593960       0.619679       0.404004      -1.082151      -0.049584      -0.056264      -0.057094       0.094255       0.018527      -0.037661      -0.047329      -0.020308      -0.041943      -0.057495      -0.013349       0.070844             11.509467       9.495289       6.075005       0.816680      14.298808       0.884374      10.734305           0.010799
          180              N      12.876316      16.939184       4.744894      -0.266215      39.659917 0.52822488E+03  0.12918267E+05                                 9.939254                            7.534906      -0.004975       2.029368                    0.997600      28.559669      81.251539       0.621373       0.403059      -1.082868      -0.056378       0.061423       0.032106       0.089343      -0.001878      -0.006078      -0.059269      -0.016287      -0.032476      -0.059754      -0.002209       0.061963             12.067589       9.391885      -5.774504      -1.323338      17.716863      -1.976997       9.094020           0.008260
          181              N      11.867731       0.853634       4.629899      -0.194657      37.088068 0.49253219E+03  0.11787135E+05                                 9.448870                            7.210365       0.173445       2.084365                    0.998508      27.762347      77.072218       0.646578       0.395832      -1.092334       0.007721      -0.119038       0.093977       0.151860      -0.002759      -0.033807       0.003522       0.007165       0.226313      -0.044626      -0.040539       0.085164             11.465518       8.093004      -4.776019      -1.276334      17.496988      -1.915876       8.806560           0.010492
          182              N       9.291603       2.687900       4.712320      -0.190417      37.026621 0.48218239E+03  0.11454907E+05                                 9.389813                            7.087728       0.250354       2.110606                    0.999046      27.440206      75.393334       0.659921       0.390692      -1.098152      -0.111720      -0.050299       0.099529       0.157853      -0.023002       0.017865      -0.015175      -0.019216       0.189692      -0.056922      -0.013244       0.070167             11.472789      19.781897       0.507368      -1.056906       6.006091      -1.856135       8.630381           0.008485
          183              N      11.530383       0.274202       5.839565      -0.113939      35.043884 0.47033417E+03  0.11154757E+05                                 9.215926                            7.166355      -0.003731       2.051398                    0.997664      26.787674      74.639225       0.630712       0.409469      -1.080416       0.069210       0.001653      -0.117279       0.136187      -0.003074       0.009881      -0.044540      -0.076224       0.077607      -0.052418      -0.018340       0.070758             10.920581       8.680985      -4.816129      -1.795480      15.318102      -0.970167       8.762656           0.019335
          184              N      11.552008       2.986636       7.206424      -0.114490      32.612307 0.45462894E+03  0.10647509E+05                                 8.609457                            6.926929       0.105099       2.086137                    0.998538      26.331513      71.941210       0.660784       0.395782      -1.094102       0.056677       0.087079      -0.073393       0.127207      -0.003942       0.000685      -0.003163       0.004156       0.182533      -0.034936      -0.026023       0.060959              9.713932       8.142902       4.441751       0.743657      11.164043       0.876586       9.834850           0.011019
          185              N      11.883301       3.514114       5.974055      -0.201322      37.205605 0.53115302E+03  0.12987680E+05                                 9.558012                            7.617434      -0.110730       1.988880                    0.997754      28.456506      80.542055       0.611456       0.409665      -1.080150       0.015113       0.022933       0.156712       0.159100       0.038786      -0.032216      -0.063351      -0.048355       0.019830      -0.050919      -0.046848       0.097767             10.928190       8.455464       4.593156       0.893801      11.778752       1.108479      12.550355           0.009056
          186              N       8.924153       2.089707       5.888673      -0.103789      34.299917 0.45625734E+03  0.10720701E+05                                 9.056193                            7.022727       0.029801       2.067823                    0.997567      26.336571      72.635750       0.643072       0.405353      -1.084999      -0.026245       0.072485      -0.113127       0.136896       0.011169      -0.042016       0.000106       0.025888       0.038840      -0.036571      -0.016070       0.052641             10.727433      17.700858      -0.439551      -0.216789       6.033181      -1.859282       8.448259           0.018739
          187              N       7.091229       2.642801       4.774259      -0.254942      39.244487 0.51944427E+03  0.12643443E+05                                 9.868847                            7.468806       0.017023       2.040536                    0.997751      28.259688      80.063668       0.624863       0.402712      -1.083697       0.077704      -0.004624       0.042119       0.088506       0.012543      -0.050293      -0.021060       0.006764      -0.029511      -0.053200      -0.006437       0.059638             11.970434      20.636109       0.641418      -0.896295       6.250217      -1.829337       9.024977           0.008936
          188              N       4.217716       4.281699       4.824600      -0.270181      39.111761 0.52887704E+03  0.12939179E+05                                 9.822347                            7.548360      -0.004563       2.025419                    0.998167      28.667140      81.592982       0.619687       0.404000      -1.082155      -0.049585       0.056267       0.057093       0.094256      -0.018526       0.037659      -0.047326      -0.020309      -0.041919      -0.057488      -0.013353       0.070841             11.509345       9.495185      -6.074929      -0.816684      14.298651       0.884383      10.734199           0.010800
          189              N       4.226366      10.120216       7.593606      -0.266210      39.660213 0.52822857E+03  0.12918399E+05                                 9.939347                            7.534966      -0.005036       2.029349                    0.997599      28.559813      81.252482       0.621366       0.403062      -1.082864      -0.056377      -0.061420      -0.032108       0.089341       0.001878       0.006075      -0.059273      -0.016286      -0.032503      -0.059762      -0.002204       0.061966             12.067714       9.391973       5.774563       1.323341      17.717061      -1.977047       9.094108           0.008258
          190              N       3.217781       8.166166       7.708601      -0.194657      37.087960 0.49253015E+03  0.11787072E+05                                 9.448845                            7.210344       0.173455       2.084368                    0.998508      27.762292      77.071967       0.646580       0.395832      -1.092335       0.007721       0.119038      -0.093977       0.151860       0.002758       0.033807       0.003522       0.007166       0.226312      -0.044624      -0.040540       0.085164             11.465490       8.093000       4.776025       1.276338      17.496938      -1.915850       8.806533           0.010493
          191              N       0.641653       6.331900       7.626180      -0.190416      37.026619 0.48218185E+03  0.11454892E+05                                 9.389816                            7.087724       0.250358       2.110608                    0.999046      27.440193      75.393310       0.659921       0.390691      -1.098152      -0.111720       0.050299      -0.099529       0.157852       0.023002      -0.017865      -0.015175      -0.019217       0.189692      -0.056922      -0.013244       0.070167             11.472798      19.781928      -0.507351       1.056881       6.006090      -1.856135       8.630377           0.008485
          192              N       2.880433       8.745598       6.498935      -0.113939      35.043882 0.47033398E+03  0.11154750E+05                                 9.215924                            7.166353      -0.003729       2.051399                    0.997664      26.787663      74.639168       0.630712       0.409469      -1.080416       0.069210      -0.001653       0.117279       0.136187       0.003074      -0.009881      -0.044540      -0.076224       0.077607      -0.052418      -0.018340       0.070758             10.920580       8.680994       4.816137       1.795487      15.318089      -0.970156       8.762656           0.019336
          193              N       2.902058       6.033164       5.132076      -0.114491      32.612359 0.45463024E+03  0.10647548E+05                                 8.609469                            6.926944       0.105093       2.086135                    0.998538      26.331546      71.941353       0.660783       0.395782      -1.094101       0.056677      -0.087079       0.073393       0.127207       0.003941      -0.000685      -0.003163       0.004156       0.182533      -0.034936      -0.026023       0.060959              9.713941       8.142912      -4.441753      -0.743643      11.164059       0.876567       9.834852           0.011020
          194              N       3.233351       5.505686       6.364445      -0.201322      37.205565 0.53115262E+03  0.12987667E+05                                 9.558002                            7.617429      -0.110729       1.988881                    0.997754      28.456501      80.542027       0.611456       0.409665      -1.080150       0.015113      -0.022933      -0.156712       0.159100      -0.038786       0.032216      -0.063351      -0.048354       0.019831      -0.050919      -0.046847       0.097767             10.928176       8.455461      -4.593155      -0.893791      11.778749       1.108464      12.550319           0.009057
          195              N       0.274203       6.930093       6.449827      -0.103788      34.299902 0.45625711E+03  0.10720693E+05                                 9.056187                            7.022724       0.029801       2.067823                    0.997567      26.336561      72.635700       0.643073       0.405352      -1.084999      -0.026245      -0.072485       0.113127       0.136896      -0.011169       0.042016       0.000106       0.025888       0.038840      -0.036571      -0.016070       0.052641             10.727424      17.700834       0.439566       0.216767       6.033180      -1.859284       8.448259           0.018739
          196              N      15.741179       6.376999       7.564241      -0.254939      39.244880 0.51944925E+03  0.12643614E+05                                 9.868957                            7.468875       0.016971       2.040519                    0.997751      28.259862      80.064718       0.624855       0.402716      -1.083693       0.077702       0.004624      -0.042120       0.088504      -0.012543       0.050297      -0.021059       0.006764      -0.029535      -0.053208      -0.006433       0.059641             11.970585      20.636397      -0.641437       0.896336       6.250285      -1.829359       9.025072           0.008936
          197              N       4.217716      13.301499       7.513900      -0.270181      39.111719 0.52887642E+03  0.12939158E+05                                 9.822336                            7.548351      -0.004554       2.025422                    0.998167      28.667120      81.592861       0.619688       0.404000      -1.082156      -0.049585       0.056267      -0.057092       0.094256      -0.018527      -0.037658       0.047326      -0.020308      -0.041915      -0.057486      -0.013354       0.070840             11.509331       9.495168      -6.074918       0.816688      14.298634      -0.884392      10.734191           0.010799
          198              N       4.226366       1.100416       4.744894      -0.266210      39.660312 0.52822978E+03  0.12918441E+05                                 9.939375                            7.534982      -0.005048       2.029345                    0.997599      28.559862      81.252769       0.621364       0.403063      -1.082863      -0.056377      -0.061420       0.032108       0.089340       0.001878      -0.006075       0.059274      -0.016286      -0.032507      -0.059763      -0.002203       0.061967             12.067752       9.391995       5.774580      -1.323342      17.717126       1.977063       9.094136           0.008258
          199              N       3.217781      17.185966       4.629899      -0.194657      37.088077 0.49253163E+03  0.11787120E+05                                 9.448876                            7.210362       0.173446       2.084365                    0.998508      27.762337      77.072219       0.646578       0.395832      -1.092334       0.007721       0.119038       0.093977       0.151860       0.002759      -0.033806      -0.003522       0.007165       0.226314      -0.044625      -0.040539       0.085164             11.465534       8.093019       4.776041      -1.276344      17.497019       1.915863       8.806564           0.010492
          200              N       0.641653      15.351700       4.712320      -0.190417      37.026672 0.48218386E+03  0.11454951E+05                                 9.389824                            7.087743       0.250347       2.110603                    0.999046      27.440243      75.393483       0.659920       0.390692      -1.098151      -0.111721       0.050299       0.099529       0.157853       0.023002       0.017866       0.015175      -0.019214       0.189693      -0.056922      -0.013245       0.070167             11.472795      19.781894      -0.507375      -1.056936       6.006101       1.856137       8.630390           0.008485
          201              N       2.880433      17.765398       5.839565      -0.113939      35.043894 0.47033411E+03  0.11154755E+05                                 9.215930                            7.166356      -0.003728       2.051399                    0.997664      26.787670      74.639222       0.630712       0.409469      -1.080416       0.069210      -0.001653      -0.117279       0.136188       0.003074       0.009881       0.044540      -0.076225       0.077607      -0.052418      -0.018340       0.070758             10.920586       8.680996       4.816136      -1.795494      15.318098       0.970154       8.762666           0.019335
          202              N       2.902058      15.052964       7.206424      -0.114491      32.612370 0.45463048E+03  0.10647556E+05                                 8.609472                            6.926947       0.105094       2.086135                    0.998538      26.331554      71.941396       0.660782       0.395782      -1.094101       0.056677      -0.087080      -0.073393       0.127207       0.003941       0.000685       0.003163       0.004156       0.182534      -0.034936      -0.026024       0.060959              9.713945       8.142912      -4.441755       0.743634      11.164071      -0.876561       9.834852           0.011019
          203              N       3.233351      14.525486       5.974055      -0.201323      37.205664 0.53115428E+03  0.12987722E+05                                 9.558028                            7.617448      -0.110737       1.988878                    0.997754      28.456550      80.542283       0.611455       0.409666      -1.080149       0.015112      -0.022933       0.156712       0.159100      -0.038786      -0.032216       0.063351      -0.048356       0.019832      -0.050920      -0.046847       0.097767             10.928207       8.455475      -4.593166       0.893785      11.778789      -1.108466      12.550358           0.009056
          204              N       0.274203      15.949893       5.888673      -0.103789      34.299925 0.45625775E+03  0.10720714E+05                                 9.056196                            7.022732       0.029797       2.067821                    0.997567      26.336590      72.635840       0.643072       0.405353      -1.084998      -0.026245      -0.072485      -0.113127       0.136896      -0.011168      -0.042016      -0.000106       0.025888       0.038840      -0.036570      -0.016071       0.052641             10.727434      17.700858       0.439550      -0.216806       6.033187       1.859280       8.448259           0.018739
          205              N      15.741179      15.396799       4.774259      -0.254947      39.244007 0.51943815E+03  0.12643230E+05                                 9.868707                            7.468717       0.017096       2.040560                    0.997751      28.259470      80.062303       0.624874       0.402707      -1.083703       0.077707       0.004624       0.042116       0.088507      -0.012543      -0.050286       0.021061       0.006766      -0.029477      -0.053189      -0.006444       0.059634             11.970249      20.635781      -0.641385      -0.896245       6.250128       1.829301       9.024839           0.008937
          206              N      12.867666      13.757901       4.824600      -0.270187      39.111365 0.52887166E+03  0.12938991E+05                                 9.822229                            7.548280      -0.004491       2.025442                    0.998168      28.666955      81.591788       0.619696       0.403996      -1.082160      -0.049587      -0.056270       0.057091       0.094257       0.018527       0.037655       0.047323      -0.020310      -0.041885      -0.057477      -0.013359       0.070836             11.509199       9.495059       6.074838      -0.816692      14.298459      -0.884399      10.734078           0.010801
          207              N      12.876316       7.919384       7.593606      -0.266206      39.660590 0.52823341E+03  0.12918568E+05                                 9.939456                            7.535035      -0.005096       2.029329                    0.997599      28.559994      81.253584       0.621358       0.403066      -1.082860      -0.056375       0.061418      -0.032110       0.089339      -0.001878       0.006072       0.059277      -0.016285      -0.032529      -0.059769      -0.002200       0.061969             12.067860       9.392074      -5.774633       1.323346      17.717295       1.977101       9.094211           0.008258
          208              N      11.867731       9.873434       7.708601      -0.194656      37.087918 0.49252901E+03  0.11787038E+05                                 9.448838                            7.210333       0.173460       2.084370                    0.998508      27.762264      77.071864       0.646581       0.395831      -1.092335       0.007721      -0.119038      -0.093977       0.151859      -0.002758       0.033806      -0.003522       0.007167       0.226312      -0.044623      -0.040541       0.085164             11.465485       8.093004      -4.776036       1.276349      17.496928       1.915828       8.806524           0.010492
          209              N       9.291603      11.707700       7.626180      -0.190417      37.026653 0.48218300E+03  0.11454926E+05                                 9.389821                            7.087735       0.250352       2.110605                    0.999046      27.440222      75.393412       0.659920       0.390692      -1.098152      -0.111720      -0.050299      -0.099529       0.157853      -0.023002      -0.017865       0.015175      -0.019215       0.189693      -0.056922      -0.013245       0.070167             11.472797      19.781912       0.507359       1.056913       6.006097       1.856136       8.630384           0.008485
          210              N      11.530383       9.294002       6.498935      -0.113938      35.043875 0.47033375E+03  0.11154743E+05                                 9.215923                            7.166351      -0.003728       2.051399                    0.997664      26.787651      74.639118       0.630713       0.409469      -1.080416       0.069210       0.001653       0.117279       0.136188      -0.003073      -0.009881       0.044540      -0.076224       0.077607      -0.052418      -0.018340       0.070758             10.920577       8.681000      -4.816140       1.795501      15.318071       0.970140       8.762660           0.019335
          211              N      11.552008      12.006436       5.132076      -0.114491      32.612419 0.45463179E+03  0.10647595E+05                                 8.609484                            6.926962       0.105087       2.086132                    0.998538      26.331585      71.941535       0.660781       0.395783      -1.094101       0.056677       0.087080       0.073394       0.127208      -0.003940      -0.000685       0.003163       0.004156       0.182533      -0.034935      -0.026024       0.060959              9.713954       8.142924       4.441758      -0.743621      11.164085      -0.876542       9.834854           0.011019
          212              N      11.883301      12.533914       6.364445      -0.201323      37.205578 0.53115314E+03  0.12987685E+05                                 9.558007                            7.617436      -0.110733       1.988879                    0.997754      28.456526      80.542157       0.611456       0.409665      -1.080150       0.015113       0.022933      -0.156712       0.159100       0.038786       0.032216       0.063351      -0.048355       0.019832      -0.050919      -0.046847       0.097767             10.928179       8.455464       4.593159      -0.893773      11.778771      -1.108447      12.550303           0.009056
          213              N       8.924153      11.109507       6.449827      -0.103789      34.299909 0.45625742E+03  0.10720703E+05                                 9.056190                            7.022728       0.029799       2.067822                    0.997567      26.336575      72.635763       0.643072       0.405353      -1.084999      -0.026245       0.072485       0.113127       0.136896       0.011169       0.042016      -0.000106       0.025888       0.038840      -0.036571      -0.016070       0.052641             10.727426      17.700839      -0.439561       0.216792       6.033183       1.859282       8.448257           0.018740
          214              N       7.091229      11.662601       7.564241      -0.254942      39.244408 0.51944322E+03  0.12643407E+05                                 9.868825                            7.468792       0.017034       2.040540                    0.997751      28.259650      80.063442       0.624865       0.402711      -1.083698       0.077704      -0.004624      -0.042118       0.088506       0.012543       0.050292       0.021060       0.006764      -0.029507      -0.053199      -0.006438       0.059637             11.970406      20.636066       0.641408       0.896292       6.250203       1.829328       9.024949           0.008936
          215              N       4.432234      13.301499      17.163100      -0.270182      39.111668 0.52887571E+03  0.12939134E+05                                 9.822321                            7.548341      -0.004547       2.025424                    0.998167      28.667096      81.592711       0.619689       0.403999      -1.082156       0.049585       0.056267       0.057092       0.094256       0.018527      -0.037658      -0.047326      -0.020309      -0.041911      -0.057485      -0.013354       0.070840             11.509313       9.495157       6.074907       0.816689      14.298604       0.884392      10.734177           0.010799
          216              N       4.423584       1.100416      19.932106      -0.266212      39.660147 0.52822766E+03  0.12918366E+05                                 9.939325                            7.534950      -0.005019       2.029354                    0.997599      28.559778      81.252242       0.621368       0.403061      -1.082865       0.056377      -0.061421      -0.032108       0.089341      -0.001878      -0.006076      -0.059272      -0.016286      -0.032494      -0.059759      -0.002206       0.061965             12.067686       9.391952      -5.774551      -1.323339      17.717018      -1.977037       9.094087           0.008258
          217              N       5.432169      17.185966      20.047101      -0.194657      37.088095 0.49253219E+03  0.11787136E+05                                 9.448877                            7.210366       0.173445       2.084365                    0.998508      27.762351      77.072253       0.646578       0.395832      -1.092334      -0.007721       0.119038      -0.093977       0.151860      -0.002759      -0.033807       0.003522       0.007165       0.226314      -0.044625      -0.040539       0.085164             11.465531       8.093021      -4.776040      -1.276339      17.497009      -1.915868       8.806564           0.010492
          218              N       8.008297      15.351700      19.964680      -0.190416      37.026576 0.48218143E+03  0.11454878E+05                                 9.389804                            7.087718       0.250360       2.110608                    0.999046      27.440181      75.393231       0.659922       0.390691      -1.098152       0.111720       0.050299      -0.099529       0.157852      -0.023002       0.017865      -0.015175      -0.019217       0.189692      -0.056922      -0.013244       0.070167             11.472779      19.781888       0.507351      -1.056882       6.006084      -1.856132       8.630367           0.008485
          219              N       5.769517      17.765398      18.837435      -0.113939      35.043870 0.47033388E+03  0.11154748E+05                                 9.215922                            7.166352      -0.003729       2.051399                    0.997664      26.787664      74.639176       0.630712       0.409469      -1.080416      -0.069210      -0.001653       0.117279       0.136188      -0.003074       0.009881      -0.044540      -0.076224       0.077607      -0.052418      -0.018340       0.070758             10.920576       8.680988      -4.816130      -1.795485      15.318082      -0.970161       8.762657           0.019335
          220              N       5.747892      15.052964      17.470576      -0.114491      32.612368 0.45463050E+03  0.10647556E+05                                 8.609471                            6.926947       0.105093       2.086135                    0.998538      26.331554      71.941390       0.660782       0.395782      -1.094101      -0.056677      -0.087079       0.073393       0.127207      -0.003941       0.000685      -0.003163       0.004156       0.182533      -0.034936      -0.026023       0.060959              9.713943       8.142914       4.441754       0.743636      11.164062       0.876559       9.834852           0.011019
          221              N       5.416599      14.525486      18.702945      -0.201323      37.205650 0.53115404E+03  0.12987714E+05                                 9.558024                            7.617445      -0.110736       1.988878                    0.997754      28.456544      80.542246       0.611455       0.409666      -1.080149      -0.015112      -0.022933      -0.156712       0.159100       0.038786      -0.032216      -0.063351      -0.048356       0.019831      -0.050920      -0.046847       0.097767             10.928203       8.455479       4.593167       0.893789      11.778780       1.108464      12.550349           0.009056
          222              N       8.375747      15.949893      18.788327      -0.103789      34.299909 0.45625731E+03  0.10720699E+05                                 9.056190                            7.022727       0.029801       2.067823                    0.997567      26.336566      72.635721       0.643072       0.405353      -1.084999       0.026245      -0.072485       0.113127       0.136896       0.011169      -0.042016       0.000106       0.025888       0.038840      -0.036571      -0.016070       0.052641             10.727425      17.700834      -0.439566      -0.216768       6.033181      -1.859285       8.448261           0.018739
          223              N      10.208671      15.396799      19.902741      -0.254939      39.244792 0.51944819E+03  0.12643576E+05                                 9.868931                            7.468860       0.016982       2.040523                    0.997751      28.259823      80.064473       0.624857       0.402715      -1.083694      -0.077702       0.004624      -0.042120       0.088505       0.012543      -0.050296      -0.021059       0.006764      -0.029530      -0.053206      -0.006434       0.059640             11.970548      20.636331       0.641431      -0.896325       6.250269      -1.829352       9.025045           0.008936
          224              N      13.082184      13.757901      19.852400      -0.270178      39.112015 0.52888051E+03  0.12939300E+05                                 9.822421                            7.548409      -0.004603       2.025407                    0.998167      28.667257      81.593716       0.619681       0.404003      -1.082152       0.049584      -0.056265      -0.057094       0.094255      -0.018527       0.037661      -0.047328      -0.020308      -0.041937      -0.057493      -0.013350       0.070843             11.509437       9.495263      -6.074986      -0.816680      14.298771       0.884375      10.734277           0.010799
          225              N      13.073534       7.919384      17.083394      -0.266214      39.660058 0.52822682E+03  0.12918334E+05                                 9.939295                            7.534934      -0.005001       2.029360                    0.997600      28.559739      81.251966       0.621370       0.403060      -1.082866       0.056378       0.061422       0.032107       0.089342       0.001878       0.006077      -0.059270      -0.016287      -0.032487      -0.059757      -0.002207       0.061964             12.067642       9.391922       5.774527       1.323342      17.716941      -1.977015       9.094062           0.008259
          226              N      14.082119       9.873434      16.968399      -0.194657      37.087935 0.49253010E+03  0.11787069E+05                                 9.448838                            7.210342       0.173457       2.084369                    0.998508      27.762288      77.071926       0.646581       0.395831      -1.092335      -0.007721      -0.119038       0.093977       0.151860       0.002758       0.033807       0.003522       0.007166       0.226311      -0.044624      -0.040540       0.085164             11.465475       8.092981       4.776004       1.276334      17.496913      -1.915857       8.806532           0.010492
          227              N      16.658247      11.707700      17.050820      -0.190417      37.026665 0.48218330E+03  0.11454935E+05                                 9.389825                            7.087738       0.250350       2.110605                    0.999046      27.440230      75.393454       0.659920       0.390692      -1.098151       0.111720      -0.050299       0.099529       0.157853       0.023002      -0.017865      -0.015175      -0.019215       0.189693      -0.056922      -0.013245       0.070167             11.472801      19.781913      -0.507367       1.056909       6.006099      -1.856137       8.630391           0.008484
          228              N      14.419467       9.294002      18.178065      -0.113939      35.043887 0.47033412E+03  0.11154755E+05                                 9.215926                            7.166355      -0.003729       2.051398                    0.997664      26.787668      74.639193       0.630712       0.409469      -1.080416      -0.069210       0.001653      -0.117279       0.136188       0.003074      -0.009881      -0.044541      -0.076224       0.077607      -0.052418      -0.018340       0.070758             10.920582       8.680987       4.816133       1.795484      15.318099      -0.970160       8.762658           0.019335
          229              N      14.397842      12.006436      19.544924      -0.114491      32.612335 0.45462950E+03  0.10647526E+05                                 8.609463                            6.926935       0.105098       2.086136                    0.998538      26.331527      71.941265       0.660783       0.395782      -1.094102      -0.056677       0.087079      -0.073393       0.127207       0.003941      -0.000685      -0.003163       0.004156       0.182534      -0.034936      -0.026023       0.060959              9.713937       8.142905      -4.441752      -0.743654      11.164053       0.876583       9.834854           0.011019
          230              N      14.066549      12.533914      18.312555      -0.201322      37.205534 0.53115192E+03  0.12987644E+05                                 9.557993                            7.617421      -0.110724       1.988882                    0.997754      28.456477      80.541898       0.611457       0.409665      -1.080150      -0.015113       0.022933       0.156712       0.159100      -0.038786       0.032217      -0.063351      -0.048354       0.019830      -0.050919      -0.046848       0.097767             10.928166       8.455446      -4.593144      -0.893797      11.778729       1.108473      12.550324           0.009056
          231              N      17.025697      11.109507      18.227173      -0.103789      34.299909 0.45625749E+03  0.10720705E+05                                 9.056190                            7.022728       0.029800       2.067822                    0.997567      26.336578      72.635772       0.643072       0.405353      -1.084999       0.026245       0.072485      -0.113127       0.136896      -0.011169       0.042016       0.000106       0.025888       0.038840      -0.036571      -0.016071       0.052641             10.727425      17.700834       0.439556       0.216782       6.033182      -1.859282       8.448259           0.018739
          232              N       1.558721      11.662601      17.112759      -0.254943      39.244363 0.51944262E+03  0.12643386E+05                                 9.868813                            7.468784       0.017040       2.040542                    0.997751      28.259629      80.063318       0.624866       0.402711      -1.083698      -0.077705      -0.004624       0.042118       0.088506      -0.012543       0.050291      -0.021060       0.006765      -0.029503      -0.053198      -0.006439       0.059637             11.970391      20.636040      -0.641408       0.896282       6.250194      -1.829324       9.024937           0.008936
          233              O      12.464924       2.798483      23.433526      -0.817273      46.366180 0.95694117E+03  0.26607436E+05                                10.425459                            9.775261      -0.067961       1.954518                    0.998261      33.520011      95.182134       0.588282       0.374458      -1.125515      -0.031674      -0.143170      -0.030537       0.149778      -0.019572      -0.104271      -0.063622       0.092634      -0.354855      -0.181966       0.035230       0.146736             11.085882       7.337263       0.291368       1.256918      10.612637       2.262390      15.307747          -0.018699
          234              O      14.725156       4.224874      23.966302      -1.025486      63.978126 0.15248065E+04  0.47816889E+05                                12.936209                           12.236987      -0.461351       1.759992                    0.999147      40.455679     123.537432       0.530364       0.368269      -1.125885       0.008444      -0.147775      -0.007677       0.148215      -0.135113       0.076160       0.041150      -0.226130       0.027643      -0.214221       0.042468       0.171753             14.031840      11.142603       0.383230       0.673308      10.412927       0.929064      20.539991          -0.035100
          235              O      12.461810       8.096894      23.421681      -0.779546      44.891352 0.92629344E+03  0.25585670E+05                                10.294902                            9.705015      -0.125377       1.951243                    0.997043      32.939773      93.693169       0.581544       0.381307      -1.118712      -0.022714       0.155709      -0.041484       0.162733       0.018761      -0.108821       0.069443       0.102155      -0.348859      -0.186599       0.032862       0.153737             10.840112       7.614935      -0.574288       2.064470      11.198033      -1.569568      13.707369          -0.021497
          236              O      11.439732       5.439661      20.916225      -0.882608      55.644835 0.12767375E+04  0.38353200E+05                                11.873046                           11.320622      -0.463212       1.795207                    0.997807      37.291435     111.967743       0.541671       0.376418      -1.118166      -0.057576      -0.005439      -0.075447       0.095063      -0.005933      -0.026599      -0.010139       0.427691       0.229491      -0.252513       0.070204       0.182310             12.509358       9.965793      -1.269484       2.016332      11.466381      -0.479478      16.095898          -0.111693
          237              O      14.733460       6.693233      23.967289      -0.990690      61.462909 0.14555380E+04  0.45185502E+05                                12.691580                           12.046195      -0.431580       1.783321                    0.998650      39.548766     120.754064       0.527744       0.373859      -1.119958       0.027638       0.172043      -0.004676       0.174312       0.139360       0.080565      -0.044852      -0.226753      -0.013342      -0.217239       0.035148       0.182091             13.569227      11.255048       0.163192       1.542881      10.808966       0.547464      18.643665          -0.028628
          238              O      15.704676       6.782348       1.813266      -0.857939      56.470782 0.12849865E+04  0.38729638E+05                                12.134932                           11.492446      -0.502395       1.788081                    0.996979      37.257839     112.683276       0.527234       0.385441      -1.109657       0.082738       0.089265      -0.008926       0.122039       0.038413       0.066490      -0.202371      -0.056776      -0.083006      -0.225268       0.011780       0.213488             12.655791      13.607730       2.583165       0.712547      10.626167       2.477491      13.733475          -0.110208
          239              O      12.478591       5.452830      23.432539      -1.110985      38.148132 0.79230701E+03  0.21599937E+05                                10.836177                           10.212559      -0.328385       1.768352                    0.999654      42.987763     132.225603       0.455135       0.493636      -1.021906      -0.001430      -0.004363      -0.033904       0.034214      -0.005288      -0.015915       0.006159       0.056905       0.041509      -0.036337       0.001375       0.034962             12.175615      10.238101      -0.400447       0.116909      10.391554       0.321128      15.897190           0.032453
          240              O      15.699832       4.098417       1.806356      -0.868512      55.198702 0.12791537E+04  0.38550196E+05                                11.938000                           11.466255      -0.443433       1.802374                    0.997876      37.516613     113.847752       0.527291       0.385436      -1.108504       0.088481      -0.089452       0.012251       0.126415      -0.057685       0.128743       0.187001      -0.041935      -0.123019      -0.262990       0.062942       0.200048             12.167189      13.212104      -1.217741      -0.388260      10.079395      -2.380584      13.210068          -0.120078
          241              O      13.663980       6.807423      21.467509      -0.887313      60.518737 0.13627494E+04  0.41630103E+05                                12.654918                           11.763345      -0.528915       1.772363                    0.997070      37.896701     114.928140       0.526548       0.380782      -1.114401       0.027218       0.085367      -0.029382       0.094296       0.131596      -0.006812       0.077854      -0.183498       0.324877      -0.220181       0.044678       0.175503             13.654706      11.507659      -0.239046      -0.590251      13.085844      -4.659617      16.370615          -0.090968
          242              O      13.677474       4.088495      21.503538      -0.940979      77.929028 0.14231845E+04  0.43892501E+05                                14.709808                           11.676288      -0.603356       1.738713                    0.998574      38.633384     117.214836       0.552837       0.359236      -1.132243       0.004531      -0.032543      -0.005515       0.033316      -0.155494      -0.016792      -0.056545      -0.156934       0.264972      -0.224590       0.069457       0.155133             18.597496      14.797280      -4.677766      -6.094847      17.435050       9.923901      23.560159          -0.014080
          243              O       3.814974       6.221317      13.581974      -0.817274      46.366181 0.95694133E+03  0.26607441E+05                                10.425457                            9.775260      -0.067965       1.954517                    0.998261      33.520022      95.182166       0.588282       0.374458      -1.125515      -0.031674       0.143170       0.030536       0.149777       0.019572       0.104271      -0.063622       0.092633      -0.354857      -0.181967       0.035231       0.146736             11.085879       7.337264      -0.291368      -1.256917      10.612628       2.262378      15.307746          -0.018700
          244              O       6.075206       4.794926      13.049198      -1.025488      63.978079 0.15248052E+04  0.47816836E+05                                12.936200                           12.236980      -0.461349       1.759992                    0.999147      40.455667     123.537348       0.530364       0.368269      -1.125885       0.008444       0.147775       0.007677       0.148215       0.135112      -0.076160       0.041150      -0.226128       0.027641      -0.214219       0.042467       0.171752             14.031829      11.142597      -0.383230      -0.673304      10.412918       0.929056      20.539973          -0.035099
          245              O       3.811860       0.922906      13.593819      -0.779547      44.891292 0.92629177E+03  0.25585610E+05                                10.294889                            9.705002      -0.125372       1.951244                    0.997043      32.939768      93.693106       0.581545       0.381307      -1.118713      -0.022714      -0.155709       0.041484       0.162733      -0.018761       0.108821       0.069442       0.102154      -0.348859      -0.186599       0.032862       0.153736             10.840098       7.614925       0.574286      -2.064467      11.198013      -1.569564      13.707356          -0.021496
          246              O       2.789782       3.580139      16.099275      -0.882608      55.644816 0.12767368E+04  0.38353175E+05                                11.873043                           11.320619      -0.463210       1.795208                    0.997807      37.291424     111.967691       0.541671       0.376418      -1.118166      -0.057576       0.005439       0.075447       0.095063       0.005932       0.026599      -0.010139       0.427690       0.229492      -0.252513       0.070204       0.182309             12.509356       9.965790       1.269483      -2.016330      11.466374      -0.479483      16.095904          -0.111693
          247              O       6.083510       2.326567      13.048211      -0.990691      61.462724 0.14555325E+04  0.45185284E+05                                12.691551                           12.046170      -0.431575       1.783323                    0.998650      39.548701     120.753760       0.527744       0.373859      -1.119958       0.027639      -0.172043       0.004676       0.174312      -0.139359      -0.080565      -0.044851      -0.226749      -0.013343      -0.217237       0.035148       0.182090             13.569195      11.255024      -0.163192      -1.542871      10.808941       0.547465      18.643621          -0.028627
          248              O       7.054726       2.237452      10.525234      -0.857940      56.470772 0.12849864E+04  0.38729632E+05                                12.134929                           11.492443      -0.502395       1.788081                    0.996979      37.257842     112.683275       0.527234       0.385441      -1.109657       0.082738      -0.089265       0.008926       0.122039      -0.038413      -0.066489      -0.202372      -0.056774      -0.083007      -0.225269       0.011781       0.213488             12.655786      13.607732      -2.583160      -0.712543      10.626162       2.477486      13.733463          -0.110208
          249              O       3.828641       3.566970      13.582961      -1.110986      38.148153 0.79230747E+03  0.21599953E+05                                10.836181                           10.212562      -0.328384       1.768352                    0.999654      42.987770     132.225632       0.455135       0.493636      -1.021906      -0.001430       0.004364       0.033904       0.034214       0.005288       0.015915       0.006159       0.056905       0.041509      -0.036337       0.001375       0.034962             12.175621      10.238103       0.400445      -0.116908      10.391555       0.321128      15.897204           0.032452
          250              O       7.049882       4.921383      10.532144      -0.868514      55.198588 0.12791506E+04  0.38550074E+05                                11.937979                           11.466238      -0.443427       1.802375                    0.997876      37.516581     113.847567       0.527292       0.385435      -1.108504       0.088482       0.089453      -0.012251       0.126416       0.057684      -0.128743       0.187000      -0.041934      -0.123018      -0.262989       0.062942       0.200047             12.167167      13.212085       1.217738       0.388256      10.079382      -2.380579      13.210035          -0.120076
          251              O       5.014030       2.212377      15.547991      -0.887314      60.518736 0.13627494E+04  0.41630101E+05                                12.654918                           11.763345      -0.528913       1.772363                    0.997070      37.896697     114.928114       0.526548       0.380782      -1.114401       0.027218      -0.085367       0.029383       0.094296      -0.131596       0.006811       0.077854      -0.183498       0.324877      -0.220181       0.044678       0.175503             13.654707      11.507657       0.239043       0.590254      13.085842      -4.659619      16.370623          -0.090967
          252              O       5.027524       4.931305      15.511962      -0.940979      77.929048 0.14231848E+04  0.43892512E+05                                14.709811                           11.676289      -0.603356       1.738713                    0.998574      38.633388     117.214853       0.552837       0.359236      -1.132243       0.004532       0.032543       0.005515       0.033316       0.155495       0.016792      -0.056545      -0.156934       0.264972      -0.224591       0.069457       0.155133             18.597502      14.797287       4.677767       6.094856      17.435043       9.923900      23.560178          -0.014081
          253              O      13.484926       2.798483       1.243474      -0.817273      46.366106 0.95693958E+03  0.26607380E+05                                10.425443                            9.775249      -0.067968       1.954516                    0.998261      33.520008      95.182093       0.588283       0.374457      -1.125515       0.031674      -0.143170       0.030536       0.149777       0.019571      -0.104271       0.063622       0.092632      -0.354857      -0.181967       0.035231       0.146735             11.085860       7.337256      -0.291366       1.256917      10.612605      -2.262359      15.307720          -0.018700
          254              O      11.224694       4.224874       0.710698      -1.025488      63.978109 0.15248061E+04  0.47816873E+05                                12.936205                           12.236984      -0.461348       1.759992                    0.999147      40.455675     123.537386       0.530364       0.368269      -1.125885      -0.008444      -0.147775       0.007677       0.148215       0.135112       0.076159      -0.041150      -0.226129       0.027643      -0.214219       0.042468       0.171752             14.031835      11.142603      -0.383226       0.673299      10.412920      -0.929049      20.539983          -0.035098
          255              O      13.488040       8.096894       1.255319      -0.779546      44.891530 0.92629829E+03  0.25585841E+05                                10.294934                            9.705044      -0.125386       1.951240                    0.997043      32.939830      93.693437       0.581543       0.381308      -1.118712       0.022714       0.155708       0.041484       0.162733      -0.018762      -0.108822      -0.069443       0.102154      -0.348863      -0.186601       0.032863       0.153738             10.840146       7.614956       0.574287       2.064477      11.198063       1.569562      13.707417          -0.021498
          256              O      14.510118       5.439661       3.760775      -0.882607      55.644915 0.12767398E+04  0.38353292E+05                                11.873062                           11.320636      -0.463216       1.795205                    0.997807      37.291465     111.967904       0.541671       0.376418      -1.118165       0.057576      -0.005439       0.075447       0.095062       0.005932      -0.026599       0.010138       0.427693       0.229496      -0.252515       0.070205       0.182310             12.509378       9.965800       1.269483       2.016335      11.466383       0.479483      16.095952          -0.111693
          257              O      11.216390       6.693233       0.709711      -0.990691      61.462773 0.14555344E+04  0.45185357E+05                                12.691557                           12.046176      -0.431575       1.783323                    0.998650      39.548728     120.753859       0.527744       0.373858      -1.119958      -0.027639       0.172043       0.004676       0.174312      -0.139360       0.080565       0.044852      -0.226750      -0.013343      -0.217238       0.035148       0.182090             13.569198      11.255034      -0.163190       1.542875      10.808945      -0.547459      18.643615          -0.028627
          258              O      10.245174       6.782348      22.863734      -0.857940      56.470472 0.12849775E+04  0.38729291E+05                                12.134878                           11.492397      -0.502384       1.788086                    0.996979      37.257746     112.682799       0.527236       0.385440      -1.109657      -0.082738       0.089265       0.008925       0.122039      -0.038412       0.066488       0.202368      -0.056777      -0.083002      -0.225264       0.011779       0.213485             12.655731      13.607664      -2.583149       0.712541      10.626126      -2.477480      13.733404          -0.110207
          259              O      13.471259       5.452830       1.244461      -1.110985      38.148139 0.79230705E+03  0.21599938E+05                                10.836177                           10.212558      -0.328384       1.768353                    0.999654      42.987774     132.225629       0.455135       0.493636      -1.021906       0.001430      -0.004363       0.033904       0.034213       0.005288      -0.015915      -0.006159       0.056905       0.041507      -0.036337       0.001375       0.034962             12.175618      10.238101       0.400449       0.116910      10.391552      -0.321121      15.897199           0.032453
          260              O      10.250018       4.098417      22.870644      -0.868513      55.198689 0.12791533E+04  0.38550176E+05                                11.937995                           11.466251      -0.443429       1.802374                    0.997876      37.516613     113.847718       0.527291       0.385435      -1.108504      -0.088481      -0.089453      -0.012251       0.126415       0.057684       0.128743      -0.187000      -0.041934      -0.123020      -0.262989       0.062942       0.200047             12.167184      13.212098       1.217736      -0.388259      10.079396       2.380588      13.210059          -0.120077
          261              O      12.285870       6.807423       3.209491      -0.887314      60.518869 0.13627535E+04  0.41630265E+05                                12.654940                           11.763366      -0.528920       1.772361                    0.997070      37.896750     114.928366       0.526547       0.380783      -1.114401      -0.027218       0.085367       0.029382       0.094295      -0.131597      -0.006813      -0.077855      -0.183497       0.324876      -0.220182       0.044678       0.175504             13.654730      11.507682       0.239046      -0.590254      13.085852       4.659622      16.370657          -0.090967
          262              O      12.272376       4.088495       3.173462      -0.940979      77.928969 0.14231835E+04  0.43892460E+05                                14.709799                           11.676282      -0.603356       1.738713                    0.998574      38.633368     117.214758       0.552838       0.359236      -1.132243      -0.004532      -0.032543       0.005515       0.033317       0.155495      -0.016793       0.056545      -0.156933       0.264971      -0.224590       0.069457       0.155133             18.597483      14.797287       4.677769      -6.094857      17.435010      -9.923876      23.560152          -0.014080
          263              O       4.834976       6.221317      11.095026      -0.817274      46.366118 0.95693971E+03  0.26607383E+05                                10.425444                            9.775249      -0.067961       1.954518                    0.998261      33.520011      95.182088       0.588283       0.374457      -1.125515       0.031674       0.143170      -0.030536       0.149778      -0.019572       0.104271       0.063622       0.092633      -0.354855      -0.181966       0.035231       0.146735             11.085864       7.337256       0.291367      -1.256916      10.612614      -2.262372      15.307720          -0.018699
          264              O       2.574744       4.794926      11.627802      -1.025488      63.978120 0.15248064E+04  0.47816884E+05                                12.936207                           12.236986      -0.461348       1.759993                    0.999147      40.455673     123.537388       0.530364       0.368269      -1.125885      -0.008444       0.147775      -0.007677       0.148215      -0.135112      -0.076159      -0.041150      -0.226128       0.027642      -0.214219       0.042467       0.171752             14.031839      11.142607       0.383224      -0.673294      10.412922      -0.929052      20.539988          -0.035098
          265              O       4.838090       0.922906      11.083181      -0.779546      44.891673 0.92630196E+03  0.25585970E+05                                10.294962                            9.705068      -0.125397       1.951236                    0.997043      32.939862      93.693616       0.581542       0.381308      -1.118712       0.022714      -0.155708      -0.041484       0.162732       0.018762       0.108823      -0.069444       0.102154      -0.348866      -0.186603       0.032865       0.153738             10.840176       7.614975      -0.574289      -2.064485      11.198097       1.569567      13.707456          -0.021498
          266              O       5.860168       3.580139       8.577725      -0.882607      55.644966 0.12767414E+04  0.38353353E+05                                11.873071                           11.320645      -0.463219       1.795204                    0.997807      37.291486     111.968010       0.541670       0.376418      -1.118165       0.057576       0.005439      -0.075447       0.095062      -0.005932       0.026599       0.010137       0.427694       0.229496      -0.252516       0.070205       0.182311             12.509387       9.965815      -1.269487      -2.016339      11.466399       0.479478      16.095946          -0.111693
          267              O       2.566440       2.326567      11.628789      -0.990691      61.462711 0.14555325E+04  0.45185284E+05                                12.691549                           12.046170      -0.431575       1.783323                    0.998650      39.548700     120.753756       0.527744       0.373859      -1.119958      -0.027639      -0.172043      -0.004676       0.174312       0.139359      -0.080565       0.044851      -0.226750      -0.013342      -0.217237       0.035148       0.182089             13.569191      11.255030       0.163186      -1.542875      10.808940      -0.547460      18.643602          -0.028627
          268              O       1.595224       2.237452      14.151766      -0.857941      56.470488 0.12849780E+04  0.38729307E+05                                12.134880                           11.492399      -0.502382       1.788086                    0.996979      37.257749     112.682803       0.527236       0.385440      -1.109657      -0.082738      -0.089266      -0.008925       0.122039       0.038412      -0.066488       0.202368      -0.056777      -0.083002      -0.225263       0.011778       0.213485             12.655735      13.607665       2.583149      -0.712542      10.626128      -2.477483      13.733412          -0.110206
          269              O       4.821309       3.566970      11.094039      -1.110985      38.148161 0.79230757E+03  0.21599955E+05                                10.836180                           10.212560      -0.328383       1.768353                    0.999654      42.987772     132.225616       0.455135       0.493636      -1.021906       0.001430       0.004363      -0.033904       0.034214      -0.005288       0.015915      -0.006160       0.056905       0.041508      -0.036337       0.001375       0.034962             12.175620      10.238104      -0.400452      -0.116911      10.391557      -0.321117      15.897200           0.032453
          270              O       1.600068       4.921383      14.144856      -0.868514      55.198794 0.12791564E+04  0.38550297E+05                                11.938016                           11.466270      -0.443430       1.802374                    0.997876      37.516633     113.847847       0.527291       0.385436      -1.108504      -0.088482       0.089453       0.012251       0.126416      -0.057684      -0.128743      -0.187000      -0.041934      -0.123019      -0.262990       0.062942       0.200048             12.167207      13.212123      -1.217740       0.388262      10.079409       2.380589      13.210089          -0.120077
          271              O       3.635920       2.212377       9.129009      -0.887314      60.518945 0.13627555E+04  0.41630345E+05                                12.654952                           11.763376      -0.528923       1.772360                    0.997070      37.896778     114.928510       0.526547       0.380783      -1.114401      -0.027218      -0.085367      -0.029382       0.094295       0.131599       0.006813      -0.077856      -0.183498       0.324878      -0.220184       0.044679       0.175505             13.654745      11.507698      -0.239051       0.590256      13.085872       4.659629      16.370664          -0.090967
          272              O       3.622426       4.931305       9.165038      -0.940980      77.928972 0.14231839E+04  0.43892472E+05                                14.709799                           11.676284      -0.603355       1.738713                    0.998574      38.633367     117.214751       0.552837       0.359236      -1.132243      -0.004531       0.032543      -0.005516       0.033317      -0.155494       0.016792       0.056544      -0.156933       0.264970      -0.224590       0.069457       0.155133             18.597482      14.797294      -4.677776       6.094855      17.435024      -9.923876      23.560126          -0.014080
          273              O       4.834976      15.241117       1.243474      -0.817273      46.366394 0.95694683E+03  0.26607638E+05                                10.425497                            9.775295      -0.067978       1.954513                    0.998261      33.520073      95.182444       0.588280       0.374458      -1.125514       0.031674       0.143169       0.030537       0.149777      -0.019573      -0.104272      -0.063623       0.092633      -0.354860      -0.181968       0.035232       0.146736             11.085924       7.337288       0.291368       1.256927      10.612669       2.262388      15.307816          -0.018700
          274              O       2.574744      13.814726       0.710698      -1.025487      63.978124 0.15248064E+04  0.47816884E+05                                12.936207                           12.236984      -0.461350       1.759992                    0.999147      40.455682     123.537424       0.530364       0.368269      -1.125885      -0.008444       0.147775       0.007677       0.148215      -0.135113       0.076160       0.041150      -0.226131       0.027645      -0.214221       0.042468       0.171753             14.031838      11.142601       0.383234       0.673318      10.412923       0.929055      20.539991          -0.035099
          275              O       4.838090       9.942706       1.255319      -0.779546      44.891452 0.92629620E+03  0.25585766E+05                                10.294918                            9.705030      -0.125382       1.951241                    0.997043      32.939814      93.693336       0.581544       0.381307      -1.118712       0.022714      -0.155709       0.041484       0.162733       0.018761      -0.108821       0.069443       0.102154      -0.348862      -0.186600       0.032863       0.153737             10.840128       7.614945      -0.574287       2.064472      11.198053      -1.569567      13.707388          -0.021496
          276              O       5.860168      12.599939       3.760775      -0.882607      55.645026 0.12767430E+04  0.38353419E+05                                11.873083                           11.320655      -0.463221       1.795204                    0.997807      37.291499     111.968096       0.541670       0.376418      -1.118165       0.057576       0.005439       0.075447       0.095062      -0.005933      -0.026600      -0.010140       0.427695       0.229496      -0.252517       0.070205       0.182311             12.509400       9.965819      -1.269489       2.016339      11.466414      -0.479488      16.095966          -0.111693
          277              O       2.566440      11.346367       0.709711      -0.990691      61.462843 0.14555363E+04  0.45185434E+05                                12.691570                           12.046187      -0.431580       1.783322                    0.998650      39.548743     120.753964       0.527744       0.373859      -1.119958      -0.027638      -0.172043       0.004676       0.174311       0.139360       0.080565      -0.044852      -0.226752      -0.013340      -0.217238       0.035148       0.182090             13.569214      11.255044       0.163194       1.542884      10.808961       0.547456      18.643639          -0.028627
          278              O       1.595224      11.257252      22.863734      -0.857940      56.470570 0.12849805E+04  0.38729404E+05                                12.134894                           11.492412      -0.502386       1.788085                    0.996979      37.257779     112.682955       0.527236       0.385440      -1.109657      -0.082738      -0.089266       0.008925       0.122039       0.038412       0.066490      -0.202369      -0.056779      -0.083002      -0.225265       0.011779       0.213486             12.655749      13.607684       2.583157       0.712547      10.626141       2.477482      13.733421          -0.110207
          279              O       4.821309      12.586770       1.244461      -1.110985      38.148150 0.79230736E+03  0.21599948E+05                                10.836178                           10.212559      -0.328383       1.768353                    0.999654      42.987773     132.225613       0.455135       0.493636      -1.021906       0.001430       0.004364       0.033904       0.034214      -0.005288      -0.015915       0.006159       0.056904       0.041507      -0.036337       0.001375       0.034962             12.175617      10.238100      -0.400445       0.116914      10.391558       0.321127      15.897192           0.032452
          280              O       1.600068      13.941183      22.870644      -0.868512      55.198949 0.12791609E+04  0.38550474E+05                                11.938044                           11.466296      -0.443441       1.802371                    0.997876      37.516678     113.848104       0.527290       0.385436      -1.108503      -0.088481       0.089453      -0.012251       0.126415      -0.057685       0.128744       0.187003      -0.041934      -0.123023      -0.262993       0.062943       0.200050             12.167237      13.212163      -1.217744      -0.388255      10.079432      -2.380598      13.210115          -0.120080
          281              O       3.635920      11.232177       3.209491      -0.887314      60.518754 0.13627501E+04  0.41630132E+05                                12.654920                           11.763348      -0.528916       1.772362                    0.997070      37.896710     114.928172       0.526548       0.380782      -1.114401      -0.027218      -0.085367       0.029382       0.094296       0.131597      -0.006812       0.077855      -0.183497       0.324876      -0.220181       0.044678       0.175503             13.654708      11.507660      -0.239041      -0.590253      13.085846      -4.659619      16.370620          -0.090967
          282              O       3.622426      13.951105       3.173462      -0.940979      77.929046 0.14231848E+04  0.43892514E+05                                14.709813                           11.676290      -0.603360       1.738712                    0.998574      38.633398     117.214924       0.552837       0.359236      -1.132243      -0.004531       0.032543       0.005515       0.033316      -0.155496      -0.016793      -0.056546      -0.156934       0.264973      -0.224592       0.069458       0.155134             18.597505      14.797283      -4.677766      -6.094852      17.435053       9.923904      23.560180          -0.014080
          283              O      13.484926      11.818283      11.095026      -0.817274      46.366206 0.95694192E+03  0.26607461E+05                                10.425459                            9.775262      -0.067956       1.954520                    0.998261      33.520034      95.182193       0.588282       0.374457      -1.125515       0.031674      -0.143169      -0.030536       0.149777       0.019573       0.104271      -0.063621       0.092634      -0.354852      -0.181965       0.035229       0.146736             11.085882       7.337264      -0.291368      -1.256916      10.612642       2.262392      15.307741          -0.018699
          284              O      11.224694      13.244674      11.627802      -1.025489      63.978211 0.15248093E+04  0.47816999E+05                                12.936216                           12.236995      -0.461347       1.759992                    0.999147      40.455722     123.537563       0.530364       0.368269      -1.125885      -0.008444      -0.147776      -0.007677       0.148216       0.135112      -0.076160       0.041150      -0.226129       0.027641      -0.214220       0.042468       0.171752             14.031844      11.142613      -0.383230      -0.673303      10.412934       0.929066      20.539983          -0.035096
          285              O      13.488040      17.116694      11.083181      -0.779547      44.891301 0.92629213E+03  0.25585623E+05                                10.294891                            9.705005      -0.125373       1.951245                    0.997043      32.939765      93.693106       0.581545       0.381307      -1.118713       0.022713       0.155708      -0.041484       0.162733      -0.018761       0.108821       0.069442       0.102154      -0.348855      -0.186597       0.032862       0.153736             10.840100       7.614927       0.574287      -2.064465      11.198024      -1.569568      13.707348          -0.021496
          286              O      14.510118      14.459461       8.577725      -0.882609      55.644829 0.12767373E+04  0.38353189E+05                                11.873041                           11.320618      -0.463207       1.795209                    0.997807      37.291434     111.967699       0.541672       0.376418      -1.118166       0.057576      -0.005439      -0.075447       0.095063       0.005933       0.026599      -0.010140       0.427688       0.229490      -0.252512       0.070203       0.182309             12.509351       9.965792       1.269485      -2.016328      11.466380      -0.479479      16.095879          -0.111693
          287              O      11.216390      15.713033      11.628789      -0.990691      61.462736 0.14555332E+04  0.45185310E+05                                12.691553                           12.046173      -0.431577       1.783323                    0.998650      39.548708     120.753793       0.527744       0.373859      -1.119958      -0.027639       0.172043      -0.004676       0.174312      -0.139360      -0.080565      -0.044851      -0.226749      -0.013342      -0.217237       0.035148       0.182090             13.569193      11.255029      -0.163192      -1.542868      10.808948       0.547465      18.643601          -0.028627
          288              O      10.245174      15.802148      14.151766      -0.857941      56.470625 0.12849819E+04  0.38729455E+05                                12.134902                           11.492419      -0.502386       1.788084                    0.996979      37.257792     112.683003       0.527235       0.385440      -1.109657      -0.082738       0.089266      -0.008926       0.122040      -0.038412      -0.066488      -0.202369      -0.056776      -0.083004      -0.225264       0.011779       0.213485             12.655758      13.607692      -2.583153      -0.712544      10.626142       2.477486      13.733440          -0.110205
          289              O      13.471259      14.472630      11.094039      -1.110986      38.148155 0.79230759E+03  0.21599957E+05                                10.836182                           10.212564      -0.328386       1.768352                    0.999654      42.987754     132.225588       0.455135       0.493636      -1.021906       0.001430      -0.004363      -0.033904       0.034214       0.005288       0.015914       0.006159       0.056906       0.041510      -0.036338       0.001376       0.034962             12.175619      10.238105       0.400447      -0.116907      10.391560       0.321131      15.897192           0.032454
          290              O      10.250018      13.118217      14.144856      -0.868516      55.198465 0.12791467E+04  0.38549922E+05                                11.937952                           11.466213      -0.443418       1.802378                    0.997876      37.516556     113.847376       0.527293       0.385435      -1.108505      -0.088482      -0.089453       0.012251       0.126416       0.057684      -0.128742       0.186997      -0.041937      -0.123012      -0.262986       0.062940       0.200045             12.167139      13.212044       1.217734       0.388255      10.079359      -2.380574      13.210014          -0.120076
          291              O      12.285870      15.827223       9.129009      -0.887315      60.518623 0.13627462E+04  0.41629973E+05                                12.654894                           11.763325      -0.528907       1.772365                    0.997070      37.896665     114.927923       0.526549       0.380782      -1.114402      -0.027218       0.085368      -0.029383       0.094297      -0.131595       0.006810       0.077854      -0.183498       0.324876      -0.220180       0.044677       0.175502             13.654678      11.507639       0.239046       0.590253      13.085824      -4.659604      16.370570          -0.090965
          292              O      12.272376      13.108295       9.165038      -0.940979      77.929040 0.14231850E+04  0.43892516E+05                                14.709810                           11.676291      -0.603357       1.738713                    0.998574      38.633384     117.214836       0.552837       0.359236      -1.132243      -0.004532      -0.032543      -0.005515       0.033317       0.155494       0.016792      -0.056544      -0.156934       0.264970      -0.224590       0.069457       0.155133             18.597496      14.797286       4.677768       6.094849      17.435054       9.923898      23.560149          -0.014081
          293              O       3.814974      15.241117      23.433526      -0.817273      46.366300 0.95694442E+03  0.26607552E+05                                10.425479                            9.775280      -0.067973       1.954514                    0.998261      33.520052      95.182327       0.588281       0.374458      -1.125514      -0.031675       0.143170      -0.030537       0.149777       0.019572      -0.104272       0.063623       0.092633      -0.354860      -0.181968       0.035232       0.146736             11.085903       7.337279      -0.291367       1.256925      10.612646      -2.262378      15.307785          -0.018700
          294              O       6.075206      13.814726      23.966302      -1.025488      63.978038 0.15248039E+04  0.47816784E+05                                12.936195                           12.236974      -0.461346       1.759993                    0.999147      40.455644     123.537254       0.530364       0.368269      -1.125885       0.008444       0.147775      -0.007677       0.148215       0.135112       0.076159      -0.041149      -0.226128       0.027645      -0.214219       0.042468       0.171751             14.031825      11.142595      -0.383228       0.673296      10.412910      -0.929056      20.539970          -0.035099
          295              O       3.811860       9.942706      23.421681      -0.779546      44.891338 0.92629315E+03  0.25585659E+05                                10.294898                            9.705011      -0.125376       1.951243                    0.997043      32.939780      93.693174       0.581545       0.381307      -1.118713      -0.022714      -0.155709      -0.041484       0.162733      -0.018761      -0.108821      -0.069443       0.102154      -0.348859      -0.186599       0.032863       0.153736             10.840106       7.614931       0.574287       2.064468      11.198027       1.569563      13.707361          -0.021496
          296              O       2.789782      12.599939      20.916225      -0.882608      55.644941 0.12767406E+04  0.38353322E+05                                11.873067                           11.320641      -0.463216       1.795206                    0.997807      37.291469     111.967930       0.541670       0.376418      -1.118165      -0.057576       0.005439      -0.075447       0.095062       0.005933      -0.026600       0.010141       0.427693       0.229495      -0.252515       0.070205       0.182311             12.509381       9.965809       1.269488       2.016334      11.466394       0.479484      16.095939          -0.111693
          297              O       6.083510      11.346367      23.967289      -0.990691      61.462593 0.14555292E+04  0.45185151E+05                                12.691530                           12.046154      -0.431572       1.783325                    0.998650      39.548663     120.753580       0.527745       0.373858      -1.119958       0.027639      -0.172043      -0.004676       0.174312      -0.139359       0.080564       0.044851      -0.226748      -0.013340      -0.217236       0.035148       0.182088             13.569168      11.255009      -0.163189       1.542863      10.808928      -0.547459      18.643566          -0.028627
          298              O       7.054726      11.257252       1.813266      -0.857940      56.470562 0.12849804E+04  0.38729401E+05                                12.134894                           11.492413      -0.502387       1.788084                    0.996979      37.257775     112.682949       0.527235       0.385440      -1.109657       0.082738      -0.089265      -0.008925       0.122039      -0.038412       0.066489       0.202370      -0.056777      -0.083003      -0.225265       0.011779       0.213486             12.655748      13.607680      -2.583156       0.712539      10.626144      -2.477484      13.733420          -0.110208
          299              O       3.828641      12.586770      23.432539      -1.110985      38.148155 0.79230754E+03  0.21599954E+05                                10.836179                           10.212561      -0.328384       1.768353                    0.999654      42.987770     132.225616       0.455135       0.493636      -1.021906      -0.001430       0.004364      -0.033904       0.034214       0.005288      -0.015915      -0.006159       0.056904       0.041509      -0.036337       0.001375       0.034962             12.175618      10.238103       0.400448       0.116913      10.391556      -0.321130      15.897196           0.032452
          300              O       7.049882      13.941183       1.806356      -0.868513      55.198979 0.12791621E+04  0.38550519E+05                                11.938049                           11.466301      -0.443440       1.802371                    0.997876      37.516690     113.848160       0.527289       0.385436      -1.108503       0.088481       0.089452       0.012251       0.126415       0.057685       0.128744      -0.187003      -0.041933      -0.123024      -0.262993       0.062943       0.200050             12.167240      13.212160       1.217742      -0.388267      10.079437       2.380595      13.210122          -0.120078
          301              O       5.014030      11.232177      21.467509      -0.887315      60.518566 0.13627449E+04  0.41629924E+05                                12.654887                           11.763320      -0.528909       1.772365                    0.997070      37.896646     114.927845       0.526549       0.380782      -1.114402       0.027219      -0.085367      -0.029383       0.094296      -0.131595      -0.006811      -0.077854      -0.183494       0.324872      -0.220178       0.044677       0.175501             13.654669      11.507634       0.239046      -0.590252      13.085805       4.659598      16.370566          -0.090967
          302              O       5.027524      13.951105      21.503538      -0.940979      77.928987 0.14231839E+04  0.43892476E+05                                14.709803                           11.676285      -0.603358       1.738712                    0.998574      38.633375     117.214805       0.552837       0.359236      -1.132243       0.004532       0.032543      -0.005515       0.033316       0.155495      -0.016794       0.056545      -0.156931       0.264970      -0.224591       0.069457       0.155133             18.597488      14.797298       4.677771      -6.094861      17.435019      -9.923879      23.560149          -0.014080
          303              O      12.464924      11.818283      13.581974      -0.817275      46.365848 0.95693266E+03  0.26607131E+05                                10.425391                            9.775202      -0.067946       1.954523                    0.998261      33.519953      95.181743       0.588285       0.374456      -1.125516      -0.031674      -0.143170       0.030536       0.149777      -0.019571       0.104270       0.063621       0.092633      -0.354851      -0.181964       0.035230       0.146734             11.085803       7.337221       0.291367      -1.256909      10.612556      -2.262353      15.307633          -0.018698
          304              O      14.725156      13.244674      13.049198      -1.025488      63.978177 0.15248078E+04  0.47816940E+05                                12.936212                           12.236989      -0.461347       1.759992                    0.999147      40.455703     123.537490       0.530364       0.368269      -1.125885       0.008444      -0.147776       0.007677       0.148216      -0.135113      -0.076160      -0.041150      -0.226130       0.027641      -0.214220       0.042467       0.171753             14.031844      11.142606       0.383226      -0.673297      10.412927      -0.929045      20.539998          -0.035098
          305              O      12.461810      17.116694      13.593819      -0.779547      44.891379 0.92629425E+03  0.25585697E+05                                10.294904                            9.705017      -0.125374       1.951244                    0.997043      32.939798      93.693242       0.581544       0.381307      -1.118713      -0.022714       0.155709       0.041484       0.162733       0.018761       0.108821      -0.069442       0.102154      -0.348859      -0.186599       0.032862       0.153737             10.840113       7.614936      -0.574287      -2.064468      11.198032       1.569561      13.707371          -0.021497
          306              O      11.439732      14.459461      16.099275      -0.882610      55.644648 0.12767319E+04  0.38352979E+05                                11.873009                           11.320589      -0.463199       1.795212                    0.997807      37.291370     111.967371       0.541673       0.376417      -1.118166      -0.057577      -0.005439       0.075448       0.095064      -0.005931       0.026599       0.010137       0.427684       0.229491      -0.252510       0.070203       0.182307             12.509319       9.965756      -1.269475      -2.016323      11.466335       0.479477      16.095866          -0.111692
          307              O      14.733460      15.713033      13.048211      -0.990689      61.462664 0.14555308E+04  0.45185220E+05                                12.691544                           12.046164      -0.431578       1.783323                    0.998650      39.548677     120.753678       0.527744       0.373859      -1.119958       0.027639       0.172042       0.004676       0.174311       0.139359      -0.080565       0.044851      -0.226748      -0.013342      -0.217237       0.035148       0.182089             13.569185      11.255023       0.163189      -1.542870      10.808939      -0.547460      18.643593          -0.028629
          308              O      15.704676      15.802148      10.525234      -0.857941      56.470384 0.12849749E+04  0.38729189E+05                                12.134860                           11.492381      -0.502378       1.788088                    0.996979      37.257721     112.682650       0.527237       0.385440      -1.109658       0.082738       0.089265       0.008925       0.122039       0.038411      -0.066488       0.202368      -0.056777      -0.082999      -0.225262       0.011778       0.213484             12.655713      13.607644       2.583144      -0.712542      10.626114      -2.477477      13.733380          -0.110205
          309              O      12.478591      14.472630      13.582961      -1.110986      38.148154 0.79230759E+03  0.21599957E+05                                10.836183                           10.212565      -0.328387       1.768352                    0.999654      42.987749     132.225584       0.455135       0.493636      -1.021906      -0.001430      -0.004363       0.033904       0.034213      -0.005288       0.015914      -0.006160       0.056906       0.041510      -0.036338       0.001376       0.034962             12.175621      10.238107      -0.400450      -0.116906      10.391554      -0.321118      15.897203           0.032453
          310              O      15.699832      13.118217      10.532144      -0.868513      55.198722 0.12791541E+04  0.38550210E+05                                11.938002                           11.466257      -0.443430       1.802374                    0.997876      37.516616     113.847745       0.527291       0.385436      -1.108504       0.088482      -0.089453      -0.012251       0.126416      -0.057685      -0.128742      -0.187000      -0.041933      -0.123021      -0.262989       0.062943       0.200047             12.167192      13.212108      -1.217736       0.388257      10.079402       2.380591      13.210066          -0.120079
          311              O      13.663980      15.827223      15.547991      -0.887314      60.518760 0.13627500E+04  0.41630124E+05                                12.654921                           11.763348      -0.528914       1.772363                    0.997070      37.896707     114.928155       0.526548       0.380782      -1.114401       0.027218       0.085368       0.029383       0.094296       0.131596       0.006811      -0.077854      -0.183497       0.324876      -0.220180       0.044678       0.175502             13.654710      11.507661      -0.239050       0.590249      13.085835       4.659617      16.370634          -0.090967
          312              O      13.677474      13.108295      15.511962      -0.940980      77.928860 0.14231815E+04  0.43892374E+05                                14.709782                           11.676272      -0.603352       1.738715                    0.998574      38.633324     117.214541       0.552838       0.359236      -1.132243       0.004532      -0.032543       0.005516       0.033317      -0.155493       0.016791       0.056543      -0.156933       0.264968      -0.224588       0.069456       0.155131             18.597456      14.797254      -4.677752       6.094834      17.434992      -9.923865      23.560122          -0.014081

******************************************************
Auxiliary information for the entire system
The total spin magnetic moment of the unit cell is   63.999851
The total net atomic charge of the unit cell is   0.000006
Accuracy of reproducing the electrostatic potential in the unit cell:
  The inner radius (bohr) =    5.0000
  The outer radius (bohr) =   12.0000
  Valid grid points have density less than (e/(bohr^3)) =    0.0001
  The number of valid grid points were=       472995
  The rms potential error without charges in kcal/mol is=      9.93192
  The rms potential error with partial charges in kcal/mol is=      4.12868
  The RRMSE value at monopole order=      0.41570
  The rms potential error with partial charges and cloud penetration in kcal/mol is=      4.10120
  The RRMSE value at monopole order with cloud penetration is=      0.41293
  The rms potential error with partial charges and atomic dipoles in kcal/mol is=      2.27924
  The RRMSE value at dipole order=      0.22949
  The rms potential error with partial charges, atomic dipoles and cloud penetration in kcal/mol is=      2.25308
  The RRMSE value at dipole order with cloud penetration=      0.22685

******************************************************
The electron densities and ab initio electrostatic potential were computed in VASP using the PBE functional and
projector augmented wave method. See the main text of the journal article for a description of computational details.
The atomic charges, dipoles, and quadrupoles were computed with the DDEC6 method as described in
(a) T. A. Manz and N. Gabaldon Limas, RSC Adv. 6 (2016) 47771-47801 DOI: 10.1039/c6ra04656h
(b) N. Gabaldon Limas and T. A. Manz, RSC Adv. 8 (2018) 2678-2707 DOI: 10.1039/c7ra11829e.
For each atom in the material, the electron cloud parameters were fit to the spherically averaged atom-in-material
electron density using radial positions for which this density was between 10^-4 and 10^-2 electrons per cubic bohr.
The polarizabilities, dispersion coefficients, and quantum Drude oscillator (QDO) parameters were fit using the MCLF method.
The magnetic structure of the system was optimized in VASP from the default ferromagnetic initial guess using spin polarization.
The atomic spin moments (ASMs) were computed on this optimized magnetic structure using the DDEC6 partition as inputs
to the method of T. A. Manz and D. S. Sholl, J. Chem. Theory Comput. 7 (2011) 4146-4164 DOI: 10.1021/ct200539n.
The RMSE and RRMSE were computed using a uniform grid with Ewald summation.
