# Supplementary material for: A collection of forcefield precursors for metal–organic frameworks
Source: RSC Adv. 2019 Nov 13;9(63):36492–507. doi: 10.1039/c9ra07327b (PMC9075174; doi:10.1039/c9ra07327b)
Supplement: RA-009-C9RA07327B-s4983 [file RA-009-C9RA07327B-s4983.xyz]

  141
jmolscript: load "" {1 1 1} spacegroup "x,y,z" unitcell [{     10.654900     0.000000     0.000000 }, {     -2.986699    14.254259     0.000000 }, {     -3.444012    -3.506888    15.272014 }]
Zn    -0.366977     3.680334     7.257108     0.848960
Zn     4.591166     7.067037     8.014906     0.848959
Zn    -3.215355     5.373685     7.636007     1.043541
H     -1.891398     8.101951     4.563278     0.113946
H      1.753954     6.662297     5.146669     0.115600
H     -3.078620     4.818200    10.824804     0.116366
H     -3.557435     5.663516    12.947613     0.138959
H      0.392502     6.392614    13.521841     0.130919
H      0.805604     5.657225    11.348634     0.118468
H      2.073169    -0.886390     9.086848     0.128190
H      4.317788    -0.447789     5.898052     0.124065
H      4.345655     2.051273     7.032762     0.137402
H      0.679732     0.709680     7.536739     0.101664
H      2.781565     3.901046     6.916695     0.128558
H      2.629909     8.361011     3.888255     0.129060
H      4.521484    13.224155     3.585869     0.122339
H      4.445622     1.493080     3.442312     0.124853
H      8.570599     0.347389     5.073363     0.111878
H      5.515967     2.891162     4.908425     0.108629
H      3.384803    12.917106     1.316448     0.079768
H      3.121562    11.894055     2.481702     0.081775
H      0.053745    10.607159     1.400444     0.089174
H      0.287234    11.643475     2.561117     0.089383
H     -1.022720     9.734404     3.214759     0.118119
H      3.004717    10.325676     0.546738     0.098641
H     -0.467450     7.965445    14.735966     0.090880
H      0.480261    13.576927     0.795672     0.157178
H     -2.158868     9.713854    14.769565     0.160753
H     -3.448392     8.902020    15.139147     0.167970
H      6.115587     2.645420    10.708736     0.113946
H      2.470235     4.085074    10.125345     0.115600
H      7.302809     5.929171     4.447210     0.116366
H      7.781624     5.083855     2.324401     0.138959
H      3.831687     4.354757     1.750173     0.130919
H      3.418585     5.090146     3.923380     0.118468
H      2.151020    11.633761     6.185166     0.128190
H     -0.093599    11.195160     9.373962     0.124065
H     -0.121466     8.696098     8.239252     0.137402
H      3.544457    10.037691     7.735275     0.101664
H      1.442624     6.846325     8.355319     0.128558
H      1.594280     2.386360    11.383759     0.129060
H     -0.297295    -2.476784    11.686145     0.122340
H     -0.221433     9.254291    11.829702     0.124853
H     -4.346410    10.399982    10.198651     0.111878
H     -1.291778     7.856209    10.363589     0.108629
H      0.839386    -2.169735    13.955566     0.079768
H      1.102627    -1.146684    12.790312     0.081775
H      4.170444     0.140212    13.871570     0.089174
H      3.936955    -0.896104    12.710897     0.089383
H      5.246909     1.012967    12.057255     0.118119
H      1.219472     0.421695    14.725276     0.098641
H      4.691639     2.781926     0.536048     0.090880
H      3.743928    -2.829556    14.476342     0.157179
H      6.383057     1.033517     0.502449     0.160753
H      7.672581     1.845351     0.132867     0.167970
C     -0.704678     6.137746     5.916378     0.609791
C     -0.161696     7.222692     5.009221    -0.062250
C     -0.973088     8.139542     4.418194    -0.082178
C      1.186760     7.298080     4.774032    -0.083879
C     -0.804051     4.650963     9.548063     0.592616
C     -1.094182     5.134894    10.892000    -0.066237
C     -2.394051     5.151946    11.357797    -0.068351
C     -2.686354     5.666591    12.623847    -0.228171
C     -1.636359     6.189728    13.393556     0.277096
C     -0.304694     6.124721    12.968994    -0.260124
C     -0.061880     5.641367    11.684618    -0.069648
C      2.703168    -1.229616     8.495821    -0.159645
C      4.029775    -0.970768     6.611255    -0.144180
C      3.151518    -0.489590     7.501613     0.181559
C      3.422179     2.002448     7.127449    -0.091990
C      1.396098     1.286105     7.397764     0.091316
C      2.556679     3.009952     7.054143    -0.017553
C      1.709471     8.292999     3.998213    -0.231165
C      5.864405     0.041181     3.414822     0.271212
C      7.089765    -0.249353     3.866874    -0.250204
C      5.278871     1.256654     3.782878    -0.237674
C      7.867327     2.751365     6.032446     0.619806
C      7.156455     1.800079     5.122233    -0.058028
C      7.737551     0.587039     4.737379    -0.076598
C      5.927185     2.100501     4.645747    -0.088416
C      2.701358    12.537574     1.889148    -0.079443
C      1.639517    11.845240     1.043079     0.147477
C      0.731091    11.055640     1.930383    -0.076712
C      0.899906     9.171317     3.394969     0.281088
C     -0.458104     9.112616     3.613359    -0.255495
C      2.429777    10.937520     0.061088    -0.085830
C      0.764790    12.862083     0.221444    -0.526390
C      4.928867     4.609625     9.355636     0.609791
C      4.385885     3.524679    10.262793    -0.062250
C      5.197277     2.607829    10.853820    -0.082178
C      3.037429     3.449291    10.497982    -0.083879
C      5.028240     6.096408     5.723951     0.592616
C      5.318371     5.612477     4.380014    -0.066237
C      6.618240     5.595425     3.914217    -0.068351
C      6.910543     5.080780     2.648167    -0.228171
C      5.860548     4.557643     1.878458     0.277096
C      4.528883     4.622650     2.303020    -0.260124
C      4.286069     5.106004     3.587396    -0.069648
C      1.521021    11.976987     6.776193    -0.159645
C      0.194414    11.718139     8.660759    -0.144180
C      1.072671    11.236961     7.770401     0.181559
C      0.802010     8.744923     8.144565    -0.091990
C      2.828091     9.461266     7.874250     0.091316
C      1.667510     7.737419     8.217871    -0.017553
C      2.514718     2.454372    11.273801    -0.231165
C     -1.640216    10.706190    11.857192     0.271212
C     -2.865576    10.996724    11.405140    -0.250204
C     -1.054682     9.490717    11.489136    -0.237674
C     -3.643138     7.996006     9.239568     0.619806
C     -2.932266     8.947292    10.149781    -0.058028
C     -3.513362    10.160332    10.534635    -0.076599
C     -1.702996     8.646870    10.626267    -0.088416
C      1.522831    -1.790203    13.382866    -0.079443
C      2.584672    -1.097869    14.228935     0.147477
C      3.493098    -0.308269    13.341631    -0.076712
C      3.324283     1.576054    11.877045     0.281088
C      4.682293     1.634755    11.658655    -0.255496
C      1.794412    -0.190149    15.210926    -0.085830
C      3.459399    -2.114712    15.050570    -0.526391
N      1.280177     2.531247     7.214499    -0.241061
N      2.689597     0.895776     7.365692     0.003328
N      2.944012     8.216124     8.057515    -0.241061
N      1.534592     9.851595     7.906322     0.003328
O      0.041559     5.146635     6.085898    -0.545571
O      0.390190     4.622033     9.146409    -0.559349
O     -1.691880     4.301310     8.761554    -0.579970
O      7.257518     3.740896     6.397447    -0.543832
O     -1.831998     6.291685     6.394392    -0.575139
O     -2.010429     6.710549    14.595464    -0.191167
O      1.505745    10.114197     2.616096    -0.212239
O      2.113385    13.517763     2.617623    -0.187061
O     -1.581566     2.454302     6.357739    -0.595008
O      4.182630     5.600736     9.186116    -0.545571
O      3.833999     6.125338     6.125605    -0.559349
O      5.916069     6.446061     6.510460    -0.579970
O     -3.033329     7.006475     8.874567    -0.543832
O      6.056187     4.455686     8.877622    -0.575139
O      6.234618     4.036822     0.676550    -0.191167
O      2.718444     0.633174    12.655918    -0.212239
O      2.110804    -2.770392    12.654391    -0.187061
O      5.805755     8.293069     8.914275    -0.595008

The following XYZ coordinates are in angstroms. Other properties are in atomic units.
The sperically averaged electron density of each atom fit to a function of the form exp(a - br)
eigen_1, eigen_2 and eigen_3 are the three eigenvalues of traceless quadrupole moment tensor
  atom number  atomic symbol              X              Y              Z     net charge C6 coefficient C8 coefficient C10 coefficient fluctuating dipole atomic polarizability isotropic forcefield polarizability              a              b squared Pearson coefficient          <r^3>          <r^4>         wp_QDO          m_QDO          q_QDO       dipole_x       dipole_y       dipole_z         dipole            Qxy            Qxz            Qyz     Q(x^2-y^2)  Q(3z^2 - R^2)        eigen_1        eigen_2        eigen_3 static polarizability      alpha(xx)      alpha(xy)      alpha(xz)      alpha(yy)      alpha(yz)      alpha(zz) atomic spin moment
            1             Zn      -0.366977       3.680334       7.257108       0.848960      95.809433 0.18609101E+04  0.59170620E+05                                17.222543                           14.157217       0.292040       1.951265                    0.997334      46.675445     127.618455       0.476940       0.403889      -1.140469      -0.026604       0.019179      -0.007449       0.033632       0.064797      -0.029584      -0.014187      -0.035634       0.120016      -0.089021       0.015365       0.073656             21.478600      25.328303      -4.986778       2.025795      21.382465       2.124130      17.725033          -0.000003
            2             Zn       4.591166       7.067037       8.014906       0.848959      95.809435 0.18609101E+04  0.59170622E+05                                17.222543                           14.157217       0.292040       1.951265                    0.997334      46.675446     127.618457       0.476940       0.403889      -1.140469       0.026604      -0.019179       0.007449       0.033632       0.064797      -0.029584      -0.014187      -0.035633       0.120016      -0.089021       0.015365       0.073656             21.478600      25.328300      -4.986776       2.025796      21.382465       2.124130      17.725034          -0.000003
            3             Zn      -3.215355       5.373685       7.636007       1.043541      95.063871 0.15468452E+04  0.47219919E+05                                18.432936                           14.031513       0.153520       1.932120                    0.998785      43.780992     119.396636       0.420372       0.477302      -1.087886       0.000000       0.000000       0.000000       0.000000       0.038431       0.050391      -0.034701      -0.081389       0.033628      -0.095364       0.035438       0.059926             24.197838      28.114135       2.013243      -1.942481      21.145577       3.991110      23.333803          -0.000004
            4              H      -1.891398       8.101951       4.563278       0.113946       1.133093 0.80887001E+01  0.78669165E+02                                 1.720216                            1.606017      -0.869150       2.467176                    0.999013       3.304314       8.850190       0.526656       1.195785      -0.729842      -0.039622      -0.000383       0.005999       0.040075      -0.005139      -0.001238      -0.008134       0.017581      -0.034217      -0.016839       0.000918       0.015921              1.779174       2.399313       0.236707      -0.169395       1.508378      -0.113777       1.429830          -0.000001
            5              H       1.753954       6.662297       5.146669       0.115600       1.051668 0.72957380E+01  0.70869053E+02                                 1.772076                            1.622661      -1.368397       2.227026                    0.993720       3.821180      11.082381       0.465909       1.353374      -0.690437       0.021966      -0.025570       0.014822       0.036824      -0.003481      -0.000103      -0.006687      -0.001450      -0.003624      -0.007511      -0.000264       0.007775              1.885559       2.050758      -0.487540       0.216947       1.989947      -0.354511       1.615972          -0.000000
            6              H      -3.078620       4.818200      10.824804       0.116366       0.973527 0.67195832E+01  0.64082461E+02                                 1.704435                            1.574733      -1.208899       2.308342                    0.994895       3.701303      10.711968       0.464094       1.383895      -0.685112      -0.030123      -0.011302      -0.023477       0.039828       0.000981      -0.002034       0.006948       0.016664      -0.011741      -0.012388       0.001813       0.010574              1.798924       2.042971       0.360934       0.445903       1.524724       0.262014       1.829077          -0.000000
            7              H      -3.557435       5.663516      12.947613       0.138959       1.090304 0.80535525E+01  0.78028537E+02                                 1.670042                            1.602283      -0.877550       2.480089                    0.999288       3.133243       8.301528       0.528832       1.195424      -0.731895      -0.035090      -0.001998       0.008754       0.036221       0.004104      -0.001542       0.006982       0.028040       0.006441      -0.018184       0.004619       0.013565              1.673922       2.063220       0.104419      -0.227342       1.364685       0.060919       1.593862          -0.000002
            8              H       0.392502       6.392614      13.521841       0.130919       1.043890 0.75523344E+01  0.71651596E+02                                 1.576309                            1.511778      -0.936573       2.437602                    0.998895       3.149062       8.124166       0.568900       1.134817      -0.745148       0.032305       0.003701       0.016918       0.036654       0.003343       0.001495       0.006842       0.037489       0.007831      -0.022157       0.004115       0.018042              1.592215       1.618454       0.059968       0.245757       1.367914       0.242756       1.790277          -0.000002
            9              H       0.805604       5.657225      11.348634       0.118468       1.077587 0.76826098E+01  0.74328318E+02                                 1.711151                            1.601265      -0.863512       2.472931                    0.999235       3.358064       9.196855       0.505838       1.251553      -0.716090       0.040082       0.002497      -0.012849       0.042165       0.005028       0.000298       0.004526       0.027535      -0.011866      -0.014522      -0.002171       0.016693              1.773844       2.211807      -0.155329      -0.371820       1.445886       0.100968       1.663838          -0.000001
           10              H       2.073169      -0.886390       9.086848       0.128190       1.058645 0.77782602E+01  0.75617802E+02                                 1.706610                            1.626312      -0.863854       2.480938                    0.999263       3.326234       9.183530       0.494092       1.275136      -0.711522      -0.022983       0.010818       0.026029       0.036370      -0.006745      -0.011952      -0.001363      -0.003192       0.012282      -0.015070       0.001618       0.013452              1.723730       1.681269      -0.250374      -0.388409       1.683114       0.134086       1.806806           0.000000
           11              H       4.317788      -0.447789       5.898052       0.124065       1.030142 0.72531603E+01  0.70030976E+02                                 1.725627                            1.603204      -1.211319       2.309593                    0.995485       3.613976      10.294650       0.477377       1.328867      -0.696782       0.010463       0.016988      -0.027218       0.033747      -0.006169      -0.005176      -0.002190      -0.006537       0.005098      -0.010398       0.004015       0.006383              1.785145       1.458762       0.163307      -0.371587       1.864592      -0.463623       2.032079           0.000000
           12              H       4.345655       2.051273       7.032762       0.137402       1.009679 0.71438495E+01  0.68566411E+02                                 1.701222                            1.595525      -0.977692       2.433641                    0.998253       3.389974       9.560410       0.477552       1.336308      -0.697310       0.045187       0.013466      -0.003110       0.047253       0.005179      -0.001174      -0.006526       0.004667      -0.071474      -0.025055       0.006950       0.018106              1.753224       2.370077       0.093471      -0.235843       1.448977       0.011418       1.440617           0.000000
           13              H       0.679732       0.709680       7.536739       0.101664       1.299293 0.95399797E+01  0.96217170E+02                                 1.852976                            1.725097      -0.984040       2.410135                    0.998004       3.375507       9.059760       0.519147       1.169798      -0.737484      -0.047611      -0.024019       0.006135       0.053679       0.006701      -0.005746      -0.004720       0.008349      -0.071008      -0.024929       0.003998       0.020932              1.877085       2.253936       0.419802      -0.046415       1.956276      -0.124780       1.421043           0.000001
           14              H       2.781565       3.901046       6.916695       0.128558       0.930068 0.61706312E+01  0.57468583E+02                                 1.643799                            1.505200      -1.007852       2.412999                    0.998059       3.468277       9.841794       0.477656       1.376861      -0.687634       0.010869       0.043772      -0.002476       0.045169      -0.002104      -0.002393      -0.001100       0.004101      -0.058820      -0.019845       0.007005       0.012840              1.739555       1.451757       0.202558      -0.065200       2.394354      -0.198080       1.372554           0.000000
           15              H       2.629909       8.361011       3.888255       0.129060       1.186257 0.89130483E+01  0.89151432E+02                                 1.804203                            1.711995      -1.026338       2.401872                    0.997562       3.385548       9.309864       0.496586       1.233133      -0.721523       0.032282      -0.000902      -0.000854       0.032306       0.000349      -0.000184      -0.009503       0.018277      -0.026876      -0.016552       0.002920       0.013632              1.830215       2.367461      -0.056249      -0.101288       1.602583      -0.130817       1.520602          -0.000000
           16              H       4.521484      13.224155       3.585869       0.122339       1.085422 0.78472895E+01  0.75074116E+02                                 1.608962                            1.532971      -0.952253       2.423935                    0.998692       3.202573       8.263541       0.570107       1.122999      -0.748019       0.020674      -0.024175      -0.006900       0.032549      -0.011299       0.007123       0.009554       0.008007      -0.032815      -0.020846       0.003385       0.017461              1.630208       1.478692      -0.190976       0.006163       1.931871       0.317318       1.480060          -0.000000
           17              H       4.445622       1.493080       3.442312       0.124853       1.202646 0.93879686E+01  0.95057316E+02                                 1.815101                            1.754042      -1.080529       2.370715                    0.997352       3.432104       9.472635       0.492212       1.228966      -0.722674      -0.030566       0.012166      -0.010510       0.034537      -0.006564       0.008215       0.007259       0.012361      -0.026872      -0.017347       0.002677       0.014670              1.815616       2.022896      -0.166026       0.254478       1.694905      -0.028979       1.729046          -0.000000
           18              H       8.570599       0.347389       5.073363       0.111878       1.187704 0.85844561E+01  0.84271684E+02                                 1.732242                            1.622929      -1.016267       2.394941                    0.998038       3.321293       8.776272       0.542275       1.150582      -0.741017       0.035708      -0.012223       0.013257       0.040002      -0.013318       0.006425       0.004008       0.003850      -0.024394      -0.016092      -0.001638       0.017730              1.770165       2.237660      -0.135299       0.414328       1.518190       0.025252       1.554643          -0.000000
           19              H       5.515967       2.891162       4.908425       0.108629       1.000563 0.72796177E+01  0.71100331E+02                                 1.755825                            1.655394      -1.343653       2.237539                    0.993175       3.916993      11.617715       0.444240       1.411645      -0.679096      -0.015645       0.030519       0.010967       0.036006      -0.009312      -0.000541       0.009289       0.005106      -0.008071      -0.013601      -0.000019       0.013620              1.820388       1.602302      -0.269930      -0.083150       2.259735       0.261321       1.599128          -0.000000
           20              H       3.384803      12.917106       1.316448       0.079768       1.293616 0.10450736E+02  0.10847756E+03                                 1.889374                            1.828810      -0.937759       2.413093                    0.997091       3.680353      10.217978       0.491690       1.200111      -0.728428       0.018100       0.013762      -0.019976       0.030266      -0.001695      -0.007410       0.001470      -0.005263      -0.003674      -0.009047       0.001952       0.007095              1.917918       1.768739       0.336588      -0.316258       1.880329      -0.181969       2.104685          -0.000001
           21              H       3.121562      11.894055       2.481702       0.081775       1.393658 0.11425767E+02  0.12081132E+03                                 1.949605                            1.882024      -1.257252       2.261428                    0.995331       3.777589      10.454360       0.498296       1.162509      -0.737052       0.010155      -0.019855       0.024200       0.032909      -0.012972      -0.000309       0.002935       0.005301       0.029414      -0.018297       0.006907       0.011390              1.991646       1.634377      -0.022223       0.225465       2.271362      -0.283364       2.069199           0.000000
           22              H       0.053745      10.607159       1.400444       0.089174       1.408522 0.11625301E+02  0.12334552E+03                                 1.961766                            1.899642      -1.167774       2.301850                    0.995349       3.726086      10.299913       0.495925       1.164048      -0.737458      -0.020548      -0.018370      -0.019854       0.033968       0.000139       0.010831      -0.001760      -0.005008      -0.030183      -0.016400       0.007259       0.009141              1.983794       1.898168       0.344164       0.236634       1.880517       0.089216       2.172696          -0.000002
           23              H       0.287234      11.643475       2.561117       0.089383       1.380486 0.11377102E+02  0.12028565E+03                                 1.959199                            1.899797      -1.020029       2.381624                    0.996582       3.658836      10.157540       0.486978       1.189636      -0.732100      -0.010814       0.019767       0.021782       0.031339      -0.010552       0.001880      -0.001660       0.000827       0.020947      -0.014051       0.004519       0.009532              1.981277       1.685837      -0.101976      -0.296242       2.132951       0.292032       2.125043           0.000000
           24              H      -1.022720       9.734404       3.214759       0.118119       1.135126 0.83292117E+01  0.81017837E+02                                 1.667997                            1.587425      -1.022505       2.387496                    0.998191       3.291938       8.612380       0.555029       1.134524      -0.744850      -0.027021       0.018888      -0.011152       0.034803      -0.006239      -0.000603      -0.013987       0.021100      -0.040037      -0.023800       0.004487       0.019313              1.688297       1.635726      -0.191646       0.115496       1.834422      -0.416068       1.594743          -0.000001
           25              H       3.004717      10.325676       0.546738       0.098641       1.305386 0.10583554E+02  0.10952233E+03                                 1.864684                            1.815260      -0.962346       2.409965                    0.997437       3.505984       9.524182       0.506941       1.167555      -0.738016       0.018335      -0.024324       0.018889       0.035842      -0.001145       0.011214       0.001457      -0.009467      -0.030420      -0.017404       0.007462       0.009942              1.884981       1.658521      -0.270128       0.204266       1.896992      -0.239294       2.099430          -0.000001
           26              H      -0.467450       7.965445      14.735966       0.090880       1.253542 0.10082762E+02  0.10381249E+03                                 1.851827                            1.798288      -0.974969       2.395058                    0.997378       3.651028      10.123579       0.494614       1.202735      -0.727412       0.016330       0.019959      -0.021059       0.033294       0.007047       0.002480      -0.004043       0.002463      -0.002256      -0.009347       0.001744       0.007602              1.883234       1.590684       0.184803      -0.308546       1.874782      -0.146589       2.184234          -0.000001
           27              H       0.480261      13.576927       0.795672       0.157178       1.080345 0.81541431E+01  0.79165801E+02                                 1.643954                            1.593940      -1.019351       2.395214                    0.999272       3.210022       8.484658       0.539946       1.168414      -0.736859      -0.003892       0.007264       0.010851       0.013626      -0.004187      -0.005355       0.000480      -0.004021      -0.009812      -0.007824       0.000362       0.007461              1.655846       1.377804      -0.113508      -0.074742       1.858031       0.331549       1.731704          -0.000001
           28              H      -2.158868       9.713854      14.769565       0.160753       0.846655 0.60326152E+01  0.55940751E+02                                 1.562875                            1.498456      -0.947981       2.449219                    0.997254       3.391738       9.645637       0.473227       1.395769      -0.684382       0.011683       0.002368      -0.011128       0.016307       0.001753      -0.003579      -0.002186       0.005786      -0.002506      -0.004077      -0.002096       0.006173              1.605614       1.371371       0.184908      -0.306797       1.530870      -0.351545       1.914603          -0.000000
           29              H      -3.448392       8.902020      15.139147       0.167970       1.020768 0.76889941E+01  0.73517236E+02                                 1.588225                            1.553331      -0.935730       2.451094                    0.999322       3.067747       8.030985       0.544373       1.176766      -0.735993      -0.011414      -0.010098      -0.004065       0.015772       0.004829       0.003458      -0.002150       0.007114      -0.000903      -0.007586       0.000718       0.006868              1.587480       1.723983       0.270006       0.239677       1.529917       0.101423       1.508540          -0.000002
           30              H       6.115587       2.645420      10.708736       0.113946       1.133092 0.80886983E+01  0.78669137E+02                                 1.720215                            1.606016      -0.869150       2.467176                    0.999013       3.304314       8.850187       0.526657       1.195784      -0.729842       0.039622       0.000383      -0.005999       0.040075      -0.005139      -0.001238      -0.008134       0.017581      -0.034217      -0.016839       0.000918       0.015921              1.779173       2.399312       0.236707      -0.169395       1.508377      -0.113777       1.429829          -0.000001
           31              H       2.470235       4.085074      10.125345       0.115600       1.051668 0.72957381E+01  0.70869053E+02                                 1.772076                            1.622661      -1.368397       2.227026                    0.993720       3.821180      11.082381       0.465909       1.353374      -0.690437      -0.021966       0.025570      -0.014822       0.036824      -0.003481      -0.000103      -0.006687      -0.001450      -0.003624      -0.007511      -0.000264       0.007775              1.885559       2.050758      -0.487540       0.216947       1.989947      -0.354511       1.615972          -0.000000
           32              H       7.302809       5.929171       4.447210       0.116366       0.973527 0.67195823E+01  0.64082453E+02                                 1.704435                            1.574734      -1.208899       2.308342                    0.994895       3.701303      10.711969       0.464094       1.383895      -0.685111       0.030123       0.011302       0.023477       0.039828       0.000981      -0.002034       0.006948       0.016664      -0.011741      -0.012388       0.001813       0.010574              1.798924       2.042971       0.360934       0.445903       1.524725       0.262014       1.829077          -0.000000
           33              H       7.781624       5.083855       2.324401       0.138959       1.090304 0.80535494E+01  0.78028502E+02                                 1.670042                            1.602283      -0.877550       2.480089                    0.999288       3.133242       8.301526       0.528832       1.195425      -0.731895       0.035090       0.001998      -0.008754       0.036221       0.004104      -0.001542       0.006982       0.028040       0.006441      -0.018184       0.004619       0.013565              1.673922       2.063220       0.104419      -0.227342       1.364685       0.060919       1.593862          -0.000002
           34              H       3.831687       4.354757       1.750173       0.130919       1.043889 0.75523289E+01  0.71651529E+02                                 1.576308                            1.511777      -0.936573       2.437602                    0.998895       3.149061       8.124162       0.568900       1.134817      -0.745148      -0.032305      -0.003700      -0.016918       0.036654       0.003343       0.001495       0.006842       0.037489       0.007831      -0.022157       0.004115       0.018042              1.592214       1.618453       0.059968       0.245757       1.367914       0.242756       1.790276          -0.000002
           35              H       3.418585       5.090146       3.923380       0.118468       1.077587 0.76826100E+01  0.74328318E+02                                 1.711151                            1.601265      -0.863512       2.472931                    0.999235       3.358064       9.196854       0.505838       1.251552      -0.716090      -0.040082      -0.002497       0.012849       0.042165       0.005028       0.000298       0.004526       0.027535      -0.011866      -0.014522      -0.002171       0.016693              1.773844       2.211807      -0.155329      -0.371820       1.445886       0.100968       1.663838          -0.000001
           36              H       2.151020      11.633761       6.185166       0.128190       1.058644 0.77782601E+01  0.75617803E+02                                 1.706610                            1.626312      -0.863854       2.480938                    0.999263       3.326234       9.183531       0.494092       1.275137      -0.711522       0.022983      -0.010818      -0.026029       0.036370      -0.006745      -0.011952      -0.001363      -0.003192       0.012282      -0.015070       0.001618       0.013452              1.723730       1.681269      -0.250374      -0.388409       1.683115       0.134086       1.806807           0.000000
           37              H      -0.093599      11.195160       9.373962       0.124065       1.030142 0.72531603E+01  0.70030976E+02                                 1.725627                            1.603204      -1.211319       2.309593                    0.995485       3.613976      10.294650       0.477377       1.328867      -0.696782      -0.010463      -0.016988       0.027218       0.033747      -0.006169      -0.005176      -0.002190      -0.006537       0.005098      -0.010398       0.004015       0.006383              1.785145       1.458762       0.163307      -0.371587       1.864592      -0.463623       2.032080           0.000000
           38              H      -0.121466       8.696098       8.239252       0.137402       1.009679 0.71438503E+01  0.68566422E+02                                 1.701222                            1.595526      -0.977692       2.433641                    0.998253       3.389974       9.560411       0.477552       1.336308      -0.697310      -0.045187      -0.013466       0.003110       0.047253       0.005179      -0.001174      -0.006526       0.004667      -0.071474      -0.025055       0.006950       0.018106              1.753224       2.370078       0.093471      -0.235844       1.448977       0.011418       1.440617           0.000000
           39              H       3.544457      10.037691       7.735275       0.101664       1.299292 0.95399750E+01  0.96217114E+02                                 1.852976                            1.725097      -0.984040       2.410135                    0.998004       3.375506       9.059758       0.519147       1.169798      -0.737483       0.047611       0.024019      -0.006135       0.053679       0.006701      -0.005746      -0.004720       0.008349      -0.071008      -0.024929       0.003998       0.020932              1.877085       2.253936       0.419802      -0.046415       1.956276      -0.124780       1.421043           0.000001
           40              H       1.442624       6.846325       8.355319       0.128558       0.930068 0.61706304E+01  0.57468575E+02                                 1.643799                            1.505200      -1.007852       2.412999                    0.998059       3.468277       9.841795       0.477656       1.376861      -0.687634      -0.010869      -0.043772       0.002476       0.045169      -0.002104      -0.002393      -0.001100       0.004101      -0.058820      -0.019845       0.007005       0.012840              1.739555       1.451757       0.202558      -0.065200       2.394354      -0.198080       1.372554           0.000000
           41              H       1.594280       2.386360      11.383759       0.129060       1.186257 0.89130485E+01  0.89151437E+02                                 1.804203                            1.711995      -1.026338       2.401871                    0.997562       3.385548       9.309865       0.496586       1.233133      -0.721523      -0.032282       0.000902       0.000854       0.032306       0.000349      -0.000184      -0.009503       0.018277      -0.026876      -0.016552       0.002920       0.013632              1.830215       2.367462      -0.056249      -0.101288       1.602583      -0.130817       1.520602          -0.000000
           42              H      -0.297295      -2.476784      11.686145       0.122340       1.085422 0.78472852E+01  0.75074066E+02                                 1.608961                            1.532970      -0.952253       2.423935                    0.998692       3.202572       8.263538       0.570107       1.122999      -0.748019      -0.020674       0.024175       0.006900       0.032549      -0.011299       0.007123       0.009554       0.008007      -0.032815      -0.020846       0.003385       0.017461              1.630207       1.478692      -0.190976       0.006163       1.931870       0.317318       1.480060          -0.000000
           43              H      -0.221433       9.254291      11.829702       0.124853       1.202645 0.93879614E+01  0.95057223E+02                                 1.815100                            1.754042      -1.080529       2.370715                    0.997352       3.432103       9.472631       0.492212       1.228966      -0.722674       0.030566      -0.012166       0.010510       0.034537      -0.006564       0.008215       0.007259       0.012361      -0.026872      -0.017346       0.002677       0.014670              1.815615       2.022895      -0.166025       0.254478       1.694904      -0.028979       1.729045          -0.000000
           44              H      -4.346410      10.399982      10.198651       0.111878       1.187704 0.85844555E+01  0.84271675E+02                                 1.732242                            1.622929      -1.016267       2.394941                    0.998038       3.321293       8.776271       0.542275       1.150581      -0.741017      -0.035708       0.012223      -0.013257       0.040002      -0.013318       0.006425       0.004008       0.003850      -0.024394      -0.016092      -0.001638       0.017730              1.770164       2.237660      -0.135299       0.414328       1.518190       0.025252       1.554643          -0.000000
           45              H      -1.291778       7.856209      10.363589       0.108629       1.000563 0.72796189E+01  0.71100345E+02                                 1.755825                            1.655394      -1.343653       2.237539                    0.993175       3.916993      11.617715       0.444240       1.411645      -0.679096       0.015645      -0.030519      -0.010967       0.036006      -0.009312      -0.000541       0.009289       0.005106      -0.008071      -0.013601      -0.000019       0.013620              1.820389       1.602302      -0.269930      -0.083150       2.259736       0.261321       1.599128          -0.000000
           46              H       0.839386      -2.169735      13.955566       0.079768       1.293616 0.10450735E+02  0.10847755E+03                                 1.889373                            1.828809      -0.937758       2.413093                    0.997091       3.680353      10.217976       0.491690       1.200111      -0.728428      -0.018100      -0.013762       0.019976       0.030266      -0.001695      -0.007410       0.001470      -0.005263      -0.003674      -0.009047       0.001952       0.007095              1.917917       1.768738       0.336588      -0.316258       1.880328      -0.181969       2.104685          -0.000001
           47              H       1.102627      -1.146684      12.790312       0.081775       1.393658 0.11425766E+02  0.12081130E+03                                 1.949605                            1.882023      -1.257252       2.261428                    0.995331       3.777589      10.454358       0.498297       1.162508      -0.737052      -0.010155       0.019855      -0.024200       0.032909      -0.012972      -0.000309       0.002935       0.005301       0.029414      -0.018297       0.006907       0.011390              1.991645       1.634376      -0.022223       0.225465       2.271361      -0.283364       2.069199           0.000000
           48              H       4.170444       0.140212      13.871570       0.089174       1.408522 0.11625302E+02  0.12334551E+03                                 1.961766                            1.899642      -1.167775       2.301850                    0.995349       3.726086      10.299911       0.495925       1.164047      -0.737458       0.020548       0.018370       0.019854       0.033968       0.000139       0.010831      -0.001760      -0.005008      -0.030183      -0.016400       0.007259       0.009141              1.983793       1.898167       0.344164       0.236634       1.880517       0.089216       2.172695          -0.000002
           49              H       3.936955      -0.896104      12.710897       0.089383       1.380485 0.11377097E+02  0.12028560E+03                                 1.959199                            1.899797      -1.020029       2.381624                    0.996582       3.658835      10.157537       0.486978       1.189636      -0.732100       0.010814      -0.019767      -0.021782       0.031339      -0.010552       0.001880      -0.001660       0.000827       0.020947      -0.014051       0.004519       0.009532              1.981277       1.685836      -0.101976      -0.296242       2.132951       0.292032       2.125042           0.000000
           50              H       5.246909       1.012967      12.057255       0.118119       1.135126 0.83292038E+01  0.81017735E+02                                 1.667996                            1.587424      -1.022504       2.387496                    0.998191       3.291937       8.612374       0.555029       1.134524      -0.744851       0.027021      -0.018888       0.011152       0.034803      -0.006239      -0.000603      -0.013987       0.021100      -0.040037      -0.023800       0.004487       0.019313              1.688296       1.635725      -0.191646       0.115496       1.834421      -0.416067       1.594742          -0.000001
           51              H       1.219472       0.421695      14.725276       0.098641       1.305386 0.10583552E+02  0.10952231E+03                                 1.864684                            1.815260      -0.962346       2.409965                    0.997437       3.505983       9.524180       0.506941       1.167555      -0.738016      -0.018335       0.024324      -0.018889       0.035842      -0.001145       0.011214       0.001457      -0.009467      -0.030420      -0.017404       0.007462       0.009942              1.884981       1.658521      -0.270128       0.204266       1.896992      -0.239294       2.099430          -0.000001
           52              H       4.691639       2.781926       0.536048       0.090880       1.253542 0.10082762E+02  0.10381249E+03                                 1.851827                            1.798288      -0.974970       2.395058                    0.997378       3.651028      10.123579       0.494614       1.202735      -0.727412      -0.016330      -0.019959       0.021059       0.033294       0.007047       0.002480      -0.004043       0.002463      -0.002256      -0.009347       0.001744       0.007602              1.883234       1.590684       0.184803      -0.308546       1.874782      -0.146589       2.184234          -0.000001
           53              H       3.743928      -2.829556      14.476342       0.157179       1.080343 0.81541293E+01  0.79165625E+02                                 1.643951                            1.593937      -1.019350       2.395215                    0.999272       3.210020       8.484648       0.539947       1.168412      -0.736859       0.003892      -0.007264      -0.010851       0.013626      -0.004187      -0.005355       0.000480      -0.004021      -0.009812      -0.007824       0.000362       0.007461              1.655844       1.377802      -0.113508      -0.074742       1.858028       0.331548       1.731702          -0.000001
           54              H       6.383057       1.033517       0.502449       0.160753       0.846655 0.60326151E+01  0.55940749E+02                                 1.562875                            1.498456      -0.947982       2.449219                    0.997254       3.391738       9.645637       0.473227       1.395769      -0.684382      -0.011683      -0.002368       0.011128       0.016307       0.001753      -0.003579      -0.002186       0.005786      -0.002506      -0.004077      -0.002096       0.006173              1.605614       1.371371       0.184907      -0.306797       1.530870      -0.351545       1.914603          -0.000000
           55              H       7.672581       1.845351       0.132867       0.167970       1.020767 0.76889832E+01  0.73517104E+02                                 1.588224                            1.553330      -0.935730       2.451094                    0.999322       3.067745       8.030978       0.544373       1.176766      -0.735993       0.011414       0.010098       0.004065       0.015772       0.004829       0.003458      -0.002150       0.007114      -0.000903      -0.007586       0.000718       0.006868              1.587479       1.723982       0.270006       0.239676       1.529916       0.101423       1.508539          -0.000002
           56              C      -0.704678       6.137746       5.916378       0.609791      23.869272 0.24389162E+03  0.50224655E+04                                 7.681020                            5.561029       0.055882       2.080077                    0.999691      22.109215      61.873104       0.625520       0.475494      -1.017165      -0.020549      -0.048595       0.037866       0.064943       0.013503       0.060658       0.059872       0.024718       0.118406      -0.073846      -0.031470       0.105316              9.551868      10.645796       1.060968      -2.802824      10.295792      -3.784805       7.714017           0.000000
           57              C      -0.161696       7.222692       5.009221      -0.062250      38.210295 0.44535852E+03  0.10469045E+05                                 9.821334                            6.988215      -0.051831       1.981209                    0.999310      27.744749      78.169910       0.633658       0.411201      -1.074150       0.014891       0.030784      -0.029088       0.044895      -0.007890      -0.010933      -0.001686       0.005029      -0.040041      -0.018732       0.001531       0.017201             12.475650      13.141340       2.986578      -2.840980      13.503436      -6.899491      10.782175          -0.000002
           58              C      -0.973088       8.139542       4.418194      -0.082178      32.654001 0.40118397E+03  0.92758193E+04                                 8.924255                            6.722773       0.010773       1.974901                    0.999671      29.003486      83.614228       0.627065       0.422459      -1.056767       0.024662       0.015546      -0.016729       0.033612      -0.003351      -0.006010       0.013539       0.046671      -0.033030      -0.028402      -0.001958       0.030360             10.499821      10.678312       2.033617      -1.598887      11.717161      -5.588565       9.103992           0.000000
           59              C       1.186760       7.298080       4.774032      -0.083879      35.139028 0.44098045E+03  0.10502450E+05                                 9.619629                            7.219268      -0.307964       1.875968                    0.999033      30.027502      89.588562       0.580279       0.443199      -1.037964      -0.005435       0.029001      -0.024977       0.038658      -0.008982       0.018901       0.017130      -0.017398       0.018725      -0.031659       0.006634       0.025025             11.581101      13.147656       1.036341      -1.912010      12.020369      -5.404928       9.575278          -0.000001
           60              C      -0.804051       4.650963       9.548063       0.592616      23.904716 0.23923108E+03  0.49077151E+04                                 7.659464                            5.476596       0.045099       2.069804                    0.999629      22.278384      62.432218       0.635052       0.470148      -1.019019      -0.002577      -0.020643      -0.059057       0.062614       0.001991       0.010134      -0.053086      -0.110264      -0.179334      -0.079106      -0.023305       0.102410              9.502709       9.769070      -0.560003      -0.636798       5.636679       3.391892      13.102377           0.000001
           61              C      -1.094182       5.134894      10.892000      -0.066237      37.212122 0.44895620E+03  0.10592102E+05                                 9.668373                            7.061349      -0.093544       1.972396                    0.999075      27.829202      78.969689       0.623340       0.416488      -1.068982      -0.011728       0.026165       0.040694       0.049781       0.002437       0.005014       0.010227       0.022210      -0.007559      -0.017074       0.001821       0.015254             11.855831      11.135920      -0.195847      -1.583582       7.140960       4.723792      17.290613          -0.000002
           62              C      -2.394051       5.151946      11.357797      -0.068351      33.860812 0.44647186E+03  0.10645541E+05                                 9.363766                            7.255837      -0.209247       1.912525                    0.999074      29.659669      87.983774       0.580925       0.442193      -1.040567       0.005339       0.029431       0.013486       0.032811      -0.001528       0.014497      -0.002458       0.000274      -0.044842      -0.022117       0.006670       0.015446             10.935412      11.164602       0.836484      -0.768803       6.788402       3.630573      14.853232          -0.000001
           63              C      -2.686354       5.666591      12.623847      -0.228171      35.166804 0.46197149E+03  0.11023946E+05                                 9.277907                            7.140146       0.113974       1.996694                    0.999604      30.544279      88.384217       0.620232       0.413838      -1.066160      -0.012899      -0.007979      -0.033863       0.037104      -0.004407      -0.014260       0.000009       0.067163       0.006223      -0.034932      -0.003476       0.038407             10.865356       9.512542       1.523098       0.811449       7.119239       4.459565      15.964288          -0.000003
           64              C      -1.636359       6.189728      13.393556       0.277096      32.408040 0.35977462E+03  0.80550812E+04                                 9.038437                            6.463080      -0.023012       2.010995                    0.999694      25.028890      69.870404       0.628329       0.435391      -1.054014      -0.010066       0.018778       0.039190       0.044607       0.000067      -0.002630       0.024635      -0.001357       0.123060      -0.028674      -0.021154       0.049828             11.623744       8.552024       0.523924      -0.039294       7.696169       6.198830      18.623040          -0.000001
           65              C      -0.304694       6.124721      12.968994      -0.260124      35.212412 0.47971222E+03  0.11543973E+05                                 9.269962                            7.278815       0.111282       1.990045                    0.999781      31.085175      90.030830       0.614553       0.414164      -1.067028       0.026836      -0.017662      -0.033800       0.046632       0.011360       0.018232       0.010464       0.065949       0.038444      -0.042359       0.000306       0.042053             10.728535       9.202432      -0.882453      -2.007807       6.781454       4.249464      16.201719          -0.000004
           66              C      -0.061880       5.641367      11.684618      -0.069648      33.461652 0.42742856E+03  0.10031945E+05                                 9.106333                            6.970527       0.071458       1.998874                    0.999697      29.039873      84.116657       0.612189       0.426284      -1.055280      -0.021530       0.011383       0.024452       0.034511      -0.006373      -0.000754      -0.012250       0.026081      -0.062891      -0.027331       0.002235       0.025096             10.670716       9.916795      -0.425338      -0.956151       6.914959       4.123197      15.180393          -0.000001
           67              C       2.703168      -1.229616       8.495821      -0.159645      33.326432 0.41223935E+03  0.95897705E+04                                 9.034184                            6.798725       0.136923       2.021260                    0.999695      29.236435      84.351898       0.626196       0.420472      -1.058748       0.012044      -0.045456       0.016946       0.049984      -0.010328      -0.004127       0.019140       0.013232       0.022371      -0.024219       0.000466       0.023753             10.777495       6.794715      -2.585604      -1.882339      16.822805      -2.898709       8.714966           0.000002
           68              C       4.029775      -0.970768       6.611255      -0.144180      34.144817 0.42340497E+03  0.99211350E+04                                 9.246481                            6.938312       0.074475       2.007137                    0.999202      29.193056      84.688349       0.613081       0.426366      -1.054475       0.021906      -0.044043      -0.001841       0.049225       0.012355       0.008484      -0.006566      -0.024927       0.025193      -0.024975       0.009634       0.015341             11.026421       7.837557      -3.450699      -2.814176      16.232249      -1.259217       9.009457           0.000001
           69              C       3.151518      -0.489590       7.501613       0.181559      33.416642 0.34453027E+03  0.76265004E+04                                 9.145624                            6.277051       0.059533       2.048133                    0.999618      24.886997      68.955228       0.645198       0.428860      -1.058592      -0.009270       0.047949      -0.000189       0.048837      -0.016906       0.004754      -0.007682      -0.051869      -0.119477      -0.040843      -0.010860       0.051702             11.986354       7.796721      -4.547887      -2.069768      19.751014      -2.020119       8.411327           0.000001
           70              C       3.422179       2.002448       7.127449      -0.091990      29.017590 0.38280461E+03  0.87258810E+04                                 8.219398                            6.529272       0.480575       2.148838                    0.999499      27.889453      79.184039       0.643414       0.417622      -1.062465      -0.009963      -0.048416       0.020936       0.053682       0.036867      -0.006408      -0.008553      -0.008313      -0.152591      -0.051876      -0.011648       0.063524              9.507090      11.785052      -0.614985      -1.134694      11.888286      -0.726037       4.847931           0.000000
           71              C       1.396098       1.286105       7.397764       0.091316      24.495026 0.28719476E+03  0.60965922E+04                                 7.301522                            5.622259       0.525977       2.186774                    0.999889      25.347000      69.594312       0.699067       0.412740      -1.064909       0.031165       0.032735      -0.009702       0.046227       0.021579      -0.002639       0.001010       0.058315       0.002205      -0.036727       0.000684       0.036043              8.551808      10.458886      -1.833331      -0.036772      11.247727      -0.862028       3.948811           0.000001
           72              C       2.556679       3.009952       7.054143      -0.017553      29.595660 0.37674874E+03  0.85924371E+04                                 8.511344                            6.605672       0.109535       2.037439                    0.998630      27.660446      79.723733       0.618341       0.434324      -1.047354      -0.075251      -0.002333       0.026902       0.079950       0.017961      -0.001593       0.001094       0.023798      -0.095351      -0.031907      -0.005540       0.037448             10.086774      10.981939      -0.851443      -0.575909      14.277496      -1.159033       5.000886          -0.000002
           73              C       1.709471       8.292999       3.998213      -0.231165      35.641036 0.43578280E+03  0.10296441E+05                                 9.431001                            6.970295       0.000857       1.963320                    0.999512      30.565634      89.363740       0.620048       0.418084      -1.058481      -0.000689      -0.039586       0.023463       0.046022       0.009533      -0.011081       0.007015       0.050327      -0.017849      -0.027836      -0.004561       0.032397             11.371322      10.027877      -0.398476      -0.355909      13.614520      -6.829625      10.471569          -0.000001
           74              C       5.864405       0.041181       3.414822       0.271212      31.651681 0.34079660E+03  0.75372323E+04                                 8.903371                            6.287234       0.062878       2.045100                    0.999600      24.650412      68.682667       0.636699       0.434966      -1.052911      -0.021670      -0.033133      -0.028238       0.048628       0.016040       0.008137       0.033638      -0.040852       0.016689      -0.029610      -0.020378       0.049988             11.486185       8.527151       1.991491       3.460773      14.413884       6.964439      11.517521           0.000000
           75              C       7.089765      -0.249353       3.866874      -0.250204      33.383835 0.43721914E+03  0.10294483E+05                                 8.923725                            6.933906       0.186934       2.017405                    0.999807      30.408441      87.510767       0.630830       0.412371      -1.066708       0.034788       0.024169       0.025235       0.049307      -0.020391      -0.003571       0.014663      -0.035239      -0.077006      -0.029378      -0.013611       0.042989             10.282062       9.937704       1.840835       3.952584      10.976540       4.711398       9.931942          -0.000001
           76              C       5.278871       1.256654       3.782878      -0.237674      36.030115 0.47611342E+03  0.11488142E+05                                 9.507327                            7.289774       0.025883       1.964785                    0.999338      31.202693      91.851867       0.606482       0.418552      -1.059374       0.014031       0.031329       0.015791       0.037786      -0.001218       0.014162      -0.013569       0.059366      -0.054487      -0.034101      -0.008296       0.042398             11.324480       8.383395       0.687637       2.327574      14.840456       5.713783      10.749589          -0.000000
           77              C       7.867327       2.751365       6.032446       0.619806      24.565825 0.24015022E+03  0.49278408E+04                                 7.843956                            5.523053       0.030726       2.075261                    0.999660      21.957419      61.399958       0.626651       0.476329      -1.016409       0.037468       0.040704       0.040741       0.068706       0.012286      -0.041550      -0.069505      -0.004891       0.145617      -0.068656      -0.036000       0.104656              9.940031      11.294273       1.349749       3.507059      10.272167       4.284421       8.253652           0.000001
           78              C       7.156455       1.800079       5.122233      -0.058028      38.359573 0.44395449E+03  0.10430558E+05                                 9.870512                            6.989106       0.001819       2.002070                    0.999414      27.639997      77.921463       0.631831       0.412607      -1.072951      -0.017962      -0.021091      -0.036553       0.045865      -0.007680      -0.003274       0.004266       0.001567       0.001681      -0.008137      -0.002184       0.010321             12.665059      12.120512       2.789182       5.021669      14.650533       6.630450      11.224133          -0.000000
           79              C       7.737551       0.587039       4.737379      -0.076598      33.333188 0.41247854E+03  0.95894170E+04                                 9.018701                            6.809051      -0.063942       1.947755                    0.999575      29.145557      83.854815       0.625046       0.421505      -1.058905      -0.024682      -0.005914      -0.026943       0.037014      -0.016909       0.005642      -0.011191       0.027595      -0.036165      -0.022638      -0.007601       0.030239             10.539455       9.887872       1.220628       3.468326      12.386178       4.944302       9.344316          -0.000000
           80              C       5.927185       2.100501       4.645747      -0.088416      33.264639 0.44754110E+03  0.10715966E+05                                 9.298161                            7.281298      -0.396296       1.844308                    0.998850      30.423405      91.510032       0.575827       0.444238      -1.035629       0.010464      -0.019737      -0.026442       0.034616      -0.006783      -0.020286      -0.002436      -0.016547       0.026594      -0.026543       0.005366       0.021176             10.893922      10.412190       1.221177       3.445341      12.268371       4.544641      10.001204          -0.000001
           81              C       2.701358      12.537574       1.889148      -0.079443      26.384575 0.34730116E+03  0.77927249E+04                                 7.918675                            6.238017      -0.346634       1.894090                    0.997029      28.215635      81.735373       0.649688       0.420163      -1.051810      -0.063903       0.049307       0.032312       0.086942      -0.018129      -0.016698       0.023632      -0.018415       0.043614      -0.027762      -0.014949       0.042711              9.901351       6.438376       2.487216       1.570949      12.172885       4.339067      11.092793          -0.000001
           82              C       1.639517      11.845240       1.043079       0.147477      31.686352 0.42027523E+03  0.98136457E+04                                 9.311343                            7.229133      -0.628115       1.835789                    0.995266      25.930297      74.696445       0.562522       0.466305      -1.032803      -0.029645       0.024038      -0.019264       0.042752      -0.015565       0.008820      -0.005145       0.007564      -0.016481      -0.013666      -0.008769       0.022434             11.943105       7.723834       1.779947      -0.051507      12.680184       1.107935      15.425298           0.000001
           83              C       0.731091      11.055640       1.930383      -0.076712      26.012555 0.35143281E+03  0.79167224E+04                                 7.859293                            6.292190      -0.408108       1.874939                    0.996836      28.404822      82.717304       0.643592       0.422467      -1.049319       0.067569      -0.041211       0.025668       0.083204      -0.027607       0.022789      -0.034589      -0.038414      -0.019618      -0.034520      -0.027294       0.061814              9.547875       6.403857       1.723251      -1.474800      11.074125      -3.940713      11.165643          -0.000001
           84              C       0.899906       9.171317       3.394969       0.281088      32.270045 0.32962677E+03  0.72311342E+04                                 9.014833                            6.176070       0.065923       2.043054                    0.999489      24.546305      68.158813       0.643412       0.433943      -1.053323       0.018003       0.030846      -0.036800       0.051282       0.012953      -0.010780      -0.032493      -0.042570       0.019031      -0.028317      -0.020793       0.049110             11.834666       9.123771       1.362538      -1.625418      14.630923      -8.376051      11.749305           0.000000
           85              C      -0.458104       9.112616       3.613359      -0.255495      35.471497 0.45982012E+03  0.10965937E+05                                 9.319579                            7.119359       0.054864       1.970275                    0.999836      31.009066      89.865749       0.621331       0.413357      -1.065875      -0.027299      -0.033015       0.020747       0.047599      -0.029024       0.009713      -0.033676       0.015637      -0.063811      -0.046441      -0.005997       0.052438             10.919037      10.798306       2.787400      -2.669011      12.136009      -6.038435       9.822797          -0.000001
           86              C       2.429777      10.937520       0.061088      -0.085830      26.935504 0.37991282E+03  0.86877799E+04                                 8.012609                            6.527467      -0.305114       1.902639                    0.997412      28.472137      82.328974       0.636861       0.420568      -1.055201      -0.077836      -0.034966      -0.031628       0.091003       0.026934       0.031408       0.026429       0.004249      -0.026003      -0.034506      -0.022475       0.056981              9.839358       5.876392      -0.055271      -0.387220       8.734147       3.841691      14.907534          -0.000001
           87              C       0.764790      12.862083       0.221444      -0.526390      27.161630 0.46337730E+03  0.11089526E+05                                 7.720824                            7.016665       0.048265       1.967473                    0.997861      32.971903      96.215096       0.642347       0.398435      -1.074025       0.040028      -0.051210       0.038368       0.075477      -0.016146       0.004622      -0.032224       0.023413      -0.009332      -0.040618       0.005228       0.035389              8.188556       6.171341      -0.126590       0.650685       8.813592      -1.316187       9.580735          -0.000003
           88              C       4.928867       4.609625       9.355636       0.609791      23.869272 0.24389161E+03  0.50224655E+04                                 7.681021                            5.561029       0.055882       2.080077                    0.999691      22.109215      61.873106       0.625520       0.475494      -1.017165       0.020549       0.048595      -0.037866       0.064943       0.013503       0.060658       0.059872       0.024719       0.118406      -0.073846      -0.031470       0.105316              9.551869      10.645797       1.060967      -2.802824      10.295792      -3.784805       7.714017           0.000000
           89              C       4.385885       3.524679      10.262793      -0.062250      38.210291 0.44535846E+03  0.10469044E+05                                 9.821334                            6.988215      -0.051831       1.981209                    0.999310      27.744747      78.169906       0.633658       0.411201      -1.074150      -0.014891      -0.030784       0.029088       0.044895      -0.007890      -0.010933      -0.001686       0.005029      -0.040041      -0.018732       0.001531       0.017201             12.475650      13.141340       2.986578      -2.840981      13.503435      -6.899491      10.782175          -0.000002
           90              C       5.197277       2.607829      10.853820      -0.082178      32.654004 0.40118402E+03  0.92758207E+04                                 8.924255                            6.722774       0.010772       1.974901                    0.999671      29.003488      83.614231       0.627065       0.422459      -1.056767      -0.024662      -0.015546       0.016729       0.033612      -0.003351      -0.006010       0.013539       0.046671      -0.033031      -0.028402      -0.001958       0.030360             10.499821      10.678311       2.033617      -1.598887      11.717160      -5.588564       9.103992           0.000000
           91              C       3.037429       3.449291      10.497982      -0.083879      35.139025 0.44098040E+03  0.10502449E+05                                 9.619629                            7.219268      -0.307964       1.875968                    0.999033      30.027500      89.588557       0.580279       0.443199      -1.037964       0.005435      -0.029001       0.024977       0.038658      -0.008982       0.018902       0.017130      -0.017398       0.018725      -0.031659       0.006634       0.025025             11.581101      13.147656       1.036341      -1.912010      12.020369      -5.404928       9.575278          -0.000001
           92              C       5.028240       6.096408       5.723951       0.592616      23.904714 0.23923108E+03  0.49077150E+04                                 7.659464                            5.476596       0.045099       2.069804                    0.999629      22.278384      62.432218       0.635052       0.470148      -1.019019       0.002577       0.020643       0.059057       0.062614       0.001991       0.010134      -0.053086      -0.110264      -0.179334      -0.079106      -0.023305       0.102410              9.502708       9.769069      -0.560003      -0.636799       5.636679       3.391892      13.102376           0.000001
           93              C       5.318371       5.612477       4.380014      -0.066237      37.212120 0.44895618E+03  0.10592101E+05                                 9.668373                            7.061349      -0.093544       1.972396                    0.999075      27.829201      78.969686       0.623340       0.416488      -1.068982       0.011728      -0.026165      -0.040694       0.049781       0.002437       0.005014       0.010227       0.022210      -0.007559      -0.017074       0.001821       0.015254             11.855830      11.135920      -0.195847      -1.583582       7.140960       4.723792      17.290612          -0.000002
           94              C       6.618240       5.595425       3.914217      -0.068351      33.860812 0.44647186E+03  0.10645541E+05                                 9.363766                            7.255838      -0.209247       1.912525                    0.999074      29.659669      87.983777       0.580925       0.442193      -1.040567      -0.005339      -0.029431      -0.013486       0.032811      -0.001528       0.014497      -0.002458       0.000274      -0.044842      -0.022117       0.006670       0.015446             10.935412      11.164602       0.836484      -0.768803       6.788402       3.630573      14.853233          -0.000001
           95              C       6.910543       5.080780       2.648167      -0.228171      35.166808 0.46197154E+03  0.11023948E+05                                 9.277908                            7.140147       0.113974       1.996693                    0.999604      30.544280      88.384225       0.620231       0.413838      -1.066160       0.012899       0.007979       0.033863       0.037104      -0.004407      -0.014260       0.000009       0.067163       0.006223      -0.034932      -0.003476       0.038407             10.865357       9.512543       1.523098       0.811449       7.119239       4.459566      15.964290          -0.000003
           96              C       5.860548       4.557643       1.878458       0.277096      32.408038 0.35977459E+03  0.80550804E+04                                 9.038437                            6.463080      -0.023012       2.010995                    0.999694      25.028889      69.870402       0.628329       0.435391      -1.054014       0.010066      -0.018778      -0.039190       0.044607       0.000067      -0.002630       0.024635      -0.001357       0.123060      -0.028674      -0.021154       0.049828             11.623744       8.552024       0.523924      -0.039294       7.696169       6.198830      18.623040          -0.000001
           97              C       4.528883       4.622650       2.303020      -0.260124      35.212419 0.47971235E+03  0.11543977E+05                                 9.269963                            7.278816       0.111282       1.990045                    0.999781      31.085179      90.030843       0.614553       0.414164      -1.067028      -0.026836       0.017662       0.033800       0.046632       0.011360       0.018232       0.010464       0.065949       0.038444      -0.042359       0.000306       0.042053             10.728536       9.202432      -0.882453      -2.007807       6.781455       4.249464      16.201720          -0.000004
           98              C       4.286069       5.106004       3.587396      -0.069648      33.461652 0.42742856E+03  0.10031945E+05                                 9.106334                            6.970528       0.071458       1.998874                    0.999697      29.039873      84.116661       0.612189       0.426284      -1.055280       0.021530      -0.011383      -0.024452       0.034511      -0.006373      -0.000754      -0.012250       0.026081      -0.062891      -0.027331       0.002235       0.025096             10.670716       9.916796      -0.425339      -0.956151       6.914959       4.123197      15.180393          -0.000001
           99              C       1.521021      11.976987       6.776193      -0.159645      33.326427 0.41223929E+03  0.95897685E+04                                 9.034183                            6.798725       0.136924       2.021260                    0.999695      29.236433      84.351889       0.626196       0.420472      -1.058748      -0.012044       0.045456      -0.016946       0.049984      -0.010328      -0.004127       0.019140       0.013232       0.022371      -0.024219       0.000466       0.023753             10.777494       6.794715      -2.585603      -1.882338      16.822803      -2.898709       8.714965           0.000002
          100              C       0.194414      11.718139       8.660759      -0.144180      34.144807 0.42340483E+03  0.99211308E+04                                 9.246480                            6.938311       0.074476       2.007137                    0.999202      29.193051      84.688329       0.613081       0.426366      -1.054475      -0.021906       0.044043       0.001841       0.049225       0.012355       0.008484      -0.006566      -0.024927       0.025193      -0.024975       0.009634       0.015341             11.026419       7.837555      -3.450698      -2.814175      16.232246      -1.259217       9.009455           0.000001
          101              C       1.072671      11.236961       7.770401       0.181559      33.416648 0.34453032E+03  0.76265020E+04                                 9.145625                            6.277051       0.059533       2.048133                    0.999618      24.886999      68.955236       0.645198       0.428860      -1.058592       0.009270      -0.047949       0.000189       0.048837      -0.016906       0.004754      -0.007682      -0.051869      -0.119477      -0.040843      -0.010860       0.051702             11.986356       7.796722      -4.547888      -2.069768      19.751017      -2.020119       8.411327           0.000001
          102              C       0.802010       8.744923       8.144565      -0.091990      29.017589 0.38280460E+03  0.87258810E+04                                 8.219398                            6.529272       0.480575       2.148838                    0.999499      27.889453      79.184041       0.643414       0.417622      -1.062465       0.009963       0.048416      -0.020936       0.053682       0.036867      -0.006408      -0.008553      -0.008313      -0.152591      -0.051876      -0.011648       0.063524              9.507090      11.785053      -0.614985      -1.134694      11.888286      -0.726037       4.847931           0.000000
          103              C       2.828091       9.461266       7.874250       0.091316      24.495029 0.28719480E+03  0.60965935E+04                                 7.301523                            5.622259       0.525977       2.186774                    0.999889      25.347002      69.594319       0.699067       0.412740      -1.064909      -0.031165      -0.032735       0.009702       0.046227       0.021579      -0.002639       0.001010       0.058315       0.002205      -0.036727       0.000684       0.036043              8.551809      10.458886      -1.833332      -0.036772      11.247728      -0.862028       3.948811           0.000001
          104              C       1.667510       7.737419       8.217871      -0.017553      29.595658 0.37674871E+03  0.85924365E+04                                 8.511344                            6.605671       0.109535       2.037439                    0.998630      27.660445      79.723729       0.618341       0.434324      -1.047354       0.075251       0.002333      -0.026902       0.079950       0.017961      -0.001593       0.001094       0.023798      -0.095351      -0.031907      -0.005540       0.037448             10.086773      10.981938      -0.851443      -0.575909      14.277496      -1.159033       5.000886          -0.000002
          105              C       2.514718       2.454372      11.273801      -0.231165      35.641037 0.43578282E+03  0.10296441E+05                                 9.431001                            6.970295       0.000857       1.963320                    0.999512      30.565635      89.363743       0.620048       0.418084      -1.058481       0.000689       0.039586      -0.023463       0.046022       0.009533      -0.011081       0.007015       0.050327      -0.017849      -0.027836      -0.004561       0.032397             11.371322      10.027877      -0.398476      -0.355909      13.614520      -6.829625      10.471569          -0.000001
          106              C      -1.640216      10.706190      11.857192       0.271212      31.651679 0.34079657E+03  0.75372314E+04                                 8.903371                            6.287234       0.062877       2.045100                    0.999600      24.650411      68.682664       0.636699       0.434966      -1.052911       0.021670       0.033133       0.028238       0.048628       0.016040       0.008137       0.033638      -0.040852       0.016688      -0.029610      -0.020378       0.049988             11.486185       8.527150       1.991491       3.460773      14.413883       6.964439      11.517520           0.000000
          107              C      -2.865576      10.996724      11.405140      -0.250204      33.383835 0.43721916E+03  0.10294484E+05                                 8.923725                            6.933906       0.186934       2.017405                    0.999807      30.408441      87.510765       0.630831       0.412371      -1.066708      -0.034788      -0.024170      -0.025235       0.049307      -0.020391      -0.003571       0.014663      -0.035239      -0.077006      -0.029378      -0.013611       0.042989             10.282062       9.937703       1.840835       3.952584      10.976539       4.711398       9.931942          -0.000000
          108              C      -1.054682       9.490717      11.489136      -0.237674      36.030120 0.47611351E+03  0.11488145E+05                                 9.507328                            7.289775       0.025883       1.964785                    0.999338      31.202695      91.851874       0.606482       0.418552      -1.059374      -0.014031      -0.031329      -0.015791       0.037786      -0.001218       0.014162      -0.013569       0.059366      -0.054487      -0.034101      -0.008296       0.042397             11.324481       8.383395       0.687637       2.327574      14.840458       5.713784      10.749590          -0.000000
          109              C      -3.643138       7.996006       9.239568       0.619806      24.565824 0.24015021E+03  0.49278407E+04                                 7.843957                            5.523053       0.030726       2.075261                    0.999660      21.957419      61.399959       0.626651       0.476329      -1.016409      -0.037468      -0.040704      -0.040741       0.068706       0.012286      -0.041550      -0.069505      -0.004891       0.145617      -0.068656      -0.036000       0.104656              9.940031      11.294273       1.349749       3.507059      10.272166       4.284420       8.253652           0.000001
          110              C      -2.932266       8.947292      10.149781      -0.058028      38.359571 0.44395449E+03  0.10430558E+05                                 9.870511                            6.989106       0.001819       2.002070                    0.999414      27.639997      77.921460       0.631831       0.412606      -1.072951       0.017962       0.021091       0.036553       0.045865      -0.007680      -0.003274       0.004266       0.001567       0.001681      -0.008137      -0.002184       0.010321             12.665058      12.120511       2.789181       5.021669      14.650531       6.630449      11.224132          -0.000000
          111              C      -3.513362      10.160332      10.534635      -0.076599      33.333186 0.41247852E+03  0.95894166E+04                                 9.018701                            6.809051      -0.063941       1.947755                    0.999575      29.145556      83.854813       0.625046       0.421505      -1.058905       0.024682       0.005914       0.026943       0.037015      -0.016909       0.005642      -0.011191       0.027595      -0.036165      -0.022638      -0.007601       0.030239             10.539456       9.887872       1.220628       3.468327      12.386179       4.944302       9.344316          -0.000000
          112              C      -1.702996       8.646870      10.626267      -0.088416      33.264639 0.44754110E+03  0.10715966E+05                                 9.298160                            7.281298      -0.396296       1.844308                    0.998850      30.423405      91.510029       0.575827       0.444238      -1.035629      -0.010464       0.019737       0.026442       0.034616      -0.006783      -0.020286      -0.002436      -0.016547       0.026594      -0.026543       0.005366       0.021176             10.893921      10.412189       1.221177       3.445340      12.268370       4.544640      10.001203          -0.000001
          113              C       1.522831      -1.790203      13.382866      -0.079443      26.384576 0.34730117E+03  0.77927252E+04                                 7.918675                            6.238017      -0.346634       1.894090                    0.997029      28.215635      81.735368       0.649688       0.420163      -1.051810       0.063903      -0.049307      -0.032312       0.086942      -0.018129      -0.016698       0.023632      -0.018415       0.043614      -0.027762      -0.014949       0.042711              9.901351       6.438376       2.487216       1.570949      12.172885       4.339067      11.092793          -0.000001
          114              C       2.584672      -1.097869      14.228935       0.147477      31.686354 0.42027525E+03  0.98136464E+04                                 9.311343                            7.229133      -0.628115       1.835789                    0.995266      25.930297      74.696444       0.562522       0.466305      -1.032803       0.029645      -0.024038       0.019264       0.042752      -0.015566       0.008820      -0.005145       0.007564      -0.016481      -0.013666      -0.008769       0.022434             11.943105       7.723833       1.779947      -0.051507      12.680184       1.107935      15.425299           0.000001
          115              C       3.493098      -0.308269      13.341631      -0.076712      26.012559 0.35143287E+03  0.79167236E+04                                 7.859293                            6.292190      -0.408108       1.874939                    0.996836      28.404823      82.717301       0.643592       0.422467      -1.049319      -0.067569       0.041211      -0.025668       0.083204      -0.027607       0.022789      -0.034589      -0.038414      -0.019618      -0.034520      -0.027294       0.061814              9.547875       6.403857       1.723251      -1.474800      11.074125      -3.940713      11.165643          -0.000001
          116              C       3.324283       1.576054      11.877045       0.281088      32.270045 0.32962677E+03  0.72311341E+04                                 9.014833                            6.176070       0.065923       2.043054                    0.999489      24.546305      68.158813       0.643412       0.433943      -1.053323      -0.018003      -0.030846       0.036800       0.051282       0.012953      -0.010780      -0.032493      -0.042570       0.019031      -0.028317      -0.020793       0.049110             11.834666       9.123771       1.362538      -1.625418      14.630923      -8.376051      11.749306           0.000000
          117              C       4.682293       1.634755      11.658655      -0.255496      35.471501 0.45982019E+03  0.10965939E+05                                 9.319579                            7.119359       0.054863       1.970275                    0.999836      31.009068      89.865751       0.621331       0.413357      -1.065875       0.027299       0.033015      -0.020747       0.047599      -0.029024       0.009713      -0.033676       0.015637      -0.063812      -0.046441      -0.005997       0.052438             10.919038      10.798306       2.787401      -2.669012      12.136009      -6.038435       9.822797          -0.000001
          118              C       1.794412      -0.190149      15.210926      -0.085830      26.935503 0.37991279E+03  0.86877793E+04                                 8.012609                            6.527467      -0.305114       1.902639                    0.997412      28.472136      82.328972       0.636861       0.420569      -1.055201       0.077836       0.034966       0.031628       0.091003       0.026934       0.031408       0.026429       0.004249      -0.026003      -0.034506      -0.022475       0.056981              9.839357       5.876392      -0.055271      -0.387220       8.734146       3.841691      14.907534          -0.000001
          119              C       3.459399      -2.114712      15.050570      -0.526391      27.161640 0.46337754E+03  0.11089533E+05                                 7.720826                            7.016667       0.048265       1.967473                    0.997861      32.971908      96.215111       0.642347       0.398436      -1.074025      -0.040028       0.051210      -0.038368       0.075477      -0.016146       0.004622      -0.032224       0.023413      -0.009332      -0.040618       0.005228       0.035389              8.188558       6.171342      -0.126590       0.650685       8.813594      -1.316190       9.580738          -0.000003
          120              N       1.280177       2.531247       7.214499      -0.241061      38.632529 0.47276354E+03  0.11149923E+05                                 9.563629                            6.984815       0.053666       2.045592                    0.999002      27.424329      74.508311       0.671090       0.386988      -1.103334       0.128499      -0.040199      -0.001902       0.134653       0.066256       0.002526      -0.006863      -0.045112      -0.026211      -0.066259      -0.008303       0.074562             12.514720      16.759077      -5.923116       0.125186      15.392082      -0.783504       5.393002          -0.000002
          121              N       2.689597       0.895776       7.365692       0.003328      34.541453 0.34610847E+03  0.75185427E+04                                 8.847728                            5.900017       0.148923       2.129100                    0.998914      23.319824      59.965660       0.747583       0.377160      -1.115189       0.023732       0.018635      -0.005287       0.030634      -0.015823      -0.014490      -0.023039      -0.021058      -0.243798      -0.087618       0.026564       0.061054             12.194669      10.002767      -5.086802       0.066641      21.700081      -1.800239       4.881159          -0.000000
          122              N       2.944012       8.216124       8.057515      -0.241061      38.632529 0.47276354E+03  0.11149923E+05                                 9.563629                            6.984815       0.053666       2.045592                    0.999002      27.424329      74.508310       0.671090       0.386988      -1.103334      -0.128499       0.040199       0.001902       0.134653       0.066256       0.002526      -0.006863      -0.045112      -0.026211      -0.066259      -0.008303       0.074562             12.514720      16.759077      -5.923115       0.125186      15.392081      -0.783504       5.393001          -0.000002
          123              N       1.534592       9.851595       7.906322       0.003328      34.541456 0.34610850E+03  0.75185433E+04                                 8.847728                            5.900017       0.148923       2.129100                    0.998914      23.319825      59.965664       0.747582       0.377160      -1.115189      -0.023732      -0.018635       0.005287       0.030634      -0.015823      -0.014490      -0.023039      -0.021058      -0.243798      -0.087618       0.026564       0.061054             12.194670      10.002768      -5.086802       0.066641      21.700082      -1.800239       4.881159          -0.000000
          124              O       0.041559       5.146635       6.085898      -0.545571      33.374709 0.48434091E+03  0.11359590E+05                                 8.208149                            6.787558       0.385258       2.188629                    0.996662      26.949167      70.296309       0.732129       0.356703      -1.139194      -0.015765       0.016023       0.008198       0.023927      -0.021829       0.043818      -0.001587      -0.051472      -0.047939      -0.062928       0.014644       0.048284              9.490166       8.203742      -2.430446       0.399910      13.340139      -3.586423       6.926616          -0.000002
          125              O       0.390190       4.622033       9.146409      -0.559349      37.287569 0.55239157E+03  0.13298467E+05                                 8.778167                            7.208437       0.683475       2.287058                    0.995379      26.972380      69.727500       0.721249       0.352750      -1.150109      -0.001894       0.010151       0.004927       0.011441      -0.018070      -0.039576      -0.037137       0.028985      -0.135598      -0.080346       0.027036       0.053310             10.367542      14.925840      -2.182358      -2.162739       7.022217       1.407105       9.154570          -0.000002
          126              O      -1.691880       4.301310       8.761554      -0.579970      39.976228 0.56867212E+03  0.13931925E+05                                 9.408269                            7.444656      -0.155939       1.991443                    0.995963      28.441090      76.689261       0.684067       0.365476      -1.128366       0.012690      -0.003239       0.038329       0.040505       0.019619       0.029175       0.005008      -0.049001      -0.040787      -0.046534       0.003877       0.042657             11.359814      13.531581       0.591398       4.108842       7.089024       2.723396      13.458837          -0.000001
          127              O       7.257518       3.740896       6.397447      -0.543832      40.506329 0.57576285E+03  0.14106875E+05                                 9.471753                            7.517612       0.054580       2.080272                    0.994654      27.489208      73.400469       0.679159       0.368084      -1.129757       0.012425      -0.023408      -0.002611       0.026630      -0.020153      -0.047672      -0.039823      -0.045476       0.085725      -0.078289       0.010910       0.067378             11.259562       8.643684      -1.648756      -0.088448      15.233656       5.541671       9.901345          -0.000001
          128              O      -1.831998       6.291685       6.394392      -0.575139      42.638346 0.58223129E+03  0.14282083E+05                                 9.749764                            7.493789       0.252312       2.128314                    0.996969      27.958276      74.302153       0.690353       0.361692      -1.136558       0.019185       0.002730      -0.015163       0.024605       0.003162       0.011779       0.057170       0.091553       0.103812      -0.089465       0.024543       0.064923             12.142816      18.803162       2.666605      -5.572035       7.638695      -1.504811       9.986590          -0.000001
          129              O      -2.010429       6.710549      14.595464      -0.191167      29.589917 0.32932732E+03  0.69907121E+04                                 7.770220                            5.572682       0.386216       2.256736                    0.998823      22.321829      54.797920       0.815982       0.353616      -1.145456       0.171332       0.039607      -0.024493       0.177548       0.049901       0.056916       0.119657      -0.004540       0.221004      -0.114052      -0.062836       0.176888             10.366103       5.148021       0.655473       0.441140       7.877527       6.508032      18.072761          -0.000001
          130              O       1.505745      10.114197       2.616096      -0.212239      33.607673 0.35330293E+03  0.76308657E+04                                 8.468009                            5.768167       0.378019       2.242294                    0.999331      22.697470      56.164443       0.803008       0.353150      -1.146090      -0.185693       0.026979      -0.018250       0.188528      -0.028544       0.016275      -0.135102      -0.136319      -0.017608      -0.108314      -0.069151       0.177465             11.632718       5.809933       1.921484      -1.696862      15.828719      -9.433724      13.259503          -0.000000
          131              O       2.113385      13.517763       2.617623      -0.187061      31.336987 0.33122477E+03  0.70560164E+04                                 8.101710                            5.607042       0.389104       2.253545                    0.999331      22.379619      55.419365       0.807780       0.355939      -1.141164       0.176430      -0.070516      -0.019649       0.191013       0.003201       0.014125       0.135473      -0.126152       0.026765      -0.106004      -0.066050       0.172054             10.970738       5.987236       2.825744       2.425764      14.490497       8.344126      12.434482          -0.000000
          132              O      -1.581566       2.454302       6.357739      -0.595008      38.994350 0.52556294E+03  0.12547625E+05                                 9.071723                            6.996651       0.414421       2.170875                    0.998450      27.931797      72.881066       0.734484       0.349291      -1.148209      -0.030225       0.028221       0.004353       0.041580       0.013656       0.021515      -0.029679       0.100224      -0.012041      -0.067116       0.007575       0.059541             11.142846      17.987522       1.419017       5.393305       7.505651       1.675513       7.935365          -0.000001
          133              O       4.182630       5.600736       9.186116      -0.545571      33.374712 0.48434095E+03  0.11359592E+05                                 8.208149                            6.787558       0.385258       2.188629                    0.996662      26.949167      70.296311       0.732129       0.356703      -1.139194       0.015765      -0.016023      -0.008198       0.023927      -0.021829       0.043818      -0.001587      -0.051472      -0.047939      -0.062928       0.014644       0.048284              9.490167       8.203743      -2.430446       0.399910      13.340141      -3.586424       6.926617          -0.000002
          134              O       3.833999       6.125338       6.125605      -0.559349      37.287568 0.55239156E+03  0.13298467E+05                                 8.778167                            7.208437       0.683475       2.287058                    0.995379      26.972380      69.727500       0.721249       0.352750      -1.150109       0.001894      -0.010151      -0.004927       0.011441      -0.018070      -0.039576      -0.037137       0.028985      -0.135598      -0.080346       0.027036       0.053310             10.367542      14.925839      -2.182358      -2.162740       7.022217       1.407105       9.154570          -0.000002
          135              O       5.916069       6.446061       6.510460      -0.579970      39.976229 0.56867221E+03  0.13931928E+05                                 9.408269                            7.444656      -0.155939       1.991443                    0.995963      28.441091      76.689263       0.684067       0.365476      -1.128366      -0.012690       0.003239      -0.038329       0.040505       0.019619       0.029175       0.005008      -0.049001      -0.040787      -0.046534       0.003877       0.042657             11.359814      13.531580       0.591399       4.108840       7.089024       2.723397      13.458836          -0.000001
          136              O      -3.033329       7.006475       8.874567      -0.543832      40.506334 0.57576295E+03  0.14106878E+05                                 9.471754                            7.517613       0.054580       2.080272                    0.994654      27.489209      73.400473       0.679159       0.368084      -1.129757      -0.012425       0.023408       0.002611       0.026630      -0.020153      -0.047672      -0.039823      -0.045476       0.085725      -0.078289       0.010910       0.067378             11.259563       8.643686      -1.648759      -0.088450      15.233657       5.541670       9.901345          -0.000001
          137              O       6.056187       4.455686       8.877622      -0.575139      42.638350 0.58223130E+03  0.14282084E+05                                 9.749764                            7.493790       0.252312       2.128314                    0.996969      27.958276      74.302153       0.690353       0.361692      -1.136558      -0.019185      -0.002730       0.015163       0.024605       0.003162       0.011779       0.057170       0.091553       0.103812      -0.089465       0.024543       0.064923             12.142817      18.803167       2.666604      -5.572037       7.638695      -1.504809       9.986590          -0.000001
          138              O       6.234618       4.036822       0.676550      -0.191167      29.589918 0.32932732E+03  0.69907122E+04                                 7.770220                            5.572682       0.386216       2.256736                    0.998823      22.321829      54.797920       0.815982       0.353616      -1.145456      -0.171332      -0.039607       0.024493       0.177548       0.049901       0.056916       0.119657      -0.004540       0.221004      -0.114052      -0.062836       0.176888             10.366103       5.148021       0.655473       0.441140       7.877527       6.508032      18.072761          -0.000001
          139              O       2.718444       0.633174      12.655918      -0.212239      33.607673 0.35330293E+03  0.76308654E+04                                 8.468009                            5.768167       0.378019       2.242294                    0.999331      22.697470      56.164442       0.803008       0.353150      -1.146090       0.185693      -0.026979       0.018250       0.188528      -0.028544       0.016275      -0.135102      -0.136319      -0.017608      -0.108314      -0.069151       0.177465             11.632718       5.809933       1.921484      -1.696862      15.828718      -9.433724      13.259503          -0.000000
          140              O       2.110804      -2.770392      12.654391      -0.187061      31.336990 0.33122481E+03  0.70560173E+04                                 8.101711                            5.607042       0.389103       2.253545                    0.999331      22.379620      55.419369       0.807780       0.355939      -1.141164      -0.176430       0.070516       0.019649       0.191013       0.003201       0.014125       0.135473      -0.126152       0.026765      -0.106004      -0.066050       0.172054             10.970739       5.987236       2.825744       2.425764      14.490499       8.344127      12.434483          -0.000000
          141              O       5.805755       8.293069       8.914275      -0.595008      38.994354 0.52556299E+03  0.12547626E+05                                 9.071724                            6.996652       0.414421       2.170875                    0.998450      27.931798      72.881070       0.734484       0.349291      -1.148209       0.030225      -0.028221      -0.004353       0.041580       0.013656       0.021515      -0.029679       0.100224      -0.012041      -0.067116       0.007575       0.059541             11.142847      17.987524       1.419018       5.393305       7.505651       1.675513       7.935366          -0.000001

******************************************************
Auxiliary information for the entire system
The total spin magnetic moment of the unit cell is   -0.000098
The total net atomic charge of the unit cell is   -0.000005
Accuracy of reproducing the electrostatic potential in the unit cell:
  The inner radius (bohr) =    5.0000
  The outer radius (bohr) =   12.0000
  Valid grid points have density less than (e/(bohr^3)) =    0.0001
  The number of valid grid points were=       115384
  The rms potential error without charges in kcal/mol is=      5.79956
  The rms potential error with partial charges in kcal/mol is=      0.78383
  The RRMSE value at monopole order=      0.13515
  The rms potential error with partial charges and cloud penetration in kcal/mol is=      0.78899
  The RRMSE value at monopole order with cloud penetration is=      0.13604
  The rms potential error with partial charges and atomic dipoles in kcal/mol is=      0.47386
  The RRMSE value at dipole order=      0.08171
  The rms potential error with partial charges, atomic dipoles and cloud penetration in kcal/mol is=      0.47264
  The RRMSE value at dipole order with cloud penetration=      0.08150

******************************************************
The electron densities and ab initio electrostatic potential were computed in VASP using the PBE functional and
projector augmented wave method. See the main text of the journal article for a description of computational details.
The atomic charges, dipoles, and quadrupoles were computed with the DDEC6 method as described in
(a) T. A. Manz and N. Gabaldon Limas, RSC Adv. 6 (2016) 47771-47801 DOI: 10.1039/c6ra04656h
(b) N. Gabaldon Limas and T. A. Manz, RSC Adv. 8 (2018) 2678-2707 DOI: 10.1039/c7ra11829e.
For each atom in the material, the electron cloud parameters were fit to the spherically averaged atom-in-material
electron density using radial positions for which this density was between 10^-4 and 10^-2 electrons per cubic bohr.
The polarizabilities, dispersion coefficients, and quantum Drude oscillator (QDO) parameters were fit using the MCLF method.
The magnetic structure of the system was optimized in VASP from the default ferromagnetic initial guess using spin polarization.
The atomic spin moments (ASMs) were computed on this optimized magnetic structure using the DDEC6 partition as inputs
to the method of T. A. Manz and D. S. Sholl, J. Chem. Theory Comput. 7 (2011) 4146-4164 DOI: 10.1021/ct200539n.
The RMSE and RRMSE were computed using a uniform grid with Ewald summation.
