# Supplementary material for: A collection of forcefield precursors for metal–organic frameworks
Source: RSC Adv. 2019 Nov 13;9(63):36492–507. doi: 10.1039/c9ra07327b (PMC9075174; doi:10.1039/c9ra07327b)
Supplement: RA-009-C9RA07327B-s4984 [file RA-009-C9RA07327B-s4984.xyz]

  141
jmolscript: load "" {1 1 1} spacegroup "x,y,z" unitcell [{      8.981000     0.000000     0.000000 }, {      2.256232    12.037478     0.000000 }, {      3.856494     2.961149    15.126567 }]
Zn     5.550023     5.557113     6.661438     0.859268
Zn     9.543703     9.441514     8.465129     0.859268
Zn     3.056363     7.499313     7.563283     1.036256
H      9.288848    12.172576     2.178226     0.088107
H      8.101643    11.769208     1.175334     0.081511
H      1.815657     1.861442     2.597232     0.125708
H     10.487174     3.763183    14.359650     0.088939
H      7.983148     0.919374     0.090759     0.081503
H      3.948110     7.318679    10.606749     0.113315
H      3.344813     3.043617     3.889040     0.110441
H      7.577648     8.366127     4.034255     0.115432
H      8.376108    10.157705     2.775725     0.121126
H      5.138480     3.207409     0.181519     0.163780
H      4.515713     1.739834     0.057481     0.150447
H      4.447618     2.522037     1.452150     0.157353
H      6.570270     2.898513     2.772700     0.091598
H      7.115863     3.634893     1.455176     0.095581
H      7.922753     4.571970     3.450370     0.129212
H      5.586827    12.551689     4.465363     0.127985
H      4.697286    10.718147     5.577165     0.104216
H      9.712160    13.070071     5.828266     0.140502
H     10.731577     3.779390     7.198733     0.125642
H      8.546021     4.554856     7.402942     0.111098
H     12.133665     3.384808    12.974057     0.112624
H      4.116258     3.303351    10.866926     0.108565
H      5.652385     2.677813     5.451615     0.120790
H      9.430384     5.730489     4.799660     0.119617
H     11.290778    12.153851     7.297056     0.131386
H     11.950329     7.413951    12.722956     0.134073
H      5.804878     2.826051    12.948341     0.088107
H      6.992083     3.229419    13.951233     0.081511
H     13.278069    13.137185    12.529335     0.125708
H      4.606552    11.235444     0.766917     0.088939
H      7.110578    14.079253    15.035808     0.081503
H     11.145616     7.679948     4.519818     0.113315
H     11.748913    11.955010    11.237527     0.110441
H      7.516078     6.632500    11.092312     0.115432
H      6.717618     4.840922    12.350842     0.121126
H      9.955246    11.791218    14.945048     0.163780
H     10.578013    13.258793    15.069086     0.150447
H     10.646108    12.476590    13.674417     0.157353
H      8.523456    12.100114    12.353867     0.091598
H      7.977863    11.363734    13.671391     0.095581
H      7.170973    10.426657    11.676197     0.129212
H      9.506899     2.446938    10.661204     0.127985
H     10.396440     4.280480     9.549402     0.104216
H      5.381566     1.928556     9.298301     0.140502
H      4.362149    11.219237     7.927834     0.125642
H      6.547705    10.443771     7.723625     0.111098
H      2.960061    11.613819     2.152510     0.112624
H     10.977468    11.695276     4.259641     0.108565
H      9.441341    12.320814     9.674952     0.120790
H      5.663342     9.268138    10.326907     0.119617
H      3.802948     2.844776     7.829511     0.131385
H      3.143397     7.584676     2.403611     0.134072
C      6.344538     1.749281     1.058860     0.145465
C      6.165520     0.429417     1.800061    -0.075516
C     11.952810     5.416819    13.042126     0.274959
C      1.540417     2.648450     3.051029    -0.227445
C     11.013357     4.358056    14.951099    -0.073025
C      3.778334     6.515756    11.086261    -0.070764
C      9.207316     3.085758     2.942117     0.278545
C      2.050256     4.513299     4.485027    -0.076739
C      2.448315     3.349305     3.814920    -0.086616
C      7.155407     9.213946     4.103838    -0.064906
C      7.643783    10.279800     3.368686    -0.235085
C      7.057379    11.523736     3.506338     0.268410
C      4.709666     5.218842     9.159136     0.596181
C      4.987745     2.360282     0.650442    -0.507692
C      7.065792     2.765486     1.927125    -0.067092
C      5.527470     8.221961     5.739020     0.606087
C      8.809624     4.249314     3.560794    -0.238654
C      5.976039    11.691968     4.353426    -0.221762
C      5.468900    10.610342     5.032609    -0.090068
C      6.067212     9.361456     4.937311    -0.064700
C      7.456588     1.942666     6.099032    -0.093922
C     10.803804     2.843911     7.345461    -0.153926
C      9.716195     2.043013     7.189657     0.162723
C      8.044223     3.882165     6.961246     0.108943
C      2.985112     5.209114     5.413798     0.593994
C     12.292406     4.186844    12.490006    -0.253039
C      3.876516     4.140852    11.246603    -0.078311
C      4.103327     5.313782    10.529603    -0.053880
C      6.473031     2.847021     5.897848    -0.039930
C      9.713420     4.944980     4.347375    -0.076451
C     12.056593    12.706024     7.405967    -0.149632
C     12.184617     6.574339    12.344791    -0.219479
C      8.749188    13.249346    14.067707     0.145465
C      8.928206    14.569210    13.326506    -0.075516
C      3.140916     9.581808     2.084441     0.274959
C     13.553309    12.350177    12.075538    -0.227445
C      4.080369    10.640571     0.175468    -0.073025
C     11.315392     8.482871     4.040306    -0.070764
C      5.886410    11.912869    12.184450     0.278545
C     13.043470    10.485328    10.641540    -0.076739
C     12.645411    11.649322    11.311647    -0.086616
C      7.938319     5.784681    11.022729    -0.064906
C      7.449943     4.718827    11.757881    -0.235085
C      8.036347     3.474891    11.620229     0.268410
C     10.384060     9.779785     5.967431     0.596181
C     10.105981    12.638345    14.476125    -0.507692
C      8.027934    12.233141    13.199442    -0.067092
C      9.566256     6.776666     9.387547     0.606086
C      6.284102    10.749313    11.565773    -0.238654
C      9.117687     3.306659    10.773141    -0.221762
C      9.624826     4.388285    10.093958    -0.090068
C      9.026514     5.637171    10.189256    -0.064700
C      7.637138    13.055961     9.027535    -0.093922
C      4.289922    12.154716     7.781106    -0.153924
C      5.377531    12.955614     7.936910     0.162722
C      7.049503    11.116462     8.165321     0.108943
C     12.108614     9.789513     9.712769     0.593994
C      2.801320    10.811783     2.636561    -0.253039
C     11.217210    10.857775     3.879964    -0.078311
C     10.990399     9.684845     4.596964    -0.053880
C      8.620695    12.151606     9.228719    -0.039930
C      5.380306    10.053647    10.779192    -0.076451
C      3.037133     2.292603     7.720600    -0.149630
C      2.909109     8.424288     2.781776    -0.219479
N      8.456503     2.598068     6.772164     0.025229
N      6.851987     4.052645     6.442405    -0.264707
N      6.637223    12.400559     8.354403     0.025229
N      8.241739    10.945982     8.684162    -0.264707
O      5.216571     0.616272     2.846820    -0.198951
O      8.390520     2.280396     2.203941    -0.206062
O      4.179724     4.781018     5.465229    -0.556649
O      6.175694     7.127831     5.714817    -0.561792
O      2.522026     6.139485     6.114158    -0.570568
O      4.616356     6.169722     8.334738    -0.575461
O      5.255342     4.164589     8.803662    -0.570045
O     11.347493     5.559187    14.261327    -0.196530
O      4.493575     8.422957     6.409126    -0.569087
O      9.877155    14.382355    12.279747    -0.198951
O      6.703206    12.718231    12.922626    -0.206062
O     10.914002    10.217609     9.661338    -0.556649
O      8.918032     7.870796     9.411750    -0.561792
O      3.590700     8.859142     9.012409    -0.570568
O     10.477370     8.828905     6.791829    -0.575461
O      9.838384    10.834038     6.322905    -0.570045
O      3.746233     9.439440     0.865240    -0.196530
O     10.600151     6.575670     8.717441    -0.569087

The following XYZ coordinates are in angstroms. Other properties are in atomic units.
The sperically averaged electron density of each atom fit to a function of the form exp(a - br)
eigen_1, eigen_2 and eigen_3 are the three eigenvalues of traceless quadrupole moment tensor
  atom number  atomic symbol              X              Y              Z     net charge C6 coefficient C8 coefficient C10 coefficient fluctuating dipole atomic polarizability isotropic forcefield polarizability              a              b squared Pearson coefficient          <r^3>          <r^4>         wp_QDO          m_QDO          q_QDO       dipole_x       dipole_y       dipole_z         dipole            Qxy            Qxz            Qyz     Q(x^2-y^2)  Q(3z^2 - R^2)        eigen_1        eigen_2        eigen_3 static polarizability      alpha(xx)      alpha(xy)      alpha(xz)      alpha(yy)      alpha(yz)      alpha(zz) atomic spin moment
            1             Zn       5.550023       5.557113       6.661438       0.859268      89.215810 0.18501990E+04  0.58766032E+05                                16.464954                           14.158346       0.306804       1.957580                    0.998059      46.494316     127.201214       0.474636       0.406292      -1.138375      -0.021152       0.031450       0.000590       0.037906       0.072015       0.023338       0.020090       0.018064       0.129622      -0.094184       0.016056       0.078128             19.153428      19.227064      -3.921543      -1.463753      22.973214      -1.962782      15.260007           0.000010
            2             Zn       9.543703       9.441514       8.465129       0.859268      89.215809 0.18501990E+04  0.58766032E+05                                16.464954                           14.158346       0.306804       1.957580                    0.998059      46.494315     127.201214       0.474636       0.406292      -1.138375       0.021152      -0.031450      -0.000590       0.037906       0.072015       0.023338       0.020090       0.018064       0.129622      -0.094184       0.016056       0.078128             19.153428      19.227063      -3.921542      -1.463752      22.973214      -1.962782      15.260008           0.000010
            3             Zn       3.056363       7.499313       7.563283       1.036256      88.838178 0.14752422E+04  0.44625739E+05                                17.829429                           13.852302       0.125669       1.918249                    0.998796      44.180067     121.015372       0.415119       0.487766      -1.079044       0.000000       0.000000       0.000000       0.000000       0.043637       0.051743      -0.037817      -0.002095      -0.031508      -0.089642       0.036534       0.053108             21.976841      19.163782       1.530162      -2.523974      25.735431       0.120566      21.031311           0.000008
            4              H       9.288848      12.172576       2.178226       0.088107       1.111370 0.88281760E+01  0.90207095E+02                                 1.864116                            1.801699      -1.421079       2.180157                    0.991410       4.190175      12.584794       0.434722       1.378875      -0.685196       0.029708      -0.006062       0.018183       0.035355      -0.003853       0.001000       0.001441       0.010168       0.034508      -0.012250       0.000606       0.011644              1.892511       2.326149      -0.112893       0.328363       1.613100      -0.197881       1.738283          -0.000001
            5              H       8.101643      11.769208       1.175334       0.081511       1.160818 0.93355856E+01  0.95483311E+02                                 1.836756                            1.789532      -1.132542       2.319176                    0.995429       3.894151      11.214361       0.465534       1.286378      -0.706327      -0.010347      -0.019840      -0.021007       0.030692      -0.000680      -0.004492       0.006856       0.006725       0.003069      -0.009087       0.000324       0.008763              1.852531       1.678542       0.333027       0.206678       1.834935       0.253477       2.044118          -0.000001
            6              H       1.815657       1.861442       2.597232       0.125708       1.037231 0.75066340E+01  0.73030931E+02                                 1.736151                            1.634616      -1.015238       2.402087                    0.997021       3.555647      10.134145       0.471658       1.334803      -0.696697       0.012110      -0.027753      -0.015327       0.033938      -0.004405       0.001716       0.011613       0.001712      -0.013581      -0.014493       0.003275       0.011219              1.769710       1.617049      -0.200313      -0.078869       2.070978       0.422856       1.621103          -0.000000
            7              H      10.487174       3.763183      14.359650       0.088939       1.071996 0.84776970E+01  0.84825142E+02                                 1.760427                            1.721724      -0.989159       2.394456                    0.996948       3.769572      10.812131       0.466852       1.311235      -0.701457      -0.022029      -0.016760      -0.022693       0.035793       0.004956       0.006591      -0.001297      -0.007217       0.000372      -0.010285       0.003305       0.006980              1.778528       1.758635       0.251506       0.164369       1.565106       0.261428       2.011843          -0.000001
            8              H       7.983148       0.919374       0.090759       0.081503       1.185554 0.96231043E+01  0.99475860E+02                                 1.877218                            1.828007      -1.311788       2.237608                    0.993111       4.040971      11.816204       0.455021       1.302182      -0.702032       0.030456      -0.013622       0.011707       0.035358       0.000366      -0.002730      -0.010040       0.007208      -0.034376      -0.016980       0.006587       0.010393              1.890963       2.115327      -0.308120       0.153781       1.621234      -0.133365       1.936327          -0.000001
            9              H       3.948110       7.318679      10.606749       0.113315       1.018439 0.70824432E+01  0.68755043E+02                                 1.785926                            1.636977      -1.301259       2.256500                    0.993002       3.899854      11.561264       0.444684       1.418839      -0.677703       0.004935       0.031649      -0.020499       0.038029       0.000099      -0.009515       0.001559      -0.009443      -0.008546      -0.012663       0.005282       0.007381              1.887288       1.420794       0.171132      -0.105791       2.467910      -0.556425       1.773160           0.000001
           10              H       3.344813       3.043617       3.889040       0.110441       1.070711 0.77833720E+01  0.76646683E+02                                 1.783640                            1.671026      -1.212288       2.299946                    0.994516       3.769194      10.917025       0.462328       1.345334      -0.693198       0.037301      -0.012256       0.003327       0.039404      -0.006539       0.002214       0.003081       0.011799      -0.025845      -0.010822      -0.002321       0.013143              1.834614       2.386358      -0.297128       0.085423       1.614495       0.090157       1.502990           0.000002
           11              H       7.577648       8.366127       4.034255       0.115432       1.084696 0.80268258E+01  0.78488486E+02                                 1.714013                            1.634793      -0.899122       2.451229                    0.998789       3.410004       9.378840       0.501685       1.248571      -0.716752       0.020557      -0.036050      -0.002891       0.041599      -0.010017      -0.008496       0.002085      -0.008126      -0.018472      -0.013589      -0.002334       0.015923              1.727869       1.622438      -0.321740      -0.069934       2.175613      -0.047045       1.385556           0.000002
           12              H       8.376108      10.157705       2.775725       0.121126       1.179644 0.90489285E+01  0.91596959E+02                                 1.836186                            1.752028      -1.234046       2.289748                    0.995306       3.668944      10.423337       0.475670       1.272085      -0.710125       0.029595      -0.012640      -0.019122       0.037434      -0.007886      -0.017872       0.002762      -0.012274      -0.013041      -0.022468       0.003330       0.019138              1.860631       2.127454       0.003678      -0.465405       1.571579      -0.115092       1.882859          -0.000000
           13              H       5.138480       3.207409       0.181519       0.163780       1.040210 0.79416512E+01  0.76577056E+02                                 1.605870                            1.576333      -0.991012       2.419497                    0.998911       3.140932       8.267185       0.541380       1.173320      -0.736265       0.005079       0.015060      -0.007089       0.017403      -0.000258       0.003318      -0.003840      -0.008656      -0.010292      -0.006975      -0.000623       0.007598              1.591821       1.396037       0.068211      -0.037710       1.807280      -0.314246       1.572146          -0.000001
           14              H       4.515713       1.739834       0.057481       0.150447       0.936990 0.68564635E+01  0.65121309E+02                                 1.619470                            1.555952      -0.899063       2.455164                    0.998911       3.422051       9.593299       0.487034       1.324109      -0.699068      -0.002677      -0.009454      -0.007501       0.012361      -0.002109       0.001301       0.003235      -0.003159      -0.012529      -0.005941       0.000581       0.005360              1.643016       1.612494       0.292174       0.334485       1.569754       0.349808       1.746801          -0.000001
           15              H       4.447618       2.522037       1.452150       0.157353       0.980408 0.71617451E+01  0.68468268E+02                                 1.634627                            1.563722      -1.149782       2.339053                    0.997546       3.425956       9.500339       0.500385       1.280358      -0.708027      -0.006202       0.004455       0.016131       0.017847      -0.000406      -0.002393       0.006254       0.008886       0.007614      -0.009129       0.001906       0.007223              1.660939       1.699295      -0.100235      -0.429662       1.330573       0.114862       1.952948          -0.000000
           16              H       6.570270       2.898513       2.772700       0.091598       1.196906 0.95910877E+01  0.99122038E+02                                 1.900400                            1.835665      -1.211538       2.285194                    0.993480       3.950674      11.573591       0.449835       1.317499      -0.699561      -0.020798       0.003872       0.028699       0.035654      -0.010129      -0.001619       0.001343       0.009120       0.002087      -0.011461       0.000285       0.011176              1.928017       1.853864       0.069015      -0.299732       1.560808       0.168186       2.369378           0.000001
           17              H       7.115863       3.634893       1.455176       0.095581       1.353935 0.11377616E+02  0.12022845E+03                                 1.922252                            1.890806      -1.145169       2.316342                    0.995566       3.683592      10.205848       0.491899       1.178349      -0.734238       0.000825       0.031706      -0.019733       0.037354      -0.000642       0.000415      -0.009149      -0.000764      -0.043775      -0.017869       0.006782       0.011087              1.909027       1.623529       0.097716       0.094296       2.125788      -0.274688       1.977764          -0.000001
           18              H       7.922753       4.571970       3.450370       0.129212       1.117967 0.84773971E+01  0.84254661E+02                                 1.766552                            1.693279      -1.034119       2.391361                    0.997552       3.487866       9.754639       0.485903       1.268310      -0.712076      -0.033908       0.019923       0.000670       0.039334      -0.012178       0.005847       0.009117       0.008337      -0.037927      -0.020839       0.001635       0.019203              1.780776       2.212580      -0.165257       0.194962       1.610918       0.089427       1.518832           0.000001
           19              H       5.586827      12.551689       4.465363       0.127985       0.918159 0.66796532E+01  0.63713433E+02                                 1.654267                            1.584037      -1.186357       2.326525                    0.994320       3.655554      10.638584       0.455849       1.408666      -0.680938      -0.015975       0.029770       0.007262       0.034557      -0.003706      -0.010428      -0.001251      -0.007474      -0.025646      -0.015783       0.005441       0.010341              1.673630       1.550940      -0.315570      -0.085585       2.053983       0.060631       1.415967           0.000001
           20              H       4.697286      10.718147       5.577165       0.104216       0.992848 0.74338828E+01  0.73151391E+02                                 1.756690                            1.680478      -1.449547       2.179651                    0.992111       4.060745      12.177394       0.436936       1.424561      -0.676044      -0.034112       0.003310       0.018649       0.039018      -0.005750      -0.013494      -0.003466       0.006253      -0.014823      -0.016542       0.001198       0.015344              1.794318       2.038295      -0.047989      -0.417889       1.527086       0.067666       1.817573           0.000002
           21              H       9.712160      13.070071       5.828266       0.140502       0.932673 0.64361960E+01  0.60816625E+02                                 1.666329                            1.551595      -1.130826       2.348660                    0.997182       3.613487      10.462667       0.462120       1.402680      -0.681746      -0.010954      -0.041028      -0.012991       0.044408       0.002669       0.011477       0.007895       0.009887      -0.019466      -0.015345      -0.001306       0.016651              1.717280       1.404384      -0.092440       0.024886       2.304943       0.279515       1.442512           0.000002
           22              H      10.731577       3.779390       7.198733       0.125642       0.889805 0.64718480E+01  0.61633270E+02                                 1.653454                            1.585125      -1.342367       2.250939                    0.992688       3.816756      11.330107       0.441763       1.455894      -0.671098       0.002563       0.038782      -0.001861       0.038911       0.000615       0.005938      -0.000733      -0.003967      -0.047663      -0.017424       0.007402       0.010022              1.688789       1.492404      -0.057153       0.006014       2.122096      -0.154165       1.451868           0.000002
           23              H       8.546021       4.554856       7.402942       0.111098       1.009358 0.72596123E+01  0.70385003E+02                                 1.730631                            1.629318      -1.093582       2.365166                    0.995996       3.663304      10.591998       0.460691       1.371290      -0.688617       0.024586       0.046229       0.022491       0.056986       0.000682       0.009465       0.007637      -0.013356      -0.060564      -0.024698       0.005935       0.018763              1.763073       1.749832       0.330483       0.274003       1.870319       0.352345       1.669068           0.000004
           24              H      12.133665       3.384808      12.974057       0.112624       1.058470 0.79468179E+01  0.78748543E+02                                 1.765434                            1.682878      -1.455270       2.176079                    0.992112       3.939686      11.486977       0.462502       1.336421      -0.693604      -0.004085      -0.030637       0.011546       0.032994       0.002057      -0.007831      -0.002568      -0.025711       0.012115      -0.017736       0.005165       0.012571              1.790452       1.505946       0.062079      -0.181605       1.974203      -0.328806       1.891205          -0.000001
           25              H       4.116258       3.303351      10.866926       0.108565       0.968449 0.71044287E+01  0.68628720E+02                                 1.693003                            1.616912      -1.131888       2.337684                    0.995309       3.734300      10.838993       0.459467       1.379987      -0.686333       0.008439      -0.035432      -0.013532       0.038856      -0.003932      -0.003380       0.002323      -0.019839      -0.009620      -0.010305      -0.002512       0.012817              1.719893       1.470123      -0.212160      -0.121295       2.018725       0.306750       1.670831           0.000001
           26              H       5.652385       2.677813       5.451615       0.120790       0.997493 0.69096437E+01  0.66159431E+02                                 1.716726                            1.588207      -1.048517       2.384507                    0.997082       3.612051      10.373551       0.467283       1.368956      -0.689015      -0.040310      -0.012563      -0.020438       0.046909       0.004590       0.013663       0.008413      -0.003856      -0.037833      -0.021162       0.002480       0.018682              1.789621       2.328907       0.061456       0.408483       1.414544       0.088211       1.625412           0.000003
           27              H       9.430384       5.730489       4.799660       0.119617       1.004674 0.73001666E+01  0.70544825E+02                                 1.701445                            1.613914      -0.993325       2.412464                    0.997419       3.534850      10.048424       0.473712       1.338010      -0.696120      -0.015240       0.036686       0.020007       0.044479      -0.009194       0.000168       0.011513      -0.003947      -0.021852      -0.015560      -0.001120       0.016680              1.744488       1.533887      -0.112615      -0.046217       2.156052       0.332253       1.543524           0.000002
           28              H      11.290778      12.153851       7.297056       0.131386       0.906098 0.64475561E+01  0.61362435E+02                                 1.672187                            1.579596      -1.323077       2.252592                    0.993444       3.847912      11.429991       0.443476       1.451204      -0.671440      -0.027786      -0.024299      -0.003091       0.037041      -0.003867       0.001336      -0.003654      -0.000106      -0.037891      -0.013329       0.002602       0.010726              1.721374       2.042773       0.378100       0.159456       1.732160       0.078681       1.389190           0.000002
           29              H      11.950329       7.413951      12.722956       0.134073       1.134464 0.85039150E+01  0.83620016E+02                                 1.715725                            1.645782      -0.908357       2.456962                    0.998750       3.255968       8.724634       0.521504       1.194420      -0.731177      -0.009148       0.032704       0.010330       0.035495      -0.004240      -0.007360       0.001812      -0.025742       0.005252      -0.017058       0.003513       0.013545              1.709437       1.380897      -0.135260      -0.116989       2.155381       0.206974       1.592033           0.000000
           30              H       5.804878       2.826051      12.948341       0.088107       1.111370 0.88281750E+01  0.90207083E+02                                 1.864116                            1.801699      -1.421079       2.180157                    0.991410       4.190175      12.584795       0.434722       1.378875      -0.685196      -0.029708       0.006062      -0.018183       0.035355      -0.003853       0.001000       0.001441       0.010168       0.034508      -0.012250       0.000606       0.011644              1.892511       2.326149      -0.112893       0.328363       1.613100      -0.197881       1.738283          -0.000001
           31              H       6.992083       3.229419      13.951233       0.081511       1.160817 0.93355800E+01  0.95483242E+02                                 1.836755                            1.789532      -1.132542       2.319176                    0.995429       3.894150      11.214359       0.465534       1.286378      -0.706327       0.010347       0.019840       0.021007       0.030692      -0.000680      -0.004492       0.006856       0.006725       0.003069      -0.009087       0.000324       0.008763              1.852531       1.678541       0.333027       0.206678       1.834935       0.253477       2.044117          -0.000001
           32              H      13.278069      13.137185      12.529335       0.125708       1.037231 0.75066334E+01  0.73030926E+02                                 1.736151                            1.634616      -1.015238       2.402087                    0.997021       3.555647      10.134146       0.471658       1.334804      -0.696696      -0.012110       0.027753       0.015327       0.033938      -0.004405       0.001716       0.011613       0.001712      -0.013581      -0.014493       0.003275       0.011219              1.769710       1.617049      -0.200313      -0.078869       2.070978       0.422856       1.621103          -0.000000
           33              H       4.606552      11.235444       0.766917       0.088939       1.071996 0.84776963E+01  0.84825136E+02                                 1.760428                            1.721724      -0.989159       2.394456                    0.996948       3.769572      10.812132       0.466851       1.311235      -0.701457       0.022029       0.016760       0.022693       0.035793       0.004956       0.006591      -0.001297      -0.007217       0.000372      -0.010285       0.003305       0.006980              1.778528       1.758635       0.251506       0.164369       1.565106       0.261428       2.011843          -0.000001
           34              H       7.110578      14.079253      15.035808       0.081503       1.185554 0.96231034E+01  0.99475855E+02                                 1.877218                            1.828007      -1.311788       2.237608                    0.993111       4.040971      11.816207       0.455021       1.302183      -0.702031      -0.030456       0.013622      -0.011707       0.035358       0.000366      -0.002730      -0.010040       0.007208      -0.034376      -0.016980       0.006587       0.010393              1.890963       2.115327      -0.308120       0.153781       1.621235      -0.133366       1.936328          -0.000001
           35              H      11.145616       7.679948       4.519818       0.113315       1.018439 0.70824423E+01  0.68755033E+02                                 1.785926                            1.636977      -1.301259       2.256500                    0.993002       3.899854      11.561265       0.444684       1.418839      -0.677703      -0.004935      -0.031649       0.020499       0.038029       0.000099      -0.009515       0.001559      -0.009443      -0.008546      -0.012663       0.005282       0.007381              1.887288       1.420794       0.171132      -0.105791       2.467910      -0.556425       1.773161           0.000001
           36              H      11.748913      11.955010      11.237527       0.110441       1.070711 0.77833719E+01  0.76646683E+02                                 1.783640                            1.671026      -1.212288       2.299946                    0.994516       3.769194      10.917025       0.462328       1.345334      -0.693198      -0.037301       0.012256      -0.003327       0.039404      -0.006539       0.002214       0.003081       0.011799      -0.025845      -0.010822      -0.002321       0.013143              1.834614       2.386358      -0.297128       0.085423       1.614495       0.090157       1.502990           0.000002
           37              H       7.516078       6.632500      11.092312       0.115432       1.084696 0.80268216E+01  0.78488436E+02                                 1.714013                            1.634793      -0.899122       2.451229                    0.998789       3.410003       9.378837       0.501685       1.248571      -0.716752      -0.020557       0.036050       0.002891       0.041599      -0.010017      -0.008496       0.002085      -0.008126      -0.018472      -0.013589      -0.002334       0.015923              1.727869       1.622438      -0.321740      -0.069934       2.175613      -0.047045       1.385556           0.000002
           38              H       6.717618       4.840922      12.350842       0.121126       1.179644 0.90489281E+01  0.91596947E+02                                 1.836185                            1.752027      -1.234045       2.289748                    0.995306       3.668944      10.423334       0.475671       1.272084      -0.710125      -0.029595       0.012640       0.019122       0.037434      -0.007886      -0.017872       0.002762      -0.012274      -0.013041      -0.022468       0.003330       0.019138              1.860630       2.127453       0.003678      -0.465405       1.571579      -0.115092       1.882858          -0.000000
           39              H       9.955246      11.791218      14.945048       0.163780       1.040211 0.79416591E+01  0.76577157E+02                                 1.605871                            1.576334      -0.991013       2.419496                    0.998911       3.140933       8.267191       0.541379       1.173320      -0.736265      -0.005079      -0.015060       0.007089       0.017403      -0.000258       0.003318      -0.003840      -0.008656      -0.010292      -0.006975      -0.000623       0.007598              1.591822       1.396038       0.068211      -0.037710       1.807281      -0.314246       1.572147          -0.000001
           40              H      10.578013      13.258793      15.069086       0.150447       0.936989 0.68564592E+01  0.65121259E+02                                 1.619470                            1.555952      -0.899062       2.455164                    0.998911       3.422050       9.593296       0.487034       1.324109      -0.699068       0.002677       0.009454       0.007501       0.012361      -0.002109       0.001301       0.003235      -0.003159      -0.012529      -0.005941       0.000581       0.005360              1.643016       1.612494       0.292174       0.334485       1.569754       0.349808       1.746801          -0.000001
           41              H      10.646108      12.476590      13.674417       0.157353       0.980408 0.71617451E+01  0.68468268E+02                                 1.634627                            1.563722      -1.149782       2.339053                    0.997546       3.425956       9.500339       0.500385       1.280358      -0.708027       0.006202      -0.004455      -0.016131       0.017847      -0.000406      -0.002393       0.006254       0.008886       0.007614      -0.009129       0.001906       0.007223              1.660939       1.699295      -0.100235      -0.429662       1.330573       0.114862       1.952948          -0.000000
           42              H       8.523456      12.100114      12.353867       0.091598       1.196906 0.95910878E+01  0.99122038E+02                                 1.900400                            1.835665      -1.211538       2.285194                    0.993480       3.950674      11.573591       0.449835       1.317499      -0.699561       0.020798      -0.003872      -0.028699       0.035654      -0.010129      -0.001619       0.001343       0.009120       0.002087      -0.011461       0.000285       0.011176              1.928017       1.853864       0.069015      -0.299732       1.560808       0.168186       2.369378           0.000001
           43              H       7.977863      11.363734      13.671391       0.095581       1.353934 0.11377615E+02  0.12022844E+03                                 1.922252                            1.890806      -1.145169       2.316342                    0.995566       3.683592      10.205847       0.491899       1.178349      -0.734238      -0.000825      -0.031706       0.019733       0.037354      -0.000642       0.000415      -0.009149      -0.000764      -0.043775      -0.017869       0.006782       0.011087              1.909027       1.623528       0.097716       0.094296       2.125788      -0.274688       1.977764          -0.000002
           44              H       7.170973      10.426657      11.676197       0.129212       1.117966 0.84773929E+01  0.84254609E+02                                 1.766551                            1.693278      -1.034119       2.391361                    0.997552       3.487865       9.754636       0.485903       1.268311      -0.712076       0.033908      -0.019923      -0.000670       0.039334      -0.012178       0.005847       0.009117       0.008337      -0.037927      -0.020839       0.001635       0.019203              1.780776       2.212579      -0.165257       0.194962       1.610917       0.089427       1.518832           0.000001
           45              H       9.506899       2.446938      10.661204       0.127985       0.918159 0.66796532E+01  0.63713433E+02                                 1.654267                            1.584037      -1.186357       2.326525                    0.994320       3.655554      10.638584       0.455849       1.408666      -0.680938       0.015975      -0.029770      -0.007262       0.034557      -0.003706      -0.010428      -0.001251      -0.007474      -0.025646      -0.015783       0.005441       0.010341              1.673630       1.550940      -0.315570      -0.085585       2.053982       0.060631       1.415967           0.000001
           46              H      10.396440       4.280480       9.549402       0.104216       0.992848 0.74338828E+01  0.73151391E+02                                 1.756690                            1.680478      -1.449547       2.179651                    0.992111       4.060745      12.177394       0.436936       1.424561      -0.676044       0.034112      -0.003310      -0.018649       0.039018      -0.005750      -0.013494      -0.003466       0.006253      -0.014822      -0.016542       0.001198       0.015344              1.794318       2.038295      -0.047989      -0.417889       1.527086       0.067666       1.817573           0.000001
           47              H       5.381566       1.928556       9.298301       0.140502       0.932674 0.64362000E+01  0.60816670E+02                                 1.666329                            1.551595      -1.130827       2.348659                    0.997182       3.613488      10.462669       0.462120       1.402680      -0.681747       0.010954       0.041028       0.012991       0.044408       0.002669       0.011477       0.007895       0.009887      -0.019466      -0.015345      -0.001306       0.016651              1.717280       1.404385      -0.092440       0.024886       2.304943       0.279515       1.442512           0.000002
           48              H       4.362149      11.219237       7.927834       0.125642       0.889805 0.64718548E+01  0.61633351E+02                                 1.653455                            1.585125      -1.342367       2.250938                    0.992688       3.816758      11.330114       0.441763       1.455894      -0.671098      -0.002563      -0.038782       0.001861       0.038911       0.000615       0.005938      -0.000733      -0.003967      -0.047663      -0.017424       0.007402       0.010022              1.688790       1.492404      -0.057153       0.006014       2.122097      -0.154166       1.451869           0.000002
           49              H       6.547705      10.443771       7.723625       0.111098       1.009358 0.72596108E+01  0.70384988E+02                                 1.730631                            1.629318      -1.093583       2.365166                    0.995996       3.663304      10.592000       0.460691       1.371291      -0.688617      -0.024586      -0.046229      -0.022491       0.056986       0.000682       0.009465       0.007637      -0.013356      -0.060564      -0.024698       0.005935       0.018763              1.763073       1.749833       0.330483       0.274003       1.870319       0.352345       1.669069           0.000004
           50              H       2.960061      11.613819       2.152510       0.112624       1.058470 0.79468173E+01  0.78748540E+02                                 1.765434                            1.682878      -1.455271       2.176079                    0.992112       3.939686      11.486979       0.462502       1.336421      -0.693604       0.004085       0.030637      -0.011546       0.032994       0.002057      -0.007831      -0.002568      -0.025711       0.012115      -0.017736       0.005165       0.012571              1.790452       1.505946       0.062079      -0.181605       1.974204      -0.328807       1.891206          -0.000001
           51              H      10.977468      11.695276       4.259641       0.108565       0.968449 0.71044270E+01  0.68628703E+02                                 1.693003                            1.616913      -1.131888       2.337684                    0.995309       3.734300      10.838995       0.459467       1.379988      -0.686333      -0.008439       0.035432       0.013532       0.038856      -0.003932      -0.003380       0.002323      -0.019839      -0.009620      -0.010305      -0.002512       0.012817              1.719893       1.470123      -0.212160      -0.121295       2.018725       0.306750       1.670832           0.000001
           52              H       9.441341      12.320814       9.674952       0.120790       0.997494 0.69096445E+01  0.66159439E+02                                 1.716726                            1.588206      -1.048517       2.384507                    0.997082       3.612051      10.373550       0.467284       1.368956      -0.689015       0.040310       0.012563       0.020438       0.046909       0.004590       0.013663       0.008413      -0.003855      -0.037833      -0.021162       0.002480       0.018682              1.789621       2.328907       0.061456       0.408483       1.414544       0.088211       1.625412           0.000003
           53              H       5.663342       9.268138      10.326907       0.119617       1.004674 0.73001660E+01  0.70544820E+02                                 1.701445                            1.613914      -0.993325       2.412464                    0.997419       3.534850      10.048425       0.473712       1.338010      -0.696120       0.015240      -0.036686      -0.020007       0.044479      -0.009194       0.000168       0.011513      -0.003947      -0.021852      -0.015560      -0.001120       0.016680              1.744488       1.533887      -0.112615      -0.046217       2.156053       0.332253       1.543524           0.000002
           54              H       3.802948       2.844776       7.829511       0.131385       0.906099 0.64475625E+01  0.61362509E+02                                 1.672188                            1.579597      -1.323078       2.252592                    0.993444       3.847914      11.429997       0.443476       1.451204      -0.671440       0.027786       0.024299       0.003091       0.037041      -0.003867       0.001336      -0.003654      -0.000106      -0.037891      -0.013329       0.002602       0.010726              1.721375       2.042774       0.378101       0.159456       1.732161       0.078682       1.389191           0.000002
           55              H       3.143397       7.584676       2.403611       0.134072       1.134464 0.85039205E+01  0.83620083E+02                                 1.715726                            1.645783      -0.908357       2.456962                    0.998750       3.255969       8.724637       0.521504       1.194421      -0.731177       0.009148      -0.032704      -0.010330       0.035495      -0.004240      -0.007360       0.001812      -0.025742       0.005252      -0.017058       0.003513       0.013545              1.709438       1.380898      -0.135260      -0.116989       2.155382       0.206974       1.592033           0.000000
           56              C       6.344538       1.749281       1.058860       0.145465      28.299714 0.38064043E+03  0.87106016E+04                                 8.937990                            7.149604      -0.635384       1.832117                    0.995436      26.070679      75.468872       0.531487       0.503594      -1.008495      -0.036110       0.022098      -0.007668       0.043024      -0.016171       0.001633      -0.002137       0.002930      -0.021351      -0.012721      -0.007333       0.020054             10.662284      10.203601       1.545090      -0.671050       8.504247      -0.587929      13.279006          -0.000001
           57              C       6.165520       0.429417       1.800061      -0.075516      27.549978 0.39969067E+03  0.92819536E+04                                 8.157696                            6.736026      -0.345334       1.892719                    0.996902      28.782530      84.618032       0.619549       0.425711      -1.049144      -0.062899       0.042799       0.057320       0.095256      -0.005518      -0.034531       0.008042       0.026778       0.091631      -0.029835      -0.023798       0.053633              9.450776       8.808638       2.390528      -2.414526       8.642473      -3.170035      10.901217          -0.000002
           58              C      11.952810       5.416819      13.042126       0.274959      30.977317 0.34757147E+03  0.77242821E+04                                 8.760394                            6.351129       0.002660       2.021511                    0.999599      24.874919      69.454943       0.633291       0.435200      -1.052866      -0.031400       0.000103       0.041166       0.051774       0.005305      -0.018378      -0.005383       0.015491       0.112675      -0.028169      -0.016209       0.044378             10.737606       6.441809       0.559166      -4.793238       9.188010      -2.354761      16.583000          -0.000001
           59              C       1.540417       2.648450       3.051029      -0.227445      36.246084 0.47853208E+03  0.11538131E+05                                 9.485884                            7.280742       0.107907       1.993058                    0.999635      30.857187      90.212958       0.611519       0.415405      -1.063491       0.022168       0.009733       0.017133       0.029660      -0.002534      -0.008865       0.017714      -0.060217       0.013526      -0.034423      -0.003569       0.037992             10.782187      14.141077       0.540868       3.401357       9.680101       3.578558       8.525384          -0.000002
           60              C      11.013357       4.358056      14.951099      -0.073025      28.573793 0.40279827E+03  0.93602137E+04                                 8.371773                            6.748722      -0.305376       1.900821                    0.997968      28.764040      84.236859       0.621615       0.424020      -1.051539       0.002951       0.091825      -0.023664       0.094871       0.012329      -0.006558      -0.035357      -0.034565      -0.014937      -0.030309      -0.017608       0.047917             10.107806       7.992655       0.700698      -3.299971       6.389020      -1.278292      15.941743          -0.000005
           61              C       3.778334       6.515756      11.086261      -0.070764      32.101427 0.44137950E+03  0.10497047E+05                                 9.013820                            7.193670      -0.143324       1.936656                    0.999147      29.513325      87.520424       0.585775       0.439663      -1.041757      -0.027545      -0.017076       0.018927       0.037531       0.000998       0.012256      -0.014652       0.023484      -0.048421      -0.028294       0.004211       0.024082             10.051509       6.186597      -0.110206      -2.952574      11.462855      -1.037042      12.505074           0.000002
           62              C       9.207316       3.085758       2.942117       0.278545      30.548186 0.34656342E+03  0.77063025E+04                                 8.692393                            6.356855      -0.015602       2.015963                    0.999572      24.957713      70.002797       0.629955       0.437253      -1.050261      -0.028637      -0.030105      -0.028217       0.050226       0.017358       0.032747       0.010400       0.025352       0.008019      -0.027698      -0.018900       0.046598             10.428288      13.286481       1.726179       4.288924       9.239641       4.067588       8.758743           0.000000
           63              C       2.050256       4.513299       4.485027      -0.076739      38.765770 0.47877842E+03  0.11473956E+05                                 9.939638                            7.281256      -0.067224       1.971862                    0.999238      28.444995      81.240111       0.615486       0.415250      -1.070227      -0.030733      -0.024607      -0.032047       0.050764      -0.002742      -0.002787       0.008970       0.003104      -0.034693      -0.015706       0.004188       0.011518             11.973096      13.337120       1.936875       4.339638      12.164075       5.276260      10.418092           0.000002
           64              C       2.448315       3.349305       3.814920      -0.086616      34.378146 0.45581810E+03  0.10899981E+05                                 9.316329                            7.225877      -0.097935       1.935554                    0.999623      30.042257      88.586831       0.596281       0.429557      -1.050526      -0.032881       0.005981      -0.005286       0.033836      -0.008488      -0.003877      -0.016255       0.023509      -0.015798      -0.025565       0.008301       0.017264             10.607800      11.613653       0.597511       2.580031      11.102933       4.676817       9.106814           0.000001
           65              C       7.155407       9.213946       4.103838      -0.064906      31.274305 0.41937473E+03  0.98022655E+04                                 8.685756                            6.888508       0.004535       1.976962                    0.999655      29.008557      84.021395       0.617593       0.424306      -1.055856       0.005514       0.037795      -0.001667       0.038231      -0.014930       0.016127       0.013174      -0.006403      -0.022861      -0.030452       0.011372       0.019080              9.660759       9.636136       1.197482      -3.899943      10.782429      -3.141556       8.563712           0.000003
           66              C       7.643783      10.279800       3.368686      -0.235085      33.532529 0.49100212E+03  0.11930475E+05                                 9.041391                            7.418126       0.016264       1.963372                    0.999256      31.218720      92.007153       0.599785       0.420278      -1.059036       0.003507      -0.037790       0.034571       0.051338      -0.002895      -0.026640       0.009273       0.025663      -0.015127      -0.025842      -0.009144       0.034987              9.842094       9.087612       1.019594      -3.317118      11.621748      -3.458454       8.816921          -0.000001
           67              C       7.057379      11.523736       3.506338       0.268410      29.251636 0.35093899E+03  0.78182682E+04                                 8.411872                            6.376377       0.147068       2.067865                    0.999220      24.888545      69.587695       0.632819       0.434458      -1.053271       0.025937       0.043586      -0.012315       0.052193       0.024998      -0.016725      -0.028779      -0.013266       0.000668      -0.028209      -0.020248       0.048457              9.819898       9.545635       1.559664      -4.681387      10.339112      -3.413651       9.574945           0.000001
           68              C       4.709666       5.218842       9.159136       0.596181      22.170226 0.24520231E+03  0.50704270E+04                                 7.323443                            5.594182       0.020089       2.066970                    0.999690      22.429217      63.477689       0.618880       0.478608      -1.012662       0.019099       0.019855      -0.064467       0.070107       0.055033       0.049508       0.014364       0.062618      -0.170584      -0.075627      -0.031479       0.107107              8.425733       5.760363      -1.509051      -2.197500       8.450433      -0.908171      11.066405           0.000007
           69              C       4.987745       2.360282       0.650442      -0.507692      27.788494 0.48028342E+03  0.11583756E+05                                 7.795451                            7.113618       0.064362       1.970504                    0.998446      32.956095      96.168423       0.642746       0.395107      -1.077562       0.060996      -0.021179       0.016975       0.066762      -0.025924       0.027188       0.009336       0.029424      -0.064802      -0.044392      -0.002028       0.046420              8.027379       9.313082      -0.334749       0.586551       6.382026      -0.171408       8.387028          -0.000005
           70              C       7.065792       2.765486       1.927125      -0.067092      26.328535 0.38459101E+03  0.88473790E+04                                 7.914772                            6.609102      -0.384337       1.884426                    0.996532      28.535705      83.548440       0.625135       0.425909      -1.048826       0.064776      -0.052566      -0.001579       0.083436      -0.029640       0.025533      -0.006647       0.082132      -0.118180      -0.045540      -0.030798       0.076338              8.961174       9.917514       1.990319       2.857525       7.140579       1.749435       9.825428          -0.000002
           71              C       5.527470       8.221961       5.739020       0.606087      23.997284 0.25193191E+03  0.52299822E+04                                 7.699416                            5.649023       0.052791       2.074213                    0.999706      22.343740      62.770042       0.621147       0.475001      -1.017486      -0.021402      -0.054430       0.033534       0.067419       0.008231       0.060429       0.047879       0.040178       0.116344      -0.069794      -0.027472       0.097266              9.272037       8.272120       0.696349      -2.768750      12.444756      -3.267470       7.099233           0.000008
           72              C       8.809624       4.249314       3.560794      -0.238654      35.077722 0.48830401E+03  0.11863008E+05                                 9.363544                            7.423726      -0.089454       1.929612                    0.998693      31.409933      92.931901       0.595685       0.423238      -1.055893       0.019381       0.035667       0.032189       0.051806      -0.021809       0.004732       0.000221       0.040658      -0.047178      -0.022615      -0.015400       0.038014             10.503971      11.368407       1.633540       3.275178      10.863904       4.592270       9.279601          -0.000000
           73              C       5.976039      11.691968       4.353426      -0.221762      35.268777 0.49160806E+03  0.11947906E+05                                 9.362580                            7.420896       0.082994       1.990179                    0.999164      30.875635      90.982057       0.599941       0.420073      -1.059251      -0.015079      -0.018191       0.024555       0.034077      -0.011785       0.013159       0.006311      -0.028286      -0.090431      -0.036528       0.003010       0.033518             10.547249      10.621931       1.072339      -4.717831      11.250667      -2.476279       9.769148           0.000001
           74              C       5.468900      10.610342       5.032609      -0.090068      32.353082 0.47768720E+03  0.11612236E+05                                 9.095856                            7.515414      -0.370228       1.849727                    0.998726      30.780489      92.934623       0.568251       0.443398      -1.037322       0.017721       0.001383      -0.034885       0.039152       0.001140       0.001540       0.008779       0.037385       0.014508      -0.023812       0.007170       0.016642             10.032224       9.112023       0.664757      -3.003572      12.625518      -2.593747       8.359132           0.000002
           75              C       6.067212       9.361456       4.937311      -0.064700      37.299775 0.46448460E+03  0.11050925E+05                                 9.708274                            7.181558      -0.005626       1.998816                    0.999330      28.019169      79.817849       0.618275       0.416387      -1.069152       0.011532       0.037235      -0.028688       0.048399      -0.008351      -0.001862      -0.005679       0.008485      -0.037750      -0.015390      -0.000341       0.015730             11.727145      10.501781       2.108460      -4.598430      14.783514      -4.578182       9.896141           0.000003
           76              C       7.456588       1.942666       6.099032      -0.093922      30.806414 0.42679807E+03  0.10006951E+05                                 8.626803                            6.955125       0.265485       2.073561                    0.999205      28.676807      82.846822       0.614622       0.425029      -1.056744       0.044823       0.005181       0.038965       0.059617       0.023820       0.034655       0.024793       0.004584      -0.071239      -0.046283      -0.011567       0.057849              9.752231      11.153235      -1.922170       2.068551      11.903736       1.573915       6.199724           0.000002
           77              C      10.803804       2.843911       7.345461      -0.153926      33.920054 0.47374384E+03  0.11455095E+05                                 9.285956                            7.420507      -0.166089       1.926032                    0.997815      30.302806      90.281193       0.581161       0.435868      -1.045178       0.046275      -0.007718       0.016721       0.049805      -0.001072      -0.004109       0.006826      -0.026656       0.012067      -0.016179       0.000469       0.015710             10.678933      15.369348      -0.961646       2.666719      10.566462      -0.857856       6.100991           0.000003
           78              C       9.716195       2.043013       7.189657       0.162723      33.091035 0.38467928E+03  0.87754122E+04                                 9.139145                            6.695604       0.111798       2.059645                    0.999695      25.776502      73.106647       0.614363       0.437031      -1.050936      -0.039148       0.013681      -0.014883       0.044059      -0.022778       0.030151      -0.000720       0.036487      -0.098464      -0.045759      -0.008725       0.054484             11.271720      16.678898      -2.769607       3.378546      11.334600      -1.323225       5.801662           0.000003
           79              C       8.044223       3.882165       6.961246       0.108943      25.745281 0.33754292E+03  0.74861314E+04                                 7.738252                            6.251011       0.290386       2.116404                    0.999375      25.998762      73.780579       0.636172       0.434113      -1.047976      -0.032144      -0.027316      -0.014259       0.044527       0.017297      -0.009799       0.008036      -0.029902      -0.028628      -0.026859      -0.001080       0.027939              8.726070      11.029342      -1.333345       2.180000       9.385960       1.326989       5.762909           0.000005
           80              C       2.985112       5.209114       5.413798       0.593994      23.683299 0.25348827E+03  0.52783386E+04                                 7.629993                            5.669732       0.051713       2.071790                    0.999713      22.597454      63.892882       0.618541       0.475553      -1.015661       0.044117       0.031526       0.037489       0.065921       0.005415      -0.035974      -0.072026      -0.055431       0.050986      -0.070410      -0.026259       0.096669              9.010577      10.257085       0.460184       2.419121       9.224768       3.187254       7.549876           0.000006
           81              C      12.292406       4.186844      12.490006      -0.253039      35.328652 0.51383884E+03  0.12646226E+05                                 9.397768                            7.610614      -0.121918       1.917919                    0.999053      31.886226      95.022598       0.588746       0.422711      -1.055991       0.004232      -0.006642      -0.042785       0.043504       0.007467       0.001064      -0.019043      -0.025288       0.009794      -0.019263      -0.007949       0.027212             10.396470       7.007700      -0.613839      -3.970451       9.367567      -0.065501      14.814144          -0.000002
           82              C       3.876516       4.140852      11.246603      -0.078311      32.522742 0.45588637E+03  0.10929307E+05                                 9.062729                            7.297542      -0.105534       1.940597                    0.999253      29.964158      89.193988       0.583233       0.438054      -1.042784      -0.024024       0.021090       0.020474       0.037962      -0.006848       0.014961       0.013778      -0.003169      -0.069130      -0.033824       0.015104       0.018720             10.084769       6.790016      -0.183248      -3.282403       9.851114      -1.254889      13.613178          -0.000000
           83              C       4.103327       5.313782      10.529603      -0.053880      35.130807 0.46644512E+03  0.11125796E+05                                 9.344634                            7.235919      -0.082720       1.980531                    0.998776      27.925219      80.039219       0.610039       0.420938      -1.064666      -0.030123       0.000759       0.037138       0.047825      -0.003861      -0.000394      -0.007978       0.000236      -0.003881      -0.009265       0.000683       0.008582             10.701763       6.819992      -0.467594      -3.789084      10.630756      -0.565817      14.654540           0.000002
           84              C       6.473031       2.847021       5.897848      -0.039930      30.400130 0.41710669E+03  0.97583179E+04                                 8.627710                            6.920751       0.139327       2.027863                    0.999399      28.845854      84.215207       0.607978       0.430616      -1.049566      -0.003961       0.068284       0.037624       0.078064       0.012851       0.018095       0.023113      -0.032524      -0.056687      -0.034658      -0.008325       0.042983              9.828748      13.466287      -1.801514       2.801047       9.434347       1.115571       6.585610           0.000003
           85              C       9.713420       4.944980       4.347375      -0.076451      33.168030 0.45049485E+03  0.10740813E+05                                 9.125696                            7.203102      -0.056075       1.954508                    0.999670      29.703159      87.449729       0.594810       0.431897      -1.049127      -0.008129      -0.027160      -0.023979       0.037132      -0.013278      -0.010392       0.001663      -0.034380      -0.014915      -0.023923      -0.001150       0.025072             10.287398      12.535463       1.496288       3.330888      10.215394       3.361492       8.111335           0.000003
           86              C      12.056593      12.706024       7.405967      -0.149632      34.565584 0.46977585E+03  0.11303529E+05                                 9.343673                            7.332832      -0.031543       1.973224                    0.998337      29.817925      87.810365       0.593060       0.429224      -1.052147       0.036771      -0.025668       0.009114       0.045761       0.005120      -0.000954       0.007366       0.009746       0.035651      -0.014933       0.000848       0.014085             10.832128      14.293340      -2.320421       2.611655      12.394532      -1.192965       5.808512           0.000004
           87              C      12.184617       6.574339      12.344791      -0.219479      33.867986 0.45162855E+03  0.10720904E+05                                 9.021363                            7.048313       0.125406       2.002820                    0.999592      30.310795      87.602313       0.625512       0.412496      -1.066568       0.001443       0.012024      -0.041091       0.042838      -0.018315      -0.000154       0.021311      -0.024633      -0.002231      -0.026868      -0.006574       0.033442             10.155848       6.019634       0.700712      -3.417195      10.590318      -2.655262      13.857593          -0.000001
           88              C       8.749188      13.249346      14.067707       0.145465      28.299712 0.38064039E+03  0.87106005E+04                                 8.937990                            7.149604      -0.635384       1.832117                    0.995436      26.070678      75.468870       0.531487       0.503594      -1.008495       0.036110      -0.022098       0.007668       0.043024      -0.016171       0.001633      -0.002137       0.002930      -0.021351      -0.012721      -0.007333       0.020054             10.662284      10.203600       1.545089      -0.671050       8.504247      -0.587929      13.279006          -0.000001
           89              C       8.928206      14.569210      13.326506      -0.075516      27.549984 0.39969078E+03  0.92819566E+04                                 8.157696                            6.736026      -0.345334       1.892719                    0.996902      28.782533      84.618041       0.619550       0.425711      -1.049144       0.062899      -0.042799      -0.057320       0.095256      -0.005518      -0.034531       0.008042       0.026778       0.091631      -0.029835      -0.023798       0.053633              9.450777       8.808639       2.390528      -2.414526       8.642474      -3.170035      10.901219          -0.000002
           90              C       3.140916       9.581808       2.084441       0.274959      30.977317 0.34757147E+03  0.77242821E+04                                 8.760394                            6.351130       0.002660       2.021511                    0.999599      24.874919      69.454944       0.633291       0.435200      -1.052866       0.031400      -0.000103      -0.041166       0.051774       0.005305      -0.018378      -0.005383       0.015491       0.112675      -0.028169      -0.016209       0.044378             10.737606       6.441809       0.559166      -4.793238       9.188010      -2.354761      16.583000          -0.000001
           91              C      13.553309      12.350177      12.075538      -0.227445      36.246084 0.47853208E+03  0.11538131E+05                                 9.485884                            7.280741       0.107906       1.993058                    0.999635      30.857187      90.212958       0.611519       0.415405      -1.063491      -0.022168      -0.009733      -0.017133       0.029660      -0.002534      -0.008865       0.017714      -0.060217       0.013526      -0.034423      -0.003569       0.037992             10.782187      14.141077       0.540868       3.401357       9.680101       3.578558       8.525384          -0.000002
           92              C       4.080369      10.640571       0.175468      -0.073025      28.573793 0.40279827E+03  0.93602137E+04                                 8.371772                            6.748722      -0.305376       1.900821                    0.997968      28.764040      84.236859       0.621615       0.424020      -1.051539      -0.002951      -0.091825       0.023664       0.094871       0.012329      -0.006558      -0.035357      -0.034565      -0.014937      -0.030309      -0.017608       0.047917             10.107806       7.992655       0.700698      -3.299971       6.389020      -1.278292      15.941742          -0.000005
           93              C      11.315392       8.482871       4.040306      -0.070764      32.101427 0.44137950E+03  0.10497047E+05                                 9.013820                            7.193670      -0.143324       1.936656                    0.999147      29.513325      87.520424       0.585775       0.439663      -1.041757       0.027545       0.017076      -0.018927       0.037531       0.000998       0.012256      -0.014652       0.023484      -0.048421      -0.028294       0.004211       0.024083             10.051509       6.186597      -0.110206      -2.952574      11.462855      -1.037042      12.505075           0.000002
           94              C       5.886410      11.912869      12.184450       0.278545      30.548186 0.34656342E+03  0.77063024E+04                                 8.692393                            6.356855      -0.015602       2.015963                    0.999572      24.957713      70.002798       0.629955       0.437253      -1.050261       0.028637       0.030105       0.028217       0.050226       0.017359       0.032747       0.010400       0.025352       0.008019      -0.027698      -0.018900       0.046598             10.428288      13.286481       1.726179       4.288924       9.239641       4.067588       8.758743           0.000001
           95              C      13.043470      10.485328      10.641540      -0.076739      38.765771 0.47877844E+03  0.11473956E+05                                 9.939638                            7.281256      -0.067224       1.971862                    0.999238      28.444996      81.240113       0.615486       0.415250      -1.070227       0.030733       0.024607       0.032047       0.050764      -0.002742      -0.002787       0.008970       0.003104      -0.034693      -0.015706       0.004188       0.011518             11.973095      13.337120       1.936874       4.339638      12.164074       5.276259      10.418091           0.000002
           96              C      12.645411      11.649322      11.311647      -0.086616      34.378147 0.45581813E+03  0.10899982E+05                                 9.316329                            7.225877      -0.097935       1.935554                    0.999623      30.042258      88.586834       0.596281       0.429557      -1.050526       0.032881      -0.005981       0.005286       0.033836      -0.008488      -0.003877      -0.016255       0.023509      -0.015798      -0.025565       0.008300       0.017265             10.607800      11.613654       0.597511       2.580031      11.102933       4.676817       9.106814           0.000001
           97              C       7.938319       5.784681      11.022729      -0.064906      31.274307 0.41937477E+03  0.98022664E+04                                 8.685756                            6.888508       0.004535       1.976963                    0.999655      29.008558      84.021395       0.617593       0.424306      -1.055856      -0.005514      -0.037795       0.001667       0.038231      -0.014930       0.016127       0.013174      -0.006403      -0.022861      -0.030452       0.011372       0.019080              9.660759       9.636136       1.197482      -3.899943      10.782428      -3.141556       8.563712           0.000003
           98              C       7.449943       4.718827      11.757881      -0.235085      33.532529 0.49100213E+03  0.11930475E+05                                 9.041392                            7.418126       0.016265       1.963372                    0.999256      31.218720      92.007155       0.599785       0.420278      -1.059036      -0.003507       0.037790      -0.034571       0.051338      -0.002895      -0.026640       0.009273       0.025663      -0.015127      -0.025842      -0.009144       0.034987              9.842094       9.087612       1.019594      -3.317118      11.621749      -3.458454       8.816921          -0.000001
           99              C       8.036347       3.474891      11.620229       0.268410      29.251636 0.35093899E+03  0.78182682E+04                                 8.411872                            6.376377       0.147068       2.067865                    0.999220      24.888545      69.587693       0.632819       0.434458      -1.053272      -0.025937      -0.043586       0.012315       0.052193       0.024998      -0.016725      -0.028779      -0.013266       0.000668      -0.028209      -0.020248       0.048457              9.819897       9.545634       1.559664      -4.681387      10.339112      -3.413651       9.574945           0.000001
          100              C      10.384060       9.779785       5.967431       0.596181      22.170227 0.24520233E+03  0.50704275E+04                                 7.323443                            5.594182       0.020089       2.066970                    0.999690      22.429218      63.477691       0.618880       0.478608      -1.012662      -0.019099      -0.019855       0.064467       0.070107       0.055033       0.049508       0.014364       0.062618      -0.170584      -0.075627      -0.031479       0.107107              8.425733       5.760363      -1.509051      -2.197500       8.450433      -0.908171      11.066404           0.000007
          101              C      10.105981      12.638345      14.476125      -0.507692      27.788495 0.48028346E+03  0.11583757E+05                                 7.795451                            7.113618       0.064362       1.970504                    0.998446      32.956097      96.168431       0.642746       0.395107      -1.077562      -0.060996       0.021179      -0.016975       0.066762      -0.025924       0.027188       0.009336       0.029424      -0.064802      -0.044392      -0.002028       0.046420              8.027379       9.313081      -0.334749       0.586551       6.382026      -0.171409       8.387028          -0.000005
          102              C       8.027934      12.233141      13.199442      -0.067092      26.328534 0.38459099E+03  0.88473784E+04                                 7.914772                            6.609102      -0.384337       1.884426                    0.996532      28.535704      83.548436       0.625135       0.425909      -1.048826      -0.064776       0.052566       0.001579       0.083436      -0.029640       0.025533      -0.006647       0.082132      -0.118180      -0.045540      -0.030798       0.076338              8.961174       9.917514       1.990319       2.857525       7.140579       1.749435       9.825428          -0.000002
          103              C       9.566256       6.776666       9.387547       0.606086      23.997284 0.25193190E+03  0.52299819E+04                                 7.699417                            5.649023       0.052791       2.074213                    0.999706      22.343740      62.770046       0.621147       0.475001      -1.017486       0.021402       0.054430      -0.033534       0.067419       0.008231       0.060429       0.047879       0.040178       0.116344      -0.069794      -0.027472       0.097266              9.272038       8.272121       0.696348      -2.768750      12.444758      -3.267471       7.099234           0.000008
          104              C       6.284102      10.749313      11.565773      -0.238654      35.077724 0.48830405E+03  0.11863010E+05                                 9.363545                            7.423726      -0.089454       1.929612                    0.998693      31.409934      92.931904       0.595685       0.423238      -1.055893      -0.019382      -0.035667      -0.032189       0.051806      -0.021809       0.004732       0.000221       0.040658      -0.047178      -0.022615      -0.015400       0.038014             10.503971      11.368407       1.633540       3.275178      10.863904       4.592270       9.279601          -0.000000
          105              C       9.117687       3.306659      10.773141      -0.221762      35.268777 0.49160807E+03  0.11947906E+05                                 9.362580                            7.420896       0.082995       1.990180                    0.999164      30.875635      90.982057       0.599941       0.420073      -1.059251       0.015079       0.018191      -0.024555       0.034077      -0.011785       0.013159       0.006311      -0.028286      -0.090431      -0.036528       0.003010       0.033518             10.547249      10.621931       1.072339      -4.717832      11.250667      -2.476279       9.769148           0.000001
          106              C       9.624826       4.388285      10.093958      -0.090068      32.353078 0.47768713E+03  0.11612233E+05                                 9.095854                            7.515413      -0.370227       1.849727                    0.998726      30.780486      92.934607       0.568251       0.443398      -1.037322      -0.017721      -0.001383       0.034885       0.039152       0.001140       0.001540       0.008779       0.037385       0.014508      -0.023812       0.007170       0.016642             10.032223       9.112022       0.664757      -3.003571      12.625516      -2.593747       8.359131           0.000002
          107              C       9.026514       5.637171      10.189256      -0.064700      37.299775 0.46448460E+03  0.11050925E+05                                 9.708275                            7.181559      -0.005626       1.998816                    0.999330      28.019169      79.817850       0.618275       0.416387      -1.069152      -0.011532      -0.037235       0.028688       0.048399      -0.008351      -0.001862      -0.005679       0.008485      -0.037750      -0.015390      -0.000341       0.015730             11.727146      10.501781       2.108460      -4.598431      14.783515      -4.578183       9.896141           0.000004
          108              C       7.637138      13.055961       9.027535      -0.093922      30.806413 0.42679804E+03  0.10006951E+05                                 8.626803                            6.955125       0.265485       2.073561                    0.999205      28.676807      82.846823       0.614622       0.425029      -1.056744      -0.044823      -0.005181      -0.038965       0.059617       0.023820       0.034655       0.024793       0.004584      -0.071239      -0.046283      -0.011567       0.057849              9.752231      11.153234      -1.922170       2.068551      11.903736       1.573915       6.199724           0.000002
          109              C       4.289922      12.154716       7.781106      -0.153924      33.920004 0.47374295E+03  0.11455067E+05                                 9.285946                            7.420499      -0.166087       1.926033                    0.997815      30.302776      90.281070       0.581161       0.435868      -1.045178      -0.046275       0.007719      -0.016721       0.049805      -0.001072      -0.004109       0.006826      -0.026656       0.012067      -0.016179       0.000469       0.015710             10.678921      15.369327      -0.961645       2.666715      10.566451      -0.857855       6.100984           0.000003
          110              C       5.377531      12.955614       7.936910       0.162722      33.091054 0.38467955E+03  0.87754199E+04                                 9.139149                            6.695607       0.111798       2.059645                    0.999695      25.776510      73.106673       0.614363       0.437031      -1.050936       0.039148      -0.013681       0.014883       0.044059      -0.022778       0.030152      -0.000720       0.036487      -0.098464      -0.045759      -0.008725       0.054484             11.271725      16.678906      -2.769608       3.378548      11.334604      -1.323226       5.801664           0.000003
          111              C       7.049503      11.116462       8.165321       0.108943      25.745283 0.33754297E+03  0.74861326E+04                                 7.738253                            6.251011       0.290386       2.116404                    0.999375      25.998764      73.780587       0.636172       0.434113      -1.047976       0.032144       0.027316       0.014259       0.044527       0.017297      -0.009799       0.008036      -0.029902      -0.028628      -0.026859      -0.001080       0.027939              8.726071      11.029342      -1.333345       2.180001       9.385960       1.326990       5.762909           0.000005
          112              C      12.108614       9.789513       9.712769       0.593994      23.683301 0.25348831E+03  0.52783395E+04                                 7.629993                            5.669732       0.051712       2.071790                    0.999713      22.597456      63.892887       0.618541       0.475553      -1.015661      -0.044117      -0.031526      -0.037489       0.065921       0.005415      -0.035974      -0.072026      -0.055431       0.050986      -0.070410      -0.026259       0.096669              9.010576      10.257086       0.460184       2.419121       9.224767       3.187254       7.549876           0.000006
          113              C       2.801320      10.811783       2.636561      -0.253039      35.328652 0.51383884E+03  0.12646226E+05                                 9.397768                            7.610614      -0.121918       1.917919                    0.999053      31.886226      95.022598       0.588747       0.422711      -1.055991      -0.004232       0.006642       0.042785       0.043504       0.007467       0.001064      -0.019043      -0.025288       0.009794      -0.019263      -0.007949       0.027212             10.396470       7.007699      -0.613839      -3.970451       9.367567      -0.065501      14.814144          -0.000002
          114              C      11.217210      10.857775       3.879964      -0.078311      32.522742 0.45588638E+03  0.10929307E+05                                 9.062729                            7.297542      -0.105534       1.940598                    0.999253      29.964158      89.193986       0.583233       0.438054      -1.042784       0.024024      -0.021090      -0.020474       0.037962      -0.006848       0.014961       0.013778      -0.003169      -0.069130      -0.033824       0.015104       0.018720             10.084769       6.790016      -0.183248      -3.282403       9.851114      -1.254889      13.613178          -0.000000
          115              C      10.990399       9.684845       4.596964      -0.053880      35.130807 0.46644512E+03  0.11125796E+05                                 9.344633                            7.235919      -0.082720       1.980531                    0.998776      27.925219      80.039218       0.610039       0.420938      -1.064666       0.030124      -0.000759      -0.037138       0.047825      -0.003861      -0.000394      -0.007978       0.000236      -0.003881      -0.009265       0.000683       0.008582             10.701763       6.819992      -0.467594      -3.789084      10.630756      -0.565817      14.654539           0.000002
          116              C       8.620695      12.151606       9.228719      -0.039930      30.400129 0.41710667E+03  0.97583171E+04                                 8.627709                            6.920750       0.139327       2.027863                    0.999399      28.845853      84.215200       0.607978       0.430616      -1.049566       0.003961      -0.068284      -0.037624       0.078064       0.012851       0.018095       0.023113      -0.032524      -0.056687      -0.034658      -0.008325       0.042983              9.828747      13.466286      -1.801514       2.801047       9.434346       1.115571       6.585609           0.000003
          117              C       5.380306      10.053647      10.779192      -0.076451      33.168028 0.45049482E+03  0.10740812E+05                                 9.125695                            7.203102      -0.056075       1.954508                    0.999670      29.703158      87.449725       0.594810       0.431897      -1.049127       0.008129       0.027160       0.023979       0.037132      -0.013278      -0.010392       0.001663      -0.034380      -0.014915      -0.023923      -0.001150       0.025072             10.287397      12.535462       1.496287       3.330888      10.215394       3.361492       8.111335           0.000003
          118              C       3.037133       2.292603       7.720600      -0.149630      34.565534 0.46977501E+03  0.11303504E+05                                 9.343663                            7.332825      -0.031541       1.973225                    0.998337      29.817898      87.810255       0.593060       0.429224      -1.052147      -0.036771       0.025668      -0.009114       0.045761       0.005120      -0.000954       0.007366       0.009746       0.035651      -0.014933       0.000848       0.014085             10.832116      14.293324      -2.320416       2.611652      12.394517      -1.192963       5.808506           0.000004
          119              C       2.909109       8.424288       2.781776      -0.219479      33.867983 0.45162849E+03  0.10720902E+05                                 9.021362                            7.048312       0.125406       2.002820                    0.999592      30.310794      87.602308       0.625512       0.412496      -1.066568      -0.001443      -0.012024       0.041091       0.042839      -0.018315      -0.000154       0.021311      -0.024633      -0.002231      -0.026868      -0.006574       0.033442             10.155848       6.019634       0.700712      -3.417195      10.590318      -2.655261      13.857591          -0.000001
          120              N       8.456503       2.598068       6.772164       0.025229      31.470355 0.35542823E+03  0.78060570E+04                                 8.350191                            6.040361       0.045761       2.097080                    0.998615      23.563994      61.790965       0.724471       0.384951      -1.104728      -0.016473      -0.018149      -0.011606       0.027119      -0.014045       0.047227       0.024886      -0.001177      -0.212657      -0.095007       0.040708       0.054299             10.569817      16.346818      -4.378071       3.758402       9.379247      -0.290170       5.983387           0.000002
          121              N       6.851987       4.052645       6.442405      -0.264707      38.550444 0.53088283E+03  0.12888917E+05                                 9.501231                            7.388353       0.085430       2.043334                    0.999272      28.320575      78.067367       0.654275       0.385592      -1.104328       0.043543      -0.134876      -0.005184       0.141825       0.054691       0.037573       0.014050       0.038688       0.017262      -0.062761      -0.013842       0.076603             11.494388      15.337216      -4.967948       1.437810      12.669848       1.128910       6.476099           0.000003
          122              N       6.637223      12.400559       8.354403       0.025229      31.470360 0.35542830E+03  0.78060590E+04                                 8.350192                            6.040362       0.045760       2.097080                    0.998615      23.563997      61.790977       0.724471       0.384951      -1.104727       0.016473       0.018149       0.011606       0.027119      -0.014045       0.047227       0.024886      -0.001177      -0.212657      -0.095007       0.040708       0.054299             10.569818      16.346819      -4.378072       3.758403       9.379248      -0.290170       5.983387           0.000002
          123              N       8.241739      10.945982       8.684162      -0.264707      38.550444 0.53088282E+03  0.12888917E+05                                 9.501231                            7.388353       0.085430       2.043334                    0.999272      28.320575      78.067368       0.654275       0.385592      -1.104328      -0.043543       0.134876       0.005184       0.141825       0.054691       0.037573       0.014050       0.038688       0.017262      -0.062761      -0.013842       0.076603             11.494388      15.337216      -4.967948       1.437810      12.669848       1.128910       6.476099           0.000003
          124              O       5.216571       0.616272       2.846820      -0.198951      30.067337 0.37051290E+03  0.80963388E+04                                 7.789732                            5.941023       0.602694       2.330134                    0.999420      22.515853      55.996130       0.784640       0.357232      -1.143079       0.088603      -0.142239      -0.066743       0.180380       0.037583      -0.133581      -0.068583       0.026163       0.130784      -0.121914      -0.059080       0.180994              9.390643       8.652307       3.135920      -4.995960       8.527656      -4.172485      10.991966          -0.000002
          125              O       8.390520       2.280396       2.203941      -0.206062      31.297472 0.37859832E+03  0.83326216E+04                                 8.063781                            6.038601       0.313438       2.228100                    0.998353      22.865806      57.404052       0.770509       0.361181      -1.137912      -0.087833       0.147771       0.040734       0.176664       0.006636       0.101732       0.024384       0.192895      -0.207103      -0.118771      -0.055873       0.174644              9.861881      13.589164       3.020647       5.972607       6.902028       2.789167       9.094450          -0.000004
          126              O       4.179724       4.781018       5.465229      -0.556649      36.354171 0.54194593E+03  0.13064535E+05                                 8.717444                            7.219809       0.220995       2.131652                    0.995394      27.444459      72.428204       0.704436       0.360684      -1.136757      -0.019744       0.014795       0.009840       0.026562      -0.011784       0.009202      -0.042090       0.076125      -0.080324      -0.067851       0.010932       0.056919              9.845213      15.761768      -1.366741       2.730178       7.180779       0.452662       6.593091           0.000002
          127              O       6.175694       7.127831       5.714817      -0.561792      34.218931 0.48422568E+03  0.11295126E+05                                 8.199514                            6.651596       0.653824       2.262454                    0.999454      26.902250      68.760672       0.766351       0.342638      -1.156933      -0.026510       0.018444       0.006323       0.032908      -0.020577       0.032540       0.001326      -0.075047      -0.048878      -0.058771       0.007010       0.051760              9.516688       6.829275      -1.666239      -0.477217      15.932702      -2.592303       5.788087           0.000007
          128              O       2.522026       6.139485       6.114158      -0.570568      43.567717 0.63481174E+03  0.15919592E+05                                 9.921519                            7.870244       0.058780       2.067180                    0.995355      28.244795      76.013373       0.667508       0.365900      -1.132744      -0.000559      -0.017824      -0.016162       0.024067      -0.018825      -0.047398      -0.025840      -0.091725       0.084000      -0.087064       0.026951       0.060113             11.630851       7.326404      -0.336659       0.011328      16.601437       5.450528      10.964712           0.000003
          129              O       4.616356       6.169722       8.334738      -0.575461      40.881525 0.61454191E+03  0.15324220E+05                                 9.489913                            7.720745      -0.017074       2.039480                    0.996560      28.415259      76.868108       0.675276       0.363746      -1.131644       0.010253      -0.023480       0.039525       0.047103       0.030385       0.005265      -0.018671      -0.004996       0.001680      -0.038113       0.004341       0.033773             10.906212       7.258661      -1.701949      -0.529879      12.754803      -4.646850      12.705172           0.000004
          130              O       5.255342       4.164589       8.803662      -0.570045      36.203177 0.58888605E+03  0.14438404E+05                                 8.621946                            7.520621       0.532880       2.226176                    0.995242      27.624122      72.604753       0.693603       0.360170      -1.141541      -0.007347       0.005356      -0.002408       0.009406      -0.004410       0.021934       0.051641       0.011135      -0.238598      -0.102766       0.046724       0.056042              9.413088       8.138435      -2.877993      -1.644237      12.187710       1.878715       7.913120           0.000004
          131              O      11.347493       5.559187      14.261327      -0.196530      29.288588 0.33893127E+03  0.72459615E+04                                 7.674002                            5.651791       0.370905       2.247189                    0.999008      22.479893      55.370076       0.810643       0.353421      -1.145695       0.019112      -0.175899      -0.035845       0.180529       0.048796      -0.093497      -0.093156      -0.067360       0.222945      -0.116743      -0.063511       0.180255              9.670344       6.197090       1.233528      -4.811302       5.983597      -2.956534      16.830346          -0.000004
          132              O       4.493575       8.422957       6.409126      -0.569087      42.165916 0.63068920E+03  0.15790299E+05                                 9.683577                            7.849466       0.077742       2.075647                    0.994788      28.163770      75.730562       0.667782       0.366350      -1.132409       0.024774       0.001675      -0.007845       0.026040      -0.002203       0.013580       0.038561       0.097016       0.105188      -0.079447       0.024977       0.054470             11.111596      13.940638       1.696886      -5.460992       8.977949      -1.866091      10.416200           0.000004
          133              O       9.877155      14.382355      12.279747      -0.198951      30.067337 0.37051290E+03  0.80963389E+04                                 7.789732                            5.941023       0.602694       2.330134                    0.999420      22.515853      55.996130       0.784640       0.357232      -1.143079      -0.088603       0.142239       0.066743       0.180380       0.037583      -0.133581      -0.068583       0.026163       0.130784      -0.121914      -0.059080       0.180994              9.390644       8.652307       3.135920      -4.995960       8.527657      -4.172485      10.991967          -0.000002
          134              O       6.703206      12.718231      12.922626      -0.206062      31.297474 0.37859834E+03  0.83326221E+04                                 8.063782                            6.038601       0.313438       2.228100                    0.998353      22.865806      57.404054       0.770509       0.361181      -1.137912       0.087833      -0.147771      -0.040734       0.176664       0.006636       0.101732       0.024384       0.192895      -0.207103      -0.118771      -0.055873       0.174644              9.861882      13.589165       3.020648       5.972607       6.902028       2.789167       9.094451          -0.000004
          135              O      10.914002      10.217609       9.661338      -0.556649      36.354172 0.54194592E+03  0.13064535E+05                                 8.717444                            7.219809       0.220995       2.131652                    0.995394      27.444459      72.428204       0.704436       0.360684      -1.136757       0.019744      -0.014795      -0.009840       0.026562      -0.011784       0.009202      -0.042090       0.076125      -0.080324      -0.067851       0.010932       0.056919              9.845213      15.761768      -1.366741       2.730179       7.180779       0.452662       6.593091           0.000002
          136              O       8.918032       7.870796       9.411750      -0.561792      34.218934 0.48422572E+03  0.11295127E+05                                 8.199515                            6.651596       0.653824       2.262454                    0.999454      26.902251      68.760675       0.766351       0.342638      -1.156933       0.026510      -0.018444      -0.006323       0.032908      -0.020577       0.032540       0.001326      -0.075047      -0.048878      -0.058771       0.007010       0.051760              9.516689       6.829275      -1.666239      -0.477217      15.932704      -2.592303       5.788087           0.000007
          137              O       3.590700       8.859142       9.012409      -0.570568      43.567720 0.63481190E+03  0.15919597E+05                                 9.921520                            7.870245       0.058780       2.067180                    0.995355      28.244796      76.013377       0.667508       0.365900      -1.132744       0.000559       0.017824       0.016162       0.024067      -0.018825      -0.047398      -0.025840      -0.091725       0.084000      -0.087064       0.026951       0.060113             11.630852       7.326406      -0.336660       0.011327      16.601438       5.450527      10.964712           0.000003
          138              O      10.477370       8.828905       6.791829      -0.575461      40.881525 0.61454193E+03  0.15324221E+05                                 9.489913                            7.720745      -0.017074       2.039480                    0.996560      28.415259      76.868109       0.675276       0.363746      -1.131644      -0.010253       0.023480      -0.039525       0.047103       0.030385       0.005265      -0.018671      -0.004996       0.001680      -0.038113       0.004341       0.033773             10.906213       7.258661      -1.701950      -0.529880      12.754805      -4.646849      12.705171           0.000004
          139              O       9.838384      10.834038       6.322905      -0.570045      36.203176 0.58888604E+03  0.14438403E+05                                 8.621946                            7.520621       0.532880       2.226176                    0.995242      27.624122      72.604753       0.693603       0.360170      -1.141541       0.007347      -0.005356       0.002408       0.009406      -0.004410       0.021934       0.051641       0.011135      -0.238598      -0.102766       0.046724       0.056042              9.413088       8.138435      -2.877993      -1.644237      12.187710       1.878715       7.913120           0.000004
          140              O       3.746233       9.439440       0.865240      -0.196530      29.288592 0.33893131E+03  0.72459627E+04                                 7.674003                            5.651791       0.370905       2.247189                    0.999008      22.479894      55.370080       0.810643       0.353421      -1.145695      -0.019112       0.175899       0.035845       0.180529       0.048796      -0.093497      -0.093156      -0.067360       0.222945      -0.116743      -0.063512       0.180255              9.670345       6.197090       1.233528      -4.811303       5.983597      -2.956534      16.830347          -0.000004
          141              O      10.600151       6.575670       8.717441      -0.569087      42.165919 0.63068923E+03  0.15790300E+05                                 9.683577                            7.849466       0.077742       2.075647                    0.994788      28.163771      75.730563       0.667783       0.366350      -1.132409      -0.024774      -0.001675       0.007845       0.026040      -0.002203       0.013580       0.038561       0.097016       0.105188      -0.079447       0.024977       0.054470             11.111596      13.940638       1.696884      -5.460993       8.977947      -1.866090      10.416202           0.000003

******************************************************
Auxiliary information for the entire system
The total spin magnetic moment of the unit cell is   0.000175
The total net atomic charge of the unit cell is   -0.000006
Accuracy of reproducing the electrostatic potential in the unit cell:
  The inner radius (bohr) =    5.0000
  The outer radius (bohr) =   12.0000
  Valid grid points have density less than (e/(bohr^3)) =    0.0001
  The number of valid grid points were=        15466
  The rms potential error without charges in kcal/mol is=      2.31766
  The rms potential error with partial charges in kcal/mol is=      0.72686
  The RRMSE value at monopole order=      0.31362
  The rms potential error with partial charges and cloud penetration in kcal/mol is=      0.73398
  The RRMSE value at monopole order with cloud penetration is=      0.31669
  The rms potential error with partial charges and atomic dipoles in kcal/mol is=      0.32622
  The RRMSE value at dipole order=      0.14075
  The rms potential error with partial charges, atomic dipoles and cloud penetration in kcal/mol is=      0.32663
  The RRMSE value at dipole order with cloud penetration=      0.14093

******************************************************
The electron densities and ab initio electrostatic potential were computed in VASP using the PBE functional and
projector augmented wave method. See the main text of the journal article for a description of computational details.
The atomic charges, dipoles, and quadrupoles were computed with the DDEC6 method as described in
(a) T. A. Manz and N. Gabaldon Limas, RSC Adv. 6 (2016) 47771-47801 DOI: 10.1039/c6ra04656h
(b) N. Gabaldon Limas and T. A. Manz, RSC Adv. 8 (2018) 2678-2707 DOI: 10.1039/c7ra11829e.
For each atom in the material, the electron cloud parameters were fit to the spherically averaged atom-in-material
electron density using radial positions for which this density was between 10^-4 and 10^-2 electrons per cubic bohr.
The polarizabilities, dispersion coefficients, and quantum Drude oscillator (QDO) parameters were fit using the MCLF method.
The magnetic structure of the system was optimized in VASP from the default ferromagnetic initial guess using spin polarization.
The atomic spin moments (ASMs) were computed on this optimized magnetic structure using the DDEC6 partition as inputs
to the method of T. A. Manz and D. S. Sholl, J. Chem. Theory Comput. 7 (2011) 4146-4164 DOI: 10.1021/ct200539n.
The RMSE and RRMSE were computed using a uniform grid with Ewald summation.
