# Supplementary material for: A collection of forcefield precursors for metal–organic frameworks
Source: RSC Adv. 2019 Nov 13;9(63):36492–507. doi: 10.1039/c9ra07327b (PMC9075174; doi:10.1039/c9ra07327b)
Supplement: RA-009-C9RA07327B-s4985 [file RA-009-C9RA07327B-s4985.xyz]

  248
jmolscript: load "" {1 1 1} spacegroup "x,y,z" unitcell [{     17.119300     0.000000     0.000000 }, {     -7.326061    15.472533     0.000000 }, {     -7.326061    -6.198424    14.176699 }]
Zn    -5.394958     6.918608    12.021841     0.773105
Zn    10.496321    -3.139709     8.472279     0.773076
Zn    -8.029143    12.413818     5.704420     0.773076
Zn     7.862136     2.355501     2.154858     0.773105
Zn   -12.224730     7.148464    13.659391     0.773091
Zn     3.666549     7.925625     3.021480     0.773082
Zn    -1.199371     1.348484    11.155219     0.773082
Zn    14.691908     2.125645     0.517308     0.773091
H     -7.984581     7.754146    13.622390     0.097286
H     -7.244763     8.328224     9.821617     0.130677
H     -9.542455     9.665503     9.141136     0.114158
H    -11.141642    10.257300    11.280399     0.127679
H     -4.562476     9.894182    12.411700     0.096897
H     -2.717333     7.306830    10.133504     0.135849
H     -0.504192     8.809958     9.477123     0.125084
H      6.604540    -4.087010    10.398609     0.138781
H     -9.795484     8.945844    12.683893     0.301381
H      4.739008    -4.581398    11.624893     0.310507
H      4.575098    10.640053     6.207976     0.097229
H      9.171355    -2.062292     5.764246     0.130667
H      1.675089    13.400919     3.025308     0.114147
H      3.536734    11.802171     1.816035     0.127671
H     -4.568218    -0.937782     7.679518     0.096974
H      9.528791    -0.444275    10.110822     0.135832
H     -7.000824     2.086424    11.025219     0.125072
H     -4.873813     3.178132     9.678432     0.138775
H      4.182521    10.934018     3.897175     0.301391
H     -4.395005     1.199887     8.636445     0.310502
H     -2.107920    -1.365944     7.968723     0.097229
H     -6.704177    11.336401     8.412453     0.130667
H      0.792089    -4.126810    11.151391     0.114147
H     -1.069556    -2.528062    12.360664     0.127671
H      7.035396    10.211891     6.497181     0.096974
H     -7.061613     9.718384     4.065877     0.135832
H      9.468002     7.187685     3.151480     0.125072
H      7.340991     6.095977     4.498267     0.138775
H     -1.715343    -1.659909    10.279524     0.301391
H      6.862183     8.074222     5.540254     0.310502
H     10.451759     1.519963     0.554309     0.097286
H      9.711941     0.945885     4.355082     0.130677
H     12.009633    -0.391394     5.035563     0.114158
H     13.608820    -0.983191     2.896300     0.127679
H      7.029654    -0.620073     1.764999     0.096897
H      5.184511     1.967279     4.043195     0.135849
H      2.971370     0.464151     4.699576     0.125084
H     -4.137362    13.361119     3.778090     0.138781
H     12.262662     0.328265     1.492806     0.301381
H     -2.271830    13.855507     2.551806     0.310507
H     -6.762026    14.018993     1.940790     0.097295
H      2.828921     4.704420    13.757069     0.130671
H      7.963057     9.676686     0.686152     0.114161
H      6.743849    11.159207     2.635448     0.127680
H      2.561485     8.317212    11.959463     0.096895
H      5.689543     6.454338    10.533287     0.135833
H      5.278095     6.911941     7.848221     0.125074
H      2.857287     8.119104     7.387478     0.138769
H      8.505240    12.707724     2.597171     0.301371
H      2.505791     8.482466     9.617473     0.310490
H      5.797653     6.069422     1.614726     0.097224
H      2.125739     5.149382     2.611348     0.130673
H      2.061302     2.576623     1.658674     0.114146
H      4.302925     1.868600     0.259434     0.127664
H      2.555744     8.320727     0.138932     0.096904
H      0.816367     9.538711     3.422255     0.135839
H     -1.218536    11.023885     2.307967     0.125083
H     -8.621065     4.548767    13.755651     0.138782
H      5.363945     3.860419     0.898803     0.301388
H     -6.628222     3.428272    13.717374     0.310502
H     -3.330475     3.204687    12.561973     0.097224
H      0.341439     4.124727    11.565351     0.130673
H      0.405876     6.697486    12.518025     0.114146
H     -1.835747     7.405509    13.917265     0.127664
H     -0.088566     0.953382    14.037767     0.096904
H      1.650811    -0.264602    10.754444     0.135839
H      3.685714    -1.749776    11.868732     0.125083
H     11.088243     4.725342     0.421048     0.138782
H     -2.896767     5.413690    13.277896     0.301388
H      9.095400     5.845837     0.459325     0.310502
H      9.229204    -4.744884    12.235909     0.097295
H     -0.361743     4.569689     0.419630     0.130671
H     -5.495879    -0.402577    13.490547     0.114161
H     -4.276671    -1.885098    11.541251     0.127680
H     -0.094307     0.956897     2.217236     0.096895
H     -3.222365     2.819771     3.643412     0.135833
H     -2.810917     2.362168     6.328478     0.125074
H     -0.390109     1.155005     6.789221     0.138769
H     -6.038062    -3.433615    11.579528     0.301371
H     -0.038613     0.791643     4.559226     0.310490
C     -8.060121     8.027329    12.736772     0.217713
C     -7.661869     8.347354    10.652655    -0.103492
C     -8.872079     8.918311    10.901031     0.169089
C     -9.771211     9.632598    10.041639    -0.116284
C    -10.885371    10.246784    10.386842    -0.256532
C    -11.733280    10.915646     9.384691     0.629815
C     -3.937078     9.496168    11.850586     0.176309
C     -2.923095     8.085037    10.599351    -0.103026
C     -2.163524     9.210100    10.609133     0.175165
C     -0.916573     9.502231     9.941694    -0.126019
C     -0.316135    10.684674     9.939851    -0.239551
C      0.967886    10.944674     9.242215     0.627906
C      3.978822    11.242838     5.826198     0.217746
C      2.483727    12.761263     5.573995    -0.103468
C      2.824297    12.350649     4.321908     0.169080
C      2.370003    12.783374     3.032112    -0.116255
C      2.828016    12.402448     1.856155    -0.256573
C      2.238278    12.907900     0.604211     0.629986
C     -5.158360    -0.566416     8.294503     0.176239
C     -6.812821    -0.288546     9.625128    -0.103016
C     -6.085778     0.857105     9.666382     0.175150
C     -6.300522     2.074422    10.413211    -0.126000
C     -5.574955     3.177664    10.290299    -0.239568
C     -5.826769     4.409775    11.078665     0.628017
C     -1.511644    -1.968729     8.350501     0.217746
C     -0.016549    -3.487154     8.602704    -0.103468
C     -0.357119    -3.076540     9.854791     0.169080
C      0.097175    -3.509265    11.144587    -0.116255
C     -0.360838    -3.128339    12.320544    -0.256573
C      0.228900    -3.633791    13.572488     0.629986
C      7.625538     9.840525     5.882196     0.176239
C     -7.839301     9.562655     4.551571    -0.103016
C      8.552956     8.417004     4.510317     0.175150
C      8.767700     7.199687     3.763488    -0.126000
C      8.042133     6.096445     3.886400    -0.239568
C      8.293947     4.864334     3.098034     0.628017
C     10.527299     1.246780     1.439927     0.217713
C     10.129047     0.926755     3.524044    -0.103492
C     11.339257     0.355798     3.275668     0.169089
C     12.238389    -0.358489     4.135060    -0.116284
C     13.352549    -0.972675     3.789857    -0.256532
C     14.200458    -1.641537     4.792008     0.629815
C      6.404256    -0.222059     2.326113     0.176309
C      5.390273     1.189072     3.577348    -0.103026
C      4.630702     0.064009     3.567566     0.175164
C      3.383751    -0.228122     4.235005    -0.126019
C      2.783313    -1.410565     4.236848    -0.239551
C      1.499292    -1.670565     4.934484     0.627906
C     -7.041265    13.227033     1.541432     0.217681
C      9.959204    11.516535     0.251211    -0.103483
C      8.925272    11.403807     1.129032     0.169073
C      7.894911    10.413299     1.249251    -0.116273
C      6.863014    10.431477     2.069373    -0.256538
C      5.895627     9.320926     2.107792     0.629826
C      3.188841     7.961300    11.372831     0.176294
C      4.898145     6.940079    10.585174    -0.103017
C      4.206357     7.416938     9.518945     0.175171
C      4.475944     7.306970     8.104394    -0.126016
C      3.664196     7.725398     7.142788    -0.239572
C      3.978687     7.595676     5.698041     0.628003
C      4.997678     5.607064     1.719208     0.217761
C      2.985499     5.094966     2.260900    -0.103511
C      3.502348     4.000667     1.638259     0.169076
C      2.916825     2.728597     1.328073    -0.116251
C      3.457101     1.751662     0.627035    -0.256517
C      2.747885     0.477702     0.415661     0.629850
C      1.967560     8.734195     0.728399     0.176294
C      1.008419     9.401974     2.522602    -0.103028
C      0.284104     9.899422     1.487845     0.175156
C     -0.908006    10.714639     1.487561    -0.126014
C     -1.594624    11.053866     0.404887    -0.239574
C     -2.815968    11.896256     0.446141     0.628014
C     -2.530500     3.667045    12.457491     0.217761
C     -0.518321     4.179143    11.915799    -0.103511
C     -1.035170     5.273442    12.538440     0.169076
C     -0.449647     6.545512    12.848626    -0.116251
C     -0.989923     7.522447    13.549664    -0.256517
C     -0.280707     8.796407    13.761038     0.629850
C      0.499618     0.539914    13.448300     0.176294
C      1.458759    -0.127865    11.654097    -0.103028
C      2.183074    -0.625313    12.688854     0.175156
C      3.375184    -1.440530    12.689138    -0.126014
C      4.061802    -1.779757    13.771812    -0.239574
C      5.283146    -2.622147    13.730558     0.628014
C      9.508443    -3.952924    12.635267     0.217681
C     -7.492026    -2.242426    13.925488    -0.103483
C     -6.458094    -2.129698    13.047667     0.169073
C     -5.427733    -1.139190    12.927448    -0.116273
C     -4.395836    -1.157368    12.107326    -0.256538
C     -3.428449    -0.046817    12.068907     0.629826
C     -0.721663     1.312809     2.803868     0.176294
C     -2.430967     2.334030     3.591525    -0.103017
C     -1.739179     1.857171     4.657754     0.175171
C     -2.008766     1.967139     6.072305    -0.126016
C     -1.197018     1.548711     7.033911    -0.239572
C     -1.511509     1.678433     8.478658     0.628003
N     -7.146072     7.805051    11.803803    -0.265977
N     -9.100009     8.695483    12.242288    -0.264333
N     -4.041295     8.267928    11.383180    -0.280521
N     -2.838007    10.093194    11.425711    -0.258437
N      3.217547    12.080962     6.514193    -0.265979
N      3.781431    11.377731     4.516555    -0.264324
N     10.893493    -1.184976     8.759073    -0.280512
N     -5.028380     0.644000     8.807274    -0.258452
N     -0.750369    -2.806853     7.662506    -0.265979
N     -1.314253    -2.103622     9.660144    -0.264324
N     -8.426315    10.459085     5.417626    -0.280512
N      7.495558     8.630109     5.369425    -0.258452
N      9.613250     1.469058     2.372896    -0.265977
N     11.567187     0.578626     1.934411    -0.264333
N      6.508473     1.006181     2.793519    -0.280521
N      5.305185    -0.819085     2.750988    -0.258437
N     10.670082    12.665052     0.497886    -0.265972
N      9.029137    12.511998     1.942491    -0.264306
N      4.254329     7.284743    11.753476    -0.280502
N      3.119579     8.072306    10.058368    -0.258431
N      3.914401     6.105484     2.296625    -0.265958
N      4.791277     4.358767     1.305107    -0.264318
N      2.069818     8.667317     2.041019    -0.280506
N      0.929207     9.458590     0.351582    -0.258429
N     -1.447223     3.168625    11.880074    -0.265958
N     -2.324099     4.915342    12.871592    -0.264318
N      0.397360     0.606792    12.135680    -0.280506
N      1.537971    -0.184481    13.825117    -0.258429
N     -8.202904    -3.390943    13.678813    -0.265972
N     -6.561959    -3.237889    12.234208    -0.264306
N     -1.787151     1.989366     2.423223    -0.280502
N     -0.652401     1.201803     4.118331    -0.258431
O     11.636096    -3.993519     9.831257    -0.592111
O      5.687274    10.967673     8.205473    -0.568362
O      8.693992    -3.318266     9.269576    -0.568414
O      1.589890    10.026751     8.681527    -0.604308
O     -4.567859     6.262708    13.683350    -0.592169
O      1.333369    13.723372     0.592019    -0.568442
O     -5.091190     5.406992    10.781380    -0.568464
O     -6.698696     4.437441    11.963433    -0.604375
O      7.035037     3.011401     0.493349    -0.592169
O      1.133809    -4.449263    13.584680    -0.568442
O      7.558368     3.867117     3.395319    -0.568464
O      9.165874     4.836668     2.213266    -0.604375
O     -9.168918    13.267628     4.345442    -0.592111
O     -3.220096    -1.693564     5.971226    -0.568362
O     -6.226814    12.592375     4.907123    -0.568414
O      0.877288    -0.752642     5.495172    -0.604308
O      4.925997     9.437087     2.956834    -0.592119
O      5.977513     8.358470     1.365500    -0.568361
O      3.056645     7.972960     4.903437    -0.568422
O      5.074487     7.149793     5.318247    -0.604377
O    -11.277958     8.857836    13.897276    -0.592148
O      1.623608     0.278690     0.840395    -0.568353
O    -10.728538     5.862739    13.503589    -0.568440
O     -3.214098    12.395961     1.511803    -0.604376
O     13.745136     0.416273     0.279423    -0.592148
O      0.843570     8.995419    13.336304    -0.568353
O     13.195716     3.411370     0.673110    -0.568440
O      5.681276    -3.121852    12.664896    -0.604376
O     -2.458819    -0.162978    11.219865    -0.592119
O     -3.510335     0.915639    12.811199    -0.568361
O     -0.589467     1.301149     9.273262    -0.568422
O     -2.607309     2.124316     8.858452    -0.604377

The following XYZ coordinates are in angstroms. Other properties are in atomic units.
The sperically averaged electron density of each atom fit to a function of the form exp(a - br)
eigen_1, eigen_2 and eigen_3 are the three eigenvalues of traceless quadrupole moment tensor
  atom number  atomic symbol              X              Y              Z     net charge C6 coefficient C8 coefficient C10 coefficient fluctuating dipole atomic polarizability isotropic forcefield polarizability              a              b squared Pearson coefficient          <r^3>          <r^4>         wp_QDO          m_QDO          q_QDO       dipole_x       dipole_y       dipole_z         dipole            Qxy            Qxz            Qyz     Q(x^2-y^2)  Q(3z^2 - R^2)        eigen_1        eigen_2        eigen_3 static polarizability      alpha(xx)      alpha(xy)      alpha(xz)      alpha(yy)      alpha(yz)      alpha(zz) atomic spin moment
            1             Zn      -5.394958       6.918608      12.021841       0.773105     100.756930 0.20598953E+04  0.67136440E+05                                17.705732                           14.838008       0.380156       1.963901                    0.997297      48.367733     133.590374       0.468873       0.400809      -1.143437       0.026419      -0.076553       0.025825       0.085001      -0.019575      -0.011353       0.021140      -0.020653       0.187746      -0.053437      -0.016425       0.069862             21.504982      24.257330      -2.360682       3.601910      24.606143      -1.579424      15.651474          -0.000001
            2             Zn      10.496321      -3.139709       8.472279       0.773076     100.753268 0.20597745E+04  0.67131512E+05                                17.705515                           14.837742       0.380291       1.963935                    0.997297      48.367984     133.590027       0.468870       0.400818      -1.143430      -0.016274      -0.049511       0.067106       0.084967      -0.044187      -0.011002      -0.010725       0.075095      -0.068660      -0.053357      -0.016402       0.069759             21.504817      17.532361       3.876055       0.692284      19.405268      -1.653730      27.576821          -0.000001
            3             Zn      -8.029143      12.413818       5.704420       0.773076     100.753269 0.20597745E+04  0.67131513E+05                                17.705515                           14.837742       0.380291       1.963935                    0.997297      48.367984     133.590027       0.468870       0.400818      -1.143430       0.016274       0.049511      -0.067106       0.084967      -0.044187      -0.011002      -0.010725       0.075095      -0.068660      -0.053357      -0.016402       0.069759             21.504817      17.532361       3.876055       0.692284      19.405268      -1.653730      27.576821          -0.000001
            4             Zn       7.862136       2.355501       2.154858       0.773105     100.756930 0.20598953E+04  0.67136442E+05                                17.705733                           14.838009       0.380156       1.963901                    0.997297      48.367733     133.590376       0.468873       0.400809      -1.143437      -0.026419       0.076553      -0.025825       0.085001      -0.019575      -0.011353       0.021140      -0.020654       0.187746      -0.053437      -0.016425       0.069862             21.504982      24.257330      -2.360682       3.601910      24.606142      -1.579425      15.651475          -0.000001
            5             Zn     -12.224730       7.148464      13.659391       0.773091     100.760423 0.20599649E+04  0.67139745E+05                                17.706851                           14.838864       0.380141       1.963891                    0.997296      48.368911     133.597709       0.468828       0.400842      -1.143405       0.080488       0.020097       0.018479       0.084992      -0.020004      -0.013457       0.043548      -0.052265      -0.100447      -0.053624      -0.016138       0.069762             21.506404      26.370386       3.265226      -0.057278      18.644458      -4.263710      19.504368          -0.000001
            6             Zn       3.666549       7.925625       3.021480       0.773082     100.752770 0.20597719E+04  0.67131730E+05                                17.706052                           14.838267       0.380281       1.963933                    0.997297      48.368231     133.593115       0.468834       0.400847      -1.143404       0.037786       0.047079       0.059791       0.084966       0.027590      -0.050090       0.001420       0.052084       0.023833      -0.053657      -0.016049       0.069706             21.505339      16.064825       0.366596       3.632254      26.440762       2.516047      22.010431          -0.000001
            7             Zn      -1.199371       1.348484      11.155219       0.773082     100.752765 0.20597718E+04  0.67131725E+05                                17.706051                           14.838266       0.380282       1.963933                    0.997297      48.368230     133.593110       0.468834       0.400847      -1.143404      -0.037786      -0.047079      -0.059791       0.084966       0.027590      -0.050090       0.001420       0.052084       0.023833      -0.053657      -0.016049       0.069706             21.505338      16.064824       0.366596       3.632254      26.440761       2.516047      22.010430          -0.000001
            8             Zn      14.691908       2.125645       0.517308       0.773091     100.760428 0.20599649E+04  0.67139748E+05                                17.706851                           14.838864       0.380141       1.963891                    0.997296      48.368912     133.597713       0.468828       0.400842      -1.143405      -0.080488      -0.020097      -0.018479       0.084992      -0.020004      -0.013457       0.043548      -0.052265      -0.100447      -0.053624      -0.016138       0.069762             21.506405      26.370388       3.265226      -0.057278      18.644459      -4.263710      19.504368          -0.000001
            9              H      -7.984581       7.754146      13.622390       0.097286       0.987047 0.67395102E+01  0.64196906E+02                                 1.707227                            1.568237      -1.024230       2.385740                    0.997275       3.699535      10.633754       0.469888       1.368442      -0.688356       0.004948      -0.017535       0.053342       0.056368      -0.006793      -0.006614      -0.005079       0.006557       0.045763      -0.017089      -0.000507       0.017596              1.788481       1.525268      -0.132812       0.235369       1.499312      -0.391469       2.340863           0.000000
           10              H      -7.244763       8.328224       9.821617       0.130677       1.091024 0.79646017E+01  0.77042870E+02                                 1.676678                            1.600302      -0.798557       2.514679                    0.999733       3.139263       8.342633       0.525130       1.205788      -0.729463       0.018188      -0.002897      -0.040478       0.044471      -0.012091      -0.004198      -0.005900       0.014337       0.049232      -0.023561       0.005809       0.017752              1.669087       1.601704      -0.084493      -0.289692       1.391836      -0.000115       2.013721          -0.000000
           11              H      -9.542455       9.665503       9.141136       0.114158       1.058065 0.81216360E+01  0.80747190E+02                                 1.764178                            1.701572      -1.267968       2.277447                    0.994601       3.762143      10.911028       0.460822       1.336868      -0.695029       0.004502       0.002107      -0.034997       0.035348      -0.007350      -0.007007       0.003299       0.004168       0.014688      -0.010308      -0.002371       0.012679              1.805188       1.566178      -0.058615      -0.027305       1.459278      -0.148660       2.390107           0.000000
           12              H     -11.141642      10.257300      11.280399       0.127679       0.884171 0.65727977E+01  0.62346039E+02                                 1.604132                            1.564480      -1.075083       2.378520                    0.996790       3.589896      10.366272       0.462409       1.396436      -0.683474      -0.006105      -0.001822       0.030047       0.030715      -0.008477      -0.000431      -0.000298       0.008910       0.018620      -0.012692       0.006096       0.006596              1.628254       1.499042      -0.081126      -0.132676       1.370728      -0.054393       2.014994           0.000001
           13              H      -4.562476       9.894182      12.411700       0.096897       1.033434 0.68730091E+01  0.65780121E+02                                 1.757142                            1.579498      -1.118328       2.335242                    0.996605       3.755936      10.816024       0.470149       1.361202      -0.689377      -0.034357       0.017722       0.033806       0.051354       0.010863      -0.009596       0.006212      -0.005685      -0.010127      -0.018271       0.005269       0.013002              1.864584       2.208868      -0.446720      -0.512454       1.630403       0.297747       1.754481           0.000000
           14              H      -2.717333       7.306830      10.133504       0.135849       1.177350 0.86091835E+01  0.85191398E+02                                 1.793427                            1.686481      -0.835030       2.505072                    0.999564       3.204443       8.705340       0.499620       1.238889      -0.722182       0.010913      -0.038133      -0.023483       0.046094       0.000865      -0.017063       0.012656      -0.001854      -0.019757      -0.023894       0.004379       0.019514              1.810316       1.517312      -0.073788      -0.086528       2.273839       0.375991       1.639797           0.000000
           15              H      -0.504192       8.809958       9.477123       0.125084       1.145056 0.88317195E+01  0.87792230E+02                                 1.734333                            1.680941      -1.037667       2.391848                    0.998154       3.341459       9.044091       0.513575       1.199751      -0.729333       0.018393      -0.024689      -0.020467       0.036969       0.001155      -0.001458       0.006885      -0.017966      -0.016839      -0.009077      -0.005125       0.014203              1.737071       1.812241      -0.132307      -0.298347       1.773033       0.207318       1.625940          -0.000000
           16              H       6.604540      -4.087010      10.398609       0.138781       1.112190 0.85561096E+01  0.85974788E+02                                 1.821394                            1.747529      -1.287914       2.290600                    0.994004       3.591452      10.389265       0.455415       1.338454      -0.696501      -0.015898       0.023678       0.018194       0.033829       0.000010      -0.006325       0.001175      -0.002078      -0.020991      -0.010241       0.004397       0.005845              1.843130       1.927717      -0.125312      -0.349441       1.863093       0.229034       1.738581           0.000000
           17              H      -9.795484       8.945844      12.683893       0.301381       0.523372 0.30942831E+01  0.24644883E+02                                 1.195551                            1.124474      -1.022174       2.486214                    0.999993       2.715570       7.511843       0.501845       1.532391      -0.658763      -0.018821       0.007063       0.006912       0.021258      -0.006291       0.008324      -0.006181      -0.002179       0.011660      -0.009311      -0.005068       0.014380              1.234254       1.487512      -0.163679      -0.258885       1.024442       0.042372       1.190806           0.000000
           18              H       4.739008      -4.581398      11.624893       0.310507       0.552999 0.33445751E+01  0.27007586E+02                                 1.215367                            1.151148      -1.082394       2.469637                    0.999988       2.628309       7.186082       0.510516       1.485772      -0.667653       0.009195       0.022759       0.003351       0.024774      -0.001013      -0.013862      -0.000243       0.009609      -0.013058      -0.013714      -0.002602       0.016316              1.229852       1.139577       0.179104       0.011797       1.501633       0.154725       1.048346           0.000000
           19              H       4.575098      10.640053       6.207976       0.097229       0.987113 0.67399268E+01  0.64199781E+02                                 1.707076                            1.568113      -1.023388       2.386063                    0.997284       3.699274      10.631785       0.469999       1.368141      -0.688416       0.035415      -0.036839       0.023905       0.056416      -0.017256      -0.000521      -0.001443      -0.000660      -0.001762      -0.017082      -0.000496       0.017577              1.788312       1.760993      -0.428790       0.387920       1.779407      -0.346037       1.824537           0.000000
           20              H       9.171355      -2.062292       5.764246       0.130667       1.090925 0.79637619E+01  0.77033165E+02                                 1.676612                            1.600245      -0.798387       2.514761                    0.999734       3.139250       8.342672       0.525122       1.205830      -0.729452      -0.032469       0.029165       0.008532       0.044470      -0.020469       0.001357      -0.001048       0.003134       0.018163      -0.023557       0.005806       0.017751              1.669020       1.740139      -0.394417      -0.111022       1.728647       0.101863       1.538274          -0.000000
           21              H       1.675089      13.400919       3.025308       0.114147       1.058096 0.81219186E+01  0.80750724E+02                                 1.764213                            1.701601      -1.268046       2.277405                    0.994598       3.762221      10.911313       0.460819       1.336867      -0.695029      -0.027188       0.022167      -0.004332       0.035346      -0.008369      -0.006772       0.002601       0.006406       0.006268      -0.010304      -0.002371       0.012674              1.805225       1.950816      -0.467324       0.173123       1.822598      -0.115625       1.642259           0.000000
           22              H       3.536734      11.802171       1.816035       0.127671       0.884271 0.65737914E+01  0.62358276E+02                                 1.604289                            1.564625      -1.075351       2.378392                    0.996784       3.590269      10.367830       0.462373       1.396484      -0.683463       0.023013      -0.020255       0.001872       0.030714      -0.008807      -0.000043       0.000381       0.007115       0.019146      -0.012694       0.006095       0.006598              1.628417       1.722246      -0.364834       0.014063       1.640611      -0.009416       1.522395           0.000001
           23              H      -4.568218      -0.937782       7.679518       0.096974       1.033253 0.68715913E+01  0.65762670E+02                                 1.756885                            1.579298      -1.118120       2.335351                    0.996611       3.755428      10.813979       0.470199       1.361137      -0.689390       0.032630      -0.024678      -0.030994       0.051326       0.005240      -0.006806       0.006757      -0.005626      -0.040670      -0.018266       0.005267       0.012999              1.864291       1.802300      -0.295724      -0.540332       1.601896       0.418166       2.188678           0.000000
           24              H       9.528791      -0.444275      10.110822       0.135832       1.176744 0.86039987E+01  0.85129481E+02                                 1.792934                            1.686061      -0.834997       2.505083                    0.999565       3.204485       8.705650       0.499631       1.239017      -0.722145      -0.038547      -0.006839       0.024357       0.046108       0.001809      -0.017996       0.011222       0.001861      -0.019415      -0.023893       0.004383       0.019510              1.809808       2.127827       0.252931      -0.406508       1.614822      -0.111828       1.686774           0.000000
           25              H      -7.000824       2.086424      11.025219       0.125072       1.144848 0.88297519E+01  0.87768440E+02                                 1.734143                            1.680765      -1.037823       2.391781                    0.998151       3.341547       9.044333       0.513593       1.199766      -0.729325      -0.027674       0.004470       0.024103       0.036970       0.007850      -0.007861      -0.002681       0.006840      -0.012385      -0.009072      -0.005127       0.014198              1.736879       1.766918      -0.041801      -0.349635       1.676364       0.179858       1.767356          -0.000000
           26              H      -4.873813       3.178132       9.678432       0.138775       1.112174 0.85558788E+01  0.85971150E+02                                 1.821297                            1.747440      -1.288054       2.290537                    0.994002       3.591453      10.388896       0.455456       1.338354      -0.696520       0.025601      -0.002591      -0.021957       0.033826       0.002792      -0.007049       0.002806      -0.007436       0.000982      -0.010246       0.004400       0.005846              1.843028       1.881467      -0.060315      -0.383900       1.799200       0.216216       1.848418           0.000000
           27              H       4.182521      10.934018       3.897175       0.301391       0.523350 0.30941237E+01  0.24643312E+02                                 1.195523                            1.124449      -1.022215       2.486204                    0.999993       2.715496       7.511608       0.501847       1.532403      -0.658761       0.006838      -0.009177      -0.017907       0.021252      -0.003174       0.006141      -0.008330       0.002948       0.022010      -0.009312      -0.005074       0.014386              1.234223       1.098785      -0.185140      -0.177184       1.207315       0.249471       1.396569           0.000000
           28              H      -4.395005       1.199887       8.636445       0.310502       0.553018 0.33447016E+01  0.27008775E+02                                 1.215376                            1.151152      -1.082354       2.469648                    0.999988       2.628358       7.186162       0.510528       1.485728      -0.667660       0.016431       0.018180      -0.003650       0.024775      -0.004125      -0.009335       0.008653      -0.014336       0.000778      -0.013713      -0.002601       0.016314              1.229862       1.352888       0.282683      -0.093077       1.285091      -0.009730       1.051607           0.000000
           29              H      -2.107920      -1.365944       7.968723       0.097229       0.987113 0.67399260E+01  0.64199772E+02                                 1.707076                            1.568113      -1.023388       2.386063                    0.997284       3.699274      10.631786       0.469999       1.368142      -0.688416      -0.035415       0.036839      -0.023905       0.056416      -0.017256      -0.000521      -0.001443      -0.000660      -0.001762      -0.017082      -0.000496       0.017577              1.788312       1.760993      -0.428790       0.387920       1.779407      -0.346037       1.824537           0.000000
           30              H      -6.704177      11.336401       8.412453       0.130667       1.090925 0.79637619E+01  0.77033165E+02                                 1.676612                            1.600245      -0.798387       2.514761                    0.999734       3.139250       8.342672       0.525122       1.205830      -0.729452       0.032469      -0.029165      -0.008532       0.044470      -0.020469       0.001357      -0.001048       0.003134       0.018163      -0.023557       0.005806       0.017751              1.669020       1.740139      -0.394417      -0.111022       1.728647       0.101863       1.538274          -0.000000
           31              H       0.792089      -4.126810      11.151391       0.114147       1.058096 0.81219237E+01  0.80750784E+02                                 1.764213                            1.701602      -1.268047       2.277405                    0.994598       3.762222      10.911315       0.460819       1.336867      -0.695029       0.027188      -0.022167       0.004332       0.035346      -0.008369      -0.006772       0.002601       0.006406       0.006268      -0.010304      -0.002371       0.012674              1.805225       1.950816      -0.467324       0.173123       1.822599      -0.115625       1.642260           0.000000
           32              H      -1.069556      -2.528062      12.360664       0.127671       0.884271 0.65737906E+01  0.62358268E+02                                 1.604289                            1.564625      -1.075351       2.378392                    0.996784       3.590269      10.367831       0.462372       1.396484      -0.683463      -0.023013       0.020255      -0.001872       0.030714      -0.008807      -0.000043       0.000381       0.007115       0.019146      -0.012694       0.006095       0.006598              1.628417       1.722246      -0.364834       0.014063       1.640611      -0.009416       1.522395           0.000001
           33              H       7.035396      10.211891       6.497181       0.096974       1.033253 0.68715916E+01  0.65762675E+02                                 1.756886                            1.579298      -1.118121       2.335351                    0.996611       3.755428      10.813980       0.470199       1.361137      -0.689390      -0.032630       0.024678       0.030994       0.051326       0.005240      -0.006806       0.006757      -0.005626      -0.040670      -0.018266       0.005267       0.012999              1.864292       1.802300      -0.295724      -0.540332       1.601896       0.418166       2.188678           0.000000
           34              H      -7.061613       9.718384       4.065877       0.135832       1.176743 0.86039953E+01  0.85129429E+02                                 1.792933                            1.686059      -0.834997       2.505083                    0.999565       3.204485       8.705646       0.499631       1.239016      -0.722145       0.038547       0.006839      -0.024357       0.046108       0.001809      -0.017996       0.011222       0.001861      -0.019415      -0.023893       0.004383       0.019510              1.809806       2.127825       0.252931      -0.406508       1.614821      -0.111828       1.686773           0.000000
           35              H       9.468002       7.187685       3.151480       0.125072       1.144847 0.88297483E+01  0.87768399E+02                                 1.734143                            1.680765      -1.037823       2.391782                    0.998151       3.341546       9.044331       0.513593       1.199767      -0.729325       0.027674      -0.004470      -0.024103       0.036970       0.007850      -0.007861      -0.002681       0.006840      -0.012385      -0.009071      -0.005127       0.014198              1.736879       1.766918      -0.041801      -0.349635       1.676364       0.179858       1.767356          -0.000000
           36              H       7.340991       6.095977       4.498267       0.138775       1.112174 0.85558796E+01  0.85971155E+02                                 1.821297                            1.747440      -1.288054       2.290537                    0.994002       3.591453      10.388894       0.455457       1.338354      -0.696520      -0.025601       0.002591       0.021957       0.033826       0.002792      -0.007049       0.002806      -0.007436       0.000982      -0.010246       0.004400       0.005846              1.843028       1.881467      -0.060315      -0.383900       1.799200       0.216216       1.848417           0.000000
           37              H      -1.715343      -1.659909      10.279524       0.301391       0.523350 0.30941237E+01  0.24643312E+02                                 1.195523                            1.124449      -1.022215       2.486204                    0.999993       2.715496       7.511608       0.501847       1.532403      -0.658761      -0.006838       0.009177       0.017907       0.021252      -0.003174       0.006141      -0.008330       0.002948       0.022010      -0.009312      -0.005074       0.014386              1.234223       1.098785      -0.185140      -0.177184       1.207315       0.249471       1.396569           0.000000
           38              H       6.862183       8.074222       5.540254       0.310502       0.553018 0.33447016E+01  0.27008775E+02                                 1.215376                            1.151152      -1.082354       2.469648                    0.999988       2.628358       7.186162       0.510528       1.485728      -0.667660      -0.016431      -0.018180       0.003650       0.024775      -0.004125      -0.009335       0.008653      -0.014336       0.000778      -0.013713      -0.002601       0.016314              1.229862       1.352888       0.282683      -0.093077       1.285091      -0.009730       1.051607           0.000000
           39              H      10.451759       1.519963       0.554309       0.097286       0.987047 0.67395102E+01  0.64196906E+02                                 1.707227                            1.568237      -1.024230       2.385740                    0.997275       3.699535      10.633754       0.469888       1.368442      -0.688356      -0.004948       0.017535      -0.053342       0.056368      -0.006793      -0.006614      -0.005079       0.006557       0.045763      -0.017089      -0.000507       0.017596              1.788481       1.525268      -0.132812       0.235369       1.499312      -0.391469       2.340863           0.000000
           40              H       9.711941       0.945885       4.355082       0.130677       1.091024 0.79646017E+01  0.77042870E+02                                 1.676678                            1.600302      -0.798557       2.514679                    0.999733       3.139263       8.342633       0.525130       1.205788      -0.729463      -0.018188       0.002897       0.040478       0.044471      -0.012091      -0.004198      -0.005900       0.014337       0.049232      -0.023561       0.005809       0.017752              1.669087       1.601704      -0.084493      -0.289692       1.391836      -0.000115       2.013721          -0.000000
           41              H      12.009633      -0.391394       5.035563       0.114158       1.058065 0.81216373E+01  0.80747205E+02                                 1.764178                            1.701572      -1.267968       2.277447                    0.994601       3.762143      10.911028       0.460822       1.336868      -0.695029      -0.004502      -0.002107       0.034997       0.035348      -0.007350      -0.007007       0.003299       0.004168       0.014688      -0.010308      -0.002371       0.012679              1.805188       1.566178      -0.058615      -0.027305       1.459278      -0.148660       2.390107           0.000000
           42              H      13.608820      -0.983191       2.896300       0.127679       0.884171 0.65727931E+01  0.62345988E+02                                 1.604131                            1.564480      -1.075083       2.378520                    0.996790       3.589895      10.366271       0.462409       1.396437      -0.683474       0.006105       0.001822      -0.030047       0.030715      -0.008477      -0.000431      -0.000298       0.008910       0.018620      -0.012692       0.006096       0.006596              1.628254       1.499042      -0.081126      -0.132676       1.370728      -0.054393       2.014994           0.000001
           43              H       7.029654      -0.620073       1.764999       0.096897       1.033434 0.68730091E+01  0.65780121E+02                                 1.757142                            1.579498      -1.118328       2.335242                    0.996605       3.755936      10.816024       0.470149       1.361202      -0.689377       0.034357      -0.017722      -0.033806       0.051354       0.010863      -0.009596       0.006212      -0.005685      -0.010127      -0.018271       0.005269       0.013002              1.864584       2.208868      -0.446720      -0.512454       1.630403       0.297747       1.754481           0.000000
           44              H       5.184511       1.967279       4.043195       0.135849       1.177350 0.86091835E+01  0.85191398E+02                                 1.793427                            1.686481      -0.835030       2.505072                    0.999564       3.204443       8.705340       0.499620       1.238889      -0.722182      -0.010913       0.038133       0.023483       0.046094       0.000865      -0.017063       0.012656      -0.001854      -0.019757      -0.023894       0.004379       0.019514              1.810316       1.517312      -0.073788      -0.086528       2.273839       0.375991       1.639797           0.000000
           45              H       2.971370       0.464151       4.699576       0.125084       1.145057 0.88317235E+01  0.87792279E+02                                 1.734333                            1.680942      -1.037667       2.391847                    0.998154       3.341460       9.044094       0.513575       1.199751      -0.729333      -0.018393       0.024689       0.020467       0.036969       0.001155      -0.001458       0.006885      -0.017966      -0.016839      -0.009077      -0.005125       0.014203              1.737071       1.812241      -0.132307      -0.298347       1.773033       0.207318       1.625940          -0.000000
           46              H      -4.137362      13.361119       3.778090       0.138781       1.112190 0.85561089E+01  0.85974776E+02                                 1.821394                            1.747528      -1.287914       2.290600                    0.994004       3.591452      10.389263       0.455416       1.338454      -0.696501       0.015898      -0.023678      -0.018194       0.033829       0.000010      -0.006325       0.001175      -0.002078      -0.020991      -0.010241       0.004397       0.005845              1.843130       1.927716      -0.125312      -0.349441       1.863092       0.229034       1.738581           0.000000
           47              H      12.262662       0.328265       1.492806       0.301381       0.523372 0.30942831E+01  0.24644883E+02                                 1.195551                            1.124474      -1.022174       2.486214                    0.999993       2.715570       7.511843       0.501845       1.532391      -0.658763       0.018821      -0.007063      -0.006912       0.021258      -0.006291       0.008324      -0.006181      -0.002179       0.011660      -0.009311      -0.005068       0.014380              1.234254       1.487512      -0.163679      -0.258885       1.024442       0.042372       1.190806           0.000000
           48              H      -2.271830      13.855507       2.551806       0.310507       0.552999 0.33445789E+01  0.27007621E+02                                 1.215367                            1.151147      -1.082394       2.469637                    0.999988       2.628310       7.186082       0.510516       1.485771      -0.667653      -0.009195      -0.022759      -0.003351       0.024774      -0.001013      -0.013862      -0.000243       0.009609      -0.013058      -0.013714      -0.002602       0.016316              1.229852       1.139577       0.179104       0.011797       1.501633       0.154725       1.048346           0.000000
           49              H      -6.762026      14.018993       1.940790       0.097295       0.987009 0.67391719E+01  0.64192537E+02                                 1.707150                            1.568171      -1.024010       2.385832                    0.997276       3.699380      10.633029       0.469912       1.368396      -0.688365       0.017970       0.047656       0.024153       0.056368       0.004365      -0.005540       0.015138      -0.009471      -0.001882      -0.017110      -0.000505       0.017615              1.788396       1.606734       0.454182       0.095776       2.225776       0.308123       1.532679           0.000000
           50              H       2.828921       4.704420      13.757069       0.130671       1.090600 0.79608274E+01  0.76997862E+02                                 1.676245                            1.599915      -0.798484       2.514712                    0.999733       3.139232       8.342312       0.525193       1.205777      -0.729459       0.010402      -0.031003      -0.030139       0.044472       0.008537      -0.010672       0.015117      -0.010409      -0.010946      -0.023568       0.005804       0.017764              1.668654       1.495267      -0.059498      -0.172982       1.738224       0.366994       1.772472          -0.000000
           51              H       7.963057       9.676686       0.686152       0.114161       1.058098 0.81219706E+01  0.80751774E+02                                 1.764257                            1.701640      -1.268037       2.277420                    0.994598       3.762222      10.911530       0.460798       1.336919      -0.695019       0.000023      -0.030070      -0.018575       0.035345      -0.002958      -0.008124       0.007667       0.002550      -0.003933      -0.010321      -0.002360       0.012681              1.805272       1.524252       0.143855      -0.022769       2.182750       0.386262       1.708814           0.000000
           52              H       6.743849      11.159207       2.635448       0.127680       0.884191 0.65729890E+01  0.62348394E+02                                 1.604161                            1.564507      -1.075152       2.378486                    0.996788       3.589979      10.366604       0.462403       1.396443      -0.683472      -0.000964       0.025009       0.017812       0.030719       0.003626      -0.008025       0.005173      -0.003048      -0.013089      -0.012694       0.006099       0.006594              1.628284       1.457005       0.033502      -0.095628       1.813259       0.318290       1.614590           0.000001
           53              H       2.561485       8.317212      11.959463       0.096895       1.033413 0.68728819E+01  0.65778685E+02                                 1.757129                            1.579494      -1.118323       2.335236                    0.996608       3.755907      10.815969       0.470145       1.361220      -0.689374      -0.030721       0.021572       0.035043       0.051353      -0.012532       0.004451      -0.000169       0.001053       0.032511      -0.018266       0.005261       0.013005              1.864564       2.081867      -0.244442      -0.660029       1.508457       0.226906       2.003369           0.000000
           54              H       5.689543       6.454338      10.533287       0.135833       1.176535 0.86018349E+01  0.85099794E+02                                 1.792436                            1.685617      -0.835058       2.505052                    0.999564       3.204198       8.703469       0.499816       1.238677      -0.722219       0.039139      -0.024120      -0.003490       0.046107      -0.017647      -0.006333       0.003164       0.015576       0.027406      -0.023877       0.004377       0.019500              1.809299       2.191009      -0.443369       0.074208       1.693020      -0.041053       1.543867           0.000000
           55              H       5.278095       6.911941       7.848221       0.125074       1.144256 0.88237870E+01  0.87692572E+02                                 1.733344                            1.680028      -1.037809       2.391777                    0.998151       3.341076       9.041611       0.513794       1.199525      -0.729377       0.030184      -0.016327      -0.013754       0.036970      -0.009341       0.004305      -0.002416       0.011469      -0.011314      -0.009075      -0.005127       0.014202              1.736070       1.881441      -0.248770      -0.216722       1.504668       0.094581       1.822100          -0.000000
           56              H       2.857287       8.119104       7.387478       0.138769       1.112881 0.85628085E+01  0.86058743E+02                                 1.822164                            1.748232      -1.288224       2.290444                    0.993999       3.591961      10.391665       0.455317       1.338483      -0.696499      -0.028203       0.014966       0.011174       0.033827      -0.003765      -0.000752      -0.000043       0.013443       0.015299      -0.010257       0.004412       0.005846              1.843924       1.972710      -0.285032      -0.238662       1.592193       0.118483       1.966869           0.000000
           57              H       8.505240      12.707724       2.597171       0.301371       0.523369 0.30942556E+01  0.24644484E+02                                 1.195524                            1.124451      -1.022161       2.486217                    0.999993       2.715509       7.511523       0.501864       1.532344      -0.658771      -0.014443       0.000726       0.015587       0.021262       0.009649       0.000794       0.000891      -0.001992      -0.027771      -0.009317      -0.005072       0.014389              1.234222       1.235826      -0.023288      -0.318851       1.046013       0.115255       1.420828           0.000000
           58              H       2.505791       8.482466       9.617473       0.310490       0.553032 0.33448589E+01  0.27010670E+02                                 1.215461                            1.151233      -1.082343       2.469644                    0.999988       2.628433       7.186717       0.510468       1.485866      -0.667637      -0.016640       0.010301      -0.015198       0.024778      -0.003481      -0.006269       0.005366       0.012152       0.036913      -0.013729      -0.002586       0.016315              1.229949       1.296884      -0.225099       0.178324       1.152384      -0.160899       1.240581           0.000000
           59              H       5.797653       6.069422       1.614726       0.097224       0.987121 0.67399511E+01  0.64199766E+02                                 1.707053                            1.568090      -1.023375       2.386068                    0.997286       3.699228      10.631468       0.470016       1.368096      -0.688425       0.048450       0.028408      -0.005305       0.056414       0.005287      -0.009330       0.005427       0.017324      -0.031277      -0.017101      -0.000488       0.017588              1.788288       2.107707       0.544662      -0.050656       1.910292       0.006325       1.346866           0.000000
           60              H       2.125739       5.149382       2.611348       0.130673       1.090484 0.79597653E+01  0.76984931E+02                                 1.676111                            1.599796      -0.798475       2.514720                    0.999734       3.139133       8.341873       0.525219       1.205758      -0.729462      -0.040250       0.001068       0.018876       0.044469       0.007089      -0.012373       0.008274       0.009059      -0.043805      -0.023566       0.005807       0.017758              1.668519       2.035167      -0.025964      -0.288871       1.479300       0.077163       1.491092          -0.000000
           61              H       2.061302       2.576623       1.658674       0.114146       1.058129 0.81221954E+01  0.80753977E+02                                 1.764233                            1.701617      -1.268068       2.277396                    0.994596       3.762224      10.911273       0.460823       1.336846      -0.695034      -0.031671      -0.010011       0.012095       0.035349      -0.001681      -0.009215       0.006209       0.006262      -0.001784      -0.010319      -0.002357       0.012676              1.805247       2.207627       0.302150      -0.245261       1.708539      -0.044600       1.499575           0.000000
           62              H       4.302925       1.868600       0.259434       0.127664       0.884242 0.65735081E+01  0.62354847E+02                                 1.604251                            1.564590      -1.075208       2.378457                    0.996786       3.590178      10.367468       0.462379       1.396482      -0.683464       0.028156       0.006575      -0.010371       0.030717       0.003025      -0.007761       0.005136      -0.002776      -0.016702      -0.012695       0.006099       0.006596              1.628378       1.937730       0.118583      -0.234942       1.513111       0.029826       1.434293           0.000001
           63              H       2.555744       8.320727       0.138932       0.096904       1.033377 0.68725768E+01  0.65774956E+02                                 1.757083                            1.579455      -1.118324       2.335241                    0.996605       3.755803      10.815560       0.470153       1.361213      -0.689375       0.036278      -0.020831      -0.029779       0.051351      -0.010445       0.001448      -0.006051       0.016890       0.023465      -0.018259       0.005261       0.012998              1.864515       1.867573      -0.452111      -0.486862       1.857151       0.449446       1.868820           0.000000
           64              H       0.816367       9.538711       3.422255       0.135839       1.176901 0.86051864E+01  0.85141935E+02                                 1.792912                            1.686034      -0.835057       2.505055                    0.999564       3.204366       8.704616       0.499711       1.238807      -0.722195      -0.010316       0.007183       0.044358       0.046105      -0.016498      -0.006739       0.003514       0.014284       0.035271      -0.023873       0.004375       0.019498              1.809788       1.513090      -0.051507      -0.064132       1.469010       0.082747       2.447265           0.000000
           65              H      -1.218536      11.023885       2.307967       0.125083       1.144023 0.88216121E+01  0.87666140E+02                                 1.733135                            1.679838      -1.037791       2.391794                    0.998150       3.341017       9.041400       0.513812       1.199550      -0.729368      -0.015885       0.012830       0.030819       0.036970      -0.001784       0.001765       0.000326       0.001725       0.042147      -0.009071      -0.005133       0.014203              1.735858       1.724249      -0.261119      -0.181249       1.583081       0.180254       1.900243          -0.000000
           66              H      -8.621065       4.548767      13.755651       0.138782       1.112675 0.85609879E+01  0.86037664E+02                                 1.822117                            1.748189      -1.287896       2.290620                    0.994006       3.591786      10.391698       0.455257       1.338703      -0.696456       0.013296      -0.011293      -0.028978       0.033824      -0.006941       0.002046       0.003786       0.003664       0.010653      -0.010263       0.004418       0.005846              1.843876       1.861812      -0.301755      -0.208417       1.657747       0.183416       2.012070           0.000000
           67              H       5.363945       3.860419       0.898803       0.301388       0.523353 0.30941489E+01  0.24643597E+02                                 1.195534                            1.124457      -1.022220       2.486203                    0.999993       2.715531       7.511752       0.501842       1.532414      -0.658759       0.011223      -0.015509      -0.009241       0.021257       0.010580       0.001193       0.003275      -0.008892      -0.013905      -0.009319      -0.005079       0.014398              1.234235       1.330669      -0.245884      -0.189753       1.289804       0.190831       1.082231           0.000000
           68              H      -6.628222       3.428272      13.717374       0.310502       0.552993 0.33445705E+01  0.27007892E+02                                 1.215433                            1.151207      -1.082403       2.469633                    0.999988       2.628342       7.186524       0.510456       1.485928      -0.667627      -0.009401       0.005720      -0.022197       0.024775      -0.011995      -0.002044       0.006216       0.012148      -0.009249      -0.013730      -0.002586       0.016316              1.229922       1.078897      -0.089714       0.127691       1.068303      -0.126354       1.542565           0.000000
           69              H      -3.330475       3.204687      12.561973       0.097224       0.987121 0.67399511E+01  0.64199766E+02                                 1.707053                            1.568090      -1.023375       2.386068                    0.997286       3.699228      10.631468       0.470016       1.368096      -0.688425      -0.048450      -0.028408       0.005305       0.056414       0.005287      -0.009330       0.005427       0.017324      -0.031277      -0.017101      -0.000488       0.017588              1.788288       2.107707       0.544662      -0.050656       1.910292       0.006325       1.346866           0.000000
           70              H       0.341439       4.124727      11.565351       0.130673       1.090484 0.79597653E+01  0.76984931E+02                                 1.676111                            1.599796      -0.798475       2.514720                    0.999734       3.139133       8.341873       0.525219       1.205758      -0.729462       0.040250      -0.001068      -0.018876       0.044469       0.007089      -0.012373       0.008274       0.009059      -0.043805      -0.023566       0.005807       0.017758              1.668519       2.035167      -0.025964      -0.288871       1.479300       0.077163       1.491092          -0.000000
           71              H       0.405876       6.697486      12.518025       0.114146       1.058130 0.81222005E+01  0.80754033E+02                                 1.764233                            1.701617      -1.268068       2.277396                    0.994596       3.762225      10.911273       0.460823       1.336845      -0.695034       0.031671       0.010011      -0.012095       0.035349      -0.001681      -0.009215       0.006209       0.006262      -0.001784      -0.010319      -0.002357       0.012676              1.805247       2.207626       0.302150      -0.245261       1.708539      -0.044600       1.499575           0.000000
           72              H      -1.835747       7.405509      13.917265       0.127664       0.884242 0.65735089E+01  0.62354855E+02                                 1.604251                            1.564590      -1.075208       2.378457                    0.996786       3.590178      10.367467       0.462379       1.396482      -0.683464      -0.028156      -0.006575       0.010371       0.030717       0.003025      -0.007761       0.005136      -0.002776      -0.016702      -0.012695       0.006099       0.006596              1.628378       1.937730       0.118583      -0.234942       1.513111       0.029826       1.434293           0.000001
           73              H      -0.088566       0.953382      14.037767       0.096904       1.033376 0.68725718E+01  0.65774900E+02                                 1.757083                            1.579455      -1.118324       2.335241                    0.996605       3.755802      10.815559       0.470153       1.361213      -0.689375      -0.036278       0.020831       0.029779       0.051351      -0.010445       0.001448      -0.006051       0.016890       0.023465      -0.018259       0.005261       0.012998              1.864515       1.867573      -0.452111      -0.486862       1.857151       0.449446       1.868820           0.000000
           74              H       1.650811      -0.264602      10.754444       0.135839       1.176902 0.86051897E+01  0.85141973E+02                                 1.792912                            1.686034      -0.835057       2.505055                    0.999564       3.204367       8.704618       0.499712       1.238806      -0.722195       0.010316      -0.007183      -0.044358       0.046105      -0.016498      -0.006739       0.003514       0.014284       0.035271      -0.023873       0.004375       0.019498              1.809788       1.513090      -0.051507      -0.064132       1.469010       0.082747       2.447265           0.000000
           75              H       3.685714      -1.749776      11.868732       0.125083       1.144023 0.88216160E+01  0.87666194E+02                                 1.733136                            1.679839      -1.037791       2.391794                    0.998150       3.341017       9.041403       0.513811       1.199551      -0.729368       0.015885      -0.012830      -0.030819       0.036970      -0.001784       0.001765       0.000326       0.001725       0.042147      -0.009071      -0.005133       0.014203              1.735859       1.724250      -0.261120      -0.181249       1.583082       0.180254       1.900244          -0.000000
           76              H      11.088243       4.725342       0.421048       0.138782       1.112675 0.85609875E+01  0.86037661E+02                                 1.822117                            1.748189      -1.287896       2.290620                    0.994006       3.591786      10.391699       0.455257       1.338704      -0.696456      -0.013296       0.011293       0.028978       0.033824      -0.006941       0.002046       0.003786       0.003664       0.010653      -0.010263       0.004418       0.005846              1.843876       1.861812      -0.301755      -0.208417       1.657747       0.183416       2.012070           0.000000
           77              H      -2.896767       5.413690      13.277896       0.301388       0.523353 0.30941495E+01  0.24643602E+02                                 1.195534                            1.124457      -1.022220       2.486203                    0.999993       2.715531       7.511751       0.501842       1.532413      -0.658759      -0.011223       0.015509       0.009241       0.021257       0.010580       0.001193       0.003275      -0.008892      -0.013905      -0.009319      -0.005079       0.014398              1.234235       1.330669      -0.245884      -0.189753       1.289804       0.190831       1.082231           0.000000
           78              H       9.095400       5.845837       0.459325       0.310502       0.552993 0.33445705E+01  0.27007892E+02                                 1.215433                            1.151207      -1.082403       2.469633                    0.999988       2.628342       7.186524       0.510456       1.485928      -0.667627       0.009401      -0.005720       0.022197       0.024775      -0.011995      -0.002044       0.006216       0.012148      -0.009249      -0.013730      -0.002586       0.016316              1.229922       1.078897      -0.089714       0.127691       1.068303      -0.126354       1.542565           0.000000
           79              H       9.229204      -4.744884      12.235909       0.097295       0.987009 0.67391719E+01  0.64192537E+02                                 1.707150                            1.568171      -1.024010       2.385832                    0.997276       3.699380      10.633029       0.469912       1.368396      -0.688365      -0.017970      -0.047656      -0.024153       0.056368       0.004365      -0.005540       0.015138      -0.009471      -0.001882      -0.017110      -0.000505       0.017615              1.788396       1.606734       0.454182       0.095776       2.225776       0.308123       1.532679           0.000000
           80              H      -0.361743       4.569689       0.419630       0.130671       1.090600 0.79608274E+01  0.76997862E+02                                 1.676245                            1.599915      -0.798484       2.514712                    0.999733       3.139232       8.342312       0.525193       1.205777      -0.729459      -0.010402       0.031003       0.030139       0.044472       0.008537      -0.010672       0.015117      -0.010409      -0.010946      -0.023568       0.005804       0.017764              1.668654       1.495267      -0.059498      -0.172982       1.738224       0.366994       1.772472          -0.000000
           81              H      -5.495879      -0.402577      13.490547       0.114161       1.058099 0.81219751E+01  0.80751825E+02                                 1.764257                            1.701640      -1.268038       2.277420                    0.994598       3.762223      10.911531       0.460798       1.336918      -0.695019      -0.000023       0.030070       0.018575       0.035345      -0.002958      -0.008124       0.007667       0.002550      -0.003933      -0.010321      -0.002360       0.012681              1.805272       1.524252       0.143855      -0.022769       2.182750       0.386262       1.708814           0.000000
           82              H      -4.276671      -1.885098      11.541251       0.127680       0.884191 0.65729936E+01  0.62348444E+02                                 1.604161                            1.564507      -1.075153       2.378486                    0.996788       3.589980      10.366605       0.462403       1.396442      -0.683472       0.000964      -0.025009      -0.017812       0.030719       0.003626      -0.008025       0.005173      -0.003048      -0.013089      -0.012694       0.006099       0.006594              1.628285       1.457005       0.033502      -0.095628       1.813259       0.318290       1.614590           0.000001
           83              H      -0.094307       0.956897       2.217236       0.096895       1.033413 0.68728819E+01  0.65778685E+02                                 1.757129                            1.579494      -1.118323       2.335236                    0.996608       3.755907      10.815969       0.470145       1.361220      -0.689374       0.030721      -0.021572      -0.035043       0.051353      -0.012532       0.004451      -0.000169       0.001053       0.032511      -0.018266       0.005261       0.013005              1.864564       2.081867      -0.244442      -0.660029       1.508457       0.226906       2.003369           0.000000
           84              H      -3.222365       2.819771       3.643412       0.135833       1.176535 0.86018320E+01  0.85099751E+02                                 1.792435                            1.685617      -0.835057       2.505052                    0.999564       3.204198       8.703466       0.499817       1.238677      -0.722219      -0.039139       0.024120       0.003490       0.046107      -0.017647      -0.006333       0.003164       0.015576       0.027406      -0.023877       0.004377       0.019500              1.809298       2.191008      -0.443369       0.074207       1.693019      -0.041053       1.543866           0.000000
           85              H      -2.810917       2.362168       6.328478       0.125074       1.144256 0.88237870E+01  0.87692573E+02                                 1.733344                            1.680028      -1.037809       2.391777                    0.998151       3.341076       9.041611       0.513794       1.199525      -0.729377      -0.030184       0.016327       0.013754       0.036970      -0.009341       0.004305      -0.002416       0.011469      -0.011314      -0.009075      -0.005127       0.014202              1.736070       1.881442      -0.248770      -0.216722       1.504668       0.094581       1.822100          -0.000000
           86              H      -0.390109       1.155005       6.789221       0.138769       1.112881 0.85628082E+01  0.86058740E+02                                 1.822164                            1.748232      -1.288224       2.290444                    0.993999       3.591961      10.391666       0.455317       1.338484      -0.696499       0.028203      -0.014966      -0.011174       0.033827      -0.003765      -0.000752      -0.000043       0.013443       0.015299      -0.010257       0.004412       0.005846              1.843925       1.972711      -0.285032      -0.238662       1.592193       0.118483       1.966870           0.000000
           87              H      -6.038062      -3.433615      11.579528       0.301371       0.523369 0.30942556E+01  0.24644484E+02                                 1.195524                            1.124451      -1.022161       2.486217                    0.999993       2.715509       7.511523       0.501864       1.532344      -0.658771       0.014443      -0.000726      -0.015587       0.021262       0.009649       0.000794       0.000891      -0.001992      -0.027771      -0.009317      -0.005072       0.014389              1.234222       1.235826      -0.023288      -0.318851       1.046013       0.115255       1.420828           0.000000
           88              H      -0.038613       0.791643       4.559226       0.310490       0.553032 0.33448589E+01  0.27010670E+02                                 1.215461                            1.151233      -1.082343       2.469644                    0.999988       2.628433       7.186717       0.510468       1.485866      -0.667637       0.016640      -0.010301       0.015198       0.024778      -0.003481      -0.006269       0.005366       0.012152       0.036913      -0.013729      -0.002586       0.016315              1.229949       1.296884      -0.225099       0.178324       1.152384      -0.160899       1.240581           0.000000
           89              C      -8.060121       8.027329      12.736772       0.217713      24.631838 0.30131892E+03  0.65259385E+04                                 7.699071                            6.004167       0.129284       2.082331                    0.999192      24.870830      70.811163       0.630346       0.448653      -1.034572      -0.017231       0.016472      -0.052934       0.058054       0.010663       0.009773       0.002412      -0.025218       0.000685      -0.020191       0.001831       0.018360              9.097388      10.289791      -3.351253       1.599789       6.624910      -2.668800      10.377463           0.000000
           90              C      -7.661869       8.347354      10.652655      -0.103492      29.693207 0.38832394E+03  0.88798106E+04                                 8.278168                            6.530741       0.385834       2.101900                    0.999772      28.597485      81.215056       0.650331       0.411872      -1.066588       0.067945      -0.053732       0.046966       0.098537       0.000631      -0.006068      -0.010869      -0.026649       0.125955      -0.034798      -0.009928       0.044726              9.575397      11.760020      -4.058787       1.003827       7.184221      -1.927478       9.781949           0.000000
           91              C      -8.872079       8.918311      10.901031       0.169089      35.341675 0.36644597E+03  0.82381200E+04                                 9.561793                            6.462824       0.121211       2.063150                    0.999595      25.290415      70.630314       0.637415       0.427431      -1.059415      -0.042516       0.010677       0.054074       0.069610      -0.033617      -0.014947      -0.026728       0.045542       0.195239      -0.079621       0.008056       0.071565             12.906625      16.000372      -7.034438       5.996866      10.041088      -5.261536      12.678416           0.000001
           92              C      -9.771211       9.632598      10.041639      -0.116284      37.126167 0.44390325E+03  0.10552825E+05                                 9.846236                            7.130964      -0.085666       1.942115                    0.999516      30.055243      88.579236       0.599772       0.429575      -1.049736      -0.007366      -0.002718       0.013034       0.015216       0.017452      -0.010072       0.010277      -0.018694       0.072983      -0.035232       0.007037       0.028195             12.513323      15.908660      -6.468275       5.069684       9.817346      -4.138224      11.813961           0.000001
           93              C     -10.885371      10.246784      10.386842      -0.256532      37.532723 0.50520910E+03  0.12353297E+05                                 9.834748                            7.550874      -0.003380       1.969253                    0.998367      31.079403      91.637503       0.591888       0.423209      -1.058073       0.004564      -0.011803       0.011294       0.016961       0.022277      -0.016817       0.005068      -0.011962       0.014535      -0.032798       0.009235       0.023563             11.927100      15.068526      -5.761411       3.651118       9.316784      -3.205571      11.395991           0.000001
           94              C     -11.733280      10.915646       9.384691       0.629815      21.770819 0.24028812E+03  0.49410095E+04                                 7.249919                            5.525465      -0.047680       2.041005                    0.999514      22.200553      62.542224       0.625153       0.476471      -1.014352      -0.038331       0.019201      -0.014844       0.045368       0.045257       0.006061       0.015486      -0.041104      -0.137217      -0.048436      -0.026345       0.074781              8.624520       9.162806      -3.080948       1.104345       6.242063      -1.696636      10.468691           0.000001
           95              C      -3.937078       9.496168      11.850586       0.176309      24.114801 0.29497909E+03  0.63261986E+04                                 7.423148                            5.818130       0.441447       2.177502                    0.999728      24.758294      69.120970       0.663663       0.430335      -1.050129       0.051965      -0.013604      -0.031024       0.062032       0.000185      -0.007160      -0.001017       0.016794       0.022532      -0.012207      -0.001203       0.013410              8.478079      11.244456       0.117223      -3.286681       8.023186       1.261216       6.166595           0.000001
           96              C      -2.923095       8.085037      10.599351      -0.103026      29.554109 0.38835827E+03  0.88911115E+04                                 8.279583                            6.548256       0.280740       2.068919                    0.999640      28.711238      81.896455       0.646149       0.414047      -1.063948      -0.084708      -0.040492       0.040900       0.102411      -0.016029      -0.031696       0.023133       0.004198      -0.015672      -0.034489      -0.013242       0.047731              9.385105      10.742914       2.446017      -2.554727      10.992232       0.955666       6.420168           0.000000
           97              C      -2.163524       9.210100      10.609133       0.175165      35.282101 0.36021136E+03  0.80454837E+04                                 9.505288                            6.375968       0.113766       2.060625                    0.999523      25.054675      69.242948       0.647956       0.423220      -1.064391       0.007636       0.068164       0.031899       0.075645      -0.008434      -0.056234       0.048435      -0.013538      -0.078713      -0.080949       0.005446       0.075502             12.839745      19.995636       5.501609      -6.902105       9.830120      -1.488121       8.693480           0.000000
           98              C      -0.916573       9.502231       9.941694      -0.126019      38.099364 0.41729101E+03  0.97213276E+04                                 9.892661                            6.813967       0.146289       2.016979                    0.999722      29.341986      84.276197       0.630126       0.417246      -1.062487      -0.007234       0.004625       0.009657       0.012922      -0.017330       0.006277       0.018922      -0.029011       0.049004      -0.034771       0.003188       0.031582             13.155773      19.767004       6.695347      -6.551580      11.010401      -2.296542       8.689913          -0.000001
           99              C      -0.316135      10.684674       9.939851      -0.239551      42.152860 0.47774137E+03  0.11525465E+05                                10.664359                            7.332947       0.014619       1.973805                    0.998340      30.802933      90.364855       0.601513       0.422081      -1.058235      -0.009350       0.001624       0.006992       0.011788      -0.021302       0.019310      -0.003559      -0.029840       0.068691      -0.041346       0.007521       0.033826             14.449413      21.593124       7.421983      -7.328162      12.082621      -2.536730       9.672494           0.000002
          100              C       0.967886      10.944674       9.242215       0.627906      23.821833 0.25020134E+03  0.51785463E+04                                 7.709927                            5.617383      -0.087487       2.027279                    0.999673      22.146082      61.865162       0.625717       0.472944      -1.019882       0.028199       0.024326      -0.025453       0.045109      -0.008429       0.052428      -0.014850       0.027108       0.146218      -0.041365      -0.040328       0.081693              9.672394      13.087639       3.164343      -4.568292       8.925585      -0.960233       7.003958           0.000000
          101              C       3.978822      11.242838       5.826198       0.217746      24.632300 0.30132553E+03  0.65261226E+04                                 7.699209                            6.004314       0.129226       2.082318                    0.999193      24.871147      70.812466       0.630325       0.448665      -1.034564      -0.037375       0.029203      -0.033401       0.058012       0.011759       0.005159      -0.009468       0.007576      -0.035390      -0.020177       0.001848       0.018330              9.097531       6.738480      -2.741113       1.818661       7.275404      -1.222755      13.278709           0.000000
          102              C       2.483727      12.761263       5.573995      -0.103468      29.693295 0.38832762E+03  0.88799379E+04                                 8.278328                            6.530891       0.386012       2.101971                    0.999772      28.597093      81.214793       0.650304       0.411887      -1.066576       0.019577      -0.023079       0.093801       0.098563      -0.028458       0.004436      -0.019362       0.005106      -0.072645      -0.034738      -0.009938       0.044676              9.575579       6.937215      -2.472855       0.805713       7.108873      -0.382998      14.680650           0.000000
          103              C       2.824297      12.350649       4.321908       0.169080      35.341294 0.36644631E+03  0.82381188E+04                                 9.561659                            6.462791       0.121150       2.063130                    0.999595      25.290357      70.629811       0.637422       0.427426      -1.059419       0.044435      -0.044353      -0.030036       0.069597      -0.074283       0.010751      -0.006813       0.001282       0.031657      -0.079645       0.008100       0.071545             12.906369       7.585542      -2.541839       4.522261       7.725020      -3.521671      23.408546           0.000001
          104              C       2.370003      12.783374       3.032112      -0.116255      37.124918 0.44388887E+03  0.10552402E+05                                 9.846064                            7.130892      -0.085670       1.942113                    0.999515      30.054644      88.577234       0.599769       0.429581      -1.049732       0.008269      -0.012612      -0.002088       0.015225      -0.007539      -0.001784       0.000806       0.014671      -0.105463      -0.035215       0.007058       0.028157             12.513025       7.800146      -2.087323       3.614713       7.519846      -2.490367      22.219082           0.000001
          105              C       2.828016      12.402448       1.856155      -0.256573      37.532320 0.50520989E+03  0.12353247E+05                                 9.834358                            7.550636      -0.003044       1.969348                    0.998369      31.079437      91.635562       0.591930       0.423181      -1.058097       0.003621      -0.011242       0.012218       0.016993       0.002207      -0.006567       0.007881      -0.014152      -0.091485      -0.032781       0.009203       0.023579             11.926524       7.957652      -2.161869       2.533611       7.608612      -1.626331      20.213309           0.000001
          106              C       2.238278      12.907900       0.604211       0.629986      21.767405 0.24024422E+03  0.49398891E+04                                 7.249308                            5.525060      -0.047642       2.041061                    0.999514      22.198251      62.534692       0.625158       0.476488      -1.014342      -0.007458      -0.000356      -0.044749       0.045368       0.059325      -0.003429       0.006936      -0.021100      -0.086365      -0.048427      -0.026318       0.074744              8.623731       7.460852      -2.831721       1.237380       6.607970      -0.979799      11.802371           0.000000
          107              C      -5.158360      -0.566416       8.294503       0.176239      24.115885 0.29500054E+03  0.63267633E+04                                 7.423333                            5.818353       0.441270       2.177440                    0.999727      24.759084      69.123381       0.663649       0.430337      -1.050130      -0.025636       0.035545       0.044066       0.062148      -0.010062       0.000593       0.007482      -0.004140      -0.006342      -0.012245      -0.001141       0.013386              8.478235       7.182404       0.205026      -2.637000       9.539885       3.252904       8.712416           0.000001
          108              C      -6.812821      -0.288546       9.625128      -0.103016      29.556558 0.38840729E+03  0.88925997E+04                                 8.280476                            6.549024       0.280576       2.068868                    0.999640      28.712366      81.903919       0.646052       0.414092      -1.063909      -0.000261      -0.093941      -0.040773       0.102408      -0.009213      -0.036633       0.018047       0.016441       0.005642      -0.034502      -0.013245       0.047747              9.386152       8.481804       2.210298      -2.006723      12.198773       2.222659       7.477879           0.000000
          109              C      -6.085778       0.857105       9.666382       0.175150      35.283074 0.36022468E+03  0.80458714E+04                                 9.505483                            6.376111       0.113917       2.060661                    0.999524      25.055239      69.245338       0.647943       0.423223      -1.064387       0.064433       0.032202      -0.023081       0.075640       0.007320      -0.068337       0.034542       0.020819      -0.037398      -0.080956       0.005461       0.075495             12.839972       7.138275       0.460332      -1.366622      21.363163       7.759998      10.018477           0.000000
          110              C      -6.300522       2.074422      10.413211      -0.126000      38.100593 0.41730972E+03  0.97218041E+04                                 9.892684                            6.813997       0.146323       2.016993                    0.999723      29.341548      84.273182       0.630146       0.417231      -1.062503       0.009457      -0.005951      -0.006492       0.012923      -0.006039      -0.009976      -0.012932       0.056672       0.000082      -0.034739       0.003190       0.031549             13.155798       7.022082       1.248014      -0.769959      23.012168       7.119666       9.433146          -0.000001
          111              C      -5.574955       3.177664      10.290299      -0.239568      42.150652 0.47772122E+03  0.11524796E+05                                10.663804                            7.332665       0.014615       1.973809                    0.998340      30.802477      90.361222       0.601543       0.422066      -1.058250       0.005326      -0.007665      -0.007217       0.011798      -0.012734       0.006644      -0.028696       0.037860       0.028272      -0.041338       0.007513       0.033825             14.448530       7.760749       1.275516      -0.900094      25.402963       7.811780      10.181877           0.000002
          112              C      -5.826769       4.409775      11.078665       0.628017      23.819728 0.25017727E+03  0.51779171E+04                                 7.709519                            5.617149      -0.087314       2.027357                    0.999673      22.144660      61.860157       0.625725       0.472950      -1.019880      -0.003826       0.044591       0.005575       0.045101      -0.023070       0.056639      -0.022200       0.051641       0.035382      -0.041359      -0.040322       0.081681              9.671807       6.236115       0.433169      -1.589214      15.126659       3.992136       7.652648           0.000000
          113              C      -1.511644      -1.968729       8.350501       0.217746      24.632300 0.30132553E+03  0.65261226E+04                                 7.699209                            6.004314       0.129226       2.082318                    0.999193      24.871147      70.812467       0.630325       0.448665      -1.034564       0.037375      -0.029203       0.033401       0.058012       0.011759       0.005159      -0.009468       0.007575      -0.035390      -0.020177       0.001848       0.018330              9.097531       6.738481      -2.741113       1.818661       7.275404      -1.222755      13.278709           0.000000
          114              C      -0.016549      -3.487154       8.602704      -0.103468      29.693295 0.38832763E+03  0.88799381E+04                                 8.278328                            6.530891       0.386012       2.101971                    0.999772      28.597093      81.214795       0.650304       0.411887      -1.066576      -0.019577       0.023079      -0.093801       0.098563      -0.028458       0.004436      -0.019362       0.005106      -0.072645      -0.034738      -0.009938       0.044676              9.575579       6.937215      -2.472855       0.805713       7.108873      -0.382998      14.680650           0.000000
          115              C      -0.357119      -3.076540       9.854791       0.169080      35.341294 0.36644631E+03  0.82381187E+04                                 9.561659                            6.462791       0.121150       2.063130                    0.999595      25.290357      70.629809       0.637422       0.427426      -1.059419      -0.044435       0.044353       0.030036       0.069597      -0.074283       0.010751      -0.006813       0.001282       0.031657      -0.079645       0.008100       0.071545             12.906369       7.585541      -2.541839       4.522261       7.725020      -3.521671      23.408544           0.000001
          116              C       0.097175      -3.509265      11.144587      -0.116255      37.124916 0.44388885E+03  0.10552401E+05                                 9.846063                            7.130891      -0.085670       1.942113                    0.999515      30.054644      88.577229       0.599770       0.429581      -1.049732      -0.008269       0.012612       0.002088       0.015225      -0.007539      -0.001784       0.000806       0.014671      -0.105463      -0.035215       0.007058       0.028157             12.513024       7.800145      -2.087323       3.614713       7.519846      -2.490367      22.219079           0.000001
          117              C      -0.360838      -3.128339      12.320544      -0.256573      37.532322 0.50520993E+03  0.12353248E+05                                 9.834358                            7.550636      -0.003044       1.969348                    0.998369      31.079438      91.635565       0.591930       0.423181      -1.058097      -0.003621       0.011242      -0.012218       0.016993       0.002207      -0.006567       0.007881      -0.014152      -0.091485      -0.032781       0.009203       0.023579             11.926524       7.957652      -2.161869       2.533611       7.608612      -1.626331      20.213309           0.000001
          118              C       0.228900      -3.633791      13.572488       0.629986      21.767405 0.24024422E+03  0.49398891E+04                                 7.249307                            5.525060      -0.047642       2.041061                    0.999514      22.198251      62.534691       0.625158       0.476488      -1.014342       0.007459       0.000356       0.044749       0.045368       0.059325      -0.003429       0.006936      -0.021100      -0.086365      -0.048427      -0.026318       0.074744              8.623731       7.460852      -2.831721       1.237379       6.607970      -0.979799      11.802370           0.000000
          119              C       7.625538       9.840525       5.882196       0.176239      24.115886 0.29500056E+03  0.63267639E+04                                 7.423333                            5.818353       0.441270       2.177440                    0.999727      24.759085      69.123385       0.663649       0.430337      -1.050130       0.025636      -0.035545      -0.044066       0.062148      -0.010062       0.000593       0.007482      -0.004140      -0.006342      -0.012245      -0.001141       0.013386              8.478235       7.182404       0.205026      -2.637000       9.539885       3.252904       8.712416           0.000001
          120              C      -7.839301       9.562655       4.551571      -0.103016      29.556554 0.38840724E+03  0.88925980E+04                                 8.280475                            6.549024       0.280576       2.068868                    0.999640      28.712363      81.903907       0.646052       0.414092      -1.063909       0.000261       0.093941       0.040773       0.102408      -0.009213      -0.036633       0.018047       0.016441       0.005642      -0.034502      -0.013245       0.047747              9.386151       8.481802       2.210297      -2.006723      12.198773       2.222659       7.477878           0.000000
          121              C       8.552956       8.417004       4.510317       0.175150      35.283074 0.36022468E+03  0.80458714E+04                                 9.505483                            6.376111       0.113916       2.060661                    0.999524      25.055239      69.245337       0.647943       0.423223      -1.064387      -0.064433      -0.032202       0.023081       0.075640       0.007320      -0.068337       0.034542       0.020819      -0.037398      -0.080956       0.005461       0.075495             12.839971       7.138275       0.460331      -1.366622      21.363162       7.759998      10.018478          -0.000000
          122              C       8.767700       7.199687       3.763488      -0.126000      38.100595 0.41730975E+03  0.97218048E+04                                 9.892684                            6.813997       0.146323       2.016993                    0.999723      29.341549      84.273183       0.630146       0.417231      -1.062504      -0.009457       0.005951       0.006492       0.012923      -0.006039      -0.009977      -0.012932       0.056672       0.000082      -0.034739       0.003190       0.031549             13.155798       7.022082       1.248014      -0.769959      23.012167       7.119666       9.433146          -0.000001
          123              C       8.042133       6.096445       3.886400      -0.239568      42.150652 0.47772124E+03  0.11524796E+05                                10.663804                            7.332665       0.014615       1.973809                    0.998340      30.802478      90.361223       0.601543       0.422066      -1.058250      -0.005326       0.007665       0.007217       0.011798      -0.012734       0.006644      -0.028697       0.037860       0.028272      -0.041338       0.007513       0.033825             14.448529       7.760749       1.275516      -0.900093      25.402963       7.811780      10.181876           0.000002
          124              C       8.293947       4.864334       3.098034       0.628017      23.819730 0.25017729E+03  0.51779176E+04                                 7.709519                            5.617149      -0.087314       2.027357                    0.999673      22.144661      61.860158       0.625725       0.472950      -1.019880       0.003825      -0.044591      -0.005575       0.045101      -0.023070       0.056639      -0.022200       0.051641       0.035382      -0.041359      -0.040322       0.081681              9.671807       6.236115       0.433169      -1.589214      15.126658       3.992136       7.652648           0.000001
          125              C      10.527299       1.246780       1.439927       0.217713      24.631838 0.30131892E+03  0.65259385E+04                                 7.699071                            6.004167       0.129284       2.082332                    0.999192      24.870830      70.811164       0.630346       0.448653      -1.034572       0.017231      -0.016472       0.052934       0.058054       0.010663       0.009773       0.002412      -0.025218       0.000685      -0.020191       0.001831       0.018360              9.097388      10.289791      -3.351253       1.599789       6.624910      -2.668800      10.377464           0.000000
          126              C      10.129047       0.926755       3.524044      -0.103492      29.693205 0.38832391E+03  0.88798100E+04                                 8.278168                            6.530741       0.385834       2.101900                    0.999772      28.597484      81.215053       0.650331       0.411872      -1.066588      -0.067945       0.053732      -0.046966       0.098537       0.000631      -0.006068      -0.010869      -0.026649       0.125955      -0.034798      -0.009928       0.044726              9.575396      11.760019      -4.058786       1.003827       7.184221      -1.927478       9.781949           0.000000
          127              C      11.339257       0.355798       3.275668       0.169089      35.341675 0.36644597E+03  0.82381201E+04                                 9.561793                            6.462824       0.121211       2.063150                    0.999595      25.290415      70.630315       0.637415       0.427431      -1.059415       0.042516      -0.010677      -0.054074       0.069610      -0.033617      -0.014947      -0.026728       0.045542       0.195239      -0.079621       0.008056       0.071565             12.906625      16.000372      -7.034438       5.996866      10.041088      -5.261536      12.678416           0.000001
          128              C      12.238389      -0.358489       4.135060      -0.116284      37.126162 0.44390319E+03  0.10552823E+05                                 9.846235                            7.130963      -0.085665       1.942115                    0.999516      30.055241      88.579224       0.599772       0.429575      -1.049736       0.007366       0.002718      -0.013034       0.015216       0.017452      -0.010072       0.010277      -0.018694       0.072983      -0.035232       0.007037       0.028195             12.513321      15.908657      -6.468274       5.069683       9.817345      -4.138223      11.813960           0.000001
          129              C      13.352549      -0.972675       3.789857      -0.256532      37.532727 0.50520917E+03  0.12353299E+05                                 9.834748                            7.550874      -0.003380       1.969253                    0.998367      31.079404      91.637503       0.591888       0.423209      -1.058073      -0.004564       0.011803      -0.011294       0.016961       0.022277      -0.016817       0.005068      -0.011962       0.014535      -0.032798       0.009235       0.023563             11.927100      15.068526      -5.761411       3.651118       9.316784      -3.205571      11.395991           0.000001
          130              C      14.200458      -1.641537       4.792008       0.629815      21.770819 0.24028812E+03  0.49410095E+04                                 7.249919                            5.525465      -0.047680       2.041005                    0.999514      22.200553      62.542224       0.625153       0.476471      -1.014352       0.038331      -0.019201       0.014844       0.045368       0.045257       0.006061       0.015486      -0.041104      -0.137217      -0.048436      -0.026345       0.074781              8.624520       9.162806      -3.080948       1.104345       6.242063      -1.696636      10.468691           0.000001
          131              C       6.404256      -0.222059       2.326113       0.176309      24.114801 0.29497909E+03  0.63261986E+04                                 7.423148                            5.818130       0.441447       2.177502                    0.999728      24.758294      69.120970       0.663663       0.430335      -1.050129      -0.051965       0.013604       0.031024       0.062032       0.000185      -0.007160      -0.001017       0.016794       0.022532      -0.012207      -0.001203       0.013410              8.478079      11.244457       0.117223      -3.286681       8.023185       1.261216       6.166596           0.000001
          132              C       5.390273       1.189072       3.577348      -0.103026      29.554108 0.38835823E+03  0.88911107E+04                                 8.279583                            6.548256       0.280741       2.068919                    0.999640      28.711236      81.896452       0.646149       0.414047      -1.063948       0.084709       0.040492      -0.040900       0.102411      -0.016029      -0.031696       0.023133       0.004198      -0.015672      -0.034489      -0.013242       0.047731              9.385105      10.742914       2.446017      -2.554727      10.992232       0.955666       6.420169           0.000000
          133              C       4.630702       0.064009       3.567566       0.175164      35.282103 0.36021138E+03  0.80454844E+04                                 9.505289                            6.375969       0.113766       2.060625                    0.999523      25.054676      69.242953       0.647955       0.423220      -1.064391      -0.007636      -0.068164      -0.031899       0.075645      -0.008434      -0.056234       0.048435      -0.013538      -0.078713      -0.080949       0.005446       0.075502             12.839747      19.995638       5.501610      -6.902106       9.830120      -1.488121       8.693481          -0.000000
          134              C       3.383751      -0.228122       4.235005      -0.126019      38.099366 0.41729103E+03  0.97213284E+04                                 9.892662                            6.813967       0.146289       2.016979                    0.999722      29.341987      84.276205       0.630126       0.417246      -1.062486       0.007234      -0.004625      -0.009657       0.012922      -0.017330       0.006276       0.018922      -0.029011       0.049004      -0.034771       0.003188       0.031582             13.155774      19.767007       6.695348      -6.551582      11.010402      -2.296542       8.689914          -0.000001
          135              C       2.783313      -1.410565       4.236848      -0.239551      42.152861 0.47774139E+03  0.11525466E+05                                10.664359                            7.332947       0.014619       1.973805                    0.998340      30.802934      90.364856       0.601513       0.422081      -1.058235       0.009350      -0.001624      -0.006992       0.011788      -0.021302       0.019310      -0.003559      -0.029840       0.068691      -0.041346       0.007521       0.033826             14.449413      21.593124       7.421983      -7.328162      12.082621      -2.536731       9.672494           0.000002
          136              C       1.499292      -1.670565       4.934484       0.627906      23.821833 0.25020134E+03  0.51785463E+04                                 7.709927                            5.617383      -0.087487       2.027279                    0.999673      22.146082      61.865161       0.625717       0.472944      -1.019882      -0.028199      -0.024326       0.025453       0.045109      -0.008429       0.052428      -0.014850       0.027108       0.146218      -0.041365      -0.040328       0.081693              9.672394      13.087638       3.164343      -4.568292       8.925585      -0.960233       7.003958           0.000000
          137              C      -7.041265      13.227033       1.541432       0.217681      24.632177 0.30132679E+03  0.65260688E+04                                 7.698738                            6.003954       0.129297       2.082326                    0.999192      24.870750      70.807784       0.630411       0.448609      -1.034610      -0.022258      -0.051923      -0.013386       0.058057      -0.004709       0.016047      -0.006492      -0.007512      -0.021232      -0.020227       0.001948       0.018279              9.096934       9.887995       4.255727      -2.004015      10.062021       1.023802       7.340788           0.000000
          138              C       9.959204      11.516535       0.251211      -0.103483      29.693446 0.38833550E+03  0.88801099E+04                                 8.278228                            6.530883       0.385877       2.101919                    0.999772      28.597192      81.213453       0.650320       0.411877      -1.066588       0.077656       0.058430      -0.016405       0.098558       0.002451       0.012835       0.033118      -0.035826      -0.030211      -0.034959      -0.009868       0.044827              9.575459      11.162186       3.729385      -3.108375       9.521460       0.677790       8.042732           0.000000
          139              C       8.925272      11.403807       1.129032       0.169073      35.342074 0.36645589E+03  0.82383831E+04                                 9.561755                            6.462864       0.121235       2.063153                    0.999594      25.290697      70.630838       0.637421       0.427425      -1.059421      -0.027839       0.035988       0.052698       0.069622       0.031935      -0.028443       0.057175      -0.049972      -0.024771      -0.079675       0.008023       0.071652             12.906450      16.573724       9.417632      -3.263066      14.488867      -0.972668       7.656759           0.000001
          140              C       7.894911      10.413299       1.249251      -0.116273      37.124668 0.44388655E+03  0.10552274E+05                                 9.845698                            7.130637      -0.085611       1.942131                    0.999515      30.054697      88.575460       0.599813       0.429552      -1.049756      -0.000706       0.008802       0.012376       0.015204      -0.019659       0.011475       0.014040      -0.035565       0.010635      -0.035235       0.007139       0.028095             12.512492      15.935301       7.999959      -3.546667      13.551805      -1.165391       8.050369           0.000001
          141              C       6.863014      10.431477       2.069373      -0.256538      37.532846 0.50521491E+03  0.12353444E+05                                 9.834643                            7.550839      -0.003176       1.969304                    0.998369      31.079546      91.637207       0.591900       0.423200      -1.058081       0.012627       0.009969       0.005399       0.016970      -0.018160       0.012619       0.006845      -0.011690       0.058869      -0.032761       0.009040       0.023721             11.926879      14.826653       6.439824      -3.596980      12.516201      -0.634546       8.437782           0.000001
          142              C       5.895627       9.320926       2.107792       0.629826      21.771099 0.24029185E+03  0.49411059E+04                                 7.249999                            5.525526      -0.047821       2.040960                    0.999514      22.200637      62.542614       0.625146       0.476474      -1.014350      -0.033755      -0.024203       0.018269       0.045375      -0.028245       0.036354      -0.041340       0.023434       0.064266      -0.048389      -0.026339       0.074729              8.624597       9.160345       3.072726      -2.020385       9.990501       1.365881       6.722944           0.000000
          143              C       3.188841       7.961300      11.372831       0.176294      24.115087 0.29498515E+03  0.63263959E+04                                 7.423348                            5.818298       0.441478       2.177517                    0.999727      24.758695      69.123697       0.663631       0.430351      -1.050114       0.034527      -0.011945      -0.050133       0.062033       0.000682      -0.006627       0.006983      -0.010466       0.023234      -0.012135      -0.001354       0.013489              8.478306       8.522540      -1.863760      -2.093478       5.117019      -0.030167      11.795359           0.000001
          144              C       4.898145       6.940079      10.585174      -0.103017      29.559002 0.38844601E+03  0.88934776E+04                                 8.280231                            6.548892       0.280701       2.068904                    0.999640      28.710806      81.892503       0.646143       0.414034      -1.063974       0.000366      -0.000124       0.102408       0.102409      -0.026743      -0.024512       0.014124       0.033449       0.017550      -0.034475      -0.013250       0.047725              9.385876       9.054617      -2.452532       0.724911       6.030425      -1.008035      13.072584           0.000000
          145              C       4.206357       7.416938       9.518945       0.175171      35.281415 0.36020690E+03  0.80453349E+04                                 9.504997                            6.375823       0.113850       2.060648                    0.999524      25.054478      69.241511       0.647981       0.423206      -1.064403      -0.058341       0.043658      -0.020272       0.075634      -0.062056      -0.027239       0.010055       0.067815       0.059470      -0.080917       0.005419       0.075498             12.839288       7.435634      -1.295492      -1.052054       5.844350      -0.359147      25.237881          -0.000000
          146              C       4.475944       7.306970       8.104394      -0.126016      38.105655 0.41737185E+03  0.97235608E+04                                 9.893620                            6.814605       0.146357       2.016996                    0.999722      29.341696      84.273452       0.630107       0.417243      -1.062501      -0.007277       0.007015       0.008039       0.012915      -0.013218      -0.005432       0.008125      -0.004117      -0.099927      -0.034797       0.003311       0.031486             13.157170       7.435177      -1.009995       0.493429       5.973587      -0.690639      26.062747          -0.000001
          147              C       3.664196       7.725398       7.142788      -0.239572      42.152383 0.47772976E+03  0.11525301E+05                                10.664763                            7.333172       0.014683       1.973821                    0.998340      30.804071      90.373426       0.601455       0.422117      -1.058195      -0.005463       0.003312       0.009911       0.011791       0.011373       0.002945       0.011530      -0.010044      -0.118114      -0.041399       0.007535       0.033865             14.449973       8.083398      -1.183432       0.600858       6.568592      -0.608928      28.697929           0.000002
          148              C       3.978687       7.595676       5.698041       0.628003      23.819987 0.25017691E+03  0.51779049E+04                                 7.709562                            5.617105      -0.087352       2.027339                    0.999673      22.144648      61.859980       0.625734       0.472943      -1.019884      -0.009853      -0.008928      -0.043075       0.045080       0.039240      -0.000094      -0.001668      -0.093715      -0.123014      -0.041344      -0.040297       0.081641              9.671957       7.239720      -1.154492      -0.073379       4.917912       0.230948      16.858238           0.000000
          149              C       4.997678       5.607064       1.719208       0.217761      24.631801 0.30131825E+03  0.65258639E+04                                 7.698872                            6.004077       0.129125       2.082287                    0.999191      24.870404      70.807624       0.630369       0.448640      -1.034588      -0.042391      -0.039131       0.006108       0.058013       0.008136       0.008574      -0.010942       0.001367       0.036881      -0.020227       0.001964       0.018263              9.097101       9.297109       2.338257      -0.646829      12.726379       2.381973       5.267815           0.000000
          150              C       2.985499       5.094966       2.260900      -0.103511      29.694469 0.38835348E+03  0.88806303E+04                                 8.278498                            6.531113       0.385766       2.101884                    0.999771      28.597564      81.215204       0.650296       0.411887      -1.066581       0.029235       0.089038       0.030438       0.098534       0.025860      -0.010419      -0.002737       0.057646      -0.023014      -0.034941      -0.009807       0.044748              9.575790       8.990165       1.234381      -1.098100      13.550820       3.149915       6.186384           0.000000
          151              C       3.502348       4.000667       1.638259       0.169076      35.341331 0.36645070E+03  0.82382419E+04                                 9.561663                            6.462858       0.121179       2.063138                    0.999594      25.290449      70.630169       0.637415       0.427430      -1.059417       0.059105      -0.019030      -0.031438       0.069598       0.028989      -0.039182       0.022282       0.048179      -0.166863      -0.079694       0.008077       0.071617             12.906246       9.665865       5.313357       0.623961      22.451292       4.768262       6.601581           0.000001
          152              C       2.916825       2.728597       1.328073      -0.116251      37.122964 0.44386622E+03  0.10551670E+05                                 9.845461                            7.130523      -0.085708       1.942108                    0.999515      30.053846      88.572471       0.599812       0.429558      -1.049752       0.014918      -0.001076      -0.002730       0.015204       0.002951      -0.010010      -0.017802       0.046987       0.027213      -0.035208       0.007127       0.028081             12.512109       9.185421       4.052713       0.210005      21.251605       4.409114       7.099301           0.000001
          153              C       3.457101       1.751662       0.627035      -0.256517      37.531399 0.50519561E+03  0.12352869E+05                                 9.834441                            7.550726      -0.003247       1.969291                    0.998369      31.078932      91.635381       0.591900       0.423203      -1.058078       0.011691       0.010565       0.006295       0.016968      -0.011717       0.002498      -0.013745       0.043961       0.022449      -0.032741       0.009047       0.023693             11.926557       9.344931       2.943232      -0.355716      19.137746       4.053694       7.296996           0.000001
          154              C       2.747885       0.477702       0.415661       0.629850      21.770392 0.24028335E+03  0.49408927E+04                                 7.249904                            5.525475      -0.047801       2.040971                    0.999513      22.200186      62.541311       0.625140       0.476482      -1.014345      -0.002842      -0.043775      -0.011660       0.045390      -0.025361       0.038940      -0.030014      -0.008936       0.121475      -0.048403      -0.026324       0.074727              8.624454       8.955441       2.147863      -1.379723      11.243046       1.980566       5.674875           0.000000
          155              C       1.967560       8.734195       0.728399       0.176294      24.115011 0.29498424E+03  0.63263593E+04                                 7.423274                            5.818246       0.441375       2.177485                    0.999727      24.758629      69.122987       0.663643       0.430345      -1.050120      -0.043018       0.037126       0.024894       0.062037      -0.003978      -0.006949      -0.000179       0.010791      -0.029288      -0.012104      -0.001354       0.013458              8.478215       8.949538      -4.145104      -0.675383       7.833873       1.018069       8.651234           0.000001
          156              C       1.008419       9.401974       2.522602      -0.103028      29.559109 0.38844056E+03  0.88933875E+04                                 8.280385                            6.548907       0.280641       2.068883                    0.999640      28.711469      81.896545       0.646129       0.414042      -1.063961       0.084796      -0.053552       0.020736       0.102412      -0.024311      -0.023886       0.019133       0.018793       0.049603      -0.034487      -0.013236       0.047723              9.386082       9.808107      -3.764408       1.451950       7.389302      -0.660310      10.960838           0.000000
          157              C       0.284104       9.899422       1.487845       0.175156      35.282255 0.36021384E+03  0.80455325E+04                                 9.505130                            6.375888       0.113865       2.060651                    0.999523      25.054716      69.242454       0.647977       0.423206      -1.064403      -0.001546       0.007703      -0.075228       0.075637      -0.053977      -0.027309       0.020617       0.036126       0.144080      -0.080937       0.005434       0.075503             12.839476      18.401156      -9.282436       2.264739      11.562033      -1.446160       8.555239          -0.000000
          158              C      -0.908006      10.714639       1.487561      -0.126014      38.107860 0.41739821E+03  0.97242668E+04                                 9.893832                            6.814731       0.146337       2.016991                    0.999722      29.341351      84.271116       0.630118       0.417232      -1.062515       0.009412      -0.003541      -0.008115       0.012922       0.017212      -0.020514       0.005221      -0.004439       0.065565      -0.034813       0.003317       0.031496             13.157509      19.121212      -8.993572       3.682588      11.398449      -2.141322       8.952866          -0.000000
          159              C      -1.594624      11.053866       0.404887      -0.239574      42.151940 0.47772439E+03  0.11525089E+05                                10.664448                            7.332960       0.014682       1.973826                    0.998340      30.803693      90.370702       0.601488       0.422097      -1.058212       0.009202      -0.006003      -0.004290       0.011795       0.035554      -0.009159       0.008857      -0.009311       0.011956      -0.041418       0.007539       0.033878             14.449538      21.187043      -9.880335       4.009704      12.328118      -2.376789       9.833453           0.000002
          160              C      -2.815968      11.896256       0.446141       0.628014      23.819397 0.25016968E+03  0.51777125E+04                                 7.709411                            5.617009      -0.087275       2.027372                    0.999674      22.144256      61.858429       0.625743       0.472941      -1.019887      -0.041954       0.011391      -0.012041       0.045110       0.054482      -0.013897      -0.021168      -0.043606      -0.104652      -0.041365      -0.040262       0.081627              9.671757      13.163446      -5.416719       1.683961       7.940158      -0.385246       7.911666           0.000000
          161              C      -2.530500       3.667045      12.457491       0.217761      24.631801 0.30131824E+03  0.65258638E+04                                 7.698872                            6.004077       0.129125       2.082286                    0.999191      24.870404      70.807626       0.630369       0.448640      -1.034588       0.042391       0.039131      -0.006108       0.058013       0.008136       0.008574      -0.010942       0.001367       0.036881      -0.020227       0.001964       0.018263              9.097102       9.297110       2.338257      -0.646829      12.726380       2.381973       5.267816           0.000000
          162              C      -0.518321       4.179143      11.915799      -0.103511      29.694467 0.38835345E+03  0.88806296E+04                                 8.278498                            6.531113       0.385766       2.101884                    0.999771      28.597563      81.215200       0.650296       0.411887      -1.066581      -0.029235      -0.089038      -0.030438       0.098534       0.025860      -0.010419      -0.002737       0.057646      -0.023014      -0.034941      -0.009807       0.044748              9.575789       8.990165       1.234380      -1.098100      13.550819       3.149915       6.186384           0.000000
          163              C      -1.035170       5.273442      12.538440       0.169076      35.341331 0.36645070E+03  0.82382420E+04                                 9.561662                            6.462858       0.121179       2.063138                    0.999594      25.290449      70.630166       0.637415       0.427430      -1.059417      -0.059105       0.019030       0.031438       0.069598       0.028989      -0.039182       0.022282       0.048179      -0.166863      -0.079694       0.008077       0.071617             12.906245       9.665865       5.313356       0.623961      22.451291       4.768261       6.601581           0.000001
          164              C      -0.449647       6.545512      12.848626      -0.116251      37.122959 0.44386615E+03  0.10551668E+05                                 9.845460                            7.130522      -0.085708       1.942108                    0.999515      30.053844      88.572461       0.599812       0.429558      -1.049752      -0.014918       0.001076       0.002730       0.015204       0.002951      -0.010010      -0.017802       0.046987       0.027213      -0.035208       0.007127       0.028081             12.512108       9.185421       4.052712       0.210005      21.251603       4.409113       7.099300           0.000001
          165              C      -0.989923       7.522447      13.549664      -0.256517      37.531395 0.50519555E+03  0.12352868E+05                                 9.834440                            7.550726      -0.003247       1.969291                    0.998369      31.078930      91.635375       0.591900       0.423203      -1.058078      -0.011691      -0.010565      -0.006295       0.016968      -0.011717       0.002498      -0.013745       0.043961       0.022449      -0.032741       0.009047       0.023693             11.926557       9.344930       2.943232      -0.355716      19.137745       4.053694       7.296995           0.000001
          166              C      -0.280707       8.796407      13.761038       0.629850      21.770390 0.24028333E+03  0.49408921E+04                                 7.249905                            5.525475      -0.047801       2.040971                    0.999513      22.200185      62.541311       0.625140       0.476482      -1.014345       0.002842       0.043775       0.011660       0.045390      -0.025361       0.038940      -0.030014      -0.008936       0.121475      -0.048403      -0.026324       0.074727              8.624454       8.955441       2.147863      -1.379723      11.243046       1.980566       5.674875           0.000000
          167              C       0.499618       0.539914      13.448300       0.176294      24.115010 0.29498424E+03  0.63263592E+04                                 7.423274                            5.818246       0.441375       2.177485                    0.999727      24.758628      69.122984       0.663643       0.430345      -1.050120       0.043018      -0.037126      -0.024894       0.062037      -0.003978      -0.006949      -0.000179       0.010791      -0.029288      -0.012104      -0.001354       0.013458              8.478215       8.949538      -4.145104      -0.675383       7.833873       1.018069       8.651234           0.000001
          168              C       1.458759      -0.127865      11.654097      -0.103028      29.559110 0.38844056E+03  0.88933878E+04                                 8.280385                            6.548907       0.280641       2.068883                    0.999640      28.711470      81.896547       0.646129       0.414042      -1.063961      -0.084796       0.053552      -0.020736       0.102412      -0.024311      -0.023886       0.019133       0.018793       0.049603      -0.034487      -0.013236       0.047723              9.386082       9.808107      -3.764409       1.451950       7.389302      -0.660310      10.960837           0.000000
          169              C       2.183074      -0.625313      12.688854       0.175156      35.282256 0.36021384E+03  0.80455325E+04                                 9.505130                            6.375888       0.113865       2.060651                    0.999523      25.054716      69.242453       0.647977       0.423206      -1.064403       0.001546      -0.007703       0.075228       0.075637      -0.053977      -0.027309       0.020617       0.036126       0.144080      -0.080937       0.005434       0.075503             12.839476      18.401157      -9.282436       2.264738      11.562034      -1.446160       8.555239          -0.000000
          170              C       3.375184      -1.440530      12.689138      -0.126014      38.107861 0.41739823E+03  0.97242673E+04                                 9.893832                            6.814731       0.146336       2.016991                    0.999722      29.341352      84.271124       0.630118       0.417232      -1.062515      -0.009412       0.003541       0.008115       0.012922       0.017212      -0.020514       0.005221      -0.004439       0.065565      -0.034813       0.003317       0.031496             13.157510      19.121213      -8.993573       3.682588      11.398450      -2.141322       8.952867          -0.000001
          171              C       4.061802      -1.779757      13.771812      -0.239574      42.151945 0.47772443E+03  0.11525090E+05                                10.664449                            7.332960       0.014681       1.973826                    0.998340      30.803694      90.370710       0.601488       0.422097      -1.058212      -0.009202       0.006003       0.004290       0.011795       0.035554      -0.009159       0.008857      -0.009311       0.011956      -0.041418       0.007539       0.033878             14.449540      21.187046      -9.880336       4.009705      12.328119      -2.376789       9.833454           0.000002
          172              C       5.283146      -2.622147      13.730558       0.628014      23.819398 0.25016969E+03  0.51777128E+04                                 7.709411                            5.617010      -0.087275       2.027372                    0.999674      22.144257      61.858435       0.625743       0.472941      -1.019887       0.041954      -0.011391       0.012041       0.045110       0.054482      -0.013897      -0.021168      -0.043606      -0.104652      -0.041365      -0.040262       0.081627              9.671758      13.163448      -5.416720       1.683961       7.940158      -0.385247       7.911667           0.000000
          173              C       9.508443      -3.952924      12.635267       0.217681      24.632178 0.30132680E+03  0.65260693E+04                                 7.698738                            6.003954       0.129297       2.082326                    0.999192      24.870751      70.807788       0.630411       0.448609      -1.034610       0.022258       0.051923       0.013386       0.058057      -0.004709       0.016047      -0.006492      -0.007512      -0.021232      -0.020227       0.001948       0.018279              9.096935       9.887995       4.255727      -2.004015      10.062021       1.023802       7.340788           0.000000
          174              C      -7.492026      -2.242426      13.925488      -0.103483      29.693445 0.38833549E+03  0.88801096E+04                                 8.278228                            6.530883       0.385878       2.101919                    0.999772      28.597192      81.213451       0.650320       0.411877      -1.066588      -0.077656      -0.058430       0.016405       0.098558       0.002451       0.012835       0.033118      -0.035826      -0.030211      -0.034959      -0.009868       0.044827              9.575459      11.162186       3.729385      -3.108375       9.521460       0.677790       8.042731           0.000000
          175              C      -6.458094      -2.129698      13.047667       0.169073      35.342076 0.36645591E+03  0.82383838E+04                                 9.561755                            6.462864       0.121234       2.063153                    0.999594      25.290698      70.630840       0.637421       0.427425      -1.059421       0.027839      -0.035988      -0.052698       0.069622       0.031935      -0.028443       0.057175      -0.049972      -0.024771      -0.079675       0.008023       0.071652             12.906450      16.573724       9.417632      -3.263066      14.488867      -0.972668       7.656759           0.000001
          176              C      -5.427733      -1.139190      12.927448      -0.116273      37.124664 0.44388650E+03  0.10552272E+05                                 9.845698                            7.130637      -0.085611       1.942131                    0.999515      30.054696      88.575458       0.599813       0.429552      -1.049756       0.000706      -0.008802      -0.012376       0.015204      -0.019659       0.011475       0.014040      -0.035565       0.010635      -0.035235       0.007139       0.028095             12.512492      15.935301       7.999959      -3.546667      13.551805      -1.165391       8.050369           0.000001
          177              C      -4.395836      -1.157368      12.107326      -0.256538      37.532848 0.50521494E+03  0.12353445E+05                                 9.834644                            7.550840      -0.003176       1.969304                    0.998369      31.079548      91.637215       0.591900       0.423200      -1.058081      -0.012627      -0.009969      -0.005399       0.016970      -0.018160       0.012619       0.006845      -0.011690       0.058869      -0.032761       0.009040       0.023721             11.926879      14.826654       6.439825      -3.596980      12.516202      -0.634546       8.437783           0.000001
          178              C      -3.428449      -0.046817      12.068907       0.629826      21.771099 0.24029184E+03  0.49411059E+04                                 7.250000                            5.525527      -0.047820       2.040960                    0.999514      22.200637      62.542616       0.625146       0.476474      -1.014350       0.033755       0.024203      -0.018269       0.045375      -0.028245       0.036354      -0.041340       0.023434       0.064266      -0.048389      -0.026339       0.074729              8.624597       9.160346       3.072727      -2.020386       9.990502       1.365881       6.722944           0.000000
          179              C      -0.721663       1.312809       2.803868       0.176294      24.115087 0.29498515E+03  0.63263959E+04                                 7.423348                            5.818298       0.441478       2.177517                    0.999727      24.758695      69.123697       0.663631       0.430351      -1.050114      -0.034527       0.011945       0.050133       0.062033       0.000682      -0.006627       0.006983      -0.010466       0.023234      -0.012135      -0.001354       0.013489              8.478306       8.522540      -1.863760      -2.093478       5.117019      -0.030167      11.795359           0.000001
          180              C      -2.430967       2.334030       3.591525      -0.103017      29.559001 0.38844600E+03  0.88934771E+04                                 8.280231                            6.548892       0.280701       2.068904                    0.999640      28.710805      81.892498       0.646143       0.414034      -1.063974      -0.000366       0.000124      -0.102408       0.102409      -0.026743      -0.024512       0.014124       0.033449       0.017550      -0.034476      -0.013250       0.047725              9.385875       9.054616      -2.452532       0.724911       6.030425      -1.008035      13.072585           0.000000
          181              C      -1.739179       1.857171       4.657754       0.175171      35.281417 0.36020692E+03  0.80453355E+04                                 9.504997                            6.375822       0.113850       2.060648                    0.999524      25.054479      69.241511       0.647981       0.423206      -1.064403       0.058341      -0.043658       0.020272       0.075634      -0.062056      -0.027239       0.010055       0.067815       0.059470      -0.080917       0.005419       0.075498             12.839288       7.435634      -1.295492      -1.052054       5.844349      -0.359147      25.237880          -0.000000
          182              C      -2.008766       1.967139       6.072305      -0.126016      38.105650 0.41737179E+03  0.97235589E+04                                 9.893619                            6.814604       0.146357       2.016996                    0.999722      29.341694      84.273443       0.630107       0.417243      -1.062501       0.007277      -0.007015      -0.008039       0.012915      -0.013218      -0.005432       0.008125      -0.004117      -0.099927      -0.034797       0.003311       0.031486             13.157169       7.435176      -1.009995       0.493429       5.973587      -0.690639      26.062743          -0.000001
          183              C      -1.197018       1.548711       7.033911      -0.239572      42.152385 0.47772978E+03  0.11525302E+05                                10.664764                            7.333172       0.014683       1.973821                    0.998340      30.804071      90.373429       0.601455       0.422117      -1.058195       0.005463      -0.003312      -0.009911       0.011791       0.011373       0.002945       0.011530      -0.010044      -0.118114      -0.041399       0.007535       0.033865             14.449974       8.083398      -1.183432       0.600858       6.568592      -0.608928      28.697930           0.000002
          184              C      -1.511509       1.678433       8.478658       0.628003      23.819986 0.25017691E+03  0.51779048E+04                                 7.709562                            5.617105      -0.087352       2.027339                    0.999673      22.144648      61.859977       0.625735       0.472943      -1.019884       0.009853       0.008928       0.043075       0.045080       0.039240      -0.000094      -0.001668      -0.093715      -0.123014      -0.041344      -0.040297       0.081641              9.671956       7.239720      -1.154492      -0.073379       4.917912       0.230948      16.858236           0.000000
          185              N      -7.146072       7.805051      11.803803      -0.265977      39.979802 0.53522373E+03  0.13031747E+05                                 9.831925                            7.457294      -0.058258       1.999088                    0.998724      28.420041      78.670216       0.645625       0.389635      -1.100526      -0.104162       0.057732      -0.055563       0.131415       0.013370      -0.016945      -0.010816      -0.010290       0.207538      -0.049491      -0.023852       0.073342             12.626424      17.965211      -6.901439       2.452579       9.845676      -2.623337      10.068387          -0.000001
          186              N      -9.100009       8.695483      12.242288      -0.264333      30.558990 0.40524993E+03  0.93166692E+04                                 8.469956                            6.681224      -0.352968       1.944160                    0.997359      26.901639      75.287963       0.644983       0.413067      -1.071485       0.040188      -0.019289      -0.040991       0.060559      -0.040151       0.012447      -0.028274       0.035134       0.081039      -0.060859       0.005042       0.055817             10.011234      12.641667      -3.763001       0.480780       7.000241      -2.141772      10.391795           0.000002
          187              N      -4.041295       8.267928      11.383180      -0.280521      36.747769 0.52282182E+03  0.12628115E+05                                 9.191222                            7.326396       0.164887       2.068865                    0.999328      28.266066      77.383608       0.658662       0.384998      -1.106209       0.121732       0.049878      -0.043638       0.138603      -0.040425      -0.034522       0.044426      -0.053108       0.017785      -0.054272      -0.030501       0.084773             10.733111      13.725028       3.728782      -3.124126      11.722483      -0.112242       6.751822           0.000000
          188              N      -2.838007      10.093194      11.425711      -0.258437      28.201207 0.38053473E+03  0.86019479E+04                                 7.962331                            6.438043      -0.262567       1.975827                    0.997884      26.499412      73.260898       0.663375       0.408455      -1.075742      -0.002051      -0.058036      -0.014825       0.059935       0.012503      -0.052108       0.014249       0.031902      -0.070242      -0.061977       0.001672       0.060304              8.927389      11.288496       1.897024      -2.763126       9.143875       1.077354       6.349797           0.000000
          189              N       3.217547      12.080962       6.514193      -0.265979      39.979535 0.53522314E+03  0.13031710E+05                                 9.831813                            7.457230      -0.058171       1.999116                    0.998723      28.420086      78.669903       0.645637       0.389629      -1.100532      -0.029730       0.010611      -0.127555       0.131403      -0.047555       0.011423      -0.010279       0.005018      -0.142540      -0.049472      -0.023858       0.073330             12.626267       7.320992      -1.909268       1.039204       7.790345      -0.040390      22.767465          -0.000001
          190              N       3.781431      11.377731       4.516555      -0.264324      30.558367 0.40524198E+03  0.93164544E+04                                 8.469911                            6.681222      -0.353088       1.944131                    0.997358      26.901259      75.287133       0.644972       0.413075      -1.071479      -0.038612       0.030594       0.035251       0.060576      -0.040773       0.016902      -0.016233       0.001743       0.120578      -0.060879       0.005057       0.055822             10.011144       7.048665      -2.870236       0.870093       8.110755       0.173239      14.874012           0.000002
          191              N      10.893493      -1.184976       8.759073      -0.280512      36.747469 0.52281584E+03  0.12627965E+05                                 9.191235                            7.326392       0.164946       2.068891                    0.999328      28.266001      77.384023       0.658656       0.385002      -1.106204       0.008419       0.121589       0.065987       0.138597      -0.013484      -0.063486      -0.003206       0.072249       0.002945      -0.054246      -0.030509       0.084754             10.733145       8.091168       2.566692      -1.383221      15.451024       3.360601       8.657244           0.000000
          192              N      -5.028380       0.644000       8.807274      -0.258452      28.200173 0.38051966E+03  0.86014697E+04                                 7.961857                            6.437701      -0.262452       1.975864                    0.997886      26.499290      73.258519       0.663429       0.408428      -1.075767      -0.043988      -0.031439       0.025791       0.059905      -0.000070      -0.036561       0.042387      -0.043061      -0.042137      -0.061990       0.001621       0.060369              8.926782       7.875256       1.366153      -1.821716      11.182420       3.084917       7.722670           0.000000
          193              N      -0.750369      -2.806853       7.662506      -0.265979      39.979536 0.53522314E+03  0.13031710E+05                                 9.831813                            7.457230      -0.058171       1.999116                    0.998723      28.420086      78.669905       0.645636       0.389629      -1.100532       0.029730      -0.010611       0.127555       0.131403      -0.047555       0.011423      -0.010279       0.005018      -0.142540      -0.049472      -0.023858       0.073330             12.626268       7.320992      -1.909269       1.039204       7.790346      -0.040390      22.767465          -0.000000
          194              N      -1.314253      -2.103622       9.660144      -0.264324      30.558369 0.40524201E+03  0.93164551E+04                                 8.469911                            6.681222      -0.353088       1.944131                    0.997358      26.901260      75.287135       0.644973       0.413075      -1.071479       0.038612      -0.030594      -0.035251       0.060576      -0.040773       0.016902      -0.016233       0.001743       0.120578      -0.060879       0.005057       0.055822             10.011144       7.048665      -2.870236       0.870093       8.110755       0.173239      14.874012           0.000002
          195              N      -8.426315      10.459085       5.417626      -0.280512      36.747469 0.52281584E+03  0.12627965E+05                                 9.191234                            7.326392       0.164946       2.068891                    0.999328      28.266001      77.384022       0.658656       0.385002      -1.106204      -0.008419      -0.121589      -0.065987       0.138597      -0.013484      -0.063486      -0.003206       0.072250       0.002945      -0.054246      -0.030509       0.084754             10.733145       8.091168       2.566692      -1.383221      15.451024       3.360601       8.657243           0.000000
          196              N       7.495558       8.630109       5.369425      -0.258452      28.200173 0.38051966E+03  0.86014697E+04                                 7.961857                            6.437701      -0.262452       1.975864                    0.997886      26.499290      73.258519       0.663429       0.408428      -1.075767       0.043988       0.031439      -0.025791       0.059905      -0.000070      -0.036561       0.042387      -0.043061      -0.042137      -0.061990       0.001621       0.060369              8.926782       7.875256       1.366153      -1.821716      11.182420       3.084918       7.722670           0.000000
          197              N       9.613250       1.469058       2.372896      -0.265977      39.979802 0.53522373E+03  0.13031746E+05                                 9.831925                            7.457293      -0.058258       1.999088                    0.998724      28.420041      78.670213       0.645625       0.389635      -1.100526       0.104162      -0.057732       0.055563       0.131415       0.013370      -0.016945      -0.010816      -0.010290       0.207538      -0.049491      -0.023852       0.073342             12.626423      17.965209      -6.901438       2.452578       9.845675      -2.623337      10.068386          -0.000001
          198              N      11.567187       0.578626       1.934411      -0.264333      30.558990 0.40524993E+03  0.93166691E+04                                 8.469957                            6.681224      -0.352968       1.944160                    0.997359      26.901639      75.287964       0.644983       0.413067      -1.071485      -0.040188       0.019289       0.040991       0.060559      -0.040151       0.012447      -0.028274       0.035134       0.081039      -0.060859       0.005042       0.055817             10.011234      12.641667      -3.763001       0.480780       7.000241      -2.141772      10.391795           0.000002
          199              N       6.508473       1.006181       2.793519      -0.280521      36.747769 0.52282181E+03  0.12628114E+05                                 9.191222                            7.326396       0.164887       2.068866                    0.999328      28.266066      77.383607       0.658662       0.384998      -1.106209      -0.121732      -0.049878       0.043638       0.138603      -0.040425      -0.034522       0.044426      -0.053108       0.017785      -0.054272      -0.030501       0.084773             10.733111      13.725028       3.728782      -3.124126      11.722483      -0.112242       6.751822           0.000000
          200              N       5.305185      -0.819085       2.750988      -0.258437      28.201206 0.38053469E+03  0.86019467E+04                                 7.962330                            6.438043      -0.262567       1.975827                    0.997884      26.499412      73.260896       0.663375       0.408455      -1.075742       0.002051       0.058036       0.014825       0.059935       0.012503      -0.052108       0.014249       0.031902      -0.070242      -0.061977       0.001672       0.060304              8.927389      11.288495       1.897024      -2.763126       9.143874       1.077354       6.349797           0.000000
          201              N      10.670082      12.665052       0.497886      -0.265972      39.976723 0.53518333E+03  0.13030333E+05                                 9.830847                            7.456592      -0.058292       1.999076                    0.998724      28.419090      78.662658       0.645719       0.389591      -1.100572      -0.096775      -0.078723       0.041365       0.131430      -0.002571       0.012549       0.049219      -0.080331       0.008020      -0.049483      -0.023929       0.073412             12.624855      16.669156       6.143240      -5.513740      11.041908      -1.135791      10.163502          -0.000001
          202              N       9.029137      12.511998       1.942491      -0.264306      30.557782 0.40523305E+03  0.93162189E+04                                 8.469933                            6.681271      -0.353060       1.944143                    0.997359      26.900935      75.286660       0.644951       0.413090      -1.071466       0.034628      -0.026304      -0.042132       0.060549       0.044044      -0.023273       0.023021      -0.009904      -0.069150      -0.060988       0.005100       0.055888             10.011134      10.944126       3.791540      -3.326190       9.765919       0.949209       9.323356           0.000002
          203              N       4.254329       7.284743      11.753476      -0.280502      36.748417 0.52282941E+03  0.12628435E+05                                 9.191603                            7.326655       0.164692       2.068812                    0.999327      28.266103      77.385960       0.658618       0.385019      -1.106186       0.007019       0.012653      -0.137849       0.138606      -0.048221      -0.026573       0.029359       0.057583      -0.098870      -0.054489      -0.030288       0.084778             10.733622       9.205148      -1.768458       0.961161       6.167150      -1.534169      16.828569           0.000000
          204              N       3.119579       8.072306      10.058368      -0.258431      28.202238 0.38055345E+03  0.86025377E+04                                 7.962710                            6.438329      -0.262476       1.975847                    0.997886      26.500423      73.266095       0.663335       0.408472      -1.075724       0.051568      -0.024250       0.018491       0.059910      -0.030379      -0.018037       0.007879       0.036956       0.158519      -0.062013       0.001654       0.060359              8.927854       8.069446      -2.124967      -0.522107       5.820229      -0.824756      12.893886          -0.000000
          205              N       3.914401       6.105484       2.296625      -0.265958      39.973899 0.53514568E+03  0.13029087E+05                                 9.830082                            7.456097      -0.057868       1.999217                    0.998721      28.418126      78.657027       0.645776       0.389567      -1.100598      -0.022341      -0.125843      -0.030656       0.131436       0.025954      -0.023579      -0.017079       0.096615      -0.064585      -0.049482      -0.023902       0.073384             12.623756       9.179857       0.852589      -0.749461      20.737365       5.553020       7.954046          -0.000001
          206              N       4.791277       4.358767       1.305107      -0.264318      30.557048 0.40522383E+03  0.93158797E+04                                 8.469464                            6.680931      -0.352721       1.944249                    0.997363      26.900510      75.282998       0.645011       0.413057      -1.071496      -0.044167       0.023555       0.034101       0.060568       0.030807      -0.015375       0.028089      -0.020382      -0.127579      -0.060969       0.005054       0.055915             10.010533      10.136072       0.761796      -1.203733      13.923653       3.031405       5.971873           0.000002
          207              N       2.069818       8.667317       2.041019      -0.280506      36.749774 0.52285054E+03  0.12629097E+05                                 9.191894                            7.326850       0.164738       2.068818                    0.999329      28.266634      77.388353       0.658602       0.385024      -1.106180      -0.106296       0.084375      -0.028218       0.138616      -0.007532      -0.043061       0.036020       0.027710       0.160130      -0.054488      -0.030292       0.084780             10.733989      12.118683      -5.117750       2.645052       9.239997      -1.143541      10.843287           0.000000
          208              N       0.929207       9.458590       0.351582      -0.258429      28.201262 0.38053807E+03  0.86020940E+04                                 7.962517                            6.438189      -0.262430       1.975865                    0.997887      26.499739      73.263546       0.663345       0.408470      -1.075726       0.009624       0.002302       0.059102       0.059925      -0.055984      -0.006293       0.007600       0.044852       0.009377      -0.061990       0.001674       0.060316              8.927614       9.521009      -4.128799       0.536188       7.775215      -0.444774       9.486619           0.000000
          209              N      -1.447223       3.168625      11.880074      -0.265958      39.973899 0.53514568E+03  0.13029087E+05                                 9.830082                            7.456097      -0.057868       1.999217                    0.998721      28.418126      78.657027       0.645776       0.389567      -1.100598       0.022341       0.125843       0.030656       0.131436       0.025954      -0.023579      -0.017079       0.096615      -0.064585      -0.049482      -0.023902       0.073384             12.623756       9.179857       0.852589      -0.749461      20.737365       5.553020       7.954046          -0.000001
          210              N      -2.324099       4.915342      12.871592      -0.264318      30.557048 0.40522383E+03  0.93158795E+04                                 8.469464                            6.680931      -0.352721       1.944249                    0.997363      26.900510      75.282997       0.645011       0.413057      -1.071496       0.044167      -0.023555      -0.034101       0.060568       0.030807      -0.015375       0.028089      -0.020382      -0.127579      -0.060969       0.005054       0.055915             10.010532      10.136072       0.761796      -1.203733      13.923653       3.031405       5.971873           0.000002
          211              N       0.397360       0.606792      12.135680      -0.280506      36.749774 0.52285054E+03  0.12629097E+05                                 9.191894                            7.326850       0.164738       2.068818                    0.999329      28.266634      77.388353       0.658602       0.385024      -1.106180       0.106296      -0.084375       0.028218       0.138616      -0.007532      -0.043061       0.036020       0.027710       0.160130      -0.054488      -0.030292       0.084780             10.733989      12.118683      -5.117750       2.645052       9.239997      -1.143541      10.843287           0.000000
          212              N       1.537971      -0.184481      13.825117      -0.258429      28.201261 0.38053805E+03  0.86020935E+04                                 7.962517                            6.438189      -0.262430       1.975865                    0.997887      26.499738      73.263544       0.663345       0.408470      -1.075726      -0.009624      -0.002302      -0.059102       0.059925      -0.055984      -0.006293       0.007600       0.044852       0.009377      -0.061990       0.001674       0.060316              8.927614       9.521009      -4.128800       0.536188       7.775215      -0.444774       9.486619           0.000000
          213              N      -8.202904      -3.390943      13.678813      -0.265972      39.976723 0.53518333E+03  0.13030333E+05                                 9.830847                            7.456592      -0.058293       1.999076                    0.998724      28.419090      78.662660       0.645719       0.389591      -1.100572       0.096775       0.078723      -0.041365       0.131430      -0.002571       0.012549       0.049219      -0.080331       0.008020      -0.049483      -0.023929       0.073412             12.624856      16.669157       6.143240      -5.513740      11.041908      -1.135791      10.163503          -0.000001
          214              N      -6.561959      -3.237889      12.234208      -0.264306      30.557786 0.40523310E+03  0.93162204E+04                                 8.469934                            6.681272      -0.353060       1.944142                    0.997359      26.900937      75.286668       0.644951       0.413090      -1.071466      -0.034628       0.026304       0.042132       0.060549       0.044044      -0.023273       0.023021      -0.009904      -0.069150      -0.060988       0.005100       0.055888             10.011135      10.944127       3.791541      -3.326191       9.765920       0.949209       9.323357           0.000002
          215              N      -1.787151       1.989366       2.423223      -0.280502      36.748418 0.52282944E+03  0.12628436E+05                                 9.191603                            7.326655       0.164692       2.068812                    0.999327      28.266104      77.385962       0.658618       0.385019      -1.106186      -0.007019      -0.012653       0.137849       0.138606      -0.048221      -0.026573       0.029359       0.057583      -0.098870      -0.054489      -0.030288       0.084778             10.733622       9.205148      -1.768458       0.961161       6.167150      -1.534170      16.828569           0.000000
          216              N      -0.652401       1.201803       4.118331      -0.258431      28.202238 0.38055345E+03  0.86025376E+04                                 7.962710                            6.438329      -0.262476       1.975847                    0.997886      26.500423      73.266094       0.663336       0.408472      -1.075724      -0.051568       0.024250      -0.018491       0.059910      -0.030379      -0.018037       0.007879       0.036956       0.158519      -0.062013       0.001654       0.060359              8.927854       8.069446      -2.124967      -0.522107       5.820229      -0.824757      12.893886           0.000000
          217              O      11.636096      -3.993519       9.831257      -0.592111      38.974452 0.62521757E+03  0.15552909E+05                                 9.047009                            7.679815       0.283196       2.143957                    0.996356      27.849263      73.613752       0.696024       0.353754      -1.147229       0.006650      -0.009708      -0.032613       0.034671      -0.044072      -0.014223       0.019772       0.060173      -0.085183      -0.047189      -0.025144       0.072332             10.045022      12.631802      -3.841757      -1.135283       8.082232       0.341687       9.421033           0.000000
          218              O       5.687274      10.967673       8.205473      -0.568362      36.556110 0.55812930E+03  0.13487113E+05                                 8.692510                            7.289726       0.681044       2.281138                    0.994575      27.221962      70.774598       0.709910       0.357042      -1.145297      -0.005503       0.004327       0.010557       0.012667       0.058939      -0.011589       0.016367      -0.032111       0.134268      -0.086269       0.035757       0.050512             10.181481       7.219075      -0.600612      -0.433594       6.018907      -1.168483      17.306459           0.000000
          219              O       8.693992      -3.318266       9.269576      -0.568414      32.699079 0.47616197E+03  0.11106092E+05                                 8.100634                            6.673736       0.547061       2.227321                    0.997804      27.302565      70.724925       0.748661       0.350764      -1.145452       0.014711      -0.034267      -0.013382       0.039620       0.067221       0.015831      -0.018178      -0.009897      -0.063417      -0.068880      -0.009160       0.078040              9.427907      10.519746       4.985578      -2.184794      11.293452      -1.664781       6.470524           0.000001
          220              O       1.589890      10.026751       8.681527      -0.604308      31.090824 0.50037096E+03  0.11783734E+05                                 7.714331                            6.844708       0.776036       2.290451                    0.998244      27.729218      71.528454       0.740741       0.351115      -1.148334      -0.013054       0.017748      -0.001045       0.022057      -0.084743       0.029411       0.014279      -0.012584       0.095749      -0.107951       0.036260       0.071691              8.146782       9.072017      -1.942969      -2.609901       7.983166       1.093353       7.385164          -0.000000
          221              O      -4.567859       6.262708      13.683350      -0.592169      38.974866 0.62523077E+03  0.15553273E+05                                 9.046946                            7.679803       0.283266       2.143982                    0.996353      27.849581      73.613966       0.696039       0.353746      -1.147240      -0.031281       0.014296       0.004098       0.034636      -0.007126      -0.027936       0.029505       0.022726       0.163073      -0.047159      -0.025195       0.072354             10.044922       8.530553      -2.051830      -1.592476       7.459402       1.410820      14.144811           0.000000
          222              O       1.333369      13.723372       0.592019      -0.568442      36.559506 0.55819561E+03  0.13489145E+05                                 8.693148                            7.290231       0.680814       2.281053                    0.994573      27.223112      70.779219       0.709873       0.357049      -1.145289       0.010253      -0.005591      -0.004727       0.012598      -0.001812       0.012933       0.006046       0.013555      -0.253975      -0.086212       0.035763       0.050449             10.182265      12.539682      -5.505073       1.848834      10.096428      -1.126065       7.910685           0.000000
          223              O      -5.091190       5.406992      10.781380      -0.568464      32.696480 0.47612299E+03  0.11104923E+05                                 8.100021                            6.673313       0.547229       2.227363                    0.997805      27.302810      70.724061       0.748712       0.350748      -1.145468      -0.027525      -0.007515       0.027469       0.039606       0.042411       0.035095       0.004345      -0.065813      -0.126115      -0.068858      -0.009176       0.078034              9.427094       6.732877       2.719737      -0.043752      15.676861       1.490655       5.871544           0.000001
          224              O      -6.698696       4.437441      11.963433      -0.604375      31.091661 0.50039021E+03  0.11784308E+05                                 7.714457                            6.844825       0.775952       2.290409                    0.998243      27.730096      71.531221       0.740736       0.351113      -1.148334       0.006814       0.005157      -0.020283       0.022010      -0.037221      -0.009888      -0.035828       0.113880       0.190943      -0.107900       0.036187       0.071712              8.146914       7.650421      -1.098803      -2.914746       7.484259       1.340193       9.306063          -0.000000
          225              O       7.035037       3.011401       0.493349      -0.592169      38.974866 0.62523077E+03  0.15553273E+05                                 9.046946                            7.679803       0.283266       2.143982                    0.996353      27.849581      73.613966       0.696039       0.353746      -1.147240       0.031281      -0.014296      -0.004098       0.034636      -0.007126      -0.027936       0.029505       0.022726       0.163073      -0.047159      -0.025195       0.072354             10.044922       8.530553      -2.051830      -1.592476       7.459402       1.410820      14.144811           0.000000
          226              O       1.133809      -4.449263      13.584680      -0.568442      36.559507 0.55819562E+03  0.13489146E+05                                 8.693148                            7.290231       0.680814       2.281053                    0.994573      27.223112      70.779220       0.709873       0.357049      -1.145289      -0.010253       0.005591       0.004727       0.012598      -0.001812       0.012933       0.006046       0.013555      -0.253975      -0.086212       0.035763       0.050449             10.182265      12.539683      -5.505073       1.848834      10.096428      -1.126065       7.910685           0.000000
          227              O       7.558368       3.867117       3.395319      -0.568464      32.696476 0.47612292E+03  0.11104921E+05                                 8.100020                            6.673312       0.547229       2.227363                    0.997805      27.302809      70.724056       0.748712       0.350748      -1.145468       0.027525       0.007515      -0.027469       0.039606       0.042411       0.035095       0.004345      -0.065813      -0.126115      -0.068858      -0.009176       0.078034              9.427093       6.732876       2.719736      -0.043752      15.676859       1.490655       5.871543           0.000001
          228              O       9.165874       4.836668       2.213266      -0.604375      31.091661 0.50039020E+03  0.11784308E+05                                 7.714458                            6.844825       0.775953       2.290409                    0.998243      27.730095      71.531220       0.740736       0.351113      -1.148334      -0.006814      -0.005157       0.020283       0.022010      -0.037221      -0.009888      -0.035828       0.113880       0.190943      -0.107900       0.036187       0.071712              8.146915       7.650421      -1.098803      -2.914746       7.484259       1.340193       9.306064          -0.000000
          229              O      -9.168918      13.267628       4.345442      -0.592111      38.974450 0.62521751E+03  0.15552907E+05                                 9.047008                            7.679814       0.283196       2.143957                    0.996356      27.849262      73.613747       0.696024       0.353754      -1.147229      -0.006650       0.009708       0.032613       0.034671      -0.044072      -0.014223       0.019772       0.060173      -0.085183      -0.047189      -0.025144       0.072332             10.045022      12.631801      -3.841757      -1.135283       8.082231       0.341687       9.421032           0.000000
          230              O      -3.220096      -1.693564       5.971226      -0.568362      36.556109 0.55812928E+03  0.13487112E+05                                 8.692510                            7.289726       0.681044       2.281138                    0.994575      27.221962      70.774597       0.709910       0.357042      -1.145297       0.005503      -0.004327      -0.010557       0.012667       0.058939      -0.011589       0.016367      -0.032111       0.134268      -0.086269       0.035757       0.050512             10.181480       7.219075      -0.600611      -0.433594       6.018907      -1.168483      17.306458           0.000000
          231              O      -6.226814      12.592375       4.907123      -0.568414      32.699078 0.47616194E+03  0.11106091E+05                                 8.100634                            6.673735       0.547061       2.227321                    0.997804      27.302565      70.724924       0.748661       0.350764      -1.145452      -0.014711       0.034267       0.013382       0.039620       0.067221       0.015831      -0.018178      -0.009897      -0.063417      -0.068880      -0.009160       0.078040              9.427907      10.519745       4.985577      -2.184793      11.293451      -1.664781       6.470524           0.000001
          232              O       0.877288      -0.752642       5.495172      -0.604308      31.090828 0.50037105E+03  0.11783737E+05                                 7.714332                            6.844709       0.776036       2.290451                    0.998244      27.729220      71.528461       0.740741       0.351115      -1.148334       0.013054      -0.017748       0.001045       0.022057      -0.084743       0.029411       0.014279      -0.012584       0.095748      -0.107951       0.036260       0.071691              8.146783       9.072018      -1.942969      -2.609901       7.983167       1.093353       7.385165          -0.000000
          233              O       4.925997       9.437087       2.956834      -0.592119      38.973302 0.62519429E+03  0.15552147E+05                                 9.046730                            7.679582       0.283244       2.143974                    0.996356      27.848978      73.611966       0.696048       0.353746      -1.147239       0.011617      -0.029129      -0.014772       0.034665      -0.001321      -0.056390      -0.006949       0.056764      -0.005965      -0.046900      -0.025424       0.072324             10.044695      11.886867       0.952048      -4.161241       8.679354       0.815618       9.567864           0.000001
          234              O       5.977513       8.358470       1.365500      -0.568361      36.555578 0.55811739E+03  0.13486735E+05                                 8.692385                            7.289606       0.681011       2.281138                    0.994574      27.221786      70.773594       0.709923       0.357037      -1.145302      -0.006273       0.008412       0.007073       0.012655      -0.037950       0.037799       0.014165      -0.094611       0.062141      -0.086233       0.035901       0.050332             10.181345       6.703228       1.135932      -0.425329      14.922620       4.559615       8.918188           0.000000
          235              O       3.056645       7.972960       4.903437      -0.568422      32.695146 0.47609813E+03  0.11104309E+05                                 8.100121                            6.673361       0.547134       2.227344                    0.997806      27.302814      70.726266       0.748664       0.350771      -1.145437       0.037271      -0.012812      -0.004104       0.039625       0.002710       0.051937      -0.033866      -0.034644       0.125207      -0.068878      -0.009150       0.078028              9.427288       7.294658      -0.863559       3.397046       5.789098      -1.129278      15.198108           0.000001
          236              O       5.074487       7.149793       5.318247      -0.604377      31.091767 0.50038657E+03  0.11784167E+05                                 7.714417                            6.844745       0.775954       2.290417                    0.998243      27.729745      71.529474       0.740752       0.351108      -1.148342      -0.021566      -0.002697       0.003407       0.021999       0.019389      -0.044775       0.021008       0.016690      -0.271820      -0.107899       0.036142       0.071757              8.146913       9.685655      -1.266824      -2.357506       5.994599       1.289742       8.760485          -0.000000
          237              O     -11.277958       8.857836      13.897276      -0.592148      38.973712 0.62520410E+03  0.15552438E+05                                 9.046738                            7.679606       0.283181       2.143959                    0.996352      27.849190      73.612429       0.696053       0.353743      -1.147243      -0.026327      -0.005099       0.021949       0.034654      -0.029973      -0.027566       0.038074      -0.060859      -0.010151      -0.046938      -0.025419       0.072357             10.044685       9.242504      -1.105857      -2.354806      12.343817       3.282771       8.547736           0.000001
          238              O       1.623608       0.278690       0.840395      -0.568353      36.554281 0.55809418E+03  0.13486018E+05                                 8.692131                            7.289410       0.681078       2.281159                    0.994576      27.221443      70.772028       0.709939       0.357033      -1.145307       0.009518      -0.001576      -0.008193       0.012657       0.002715      -0.005729      -0.057197       0.093145       0.041707      -0.086206       0.035887       0.050319             10.181007      14.800617       3.433055      -3.337371       8.769941      -0.779076       6.972463           0.000000
          239              O     -10.728538       5.862739      13.503589      -0.568440      32.695851 0.47611084E+03  0.11104708E+05                                 8.100304                            6.673515       0.547131       2.227334                    0.997806      27.303066      70.727825       0.748643       0.350778      -1.145429      -0.004981       0.013909       0.036734       0.039593      -0.010733       0.052469      -0.050214       0.014645      -0.011088      -0.068848      -0.009147       0.077995              9.427507      11.935805      -3.328252       4.201742       7.049962      -2.096038       9.296754           0.000001
          240              O      -3.214098      12.395961       1.511803      -0.604376      31.092868 0.50041004E+03  0.11784854E+05                                 7.714637                            6.844941       0.775835       2.290382                    0.998243      27.729708      71.529706       0.740736       0.351111      -1.148340      -0.001744      -0.015246      -0.015792       0.022020       0.052948      -0.050622       0.048985      -0.070580       0.022402      -0.107921       0.036137       0.071784              8.147151       8.364918      -1.948098      -1.682004       7.386348       2.330327       8.690187          -0.000000
          241              O      13.745136       0.416273       0.279423      -0.592148      38.973711 0.62520409E+03  0.15552438E+05                                 9.046738                            7.679606       0.283181       2.143960                    0.996352      27.849190      73.612429       0.696053       0.353743      -1.147243       0.026327       0.005099      -0.021949       0.034654      -0.029973      -0.027566       0.038074      -0.060859      -0.010151      -0.046938      -0.025419       0.072357             10.044685       9.242504      -1.105857      -2.354806      12.343817       3.282771       8.547736           0.000001
          242              O       0.843570       8.995419      13.336304      -0.568353      36.554284 0.55809422E+03  0.13486020E+05                                 8.692132                            7.289410       0.681078       2.281159                    0.994576      27.221444      70.772031       0.709939       0.357033      -1.145307      -0.009518       0.001576       0.008193       0.012657       0.002715      -0.005729      -0.057197       0.093145       0.041707      -0.086206       0.035887       0.050319             10.181007      14.800618       3.433055      -3.337371       8.769941      -0.779076       6.972463           0.000000
          243              O      13.195716       3.411370       0.673110      -0.568440      32.695855 0.47611090E+03  0.11104710E+05                                 8.100305                            6.673516       0.547131       2.227334                    0.997806      27.303067      70.727830       0.748642       0.350778      -1.145429       0.004981      -0.013909      -0.036734       0.039593      -0.010733       0.052469      -0.050214       0.014645      -0.011088      -0.068848      -0.009147       0.077995              9.427508      11.935806      -3.328252       4.201742       7.049963      -2.096039       9.296755           0.000001
          244              O       5.681276      -3.121852      12.664896      -0.604376      31.092871 0.50041012E+03  0.11784856E+05                                 7.714638                            6.844941       0.775835       2.290382                    0.998243      27.729709      71.529711       0.740736       0.351111      -1.148340       0.001744       0.015246       0.015792       0.022020       0.052948      -0.050622       0.048985      -0.070580       0.022402      -0.107921       0.036137       0.071784              8.147152       8.364920      -1.948098      -1.682005       7.386349       2.330327       8.690187          -0.000000
          245              O      -2.458819      -0.162978      11.219865      -0.592119      38.973300 0.62519426E+03  0.15552146E+05                                 9.046729                            7.679582       0.283244       2.143974                    0.996356      27.848977      73.611964       0.696048       0.353746      -1.147239      -0.011617       0.029129       0.014772       0.034665      -0.001321      -0.056390      -0.006949       0.056764      -0.005965      -0.046900      -0.025424       0.072324             10.044695      11.886867       0.952048      -4.161241       8.679354       0.815618       9.567864           0.000001
          246              O      -3.510335       0.915639      12.811199      -0.568361      36.555575 0.55811733E+03  0.13486733E+05                                 8.692384                            7.289605       0.681011       2.281138                    0.994574      27.221785      70.773589       0.709923       0.357037      -1.145302       0.006273      -0.008412      -0.007073       0.012655      -0.037950       0.037799       0.014165      -0.094611       0.062141      -0.086233       0.035901       0.050332             10.181344       6.703228       1.135932      -0.425329      14.922618       4.559615       8.918187           0.000000
          247              O      -0.589467       1.301149       9.273262      -0.568422      32.695146 0.47609814E+03  0.11104310E+05                                 8.100121                            6.673361       0.547135       2.227344                    0.997806      27.302813      70.726265       0.748664       0.350771      -1.145437      -0.037271       0.012812       0.004104       0.039625       0.002710       0.051937      -0.033866      -0.034644       0.125207      -0.068878      -0.009150       0.078028              9.427288       7.294658      -0.863559       3.397046       5.789098      -1.129278      15.198109           0.000001
          248              O      -2.607309       2.124316       8.858452      -0.604377      31.091766 0.50038655E+03  0.11784166E+05                                 7.714416                            6.844745       0.775955       2.290417                    0.998243      27.729745      71.529473       0.740752       0.351108      -1.148342       0.021566       0.002697      -0.003407       0.021999       0.019389      -0.044775       0.021008       0.016690      -0.271820      -0.107899       0.036142       0.071757              8.146913       9.685655      -1.266824      -2.357506       5.994599       1.289742       8.760485          -0.000000

******************************************************
Auxiliary information for the entire system
The total spin magnetic moment of the unit cell is   0.000091
The total net atomic charge of the unit cell is   -0.000011
Accuracy of reproducing the electrostatic potential in the unit cell:
  The inner radius (bohr) =    5.0000
  The outer radius (bohr) =   12.0000
  Valid grid points have density less than (e/(bohr^3)) =    0.0001
  The number of valid grid points were=       196320
  The rms potential error without charges in kcal/mol is=      3.20651
  The rms potential error with partial charges in kcal/mol is=      0.54351
  The RRMSE value at monopole order=      0.16950
  The rms potential error with partial charges and cloud penetration in kcal/mol is=      0.54390
  The RRMSE value at monopole order with cloud penetration is=      0.16962
  The rms potential error with partial charges and atomic dipoles in kcal/mol is=      0.31929
  The RRMSE value at dipole order=      0.09958
  The rms potential error with partial charges, atomic dipoles and cloud penetration in kcal/mol is=      0.31649
  The RRMSE value at dipole order with cloud penetration=      0.09870

******************************************************
The electron densities and ab initio electrostatic potential were computed in VASP using the PBE functional and
projector augmented wave method. See the main text of the journal article for a description of computational details.
The atomic charges, dipoles, and quadrupoles were computed with the DDEC6 method as described in
(a) T. A. Manz and N. Gabaldon Limas, RSC Adv. 6 (2016) 47771-47801 DOI: 10.1039/c6ra04656h
(b) N. Gabaldon Limas and T. A. Manz, RSC Adv. 8 (2018) 2678-2707 DOI: 10.1039/c7ra11829e.
For each atom in the material, the electron cloud parameters were fit to the spherically averaged atom-in-material
electron density using radial positions for which this density was between 10^-4 and 10^-2 electrons per cubic bohr.
The polarizabilities, dispersion coefficients, and quantum Drude oscillator (QDO) parameters were fit using the MCLF method.
The magnetic structure of the system was optimized in VASP from the default ferromagnetic initial guess using spin polarization.
The atomic spin moments (ASMs) were computed on this optimized magnetic structure using the DDEC6 partition as inputs
to the method of T. A. Manz and D. S. Sholl, J. Chem. Theory Comput. 7 (2011) 4146-4164 DOI: 10.1021/ct200539n.
The RMSE and RRMSE were computed using a uniform grid with Ewald summation.
