# Supplementary material for: A collection of forcefield precursors for metal–organic frameworks
Source: RSC Adv. 2019 Nov 13;9(63):36492–507. doi: 10.1039/c9ra07327b (PMC9075174; doi:10.1039/c9ra07327b)
Supplement: RA-009-C9RA07327B-s4986 [file RA-009-C9RA07327B-s4986.xyz]

  108
jmolscript: load "" {1 1 1} spacegroup "x,y,z" unitcell [{     10.811100     0.000000     0.000000 }, {      0.757250    10.821036     0.000000 }, {      0.235158     0.589029    14.006648 }]
Cu     8.970921     7.284024     5.410208     0.756848
Cu     8.971351     7.292990     2.764632     0.761678
Cu     2.832587     4.126041     8.596440     0.756855
Cu     2.832157     4.117075    11.242016     0.761677
H      8.612079     3.013074     6.084488     0.116207
H      8.399448     0.720295     6.063478     0.123504
H      8.560397     0.721959     2.063179     0.121430
H      8.767315     3.028275     2.071583     0.119428
H      4.713544     7.179939     6.102697     0.119714
H      2.399376     7.110507     6.098495     0.119406
H      2.419667     7.394445     2.068782     0.118498
H      4.724821     7.456714     2.082789     0.117703
H      7.070113     7.499227     7.828316     0.095451
H      7.065392     7.674409    10.115601     0.123345
H     11.076101     7.568332    10.011952     0.118079
H     10.960675     7.417840     7.745676     0.094832
H     10.692756     6.388883     0.389385     0.088069
H     10.933749     6.834111    12.108747     0.128941
H      7.400457     8.731944    12.104545     0.126623
H      7.249470     8.182775     0.383782     0.095887
H      3.191429     8.396991     7.922160     0.116207
H      3.404060    10.689770     7.943170     0.123504
H      3.243111    10.688106    11.943469     0.121428
H      3.036193     8.381790    11.935065     0.119427
H      7.089964     4.230126     7.903951     0.119715
H      9.404132     4.299558     7.908153     0.119406
H      9.383841     4.015620    11.937866     0.118498
H      7.078687     3.953351    11.923859     0.117703
H      4.733395     3.910838     6.178332     0.095452
H      4.738116     3.735656     3.891047     0.123346
H      0.727407     3.841733     3.994696     0.118079
H      0.842833     3.992225     6.260972     0.094833
H      1.110752     5.021182    13.617263     0.088070
H      0.869759     4.575954     1.897901     0.128941
H      4.403051     2.678121     1.902103     0.126625
H      4.554038     3.227290    13.622866     0.095887
C      8.823772     4.762633     4.098345     0.576018
C      6.445817     7.349878     4.096804     0.577542
C      9.090138     9.813208     4.056325     0.585725
C      0.681936     7.223482     4.076075     0.575351
C      8.678808     3.265495     4.084339    -0.017986
C      8.589232     2.555455     5.263698    -0.108053
C      8.467357     1.187145     5.251092    -0.099141
C      8.441279     0.493344     4.063329    -0.000137
C      8.561077     1.188059     2.879767    -0.111170
C      8.682259     2.563589     2.883969    -0.117788
C      4.953426     7.329065     4.090782    -0.009046
C      4.246995     7.224651     5.287510    -0.108876
C      2.870201     7.185754     5.288910    -0.105736
C      2.174252     7.260203     4.074394    -0.011603
C      2.882294     7.355203     2.885369    -0.111499
C      4.255706     7.390183     2.893773    -0.105231
C      7.893643     7.513924     8.280730     0.101640
C      7.881955     7.616015     9.653382    -0.185062
C      9.076679     7.633522    10.352734     0.102344
C     10.235865     7.556013     9.590352    -0.180590
C     10.159866     7.464368     8.234508     0.105945
C     10.185637     7.309687    13.922608     0.089679
C     10.201525     7.220699    12.552758    -0.188683
C      9.111469     7.715066    11.828614     0.113325
C      8.123362     8.329737    12.549957    -0.189489
C      8.187660     8.359268    13.921207     0.101546
C      2.979736     6.647432     9.908303     0.576019
C      5.357691     4.060187     9.909844     0.577542
C      2.713370     1.596857     9.950323     0.585725
C     11.121572     4.186583     9.930573     0.575352
C      3.124700     8.144570     9.922309    -0.017988
C      3.214276     8.854610     8.742950    -0.108052
C      3.336151    10.222920     8.755556    -0.099142
C      3.362229    10.916721     9.943319    -0.000140
C      3.242431    10.222006    11.126881    -0.111170
C      3.121249     8.846476    11.122679    -0.117787
C      6.850082     4.081000     9.915866    -0.009047
C      7.556513     4.185414     8.719138    -0.108874
C      8.933307     4.224311     8.717738    -0.105734
C      9.629256     4.149862     9.932254    -0.011605
C      8.921214     4.054862    11.121279    -0.111499
C      7.547802     4.019882    11.112875    -0.105230
C      3.909865     3.896141     5.725918     0.101641
C      3.921553     3.794050     4.353266    -0.185062
C      2.726829     3.776543     3.653914     0.102344
C      1.567643     3.854052     4.416296    -0.180589
C      1.643642     3.945697     5.772140     0.105945
C      1.617871     4.100378     0.084040     0.089680
C      1.601983     4.189366     1.453890    -0.188682
C      2.692039     3.694999     2.178034     0.113325
C      3.680146     3.080328     1.456691    -0.189489
C      3.615848     3.050797     0.085441     0.101546
N      9.010196     7.436159     7.563730    -0.223955
N      8.948347     7.247759     0.613491    -0.221412
N      2.793312     3.973906     6.442918    -0.223955
N      2.855161     4.162306    13.393157    -0.221412
O      8.900838     5.319760     5.208792    -0.516860
O      8.852904     5.337202     2.986077    -0.533607
O      7.026047     7.316872     5.216076    -0.517886
O      7.030574     7.387496     2.984256    -0.524314
O      9.022335     9.243369     5.162710    -0.521585
O      9.069702     9.247000     2.943497    -0.523104
O     10.913002     7.238988     5.191004    -0.515606
O     10.917971     7.190616     2.960025    -0.526344
O      2.902670     6.090305     8.797856    -0.516861
O      2.950604     6.072863    11.020571    -0.533606
O      4.777461     4.093193     8.790572    -0.517887
O      4.772934     4.022569    11.022392    -0.524314
O      2.781173     2.166696     8.843938    -0.521587
O      2.733806     2.163065    11.063151    -0.523104
O      0.890506     4.171077     8.815644    -0.515607
O      0.885537     4.219449    11.046623    -0.526343

The following XYZ coordinates are in angstroms. Other properties are in atomic units.
The sperically averaged electron density of each atom fit to a function of the form exp(a - br)
eigen_1, eigen_2 and eigen_3 are the three eigenvalues of traceless quadrupole moment tensor
  atom number  atomic symbol              X              Y              Z     net charge C6 coefficient C8 coefficient C10 coefficient fluctuating dipole atomic polarizability isotropic forcefield polarizability              a              b squared Pearson coefficient          <r^3>          <r^4>         wp_QDO          m_QDO          q_QDO       dipole_x       dipole_y       dipole_z         dipole            Qxy            Qxz            Qyz     Q(x^2-y^2)  Q(3z^2 - R^2)        eigen_1        eigen_2        eigen_3 static polarizability      alpha(xx)      alpha(xy)      alpha(xz)      alpha(yy)      alpha(yz)      alpha(zz) atomic spin moment
            1             Cu       8.970921       7.284024       5.410208       0.756848      70.044687 0.12130198E+04  0.34306728E+05                                14.460392                           11.898442       1.278419       2.310490                    0.994203      42.548076     106.140633       0.494824       0.437667      -1.129192      -0.000933       0.001387       0.080791       0.080808       0.001141      -0.000466      -0.005567       0.018321      -0.712531      -0.237600       0.109612       0.127988             17.492071      18.924864       0.207814       0.135337      18.628634      -0.139416      14.922716           0.000139
            2             Cu       8.971351       7.292990       2.764632       0.761678      71.916532 0.12208239E+04  0.34595066E+05                                14.726404                           11.938464       1.201098       2.289052                    0.993611      42.535494     106.335723       0.493708       0.437799      -1.128708      -0.002018       0.000325      -0.080379       0.080405      -0.003235      -0.001084       0.000040       0.012512      -0.695905      -0.231972       0.108941       0.123030             17.998179      19.216986       0.062684      -0.232178      18.824646       0.327508      15.952906          -0.000149
            3             Cu       2.832587       4.126041       8.596440       0.756855      70.044381 0.12130137E+04  0.34306499E+05                                14.460321                           11.898387       1.278444       2.310499                    0.994203      42.547980     106.140159       0.494827       0.437665      -1.129194       0.000933      -0.001387      -0.080791       0.080808       0.001141      -0.000466      -0.005568       0.018319      -0.712517      -0.237595       0.109611       0.127985             17.491979      18.924767       0.207813       0.135335      18.628535      -0.139416      14.922635           0.002029
            4             Cu       2.832157       4.117075      11.242016       0.761677      71.916429 0.12208220E+04  0.34595002E+05                                14.726406                           11.938466       1.201104       2.289054                    0.993611      42.535449     106.335671       0.493707       0.437800      -1.128707       0.002018      -0.000325       0.080380       0.080406      -0.003234      -0.001084       0.000040       0.012513      -0.695940      -0.231983       0.108947       0.123036             17.998179      19.216990       0.062683      -0.232177      18.824644       0.327508      15.952902          -0.002041
            5              H       8.612079       3.013074       6.084488       0.116207       0.971792 0.67252126E+01  0.63571832E+02                                 1.645951                            1.531896      -1.108346       2.354062                    0.996161       3.538577       9.898971       0.495181       1.308530      -0.701084       0.001488       0.017090       0.034080       0.038154      -0.000156      -0.000566       0.001676      -0.014475       0.031833      -0.012558       0.001620       0.010938              1.701859       1.310046       0.037523       0.001503       1.745305       0.462152       2.050225           0.000001
            6              H       8.399448       0.720295       6.063478       0.123504       1.078744 0.78627403E+01  0.75584702E+02                                 1.633043                            1.560592      -0.920321       2.447590                    0.998925       3.204175       8.405344       0.548542       1.161546      -0.738538      -0.002657      -0.018881       0.036481       0.041163       0.001774      -0.000983      -0.002975      -0.012876       0.049149      -0.014880      -0.002028       0.016908              1.644082       1.275766       0.052882      -0.051481       1.806843      -0.332932       1.849637           0.000004
            7              H       8.560397       0.721959       2.063179       0.121430       1.131814 0.82155552E+01  0.79590935E+02                                 1.664143                            1.577175      -0.995503       2.408107                    0.998277       3.230079       8.417166       0.556834       1.135413      -0.745148       0.001290      -0.018477      -0.035603       0.040132       0.000669      -0.002165       0.001965      -0.013665       0.050748      -0.015482      -0.001774       0.017255              1.684884       1.292435       0.031303       0.009475       1.821289       0.359706       1.940928          -0.000001
            8              H       8.767315       3.028275       2.071583       0.119428       1.067276 0.76552420E+01  0.73368140E+02                                 1.639833                            1.552260      -0.987159       2.409661                    0.998486       3.274791       8.680976       0.541447       1.180324      -0.732891       0.003236       0.017885      -0.035618       0.039987       0.001046      -0.001762      -0.001929      -0.015713       0.052613      -0.016773      -0.001065       0.017838              1.672651       1.345772       0.083647      -0.072333       1.730536      -0.365715       1.941645          -0.000001
            9              H       4.713544       7.179939       6.102697       0.119714       1.019356 0.73786267E+01  0.71331104E+02                                 1.700816                            1.609090      -1.000224       2.407257                    0.997665       3.520819       9.936271       0.481489       1.315880      -0.700624       0.017968      -0.003287       0.035916       0.040294       0.000074       0.004806      -0.003731       0.009207       0.040668      -0.011994      -0.003392       0.015386              1.743153       1.837905       0.004138       0.340802       1.345199       0.012733       2.046356           0.000002
           10              H       2.399376       7.110507       6.098495       0.119406       1.006339 0.72226540E+01  0.70120075E+02                                 1.741784                            1.633042      -1.277896       2.277889                    0.993850       3.744471      10.926619       0.455650       1.384615      -0.685164      -0.019019      -0.004737       0.034628       0.039790       0.000678      -0.006688      -0.002015       0.011839       0.027722      -0.010743      -0.002488       0.013231              1.803464       1.826041       0.037316      -0.372458       1.400070       0.009836       2.184282           0.000001
           11              H       2.419667       7.394445       2.068782       0.118498       1.103225 0.80200095E+01  0.77936246E+02                                 1.693136                            1.602174      -0.978914       2.413384                    0.998288       3.332432       8.959767       0.525129       1.200261      -0.728213      -0.017527       0.003959      -0.035523       0.039809      -0.001735       0.001350      -0.004104       0.015454       0.050931      -0.016867      -0.000742       0.017609              1.730300       1.786014       0.005038       0.396818       1.353101      -0.025750       2.051786          -0.000001
           12              H       4.724821       7.456714       2.082789       0.117703       1.086928 0.78101420E+01  0.75209860E+02                                 1.660116                            1.568029      -0.951713       2.425935                    0.998562       3.282260       8.714444       0.538778       1.180539      -0.733039       0.017197       0.002942      -0.035466       0.039525       0.000767      -0.000723      -0.002390       0.012786       0.048721      -0.014737      -0.001722       0.016458              1.693366       1.802102       0.062494      -0.386492       1.296452      -0.076692       1.981543          -0.000001
           13              H       7.070113       7.499227       7.828316       0.095451       1.119349 0.78728311E+01  0.76881539E+02                                 1.775882                            1.635036      -0.911157       2.442182                    0.998639       3.484075       9.687267       0.492561       1.273372      -0.710724      -0.041359      -0.000930      -0.021541       0.046642       0.001076       0.000095       0.000555       0.029791      -0.001475      -0.014710      -0.000471       0.015181              1.851873       2.303785       0.000871       0.531671       1.372512       0.004480       1.879323           0.000002
           14              H       7.065392       7.674409      10.115601       0.123345       1.018091 0.74680448E+01  0.72104434E+02                                 1.674909                            1.602235      -0.866049       2.470357                    0.999085       3.413644       9.494248       0.492124       1.289070      -0.707255      -0.032074       0.000200       0.016124       0.035899       0.001502      -0.001811       0.001108       0.027425       0.011852      -0.015844       0.003651       0.012192              1.692205       2.047419      -0.062259      -0.292854       1.336881       0.077233       1.692314           0.000001
           15              H      11.076101       7.568332      10.011952       0.118079       1.003950 0.73514428E+01  0.71789445E+02                                 1.748177                            1.656011      -1.254957       2.286585                    0.993719       3.780388      11.115771       0.448366       1.398895      -0.682428       0.030204      -0.002224       0.014941       0.033770      -0.004161       0.002474       0.002196       0.016006       0.015762      -0.012079       0.004147       0.007933              1.786767       2.250137       0.052561       0.317484       1.369659       0.000348       1.740504           0.000000
           16              H      10.960675       7.417840       7.745676       0.094832       1.085976 0.76653189E+01  0.74932233E+02                                 1.784523                            1.646051      -0.990675       2.402964                    0.997334       3.645812      10.400787       0.472694       1.325524      -0.698225       0.040786      -0.004055      -0.023571       0.047281      -0.001417      -0.003771       0.000432       0.024534      -0.002584      -0.011922      -0.001839       0.013762              1.861957       2.256547      -0.023007      -0.518299       1.375436       0.029042       1.953888           0.000001
           17              H      10.692756       6.388883       0.389385       0.088069       1.180075 0.82129021E+01  0.81549090E+02                                 1.869075                            1.688640      -1.207260       2.298049                    0.994098       3.764116      10.765040       0.473778       1.301993      -0.702502       0.034144      -0.013511       0.022653       0.043145      -0.007543       0.000640      -0.002947       0.013850       0.005591      -0.011618       0.001896       0.009722              1.971116       2.196349      -0.425718       0.558570       1.628281      -0.233478       2.088719          -0.000001
           18              H      10.933749       6.834111      12.108747       0.128941       0.945235 0.67320002E+01  0.64425062E+02                                 1.691813                            1.594593      -1.262497       2.291939                    0.994107       3.693896      10.815498       0.451865       1.416404      -0.679089       0.028982      -0.015130      -0.017284       0.036981      -0.009153      -0.000909       0.002565       0.018119       0.014523      -0.015500       0.004488       0.011012              1.734675       1.866445      -0.288958      -0.306107       1.496446       0.152123       1.841133          -0.000001
           19              H       7.400457       8.731944      12.104545       0.126623       1.093006 0.79226376E+01  0.76566241E+02                                 1.669154                            1.583072      -0.908060       2.454308                    0.998852       3.251593       8.648392       0.534288       1.186214      -0.732162      -0.025833       0.017357      -0.015796       0.034902      -0.012453       0.000574      -0.000892       0.009472       0.014897      -0.015814       0.004815       0.011000              1.689111       1.842873      -0.312211       0.324775       1.478078      -0.122971       1.746381           0.000001
           20              H       7.249470       8.182775       0.383782       0.095887       1.273755 0.90185867E+01  0.89771464E+02                                 1.835191                            1.675463      -0.952813       2.422104                    0.998133       3.378121       9.034348       0.527161       1.167247      -0.737212      -0.033863       0.021153       0.022995       0.046075      -0.015972       0.000051       0.002500       0.015141       0.006243      -0.018934       0.002184       0.016750              1.912211       2.064616      -0.367611      -0.501358       1.614868       0.277611       2.057148          -0.000000
           21              H       3.191429       8.396991       7.922160       0.116207       0.971791 0.67251984E+01  0.63571664E+02                                 1.645949                            1.531894      -1.108348       2.354062                    0.996161       3.538573       9.898957       0.495181       1.308531      -0.701084      -0.001488      -0.017090      -0.034080       0.038154      -0.000156      -0.000566       0.001676      -0.014475       0.031833      -0.012558       0.001620       0.010938              1.701857       1.310045       0.037523       0.001503       1.745303       0.462152       2.050223           0.000002
           22              H       3.404060      10.689770       7.943170       0.123504       1.078745 0.78627427E+01  0.75584738E+02                                 1.633045                            1.560594      -0.920323       2.447589                    0.998925       3.204174       8.405345       0.548541       1.161547      -0.738537       0.002657       0.018881      -0.036481       0.041163       0.001774      -0.000983      -0.002975      -0.012876       0.049149      -0.014880      -0.002028       0.016908              1.644083       1.275766       0.052882      -0.051481       1.806845      -0.332932       1.849639           0.000005
           23              H       3.243111      10.688106      11.943469       0.121428       1.131817 0.82155780E+01  0.79591227E+02                                 1.664147                            1.577178      -0.995506       2.408106                    0.998277       3.230081       8.417180       0.556832       1.135416      -0.745147      -0.001290       0.018477       0.035603       0.040132       0.000669      -0.002165       0.001965      -0.013665       0.050748      -0.015482      -0.001774       0.017255              1.684888       1.292437       0.031303       0.009475       1.821294       0.359708       1.940934          -0.000002
           24              H       3.036193       8.381790      11.935065       0.119427       1.067275 0.76552282E+01  0.73367975E+02                                 1.639832                            1.552259      -0.987159       2.409661                    0.998486       3.274787       8.680964       0.541447       1.180325      -0.732890      -0.003236      -0.017885       0.035618       0.039988       0.001046      -0.001762      -0.001929      -0.015713       0.052613      -0.016773      -0.001065       0.017838              1.672650       1.345771       0.083647      -0.072333       1.730535      -0.365715       1.941644          -0.000002
           25              H       7.089964       4.230126       7.903951       0.119715       1.019355 0.73786192E+01  0.71331019E+02                                 1.700816                            1.609089      -1.000227       2.407257                    0.997665       3.520817       9.936267       0.481489       1.315880      -0.700623      -0.017968       0.003287      -0.035916       0.040294       0.000073       0.004806      -0.003731       0.009207       0.040668      -0.011994      -0.003392       0.015386              1.743153       1.837905       0.004138       0.340802       1.345199       0.012733       2.046356           0.000002
           26              H       9.404132       4.299558       7.908153       0.119406       1.006338 0.72226472E+01  0.70119993E+02                                 1.741783                            1.633041      -1.277899       2.277888                    0.993850       3.744469      10.926612       0.455650       1.384615      -0.685164       0.019019       0.004737      -0.034628       0.039790       0.000678      -0.006688      -0.002015       0.011838       0.027723      -0.010743      -0.002489       0.013231              1.803463       1.826040       0.037316      -0.372457       1.400069       0.009836       2.184282           0.000001
           27              H       9.383841       4.015620      11.937866       0.118498       1.103224 0.80200005E+01  0.77936149E+02                                 1.693137                            1.602175      -0.978914       2.413385                    0.998288       3.332430       8.959766       0.525128       1.200263      -0.728213       0.017527      -0.003959       0.035523       0.039809      -0.001735       0.001350      -0.004104       0.015454       0.050932      -0.016867      -0.000741       0.017609              1.730301       1.786015       0.005038       0.396818       1.353101      -0.025750       2.051787          -0.000001
           28              H       7.078687       3.953351      11.923859       0.117703       1.086926 0.78101281E+01  0.75209701E+02                                 1.660115                            1.568028      -0.951713       2.425936                    0.998562       3.282257       8.714438       0.538777       1.180541      -0.733039      -0.017197      -0.002942       0.035466       0.039525       0.000767      -0.000723      -0.002390       0.012786       0.048721      -0.014737      -0.001722       0.016458              1.693365       1.802102       0.062494      -0.386492       1.296452      -0.076692       1.981543          -0.000001
           29              H       4.733395       3.910838       6.178332       0.095452       1.119349 0.78728300E+01  0.76881528E+02                                 1.775882                            1.635036      -0.911156       2.442183                    0.998639       3.484075       9.687268       0.492561       1.273372      -0.710724       0.041359       0.000930       0.021541       0.046642       0.001076       0.000095       0.000555       0.029791      -0.001475      -0.014710      -0.000471       0.015181              1.851873       2.303785       0.000871       0.531671       1.372511       0.004480       1.879323           0.000001
           30              H       4.738116       3.735656       3.891047       0.123346       1.018092 0.74680570E+01  0.72104582E+02                                 1.674911                            1.602236      -0.866051       2.470357                    0.999085       3.413647       9.494259       0.492124       1.289070      -0.707255       0.032074      -0.000200      -0.016124       0.035899       0.001502      -0.001811       0.001108       0.027425       0.011852      -0.015844       0.003651       0.012192              1.692206       2.047421      -0.062259      -0.292855       1.336882       0.077233       1.692316           0.000001
           31              H       0.727407       3.841733       3.994696       0.118079       1.003949 0.73514411E+01  0.71789429E+02                                 1.748178                            1.656011      -1.254958       2.286585                    0.993719       3.780388      11.115773       0.448366       1.398895      -0.682428      -0.030204       0.002224      -0.014941       0.033770      -0.004161       0.002474       0.002196       0.016006       0.015762      -0.012079       0.004147       0.007933              1.786767       2.250138       0.052561       0.317484       1.369659       0.000348       1.740504           0.000001
           32              H       0.842833       3.992225       6.260972       0.094833       1.085976 0.76653199E+01  0.74932242E+02                                 1.784522                            1.646050      -0.990675       2.402965                    0.997334       3.645812      10.400785       0.472694       1.325523      -0.698225      -0.040786       0.004055       0.023571       0.047281      -0.001417      -0.003771       0.000432       0.024534      -0.002584      -0.011922      -0.001839       0.013762              1.861957       2.256546      -0.023007      -0.518299       1.375436       0.029042       1.953888           0.000001
           33              H       1.110752       5.021182      13.617263       0.088070       1.180074 0.82128986E+01  0.81549048E+02                                 1.869074                            1.688639      -1.207261       2.298049                    0.994098       3.764115      10.765037       0.473778       1.301993      -0.702502      -0.034144       0.013511      -0.022653       0.043145      -0.007543       0.000640      -0.002947       0.013850       0.005590      -0.011618       0.001896       0.009722              1.971116       2.196349      -0.425718       0.558569       1.628281      -0.233478       2.088718          -0.000001
           34              H       0.869759       4.575954       1.897901       0.128941       0.945234 0.67319872E+01  0.64424911E+02                                 1.691812                            1.594592      -1.262497       2.291939                    0.994107       3.693893      10.815489       0.451865       1.416405      -0.679089      -0.028982       0.015131       0.017284       0.036981      -0.009153      -0.000909       0.002565       0.018119       0.014523      -0.015500       0.004488       0.011012              1.734673       1.866443      -0.288958      -0.306106       1.496445       0.152123       1.841132          -0.000000
           35              H       4.403051       2.678121       1.902103       0.126625       1.093005 0.79226227E+01  0.76566047E+02                                 1.669151                            1.583069      -0.908059       2.454309                    0.998852       3.251590       8.648376       0.534290       1.186212      -0.732163       0.025833      -0.017357       0.015796       0.034902      -0.012453       0.000574      -0.000892       0.009472       0.014897      -0.015814       0.004815       0.011000              1.689107       1.842869      -0.312210       0.324774       1.478075      -0.122970       1.746377           0.000001
           36              H       4.554038       3.227290      13.622866       0.095887       1.273755 0.90185913E+01  0.89771515E+02                                 1.835191                            1.675463      -0.952813       2.422104                    0.998133       3.378122       9.034349       0.527162       1.167246      -0.737212       0.033863      -0.021153      -0.022995       0.046075      -0.015972       0.000051       0.002500       0.015141       0.006243      -0.018934       0.002184       0.016750              1.912211       2.064616      -0.367611      -0.501358       1.614868       0.277611       2.057148          -0.000000
           37              C       8.823772       4.762633       4.098345       0.576018      22.904162 0.25245094E+03  0.52535336E+04                                 7.514556                            5.670825      -0.043864       2.040577                    0.999621      22.669817      64.164920       0.616148       0.477691      -1.014101      -0.000809       0.061204       0.000727       0.061214      -0.016394      -0.002294       0.000018       0.185889      -0.101617      -0.077444      -0.033908       0.111351              8.982963       4.668213       0.795342       0.014427      14.151119      -0.080400       8.129557           0.000001
           38              C       6.445817       7.349878       4.096804       0.577542      24.586660 0.25337310E+03  0.52614008E+04                                 7.843897                            5.639249       0.000255       2.055581                    0.999710      22.416994      62.750529       0.626689       0.470667      -1.020985       0.060374       0.004067       0.000714       0.060515       0.001153       0.000230       0.003667      -0.200854      -0.113891      -0.081453      -0.038048       0.119501              9.833985      16.838968       0.474005      -0.276893       4.363822      -0.165013       8.299165           0.000001
           39              C       9.090138       9.813208       4.056325       0.585725      24.107108 0.24738020E+03  0.51069288E+04                                 7.778874                            5.588123      -0.003200       2.060290                    0.999631      22.184703      61.943166       0.626777       0.473367      -1.019401      -0.003026      -0.058668      -0.001623       0.058769      -0.010713       0.001185      -0.000358       0.201226      -0.122921      -0.080697      -0.040980       0.121677              9.900661       4.337525       0.909485      -0.050988      17.510255       0.057763       7.854202           0.000001
           40              C       0.681936       7.223482       4.076075       0.575351      23.500871 0.25566018E+03  0.53384162E+04                                 7.649203                            5.706185      -0.098300       2.021739                    0.999476      22.768265      64.603258       0.614182       0.477595      -1.013911      -0.059136       0.008881      -0.000636       0.059803       0.001199       0.000028      -0.004914      -0.185264      -0.097840      -0.076333      -0.032784       0.109117              9.239290      14.807880      -0.282051       0.122866       4.425089       0.164121       8.484901           0.000001
           41              C       8.678808       3.265495       4.084339      -0.017986      37.003673 0.44119805E+03  0.10324761E+05                                 9.610643                            6.952011       0.093581       2.034272                    0.999410      27.097168      75.642082       0.637149       0.410789      -1.076727      -0.005804      -0.037472      -0.000271       0.037919      -0.005538       0.003134       0.000567      -0.004049       0.002057      -0.007305       0.001364       0.005941             11.959764       5.475928       1.714528      -0.199996      20.844533       0.150260       9.558831           0.000001
           42              C       8.589232       2.555455       5.263698      -0.108053      34.267110 0.42896931E+03  0.10059690E+05                                 9.219412                            6.947470       0.163590       2.028835                    0.999793      28.989248      83.460334       0.618998       0.421947      -1.059819       0.001976      -0.021141      -0.017461       0.027491      -0.004237       0.002364       0.015703       0.025739       0.047705      -0.027332       0.005597       0.021735             10.940215       5.203519       1.419239      -0.249703      18.008768       0.039814       9.608358           0.000006
           43              C       8.467357       1.187145       5.251092      -0.099141      32.658519 0.40165173E+03  0.92532248E+04                                 8.877375                            6.679897       0.060513       1.996294                    0.999674      28.579276      81.203088       0.638177       0.416602      -1.064601       0.006737       0.017035      -0.015940       0.024283       0.000402      -0.001190      -0.019242       0.023621       0.053721      -0.028707       0.002789       0.025918             10.576396       4.751192       1.202213      -0.047277      18.301626       1.394711       8.676368           0.000010
           44              C       8.441279       0.493344       4.063329      -0.000137      38.145410 0.41546581E+03  0.95670200E+04                                 9.835719                            6.728882       0.018490       2.015772                    0.999298      26.587919      73.358753       0.650853       0.408679      -1.079308       0.004587       0.033091       0.000241       0.033409       0.000743       0.000536      -0.001845       0.006227      -0.009890      -0.004518      -0.000344       0.004863             13.111793       5.099455       1.564266      -0.149198      24.810413       0.210868       9.425512           0.000001
           45              C       8.561077       1.188059       2.879767      -0.111170      33.159091 0.41131578E+03  0.95290794E+04                                 8.939811                            6.748411       0.023179       1.977985                    0.999638      28.961639      82.427613       0.636754       0.415202      -1.065864       0.007008       0.015138       0.016613       0.023543      -0.003234      -0.000698       0.018311       0.014116       0.065032      -0.025421      -0.003531       0.028952             10.548647       4.805603       1.316653      -0.224803      17.960139      -0.846856       8.880199          -0.000001
           46              C       8.682259       2.563589       2.883969      -0.117788      34.009806 0.43170063E+03  0.10124754E+05                                 9.106415                            6.932455       0.070000       1.989639                    0.999668      29.287660      83.915136       0.625578       0.417468      -1.064232      -0.000584      -0.018517       0.019054       0.026576      -0.004357      -0.002636      -0.016680       0.006936       0.081026      -0.024316      -0.008333       0.032648             10.670065       5.182772       1.440652      -0.132465      17.517725       0.712835       9.309697          -0.000002
           47              C       4.953426       7.329065       4.090782      -0.009046      38.096734 0.42929426E+03  0.99760446E+04                                 9.816631                            6.847672       0.019839       2.012510                    0.999302      26.928130      74.865906       0.643488       0.409602      -1.077688      -0.039188       0.001676       0.001752       0.039263       0.000018      -0.001301       0.003263      -0.002676      -0.006455      -0.004198       0.000005       0.004193             12.745865      23.112348       0.816949      -0.357713       5.074429      -0.375015      10.050819           0.000001
           48              C       4.246995       7.224651       5.287510      -0.108876      33.808004 0.44160919E+03  0.10463415E+05                                 9.217299                            7.099962      -0.050525       1.958147                    0.999529      29.581253      86.461531       0.603901       0.428061      -1.052801      -0.016074      -0.000091      -0.017053       0.023434      -0.000898       0.017185      -0.005497      -0.034353       0.029236      -0.029609       0.008878       0.020731             10.840727      17.428970       0.724092      -1.333176       5.041864      -0.202468      10.051348           0.000004
           49              C       2.870201       7.185754       5.288910      -0.105736      34.230479 0.45769992E+03  0.10970185E+05                                 9.392713                            7.302988      -0.243922       1.899430                    0.998343      29.967954      88.837227       0.584819       0.436970      -1.044714       0.016419      -0.002092      -0.016760       0.023556      -0.005554      -0.014355      -0.002023      -0.045221       0.008837      -0.030953       0.009138       0.021816             10.980643      16.949346       0.387596       0.819022       5.248517      -0.102410      10.744064           0.000005
           50              C       2.174252       7.260203       4.074394      -0.011603      36.574149 0.44110648E+03  0.10344142E+05                                 9.599850                            6.987763      -0.041209       1.993033                    0.999282      27.255441      76.696155       0.629203       0.415111      -1.071623       0.041889       0.007848      -0.000178       0.042618      -0.006487       0.002729       0.001567      -0.006569      -0.001849      -0.008258       0.000678       0.007580             11.964686      20.530055       0.090855       0.177171       5.108572      -0.279019      10.255433           0.000001
           51              C       2.882294       7.355203       2.885369      -0.111499      32.631542 0.42761127E+03  0.10037061E+05                                 8.944562                            6.962658      -0.032121       1.962331                    0.999649      29.393829      85.138665       0.613785       0.425140      -1.056015       0.016653       0.002974       0.016960       0.023955      -0.007707       0.012877      -0.003830      -0.021847       0.060234      -0.026194       0.000975       0.025220             10.306032      16.389459       0.550730      -0.549860       4.910599      -0.296993       9.618038          -0.000000
           52              C       4.255706       7.390183       2.893773      -0.105231      32.574396 0.41817600E+03  0.97444132E+04                                 8.888941                            6.848611       0.062472       1.993423                    0.999693      29.048011      83.367144       0.624931       0.420608      -1.060650      -0.017184       0.000450       0.015667       0.023258      -0.000895      -0.015071       0.002838      -0.019485       0.059553      -0.024759      -0.000530       0.025290             10.297838      16.803257       0.583494       0.805154       4.739264      -0.360018       9.350995          -0.000002
           53              C       7.893643       7.513924       8.280730       0.101640      25.717989 0.32580314E+03  0.71491659E+04                                 7.655164                            6.085287       0.206781       2.085416                    0.999822      25.795140      72.385117       0.654889       0.426224      -1.054696       0.045969      -0.002984      -0.010148       0.047170       0.008450       0.012503      -0.009877      -0.024154      -0.106383      -0.040946       0.007951       0.032995              8.558526       9.297760      -0.096191       0.247718       4.269633       0.313219      12.108185           0.000004
           54              C       7.881955       7.616015       9.653382      -0.185062      32.405740 0.45190597E+03  0.10744117E+05                                 8.882079                            7.139745       0.076517       1.997556                    0.999274      29.875631      86.806265       0.609025       0.423008      -1.058402       0.003775      -0.008625      -0.005952       0.011139       0.002871      -0.018225      -0.000603       0.008307      -0.053868      -0.026379       0.004362       0.022017              9.942503      10.182074      -0.112554       1.469371       4.906498       0.738052      14.738937           0.000004
           55              C       9.076679       7.633522      10.352734       0.102344      34.435068 0.40413276E+03  0.93071555E+04                                 9.361404                            6.795944      -0.151954       1.968395                    0.999357      26.280033      74.198677       0.620592       0.428555      -1.059094       0.000892      -0.004170      -0.004693       0.006341      -0.007537       0.000903       0.003723      -0.015596       0.006449      -0.012277       0.001371       0.010906             11.611433       9.857836      -0.104549       0.360221       4.998412       1.191304      19.978050           0.000009
           56              C      10.235865       7.556013       9.590352      -0.180590      33.004231 0.45724428E+03  0.10937514E+05                                 9.085345                            7.239840      -0.016087       1.973168                    0.998226      30.067658      88.540336       0.595655       0.429874      -1.050823      -0.006621      -0.005288      -0.003637       0.009221      -0.012018       0.018178      -0.003390      -0.013859      -0.056362      -0.029436       0.002501       0.026934             10.277453      10.632733      -0.004241      -0.872742       4.979080       0.593970      15.220545           0.000003
           57              C      10.159866       7.464368       8.234508       0.105945      26.087832 0.32689387E+03  0.72023794E+04                                 7.828052                            6.163525       0.144120       2.072589                    0.999308      25.874524      73.529517       0.637902       0.435796      -1.045466      -0.046005      -0.004125      -0.010319       0.047328      -0.009998      -0.012949      -0.006686      -0.050660      -0.108907      -0.042362      -0.003240       0.045603              8.846178       9.557522       0.011870       0.282387       4.319676       0.291771      12.661335           0.000003
           58              C      10.185637       7.309687      13.922608       0.089679      28.782214 0.32604767E+03  0.71525995E+04                                 8.233347                            6.053839       0.263607       2.101169                    0.999811      25.899390      72.559293       0.662386       0.421514      -1.058115      -0.047790       0.026970       0.012200       0.056215       0.018134       0.012690      -0.010266      -0.020126      -0.106943      -0.042332       0.003683       0.038648              9.788197       8.635107      -2.308607       0.241054       5.478655       0.599152      15.250827          -0.000001
           59              C      10.201525       7.220699      12.552758      -0.188683      36.565448 0.46887437E+03  0.11251295E+05                                 9.657098                            7.282094       0.064842       1.995633                    0.998916      30.013697      87.626324       0.601828       0.424119      -1.057656      -0.007877       0.004048       0.000829       0.008896       0.000307      -0.018394       0.007954       0.001546      -0.047025      -0.027082       0.007498       0.019584             11.483613       9.433876      -2.164893       1.264898       6.134394       0.414635      18.882569          -0.000001
           60              C       9.111469       7.715066      11.828614       0.113325      34.952892 0.39604168E+03  0.90641957E+04                                 9.427236                            6.710764      -0.116727       1.981308                    0.999278      25.987076      72.864098       0.627601       0.426417      -1.061663       0.001057      -0.002574       0.005856       0.006483       0.013098       0.000823      -0.003168       0.010888       0.004628      -0.015517       0.002005       0.013512             11.822366       8.515164      -1.989759       0.327363       6.015274       1.534267      20.936660          -0.000006
           61              C       8.123362       8.329737      12.549957      -0.189489      33.794577 0.42190049E+03  0.98256868E+04                                 9.008990                            6.807125       0.235858       2.047718                    0.999814      29.261557      83.198082       0.638564       0.411859      -1.069204       0.005540      -0.000088       0.006668       0.008669      -0.004864       0.018553      -0.009991       0.007124      -0.039055      -0.024887       0.000486       0.024401             10.499832       8.353112      -2.299359      -0.711521       6.067826       1.362625      17.078559           0.000001
           62              C       8.187660       8.359268      13.921207       0.101546      26.971103 0.31007331E+03  0.66982519E+04                                 7.811967                            5.864222       0.238143       2.094730                    0.999790      25.404321      69.975409       0.681744       0.415899      -1.064683       0.045365      -0.023200       0.008500       0.051657       0.010734      -0.014530       0.003491      -0.019170      -0.106415      -0.040497       0.008244       0.032253              9.078069       7.790781      -2.033169       0.032413       5.229061       0.522228      14.214364          -0.000002
           63              C       2.979736       6.647432       9.908303       0.576019      22.904134 0.25245063E+03  0.52535250E+04                                 7.514547                            5.670820      -0.043861       2.040579                    0.999621      22.669798      64.164836       0.616148       0.477690      -1.014102       0.000809      -0.061205      -0.000727       0.061214      -0.016393      -0.002294       0.000018       0.185889      -0.101618      -0.077444      -0.033908       0.111352              8.982950       4.668208       0.795340       0.014427      14.151092      -0.080401       8.129550          -0.000000
           64              C       5.357691       4.060187       9.909844       0.577542      24.586627 0.25337276E+03  0.52613915E+04                                 7.843889                            5.639244       0.000258       2.055583                    0.999710      22.416976      62.750455       0.626689       0.470666      -1.020985      -0.060374      -0.004067      -0.000714       0.060515       0.001153       0.000230       0.003667      -0.200854      -0.113893      -0.081453      -0.038049       0.119501              9.833973      16.838942       0.474004      -0.276893       4.363818      -0.165013       8.299158           0.000000
           65              C       2.713370       1.596857       9.950323       0.585725      24.107063 0.24737974E+03  0.51069169E+04                                 7.778864                            5.588118      -0.003196       2.060292                    0.999631      22.184680      61.943081       0.626777       0.473367      -1.019401       0.003026       0.058669       0.001622       0.058769      -0.010713       0.001185      -0.000358       0.201226      -0.122922      -0.080697      -0.040981       0.121678              9.900644       4.337520       0.909482      -0.050988      17.510218       0.057764       7.854194           0.000001
           66              C      11.121572       4.186583       9.930573       0.575352      23.500845 0.25565988E+03  0.53384082E+04                                 7.649196                            5.706181      -0.098298       2.021740                    0.999476      22.768250      64.603197       0.614182       0.477595      -1.013911       0.059137      -0.008881       0.000636       0.059804       0.001199       0.000028      -0.004914      -0.185264      -0.097842      -0.076333      -0.032784       0.109117              9.239280      14.807861      -0.282051       0.122866       4.425085       0.164121       8.484895          -0.000000
           67              C       3.124700       8.144570       9.922309      -0.017988      37.003652 0.44119790E+03  0.10324756E+05                                 9.610637                            6.952009       0.093584       2.034273                    0.999410      27.097158      75.642022       0.637149       0.410789      -1.076727       0.005804       0.037472       0.000271       0.037920      -0.005538       0.003134       0.000567      -0.004047       0.002056      -0.007305       0.001363       0.005941             11.959754       5.475925       1.714527      -0.199996      20.844509       0.150259       9.558827           0.000001
           68              C       3.214276       8.854610       8.742950      -0.108052      34.267029 0.42896814E+03  0.10059655E+05                                 9.219396                            6.947459       0.163594       2.028837                    0.999793      28.989199      83.460138       0.618999       0.421947      -1.059820      -0.001976       0.021141       0.017461       0.027491      -0.004237       0.002364       0.015702       0.025740       0.047705      -0.027332       0.005598       0.021735             10.940195       5.203511       1.419236      -0.249702      18.008731       0.039814       9.608343          -0.000000
           69              C       3.336151      10.222920       8.755556      -0.099142      32.658476 0.40165115E+03  0.92532081E+04                                 8.877369                            6.679893       0.060514       1.996295                    0.999674      28.579250      81.202995       0.638178       0.416602      -1.064601      -0.006737      -0.017035       0.015940       0.024283       0.000401      -0.001190      -0.019241       0.023622       0.053721      -0.028707       0.002789       0.025917             10.576386       4.751189       1.202212      -0.047277      18.301604       1.394709       8.676364           0.000004
           70              C       3.362229      10.916721       9.943319      -0.000140      38.145379 0.41546559E+03  0.95670132E+04                                 9.835714                            6.728881       0.018494       2.015773                    0.999298      26.587908      73.358707       0.650853       0.408679      -1.079308      -0.004587      -0.033092      -0.000241       0.033409       0.000743       0.000536      -0.001845       0.006229      -0.009892      -0.004519      -0.000345       0.004864             13.111781       5.099452       1.564264      -0.149198      24.810382       0.210868       9.425511           0.000004
           71              C       3.242431      10.222006      11.126881      -0.111170      33.159017 0.41131472E+03  0.95290489E+04                                 8.939799                            6.748403       0.023182       1.977987                    0.999638      28.961596      82.427465       0.636754       0.415202      -1.065864      -0.007008      -0.015137      -0.016613       0.023543      -0.003234      -0.000698       0.018310       0.014116       0.065032      -0.025421      -0.003531       0.028952             10.548630       4.805596       1.316650      -0.224803      17.960104      -0.846851       8.880192           0.000005
           72              C       3.121249       8.846476      11.122679      -0.117787      34.009701 0.43169911E+03  0.10124708E+05                                 9.106394                            6.932441       0.070006       1.989642                    0.999668      29.287599      83.914885       0.625579       0.417467      -1.064233       0.000584       0.018517      -0.019054       0.026576      -0.004357      -0.002636      -0.016680       0.006936       0.081026      -0.024316      -0.008333       0.032648             10.670038       5.182760       1.440648      -0.132465      17.517676       0.712833       9.309677           0.000004
           73              C       6.850082       4.081000       9.915866      -0.009047      38.096733 0.42929432E+03  0.99760464E+04                                 9.816632                            6.847674       0.019840       2.012511                    0.999302      26.928129      74.865904       0.643488       0.409602      -1.077688       0.039189      -0.001676      -0.001752       0.039264       0.000018      -0.001301       0.003263      -0.002678      -0.006456      -0.004198       0.000004       0.004194             12.745865      23.112345       0.816949      -0.357713       5.074429      -0.375015      10.050821           0.000002
           74              C       7.556513       4.185414       8.719138      -0.108874      33.807956 0.44160847E+03  0.10463393E+05                                 9.217290                            7.099956      -0.050523       1.958148                    0.999529      29.581223      86.461412       0.603901       0.428061      -1.052801       0.016074       0.000091       0.017053       0.023435      -0.000898       0.017185      -0.005498      -0.034353       0.029237      -0.029608       0.008878       0.020731             10.840714      17.428945       0.724091      -1.333173       5.041859      -0.202467      10.051339           0.000002
           75              C       8.933307       4.224311       8.717738      -0.105734      34.230440 0.45769933E+03  0.10970167E+05                                 9.392706                            7.302983      -0.243922       1.899431                    0.998343      29.967929      88.837131       0.584819       0.436970      -1.044714      -0.016419       0.002092       0.016761       0.023556      -0.005555      -0.014355      -0.002024      -0.045222       0.008838      -0.030953       0.009138       0.021816             10.980633      16.949329       0.387595       0.819022       5.248513      -0.102410      10.744058           0.000002
           76              C       9.629256       4.149862       9.932254      -0.011605      36.574158 0.44110666E+03  0.10344148E+05                                 9.599853                            6.987765      -0.041209       1.993033                    0.999282      27.255445      76.696172       0.629203       0.415111      -1.071623      -0.041890      -0.007848       0.000178       0.042619      -0.006487       0.002729       0.001568      -0.006571      -0.001850      -0.008258       0.000677       0.007581             11.964688      20.530055       0.090855       0.177171       5.108573      -0.279020      10.255436           0.000002
           77              C       8.921214       4.054862      11.121279      -0.111499      32.631510 0.42761080E+03  0.10037048E+05                                 8.944558                            6.962655      -0.032120       1.962331                    0.999649      29.393806      85.138594       0.613785       0.425140      -1.056015      -0.016653      -0.002974      -0.016960       0.023955      -0.007707       0.012877      -0.003830      -0.021847       0.060235      -0.026194       0.000975       0.025219             10.306027      16.389448       0.550729      -0.549859       4.910597      -0.296993       9.618035           0.000001
           78              C       7.547802       4.019882      11.112875      -0.105230      32.574345 0.41817525E+03  0.97443914E+04                                 8.888933                            6.848606       0.062475       1.993425                    0.999693      29.047977      83.367026       0.624932       0.420608      -1.060650       0.017184      -0.000450      -0.015667       0.023258      -0.000895      -0.015070       0.002838      -0.019485       0.059553      -0.024759      -0.000530       0.025290             10.297828      16.803238       0.583493       0.805153       4.739260      -0.360017       9.350987          -0.000000
           79              C       3.909865       3.896141       5.725918       0.101641      25.717990 0.32580318E+03  0.71491672E+04                                 7.655164                            6.085288       0.206780       2.085415                    0.999822      25.795142      72.385132       0.654889       0.426224      -1.054696      -0.045969       0.002984       0.010148       0.047170       0.008450       0.012503      -0.009877      -0.024154      -0.106383      -0.040946       0.007951       0.032996              8.558527       9.297761      -0.096191       0.247718       4.269634       0.313219      12.108186           0.000002
           80              C       3.921553       3.794050       4.353266      -0.185062      32.405756 0.45190627E+03  0.10744126E+05                                 8.882083                            7.139748       0.076515       1.997555                    0.999274      29.875644      86.806322       0.609024       0.423008      -1.058402      -0.003776       0.008627       0.005952       0.011140       0.002872      -0.018225      -0.000603       0.008307      -0.053868      -0.026379       0.004362       0.022017              9.942507      10.182079      -0.112554       1.469371       4.906500       0.738052      14.738942           0.000005
           81              C       2.726829       3.776543       3.653914       0.102344      34.435071 0.40413283E+03  0.93071573E+04                                 9.361404                            6.795944      -0.151956       1.968394                    0.999357      26.280036      74.198682       0.620592       0.428555      -1.059094      -0.000892       0.004171       0.004693       0.006342      -0.007537       0.000903       0.003723      -0.015596       0.006449      -0.012277       0.001371       0.010906             11.611431       9.857837      -0.104549       0.360222       4.998412       1.191304      19.978045           0.000005
           82              C       1.567643       3.854052       4.416296      -0.180589      33.004217 0.45724407E+03  0.10937508E+05                                 9.085341                            7.239837      -0.016088       1.973168                    0.998226      30.067651      88.540300       0.595655       0.429874      -1.050824       0.006621       0.005289       0.003637       0.009222      -0.012018       0.018178      -0.003390      -0.013859      -0.056362      -0.029436       0.002501       0.026935             10.277447      10.632731      -0.004241      -0.872741       4.979078       0.593970      15.220534           0.000004
           83              C       1.643642       3.945697       5.772140       0.105945      26.087825 0.32689378E+03  0.72023769E+04                                 7.828050                            6.163525       0.144120       2.072589                    0.999308      25.874520      73.529504       0.637902       0.435796      -1.045466       0.046005       0.004126       0.010319       0.047328      -0.009998      -0.012949      -0.006687      -0.050660      -0.108907      -0.042362      -0.003241       0.045603              8.846176       9.557521       0.011870       0.282386       4.319676       0.291771      12.661331           0.000001
           84              C       1.617871       4.100378       0.084040       0.089680      28.782197 0.32604747E+03  0.71525939E+04                                 8.233343                            6.053837       0.263608       2.101170                    0.999811      25.899380      72.559252       0.662387       0.421514      -1.058115       0.047790      -0.026970      -0.012200       0.056215       0.018134       0.012690      -0.010266      -0.020126      -0.106943      -0.042332       0.003683       0.038648              9.788191       8.635104      -2.308606       0.241054       5.478653       0.599152      15.250818          -0.000000
           85              C       1.601983       4.189366       1.453890      -0.188682      36.565420 0.46887400E+03  0.11251283E+05                                 9.657093                            7.282091       0.064842       1.995633                    0.998916      30.013680      87.626258       0.601829       0.424119      -1.057656       0.007878      -0.004048      -0.000829       0.008895       0.000307      -0.018394       0.007954       0.001546      -0.047025      -0.027082       0.007499       0.019584             11.483606       9.433871      -2.164892       1.264898       6.134391       0.414634      18.882556          -0.000002
           86              C       2.692039       3.694999       2.178034       0.113325      34.952888 0.39604168E+03  0.90641953E+04                                 9.427234                            6.710764      -0.116728       1.981307                    0.999278      25.987076      72.864089       0.627601       0.426417      -1.061663      -0.001057       0.002574      -0.005856       0.006484       0.013098       0.000823      -0.003168       0.010888       0.004628      -0.015517       0.002005       0.013512             11.822363       8.515162      -1.989758       0.327363       6.015273       1.534267      20.936654          -0.000002
           87              C       3.680146       3.080328       1.456691      -0.189489      33.794591 0.42190075E+03  0.98256938E+04                                 9.008990                            6.807126       0.235859       2.047718                    0.999814      29.261567      83.198099       0.638564       0.411859      -1.069205      -0.005540       0.000088      -0.006668       0.008669      -0.004864       0.018553      -0.009991       0.007124      -0.039055      -0.024887       0.000486       0.024401             10.499833       8.353111      -2.299358      -0.711523       6.067826       1.362626      17.078562          -0.000000
           88              C       3.615848       3.050797       0.085441       0.101546      26.971092 0.31007316E+03  0.66982477E+04                                 7.811965                            5.864221       0.238143       2.094730                    0.999790      25.404315      69.975386       0.681744       0.415899      -1.064683      -0.045365       0.023200      -0.008500       0.051658       0.010735      -0.014530       0.003492      -0.019170      -0.106415      -0.040497       0.008244       0.032253              9.078066       7.790780      -2.033169       0.032412       5.229060       0.522228      14.214358          -0.000000
           89              N       9.010196       7.436159       7.563730      -0.223955      36.104663 0.50452087E+03  0.12084640E+05                                 9.144099                            7.298432       0.132082       2.078547                    0.998120      27.354878      74.710578       0.645863       0.395923      -1.097895       0.006173       0.018712       0.153942       0.155198      -0.000452      -0.001849      -0.011979       0.038604      -0.279858      -0.094486       0.028517       0.065969             10.424232      11.717888      -0.065905       0.185116       5.208376       0.033298      14.346433          -0.000003
           90              N       8.948347       7.247759       0.613491      -0.221412      37.698137 0.48880084E+03  0.11603017E+05                                 9.408436                            7.160721       0.125250       2.076148                    0.998394      27.161771      73.584021       0.655925       0.393380      -1.100878      -0.000527      -0.005962      -0.153470       0.153586      -0.007718      -0.003689      -0.003173       0.013668      -0.275184      -0.091909       0.035707       0.056202             11.165246      10.247569      -2.820412      -0.154839       6.558135       0.515719      16.690032           0.000007
           91              N       2.793312       3.973906       6.442918      -0.223955      36.104680 0.50452120E+03  0.12084650E+05                                 9.144102                            7.298435       0.132080       2.078546                    0.998120      27.354886      74.710610       0.645863       0.395924      -1.097895      -0.006173      -0.018712      -0.153942       0.155198      -0.000452      -0.001849      -0.011979       0.038604      -0.279858      -0.094486       0.028517       0.065969             10.424236      11.717893      -0.065905       0.185115       5.208377       0.033297      14.346437          -0.000011
           92              N       2.855161       4.162306      13.393157      -0.221412      37.698138 0.48880093E+03  0.11603019E+05                                 9.408434                            7.160720       0.125254       2.076150                    0.998394      27.161775      73.584020       0.655925       0.393380      -1.100878       0.000527       0.005962       0.153470       0.153587      -0.007718      -0.003689      -0.003173       0.013668      -0.275186      -0.091910       0.035708       0.056202             11.165242      10.247567      -2.820411      -0.154839       6.558134       0.515718      16.690026           0.000002
           93              O       8.900838       5.319760       5.208792      -0.516860      36.599569 0.57221366E+03  0.13980715E+05                                 8.790648                            7.448401       0.314578       2.151619                    0.997737      27.492828      73.007735       0.689502       0.363579      -1.134663      -0.002936       0.009306      -0.018781       0.021165      -0.003041       0.005380       0.048348       0.066165      -0.039118      -0.068933       0.028641       0.040291              9.900100       6.183361       0.373347       0.227872      13.108389       3.556078      10.408550          -0.000003
           94              O       8.852904       5.337202       2.986077      -0.533607      36.593029 0.56238263E+03  0.13708019E+05                                 8.823964                            7.390977       0.246498       2.115448                    0.998634      28.052951      74.886032       0.689859       0.364253      -1.131912      -0.006993       0.008576       0.023696       0.026152      -0.003182      -0.009103      -0.055737       0.058106      -0.048114      -0.074988       0.033121       0.041868              9.987505       6.220427       0.308286      -0.376176      13.435021      -4.141928      10.307068           0.000008
           95              O       7.026047       7.316872       5.216076      -0.517886      36.735330 0.54407919E+03  0.13126996E+05                                 8.836013                            7.238876       0.256855       2.129263                    0.998427      27.464920      72.479272       0.702897       0.361170      -1.136535       0.009990       0.005436      -0.022647       0.025343      -0.000748       0.063318       0.001279      -0.060439      -0.032461      -0.081535       0.035627       0.045908             10.246529      14.830835       0.177009       4.283251       5.647182      -0.053832      10.261570           0.000024
           96              O       7.030574       7.387496       2.984256      -0.524314      37.833820 0.55116070E+03  0.13350651E+05                                 9.038706                            7.294293       0.189989       2.103427                    0.998250      27.730972      73.501515       0.698494       0.362009      -1.135047       0.010640      -0.000101       0.024355       0.026578       0.001712      -0.063320       0.001835      -0.065384      -0.051460      -0.084100       0.041302       0.042798             10.615123      15.364673       0.353097      -4.901459       5.724247      -0.308880      10.756449          -0.000017
           97              O       9.022335       9.243369       5.162710      -0.521585      35.170124 0.52436534E+03  0.12536324E+05                                 8.556102                            7.080290       0.350592       2.152288                    0.999367      27.513385      72.298071       0.714612       0.358508      -1.138533      -0.000879      -0.004694      -0.021286       0.021815      -0.002408      -0.002277      -0.054973       0.074504      -0.071654      -0.079660       0.030380       0.049280              9.901875       5.442357       0.590586      -0.320418      14.955897      -4.288742       9.307371          -0.000003
           98              O       9.069702       9.247000       2.943497      -0.523104      35.286160 0.52324159E+03  0.12505796E+05                                 8.583792                            7.073456       0.275123       2.128724                    0.999091      27.548453      72.437242       0.714668       0.358585      -1.138195      -0.000696      -0.007660       0.026736       0.027820      -0.000681       0.003760       0.055610       0.061664      -0.068903      -0.076882       0.033947       0.042935              9.966286       5.441248       0.527399       0.253676      14.963188       4.249685       9.494421           0.000009
           99              O      10.913002       7.238988       5.191004      -0.515606      37.855367 0.57283222E+03  0.14024182E+05                                 9.070144                            7.489965       0.158394       2.100190                    0.997201      27.698875      74.052354       0.681228       0.367251      -1.129833      -0.007594       0.004948      -0.015337       0.017815       0.002250      -0.057562      -0.004222      -0.060616      -0.017806      -0.075195       0.031229       0.043965             10.442699      14.340667      -0.673577      -4.366858       5.974775       0.280068      11.012654           0.000023
          100              O      10.917971       7.190616       2.960025      -0.526344      38.128907 0.57404603E+03  0.14071063E+05                                 9.128679                            7.502415       0.151157       2.093661                    0.997141      27.950985      74.941050       0.679578       0.367694      -1.128712      -0.008129       0.011059       0.022875       0.026677       0.008712       0.061689      -0.000147      -0.059890      -0.036456      -0.080346       0.033295       0.047052             10.525985      14.290519      -0.481912       4.487637       6.103237       0.266804      11.184198          -0.000017
          101              O       2.902670       6.090305       8.797856      -0.516861      36.599597 0.57221427E+03  0.13980733E+05                                 8.790650                            7.448404       0.314577       2.151619                    0.997737      27.492844      73.007776       0.689502       0.363579      -1.134663       0.002936      -0.009307       0.018781       0.021165      -0.003041       0.005380       0.048349       0.066169      -0.039115      -0.068934       0.028641       0.040293              9.900102       6.183363       0.373347       0.227871      13.108387       3.556077      10.408555           0.000197
          102              O       2.950604       6.072863      11.020571      -0.533606      36.592996 0.56238207E+03  0.13708003E+05                                 8.823964                            7.390977       0.246495       2.115447                    0.998634      28.052926      74.885980       0.689858       0.364253      -1.131912       0.006993      -0.008578      -0.023697       0.026154      -0.003182      -0.009103      -0.055736       0.058104      -0.048115      -0.074987       0.033120       0.041867              9.987504       6.220427       0.308285      -0.376176      13.435016      -4.141927      10.307068          -0.000202
          103              O       4.777461       4.093193       8.790572      -0.517887      36.735367 0.54407992E+03  0.13127018E+05                                 8.836017                            7.238879       0.256857       2.129263                    0.998427      27.464942      72.479328       0.702897       0.361170      -1.136535      -0.009991      -0.005436       0.022647       0.025343      -0.000748       0.063318       0.001279      -0.060443      -0.032458      -0.081536       0.035628       0.045908             10.246533      14.830839       0.177009       4.283252       5.647184      -0.053832      10.261575           0.000076
          104              O       4.772934       4.022569      11.022392      -0.524314      37.833793 0.55116023E+03  0.13350638E+05                                 9.038708                            7.294294       0.189989       2.103428                    0.998250      27.730946      73.501464       0.698493       0.362010      -1.135046      -0.010642       0.000101      -0.024357       0.026580       0.001711      -0.063319       0.001835      -0.065382      -0.051463      -0.084098       0.041302       0.042797             10.615125      15.364675       0.353097      -4.901460       5.724248      -0.308880      10.756451          -0.000069
          105              O       2.781173       2.166696       8.843938      -0.521587      35.170169 0.52436624E+03  0.12536351E+05                                 8.556108                            7.080296       0.350593       2.152288                    0.999367      27.513407      72.298140       0.714612       0.358508      -1.138533       0.000879       0.004694       0.021286       0.021815      -0.002408      -0.002278      -0.054973       0.074508      -0.071651      -0.079661       0.030380       0.049281              9.901881       5.442360       0.590586      -0.320419      14.955904      -4.288744       9.307380           0.000224
          106              O       2.733806       2.163065      11.063151      -0.523104      35.286143 0.52324131E+03  0.12505790E+05                                 8.583797                            7.073460       0.275122       2.128724                    0.999091      27.548422      72.437191       0.714667       0.358586      -1.138194       0.000696       0.007661      -0.026737       0.027822      -0.000681       0.003760       0.055609       0.061661      -0.068905      -0.076880       0.033946       0.042934              9.966290       5.441250       0.527398       0.253675      14.963193       4.249686       9.494427          -0.000214
          107              O       0.890506       4.171077       8.815644      -0.515607      37.855410 0.57283308E+03  0.14024207E+05                                 9.070148                            7.489968       0.158395       2.100190                    0.997201      27.698899      74.052416       0.681228       0.367251      -1.129833       0.007595      -0.004948       0.015337       0.017815       0.002250      -0.057562      -0.004223      -0.060620      -0.017802      -0.075196       0.031231       0.043966             10.442703      14.340671      -0.673578      -4.366859       5.974777       0.280068      11.012660           0.000070
          108              O       0.885537       4.219449      11.046623      -0.526343      38.128902 0.57404593E+03  0.14071062E+05                                 9.128685                            7.502420       0.151155       2.093661                    0.997141      27.950967      74.941034       0.679577       0.367695      -1.128711       0.008131      -0.011060      -0.022877       0.026680       0.008712       0.061689      -0.000147      -0.059888      -0.036458      -0.080345       0.033294       0.047051             10.525991      14.290528      -0.481913       4.487641       6.103241       0.266804      11.184204          -0.000067

******************************************************
Auxiliary information for the entire system
The total spin magnetic moment of the unit cell is   0.000109
The total net atomic charge of the unit cell is   0.000001
Accuracy of reproducing the electrostatic potential in the unit cell:
  The inner radius (bohr) =    5.0000
  The outer radius (bohr) =   12.0000
  Valid grid points have density less than (e/(bohr^3)) =    0.0001
  The number of valid grid points were=        43463
  The rms potential error without charges in kcal/mol is=      3.12915
  The rms potential error with partial charges in kcal/mol is=      0.46717
  The RRMSE value at monopole order=      0.14930
  The rms potential error with partial charges and cloud penetration in kcal/mol is=      0.45956
  The RRMSE value at monopole order with cloud penetration is=      0.14686
  The rms potential error with partial charges and atomic dipoles in kcal/mol is=      0.58291
  The RRMSE value at dipole order=      0.18628
  The rms potential error with partial charges, atomic dipoles and cloud penetration in kcal/mol is=      0.56117
  The RRMSE value at dipole order with cloud penetration=      0.17934

******************************************************
The electron densities and ab initio electrostatic potential were computed in VASP using the PBE functional and
projector augmented wave method. See the main text of the journal article for a description of computational details.
The atomic charges, dipoles, and quadrupoles were computed with the DDEC6 method as described in
(a) T. A. Manz and N. Gabaldon Limas, RSC Adv. 6 (2016) 47771-47801 DOI: 10.1039/c6ra04656h
(b) N. Gabaldon Limas and T. A. Manz, RSC Adv. 8 (2018) 2678-2707 DOI: 10.1039/c7ra11829e.
For each atom in the material, the electron cloud parameters were fit to the spherically averaged atom-in-material
electron density using radial positions for which this density was between 10^-4 and 10^-2 electrons per cubic bohr.
The polarizabilities, dispersion coefficients, and quantum Drude oscillator (QDO) parameters were fit using the MCLF method.
The magnetic structure of the system was optimized in VASP from the default ferromagnetic initial guess using spin polarization.
The atomic spin moments (ASMs) were computed on this optimized magnetic structure using the DDEC6 partition as inputs
to the method of T. A. Manz and D. S. Sholl, J. Chem. Theory Comput. 7 (2011) 4146-4164 DOI: 10.1021/ct200539n.
The RMSE and RRMSE were computed using a uniform grid with Ewald summation.
