# Supplementary material for: A collection of forcefield precursors for metal–organic frameworks
Source: RSC Adv. 2019 Nov 13;9(63):36492–507. doi: 10.1039/c9ra07327b (PMC9075174; doi:10.1039/c9ra07327b)
Supplement: RA-009-C9RA07327B-s4987 [file RA-009-C9RA07327B-s4987.xyz]

  216
jmolscript: load "" {1 1 1} spacegroup "x,y,z" unitcell [{     10.819500     0.000000     0.000000 }, {      0.468458    13.996162     0.000000 }, {      1.302124     0.876223    21.625120 }]
Cu     3.487205     4.852545    14.440606     0.794396
Cu     3.494620     2.208555    14.551759     0.798436
Cu     2.507348     4.385656     3.650104     0.797022
Cu     2.520825     1.738858     3.761041     0.797360
Cu     9.102877    10.019840     7.184514     0.787878
Cu     9.095462    12.663830     7.073361     0.791609
Cu    10.082734    10.486729    17.975016     0.791889
Cu    10.069257    13.133527    17.864079     0.789908
H      3.514744     5.708548    18.675454     0.114656
H      3.518317     5.806065    20.978529     0.119841
H      3.966455     1.809734    21.140717     0.123482
H      3.932042     1.735836    18.833317     0.112970
H     10.070796     1.540224    14.731032     0.115185
H      7.754557     1.508640    14.642369     0.119694
H      7.716768     5.506005    14.263929     0.119567
H     10.037265     5.560249    14.393680     0.118406
H      3.455929     1.394713    10.276257     0.124123
H      3.158542     1.296237     8.018594     0.114502
H      2.468071     5.266678     7.908306     0.118448
H      2.716071     5.361396    10.211382     0.121802
H      9.099680     1.045430     3.935772     0.116417
H      6.775476     1.026886     3.961722     0.121052
H      6.741547     5.048299     3.451369     0.121438
H      9.069980     5.060112     3.501107     0.117687
H      5.167049     7.146643    13.338374     0.089129
H      5.318904     9.420839    13.264849     0.127203
H      2.019910     9.578885    15.507374     0.123171
H      1.952895     7.297158    15.464123     0.085288
H      5.835653    13.739954    14.367730     0.095785
H      5.770832    11.453415    14.309342     0.124500
H      1.774744    11.645439    14.523431     0.118960
H      1.941878    13.915972    14.601281     0.098597
H      4.848697    13.277704     3.615720     0.094425
H      4.794462    10.986087     3.501107     0.123776
H      0.805862    11.181254     3.620045     0.115633
H      0.979474    13.447585     3.663295     0.093123
H      4.235727     6.678962     2.486889     0.099090
H      4.432736     8.955964     2.517164     0.129480
H      0.937336     9.134898     4.480725     0.127676
H      0.907289     6.837692     4.504512     0.084470
H      9.075338     9.163837     2.949666     0.115291
H      9.071765     9.066320     0.646591     0.120411
H      8.623627    13.062651     0.484403     0.124132
H      8.658040    13.136549     2.791803     0.113679
H      2.519286    13.332161     6.894088     0.115759
H      4.835525    13.363745     6.982751     0.120295
H      4.873314     9.366380     7.361191     0.120077
H      2.552817     9.312136     7.231440     0.118914
H      9.134153    13.477672    11.348863     0.124863
H      9.431540    13.576148    13.606526     0.115101
H     10.122011     9.605707    13.716814     0.118966
H      9.874011     9.510989    11.413738     0.122476
H      3.490402    13.826955    17.689348     0.117046
H      5.814606    13.845499    17.663398     0.121706
H      5.848535     9.824086    18.173751     0.122006
H      3.520102     9.812273    18.124013     0.118259
H      7.423033     7.725742     8.286746     0.088797
H      7.271178     5.451546     8.360271     0.127130
H     10.570172     5.293500     6.117746     0.123240
H     10.637187     7.575227     6.160997     0.084996
H      6.754429     1.132431     7.257390     0.095534
H      6.819250     3.418970     7.315778     0.124456
H     10.815338     3.226946     7.101689     0.119005
H     10.648204     0.956413     7.023839     0.098327
H      7.741385     1.594681    18.009400     0.094207
H      7.795620     3.886298    18.124013     0.123753
H     11.784220     3.691131    18.005075     0.115682
H     11.610608     1.424800    17.961825     0.092872
H      8.354355     8.193423    19.138231     0.098885
H      8.157346     5.916421    19.107956     0.129554
H     11.652746     5.737487    17.144395     0.127721
H     11.682793     8.034693    17.120608     0.084146
C      3.650736     3.639829    17.015293     0.579194
C      0.959618     3.548174    14.580521     0.577440
C      3.304803     3.460793    11.974910     0.586228
C      6.011464     3.506839    14.423955     0.587915
C      2.646399     3.198693     6.231711     0.580344
C     10.803840     3.073924     3.739632     0.588828
C      2.469769     2.984988     1.164729     0.592668
C      5.034274     3.008950     3.655943     0.585855
C      3.724532     3.712082    18.522132    -0.019080
C      3.604078     4.916924    19.172831    -0.114328
C      3.614496     4.975451    20.548189    -0.106792
C      3.766784     3.823601    21.308961    -0.009274
C      3.877522     2.605733    20.647665    -0.100818
C      3.855681     2.565313    19.270144    -0.108524
C     10.292883     3.544227    14.552192    -0.017307
C      9.596787     2.346834    14.638044    -0.100450
C      8.216896     2.325225    14.588306    -0.109475
C      7.519572     3.504104    14.460069    -0.012211
C      8.198237     4.705520    14.369892    -0.115027
C      9.581448     4.738852    14.432605    -0.106813
C      3.116621     3.405888    10.481696    -0.009136
C      3.249506     2.177328     9.798342    -0.101551
C      3.082349     2.123090     8.459747    -0.106374
C      2.797607     3.261680     7.717140    -0.022896
C      2.662853     4.484238     8.390547    -0.115372
C      2.816994     4.541278     9.763742    -0.107856
C      9.308622     3.060179     3.711303    -0.019760
C      8.621427     1.850728     3.844946    -0.102170
C      7.238226     1.836732     3.844946    -0.110505
C      6.532144     3.027767     3.671297    -0.016628
C      7.216945     4.243264     3.548682    -0.110699
C      8.604579     4.247115     3.574632    -0.110769
C      4.507682     7.650185    13.779526     0.110420
C      4.613552     9.014458    13.736276    -0.189208
C      3.690305     9.778167    14.380705     0.112653
C      2.681850     9.100885    15.040271    -0.182792
C      2.650935     7.738007    15.014321     0.090763
C      5.001240    13.309050    14.406655     0.103987
C      4.968228    11.938648    14.367730    -0.188121
C      3.763788    11.270072    14.413142     0.105531
C      2.622079    12.051676    14.497480    -0.178539
C      2.729490    13.406858    14.540731     0.103124
C      4.015435    12.841286     3.622208     0.106178
C      3.987950    11.466771     3.550845    -0.189898
C      2.792516    10.790774     3.551277     0.105242
C      1.656168    11.581194     3.611395    -0.181512
C      1.768037    12.936463     3.656808     0.112108
C      3.580995     7.184078     2.932366     0.090406
C      3.693350     8.544330     2.928041    -0.189416
C      2.713906     9.317571     3.531382     0.115174
C      1.647268     8.653229     4.095798    -0.187375
C      1.632147     7.271633     4.091473     0.099122
C      8.939346    11.232556     4.609827     0.577837
C      0.810964    11.324211     7.044599     0.576147
C      9.285279    11.411592     9.650210     0.585028
C      6.578618    11.365546     7.201165     0.586615
C      9.943683    11.673692    15.393409     0.579187
C      1.786242    11.798461    17.885488     0.587648
C     10.120313    11.887397    20.460391     0.591644
C      7.555808    11.863435    17.969177     0.584683
C      8.865550    11.160303     3.102988    -0.016319
C      8.986004     9.955461     2.452289    -0.114243
C      8.975586     9.896934     1.076931    -0.106755
C      8.823298    11.048784     0.316159    -0.006855
C      8.712560    12.266652     0.977455    -0.100468
C      8.734401    12.307072     2.354976    -0.108306
C      2.297199    11.328158     7.072928    -0.014821
C      2.993295    12.525551     6.987076    -0.100497
C      4.373186    12.547160     7.036814    -0.109513
C      5.070510    11.368281     7.165051    -0.009446
C      4.391845    10.166865     7.255228    -0.115190
C      3.008634    10.133533     7.192515    -0.106944
C      9.473461    11.466497    11.143424    -0.006062
C      9.340576    12.695057    11.826778    -0.101240
C      9.507733    12.749295    13.165373    -0.106192
C      9.792475    11.610705    13.907980    -0.020750
C      9.927229    10.388147    13.234573    -0.115362
C      9.773088    10.331107    11.861378    -0.107739
C      3.281460    11.812206    17.913817    -0.017118
C      3.968655    13.021657    17.780174    -0.101993
C      5.351856    13.035653    17.780174    -0.110287
C      6.057938    11.844618    17.953823    -0.013912
C      5.373137    10.629121    18.076438    -0.110630
C      3.985503    10.625270    18.050488    -0.110795
C      8.082400     7.222200     7.845594     0.109943
C      7.976530     5.857927     7.888844    -0.189386
C      8.899777     5.094218     7.244415     0.112776
C      9.908232     5.771500     6.584849    -0.182712
C      9.939147     7.134378     6.610799     0.090309
C      7.588842     1.563335     7.218465     0.103699
C      7.621854     2.933737     7.257390    -0.188081
C      8.826294     3.602313     7.211978     0.105403
C      9.968003     2.820709     7.127640    -0.178472
C      9.860592     1.465527     7.084389     0.102819
C      8.574647     2.031099    18.002912     0.106009
C      8.602132     3.405614    18.074275    -0.189767
C      9.797566     4.081611    18.073843     0.105099
C     10.933914     3.291191    18.013725    -0.181369
C     10.822045     1.935922    17.968312     0.111874
C      9.009087     7.688307    18.692754     0.090078
C      8.896732     6.328055    18.697079    -0.189321
C      9.876176     5.554814    18.093738     0.115413
C     10.942814     6.219156    17.529322    -0.187317
C     10.957935     7.600752    17.533647     0.098698
N      3.559987     7.005764    14.386544    -0.218305
N      3.905362    14.053250    14.500508    -0.228894
N      2.922134    13.569258     3.695517    -0.228395
N      2.563341     6.528960     3.551710    -0.217178
N      9.030095     7.866621     7.238576    -0.218784
N      8.684720     0.819135     7.124612    -0.229405
N      9.667948     1.303127    17.929603    -0.228803
N     10.026741     8.343425    18.073410    -0.217951
O      3.626907     4.724709    16.397896    -0.538902
O      3.587330     2.501784    16.493263    -0.530867
O      1.536507     4.684688    14.581170    -0.539165
O      1.554675     2.444072    14.619879    -0.521917
O      3.334178     4.604708    12.503644    -0.534001
O      3.420444     2.378546    12.588199    -0.528211
O      5.432268     4.600301    14.329237    -0.528047
O      5.433465     2.382067    14.471314    -0.531672
O      2.603149     4.293186     5.609772    -0.544231
O      2.571573     2.067812     5.713789    -0.528644
O      0.551217     4.186268     3.730982    -0.536134
O      0.575945     1.965579     3.777908    -0.532533
O      2.437233     4.130838     1.706654    -0.541973
O      2.518686     1.916021     1.794885    -0.529660
O      4.448820     4.127282     3.587824    -0.539567
O      4.458246     1.905385     3.743092    -0.519258
O      8.963175    10.147676     5.227224    -0.536411
O      9.002752    12.370601     5.131857    -0.528434
O     11.053575    10.187697     7.043950    -0.538684
O     11.035407    12.428313     7.005241    -0.520647
O      9.255904    10.267677     9.121476    -0.532399
O      9.169638    12.493839     9.036921    -0.526504
O      7.157814    10.272084     7.295883    -0.527046
O      7.156617    12.490318     7.153806    -0.530495
O      9.986933    10.579199    16.015348    -0.541145
O     10.018509    12.804573    15.911331    -0.526185
O     12.038865    10.686117    17.894138    -0.534670
O     12.014137    12.906806    17.847212    -0.531131
O     10.152849    10.741547    19.918466    -0.539862
O     10.071396    12.956364    19.830235    -0.528065
O      8.141262    10.745103    18.037296    -0.538724
O      8.131836    12.967000    17.882028    -0.518012

The following XYZ coordinates are in angstroms. Other properties are in atomic units.
The sperically averaged electron density of each atom fit to a function of the form exp(a - br)
eigen_1, eigen_2 and eigen_3 are the three eigenvalues of traceless quadrupole moment tensor
  atom number  atomic symbol              X              Y              Z     net charge C6 coefficient C8 coefficient C10 coefficient fluctuating dipole atomic polarizability isotropic forcefield polarizability              a              b squared Pearson coefficient          <r^3>          <r^4>         wp_QDO          m_QDO          q_QDO       dipole_x       dipole_y       dipole_z         dipole            Qxy            Qxz            Qyz     Q(x^2-y^2)  Q(3z^2 - R^2)        eigen_1        eigen_2        eigen_3 static polarizability      alpha(xx)      alpha(xy)      alpha(xz)      alpha(yy)      alpha(yz)      alpha(zz) atomic spin moment
            1             Cu       3.487205       4.852545      14.440606       0.794396      69.687371 0.11796141E+04  0.33079314E+05                                14.319690                           11.644305       1.311532       2.328355                    0.994171      41.911632     103.591381       0.506724       0.431041      -1.135238       0.001696       0.081646      -0.003943       0.081759      -0.005565      -0.003811       0.013786       0.360224       0.345128      -0.238253       0.113763       0.124490             17.457962      18.533542       0.028807       0.178576      15.427473       0.434263      18.412871           0.760408
            2             Cu       3.494620       2.208555      14.551759       0.798436      67.717047 0.11607437E+04  0.32412053E+05                                14.029606                           11.541731       1.365583       2.345459                    0.994821      41.771447     102.951708       0.509682       0.430365      -1.135934      -0.000954      -0.083521       0.002745       0.083571      -0.001123      -0.000172       0.009049       0.374246       0.332092      -0.242707       0.110927       0.131779             16.948851      18.338400       0.192428       0.169289      14.431178      -0.008825      18.076973           0.762908
            3             Cu       2.507348       4.385656       3.650104       0.797022      69.818607 0.11770545E+04  0.32993891E+05                                14.343791                           11.634972       1.316685       2.329554                    0.994308      41.905608     103.598908       0.506645       0.431286      -1.134930       0.002564       0.082173      -0.003936       0.082307      -0.003593      -0.003479       0.018139       0.358343       0.340212      -0.236845       0.112942       0.123903             17.527317      18.491701      -0.156908      -0.099873      15.453514       0.369418      18.636737           0.762005
            4             Cu       2.520825       1.738858       3.761041       0.797360      67.758110 0.11612742E+04  0.32423594E+05                                14.018957                           11.528816       1.395028       2.353073                    0.995034      41.771227     102.873656       0.511109       0.429206      -1.136944      -0.000443      -0.079646       0.002730       0.079694      -0.001344       0.000777       0.009202       0.375101       0.328476      -0.242542       0.109709       0.132833             16.954041      18.479014       0.419525      -0.033060      14.387428       0.150166      17.995681           0.761375
            5             Cu       9.102877      10.019840       7.184514       0.787878      70.109865 0.11883204E+04  0.33398445E+05                                14.400771                           11.708042       1.285772       2.319634                    0.994029      42.032623     104.146393       0.503787       0.432580      -1.133763      -0.001541      -0.081010       0.004091       0.081128      -0.005609      -0.003591       0.013853       0.360712       0.350947      -0.239468       0.115331       0.124137             17.558900      18.633657       0.029853       0.178900      15.540607       0.436062      18.502438           0.707948
            6             Cu       9.095462      12.663830       7.073361       0.791609      68.119160 0.11691791E+04  0.32720427E+05                                14.110930                           11.606955       1.340600       2.336911                    0.994627      41.896965     103.517428       0.506502       0.432103      -1.134316       0.000879       0.083045      -0.002592       0.083090      -0.001177      -0.000069       0.009068       0.375594       0.337273      -0.244243       0.112654       0.131589             17.048323      18.438839       0.193897       0.170151      14.537330      -0.010732      18.168799          -0.745353
            7             Cu      10.082734      10.486729      17.975016       0.791889      70.138557 0.11837607E+04  0.33239559E+05                                14.405960                           11.684707       1.294240       2.322181                    0.994121      41.999232     104.028114       0.504326       0.432517      -1.133763      -0.002679      -0.081472       0.004107       0.081619      -0.003350      -0.003358       0.018238       0.358574       0.346626      -0.238027       0.114673       0.123354             17.603341      18.562891      -0.157802      -0.100725      15.544370       0.369812      18.702761          -0.738541
            8             Cu      10.069257      13.133527      17.864079       0.789908      68.237396 0.11714468E+04  0.32792631E+05                                14.107916                           11.600208       1.368332       2.343835                    0.994823      41.913757     103.499061       0.507940       0.430765      -1.135443       0.000367       0.079402      -0.002550       0.079443      -0.001079       0.000824       0.009279       0.376119       0.333720      -0.243925       0.111452       0.132473             17.062504      18.588442       0.423511      -0.033349      14.499554       0.150057      18.099517           0.709867
            9              H       3.514744       5.708548      18.675454       0.114656       1.083010 0.77838503E+01  0.75021881E+02                                 1.665261                            1.572234      -0.972443       2.414663                    0.998467       3.320620       8.869601       0.533632       1.190889      -0.730190      -0.002835       0.035406      -0.019169       0.040362      -0.002342      -0.000002      -0.002313      -0.033615      -0.000949      -0.016813      -0.000615       0.017428              1.702815       1.363391      -0.078313       0.082827       1.948650      -0.390428       1.796404           0.000300
           10              H       3.518317       5.806065      20.978529       0.119841       1.130046 0.82267062E+01  0.79774338E+02                                 1.666220                            1.581397      -0.981107       2.414464                    0.998352       3.239646       8.462828       0.554092       1.139953      -0.743954      -0.005724       0.036721       0.017285       0.040988      -0.004700      -0.001099       0.000710      -0.031786      -0.002281      -0.016256      -0.000739       0.016996              1.686162       1.297122      -0.063414      -0.013847       1.965330       0.352771       1.796034           0.000335
           11              H       3.966455       1.809734      21.140717       0.123482       1.082586 0.79140113E+01  0.76203847E+02                                 1.636880                            1.565847      -0.917749       2.448209                    0.998840       3.211092       8.431401       0.547511       1.161805      -0.738472       0.003023      -0.036044       0.020602       0.041626      -0.002569       0.001338      -0.003564      -0.030523      -0.003567      -0.014962      -0.001855       0.016817              1.646695       1.284357      -0.071021       0.050296       1.829901      -0.329984       1.825828           0.000264
           12              H       3.932042       1.735836      18.833317       0.112970       0.983293 0.68271657E+01  0.64789402E+02                                 1.659105                            1.543402      -1.187768       2.315376                    0.995173       3.571988      10.017432       0.493280       1.308426      -0.700983       0.002702      -0.034846      -0.016677       0.038726      -0.003002      -0.001673       0.001491      -0.023340       0.006665      -0.013302       0.002043       0.011258              1.716380       1.326642      -0.082051      -0.018941       2.095276       0.451458       1.727224           0.000297
           13              H      10.070796       1.540224      14.731032       0.115185       1.029227 0.74453381E+01  0.72620694E+02                                 1.749557                            1.644011      -1.219188       2.302441                    0.994474       3.717862      10.771268       0.461290       1.361308      -0.690088       0.019524      -0.035209       0.005795       0.040675      -0.006263       0.000442      -0.002466      -0.008073      -0.032788      -0.011231      -0.001920       0.013151              1.806929       1.848583      -0.375195       0.052709       2.177046      -0.027695       1.395159           0.000305
           14              H       7.754557       1.508640      14.642369       0.119694       1.020087 0.73205257E+01  0.70657657E+02                                 1.704216                            1.604437      -1.031472       2.393669                    0.997410       3.522991       9.947397       0.481232       1.318665      -0.699976      -0.018440      -0.033952       0.003694       0.038813       0.004732       0.000174      -0.004033      -0.014236      -0.032639      -0.011654      -0.002907       0.014560              1.750797       1.826717       0.342269      -0.000334       2.084500       0.009513       1.341175           0.000348
           15              H       7.716768       5.506005      14.263929       0.119567       1.091169 0.78577322E+01  0.75804259E+02                                 1.666666                            1.574651      -1.003788       2.403541                    0.998378       3.285102       8.737777       0.536546       1.183322      -0.732404      -0.017789       0.033773      -0.004878       0.038482      -0.000824       0.001649      -0.003698      -0.018268      -0.043580      -0.015142      -0.001746       0.016888              1.699137       1.821517      -0.386837       0.083704       1.968427      -0.107069       1.307466           0.000291
           16              H      10.037265       5.560249      14.393680       0.118406       1.101460 0.80277368E+01  0.78126381E+02                                 1.699403                            1.609571      -1.017231       2.397333                    0.997955       3.346017       9.039252       0.520048       1.210204      -0.725817       0.017619       0.036279      -0.003215       0.040459       0.001173      -0.000801      -0.004520      -0.018262      -0.049420      -0.017092      -0.000954       0.018046              1.734559       1.775405       0.392497       0.008295       2.066503      -0.026591       1.361769           0.000318
           17              H       3.455929       1.394713      10.276257       0.124123       1.082216 0.78868654E+01  0.75877579E+02                                 1.636967                            1.563347      -0.901944       2.455543                    0.998943       3.205330       8.412794       0.547847       1.162084      -0.738424       0.008341      -0.035974       0.019108       0.041579      -0.005612       0.003315      -0.002854      -0.028150      -0.003279      -0.015146      -0.001235       0.016381              1.649055       1.320230      -0.146128       0.117709       1.806145      -0.318108       1.820789           0.000272
           18              H       3.158542       1.296237       8.018594       0.114502       0.964295 0.66703223E+01  0.62886940E+02                                 1.634162                            1.522980      -1.096527       2.359277                    0.996158       3.524110       9.826628       0.498218       1.303985      -0.702107       0.001978      -0.034459      -0.015827       0.037971      -0.003657       0.000345       0.002091      -0.023186       0.006153      -0.013211       0.001652       0.011558              1.688168       1.310675      -0.071535      -0.000334       2.050583       0.444973       1.703245           0.000274
           19              H       2.468071       5.266678       7.908306       0.118448       1.068779 0.76770865E+01  0.73758953E+02                                 1.651597                            1.562299      -0.974852       2.415683                    0.998462       3.307492       8.828813       0.534718       1.192239      -0.729774      -0.006704       0.035361      -0.018943       0.040671      -0.004583       0.002158      -0.001841      -0.032362       0.000256      -0.017069       0.000027       0.017042              1.686353       1.386090      -0.157265       0.148557       1.910165      -0.363812       1.762806           0.000288
           20              H       2.716071       5.361396      10.211382       0.121802       1.117415 0.81077422E+01  0.78323476E+02                                 1.654541                            1.570671      -0.991382       2.413303                    0.998301       3.209601       8.364469       0.555664       1.141042      -0.743885      -0.006213       0.036034       0.018310       0.040894      -0.006343       0.000030       0.001467      -0.029660      -0.001082      -0.015956      -0.000476       0.016432              1.673834       1.296698      -0.073036       0.001074       1.936454       0.356948       1.788349           0.000321
           21              H       9.099680       1.045430       3.935772       0.116417       1.016229 0.73108411E+01  0.71131101E+02                                 1.747839                            1.638820      -1.248768       2.289034                    0.994168       3.745479      10.910989       0.456970       1.377610      -0.686620       0.019683      -0.034971       0.005089       0.040451      -0.006540       0.000148      -0.002779      -0.007945      -0.031861      -0.011054      -0.002170       0.013224              1.810028       1.842457      -0.379524       0.043568       2.189591      -0.010564       1.398036           0.000264
           22              H       6.775476       1.026886       3.961722       0.121052       1.012689 0.73260399E+01  0.70740950E+02                                 1.697986                            1.607117      -1.014011       2.403002                    0.997613       3.515891       9.937148       0.479786       1.322078      -0.699358      -0.018476      -0.035182       0.007860       0.040508       0.004641      -0.001147      -0.005454      -0.014118      -0.033459      -0.012346      -0.002850       0.015196              1.739683       1.830235       0.329136      -0.025497       2.038284      -0.044267       1.350529           0.000287
           23              H       6.741547       5.048299       3.451369       0.121438       1.081668 0.77792633E+01  0.74881355E+02                                 1.658810                            1.568449      -0.993996       2.409369                    0.998344       3.273599       8.705963       0.536583       1.185860      -0.731795      -0.017931       0.035324      -0.003332       0.039754      -0.001143       0.000990      -0.003292      -0.017664      -0.043682      -0.014966      -0.001581       0.016547              1.690590       1.807188      -0.384095       0.078798       1.961419      -0.102877       1.303162           0.000282
           24              H       9.069980       5.060112       3.501107       0.117687       1.103972 0.80496853E+01  0.78357033E+02                                 1.698859                            1.609097      -1.007414       2.400923                    0.998089       3.346760       9.028519       0.521663       1.206193      -0.726758       0.017776       0.034982      -0.004941       0.039550       0.001291      -0.002009      -0.005597      -0.017482      -0.047752      -0.017044      -0.000728       0.017773              1.735120       1.787293       0.392890      -0.006612       2.050727      -0.053582       1.367342           0.000284
           25              H       5.167049       7.146643      13.338374       0.089129       1.293712 0.91621477E+01  0.91462325E+02                                 1.846543                            1.682678      -0.935827       2.426651                    0.998168       3.395200       9.060991       0.529450       1.158874      -0.739339       0.031925      -0.025305      -0.022063       0.046329      -0.000776      -0.016565       0.003309       0.002132      -0.023081      -0.019351       0.002561       0.016790              1.925336       2.005600      -0.503563      -0.381452       2.107440       0.307742       1.662968          -0.000037
           26              H       5.318904       9.420839      13.264849       0.127203       1.096819 0.79249668E+01  0.76464479E+02                                 1.663860                            1.576594      -0.897960       2.459529                    0.998950       3.218011       8.504840       0.539722       1.176179      -0.734966       0.025235       0.014849      -0.018939       0.034871       0.000097      -0.014388      -0.001347      -0.002836      -0.017759      -0.017100       0.004328       0.012772              1.683028       1.808771       0.295749      -0.357573       1.698999      -0.150074       1.541314          -0.000010
           27              H       2.019910       9.578885      15.507374       0.123171       0.950885 0.67639848E+01  0.64909585E+02                                 1.704627                            1.602202      -1.299059       2.267345                    0.993643       3.793345      11.179077       0.448473       1.423191      -0.677216      -0.026182       0.019140       0.018763       0.037469      -0.001232      -0.010395       0.001533      -0.002994      -0.026712      -0.014966       0.005107       0.009859              1.751835       1.802194      -0.297473      -0.318744       1.872927       0.202774       1.580385          -0.000005
           28              H       1.952895       7.297158      15.464123       0.085288       1.147124 0.78449660E+01  0.77180274E+02                                 1.849876                            1.661348      -1.181820       2.309114                    0.994263       3.773989      10.822197       0.471878       1.319355      -0.698619      -0.032437      -0.022682       0.020362       0.044511       0.001824      -0.009993      -0.003497      -0.001251      -0.014313      -0.012230       0.001565       0.010664              1.957563       2.128516       0.489974      -0.536848       1.998150      -0.304451       1.746022          -0.000029
           29              H       5.835653      13.739954      14.367730       0.095785       1.113899 0.78084301E+01  0.76095467E+02                                 1.769900                            1.628104      -0.916584       2.440909                    0.998620       3.477315       9.658192       0.493718       1.273010      -0.710782       0.041627       0.021369      -0.001897       0.046830       0.000335       0.000364      -0.000981       0.014666      -0.042576      -0.014266      -0.000175       0.014441              1.846247       2.329397       0.513174      -0.061915       1.837709      -0.033699       1.371633          -0.000003
           30              H       5.770832      11.453415      14.309342       0.124500       1.026137 0.75404315E+01  0.72902535E+02                                 1.678139                            1.605839      -0.881954       2.464768                    0.999054       3.395143       9.416874       0.493993       1.282445      -0.708910       0.030896      -0.016470       0.000278       0.035013      -0.002301       0.000849       0.000320       0.007511      -0.047438      -0.015846       0.003517       0.012329              1.694168       2.036408      -0.300530      -0.065720       1.711713       0.068059       1.334383           0.000001
           31              H       1.774744      11.645439      14.523431       0.118960       0.985207 0.71527781E+01  0.69412017E+02                                 1.728694                            1.634998      -1.246134       2.288903                    0.993959       3.779988      11.100289       0.450355       1.401493      -0.681725      -0.029721      -0.013905       0.003663       0.033017       0.002137      -0.004980       0.000531      -0.001017      -0.033867      -0.012744       0.004454       0.008291              1.769337       2.258451       0.320703       0.021211       1.692486      -0.017330       1.357075           0.000014
           32              H       1.941878      13.915972      14.601281       0.098597       1.076018 0.75911820E+01  0.74014108E+02                                 1.773750                            1.638453      -0.983409       2.408701                    0.997649       3.612260      10.285585       0.473709       1.326141      -0.698270      -0.040590       0.023554       0.004544       0.047149      -0.003557      -0.001841       0.001115       0.014400      -0.034464      -0.011700      -0.002240       0.013939              1.848768       2.195443      -0.525583      -0.039077       1.983524       0.024767       1.367337           0.000006
           33              H       4.848697      13.277704       3.615720       0.094425       1.138048 0.79736312E+01  0.77994345E+02                                 1.784852                            1.637210      -0.849160       2.468407                    0.999127       3.479592       9.634436       0.496724       1.260620      -0.713607       0.041749       0.021542      -0.000740       0.046985       0.000279       0.000319       0.000243       0.015627      -0.045255      -0.015092      -0.000272       0.015365              1.865414       2.355702       0.535764      -0.017570       1.865663      -0.013996       1.374877          -0.000018
           34              H       4.794462      10.986087       3.501107       0.123776       1.026738 0.75327323E+01  0.72729404E+02                                 1.672066                            1.599832      -0.865756       2.471229                    0.999126       3.377017       9.326658       0.497876       1.274170      -0.710840       0.030148      -0.016372       0.000270       0.034308      -0.002208       0.000877       0.000743       0.007957      -0.048259      -0.016146       0.003538       0.012609              1.687244       2.029494      -0.296888      -0.051070       1.705822       0.066596       1.326414          -0.000007
           35              H       0.805862      11.181254       3.620045       0.115633       0.984354 0.71609621E+01  0.69556360E+02                                 1.730853                            1.638222      -1.258014       2.281482                    0.993958       3.813824      11.228623       0.448678       1.405418      -0.680807      -0.029953      -0.013517       0.003717       0.033072       0.001993      -0.004480       0.000616      -0.000662      -0.030102      -0.011368       0.003916       0.007452              1.770533       2.246478       0.317487       0.048798       1.705587      -0.012569       1.359533          -0.000007
           36              H       0.979474      13.447585       3.663295       0.093123       1.100104 0.77655407E+01  0.76134929E+02                                 1.798491                            1.655544      -0.995339       2.400103                    0.997396       3.652749      10.425156       0.472012       1.323551      -0.698705      -0.039507       0.024386       0.001005       0.046438      -0.003593      -0.000763      -0.000722       0.014429      -0.035209      -0.011829      -0.002112       0.013941              1.876478       2.242652      -0.539904       0.011540       2.010801       0.001993       1.375981          -0.000010
           37              H       4.235727       6.678962       2.486889       0.099090       1.258842 0.89204309E+01  0.88540715E+02                                 1.822066                            1.667912      -0.948055       2.429377                    0.998137       3.344105       8.926933       0.527663       1.169477      -0.736953       0.033810      -0.024822      -0.024951       0.048804       0.000324      -0.017442       0.003322       0.002972      -0.024356      -0.020393       0.002774       0.017620              1.896283       1.955988      -0.484366      -0.351322       2.090347       0.306475       1.642514          -0.000042
           38              H       4.432736       8.955964       2.517164       0.129480       1.085774 0.78652194E+01  0.75752929E+02                                 1.653175                            1.570994      -0.891412       2.463203                    0.998979       3.209415       8.477627       0.540441       1.176710      -0.734801       0.027532       0.014002      -0.016131       0.034846       0.000187      -0.013748       0.000149      -0.000107      -0.024025      -0.017023       0.004059       0.012964              1.669056       1.834306       0.300823      -0.312553       1.702753      -0.117632       1.470107          -0.000012
           39              H       0.937336       9.134898       4.480725       0.127676       0.932402 0.66262142E+01  0.63258290E+02                                 1.684011                            1.587441      -1.284658       2.278845                    0.993791       3.738973      10.988633       0.449876       1.426137      -0.676897      -0.027180       0.018871       0.014890       0.036285      -0.001894      -0.009666       0.002043      -0.000758      -0.032984      -0.015573       0.004608       0.010965              1.727978       1.835747      -0.311565      -0.269881       1.854101       0.143438       1.494086           0.000006
           40              H       0.907289       6.837692       4.504512       0.084470       1.153309 0.79133427E+01  0.77948612E+02                                 1.850879                            1.664337      -1.144718       2.325294                    0.994802       3.758552      10.751418       0.473701       1.312665      -0.700167      -0.033597      -0.022975       0.018261       0.044610       0.001507      -0.008678      -0.004402       0.001870      -0.018843      -0.011910       0.001371       0.010540              1.956244       2.172690       0.491383      -0.521263       1.985142      -0.281869       1.710899          -0.000036
           41              H       9.075338       9.163837       2.949666       0.115291       1.080481 0.77610983E+01  0.74748647E+02                                 1.662891                            1.570125      -0.972161       2.415326                    0.998481       3.315505       8.853044       0.533887       1.191178      -0.730138       0.002825      -0.035541       0.019165       0.040477      -0.002316      -0.000003      -0.002383      -0.033566      -0.001259      -0.016734      -0.000734       0.017467              1.700324       1.361675      -0.078137       0.082638       1.945759      -0.389600       1.793537           0.000279
           42              H       9.071765       9.066320       0.646591       0.120411       1.127533 0.82035037E+01  0.79491813E+02                                 1.663737                            1.579164      -0.981344       2.414793                    0.998364       3.234979       8.447101       0.554494       1.139952      -0.743967       0.005728      -0.036851      -0.017237       0.041084      -0.004687      -0.001114       0.000752      -0.031754      -0.002653      -0.016177      -0.000865       0.017042              1.683598       1.295474      -0.063283      -0.013830       1.962283       0.352005       1.793037          -0.000361
           43              H       8.623627      13.062651       0.484403       0.124132       1.080124 0.78913400E+01  0.75932805E+02                                 1.634702                            1.563858      -0.917740       2.448735                    0.998854       3.206286       8.416489       0.547712       1.162184      -0.738395      -0.003039       0.036194      -0.020565       0.041740      -0.002563       0.001354      -0.003629      -0.030443      -0.003987      -0.014855      -0.002011       0.016866              1.644467       1.282877      -0.070888       0.050196       1.827436      -0.329402       1.823089           0.000282
           44              H       8.658040      13.136549       2.791803       0.113679       0.981723 0.68138503E+01  0.64633961E+02                                 1.657650                            1.542143      -1.190528       2.314582                    0.995166       3.568421      10.006429       0.493344       1.308844      -0.700900      -0.002714       0.034944       0.016664       0.038808      -0.002981      -0.001690       0.001535      -0.023174       0.006495      -0.013191       0.001974       0.011217              1.714816       1.325611      -0.081951      -0.018923       2.093328       0.450853       1.725507          -0.000316
           45              H       2.519286      13.332161       6.894088       0.115759       1.027737 0.74321207E+01  0.72462693E+02                                 1.748237                            1.642844      -1.221029       2.302007                    0.994474       3.714746      10.761592       0.461310       1.361793      -0.689997      -0.019504       0.035325      -0.005749       0.040759      -0.006318       0.000416      -0.002485      -0.008192      -0.032593      -0.011174      -0.002025       0.013198              1.805531       1.847091      -0.374739       0.052650       2.175248      -0.027624       1.394254          -0.000118
           46              H       4.835525      13.363745       6.982751       0.120295       1.018600 0.73074533E+01  0.70503692E+02                                 1.702992                            1.603346      -1.033910       2.393005                    0.997400       3.520038       9.938813       0.481217       1.319227      -0.699865       0.018425       0.034082      -0.003689       0.038919       0.004804       0.000127      -0.004046      -0.014340      -0.032395      -0.011575      -0.003036       0.014611              1.749519       1.825304       0.341892      -0.000348       2.082899       0.009527       1.340355          -0.000189
           47              H       4.873314       9.366380       7.361191       0.120077       1.089315 0.78410721E+01  0.75604527E+02                                 1.664968                            1.573136      -1.004385       2.403641                    0.998386       3.281615       8.726672       0.536717       1.183554      -0.732357       0.017770      -0.033898       0.004874       0.038582      -0.000880       0.001622      -0.003692      -0.018419      -0.043371      -0.015066      -0.001867       0.016933              1.697372       1.819488      -0.386248       0.083567       1.966301      -0.106905       1.306326           0.000113
           48              H       2.552817       9.312136       7.231440       0.118914       1.099806 0.80126332E+01  0.77943652E+02                                 1.697866                            1.608190      -1.018570       2.397085                    0.997957       3.342771       9.028778       0.520200       1.210405      -0.725778      -0.017600      -0.036379       0.003228       0.040541       0.001210      -0.000823      -0.004510      -0.018411      -0.049212      -0.017023      -0.001066       0.018088              1.732959       1.773687       0.391953       0.008283       2.064491      -0.026568       1.360700           0.000147
           49              H       9.134153      13.477672      11.348863       0.124863       1.079477 0.78617237E+01  0.75577229E+02                                 1.634543                            1.561136      -0.902246       2.456008                    0.998955       3.199947       8.396102       0.548073       1.162505      -0.738339      -0.008342       0.036120      -0.019110       0.041707      -0.005599       0.003284      -0.002933      -0.028062      -0.003742      -0.015017      -0.001415       0.016432              1.646572       1.318506      -0.145831       0.117447       1.803444      -0.317490       1.817764          -0.000312
           50              H       9.431540      13.576148      13.606526       0.115101       0.962950 0.66588091E+01  0.62751482E+02                                 1.632704                            1.521719      -1.098923       2.358573                    0.996153       3.520697       9.815106       0.498397       1.304078      -0.702092      -0.001987       0.034564       0.015793       0.038053      -0.003629       0.000303       0.002118      -0.023082       0.006042      -0.013131       0.001599       0.011532              1.686596       1.309641      -0.071450      -0.000351       2.048620       0.444349       1.701528           0.000259
           51              H      10.122011       9.605707      13.716814       0.118966       1.066665 0.76579065E+01  0.73527790E+02                                 1.649466                            1.560396      -0.974603       2.416237                    0.998473       3.302983       8.813618       0.535025       1.192314      -0.729771       0.006687      -0.035483       0.018913       0.040761      -0.004562       0.002125      -0.001894      -0.032325       0.000057      -0.017005      -0.000057       0.017062              1.684112       1.384468      -0.156956       0.148239       1.907620      -0.363111       1.760250          -0.000317
           52              H       9.874011       9.510989      11.413738       0.122476       1.114608 0.80819783E+01  0.78012065E+02                                 1.651864                            1.568258      -0.991708       2.413682                    0.998313       3.204371       8.347346       0.556050       1.141165      -0.743869       0.006240      -0.036158      -0.018311       0.041007      -0.006322      -0.000053       0.001517      -0.029627      -0.001480      -0.015864      -0.000621       0.016485              1.671076       1.294891      -0.072868       0.001037       1.933194       0.356129       1.785144           0.000312
           53              H       3.490402      13.826955      17.689348       0.117046       1.014636 0.72966317E+01  0.70960371E+02                                 1.746281                            1.637441      -1.250623       2.288630                    0.994168       3.741777      10.898735       0.457059       1.377971      -0.686555      -0.019657       0.035104      -0.005019       0.040544      -0.006598       0.000132      -0.002807      -0.008049      -0.031623      -0.010990      -0.002276       0.013265              1.808357       1.840666      -0.379010       0.043515       2.187461      -0.010513       1.396944           0.000151
           54              H       5.814606      13.845499      17.663398       0.121706       1.011024 0.73110932E+01  0.70563600E+02                                 1.696502                            1.605780      -1.015931       2.402622                    0.997609       3.512262       9.925953       0.479829       1.322578      -0.699262       0.018458       0.035322      -0.007810       0.040612       0.004705      -0.001164      -0.005460      -0.014247      -0.033207      -0.012267      -0.002982       0.015248              1.738123       1.828471       0.328724      -0.025482       2.036401      -0.044196       1.349498           0.000151
           55              H       5.848535       9.824086      18.173751       0.122006       1.079613 0.77605613E+01  0.74655860E+02                                 1.656757                            1.566607      -0.994424       2.409585                    0.998353       3.269436       8.692041       0.536880       1.185928      -0.731790       0.017907      -0.035439       0.003386       0.039850      -0.001189       0.000998      -0.003298      -0.017811      -0.043419      -0.014881      -0.001703       0.016584              1.688449       1.804698      -0.383399       0.078643       1.958880      -0.102693       1.301770          -0.000155
           56              H       3.520102       9.812273      18.124013       0.118259       1.101573 0.80275363E+01  0.78086788E+02                                 1.696450                            1.606934      -1.007413       2.401380                    0.998102       3.341927       9.012014       0.521995       1.206271      -0.726754      -0.017756      -0.035096       0.004991       0.039647       0.001345      -0.002021      -0.005595      -0.017584      -0.047548      -0.016980      -0.000820       0.017799              1.732599       1.784530       0.392062      -0.006601       2.047623      -0.053485       1.365645          -0.000137
           57              H       7.423033       7.725742       8.286746       0.088797       1.296416 0.91859216E+01  0.91760484E+02                                 1.849064                            1.684817      -0.937785       2.425397                    0.998143       3.399591       9.076172       0.529126       1.158814      -0.739337      -0.031877       0.025243       0.021997       0.046230      -0.000727      -0.016579       0.003292       0.002132      -0.023189      -0.019386       0.002600       0.016786              1.928047       2.008359      -0.504515      -0.382171       2.110706       0.308318       1.665077          -0.000063
           58              H       7.271178       5.451546       8.360271       0.127130       1.097858 0.79351424E+01  0.76593574E+02                                 1.665459                            1.578035      -0.898735       2.459104                    0.998943       3.220271       8.514837       0.539211       1.176820      -0.734805      -0.025236      -0.014860       0.018901       0.034855       0.000097      -0.014380      -0.001348      -0.002839      -0.017773      -0.017094       0.004331       0.012763              1.684680       1.810517       0.296192      -0.358047       1.700821      -0.150289       1.542704          -0.000015
           59              H      10.570172       5.293500       6.117746       0.123240       0.950211 0.67580122E+01  0.64838478E+02                                 1.703942                            1.601595      -1.298352       2.267794                    0.993646       3.791864      11.173822       0.448512       1.423370      -0.677189       0.026193      -0.019182      -0.018772       0.037502      -0.001234      -0.010385       0.001559      -0.002972      -0.026639      -0.014941       0.005077       0.009863              1.751131       1.801433      -0.297322      -0.318492       1.872185       0.202672       1.579775          -0.000010
           60              H      10.637187       7.575227       6.160997       0.084996       1.148591 0.78571790E+01  0.77328949E+02                                 1.851183                            1.662431      -1.182758       2.308422                    0.994240       3.776980      10.832064       0.471823       1.319022      -0.698677       0.032402       0.022629      -0.020316       0.044438       0.001778      -0.010043      -0.003492      -0.001263      -0.014358      -0.012291       0.001618       0.010673              1.959002       2.130101       0.490461      -0.537372       1.999711      -0.304750       1.747195          -0.000056
           61              H       6.754429       1.132431       7.257390       0.095534       1.115241 0.78203822E+01  0.76242797E+02                                 1.771369                            1.629382      -0.917770       2.440118                    0.998607       3.480401       9.669426       0.493499       1.273060      -0.710759      -0.041582      -0.021309       0.001852       0.046760       0.000297       0.000379      -0.000981       0.014685      -0.042636      -0.014286      -0.000173       0.014459              1.847827       2.331506       0.513748      -0.062004       1.839350      -0.033742       1.372626           0.000012
           62              H       6.819250       3.418970       7.315778       0.124456       1.026309 0.75425964E+01  0.72932831E+02                                 1.678695                            1.606357      -0.882150       2.464657                    0.999050       3.396338       9.422537       0.493752       1.282906      -0.708806      -0.030907       0.016460      -0.000312       0.035018      -0.002300       0.000848       0.000327       0.007508      -0.047451      -0.015851       0.003521       0.012330              1.694746       2.037067      -0.300645      -0.065750       1.712395       0.068108       1.334777          -0.000015
           63              H      10.815338       3.226946       7.101689       0.119005       0.984825 0.71493375E+01  0.69370953E+02                                 1.728338                            1.634678      -1.245863       2.289075                    0.993964       3.779382      11.098246       0.450365       1.401619      -0.681703       0.029748       0.013899      -0.003690       0.033042       0.002141      -0.004989       0.000536      -0.001015      -0.033906      -0.012761       0.004460       0.008301              1.768985       2.257919       0.320600       0.021231       1.692179      -0.017310       1.356855          -0.000042
           64              H      10.648204       0.956413       7.023839       0.098327       1.077112 0.76008452E+01  0.74131556E+02                                 1.774832                            1.639399      -0.983725       2.408310                    0.997643       3.614748      10.294128       0.473615       1.325986      -0.698293       0.040551      -0.023482      -0.004562       0.047081      -0.003515      -0.001845       0.001091       0.014451      -0.034564      -0.011730      -0.002230       0.013960              1.849936       2.196911      -0.525994      -0.039093       1.984834       0.024781       1.368064           0.000011
           65              H       7.741385       1.594681      18.009400       0.094207       1.139234 0.79840725E+01  0.78122241E+02                                 1.786014                            1.638221      -0.849872       2.467855                    0.999120       3.482020       9.642834       0.496597       1.260525      -0.713619      -0.041697      -0.021488       0.000739       0.046914       0.000248       0.000324       0.000236       0.015627      -0.045304      -0.015109      -0.000263       0.015372              1.866655       2.357378       0.536220      -0.017600       1.866941      -0.014012       1.375645          -0.000032
           66              H       7.795620       3.886298      18.124013       0.123753       1.026994 0.75354842E+01  0.72765858E+02                                 1.672627                            1.600344      -0.865983       2.471111                    0.999122       3.378082       9.331590       0.497671       1.274521      -0.710760      -0.030158       0.016352      -0.000265       0.034307      -0.002209       0.000873       0.000752       0.007959      -0.048211      -0.016131       0.003529       0.012602              1.687825       2.030213      -0.297038      -0.051103       1.706463       0.066640       1.326799          -0.000004
           67              H      11.784220       3.691131      18.005075       0.115682       0.984120 0.71587848E+01  0.69530383E+02                                 1.730635                            1.638015      -1.257849       2.281581                    0.993964       3.813456      11.227391       0.448687       1.405489      -0.680794       0.029972       0.013505      -0.003688       0.033081       0.001992      -0.004494       0.000617      -0.000683      -0.030052      -0.011361       0.003916       0.007445              1.770322       2.246187       0.317456       0.048817       1.705388      -0.012551       1.359390          -0.000029
           68              H      11.610608       1.424800      17.961825       0.092872       1.101123 0.77744564E+01  0.76242618E+02                                 1.799368                            1.656312      -0.995480       2.399798                    0.997392       3.654805      10.431700       0.471990       1.323262      -0.698758       0.039464      -0.024319      -0.000986       0.046366      -0.003556      -0.000773      -0.000741       0.014440      -0.035277      -0.011855      -0.002086       0.013941              1.877410       2.243849      -0.540220       0.011569       2.011822       0.001989       1.376558          -0.000026
           69              H       8.354355       8.193423      19.138231       0.098885       1.260303 0.89333611E+01  0.88700193E+02                                 1.823275                            1.668966      -0.949289       2.428564                    0.998122       3.346551       8.934710       0.527576       1.169260      -0.736995      -0.033777       0.024751       0.024955       0.048747       0.000354      -0.017475       0.003315       0.002990      -0.024405      -0.020432       0.002781       0.017651              1.897554       1.957263      -0.484754      -0.351636       2.091872       0.306726       1.643527           0.000032
           70              H       8.157346       5.916421      19.107956       0.129554       1.085780 0.78656994E+01  0.75763228E+02                                 1.653620                            1.571389      -0.891157       2.463391                    0.998981       3.209655       8.480231       0.540161       1.177231      -0.734676      -0.027526      -0.014023       0.016154       0.034861       0.000197      -0.013742       0.000139      -0.000116      -0.023973      -0.017010       0.004055       0.012955              1.669522       1.834797       0.300988      -0.312669       1.703305      -0.117695       1.470464          -0.000007
           71              H      11.652746       5.737487      17.144395       0.127721       0.931709 0.66199794E+01  0.63183047E+02                                 1.683156                            1.586686      -1.283270       2.279582                    0.993800       3.737114      10.981321       0.449993       1.426122      -0.676907       0.027190      -0.018907      -0.014870       0.036303      -0.001899      -0.009661       0.002070      -0.000744      -0.032865      -0.015541       0.004573       0.010968              1.727086       1.834737      -0.311346      -0.269607       1.853149       0.143334       1.493372          -0.000006
           72              H      11.682793       8.034693      17.120608       0.084146       1.154958 0.79270495E+01  0.78114427E+02                                 1.852224                            1.665456      -1.145593       2.324600                    0.994782       3.761608      10.760936       0.473697       1.312158      -0.700261       0.033572       0.022905      -0.018208       0.044534       0.001471      -0.008717      -0.004397       0.001876      -0.018865      -0.011951       0.001403       0.010548              1.957709       2.174345       0.491867      -0.521792       1.986708      -0.282161       1.712075           0.000049
           73              C       3.650736       3.639829      17.015293       0.579194      22.953829 0.25322362E+03  0.52716875E+04                                 7.524006                            5.678524      -0.045425       2.041296                    0.999598      22.618355      63.954435       0.616116       0.477527      -1.014564       0.002787      -0.003635      -0.059857       0.060032      -0.003603      -0.014211      -0.001648       0.140643      -0.242545      -0.081967      -0.029912       0.111879              8.996275       4.608716       0.002025       0.375819       8.167226       0.139380      14.212883           0.001511
           74              C       0.959618       3.548174      14.580521       0.577440      23.667121 0.25883713E+03  0.54208764E+04                                 7.687679                            5.742550      -0.087248       2.024709                    0.999606      22.810797      64.797361       0.612137       0.477765      -1.013931       0.059923       0.002510      -0.009602       0.060739       0.001148       0.001255       0.001671      -0.057574       0.328467      -0.083562      -0.025956       0.109518              9.271572      14.922774       0.062794      -0.250368       8.446114       0.006741       4.445828           0.001894
           75              C       3.304803       3.460793      11.974910       0.586228      24.477689 0.25208151E+03  0.52281109E+04                                 7.856012                            5.639792      -0.030442       2.049642                    0.999644      22.312594      62.428042       0.624146       0.473169      -1.019590       0.007552       0.002422       0.056602       0.057155      -0.001039      -0.022731      -0.001442       0.155218      -0.258763      -0.088765      -0.034443       0.123208             10.002610       4.468273      -0.080844       1.358182       7.925951       0.347272      17.613608           0.001584
           76              C       6.011464       3.506839      14.423955       0.587915      24.210366 0.24976103E+03  0.51684081E+04                                 7.772451                            5.605446      -0.015922       2.053238                    0.999669      22.278596      62.278403       0.627404       0.471766      -1.020271      -0.058619      -0.000821      -0.005128       0.058849       0.002354      -0.003087       0.010412      -0.052108       0.360239      -0.086262      -0.034560       0.120821              9.726387      16.577938      -0.321637       0.540119       8.259042      -0.290759       4.342181           0.001928
           77              C       2.646399       3.198693       6.231711       0.580344      22.954282 0.25241030E+03  0.52534804E+04                                 7.529538                            5.671920      -0.065672       2.034238                    0.999593      22.658334      64.177315       0.615718       0.477952      -1.013769       0.002536      -0.001756      -0.059887       0.059967      -0.006070      -0.017289      -0.005068       0.137464      -0.235011      -0.080546      -0.029169       0.109716              9.015718       4.704285       0.018820       0.919542       8.092936       0.121144      14.249934           0.001586
           78              C      10.803840       3.073924       3.739632       0.588828      23.101693 0.25079460E+03  0.52143586E+04                                 7.574364                            5.659895      -0.111574       2.020398                    0.999488      22.615953      64.139186       0.615026       0.478994      -1.012658       0.058671      -0.000067      -0.010493       0.059602      -0.002574      -0.000295       0.000831      -0.055961       0.330357      -0.083159      -0.026966       0.110125              9.128182      14.570794       0.139056      -0.279858       8.432502       0.012837       4.381250           0.001939
           79              C       2.469769       2.984988       1.164729       0.592668      24.441588 0.24624267E+03  0.50805001E+04                                 7.859652                            5.579926      -0.020607       2.054782                    0.999604      22.155037      61.958188       0.626092       0.474160      -1.018391      -0.002630       0.001582       0.056783       0.056865       0.001096      -0.000760       0.000613       0.154553      -0.260490      -0.086840      -0.033862       0.120702             10.076822       4.310861      -0.103867       0.315628       7.849036       0.296130      18.070568           0.001717
           80              C       5.034274       3.008950       3.655943       0.585855      24.175209 0.25005200E+03  0.51781728E+04                                 7.767895                            5.609062      -0.014644       2.052927                    0.999638      22.333657      62.543119       0.626871       0.471826      -1.019798      -0.059623      -0.000381      -0.002583       0.059680      -0.001285       0.002628       0.008272      -0.054933       0.359587      -0.087466      -0.032876       0.120342              9.712705      16.565483      -0.162943       0.460447       8.222180      -0.304527       4.350452           0.001956
           81              C       3.724532       3.712082      18.522132      -0.019080      36.536926 0.43437864E+03  0.10133174E+05                                 9.542498                            6.908590       0.065802       2.026904                    0.999314      27.050086      75.574446       0.637217       0.412042      -1.075110       0.003244       0.001688       0.040992       0.041155       0.006804      -0.005573      -0.000286      -0.000913      -0.005213      -0.008537      -0.000756       0.009293             11.848874       5.397980      -0.538217       0.964552       9.629393       0.566320      20.519251           0.011088
           82              C       3.604078       4.916924      19.172831      -0.114328      33.677838 0.42350429E+03  0.98985898E+04                                 9.075927                            6.884852       0.053902       1.987467                    0.999637      29.217062      83.944532       0.624350       0.419723      -1.061345       0.002411      -0.015017       0.017425       0.023129       0.000044      -0.002647      -0.021150      -0.031594      -0.043024      -0.024255      -0.008290       0.032545             10.662451       5.093713      -0.420141       0.696365       9.399935       1.016842      17.493705           0.000916
           83              C       3.614496       4.975451      20.548189      -0.106792      33.515737 0.41458523E+03  0.96259197E+04                                 9.021108                            6.786666       0.029356       1.980532                    0.999587      28.975581      82.615712       0.633209       0.416611      -1.064733      -0.003700      -0.019578      -0.013119       0.023856      -0.003647      -0.003550       0.016015      -0.028354      -0.051241      -0.022994      -0.005986       0.028980             10.694213       4.793027      -0.487325       0.754909       8.823795      -0.525713      18.465818           0.000922
           84              C       3.766784       3.823601      21.308961      -0.009274      39.081818 0.42043525E+03  0.97101762E+04                                 9.992129                            6.767737       0.011777       2.012779                    0.999275      26.687639      73.740631       0.649171       0.408525      -1.079420      -0.001419       0.001082      -0.037633       0.037675       0.001745       0.001532       0.002274      -0.000201      -0.014697      -0.005672       0.000728       0.004944             13.422660       5.113475      -0.464881       0.654345       9.409108       0.633743      25.745396           0.010883
           85              C       3.877522       2.605733      20.647665      -0.100818      32.900555 0.41006366E+03  0.94925880E+04                                 8.921696                            6.749408       0.080284       2.000568                    0.999668      28.721076      81.703858       0.635128       0.416592      -1.065001      -0.006675       0.012733      -0.015366       0.021043       0.000168       0.002071      -0.018521      -0.019042      -0.047041      -0.024149      -0.001528       0.025677             10.601625       4.741597      -0.420831       0.401039       8.768298       1.647517      18.294979           0.000981
           86              C       3.855681       2.565313      19.270144      -0.108524      34.289501 0.42985635E+03  0.10088059E+05                                 9.226290                            6.956763       0.152527       2.025359                    0.999770      29.038996      83.698878       0.618158       0.422204      -1.059410      -0.007821       0.018218       0.018447       0.027081       0.000679      -0.003480       0.016226      -0.010211      -0.062825      -0.027482       0.005715       0.021767             10.930931       5.187522      -0.650490       0.733054       9.652892       0.217334      17.952379           0.001008
           87              C      10.292883       3.544227      14.552192      -0.017307      36.440526 0.43839658E+03  0.10268559E+05                                 9.582482                            6.971459      -0.040612       1.994747                    0.999225      27.241657      76.704933       0.629002       0.415730      -1.070828      -0.041718       0.001457      -0.006373       0.042227      -0.000364      -0.005043       0.002500      -0.005192       0.008076      -0.006761       0.000264       0.006497             11.918953      20.495222       0.331960       0.141313      10.161619      -0.369486       5.100017           0.010127
           88              C       9.596787       2.346834      14.638044      -0.100450      33.914322 0.44846588E+03  0.10693758E+05                                 9.327264                            7.222415      -0.207000       1.912129                    0.998660      29.792527      88.077706       0.588896       0.436181      -1.045233      -0.016524       0.019232       0.001100       0.025380      -0.018703      -0.004877      -0.002466      -0.025397       0.059773      -0.033131       0.012643       0.020488             10.920897      17.035789       1.018028       0.490876      10.544217      -0.245009       5.182685           0.001001
           89              C       8.216896       2.325225      14.588306      -0.109475      33.726381 0.43436076E+03  0.10246795E+05                                 9.184930                            7.028779      -0.016706       1.970025                    0.999617      29.439793      85.795053       0.608735       0.426521      -1.053995       0.017779       0.016343      -0.002069       0.024238       0.017711      -0.001053      -0.005297      -0.024609       0.035672      -0.027570       0.008291       0.019279             10.816813      17.311918      -1.148457       0.839585      10.130843      -0.297242       5.007677           0.000951
           90              C       7.519572       3.504104      14.460069      -0.012211      37.589962 0.42510401E+03  0.98548606E+04                                 9.727898                            6.812249       0.024037       2.014912                    0.999270      26.880832      74.653811       0.645407       0.409371      -1.077798       0.042957       0.000591      -0.003083       0.043071       0.001680       0.000640       0.000593      -0.004988       0.022867      -0.006831      -0.000871       0.007702             12.581609      22.614174      -0.473967       0.892940      10.087639      -0.497698       5.043015           0.011554
           91              C       8.198237       4.705520      14.369892      -0.115027      32.870519 0.42501239E+03  0.99411933E+04                                 8.933261                            6.896562       0.065596       1.991134                    0.999716      29.247200      84.021436       0.623985       0.419657      -1.061544       0.015644      -0.017049       0.000156       0.023139      -0.016121      -0.000160       0.000710      -0.039445      -0.003033      -0.024968      -0.001030       0.025998             10.323575      16.801272       0.872520       0.721531       9.383684      -0.499774       4.785770           0.000967
           92              C       9.581448       4.738852      14.432605      -0.106813      32.657404 0.43299652E+03  0.10187894E+05                                 8.938767                            6.997007      -0.001001       1.971766                    0.999596      29.380743      85.000574       0.613952       0.424006      -1.057490      -0.015119      -0.017276      -0.002973       0.023149       0.013504      -0.007240      -0.003622      -0.039341      -0.009628      -0.023952      -0.002593       0.026546             10.253929      16.203301      -0.395452       0.717354       9.625582      -0.342371       4.932905           0.001162
           93              C       3.116621       3.405888      10.481696      -0.009136      39.244254 0.43078833E+03  0.10002574E+05                                10.013333                            6.847107       0.018870       2.012751                    0.999212      26.834588      74.165496       0.646363       0.408114      -1.080491      -0.008607      -0.004310      -0.039117       0.040284       0.004474      -0.001499       0.002280      -0.006021      -0.004757      -0.005955      -0.000459       0.006414             13.373205       5.457430      -0.720178       2.204892       9.435301       0.791692      25.226884           0.011951
           94              C       3.249506       2.177328       9.798342      -0.101551      32.971355 0.40764638E+03  0.94248205E+04                                 8.929068                            6.731637       0.052428       1.992292                    0.999621      28.712702      81.689142       0.635517       0.416859      -1.064590      -0.011465       0.016424      -0.009724       0.022266      -0.004140       0.001810      -0.015468      -0.021810      -0.061227      -0.025545      -0.001425       0.026970             10.611599       4.980992      -0.592824       1.374364       8.684911       1.748766      18.168895           0.001040
           95              C       3.082349       2.123090       8.459747      -0.106374      33.977725 0.42124864E+03  0.98352999E+04                                 9.153132                            6.877822       0.182787       2.035382                    0.999734      28.882686      83.010056       0.622963       0.421109      -1.060194      -0.007864       0.019721       0.014698       0.025822       0.002392      -0.006844       0.012942      -0.014341      -0.064735      -0.027143       0.005317       0.021826             10.851582       5.419070      -0.847847       1.847070       9.379915       0.282384      17.755761           0.001077
           96              C       2.797607       3.261680       7.717140      -0.022896      37.610809 0.44629962E+03  0.10471763E+05                                 9.716254                            6.994338       0.078551       2.029278                    0.999356      27.141791      75.808939       0.635060       0.411053      -1.076805       0.006815      -0.002480       0.043386       0.043988       0.008642      -0.004415      -0.001036      -0.011604      -0.000557      -0.011392       0.000074       0.011317             12.131722       5.767273      -0.814713       2.136686       9.525067       0.543133      21.102825           0.010951
           97              C       2.662853       4.484238       8.390547      -0.115372      34.302189 0.43693826E+03  0.10282003E+05                                 9.181503                            6.989262       0.058886       1.986670                    0.999699      29.373140      84.394188       0.620833       0.419251      -1.062740       0.006141      -0.014359       0.020023       0.025393      -0.004211      -0.003414      -0.016584      -0.039175      -0.046783      -0.023132      -0.010094       0.033226             10.774744       5.406435      -0.690043       1.724257       9.327434       1.064546      17.590363           0.001074
           98              C       2.816994       4.541278       9.763742      -0.107856      33.101239 0.41052392E+03  0.95083165E+04                                 8.937417                            6.746202       0.020655       1.978237                    0.999665      28.939511      82.415392       0.636106       0.415730      -1.065283      -0.003145      -0.013935      -0.016774       0.022033      -0.000811      -0.006125       0.016496      -0.026806      -0.043571      -0.022814      -0.004649       0.027462             10.551470       5.049673      -0.802190       1.848191       8.670656      -0.415187      17.934082           0.000928
           99              C       9.308622       3.060179       3.711303      -0.019760      36.530221 0.44164819E+03  0.10361339E+05                                 9.590767                            6.992735      -0.049874       1.990316                    0.999176      27.314326      76.910420       0.628807       0.415192      -1.071435      -0.045439      -0.000752      -0.005349       0.045759       0.001523      -0.006699       0.002210      -0.006616       0.009841      -0.009232       0.001937       0.007295             11.917592      20.295824       0.312780       0.072295      10.327053      -0.497412       5.129898           0.010712
          100              C       8.621427       1.850728       3.844946      -0.102170      34.319638 0.45762681E+03  0.10967430E+05                                 9.407265                            7.301116      -0.235550       1.902146                    0.998456      29.957038      88.785878       0.585079       0.436816      -1.044860      -0.014595       0.017867      -0.000052       0.023071      -0.016412      -0.004840      -0.001905      -0.025775       0.057898      -0.031051       0.011199       0.019852             11.008637      16.993037       0.884726       0.206220      10.790011      -0.309540       5.242862           0.000938
          101              C       7.238226       1.836732       3.844946      -0.110505      34.080459 0.44649398E+03  0.10606710E+05                                 9.266763                            7.138613      -0.054908       1.956125                    0.999476      29.672669      86.799417       0.602418       0.428000      -1.052995       0.015503       0.015983       0.001659       0.022328       0.014838      -0.000399      -0.004354      -0.029865       0.022352      -0.024828       0.005968       0.018860             10.911979      17.594014      -1.299247       0.652588      10.037769      -0.529117       5.104154           0.000928
          102              C       6.532144       3.027767       3.671297      -0.016628      38.449678 0.43789519E+03  0.10223182E+05                                 9.874177                            6.913119       0.023127       2.011491                    0.999301      27.093589      75.420536       0.641034       0.409269      -1.078258       0.044172       0.001616      -0.002520       0.044273      -0.000738      -0.002085       0.002306      -0.001807       0.001092      -0.002796      -0.000895       0.003692             12.806251      23.187801      -0.376315       0.851113      10.083946      -0.637301       5.147006           0.011146
          103              C       7.216945       4.243264       3.548682      -0.110699      33.124486 0.43180758E+03  0.10136120E+05                                 8.980560                            6.954155       0.066578       1.991137                    0.999700      29.297980      84.204544       0.621291       0.419981      -1.061774       0.014784      -0.015462       0.003525       0.021681      -0.014197      -0.000368       0.001277      -0.036510      -0.018389      -0.020061      -0.006184       0.026245             10.372743      16.902954       0.737207       0.538227       9.393769      -0.576983       4.821506           0.000992
          104              C       8.604579       4.247115       3.574632      -0.110769      32.811982 0.43327904E+03  0.10200564E+05                                 8.973329                            7.003715      -0.026220       1.962921                    0.999606      29.482825      85.440319       0.612815       0.424542      -1.056705      -0.015068      -0.017109      -0.002376       0.022922       0.013900      -0.008794      -0.005243      -0.040267      -0.004455      -0.025744      -0.001549       0.027293             10.323262      16.375486      -0.529400       0.591727       9.627726      -0.480874       4.966572           0.001065
          105              C       4.507682       7.650185      13.779526       0.110420      26.172012 0.29736284E+03  0.63610679E+04                                 7.660879                            5.745378       0.233593       2.097660                    0.999845      25.108224      68.972575       0.687830       0.416276      -1.063729      -0.039241      -0.003128       0.026722       0.047578      -0.018155       0.016622       0.011949       0.045170       0.079063      -0.046165       0.009618       0.036547              8.881305       7.369568       0.094283      -2.212217      13.819428       0.149438       5.454921          -0.000505
          106              C       4.613552       9.014458      13.736276      -0.189208      33.211516 0.41353358E+03  0.95781253E+04                                 8.883964                            6.725896       0.259470       2.057229                    0.999845      29.040193      82.213531       0.644637       0.410224      -1.070782      -0.003957      -0.007636       0.000330       0.008606       0.015723      -0.005225      -0.009047       0.025264       0.012674      -0.023617       0.001273       0.022344             10.310326       7.931169      -0.509750      -2.430500      16.718664       0.915720       6.281144           0.000147
          107              C       3.690305       9.778167      14.380705       0.112653      34.429451 0.39022258E+03  0.88998538E+04                                 9.341044                            6.664669      -0.103172       1.987421                    0.999280      25.885971      72.502522       0.629158       0.426851      -1.061175      -0.003730      -0.003547       0.002330       0.005649      -0.000322       0.015689      -0.004793       0.004178      -0.025939      -0.019230       0.002382       0.016848             11.681142       8.095931       0.472216      -2.219030      20.670063       0.793936       6.277433          -0.000476
          108              C       2.681850       9.100885      15.040271      -0.182792      36.191950 0.46051149E+03  0.11011303E+05                                 9.611059                            7.230832       0.016114       1.983291                    0.998700      29.863274      87.298261       0.601645       0.425762      -1.055646       0.009635      -0.001373      -0.004598       0.010764      -0.021547       0.003360       0.009828       0.024936       0.026061      -0.031808       0.010865       0.020943             11.435967       8.954788       1.318359      -2.555002      18.683831      -0.142354       6.669281           0.000160
          109              C       2.650935       7.738007      15.014321       0.090763      28.803201 0.32323442E+03  0.70756633E+04                                 8.241474                            6.028540       0.277201       2.107241                    0.999842      25.784550      72.164126       0.663619       0.421636      -1.058019       0.041997      -0.016124      -0.031154       0.054720       0.012474       0.018957      -0.007854       0.049467       0.076514      -0.042734       0.003856       0.038878              9.818704       8.229903       0.321244      -2.686931      15.196041       0.195713       6.030168          -0.000465
          110              C       5.001240      13.309050      14.406655       0.103987      25.594721 0.32254732E+03  0.70588493E+04                                 7.622235                            6.048992       0.209630       2.087958                    0.999766      25.701972      71.989974       0.657903       0.425406      -1.055371      -0.043450       0.011431       0.003600       0.045073       0.012180       0.009516      -0.008584       0.040629       0.095848      -0.041279       0.006048       0.035231              8.521724       9.291984       0.341301      -0.316115      12.024786      -0.019422       4.248402          -0.000483
          111              C       4.968228      11.938648      14.367730      -0.188121      32.350611 0.44811658E+03  0.10634071E+05                                 8.867036                            7.108032       0.076004       1.997624                    0.999270      29.869867      86.773559       0.610462       0.422804      -1.058285      -0.004795       0.009096       0.010766       0.014888      -0.019967       0.002800       0.000191       0.027998       0.017170      -0.027312       0.005432       0.021880              9.926680      10.283639       1.661928      -0.327159      14.652828       0.246117       4.843573           0.000121
          112              C       3.763788      11.270072      14.413142       0.105531      34.272071 0.40348291E+03  0.92881595E+04                                 9.340913                            6.797211      -0.144722       1.972234                    0.999361      26.210748      73.979404       0.619632       0.429406      -1.058603       0.000089       0.004898       0.003771       0.006182       0.000486      -0.009298       0.000141      -0.015821       0.024740      -0.015665       0.003800       0.011865             11.557344       9.958976       0.681613      -0.260735      19.794086       0.513292       4.918970          -0.000493
          113              C       2.622079      12.051676      14.497480      -0.178539      32.874402 0.45561583E+03  0.10890754E+05                                 9.070583                            7.235408      -0.034601       1.968845                    0.998114      30.013188      88.398890       0.594687       0.430882      -1.050024       0.005526       0.004797       0.006331       0.009676       0.015028      -0.012200      -0.004306       0.023654       0.058377      -0.028902       0.000644       0.028258             10.246146      10.675851      -0.643593      -0.119409      15.122204       0.249512       4.940382           0.000121
          114              C       2.729490      13.406858      14.540731       0.103124      26.252619 0.33115932E+03  0.73178271E+04                                 7.858936                            6.203096       0.143821       2.071504                    0.999389      25.951087      73.782430       0.636136       0.435724      -1.045826       0.047720       0.008917       0.000773       0.048552      -0.011132      -0.006180      -0.002959       0.037203       0.133409      -0.044142      -0.001137       0.045279              8.872776       9.504624       0.323532      -0.207844      12.783576      -0.021030       4.330128          -0.000414
          115              C       4.015435      12.841286       3.622208       0.106178      25.423840 0.31844404E+03  0.69474641E+04                                 7.589908                            6.010483       0.212121       2.089970                    0.999802      25.600241      71.616945       0.659927       0.425419      -1.055259      -0.044823       0.009176       0.002490       0.045820       0.013706       0.006545      -0.008743       0.039676       0.094312      -0.041294       0.007878       0.033415              8.492418       9.323659       0.442924      -0.112257      11.949020       0.089522       4.204577          -0.000414
          116              C       3.987950      11.466771       3.550845      -0.189898      32.504996 0.44886896E+03  0.10655213E+05                                 8.897420                            7.115093       0.084916       1.999559                    0.999345      29.884131      86.796972       0.610085       0.422934      -1.058321      -0.007134       0.008791       0.010256       0.015277      -0.020501       0.002912      -0.001086       0.027138       0.015819      -0.027227       0.004728       0.022499              9.977549      10.270119       1.706621      -0.141673      14.820011       0.435658       4.842517           0.000114
          117              C       2.792516      10.790774       3.551277       0.105242      34.016461 0.39620724E+03  0.90836315E+04                                 9.292678                            6.732598      -0.142086       1.973542                    0.999356      26.148797      73.769988       0.622723       0.429017      -1.058335      -0.001689       0.004271       0.002949       0.005458      -0.001261      -0.008627       0.003672      -0.010133       0.024667      -0.012734      -0.000286       0.013020             11.527026       9.770380       0.787047      -0.082901      19.931043       0.546796       4.879655          -0.000455
          118              C       1.656168      11.581194       3.611395      -0.181512      32.990950 0.45686187E+03  0.10925022E+05                                 9.089109                            7.240322      -0.014409       1.974762                    0.998218      30.008285      88.323994       0.595260       0.430291      -1.050671       0.004633       0.002791       0.007170       0.008981       0.018099      -0.011411      -0.003327       0.026247       0.055639      -0.031734       0.003876       0.027858             10.286382      10.568209      -0.585736       0.077562      15.349221       0.238210       4.941717           0.000134
          119              C       1.768037      12.936463       3.656808       0.112108      25.673364 0.31790692E+03  0.69560983E+04                                 7.737015                            6.069938       0.170956       2.084420                    0.999515      25.641615      72.628791       0.644081       0.434610      -1.046123       0.046933       0.007726       0.002369       0.047624      -0.015584      -0.011884      -0.005487       0.029909       0.139041      -0.045814      -0.003067       0.048881              8.754324       9.460449       0.382751       0.107019      12.567230       0.032148       4.235292          -0.000354
          120              C       3.580995       7.184078       2.932366       0.090406      27.601762 0.32394889E+03  0.70720160E+04                                 7.936368                            5.999755       0.212046       2.081430                    0.999765      25.747945      71.197745       0.673314       0.416698      -1.064621      -0.046624      -0.014277       0.026030       0.055274      -0.012531       0.005781       0.006419       0.046904       0.056746      -0.037093       0.014295       0.022798              9.177199       7.606237       0.012428      -2.158880      14.379387       0.379659       5.545973          -0.000526
          121              C       3.693350       8.544330       2.928041      -0.189416      33.643449 0.42366781E+03  0.98710051E+04                                 8.965439                            6.810697       0.234428       2.046600                    0.999790      29.256147      83.030925       0.640297       0.410572      -1.070709      -0.006522      -0.000336       0.004094       0.007708       0.014180      -0.008333      -0.008821       0.028824       0.012147      -0.023271      -0.001099       0.024370             10.390671       8.221189      -0.634183      -2.233690      16.946824       1.097631       6.004002           0.000157
          122              C       2.713906       9.317571       3.531382       0.115174      34.742829 0.39337786E+03  0.89910499E+04                                 9.398495                            6.694050      -0.110487       1.984477                    0.999276      25.940235      72.762791       0.627345       0.427169      -1.060841       0.003721      -0.005905       0.000135       0.006981      -0.003033       0.012519      -0.002140       0.000667      -0.021202      -0.015261       0.001853       0.013408             11.769022       8.417692       0.559148      -2.049377      20.877736       0.827430       6.011637          -0.000530
          123              C       1.647268       8.653229       4.095798      -0.187375      36.606089 0.46808482E+03  0.11234506E+05                                 9.688294                            7.294912       0.025173       1.985176                    0.998634      29.966977      87.673813       0.598591       0.426331      -1.055634       0.005697      -0.009302      -0.001710       0.011041      -0.018403       0.003505       0.010301       0.013363       0.026478      -0.027052       0.010169       0.016882             11.547764       9.375997       1.305811      -2.297687      18.970152      -0.307856       6.297143           0.000193
          124              C       1.632147       7.271633       4.091473       0.099122      28.461369 0.31824656E+03  0.69409203E+04                                 8.182515                            5.986733       0.283818       2.112522                    0.999831      25.634640      71.662544       0.664975       0.422326      -1.057363       0.039895      -0.009098      -0.022355       0.046628       0.015877       0.023406      -0.009361       0.047432       0.088266      -0.046808       0.002050       0.044758              9.760943       8.350525       0.131459      -2.488395      15.222874       0.093124       5.709431          -0.000553
          125              C       8.939346      11.232556       4.609827       0.577837      22.981351 0.25358952E+03  0.52808250E+04                                 7.528246                            5.681569      -0.042604       2.041956                    0.999602      22.629305      63.979324       0.616168       0.477350      -1.014732      -0.002812       0.003616       0.060143       0.060317      -0.003665      -0.014075      -0.001517       0.142195      -0.238123      -0.080475      -0.031433       0.111908              9.000966       4.610365       0.001962       0.376039       8.172570       0.139129      14.219962          -0.000061
          126              C       0.810964      11.324211       7.044599       0.576147      23.697810 0.25920977E+03  0.54302953E+04                                 7.692298                            5.745315      -0.084564       2.025230                    0.999609      22.825786      64.836389       0.612247       0.477538      -1.014115      -0.060327      -0.002509       0.009778       0.061166       0.001170       0.001510       0.001679      -0.054375       0.328711      -0.082009      -0.027594       0.109603              9.277852      14.934319       0.063098      -0.250581       8.451631       0.006700       4.447605          -0.000360
          127              C       9.285279      11.411592       9.650210       0.585028      24.502940 0.25240204E+03  0.52360462E+04                                 7.859359                            5.642148      -0.028098       2.050125                    0.999647      22.323538      62.451695       0.624264       0.472963      -1.019774      -0.007390      -0.002439      -0.056925       0.057454      -0.000906      -0.022364      -0.001315       0.157077      -0.253761      -0.087032      -0.036210       0.123242             10.006340       4.469378      -0.080897       1.358613       7.929894       0.347577      17.619747          -0.000287
          128              C       6.578618      11.365546       7.201165       0.586615      24.243870 0.25014237E+03  0.51779984E+04                                 7.777783                            5.608516      -0.013688       2.053574                    0.999672      22.295053      62.323794       0.627468       0.471563      -1.020435       0.059000       0.000813       0.005004       0.059218       0.002357      -0.002844       0.010567      -0.048867       0.360315      -0.084655      -0.036199       0.120854              9.733904      16.592320      -0.322284       0.540371       8.265164      -0.291010       4.344229          -0.000072
          129              C       9.943683      11.673692      15.393409       0.579187      22.983030 0.25278504E+03  0.52628830E+04                                 7.534274                            5.675231      -0.063003       2.034822                    0.999599      22.669574      64.205032       0.615725       0.477801      -1.013916      -0.002663       0.001678       0.060173       0.060256      -0.006086      -0.017010      -0.004965       0.138815      -0.231252      -0.079261      -0.030463       0.109725              9.021138       4.706162       0.018799       0.920004       8.098668       0.121295      14.258583          -0.000081
          130              C       1.786242      11.798461      17.885488       0.587648      23.129171 0.25113955E+03  0.52229143E+04                                 7.578137                            5.662369      -0.108432       2.021094                    0.999493      22.627857      64.164957       0.615171       0.478754      -1.012864      -0.059036      -0.000031       0.010732       0.060003      -0.002540      -0.000070       0.000869      -0.052991       0.330684      -0.081731      -0.028503       0.110233              9.132685      14.578035       0.139201      -0.279938       8.437451       0.012826       4.382568           0.000092
          131              C      10.120313      11.887397      20.460391       0.591644      24.467321 0.24656114E+03  0.50882928E+04                                 7.862867                            5.582185      -0.017970       2.055333                    0.999607      22.165121      61.977049       0.626244       0.473931      -1.018599       0.002615      -0.001742      -0.057106       0.057193       0.001209      -0.000789       0.000690       0.156088      -0.256162      -0.085400      -0.035350       0.120750             10.080278       4.311783      -0.103924       0.315711       7.852754       0.295987      18.076296          -0.000106
          132              C       7.555808      11.863435      17.969177       0.584683      24.204011 0.25039536E+03  0.51867159E+04                                 7.771954                            5.611597      -0.012131       2.053400                    0.999640      22.347213      62.576070       0.626992       0.471605      -1.019986       0.060002       0.000252       0.002705       0.060064      -0.001270       0.002600       0.008458      -0.051664       0.359888      -0.085883      -0.034573       0.120456              9.717780      16.574374      -0.163094       0.460395       8.227099      -0.304751       4.351866          -0.000300
          133              C       8.865550      11.160303       3.102988      -0.016319      36.496104 0.43390634E+03  0.10119172E+05                                 9.535119                            6.904735       0.068858       2.027917                    0.999328      27.032093      75.507396       0.637423       0.412030      -1.075142      -0.003262      -0.001590      -0.039385       0.039552       0.006666      -0.005593      -0.000165      -0.000092      -0.002035      -0.008517      -0.000399       0.008916             11.837133       5.394229      -0.537856       0.963355       9.622204       0.565344      20.494967          -0.000040
          134              C       8.986004       9.955461       2.452289      -0.114243      33.646840 0.42312839E+03  0.98870599E+04                                 9.069641                            6.881438       0.055361       1.988222                    0.999637      29.197098      83.860334       0.624588       0.419679      -1.061431      -0.002391       0.014570      -0.017992       0.023275       0.000227      -0.002622      -0.021140      -0.030988      -0.044675      -0.024662      -0.007769       0.032431             10.653451       5.090672      -0.419724       0.695481       9.393872       1.016861      17.475811          -0.000316
          135              C       8.975586       9.896934       1.076931      -0.106755      33.483404 0.41420424E+03  0.96142300E+04                                 9.014069                            6.782807       0.031537       1.981453                    0.999587      28.957082      82.532991       0.633535       0.416520      -1.064861       0.003715       0.019187       0.013798       0.023923      -0.003504      -0.003636       0.015961      -0.027818      -0.053207      -0.023557      -0.005351       0.028908             10.684136       4.789812      -0.486900       0.754053       8.817156      -0.526096      18.445439           0.000205
          136              C       8.823298      11.048784       0.316159      -0.006855      39.041206 0.42004831E+03  0.96986324E+04                                 9.984234                            6.764078       0.014983       2.013779                    0.999290      26.673319      73.681865       0.649450       0.408460      -1.079505       0.001391      -0.001077       0.036098       0.036141       0.001759       0.001584       0.002316       0.000622      -0.011165      -0.004714       0.000170       0.004545             13.408772       5.109733      -0.464476       0.653435       9.401591       0.632873      25.714990          -0.000028
          137              C       8.712560      12.266652       0.977455      -0.100468      32.860064 0.40954691E+03  0.94770920E+04                                 8.913634                            6.744669       0.082605       2.001653                    0.999669      28.696716      81.604000       0.635456       0.416532      -1.065100       0.006673      -0.012290       0.015963       0.021223       0.000295       0.002125      -0.018470      -0.018306      -0.049155      -0.024711      -0.000795       0.025505             10.590408       4.737804      -0.420389       0.400350       8.760777       1.646312      18.272642          -0.000461
          138              C       8.734401      12.307072       2.354976      -0.108306      34.258744 0.42947812E+03  0.10076692E+05                                 9.221154                            6.954103       0.152240       2.025643                    0.999770      29.019209      83.624096       0.618239       0.422253      -1.059409       0.007722      -0.017845      -0.019039       0.027213       0.000856      -0.003638       0.016071      -0.009284      -0.064297      -0.027869       0.006464       0.021404             10.923337       5.184927      -0.650170       0.732396       9.648018       0.216385      17.937066           0.000223
          139              C       2.297199      11.328158       7.072928      -0.014821      36.417511 0.43807521E+03  0.10259045E+05                                 9.578352                            6.968788      -0.038823       1.995267                    0.999237      27.229904      76.661856       0.629145       0.415716      -1.070848       0.040219      -0.001461       0.006440       0.040757      -0.000369      -0.005134       0.002489      -0.003249       0.007833      -0.006146      -0.000406       0.006553             11.913503      20.485524       0.332506       0.141324      10.156964      -0.369145       5.098022           0.000085
          140              C       2.993295      12.525551       6.987076      -0.100497      33.905495 0.44833944E+03  0.10689856E+05                                 9.326045                            7.221706      -0.207645       1.912102                    0.998656      29.783701      88.044369       0.588894       0.436218      -1.045223       0.017091      -0.018800      -0.000907       0.025424      -0.018674      -0.004902      -0.002320      -0.025800       0.061333      -0.033464       0.012469       0.020995             10.919487      17.033510       1.019032       0.490807      10.542903      -0.244498       5.182048           0.001299
          141              C       4.373186      12.547160       7.036814      -0.109513      33.716422 0.43422134E+03  0.10242563E+05                                 9.183535                            7.027947      -0.017180       1.970067                    0.999615      29.430497      85.760729       0.608740       0.426557      -1.053985      -0.018401      -0.015908       0.002197       0.024424       0.017693      -0.001227      -0.005170      -0.025134       0.037513      -0.027995       0.008643       0.019352             10.815192      17.309189      -1.148921       0.839214      10.129430      -0.296868       5.006958           0.001123
          142              C       5.070510      11.368281       7.165051      -0.009446      37.563076 0.42475725E+03  0.98447918E+04                                 9.723536                            6.809596       0.026297       2.015596                    0.999287      26.867866      74.609578       0.645516       0.409386      -1.077791      -0.041328      -0.000609       0.003132       0.041451       0.001655       0.000522       0.000690      -0.002760       0.021939      -0.005814      -0.001582       0.007396             12.575490      22.602562      -0.474090       0.892182      10.082994      -0.497305       5.040913          -0.000262
          143              C       4.391845      10.166865       7.255228      -0.115190      32.858725 0.42486055E+03  0.99364169E+04                                 8.930667                            6.895043       0.066416       1.991526                    0.999715      29.238141      83.980928       0.624114       0.419623      -1.061602      -0.016210       0.016628      -0.000192       0.023222      -0.016160      -0.000242       0.000794      -0.040116      -0.001568      -0.025497      -0.000548       0.026045             10.320349      16.795578       0.872957       0.721082       9.380925      -0.499514       4.784543          -0.001400
          144              C       3.008634      10.133533       7.192515      -0.106944      32.646736 0.43285570E+03  0.10183419E+05                                 8.936344                            6.995572      -0.000698       1.971976                    0.999598      29.372340      84.962325       0.614074       0.423970      -1.057548       0.015681       0.016883       0.003108       0.023250       0.013473      -0.007378      -0.003525      -0.039835      -0.008297      -0.024390      -0.002112       0.026502             10.250926      16.198207      -0.395935       0.717092       9.622821      -0.342277       4.931750          -0.001301
          145              C       9.473461      11.466497      11.143424      -0.006062      39.189480 0.43019379E+03  0.99850762E+04                                10.004145                            6.842519       0.021657       2.013727                    0.999227      26.812327      74.084331       0.646576       0.408131      -1.080506       0.008497       0.004232       0.037383       0.038569       0.004458      -0.001520       0.002310      -0.004841      -0.001715      -0.005963       0.000343       0.005619             13.357907       5.452710      -0.719394       2.201828       9.426431       0.790985      25.194579           0.000159
          146              C       9.340576      12.695057      11.826778      -0.101240      32.927407 0.40707811E+03  0.94077558E+04                                 8.920137                            6.726238       0.054999       1.993496                    0.999622      28.685821      81.577383       0.635916       0.416772      -1.064719       0.011546      -0.015928       0.010236       0.022176      -0.003863       0.001697      -0.015484      -0.020935      -0.063210      -0.026161      -0.000587       0.026748             10.599538       4.976464      -0.592060       1.372335       8.676439       1.747230      18.145710           0.000512
          147              C       9.507733      12.749295      13.165373      -0.106192      33.952087 0.42094935E+03  0.98262358E+04                                 9.148516                            6.875514       0.182749       2.035644                    0.999735      28.866634      82.946056       0.623070       0.421126      -1.060219       0.007746      -0.019416      -0.015295       0.025902       0.002592      -0.007137       0.012769      -0.013885      -0.066065      -0.027568       0.005869       0.021698             10.844735       5.416531      -0.847462       1.845558       9.375430       0.281397      17.742244          -0.000342
          148              C       9.792475      11.610705      13.907980      -0.020750      37.583138 0.44601767E+03  0.10463127E+05                                 9.710331                            6.991419       0.081949       2.030294                    0.999369      27.131574      75.764388       0.635312       0.410970      -1.076898      -0.006705       0.002617      -0.041879       0.042493       0.008454      -0.004374      -0.000901      -0.011076       0.003456      -0.011626       0.001155       0.010472             12.121958       5.763947      -0.814237       2.134324       9.519388       0.542686      21.082541           0.000356
          149              C       9.927229      10.388147      13.234573      -0.115362      34.273353 0.43659206E+03  0.10271179E+05                                 9.175133                            6.985745       0.060809       1.987479                    0.999700      29.356486      84.318148       0.621127       0.419161      -1.062864      -0.006150       0.013948      -0.020631       0.025651      -0.003971      -0.003464      -0.016639      -0.038903      -0.048370      -0.023476      -0.009816       0.033293             10.765706       5.402978      -0.689352       1.722067       9.321571       1.064659      17.572569           0.000318
          150              C       9.773088      10.331107      11.861378      -0.107739      33.063873 0.41005859E+03  0.94941679E+04                                 8.929495                            6.741624       0.022471       1.979117                    0.999665      28.916839      82.316998       0.636474       0.415637      -1.065418       0.003313       0.013536       0.017347       0.022251      -0.000554      -0.006507       0.016395      -0.026132      -0.045202      -0.023399      -0.003850       0.027249             10.540610       5.045661      -0.801396       1.845897       8.663008      -0.415402      17.913162          -0.000291
          151              C       3.281460      11.812206      17.913817      -0.017118      36.493870 0.44118983E+03  0.10347568E+05                                 9.583760                            6.988708      -0.047246       1.991167                    0.999189      27.297216      76.842997       0.629062       0.415145      -1.071500       0.043856       0.000764       0.005611       0.044220       0.001534      -0.006753       0.002190      -0.004468       0.009195      -0.008573       0.001177       0.007396             11.907143      20.275559       0.312865       0.072398      10.319315      -0.496864       5.126555           0.000373
          152              C       3.968655      13.021657      17.780174      -0.101993      34.298969 0.45733355E+03  0.10958302E+05                                 9.403472                            7.298842      -0.235849       1.902299                    0.998454      29.941092      88.721025       0.585180       0.436824      -1.044888       0.015188      -0.017414       0.000411       0.023110      -0.016354      -0.004828      -0.001737      -0.026249       0.059796      -0.031442       0.010974       0.020467             11.003430      16.983720       0.885185       0.206130      10.785632      -0.308908       5.240939          -0.001358
          153              C       5.351856      13.035653      17.780174      -0.110287      34.056923 0.44615898E+03  0.10596439E+05                                 9.262522                            7.136004      -0.054912       1.956406                    0.999475      29.655327      86.730545       0.602537       0.428008      -1.053022      -0.016086      -0.015518      -0.001300       0.022388       0.014787      -0.000478      -0.004150      -0.030399       0.024460      -0.025320       0.006647       0.018672             10.906216      17.583337      -1.299306       0.651960      10.033306      -0.528523       5.102004          -0.001329
          154              C       6.057938      11.844618      17.953823      -0.013912      38.411165 0.43744556E+03  0.10209759E+05                                 9.866963                            6.909169       0.026200       2.012467                    0.999315      27.077280      75.357036       0.641292       0.409222      -1.078321      -0.042530      -0.001542       0.002750       0.042646      -0.000708      -0.002102       0.002419       0.000347       0.000751      -0.002825      -0.000793       0.003618             12.794923      23.164570      -0.376529       0.849929      10.076667      -0.636700       5.143530           0.000193
          155              C       5.373137      10.629121      18.076438      -0.110630      33.098278 0.43145800E+03  0.10125314E+05                                 8.974935                            6.950818       0.067949       1.991796                    0.999700      29.281128      84.130404       0.621543       0.419918      -1.061871      -0.015382       0.015043      -0.003281       0.021763      -0.014194      -0.000328       0.001351      -0.037093      -0.016468      -0.020611      -0.005549       0.026160             10.365171      16.888487       0.737225       0.537546       9.388120      -0.576563       4.818905           0.001310
          156              C       3.985503      10.625270      18.050488      -0.110795      32.787744 0.43295779E+03  0.10190473E+05                                 8.967763                            7.000416      -0.024659       1.963620                    0.999608      29.466081      85.363750       0.613090       0.424457      -1.056824       0.015670       0.016731       0.002703       0.023082       0.013891      -0.008905      -0.005158      -0.040812      -0.002930      -0.026222      -0.001041       0.027263             10.315777      16.361645      -0.529983       0.591293       9.621725      -0.480580       4.963960           0.001241
          157              C       8.082400       7.222200       7.845594       0.109943      26.200117 0.29768892E+03  0.63701532E+04                                 7.667063                            5.748853       0.231676       2.096727                    0.999845      25.127724      69.050490       0.687524       0.416324      -1.063638       0.039194       0.003092      -0.026809       0.047587      -0.018186       0.016497       0.011985       0.045245       0.078568      -0.046135       0.009788       0.036347              8.889670       7.375025       0.094968      -2.214098      13.835370       0.149318       5.458616          -0.000469
          158              C       7.976530       5.857927       7.888844      -0.189386      33.235392 0.41381700E+03  0.95868362E+04                                 8.889557                            6.728943       0.258314       2.056760                    0.999844      29.051976      82.270235       0.644351       0.410314      -1.070667       0.003916       0.007579      -0.000497       0.008545       0.015799      -0.005213      -0.009081       0.025384       0.012509      -0.023701       0.001263       0.022437             10.318321       7.935334      -0.509188      -2.431776      16.735301       0.916031       6.284328           0.000169
          159              C       8.899777       5.094218       7.244415       0.112776      34.434956 0.39024139E+03  0.89006378E+04                                 9.343076                            6.665380      -0.103939       1.987198                    0.999279      25.887092      72.513703       0.629029       0.426921      -1.061101       0.003704       0.003591      -0.002425       0.005700      -0.000329       0.015709      -0.004741       0.004290      -0.026025      -0.019234       0.002340       0.016894             11.685425       8.097029       0.472134      -2.219015      20.680816       0.794847       6.278428          -0.000433
          160              C       9.908232       5.771500       6.584849      -0.182712      36.193019 0.46050122E+03  0.11011099E+05                                 9.611796                            7.231036       0.016238       1.983368                    0.998698      29.862362      87.298413       0.601596       0.425796      -1.055615      -0.009653       0.001274       0.004646       0.010788      -0.021618       0.003386       0.009957       0.025052       0.025994      -0.031943       0.010887       0.021057             11.437831       8.954895       1.318464      -2.554532      18.689261      -0.141922       6.669336           0.000177
          161              C       9.939147       7.134378       6.610799       0.090309      28.826319 0.32351401E+03  0.70835157E+04                                 8.245980                            6.031162       0.276543       2.106758                    0.999842      25.800016      72.222936       0.663453       0.421638      -1.057988      -0.041950       0.016091       0.031233       0.054719       0.012518       0.018789      -0.007851       0.049519       0.076050      -0.042690       0.004038       0.038652              9.824914       8.234232       0.321461      -2.688404      15.207588       0.196017       6.032924          -0.000447
          162              C       7.588842       1.563335       7.218465       0.103699      25.611777 0.32278603E+03  0.70656848E+04                                 7.626347                            6.051636       0.208116       2.087283                    0.999765      25.715164      72.045299       0.657665       0.425463      -1.055290       0.043408      -0.011366      -0.003863       0.045037       0.012178       0.009522      -0.008605       0.040739       0.095399      -0.041258       0.006150       0.035108              8.527025       9.296752       0.341069      -0.316355      12.034123      -0.019350       4.250202           0.000405
          163              C       7.621854       2.933737       7.257390      -0.188081      32.360917 0.44826474E+03  0.10638856E+05                                 8.870065                            7.109901       0.074766       1.997211                    0.999265      29.875600      86.805762       0.610270       0.422886      -1.058195       0.004812      -0.009086      -0.011071       0.015109      -0.020014       0.002791       0.000235       0.028133       0.017157      -0.027390       0.005440       0.021950              9.931007      10.286143       1.662616      -0.327214      14.661935       0.246454       4.844943          -0.000243
          164              C       8.826294       3.602313       7.211978       0.105403      34.280820 0.40356023E+03  0.92905443E+04                                 9.343044                            6.798082      -0.145079       1.972100                    0.999361      26.214005      73.995163       0.619552       0.429433      -1.058568      -0.000102      -0.004926      -0.003981       0.006334       0.000483      -0.009281       0.000197      -0.015888       0.024377      -0.015646       0.003895       0.011751             11.561607       9.960276       0.681745      -0.260634      19.804498       0.513952       4.920048           0.000422
          165              C       9.968003       2.820709       7.127640      -0.178472      32.877890 0.45565625E+03  0.10892137E+05                                 9.071944                            7.236170      -0.035045       1.968712                    0.998113      30.014354      88.408678       0.594592       0.430935      -1.049975      -0.005567      -0.004793      -0.006547       0.009840       0.015051      -0.012202      -0.004267       0.023855       0.058370      -0.028982       0.000712       0.028270             10.248472      10.677163      -0.643792      -0.119153      15.127239       0.249772       4.941015          -0.000253
          166              C       9.860592       1.465527       7.084389       0.102819      26.266453 0.33135544E+03  0.73234389E+04                                 7.861995                            6.205065       0.143373       2.071179                    0.999390      25.962222      73.826934       0.635997       0.435742      -1.045787      -0.047688      -0.008851      -0.000981       0.048512      -0.011128      -0.006217      -0.002992       0.037336       0.132965      -0.044128      -0.001018       0.045146              8.876841       9.508548       0.324214      -0.207754      12.790559      -0.020971       4.331415           0.000383
          167              C       8.574647       2.031099      18.002912       0.106009      25.433834 0.31858131E+03  0.69513632E+04                                 7.592177                            6.011896       0.211439       2.089623                    0.999802      25.608418      71.649711       0.659816       0.425436      -1.055225       0.044792      -0.009122      -0.002550       0.045783       0.013693       0.006524      -0.008759       0.039720       0.094042      -0.041264       0.007937       0.033327              8.495294       9.326088       0.442337      -0.112360      11.954340       0.089701       4.205453          -0.000465
          168              C       8.602132       3.405614      18.074275      -0.189767      32.508513 0.44891093E+03  0.10656707E+05                                 8.898861                            7.115905       0.084185       1.999346                    0.999342      29.885824      86.810513       0.609975       0.422991      -1.058261       0.007166      -0.008804      -0.010314       0.015337      -0.020525       0.002880      -0.001043       0.027307       0.016198      -0.027357       0.004867       0.022489              9.979634      10.271167       1.706601      -0.141714      14.824603       0.435952       4.843133           0.000209
          169              C       9.797566       4.081611      18.073843       0.105099      34.018801 0.39622570E+03  0.90841358E+04                                 9.293040                            6.732615      -0.141835       1.973619                    0.999355      26.149458      73.771523       0.622743       0.428999      -1.058349       0.001699      -0.004305      -0.002946       0.005486      -0.001240      -0.008579       0.003714      -0.010213       0.024407      -0.012711      -0.000238       0.012949             11.528177       9.770301       0.787269      -0.082757      19.934364       0.547061       4.879868          -0.000453
          170              C      10.933914       3.291191      18.013725      -0.181369      32.988400 0.45680743E+03  0.10923432E+05                                 9.088965                            7.240060      -0.014487       1.974777                    0.998217      30.005993      88.317060       0.595248       0.430311      -1.050655      -0.004662      -0.002804      -0.007078       0.008927       0.018106      -0.011367      -0.003266       0.026421       0.055939      -0.031842       0.003981       0.027861             10.286578      10.567910      -0.585389       0.077885      15.350229       0.238408       4.941595           0.000192
          171              C      10.822045       1.935922      17.968312       0.111874      25.681559 0.31802003E+03  0.69592431E+04                                 7.738516                            6.070858       0.171448       2.084441                    0.999516      25.648690      72.654068       0.644053       0.434587      -1.046129      -0.046882      -0.007662      -0.002347       0.047562      -0.015571      -0.011870      -0.005493       0.030009       0.138760      -0.045792      -0.002998       0.048790              8.756294       9.462349       0.383674       0.107264      12.570715       0.032320       4.235818          -0.000373
          172              C       9.009087       7.688307      18.692754       0.090078      27.621515 0.32420366E+03  0.70791885E+04                                 7.940380                            6.002219       0.210697       2.080756                    0.999765      25.761990      71.251911       0.673137       0.416713      -1.064579       0.046693       0.014187      -0.025938       0.055265      -0.012546       0.005594       0.006428       0.047029       0.056627      -0.037125       0.014501       0.022623              9.182352       7.609651       0.013323      -2.160036      14.389063       0.379327       5.548343           0.000523
          173              C       8.896732       6.328055      18.697079      -0.189321      33.646734 0.42368772E+03  0.98718068E+04                                 8.966806                            6.811291       0.234266       2.046596                    0.999789      29.256365      83.039055       0.640193       0.410624      -1.070651       0.006596       0.000280      -0.004006       0.007723       0.014228      -0.008284      -0.008857       0.028854       0.012450      -0.023375      -0.000992       0.024367             10.392897       8.221803      -0.633173      -2.233780      16.952335       1.097330       6.004552          -0.000238
          174              C       9.876176       5.554814      18.093738       0.115413      34.740110 0.39332068E+03  0.89895385E+04                                 9.398722                            6.693973      -0.110960       1.984383                    0.999275      25.937897      72.758629       0.627282       0.427221      -1.060795      -0.003668       0.005930      -0.000065       0.006973      -0.003022       0.012562      -0.002114       0.000803      -0.021064      -0.015255       0.001796       0.013458             11.770166       8.417115       0.559427      -2.048890      20.881820       0.827669       6.011563           0.000497
          175              C      10.942814       6.219156      17.529322      -0.187317      36.606981 0.46807844E+03  0.11234348E+05                                 9.688834                            7.295092       0.025446       1.985297                    0.998632      29.965837      87.671321       0.598553       0.426358      -1.055614      -0.005633       0.009202       0.001912       0.010958      -0.018487       0.003503       0.010420       0.013393       0.026609      -0.027198       0.010187       0.017012             11.549097       9.375487       1.305878      -2.296962      18.974753      -0.307732       6.297051          -0.000246
          176              C      10.957935       7.600752      17.533647       0.098698      28.482295 0.31850273E+03  0.69480660E+04                                 8.186344                            5.988998       0.283539       2.112140                    0.999832      25.649867      71.718591       0.664858       0.422305      -1.057351      -0.039826       0.009036       0.022537       0.046644       0.015916       0.023244      -0.009392       0.047638       0.087930      -0.046845       0.002265       0.044580              9.766025       8.354090       0.131445      -2.489470      15.232358       0.093159       5.711629           0.000521
          177              N       3.559987       7.005764      14.386544      -0.218305      36.901228 0.47231076E+03  0.11122774E+05                                 9.280252                            7.042196       0.126346       2.078936                    0.998449      26.970855      72.926076       0.660543       0.393749      -1.099930       0.004414       0.155133      -0.000267       0.155196      -0.009021      -0.005761       0.000891       0.144402       0.136086      -0.095445       0.041457       0.053989             11.005505       9.627631      -0.029448      -3.129756      16.350102       0.302754       7.038782           0.000279
          178              N       3.905362      14.053250      14.500508      -0.228894      36.432308 0.51131465E+03  0.12284707E+05                                 9.196290                            7.345811       0.123828       2.074904                    0.998027      27.452879      75.018885       0.644180       0.395751      -1.098343      -0.009575      -0.156430      -0.012566       0.157226      -0.004871      -0.003237      -0.007132       0.158046       0.084106      -0.093620       0.028219       0.065401             10.483423      11.719270       0.106760      -0.329641      14.472703      -0.326909       5.258295           0.000721
          179              N       2.922134      13.569258       3.695517      -0.228395      35.856891 0.49821388E+03  0.11905460E+05                                 9.109201                            7.261240       0.126142       2.075515                    0.998250      27.398844      74.934733       0.645860       0.396860      -1.096384      -0.009514      -0.157533      -0.015326       0.158562      -0.005730      -0.000942      -0.011130       0.159323       0.100821      -0.097620       0.034545       0.063074             10.373745      11.800115       0.302001      -0.037652      14.156589      -0.155405       5.164532           0.001009
          180              N       2.563341       6.528960       3.551710      -0.217178      37.624918 0.48891574E+03  0.11600629E+05                                 9.392666                            7.157823       0.128982       2.078835                    0.998393      27.075225      73.213825       0.656900       0.392970      -1.101716       0.011989       0.155362      -0.002896       0.155850      -0.003736      -0.013221      -0.000678       0.141473       0.127187      -0.092041       0.032335       0.059706             11.142104       9.877819      -0.450692      -2.952598      16.714078       0.259387       6.834416           0.000397
          181              N       9.030095       7.866621       7.238576      -0.218784      36.935207 0.47273499E+03  0.11135722E+05                                 9.286384                            7.045346       0.126751       2.078826                    0.998455      26.985806      72.986002       0.660370       0.393748      -1.099886      -0.004405      -0.155449       0.000265       0.155511      -0.009000      -0.005772       0.000899       0.144436       0.135793      -0.095411       0.041398       0.054012             11.014870       9.632864      -0.028322      -3.131483      16.369693       0.302434       7.042054          -0.000761
          182              N       8.684720       0.819135       7.124612      -0.229405      36.455925 0.51165637E+03  0.12295266E+05                                 9.200110                            7.347800       0.124678       2.074947                    0.998039      27.465591      75.066679       0.644138       0.395701      -1.098352       0.009587       0.156766       0.012370       0.157545      -0.004880      -0.003210      -0.007197       0.158099       0.084045      -0.093645       0.028212       0.065433             10.489163      11.722686       0.106642      -0.329670      14.485294      -0.327041       5.259508           0.000323
          183              N       9.667948       1.303127      17.929603      -0.228803      35.870784 0.49840570E+03  0.11911277E+05                                 9.110934                            7.261891       0.127385       2.075739                    0.998263      27.407272      74.963468       0.645926       0.396778      -1.096432       0.009512       0.157840       0.015318       0.158867      -0.005719      -0.000915      -0.011199       0.159358       0.100848      -0.097652       0.034567       0.063085             10.376521      11.800878       0.301997      -0.037548      14.163942      -0.155195       5.164742          -0.000071
          184              N      10.026741       8.343425      18.073410      -0.217951      37.668236 0.48951956E+03  0.11618930E+05                                 9.399865                            7.162029       0.129258       2.078585                    0.998402      27.095170      73.288301       0.656715       0.392946      -1.101695      -0.011973      -0.155789       0.003003       0.156278      -0.003774      -0.013241      -0.000692       0.141449       0.127020      -0.092003       0.032289       0.059714             11.152265       9.883746      -0.450634      -2.954370      16.734716       0.259120       6.838333           0.000592
          185              O       3.626907       4.724709      16.397896      -0.538902      36.510091 0.55924471E+03  0.13619526E+05                                 8.823136                            7.379866       0.219804       2.106941                    0.998486      28.096362      75.095762       0.688684       0.365196      -1.130595       0.006345      -0.024401      -0.003620       0.025471      -0.008183      -0.003130      -0.052884       0.062793      -0.063637      -0.074435       0.030794       0.043642             10.000668       6.183469      -0.257095       0.111030      10.071294      -4.018301      13.747240           0.053880
          186              O       3.587330       2.501784      16.493263      -0.530867      37.186283 0.58415359E+03  0.14343176E+05                                 8.879062                            7.520222       0.334555       2.152824                    0.997955      27.736345      73.783899       0.687104       0.363049      -1.135325       0.001553       0.018329      -0.005834       0.019298       0.004269      -0.001548       0.047492       0.046723      -0.097185      -0.069054       0.028812       0.040241             10.003082       6.197730       0.100940       0.224102      10.796651       3.729708      13.014864           0.054030
          187              O       1.536507       4.684688      14.581170      -0.539165      38.449855 0.59067089E+03  0.14574112E+05                                 9.172354                            7.604899       0.162996       2.093210                    0.997340      28.201788      75.723823       0.676078       0.367175      -1.129744       0.004950      -0.021469      -0.008719       0.023695       0.060462       0.003550       0.003105      -0.012474       0.086422      -0.075189       0.027640       0.047550             10.526350      14.228859       4.395743      -0.666315      11.135136       0.127303       6.215056           0.060160
          188              O       1.554675       2.444072      14.619879      -0.521917      38.195495 0.57995311E+03  0.14247114E+05                                 9.135714                            7.547653       0.129500       2.088997                    0.997224      27.832749      74.617475       0.676877       0.368351      -1.128618       0.002808       0.015394      -0.003123       0.015957      -0.055689       0.004808      -0.002908      -0.021925       0.115840      -0.076095       0.032714       0.043380             10.498595      14.448497      -4.480340      -0.479133      11.046118       0.028350       6.001168           0.054144
          189              O       3.334178       4.604708      12.503644      -0.534001      36.041219 0.53877716E+03  0.12969382E+05                                 8.710093                            7.179028       0.267118       2.122087                    0.998983      27.796994      73.310423       0.709321       0.358718      -1.138288      -0.000589      -0.025894       0.004199       0.026239       0.006193      -0.002692       0.053777       0.054132      -0.078299      -0.074502       0.032992       0.041510             10.120970       5.567121       0.403707       0.776226       9.978275       4.509381      14.817513           0.061943
          190              O       3.420444       2.378546      12.588199      -0.528211      35.575241 0.53137585E+03  0.12747504E+05                                 8.626803                            7.132369       0.344502       2.147761                    0.999394      27.649295      72.804428       0.711190       0.359002      -1.138023       0.004878       0.020774      -0.000412       0.021343      -0.003139      -0.008087      -0.050805       0.078316      -0.072398      -0.076925       0.024733       0.052192              9.985203       5.549794      -0.492964       0.883524       9.053119      -4.091787      15.352695           0.057130
          191              O       5.432268       4.600301      14.329237      -0.528047      37.598628 0.54474287E+03  0.13162749E+05                                 9.004484                            7.259589       0.177729       2.099091                    0.998342      27.711327      73.470903       0.698694       0.362797      -1.133901      -0.005704      -0.024079      -0.003648       0.025012      -0.057216       0.001721       0.004303      -0.007006       0.150779      -0.082586       0.031986       0.050600             10.561220      15.261149      -4.865654       0.516197      10.721956      -0.528032       5.700554           0.053936
          192              O       5.433465       2.382067      14.471314      -0.531672      37.046163 0.55047509E+03  0.13317004E+05                                 8.875541                            7.272631       0.256899       2.124981                    0.998570      27.651849      73.013825       0.702685       0.360310      -1.137482      -0.007816       0.022185      -0.009896       0.025518       0.059122      -0.004183       0.004311      -0.015408       0.101868      -0.076924       0.034252       0.042671             10.292314      14.892686       4.248429       0.038047      10.308310      -0.158300       5.675945           0.062704
          193              O       2.603149       4.293186       5.609772      -0.544231      36.879477 0.56855084E+03  0.13899261E+05                                 8.883238                            7.438165       0.225833       2.107325                    0.998473      28.212752      75.477711       0.686578       0.364917      -1.131149       0.008346      -0.023166      -0.003927       0.024934      -0.009822      -0.004891      -0.053306       0.053279      -0.054312      -0.072155       0.032528       0.039628             10.071359       6.247245      -0.419561       0.311463      10.084352      -4.018395      13.882481           0.056631
          194              O       2.571573       2.067812       5.713789      -0.528644      37.088682 0.58272071E+03  0.14302583E+05                                 8.871446                            7.519072       0.319360       2.149250                    0.997781      27.703509      73.739393       0.685887       0.363831      -1.134448       0.002189       0.020677      -0.003941       0.021163       0.006266      -0.004497       0.048221       0.055264      -0.106925      -0.073107       0.026933       0.046174              9.993894       6.294028       0.283992       0.396932      10.643593       3.779973      13.044060           0.053274
          195              O       0.551217       4.186268       3.730982      -0.536134      38.137035 0.57549000E+03  0.14120980E+05                                 9.138841                            7.519823       0.138918       2.087344                    0.997183      28.078445      75.420228       0.677439       0.368476      -1.127661       0.006677      -0.022602      -0.011320       0.026145       0.055875       0.003659       0.003802      -0.013375       0.125478      -0.077187       0.032409       0.044778             10.525809      14.284526       4.414590      -0.676024      11.139753       0.087943       6.153147           0.054225
          196              O       0.575945       1.965579       3.777908      -0.532533      38.564296 0.58456661E+03  0.14385795E+05                                 9.185718                            7.569847       0.134871       2.088215                    0.997386      27.960583      74.973020       0.677072       0.367597      -1.129442       0.003782       0.016065      -0.004599       0.017133      -0.054102       0.004027      -0.002918      -0.023913       0.110166      -0.073784       0.032093       0.041691             10.573228      14.520491      -4.427926      -0.515925      11.199491       0.108266       5.999701           0.057850
          197              O       2.437233       4.130838       1.706654      -0.541973      36.819491 0.54955032E+03  0.13291970E+05                                 8.843339                            7.251404       0.268987       2.120425                    0.998984      27.946380      73.837204       0.705759       0.358813      -1.138417      -0.001620      -0.027937       0.005103       0.028445       0.002741       0.003259       0.055892       0.050672      -0.073545      -0.074983       0.033272       0.041712             10.339331       5.561647       0.019858       0.165653      10.159208       4.701173      15.297137           0.064047
          198              O       2.518686       1.916021       1.794885      -0.529660      35.696843 0.52983598E+03  0.12702919E+05                                 8.652201                            7.124939       0.337062       2.146756                    0.999386      27.612618      72.715410       0.711037       0.359296      -1.137650      -0.000558       0.024169       0.000833       0.024190       0.002031       0.001041      -0.051681       0.085200      -0.071159      -0.079066       0.024557       0.054509             10.047390       5.460145      -0.136813       0.282690       9.075082      -4.204759      15.606941           0.054382
          199              O       4.448820       4.127282       3.587824      -0.539567      38.689881 0.57187728E+03  0.13983473E+05                                 9.187805                            7.443584       0.181072       2.095090                    0.998231      28.062763      74.777849       0.689448       0.363323      -1.133806      -0.004630      -0.022706       0.002495       0.023307      -0.061543       0.005015       0.004717      -0.014178       0.121644      -0.082608       0.040890       0.041718             10.769103      15.556886      -4.960910       0.538854      10.897405      -0.480497       5.853019           0.058269
          200              O       4.458246       1.905385       3.743092      -0.519258      36.653818 0.54056848E+03  0.13030017E+05                                 8.837081                            7.228882       0.223703       2.119403                    0.998439      27.445530      72.554185       0.700953       0.362512      -1.134713      -0.007292       0.023828      -0.004315       0.025290       0.055055      -0.001499       0.002787      -0.010347       0.123946      -0.076031       0.034480       0.041551             10.256441      14.851052       4.275525       0.051240      10.239226      -0.241688       5.679045           0.058873
          201              O       8.963175      10.147676       5.227224      -0.536411      36.414821 0.55747323E+03  0.13565134E+05                                 8.806225                            7.366923       0.222144       2.108299                    0.998476      28.058619      74.955009       0.689488       0.365073      -1.130731      -0.006194       0.024225       0.005189       0.025537      -0.008256      -0.002966      -0.054129       0.063285      -0.061877      -0.075645       0.031861       0.043785              9.979707       6.171929      -0.256599       0.110755      10.054080      -4.009683      13.713111           0.049208
          202              O       9.002752      12.370601       5.131857      -0.528434      37.089492 0.58229761E+03  0.14285719E+05                                 8.862097                            7.507007       0.336820       2.154206                    0.997937      27.698612      73.644210       0.687906       0.362928      -1.135462      -0.001525      -0.017777       0.007401       0.019316       0.004310      -0.001560       0.048876       0.046976      -0.096514      -0.070344       0.030019       0.040326              9.982208       6.185887       0.100602       0.223417      10.777761       3.720842      12.982975          -0.051761
          203              O      11.053575      10.187697       7.043950      -0.538684      38.418702 0.59004553E+03  0.14554389E+05                                 9.165195                            7.599039       0.166147       2.094342                    0.997330      28.193831      75.683848       0.676604       0.366997      -1.129914      -0.006452       0.021028       0.008599       0.023616       0.062158       0.004211       0.002864      -0.011940       0.087498      -0.077040       0.027948       0.049092             10.517847      14.215867       4.392512      -0.665715      11.128159       0.126981       6.209516           0.054355
          204              O      11.035407      12.428313       7.005241      -0.520647      38.135017 0.57879603E+03  0.14211141E+05                                 9.124268                            7.538574       0.132515       2.090341                    0.997209      27.811400      74.532711       0.677515       0.368200      -1.128769      -0.004186      -0.014965       0.002918       0.015811      -0.056941       0.005672      -0.002588      -0.021440       0.116007      -0.077339       0.033058       0.044282             10.484722      14.426581      -4.474318      -0.478032      11.034425       0.028235       5.993162          -0.051648
          205              O       9.255904      10.267677       9.121476      -0.532399      35.973269 0.53759081E+03  0.12933282E+05                                 8.697219                            7.169675       0.269030       2.123071                    0.998977      27.773853      73.220393       0.710020       0.358574      -1.138439       0.000315       0.025629      -0.006116       0.026351       0.006124      -0.001969       0.055744       0.055048      -0.077869      -0.076551       0.034203       0.042348             10.103836       5.559183       0.402974       0.774236       9.965598       4.501031      14.786727           0.055619
          206              O       9.169638      12.493839       9.036921      -0.526504      35.499800 0.53005572E+03  0.12707485E+05                                 8.612695                            7.122046       0.347098       2.149023                    0.999391      27.622902      72.702731       0.711949       0.358855      -1.138180      -0.005093      -0.020583      -0.001513       0.021258      -0.003038      -0.007416      -0.052486       0.079349      -0.071291      -0.078716       0.026339       0.052377              9.966522       5.541051      -0.492147       0.881298       9.040523      -4.083840      15.317992          -0.054386
          207              O       7.157814      10.272084       7.295883      -0.527046      37.553260 0.54391528E+03  0.13137410E+05                                 8.995467                            7.252587       0.180430       2.100224                    0.998328      27.696669      73.410788       0.699265       0.362649      -1.134047       0.007153       0.023663       0.003834       0.025016      -0.058500       0.002532       0.004575      -0.006657       0.150806      -0.083914       0.033313       0.050601             10.550005      15.241820      -4.860817       0.515394      10.713771      -0.527619       5.694425           0.049214
          208              O       7.156617      12.490318       7.153806      -0.530495      36.994739 0.54953200E+03  0.13288167E+05                                 8.865709                            7.265036       0.259793       2.126239                    0.998558      27.634328      72.945222       0.703267       0.360175      -1.137617       0.009383      -0.021621       0.010060       0.025626       0.060818      -0.003435       0.003985      -0.014760       0.102287      -0.078553       0.034287       0.044266             10.280030      14.871723       4.243350       0.037590      10.299071      -0.158247       5.669296          -0.058848
          209              O       9.986933      10.579199      16.015348      -0.541145      36.770263 0.56650871E+03  0.13836424E+05                                 8.864618                            7.423937       0.227570       2.108608                    0.998463      28.168281      75.315405       0.687378       0.364832      -1.131252      -0.008150       0.022999       0.005197       0.024948      -0.009686      -0.004206      -0.054381       0.053704      -0.051142      -0.072968       0.032677       0.040292             10.048271       6.234277      -0.418535       0.310248      10.065458      -4.009035      13.845079          -0.053543
          210              O      10.018509      12.804573      15.911331      -0.526185      36.993777 0.58087317E+03  0.14245427E+05                                 8.854778                            7.505857       0.321106       2.150484                    0.997762      27.665958      73.600577       0.686691       0.363706      -1.134584      -0.002009      -0.019920       0.005404       0.020738       0.006180      -0.004003       0.049670       0.055654      -0.106915      -0.074522       0.028144       0.046378              9.973516       6.281818       0.283224       0.395701      10.624920       3.771836      13.013811           0.048876
          211              O      12.038865      10.686117      17.894138      -0.534670      38.068721 0.57423617E+03  0.14081939E+05                                 9.125789                            7.509944       0.142149       2.088742                    0.997169      28.055654      75.326492       0.678141       0.368310      -1.127835      -0.007889       0.022226       0.011328       0.026164       0.057064       0.004043       0.003680      -0.012705       0.125333      -0.078308       0.033115       0.045193             10.509284      14.257535       4.407441      -0.674499      11.126148       0.087697       6.144169          -0.051771
          212              O      12.014137      12.906806      17.847212      -0.531131      38.492113 0.58321479E+03  0.14343649E+05                                 9.172048                            7.559288       0.138032       2.089682                    0.997367      27.935915      74.873940       0.677814       0.367421      -1.129622      -0.005221      -0.015273       0.004582       0.016779      -0.055655       0.004651      -0.002686      -0.023660       0.111176      -0.075461       0.032676       0.042785             10.556040      14.493231      -4.420389      -0.514417      11.184298       0.107984       5.990591           0.052096
          213              O      10.152849      10.741547      19.918466      -0.539862      36.726623 0.54793587E+03  0.13242572E+05                                 8.826344                            7.239150       0.270907       2.121532                    0.998979      27.914799      73.713947       0.706621       0.358655      -1.138594       0.001565       0.027782      -0.006612       0.028601       0.002805       0.003251       0.057670       0.051340      -0.070966      -0.076629       0.033972       0.042657             10.316707       5.551432       0.019793       0.165142      10.141903       4.689941      15.256786          -0.060340
          214              O      10.071396      12.956364      19.830235      -0.528065      35.616401 0.52841538E+03  0.12659800E+05                                 8.636905                            7.113599       0.339677       2.148075                    0.999382      27.584970      72.606152       0.711902       0.359116      -1.137842       0.000617      -0.023663      -0.002531       0.023806       0.001986       0.000945      -0.053390       0.086326      -0.070329      -0.081014       0.026083       0.054932             10.027313       5.450821      -0.136573       0.281930       9.060742      -4.196301      15.570377           0.049926
          215              O       8.141262      10.745103      18.037296      -0.538724      38.642394 0.57103907E+03  0.13957348E+05                                 9.177980                            7.436326       0.183683       2.096118                    0.998221      28.050517      74.721232       0.690060       0.363147      -1.133984       0.005949       0.022334      -0.002339       0.023231      -0.063204       0.005142       0.004731      -0.013397       0.122152      -0.084307       0.041105       0.043202             10.756103      15.533570      -4.954746       0.537741      10.888273      -0.480034       5.846468          -0.055262
          216              O       8.131836      12.967000      17.882028      -0.518012      36.590242 0.53942873E+03  0.12995199E+05                                 8.824634                            7.219481       0.226553       2.120705                    0.998429      27.424541      72.469377       0.701694       0.362334      -1.134895       0.008789      -0.023102       0.004468       0.025118       0.056569      -0.001437       0.002760      -0.010161       0.124919      -0.077688       0.035785       0.041903             10.240355      14.823367       4.268621       0.050610      10.226715      -0.241515       5.670984           0.053550

******************************************************
Auxiliary information for the entire system
The total spin magnetic moment of the unit cell is   3.990929
The total net atomic charge of the unit cell is   -0.000000
Accuracy of reproducing the electrostatic potential in the unit cell:
  The inner radius (bohr) =    5.0000
  The outer radius (bohr) =   12.0000
  Valid grid points have density less than (e/(bohr^3)) =    0.0001
  The number of valid grid points were=        83337
  The rms potential error without charges in kcal/mol is=      3.40673
  The rms potential error with partial charges in kcal/mol is=      0.55527
  The RRMSE value at monopole order=      0.16299
  The rms potential error with partial charges and cloud penetration in kcal/mol is=      0.54970
  The RRMSE value at monopole order with cloud penetration is=      0.16136
  The rms potential error with partial charges and atomic dipoles in kcal/mol is=      0.58630
  The RRMSE value at dipole order=      0.17210
  The rms potential error with partial charges, atomic dipoles and cloud penetration in kcal/mol is=      0.56535
  The RRMSE value at dipole order with cloud penetration=      0.16595

******************************************************
The electron densities and ab initio electrostatic potential were computed in VASP using the PBE functional and
projector augmented wave method. See the main text of the journal article for a description of computational details.
The atomic charges, dipoles, and quadrupoles were computed with the DDEC6 method as described in
(a) T. A. Manz and N. Gabaldon Limas, RSC Adv. 6 (2016) 47771-47801 DOI: 10.1039/c6ra04656h
(b) N. Gabaldon Limas and T. A. Manz, RSC Adv. 8 (2018) 2678-2707 DOI: 10.1039/c7ra11829e.
For each atom in the material, the electron cloud parameters were fit to the spherically averaged atom-in-material
electron density using radial positions for which this density was between 10^-4 and 10^-2 electrons per cubic bohr.
The polarizabilities, dispersion coefficients, and quantum Drude oscillator (QDO) parameters were fit using the MCLF method.
The magnetic structure of the system was optimized in VASP from the default ferromagnetic initial guess using spin polarization.
The atomic spin moments (ASMs) were computed on this optimized magnetic structure using the DDEC6 partition as inputs
to the method of T. A. Manz and D. S. Sholl, J. Chem. Theory Comput. 7 (2011) 4146-4164 DOI: 10.1021/ct200539n.
The RMSE and RRMSE were computed using a uniform grid with Ewald summation.
