# Supplementary material for: A collection of forcefield precursors for metal–organic frameworks
Source: RSC Adv. 2019 Nov 13;9(63):36492–507. doi: 10.1039/c9ra07327b (PMC9075174; doi:10.1039/c9ra07327b)
Supplement: RA-009-C9RA07327B-s4988 [file RA-009-C9RA07327B-s4988.xyz]

  216
jmolscript: load "" {1 1 1} spacegroup "x,y,z" unitcell [{     10.804400     0.000000     0.000000 }, {      0.249918    14.050778     0.000000 }, {      2.505513     0.001601    21.532721 }]
Cu     9.520055     4.200712    14.462452     0.783211
Cu     9.524234     1.545677    14.462237     0.783000
Cu     8.420507     4.165767     3.670683     0.800559
Cu     8.422100     1.507782     3.687694     0.792473
Cu     4.039776     9.851667     7.070269     0.783578
Cu     4.035597    12.506702     7.070484     0.783475
Cu     5.139324     9.886612    17.862038     0.793943
Cu     5.137731    12.544597    17.845027     0.785484
H     10.594447     4.833445    18.599964     0.114199
H     11.012399     4.820970    20.884586     0.115782
H      9.826148     1.010414    21.086994     0.124683
H      9.432840     1.006030    18.821751     0.113717
H      5.266863     0.837120    14.782213     0.119080
H      2.955607     0.845549    14.760680     0.118120
H      2.966392     4.831708    14.123312     0.121692
H      5.279921     4.833117    14.181450     0.115340
H      9.820193     1.074234    10.152678     0.121233
H      9.457218     1.027698     7.885282     0.112198
H      8.413093     4.884642     7.960647     0.113612
H      8.677638     4.886219    10.271108     0.116314
H      4.172743     0.791361     4.067531     0.117284
H      1.872204     0.770275     3.938335     0.120161
H      1.857475     4.743785     3.260054     0.114999
H      4.161417     4.770488     3.352645     0.118430
H     11.681478    13.168045    14.271887     0.094055
H     11.705443    10.870743    14.271887     0.126139
H      7.683313    10.946628    14.411850     0.122076
H      7.797629    13.236908    14.459222     0.096978
H     10.062300     6.455119     2.571007     0.090631
H     10.197410     8.745390     2.499949     0.126667
H      6.865900     8.887472     4.767344     0.132504
H      6.879305     6.584551     4.788877     0.093392
H      6.696265    13.203796     3.763920     0.094730
H      6.587592    10.912113     3.746693     0.123857
H     10.592371    10.829189     3.421549     0.122978
H     10.572662    13.130710     3.466768     0.096768
H      7.892675     6.585195    13.451491     0.094504
H      7.912597     8.872652    13.328754     0.126274
H     11.343978     8.827848    15.451881     0.126484
H     11.180777     6.537576    15.522939     0.094363
H      2.965384     9.218934     2.932757     0.114367
H      2.547432     9.231409     0.648135     0.116119
H      3.733683    13.041965     0.445727     0.125048
H      4.126991    13.046349     2.710970     0.113924
H      8.292968    13.215259     6.750508     0.119168
H     10.604224    13.206830     6.772041     0.118203
H     10.593439     9.220671     7.409409     0.121734
H      8.279910     9.219262     7.351271     0.115372
H      3.739638    12.978145    11.380043     0.121483
H      4.102613    13.024681    13.647439     0.112530
H      5.146738     9.167737    13.572074     0.113960
H      4.882193     9.166160    11.261613     0.116536
H      9.387088    13.261018    17.465190     0.117687
H     11.687627    13.282104    17.594386     0.120605
H     11.702356     9.308594    18.272667     0.115406
H      9.398414     9.281891    18.180076     0.118816
H      1.878353     0.884334     7.260834     0.094064
H      1.854388     3.181636     7.260834     0.126208
H      5.876518     3.105751     7.120871     0.122179
H      5.762202     0.815471     7.073499     0.096976
H      3.497531     7.597260    18.961714     0.090394
H      3.362421     5.306989    19.032772     0.126581
H      6.693931     5.164907    16.765377     0.132432
H      6.680526     7.467828    16.743844     0.093192
H      6.863566     0.848583    17.768801     0.094523
H      6.972239     3.140266    17.786028     0.123771
H      2.967460     3.223190    18.111172     0.122890
H      2.987169     0.921669    18.065953     0.096548
H      5.667156     7.467184     8.081230     0.094494
H      5.647234     5.179727     8.203967     0.126374
H      2.215853     5.224531     6.080840     0.126532
H      2.379054     7.514803     6.009782     0.094311
C      9.729408     2.902749    16.985656     0.577229
C      7.000563     2.833716    14.519944     0.576729
C      9.373854     2.957171    11.934511     0.586305
C     12.036208     2.837922    14.396131     0.579460
C      8.652319     2.892111     6.198409     0.577489
C      5.897253     2.816057     3.777701     0.578053
C      8.188898     2.910002     1.154369     0.591478
C     10.938008     2.754218     3.568618     0.581017
C      9.976312     2.912694    18.465385    -0.016263
C     10.442995     4.050854    19.098662    -0.116710
C     10.686620     4.042526    20.469435    -0.109279
C     10.463580     2.932570    21.220066    -0.005137
C      9.988004     1.788790    20.585497    -0.099572
C      9.752891     1.788689    19.233457    -0.107411
C      5.505576     2.828093    14.477310    -0.013008
C      4.802491     1.643625    14.651509    -0.102819
C      3.428127     1.647839    14.631915    -0.107474
C      2.729214     2.840735    14.422832    -0.013224
C      3.432170     4.026608    14.256599    -0.108677
C      4.807961     4.026610    14.287822    -0.111560
C      9.221626     2.969706    10.447892     0.002574
C      9.493870     1.841375     9.719440    -0.097944
C      9.293260     1.821602     8.360510    -0.109064
C      8.861278     2.932969     7.681583    -0.014189
C      8.663333     4.093616     8.402929    -0.119670
C      8.832930     4.095124     9.785976    -0.111562
C      4.409181     2.789356     3.723438    -0.016694
C      3.706072     1.589433     3.899791    -0.104777
C      2.338385     1.578187     3.828518    -0.105152
C      1.633149     2.758435     3.594888    -0.014377
C      2.327590     3.945713     3.420257    -0.112141
C      3.699301     3.961173     3.479042    -0.108077
C     10.862233    12.708588    14.311938     0.100688
C     10.885535    11.328801    14.305263    -0.187067
C      9.688410    10.620645    14.348544     0.105237
C      8.520744    11.372365    14.393978    -0.182405
C      8.599403    12.747938    14.414003     0.110217
C      9.414991     6.958171     3.031592     0.102877
C      9.499856     8.330928     2.975391    -0.197745
C      8.545638     9.099554     3.626972     0.109921
C      7.540616     8.415332     4.314727    -0.181746
C      7.555471     7.036951     4.318818     0.097580
C      7.496413    12.714824     3.695446     0.109992
C      7.423554    11.336442     3.688555    -0.184800
C      8.570607    10.583313     3.596180     0.104251
C      9.776594    11.291465     3.499067    -0.186799
C      9.754896    12.669848     3.519739     0.100307
C      8.599606     7.053116    13.856306     0.096090
C      8.603043     8.421656    13.778788    -0.190970
C      9.650525     9.145315    14.378474     0.112044
C     10.620842     8.397863    15.031993    -0.185178
C     10.521035     7.023699    15.062138     0.102036
C      3.830423    11.149630     4.547065     0.577149
C      6.559268    11.218663     7.012777     0.576694
C      4.185977    11.095208     9.598210     0.586294
C      1.523623    11.214457     7.136590     0.579440
C      4.907512    11.160268    15.334312     0.576336
C      7.662578    11.236322    17.755020     0.576911
C      5.370933    11.142377    20.378352     0.590364
C      2.621823    11.298161    17.964103     0.579801
C      3.583519    11.139685     3.067336    -0.016164
C      3.116836    10.001525     2.434059    -0.116493
C      2.873211    10.009853     1.063286    -0.109669
C      3.096251    11.119809     0.312655    -0.002659
C      3.571827    12.263589     0.947224    -0.099754
C      3.806940    12.263690     2.299264    -0.107125
C      8.054255    11.224286     7.055411    -0.013087
C      8.757340    12.408754     6.881212    -0.102799
C     10.131704    12.404540     6.900806    -0.107390
C     10.830617    11.211644     7.109889    -0.013260
C     10.127661    10.025771     7.276122    -0.108676
C      8.751870    10.025769     7.244899    -0.111592
C      4.338205    11.082673    11.084829     0.002821
C      4.065961    12.211004    11.813281    -0.097539
C      4.266571    12.230777    13.172211    -0.109171
C      4.698553    11.119410    13.851138    -0.011892
C      4.896498     9.958763    13.129792    -0.119846
C      4.726901     9.957255    11.746745    -0.111183
C      9.150650    11.263023    17.809283    -0.014354
C      9.853759    12.462946    17.632930    -0.104761
C     11.221446    12.474192    17.704203    -0.105368
C     11.926682    11.293944    17.937833    -0.011820
C     11.232241    10.106666    18.112464    -0.112428
C      9.860530    10.091206    18.053679    -0.108141
C      2.697598     1.343791     7.220783     0.100757
C      2.674296     2.723578     7.227458    -0.186840
C      3.871421     3.431734     7.184177     0.105242
C      5.039087     2.680014     7.138743    -0.182223
C      4.960428     1.304441     7.118718     0.110233
C      4.144840     7.094208    18.501129     0.102527
C      4.059975     5.721451    18.557330    -0.197956
C      5.014193     4.952825    17.905749     0.109902
C      6.019215     5.637047    17.217994    -0.181932
C      6.004360     7.015428    17.213903     0.097222
C      6.063418     1.337555    17.837275     0.109738
C      6.136277     2.715937    17.844166    -0.184975
C      4.989224     3.469066    17.936541     0.104100
C      3.783237     2.760914    18.033654    -0.186996
C      3.804935     1.382531    18.012982     0.100031
C      4.960225     6.999263     7.676415     0.095991
C      4.956788     5.630723     7.753933    -0.190855
C      3.909306     4.907064     7.154247     0.112145
C      2.938989     5.654516     6.500728    -0.185051
C      3.038796     7.028680     6.470583     0.101951
N      9.740005    13.422934    14.372876    -0.228131
N      8.483850     6.313429     3.688986    -0.223901
N      8.635090    13.381105     3.611253    -0.228884
N      9.543843     6.355962    14.473003    -0.225341
N      3.819826     0.629445     7.159845    -0.228363
N      5.075981     7.738950    17.843735    -0.224036
N      4.924741     0.671274    17.921468    -0.229133
N      4.015988     7.696417     7.059718    -0.225550
O      9.762471     4.014684    16.403412    -0.534817
O      9.510872     1.789746    16.446692    -0.526723
O      7.570126     3.945564    14.653232    -0.538028
O      7.580907     1.714987    14.430368    -0.517502
O      9.296363     4.070317    12.522785    -0.527117
O      9.556209     1.843829    12.492639    -0.529309
O     11.460619     3.950734    14.260044    -0.529533
O     11.458089     1.721737    14.509393    -0.521453
O      8.457163     3.999832     5.623055    -0.541287
O      8.680189     1.774471     5.643080    -0.526235
O      6.468006     3.929294     3.693508    -0.527732
O      6.490988     1.700013     3.902160    -0.530016
O      8.371400     4.027081     1.716373    -0.533352
O      8.175043     1.795818     1.734891    -0.533479
O     10.366887     3.875476     3.646997    -0.540999
O     10.352952     1.637737     3.490454    -0.517410
O      3.797360    10.037695     5.129309    -0.534873
O      4.048959    12.262633     5.086029    -0.526636
O      5.989705    10.106815     6.879489    -0.538191
O      5.978924    12.337392     7.102353    -0.517524
O      4.263468     9.982062     9.009936    -0.527070
O      4.003622    12.208550     9.040082    -0.529188
O      2.099212    10.101645     7.272677    -0.529625
O      2.101742    12.330642     7.023328    -0.521419
O      5.102668    10.052547    15.909666    -0.538292
O      4.879642    12.277908    15.889641    -0.523878
O      7.091825    10.123085    17.839213    -0.527268
O      7.068843    12.352366    17.630561    -0.528991
O      5.188431    10.025298    19.816348    -0.531234
O      5.384788    12.256561    19.797830    -0.531971
O      3.192944    10.176903    17.885724    -0.540479
O      3.206879    12.414642    18.042267    -0.516155

The following XYZ coordinates are in angstroms. Other properties are in atomic units.
The sperically averaged electron density of each atom fit to a function of the form exp(a - br)
eigen_1, eigen_2 and eigen_3 are the three eigenvalues of traceless quadrupole moment tensor
  atom number  atomic symbol              X              Y              Z     net charge C6 coefficient C8 coefficient C10 coefficient fluctuating dipole atomic polarizability isotropic forcefield polarizability              a              b squared Pearson coefficient          <r^3>          <r^4>         wp_QDO          m_QDO          q_QDO       dipole_x       dipole_y       dipole_z         dipole            Qxy            Qxz            Qyz     Q(x^2-y^2)  Q(3z^2 - R^2)        eigen_1        eigen_2        eigen_3 static polarizability      alpha(xx)      alpha(xy)      alpha(xz)      alpha(yy)      alpha(yz)      alpha(zz) atomic spin moment
            1             Cu       9.520055       4.200712      14.462452       0.783211      70.685380 0.11960729E+04  0.33693982E+05                                14.531151                           11.784551       1.256716       2.308360                    0.993907      42.218260     104.960483       0.499358       0.435411      -1.131144       0.002740       0.078657      -0.001593       0.078721       0.000708       0.009008      -0.003601       0.358755       0.349324      -0.237637       0.109519       0.128118             17.784797      18.697105      -0.295064      -0.185299      15.742579      -0.031557      18.914707           0.697463
            2             Cu       9.524234       1.545677      14.462237       0.783000      68.323543 0.11930729E+04  0.33565905E+05                                14.153933                           11.732074       1.359313       2.338462                    0.994945      42.137071     104.462109       0.503223       0.432627      -1.133718       0.002249      -0.082639      -0.002477       0.082707       0.001086       0.002002      -0.005594       0.371852       0.327204      -0.240553       0.108982       0.131571             17.029453      18.971350      -0.057927       0.048167      14.471982      -0.575436      17.645025          -0.713036
            3             Cu       8.420507       4.165767       3.670683       0.800559      69.316822 0.11734699E+04  0.32867760E+05                                14.281945                           11.619077       1.290214       2.323419                    0.994137      41.817843     103.335672       0.506880       0.431422      -1.134860       0.000716       0.079443       0.000274       0.079447      -0.004616      -0.003350      -0.001239       0.364143       0.343337      -0.239358       0.113478       0.125880             17.411687      18.171167       0.405793       0.852399      15.569461       0.055381      18.494434           0.764129
            4             Cu       8.422100       1.507782       3.687694       0.792473      67.794562 0.11801659E+04  0.33095402E+05                                14.049642                           11.642044       1.388203       2.348060                    0.994971      41.973418     103.711720       0.507148       0.430672      -1.135593      -0.002058      -0.082401      -0.001054       0.082434      -0.002150      -0.000537      -0.001300       0.371621       0.325110      -0.240013       0.108363       0.131650             16.904635      18.967648       0.223822       0.705332      14.251305      -0.454498      17.494953           0.761685
            5             Cu       4.039776       9.851667       7.070269       0.783578      70.659758 0.11956219E+04  0.33677328E+05                                14.526222                           11.781129       1.257744       2.308752                    0.993913      42.210630     104.927484       0.499518       0.435323      -1.131228      -0.002739      -0.078683       0.001597       0.078747       0.000720       0.009037      -0.003622       0.358848       0.349567      -0.237724       0.109544       0.128180             17.777550      18.690323      -0.294729      -0.185369      15.737019      -0.032231      18.905308           0.701669
            6             Cu       4.035597      12.506702       7.070484       0.783475      68.288659 0.11924268E+04  0.33542129E+05                                14.147334                           11.727399       1.360748       2.339005                    0.994956      42.127655     104.419302       0.503436       0.432517      -1.133826      -0.002259       0.082652       0.002468       0.082720       0.001068       0.002013      -0.005612       0.371792       0.327231      -0.240528       0.108989       0.131539             17.020080      18.961310      -0.058142       0.048083      14.464805      -0.574427      17.634125          -0.716935
            7             Cu       5.139324       9.886612      17.862038       0.793943      69.754445 0.11824374E+04  0.33195899E+05                                14.365569                           11.684462       1.264416       2.314565                    0.993992      41.944290     103.910295       0.503882       0.432983      -1.133363      -0.000688      -0.078704      -0.000115       0.078707      -0.004519      -0.003279      -0.001115       0.363521       0.350226      -0.240191       0.115418       0.124773             17.516786      18.275001       0.409676       0.857381      15.685249       0.056180      18.590108           0.707908
            8             Cu       5.137731      12.544597      17.845027       0.785484      68.234182 0.11896251E+04  0.33440364E+05                                14.131589                           11.707748       1.362889       2.339381                    0.994818      42.100678     104.283222       0.504286       0.432084      -1.134222       0.002077       0.081861       0.001218       0.081897      -0.001979      -0.000215      -0.001214       0.372624       0.330004      -0.241327       0.110003       0.131324             17.005638      19.074438       0.225849       0.709477      14.354709      -0.458878      17.587769          -0.721296
            9              H      10.594447       4.833445      18.599964       0.114199       1.108136 0.80049785E+01  0.77512816E+02                                 1.675205                            1.582272      -1.025033       2.388011                    0.998121       3.320848       8.822811       0.539336       1.172825      -0.734711       0.004075       0.034394      -0.019982       0.039986       0.008074       0.000977      -0.002330      -0.028799      -0.000074      -0.016639      -0.000123       0.016762              1.709882       1.392650       0.124284      -0.027211       1.936669      -0.397410       1.800326           0.000299
           10              H      11.012399       4.820970      20.884586       0.115782       1.148002 0.83595855E+01  0.81440013E+02                                 1.687041                            1.596007      -1.011453       2.396298                    0.998104       3.279312       8.604205       0.550221       1.142657      -0.743040       0.011129       0.032998       0.017794       0.039107       0.008940       0.004132      -0.001001      -0.025507      -0.003651      -0.016170      -0.000018       0.016188              1.710924       1.427873       0.263914       0.152025       1.913689       0.312217       1.791210           0.000196
           11              H       9.826148       1.010414      21.086994       0.124683       1.059228 0.77031991E+01  0.73731968E+02                                 1.618301                            1.548643      -0.925210       2.446624                    0.998867       3.191211       8.375328       0.548099       1.167515      -0.736997      -0.006433      -0.034872       0.020033       0.040728       0.008448       0.000054      -0.003901      -0.025854      -0.001719      -0.015251      -0.001290       0.016541              1.629543       1.299383       0.125185      -0.030702       1.778161      -0.334609       1.811083           0.000245
           12              H       9.432840       1.006030      18.821751       0.113717       1.020087 0.71751818E+01  0.68935246E+02                                 1.701286                            1.583734      -1.062968       2.373067                    0.996701       3.589891      10.125729       0.486334       1.310880      -0.700741      -0.012348      -0.032712      -0.014064       0.037687       0.009098       0.002030      -0.001098      -0.016576       0.004581      -0.013425       0.001878       0.011547              1.759674       1.471217       0.239496       0.190895       2.049307       0.421333       1.758496          -0.000103
           13              H       5.266863       0.837120      14.782213       0.119080       1.018229 0.74031718E+01  0.72296803E+02                                 1.755082                            1.653796      -1.263320       2.285144                    0.993991       3.741946      10.941172       0.452718       1.385408      -0.685263       0.019043      -0.035181       0.005694       0.040407      -0.007070       0.001397      -0.003881      -0.007019      -0.033351      -0.011838      -0.002260       0.014098              1.810086       1.841663      -0.361845       0.064669       2.175115      -0.064712       1.413481          -0.000145
           14              H       2.955607       0.845549      14.760680       0.118120       1.010000 0.72587816E+01  0.70069260E+02                                 1.705593                            1.606954      -1.061756       2.378682                    0.996838       3.573924      10.165380       0.475629       1.334057      -0.696397      -0.018460      -0.034252       0.007472       0.039621       0.005132      -0.001311      -0.005848      -0.012761      -0.029023      -0.011200      -0.003293       0.014493              1.754337       1.833732       0.340969      -0.032835       2.073519      -0.028686       1.355760          -0.000179
           15              H       2.966392       4.831708      14.123312       0.121692       1.110777 0.80644871E+01  0.78125226E+02                                 1.675724                            1.588012      -0.940183       2.435324                    0.998644       3.245565       8.585772       0.539175       1.172633      -0.735762      -0.017452       0.035023      -0.007156       0.039779      -0.000639       0.001414      -0.005054      -0.017069      -0.041709      -0.014873      -0.001499       0.016372              1.702939       1.800895      -0.374009       0.073442       1.981471      -0.118406       1.326450           0.000149
           16              H       5.279921       4.833117      14.181450       0.115340       1.117434 0.81697178E+01  0.79873342E+02                                 1.715348                            1.622880      -1.018659       2.393322                    0.997886       3.387412       9.178058       0.518220       1.208919      -0.725865       0.017981       0.035083      -0.005636       0.039823       0.000646      -0.001906      -0.007053      -0.015483      -0.047882      -0.017628       0.000344       0.017283              1.752375       1.815154       0.406975      -0.039661       2.051257      -0.079887       1.390714           0.000088
           17              H       9.820193       1.074234      10.152678       0.121233       1.079043 0.78617730E+01  0.75532930E+02                                 1.629327                            1.557300      -0.901849       2.454324                    0.999005       3.206355       8.394116       0.551106       1.156792      -0.739688       0.014177      -0.034717       0.018264       0.041711      -0.010029       0.004448      -0.001138      -0.022835      -0.005701      -0.015318      -0.001215       0.016533              1.640178       1.380061      -0.235933       0.143210       1.783306      -0.273913       1.757168          -0.000135
           18              H       9.457218       1.027698       7.885282       0.112198       0.972849 0.67227070E+01  0.63479399E+02                                 1.638513                            1.524448      -1.084890       2.358407                    0.996587       3.557591       9.914687       0.500386       1.296320      -0.703425       0.004944      -0.033145      -0.017966       0.038023      -0.006411       0.000851       0.002939      -0.018293       0.007202      -0.012566       0.001809       0.010757              1.696270       1.343304      -0.135184      -0.046860       2.017043       0.458837       1.728463           0.000272
           19              H       8.413093       4.884642       7.960647       0.113612       1.113715 0.80415406E+01  0.78177171E+02                                 1.699445                            1.600295      -1.008955       2.396344                    0.998137       3.362093       9.033531       0.527562       1.194241      -0.729322      -0.006777       0.035494      -0.018344       0.040525      -0.006500       0.002110      -0.000409      -0.031100      -0.002597      -0.016672      -0.000652       0.017324              1.739005       1.472987      -0.225911       0.158877       1.978628      -0.354588       1.765399           0.000158
           20              H       8.677638       4.886219      10.271108       0.116314       1.138628 0.82570077E+01  0.80257535E+02                                 1.682391                            1.589531      -1.015001       2.395158                    0.998121       3.280610       8.620505       0.549157       1.147483      -0.741659      -0.004687       0.033788       0.019834       0.039459      -0.007273       0.000106       0.001354      -0.028108      -0.002027      -0.015499      -0.000762       0.016261              1.709910       1.331115      -0.130493      -0.025394       1.928197       0.382882       1.870417           0.000360
           21              H       4.172743       0.791361       4.067531       0.117284       0.984305 0.70367642E+01  0.68079590E+02                                 1.734657                            1.625532      -1.303880       2.262726                    0.993524       3.807134      11.201724       0.449586       1.408151      -0.680198       0.018686      -0.033471       0.008215       0.039204      -0.006105       0.001504      -0.004051      -0.004992      -0.029193      -0.010644      -0.001622       0.012266              1.796035       1.796810      -0.360556       0.068915       2.173279      -0.052468       1.418017           0.000266
           22              H       1.872204       0.770275       3.938335       0.120161       0.997041 0.72115061E+01  0.69385235E+02                                 1.683792                            1.597518      -0.980879       2.418895                    0.997839       3.496119       9.874685       0.479698       1.327079      -0.698457      -0.017405      -0.036040       0.005814       0.040443       0.004683      -0.001219      -0.006062      -0.013208      -0.035886      -0.013379      -0.002077       0.015456              1.723704       1.815156       0.351822      -0.023505       2.015094      -0.048615       1.340862           0.000274
           23              H       1.857475       4.743785       3.260054       0.114999       1.105433 0.79805809E+01  0.77255334E+02                                 1.676909                            1.583526      -0.966269       2.416401                    0.998566       3.313306       8.815612       0.536988       1.178277      -0.733502      -0.017688       0.033887      -0.007810       0.039016      -0.000865       0.002301      -0.005827      -0.016226      -0.041895      -0.015399      -0.000917       0.016316              1.710102       1.798965      -0.373360       0.108895       1.969166      -0.127567       1.362175           0.000267
           24              H       4.161417       4.770488       3.352645       0.118430       1.137421 0.84072285E+01  0.82483661E+02                                 1.717651                            1.633666      -0.977287       2.415907                    0.998499       3.315268       8.891275       0.524428       1.190433      -0.731342       0.018716       0.035568      -0.007290       0.040847       0.002190      -0.000596      -0.007995      -0.015959      -0.041888      -0.016025      -0.001279       0.017305              1.745006       1.807442       0.375498      -0.056599       2.044762      -0.098013       1.382815           0.000269
           25              H      11.681478      13.168045      14.271887       0.094055       1.104026 0.77484597E+01  0.75507118E+02                                 1.768150                            1.627813      -0.935216       2.428557                    0.998362       3.534846       9.878061       0.490127       1.282404      -0.708147       0.040637       0.022794      -0.001519       0.046618       0.001543       0.000319      -0.001941       0.014180      -0.041438      -0.014094      -0.000069       0.014162              1.844266       2.305624       0.514204      -0.086706       1.857556      -0.039678       1.369617           0.000018
           26              H      11.705443      10.870743      14.271887       0.126139       1.038266 0.76697112E+01  0.74525165E+02                                 1.697452                            1.624681      -0.887885       2.463575                    0.998972       3.407576       9.498758       0.488420       1.290590      -0.707248       0.032163      -0.017378      -0.000861       0.036568      -0.003112       0.000330       0.001914       0.005987      -0.045840      -0.015477       0.003511       0.011966              1.714946       2.105306      -0.291011      -0.085780       1.690789      -0.002249       1.348743          -0.000010
           27              H       7.683313      10.946628      14.411850       0.122076       0.963305 0.69839144E+01  0.67327137E+02                                 1.700417                            1.614074      -1.219824       2.305395                    0.994197       3.717971      10.859709       0.454188       1.398876      -0.682475      -0.031368      -0.015111       0.005236       0.035210       0.001635      -0.004771      -0.000780       0.000249      -0.037342      -0.013596       0.004897       0.008700              1.734608       2.185424       0.315586       0.006834       1.673448       0.039842       1.344952          -0.000021
           28              H       7.797629      13.236908      14.459222       0.096978       1.102710 0.78105353E+01  0.76563944E+02                                 1.792958                            1.654631      -0.965938       2.417108                    0.997779       3.596820      10.211123       0.475346       1.314476      -0.701030      -0.041331       0.023990       0.004111       0.047965      -0.002739      -0.001921       0.000155       0.014970      -0.036178      -0.012203      -0.001938       0.014141              1.869456       2.263968      -0.528759      -0.035923       1.962300       0.021124       1.382099           0.000011
           29              H      10.062300       6.455119       2.571007       0.090631       1.278438 0.90743795E+01  0.90422154E+02                                 1.833368                            1.675633      -0.963300       2.414090                    0.997797       3.405728       9.098497       0.529756       1.160304      -0.738672       0.031337      -0.025961      -0.024025       0.047256      -0.000746      -0.017325       0.002600       0.001010      -0.019909      -0.019625       0.002607       0.017018              1.909128       1.952400      -0.463737      -0.356158       2.101193       0.322994       1.673792          -0.000036
           30              H      10.197410       8.745390       2.499949       0.126667       1.084993 0.78272098E+01  0.75560904E+02                                 1.669009                            1.579046      -0.978865       2.419265                    0.998366       3.295363       8.815403       0.531132       1.194576      -0.729468       0.024926       0.014040      -0.018798       0.034231      -0.001265      -0.014045      -0.000441      -0.003195      -0.018299      -0.016925       0.004634       0.012291              1.692627       1.813972       0.302635      -0.349407       1.726874      -0.157177       1.537036           0.000001
           31              H       6.865900       8.887472       4.767344       0.132504       0.973320 0.69577767E+01  0.67037531E+02                                 1.715921                            1.614040      -1.260996       2.293494                    0.994472       3.678898      10.755777       0.452761       1.404072      -0.681587      -0.028250       0.016864       0.018149       0.037574      -0.000107      -0.009826      -0.001562      -0.000170      -0.030361      -0.015067       0.005173       0.009893              1.761322       1.810318      -0.350972      -0.331088       1.896153       0.246843       1.577494           0.000037
           32              H       6.879305       6.584551       4.788877       0.093392       1.128485 0.79953666E+01  0.78655859E+02                                 1.804031                            1.661317      -1.008454       2.397586                    0.997058       3.598645      10.158602       0.480967       1.294487      -0.705327      -0.034192      -0.021642       0.021310       0.045733      -0.000109      -0.012402      -0.001474       0.000900      -0.032505      -0.017517       0.005001       0.012516              1.873290       1.979514       0.449348      -0.417613       1.999929      -0.284905       1.640428          -0.000033
           33              H       6.696265      13.203796       3.763920       0.094730       1.072279 0.75083212E+01  0.73257139E+02                                 1.789645                            1.643468      -1.057683       2.371869                    0.996535       3.707878      10.680840       0.465359       1.348997      -0.692906      -0.040118       0.024010       0.006205       0.047164      -0.003998      -0.002359      -0.000402       0.011340      -0.032134      -0.011033      -0.001457       0.012489              1.875936       2.320052      -0.517772      -0.028442       1.929111       0.020446       1.378646          -0.000013
           34              H       6.587592      10.912113       3.746693       0.123857       1.011548 0.74630906E+01  0.72967633E+02                                 1.744543                            1.660134      -1.212812       2.313059                    0.994112       3.680948      10.739624       0.452372       1.384837      -0.685909      -0.030818      -0.016354       0.004029       0.035120       0.004127      -0.004290       0.001875       0.001653      -0.037317      -0.013731       0.003087       0.010644              1.778114       2.248940       0.274568      -0.024260       1.707952      -0.049453       1.377449          -0.000004
           35              H      10.592371      10.829189       3.421549       0.122978       1.019299 0.74618739E+01  0.72288035E+02                                 1.694636                            1.614913      -1.033498       2.391896                    0.997538       3.511253       9.897140       0.482399       1.310634      -0.701813       0.030242      -0.015422      -0.000840       0.033957      -0.000215       0.000435      -0.000732       0.004406      -0.045936      -0.015345       0.005467       0.009878              1.717574       2.090642      -0.315270      -0.105601       1.712440       0.078319       1.349638           0.000005
           36              H      10.572662      13.130710       3.466768       0.096768       1.124448 0.79262879E+01  0.77464322E+02                                 1.775303                            1.636281      -0.915520       2.440522                    0.998659       3.471259       9.626851       0.494763       1.266709      -0.712303       0.041675       0.022010      -0.003110       0.047233      -0.000226      -0.000856      -0.000442       0.015896      -0.040590      -0.013572      -0.001170       0.014742              1.848461       2.280347       0.528982      -0.077072       1.888996      -0.036887       1.376041          -0.000002
           37              H       7.892675       6.585195      13.451491       0.094504       1.228617 0.87801056E+01  0.87112358E+02                                 1.814836                            1.671947      -0.945533       2.426561                    0.998122       3.389028       9.150684       0.517070       1.193924      -0.730548      -0.035097      -0.023614      -0.020765       0.047124       0.001508       0.016292       0.000368       0.004314      -0.029118      -0.019669       0.002554       0.017114              1.878916       1.982858       0.451611       0.307841       2.032838       0.259602       1.621053          -0.000036
           38              H       7.912597       8.872652      13.328754       0.126274       1.097619 0.79842792E+01  0.77917817E+02                                 1.717829                            1.622287      -1.048531       2.386282                    0.997443       3.410941       9.352122       0.507755       1.236092      -0.719024      -0.025080       0.015881      -0.017725       0.034574       0.002853       0.011541      -0.001087      -0.003770      -0.017228      -0.014743       0.004582       0.010161              1.746602       1.874921      -0.351090       0.332448       1.814608      -0.180909       1.550277           0.000002
           39              H      11.343978       8.827848      15.451881       0.126484       1.071669 0.78705427E+01  0.76950462E+02                                 1.727489                            1.639871      -1.060300       2.381602                    0.997225       3.462779       9.673485       0.488938       1.281286      -0.708731       0.029746       0.014905       0.015803       0.036833       0.001606       0.013283      -0.003221       0.004443      -0.032899      -0.018462       0.003857       0.014605              1.753211       1.875378       0.342619       0.309921       1.835417       0.209417       1.548837           0.000004
           40              H      11.180777       6.537576      15.522939       0.094363       1.182001 0.83801530E+01  0.82366158E+02                                 1.777591                            1.639226      -0.946520       2.425011                    0.998067       3.416153       9.248500       0.518266       1.202422      -0.727613       0.033356      -0.024412       0.022935       0.047271       0.000041       0.015278      -0.002516       0.001123      -0.024668      -0.018561       0.003590       0.014971              1.842242       1.924157      -0.450375       0.340740       2.028770      -0.287146       1.573800          -0.000039
           41              H       2.965384       9.218934       2.932757       0.114367       1.107133 0.79956914E+01  0.77399284E+02                                 1.674148                            1.581323      -1.024145       2.388582                    0.998130       3.318831       8.815684       0.539521       1.172780      -0.734729      -0.004073      -0.034415       0.019995       0.040010       0.008071       0.000969      -0.002336      -0.028813      -0.000041      -0.016648      -0.000116       0.016763              1.708774       1.391840       0.124168      -0.027203       1.935402      -0.397057       1.799078           0.000136
           42              H       2.547432       9.231409       0.648135       0.116119       1.147140 0.83518371E+01  0.81346471E+02                                 1.686314                            1.595362      -1.013225       2.395721                    0.998100       3.277573       8.598966       0.550277       1.142794      -0.743011      -0.011123      -0.033100      -0.017760       0.039176       0.008919       0.004105      -0.000952      -0.025493      -0.004038      -0.016082      -0.000154       0.016236              1.710166       1.427311       0.263742       0.151919       1.912850       0.312021       1.790337           0.000181
           43              H       3.733683      13.041965       0.445727       0.125048       1.058369 0.76955937E+01  0.73643568E+02                                 1.617729                            1.548124      -0.926422       2.446342                    0.998868       3.189450       8.370779       0.548041       1.167886      -0.736913       0.006463       0.034974      -0.020005       0.040806       0.008423      -0.000023      -0.003924      -0.025841      -0.002016      -0.015173      -0.001411       0.016584              1.628954       1.298982       0.125122      -0.030699       1.777529      -0.334437       1.810350          -0.000138
           44              H       4.126991      13.046349       2.710970       0.113924       1.019460 0.71696400E+01  0.68868367E+02                                 1.700582                            1.583122      -1.063182       2.373114                    0.996705       3.588315      10.120122       0.486431       1.310879      -0.700744       0.012336       0.032730       0.014071       0.037702       0.009103       0.002034      -0.001102      -0.016524       0.004638      -0.013422       0.001898       0.011524              1.758913       1.470631       0.239351       0.190761       2.048413       0.421085       1.757696          -0.000136
           45              H       8.292968      13.215259       6.750508       0.119168       1.017524 0.73967574E+01  0.72218912E+02                                 1.754378                            1.653172      -1.262473       2.285651                    0.993999       3.740330      10.935491       0.452763       1.385561      -0.685240      -0.019029       0.035230      -0.005651       0.040438      -0.007060       0.001391      -0.003905      -0.007076      -0.033414      -0.011866      -0.002252       0.014117              1.809326       1.840850      -0.361606       0.064631       2.174153      -0.064658       1.412975          -0.000107
           46              H      10.604224      13.206830       6.772041       0.118203       1.009614 0.72551811E+01  0.70025665E+02                                 1.705171                            1.606567      -1.061638       2.378811                    0.996843       3.572981      10.161984       0.475681       1.334077      -0.696396       0.018460       0.034283      -0.007433       0.039641       0.005132      -0.001308      -0.005863      -0.012746      -0.029023      -0.011208      -0.003286       0.014493              1.753890       1.833215       0.340853      -0.032834       2.072996      -0.028667       1.355458          -0.000172
           47              H      10.593439       9.220671       7.409409       0.121734       1.110480 0.80617060E+01  0.78091366E+02                                 1.675430                            1.587743      -0.939894       2.435510                    0.998646       3.244994       8.583815       0.539219       1.172640      -0.735763       0.017454      -0.035031       0.007183       0.039792      -0.000642       0.001413      -0.005059      -0.017064      -0.041716      -0.014877      -0.001496       0.016373              1.702632       1.800541      -0.373918       0.073418       1.981116      -0.118378       1.326239           0.000139
           48              H       8.279910       9.219262       7.351271       0.115372       1.117102 0.81666064E+01  0.79834989E+02                                 1.715004                            1.622569      -1.018219       2.393568                    0.997891       3.386758       9.175706       0.518273       1.208916      -0.725869      -0.017979      -0.035090       0.005665       0.039833       0.000646      -0.001902      -0.007051      -0.015482      -0.047878      -0.017625       0.000343       0.017282              1.752010       1.814750       0.406849      -0.039649       2.050821      -0.079875       1.390458           0.000080
           49              H       3.739638      12.978145      11.380043       0.121483       1.077573 0.78480477E+01  0.75367381E+02                                 1.627860                            1.555959      -0.900445       2.455208                    0.999018       3.203541       8.384603       0.551338       1.156821      -0.739691      -0.014195       0.034744      -0.018282       0.041748      -0.010030       0.004458      -0.001159      -0.022818      -0.005720      -0.015311      -0.001225       0.016537              1.638681       1.378938      -0.235640       0.143028       1.781681      -0.273597       1.755426          -0.000150
           50              H       4.102613      13.024681      13.647439       0.112530       0.972173 0.67170943E+01  0.63414278E+02                                 1.637892                            1.523921      -1.086769       2.357754                    0.996582       3.556043       9.909998       0.500410       1.296507      -0.703387      -0.004969       0.033210       0.017933       0.038068      -0.006380       0.000799       0.002964      -0.018218       0.007043      -0.012483       0.001729       0.010755              1.695595       1.342863      -0.135112      -0.046838       2.016229       0.458539       1.727694          -0.000108
           51              H       5.146738       9.167737      13.572074       0.113960       1.112592 0.80314780E+01  0.78055470E+02                                 1.698426                            1.599397      -1.010111       2.396094                    0.998136       3.359719       9.025984       0.527655       1.194396      -0.729293       0.006781      -0.035594       0.018309       0.040597      -0.006479       0.002087      -0.000461      -0.031072      -0.002882      -0.016598      -0.000756       0.017354              1.737928       1.472184      -0.225711       0.158712       1.977406      -0.354254       1.764192           0.000165
           52              H       4.882193       9.166160      11.261613       0.116536       1.137030 0.82421468E+01  0.80074573E+02                                 1.680674                            1.587995      -1.013581       2.396023                    0.998136       3.277645       8.609785       0.549494       1.147332      -0.741706       0.004698      -0.033810      -0.019847       0.039485      -0.007269       0.000098       0.001369      -0.028103      -0.002033      -0.015493      -0.000767       0.016260              1.708127       1.329935      -0.130305      -0.025384       1.926160       0.382338       1.868285           0.000189
           53              H       9.387088      13.261018      17.465190       0.117687       0.983563 0.70304361E+01  0.68006401E+02                                 1.734145                            1.625080      -1.305743       2.262110                    0.993525       3.805803      11.198615       0.449511       1.408635      -0.680106      -0.018672       0.033533      -0.008212       0.039250      -0.006159       0.001496      -0.004052      -0.005059      -0.028957      -0.010569      -0.001721       0.012290              1.795502       1.796268      -0.360384       0.068885       2.172571      -0.052419       1.417666          -0.000190
           54              H      11.687627      13.282104      17.594386       0.120605       0.996085 0.72033702E+01  0.69292531E+02                                 1.683274                            1.597060      -0.982787       2.418361                    0.997830       3.494552       9.871620       0.479532       1.327816      -0.698308       0.017392       0.036119      -0.005805       0.040506       0.004736      -0.001239      -0.006041      -0.013299      -0.035720      -0.013316      -0.002174       0.015490              1.723169       1.814572       0.351635      -0.023491       2.014410      -0.048580       1.340525          -0.000126
           55              H      11.702356       9.308594      18.272667       0.115406       1.104334 0.79708125E+01  0.77138806E+02                                 1.675992                            1.582711      -0.968072       2.415847                    0.998562       3.311246       8.809495       0.537037       1.178506      -0.733450       0.017665      -0.033973       0.007798       0.039078      -0.000903       0.002287      -0.005817      -0.016393      -0.041712      -0.015332      -0.001038       0.016370              1.709153       1.797920      -0.373041       0.108801       1.968007      -0.127455       1.361533           0.000103
           56              H       9.398414       9.281891      18.180076       0.118816       1.136342 0.83972844E+01  0.82362845E+02                                 1.716706                            1.632813      -0.979125       2.415335                    0.998493       3.313209       8.884893       0.524503       1.190599      -0.731306      -0.018699      -0.035647       0.007313       0.040912       0.002215      -0.000652      -0.007996      -0.016101      -0.041709      -0.015968      -0.001387       0.017355              1.744034       1.806393       0.375182      -0.056549       2.043549      -0.097926       1.382160           0.000137
           57              H       1.878353       0.884334       7.260834       0.094064       1.104077 0.77489996E+01  0.75514466E+02                                 1.768270                            1.627921      -0.935290       2.428536                    0.998359       3.535061       9.879128       0.490083       1.282484      -0.708129      -0.040658      -0.022776       0.001517       0.046627       0.001551       0.000320      -0.001944       0.014176      -0.041457      -0.014101      -0.000065       0.014166              1.844385       2.305798       0.514237      -0.086730       1.857664      -0.039682       1.369692           0.000013
           58              H       1.854388       3.181636       7.260834       0.126208       1.038067 0.76679965E+01  0.74505762E+02                                 1.697378                            1.624614      -0.887892       2.463645                    0.998972       3.407321       9.498465       0.488369       1.290773      -0.707210      -0.032185       0.017379       0.000858       0.036588      -0.003121       0.000330       0.001914       0.005978      -0.045809      -0.015467       0.003503       0.011964              1.714867       2.105207      -0.291003      -0.085784       1.690708      -0.002245       1.348687          -0.000015
           59              H       5.876518       3.105751       7.120871       0.122179       0.962823 0.69794383E+01  0.67273116E+02                                 1.699873                            1.613577      -1.219529       2.305618                    0.994206       3.716771      10.855282       0.454250       1.398912      -0.682472       0.031400       0.015117      -0.005235       0.035241       0.001655      -0.004785      -0.000782       0.000248      -0.037354      -0.013606       0.004882       0.008725              1.734043       2.184678       0.315455       0.006843       1.672876       0.039827       1.344575          -0.000036
           60              H       5.762202       0.815471       7.073499       0.096976       1.102441 0.78080798E+01  0.76532146E+02                                 1.792520                            1.654261      -0.965245       2.417427                    0.997786       3.596098      10.207812       0.475457       1.314302      -0.701069       0.041351      -0.023963      -0.004106       0.047968      -0.002735      -0.001927       0.000143       0.014986      -0.036204      -0.012213      -0.001939       0.014151              1.868969       2.263369      -0.528542      -0.035901       1.961731       0.021113       1.381808           0.000002
           61              H       3.497531       7.597260      18.961714       0.090394       1.280581 0.90932398E+01  0.90658241E+02                                 1.835379                            1.677341      -0.965433       2.412852                    0.997774       3.409191       9.110532       0.529496       1.160260      -0.738670      -0.031297       0.025922       0.023979       0.047185      -0.000708      -0.017345       0.002593       0.001015      -0.019978      -0.019656       0.002630       0.017026              1.911299       1.954558      -0.464454      -0.356703       2.103825       0.323491       1.675515          -0.000044
           62              H       3.362421       5.306989      19.032772       0.126581       1.085749 0.78344145E+01  0.75650807E+02                                 1.670014                            1.579947      -0.979692       2.418800                    0.998357       3.297117       8.822407       0.530871       1.194840      -0.729400      -0.024917      -0.014040       0.018777       0.034213      -0.001275      -0.014043      -0.000438      -0.003201      -0.018331      -0.016930       0.004641       0.012289              1.693678       1.815064       0.302918      -0.349685       1.728073      -0.157316       1.537898          -0.000002
           63              H       6.693931       5.164907      16.765377       0.132432       0.973542 0.69598035E+01  0.67062531E+02                                 1.716227                            1.614307      -1.261147       2.293364                    0.994469       3.679698      10.758864       0.452706       1.404128      -0.681574       0.028244      -0.016863      -0.018137       0.037564      -0.000101      -0.009831      -0.001557      -0.000171      -0.030361      -0.015070       0.005172       0.009898              1.761667       1.810617      -0.351069      -0.331147       1.896620       0.246911       1.577764           0.000038
           64              H       6.680526       7.467828      16.743844       0.093192       1.129834 0.80073386E+01  0.78803622E+02                                 1.805390                            1.662491      -1.010136       2.396607                    0.997032       3.601631      10.169183       0.480824       1.294380      -0.705337       0.034159       0.021604      -0.021269       0.045672      -0.000151      -0.012429      -0.001471       0.000888      -0.032509      -0.017543       0.005016       0.012527              1.874750       1.981040       0.449815      -0.418054       2.001619      -0.285189       1.641591          -0.000039
           65              H       6.863566       0.848583      17.768801       0.094523       1.073321 0.75173735E+01  0.73367492E+02                                 1.790709                            1.644379      -1.058633       2.371223                    0.996527       3.710291      10.689364       0.465264       1.348867      -0.692923       0.040065      -0.023978      -0.006198       0.047102      -0.003961      -0.002358      -0.000417       0.011363      -0.032136      -0.011035      -0.001443       0.012478              1.877107       2.321591      -0.518198      -0.028455       1.930369       0.020459       1.379360           0.000001
           66              H       6.972239       3.140266      17.786028       0.123771       1.011846 0.74659332E+01  0.73002886E+02                                 1.744910                            1.660465      -1.213009       2.312895                    0.994106       3.681905      10.743211       0.452318       1.384862      -0.685902       0.030811       0.016336      -0.004023       0.035105       0.004118      -0.004290       0.001874       0.001659      -0.037331      -0.013734       0.003096       0.010639              1.778512       2.249443       0.274635      -0.024257       1.708379      -0.049470       1.377713          -0.000023
           67              H       2.967460       3.223190      18.111172       0.122890       1.019682 0.74656440E+01  0.72335427E+02                                 1.695194                            1.615421      -1.033928       2.391613                    0.997532       3.512552       9.902321       0.482267       1.310796      -0.701774      -0.030229       0.015407       0.000844       0.033940      -0.000207       0.000434      -0.000730       0.004407      -0.045953      -0.015351       0.005470       0.009881              1.718161       2.091351      -0.315400      -0.105648       1.713098       0.078364       1.350033          -0.000010
           68              H       2.987169       0.921669      18.065953       0.096548       1.125560 0.79361178E+01  0.77584690E+02                                 1.776410                            1.637242      -0.916483       2.439859                    0.998651       3.473592       9.634937       0.494640       1.266628      -0.712312      -0.041615      -0.021980       0.003101       0.047165      -0.000262      -0.000845      -0.000433       0.015909      -0.040611      -0.013578      -0.001174       0.014752              1.849659       2.281892       0.529440      -0.077143       1.890293      -0.036923       1.376792           0.000012
           69              H       5.667156       7.467184       8.081230       0.094494       1.228569 0.87796775E+01  0.87106116E+02                                 1.814706                            1.671842      -0.945409       2.426605                    0.998123       3.388929       9.149992       0.517122       1.193832      -0.730570       0.035103       0.023595       0.020776       0.047123       0.001506       0.016299       0.000364       0.004313      -0.029134      -0.019678       0.002559       0.017120              1.878762       1.982716       0.451538       0.307815       2.032642       0.259549       1.620928          -0.000042
           70              H       5.647234       5.179727       8.203967       0.126374       1.097347 0.79817375E+01  0.77887291E+02                                 1.717601                            1.622071      -1.048866       2.386209                    0.997441       3.410403       9.350491       0.507766       1.236157      -0.719010       0.025091      -0.015895       0.017734       0.034594       0.002849       0.011528      -0.001085      -0.003782      -0.017183      -0.014725       0.004581       0.010144              1.746371       1.874705      -0.351055       0.332413       1.814329      -0.180897       1.550079          -0.000004
           71              H       2.215853       5.224531       6.080840       0.126532       1.071571 0.78697069E+01  0.76940736E+02                                 1.727424                            1.639815      -1.060745       2.381422                    0.997223       3.462677       9.673303       0.488929       1.281334      -0.708720      -0.029753      -0.014924      -0.015793       0.036843       0.001615       0.013276      -0.003224       0.004464      -0.032958      -0.018470       0.003859       0.014611              1.753140       1.875286       0.342606       0.309893       1.835350       0.209415       1.548784          -0.000012
           72              H       2.379054       7.514803       6.009782       0.094311       1.182260 0.83824437E+01  0.82393953E+02                                 1.777806                            1.639416      -0.946550       2.424945                    0.998066       3.416570       9.249797       0.518254       1.202372      -0.727623      -0.033355       0.024394      -0.022922       0.047255       0.000049       0.015277      -0.002512       0.001120      -0.024675      -0.018562       0.003595       0.014967              1.842462       1.924383      -0.450441       0.340790       2.029040      -0.287183       1.573964          -0.000048
           73              C       9.729408       2.902749      16.985656       0.577229      23.083184 0.25512696E+03  0.53222492E+04                                 7.544655                            5.695364      -0.056730       2.035104                    0.999616      22.722238      64.353173       0.615814       0.476780      -1.014773      -0.005281      -0.000722      -0.058488       0.058730      -0.009037      -0.026145       0.001121       0.135837      -0.227915      -0.079656      -0.030524       0.110179              9.013745       4.910022       0.366615       1.463427       8.180067      -0.309858      13.951146          -0.000151
           74              C       7.000563       2.833716      14.519944       0.576729      23.587370 0.25894927E+03  0.54267338E+04                                 7.676383                            5.747222      -0.128763       2.009469                    0.999499      22.913228      65.224007       0.611012       0.478335      -1.013083       0.060324       0.000153      -0.006188       0.060641       0.000358      -0.001833      -0.017608      -0.057259       0.319442      -0.081888      -0.026934       0.108823              9.271033      14.856178      -0.056721      -0.376998       8.441317       0.436292       4.515603           0.000125
           75              C       9.373854       2.957171      11.934511       0.586305      24.719365 0.25324353E+03  0.52559485E+04                                 7.907549                            5.651426      -0.019532       2.053317                    0.999655      22.260669      62.215752       0.624000       0.472943      -1.020159       0.006749       0.000590       0.055956       0.056364       0.013267      -0.016476       0.001762       0.154873      -0.250410      -0.084966      -0.036625       0.121591             10.121466       4.488016      -0.460016       1.041315       7.891949       0.148389      17.984432          -0.000226
           76              C      12.036208       2.837922      14.396131       0.579460      24.495066 0.25645011E+03  0.53409505E+04                                 7.821857                            5.674493      -0.025243       2.045801                    0.999661      22.497538      63.051500       0.624609       0.470850      -1.020969      -0.059035      -0.001667      -0.007044       0.059477       0.001556      -0.001349       0.011335      -0.052507       0.354025      -0.085318      -0.033545       0.118863              9.727672      16.496677      -0.323211       0.371812       8.291599      -0.432652       4.394740           0.000052
           77              C       8.652319       2.892111       6.198409       0.577489      23.055227 0.25409565E+03  0.52940762E+04                                 7.542191                            5.685353      -0.045620       2.040504                    0.999609      22.633857      64.011483       0.616260       0.477034      -1.014886      -0.002443      -0.002818      -0.059184       0.059301       0.011305      -0.024221      -0.003475       0.137886      -0.232193      -0.080596      -0.031121       0.111717              9.019740       4.790831      -0.374375       1.268978       8.127898       0.052344      14.140492           0.001627
           78              C       5.897253       2.816057       3.777701       0.578053      23.584600 0.25844249E+03  0.54096264E+04                                 7.664858                            5.732179      -0.125040       2.011192                    0.999513      22.822567      64.776901       0.613756       0.476768      -1.014633       0.058988      -0.000214      -0.005616       0.059255      -0.002827       0.000420       0.009742      -0.058173       0.321531      -0.082816      -0.025078       0.107894              9.265213      15.068093       0.415000      -0.274772       8.281023      -0.352303       4.446523           0.002123
           79              C       8.188898       2.910002       1.154369       0.591478      24.550920 0.25116255E+03  0.52045086E+04                                 7.877848                            5.633567      -0.031087       2.050402                    0.999624      22.223141      62.158853       0.623789       0.473853      -1.019181       0.009096      -0.002468       0.054098       0.054913      -0.007762      -0.026352       0.003119       0.151672      -0.249057      -0.086512      -0.034663       0.121175             10.049042       4.604319       0.388686       1.739637       7.863686       0.004010      17.679122           0.001595
           80              C      10.938008       2.754218       3.568618       0.581017      24.510741 0.25599884E+03  0.53293218E+04                                 7.826247                            5.670870      -0.031244       2.044517                    0.999678      22.468971      62.962772       0.624568       0.471078      -1.020824      -0.059500       0.000886      -0.006483       0.059858       0.000453       0.001293      -0.015306      -0.054652       0.356407      -0.086741      -0.033606       0.120347              9.735858      16.481054       0.058910       0.461705       8.339559       0.209265       4.386960           0.001816
           81              C       9.976312       2.912694      18.465385      -0.016263      36.820435 0.43476573E+03  0.10139214E+05                                 9.581259                            6.903798       0.107141       2.040373                    0.999371      26.965375      75.199442       0.638859       0.411104      -1.076280       0.007216      -0.001814       0.038501       0.039213      -0.009152      -0.004135       0.001713      -0.009153      -0.006640      -0.010072      -0.002199       0.012270             11.923854       6.224105       1.434820       2.833884       9.181273      -0.174012      20.366185          -0.000501
           82              C      10.442995       4.050854      19.098662      -0.116710      33.872927 0.42715313E+03  0.99877256E+04                                 9.064322                            6.877405       0.108045       2.001044                    0.999589      29.216980      83.479438       0.630850       0.415238      -1.066073      -0.011187      -0.013136       0.021594       0.027640      -0.000525      -0.007530      -0.019381      -0.038909      -0.033118      -0.024381      -0.009178       0.033559             10.631745       5.945444       1.523111       2.349002       8.897121       0.395586      17.052671          -0.000079
           83              C      10.686620       4.042526      20.469435      -0.109279      33.365639 0.41049502E+03  0.95126923E+04                                 8.998373                            6.756224       0.042611       1.984246                    0.999662      29.001139      82.760850       0.633839       0.416996      -1.063890      -0.020435      -0.014410      -0.015455       0.029396       0.004767       0.005929       0.019887      -0.021229      -0.049727      -0.026011      -0.003264       0.029275             10.646287       5.416383       1.253352       1.578680       8.567963      -1.108649      17.954516          -0.000122
           84              C      10.463580       2.932570      21.220066      -0.005137      38.125865 0.40930406E+03  0.93950003E+04                                 9.831374                            6.681139       0.006372       2.014516                    0.999269      26.499232      73.124399       0.652483       0.408965      -1.078543      -0.009035       0.000527      -0.035420       0.036558      -0.011775      -0.001389       0.006944       0.001843      -0.031208      -0.013852      -0.004339       0.018191             13.115704       5.786994       1.366688       2.639312       9.024365      -0.178907      24.535752           0.011680
           85              C       9.988004       1.788790      20.585497      -0.099572      32.863420 0.40617200E+03  0.93757149E+04                                 8.902913                            6.706322       0.099455       2.008208                    0.999710      28.564042      81.017145       0.639031       0.415231      -1.066372       0.007201       0.017348      -0.013756       0.023282      -0.000985      -0.008913      -0.015958      -0.021102      -0.049337      -0.025815       0.000684       0.025131             10.613166       5.533800       1.464712       2.500637       8.348739       1.182401      17.956958           0.000958
           86              C       9.752891       1.788689      19.233457      -0.107411      34.346315 0.43049013E+03  0.10113881E+05                                 9.254666                            6.975741       0.104924       2.011118                    0.999712      29.088397      84.082753       0.615039       0.423886      -1.057602       0.012093       0.018374       0.016313       0.027385       0.005274      -0.001504       0.015391      -0.011639      -0.062432      -0.026705       0.003825       0.022880             10.973794       5.862341       1.318519       2.186044       9.267213      -0.202482      17.791828           0.001433
           87              C       5.505576       2.828093      14.477310      -0.013008      36.568768 0.44279442E+03  0.10399616E+05                                 9.617945                            7.014954      -0.055331       1.989022                    0.999211      27.310014      77.052927       0.625766       0.416753      -1.069951      -0.042689      -0.000444      -0.006363       0.043163       0.000234      -0.006838       0.010754      -0.006497       0.007155      -0.012147      -0.002089       0.014236             11.968498      20.490059       0.393239       0.007812      10.206692      -0.645190       5.208744          -0.000344
           88              C       4.802491       1.643625      14.651509      -0.102819      33.808495 0.45032697E+03  0.10760768E+05                                 9.329426                            7.255052      -0.267859       1.893401                    0.998281      29.930970      88.890361       0.584799       0.438313      -1.042843      -0.016822       0.016872      -0.000828       0.023840      -0.016106      -0.003824       0.000903      -0.026031       0.066354      -0.031940       0.009187       0.022753             10.889610      16.856990       1.065798       0.272391      10.557801      -0.524458       5.254040           0.001284
           89              C       3.428127       1.647839      14.631915      -0.107474      34.006282 0.44458306E+03  0.10551071E+05                                 9.255435                            7.124872      -0.048567       1.959513                    0.999479      29.580419      86.516360       0.602740       0.428186      -1.052773       0.016560       0.017577      -0.003429       0.024391       0.017518      -0.002863      -0.004645      -0.027991       0.038050      -0.028771       0.008701       0.020071             10.882308      17.383135      -1.142729       0.721396      10.160066      -0.555281       5.103723           0.001153
           90              C       2.729214       2.840735      14.422832      -0.013224      37.962176 0.43239429E+03  0.10061627E+05                                 9.780219                            6.864882       0.027013       2.014437                    0.999305      26.960987      74.897126       0.644022       0.408712      -1.078762       0.040497       0.001448      -0.004837       0.040811      -0.001136       0.000460       0.000692      -0.002672       0.010052      -0.003496       0.000009       0.003486             12.598001      22.667719      -0.297687       0.702778      10.006359      -0.761813       5.119924           0.000213
           91              C       3.432170       4.026608      14.256599      -0.108677      32.357055 0.41856037E+03  0.97562076E+04                                 8.843618                            6.848700       0.060977       1.992267                    0.999686      29.122552      83.609948       0.625308       0.420232      -1.060822       0.014237      -0.017794      -0.001785       0.022858      -0.015557       0.004137      -0.001199      -0.041202       0.004719      -0.027042       0.001757       0.025285             10.172619      16.510177       0.844889       0.419037       9.214245      -0.695691       4.793433          -0.001295
           92              C       4.807961       4.026610      14.287822      -0.111560      32.786479 0.43543380E+03  0.10263973E+05                                 8.964841                            7.019499      -0.022524       1.963579                    0.999630      29.529318      85.626843       0.612338       0.424347      -1.056830      -0.016900      -0.017126       0.001696       0.024120       0.011614      -0.004880      -0.004360      -0.041034      -0.008881      -0.022774      -0.003317       0.026092             10.276838      16.275984      -0.433082       0.528541       9.529485      -0.619861       5.025046          -0.001131
           93              C       9.221626       2.969706      10.447892       0.002574      37.733775 0.40314801E+03  0.92210959E+04                                 9.773248                            6.633616       0.014401       2.018207                    0.999287      26.381374      72.732424       0.654215       0.409324      -1.078027      -0.005421      -0.001923      -0.035946       0.036403       0.011618      -0.000409       0.001408       0.005983      -0.022544      -0.009292      -0.006475       0.015766             13.078746       5.483717      -1.307121       1.626272       9.084030       0.389074      24.668492          -0.000464
           94              C       9.493870       1.841375       9.719440      -0.097944      32.630336 0.39971216E+03  0.91981436E+04                                 8.878753                            6.669461       0.094693       2.008614                    0.999639      28.496146      80.942417       0.637805       0.417316      -1.064060      -0.010955       0.010624      -0.014192       0.020839      -0.002487       0.002982      -0.019478      -0.009509      -0.059736      -0.028746       0.004641       0.024105             10.594565       5.255976      -1.229559       1.052269       8.374813       1.732376      18.152907           0.001410
           95              C       9.293260       1.821602       8.360510      -0.109064      34.158589 0.42554836E+03  0.99595474E+04                                 9.197221                            6.919579       0.179936       2.034518                    0.999749      28.920261      83.179596       0.620260       0.421931      -1.059826      -0.009855       0.016691       0.020826       0.028450       0.003223      -0.008854       0.015708      -0.007488      -0.051351      -0.026732       0.007593       0.019139             10.909914       5.801254      -1.457317       1.849117       9.322458       0.301164      17.606029           0.000869
           96              C       8.861278       2.932969       7.681583      -0.014189      36.669491 0.42971105E+03  0.99961290E+04                                 9.565125                            6.869852       0.094132       2.037932                    0.999383      26.879870      74.965851       0.639295       0.411860      -1.075350       0.005589      -0.001337       0.039385       0.039802       0.011080      -0.003791      -0.001903      -0.007974      -0.006224      -0.011209      -0.002498       0.013707             11.930630       6.008261      -1.347091       2.329983       9.267680       0.513207      20.515948           0.011633
           97              C       8.663333       4.093616       8.402929      -0.119670      34.329512 0.43225398E+03  0.10147157E+05                                 9.176923                            6.940184       0.082203       1.993033                    0.999660      29.387126      84.407020       0.624405       0.417863      -1.063332       0.018093      -0.014838       0.014794       0.027684      -0.006216       0.002883      -0.019776      -0.037117      -0.038516      -0.021296      -0.013141       0.034437             10.813865       5.636832      -1.216366       1.576209       9.239921       0.838382      17.564843          -0.000212
           98              C       8.832930       4.095124       9.785976      -0.111562      33.595339 0.41251055E+03  0.95678649E+04                                 9.033793                            6.764336       0.049483       1.985535                    0.999614      29.024980      82.773745       0.634862       0.415955      -1.064916       0.008785      -0.016258      -0.018053       0.025834       0.002512      -0.007586       0.018439      -0.029113      -0.043490      -0.025676      -0.003862       0.029538             10.738103       5.324223      -1.296970       1.964291       8.724120      -0.662694      18.165967          -0.000046
           99              C       4.409181       2.789356       3.723438      -0.016694      36.824923 0.44271913E+03  0.10389454E+05                                 9.640461                            6.996834      -0.033617       1.995360                    0.999252      27.259398      76.687177       0.629413       0.414673      -1.072110      -0.042851      -0.002341      -0.007521       0.043569       0.001320      -0.005403       0.003712      -0.011058       0.001424      -0.009513       0.002006       0.007508             12.046729      20.808731       0.360952       0.046407      10.110816      -0.782412       5.220640           0.010911
          100              C       3.706072       1.589433       3.899791      -0.104777      34.244689 0.45941381E+03  0.11028534E+05                                 9.412117                            7.330956      -0.275750       1.889457                    0.998193      30.024985      89.260368       0.581626       0.438681      -1.043034      -0.017056       0.018516      -0.001909       0.025247      -0.013811      -0.004808      -0.000588      -0.026556       0.067421      -0.030802       0.007804       0.022999             10.990254      16.895706       0.945057       0.312280      10.724775      -0.577170       5.350280           0.000878
          101              C       2.338385       1.578187       3.828518      -0.105152      33.312614 0.43765974E+03  0.10349076E+05                                 9.127480                            7.072372      -0.044560       1.962673                    0.999480      29.464252      86.101276       0.604389       0.428573      -1.052231       0.014348       0.015229      -0.006134       0.021804       0.015919      -0.004004      -0.005704      -0.031530       0.027869      -0.027112       0.005561       0.021551             10.662883      17.001622      -1.148881       0.821312       9.912342      -0.605935       5.074685           0.001262
          102              C       1.633149       2.758435       3.594888      -0.014377      37.895653 0.43188629E+03  0.10051509E+05                                 9.780506                            6.870854       0.033571       2.017075                    0.999308      26.974904      75.055634       0.642038       0.409905      -1.077477       0.042770      -0.001146      -0.005075       0.043085      -0.000745      -0.000130       0.008401      -0.005290       0.012423      -0.006381      -0.004586       0.010967             12.588294      22.579414      -0.198638       0.791664      10.014881      -0.724782       5.170588           0.010619
          103              C       2.327590       3.945713       3.420257      -0.112141      32.595955 0.42273092E+03  0.98805132E+04                                 8.892431                            6.889213       0.050841       1.987486                    0.999704      29.235186      84.122058       0.622421       0.421024      -1.060040       0.016556      -0.017173      -0.001103       0.023879      -0.016997       0.001150      -0.003511      -0.034839       0.000415      -0.024410      -0.000409       0.024819             10.255313      16.533039       0.856991       0.524605       9.276284      -0.631989       4.956617           0.001312
          104              C       3.699301       3.961173       3.479042      -0.108077      32.159777 0.42512185E+03  0.99640325E+04                                 8.853307                            6.937654      -0.014870       1.968901                    0.999602      29.336676      84.909813       0.615519       0.424564      -1.056378      -0.011946      -0.018522      -0.005093       0.022621       0.016386      -0.008065      -0.006068      -0.034915       0.012005      -0.026888       0.001406       0.025482             10.127695      16.067145      -0.695180       0.450399       9.332035      -0.706084       4.983904           0.000972
          105              C      10.862233      12.708588      14.311938       0.100688      25.913592 0.32999499E+03  0.72641095E+04                                 7.696557                            6.127027       0.178182       2.075533                    0.999770      25.890353      72.760224       0.652240       0.426603      -1.054494      -0.047425       0.010718       0.002320       0.048676       0.014960       0.009094      -0.003093       0.037471       0.095381      -0.040367       0.005932       0.034435              8.592983       9.482635       0.166553      -0.458506      12.002678      -0.160441       4.293636           0.000409
          106              C      10.885535      11.328801      14.305263      -0.187067      32.545074 0.45606683E+03  0.10869328E+05                                 8.908856                            7.174370       0.064359       1.992825                    0.999123      30.003341      87.319995       0.607242       0.423224      -1.058129      -0.005557       0.004017       0.006222       0.009259      -0.019407       0.004196      -0.000189       0.029140       0.006161      -0.025401       0.001485       0.023916              9.954841      10.420299       1.526618      -0.511036      14.567967      -0.105582       4.876257          -0.000313
          107              C       9.688410      10.620645      14.348544       0.105237      34.287354 0.40442351E+03  0.93152562E+04                                 9.330122                            6.799903      -0.144614       1.971215                    0.999301      26.261794      74.145753       0.620222       0.428746      -1.059007       0.000789       0.003548       0.004969       0.006157       0.001810       0.013253       0.000350      -0.009906       0.017674      -0.016047       0.001983       0.014064             11.506138       9.904981       0.534089      -0.241119      19.723250       0.121279       4.890184           0.000460
          108              C       8.520744      11.372365      14.393978      -0.182405      32.965165 0.46403564E+03  0.11126910E+05                                 9.057476                            7.283674       0.023763       1.985641                    0.998254      30.032703      88.180540       0.595802       0.428727      -1.052853       0.003469       0.006130       0.011357       0.013363       0.014587      -0.012557      -0.002363       0.019842       0.040622      -0.024830       0.000185       0.024645             10.162713      10.617851      -0.828155      -0.148445      14.912365       0.271089       4.957925          -0.000317
          109              C       8.599403      12.747938      14.414003       0.110217      25.826535 0.32599680E+03  0.71721947E+04                                 7.755473                            6.143017       0.142003       2.071868                    0.999481      25.787914      73.047516       0.641337       0.434092      -1.047291       0.046789       0.007155       0.004422       0.047539      -0.013327      -0.004880      -0.003511       0.032201       0.134616      -0.043615      -0.001781       0.045396              8.713646       9.485002       0.215547      -0.244267      12.357986      -0.060943       4.297949           0.000361
          110              C       9.414991       6.958171       3.031592       0.102877      26.837308 0.30876324E+03  0.66652473E+04                                 7.781588                            5.850691       0.192833       2.078864                    0.999828      25.450677      70.159209       0.682489       0.415738      -1.064410      -0.042299      -0.006163       0.021022       0.047636      -0.015149       0.013356       0.011646       0.046152       0.065858      -0.042167       0.010890       0.031277              9.051075       7.221356       0.107777      -2.138720      14.329102       0.171846       5.602766          -0.000490
          111              C       9.499856       8.330928       2.975391      -0.197745      34.723213 0.43522568E+03  0.10207579E+05                                 9.156494                            6.902364       0.229873       2.041033                    0.999793      29.550312      84.111979       0.636188       0.410499      -1.070879      -0.008774      -0.003747       0.001474       0.009654       0.015496      -0.011369      -0.009354       0.021778       0.008234      -0.020827      -0.005580       0.026407             10.726754       8.161273      -0.703112      -2.433806      17.613071       0.876132       6.405917           0.000201
          112              C       8.545638       9.099554       3.626972       0.109921      34.917365 0.40347187E+03  0.92714336E+04                                 9.405832                            6.765823      -0.115021       1.980140                    0.999212      26.105542      73.193126       0.626489       0.425460      -1.062926      -0.002333      -0.004357       0.002819       0.005689       0.001262       0.011258      -0.000801       0.002942      -0.031323      -0.016104       0.003762       0.012342             11.709015       7.981057      -0.273314      -2.246259      20.830193       0.600418       6.315794          -0.000491
          113              C       7.540616       8.415332       4.314727      -0.181746      35.670516 0.46249995E+03  0.11062576E+05                                 9.511505                            7.242163       0.056847       1.995499                    0.998941      29.854798      87.077401       0.602151       0.425262      -1.056739       0.002808      -0.003148      -0.001946       0.004646      -0.014569      -0.000081       0.006739       0.030101       0.019811      -0.025460       0.007185       0.018275             11.222481       8.450894       0.492113      -2.460788      18.648498       0.128211       6.568050           0.000244
          114              C       7.555471       7.036951       4.318818       0.097580      27.935484 0.32225191E+03  0.70375503E+04                                 8.036180                            5.996307       0.300690       2.115031                    0.999834      25.629193      71.272368       0.670311       0.418411      -1.061745       0.039540      -0.012096      -0.030256       0.051236       0.009869       0.012945      -0.003153       0.051658       0.056170      -0.037566       0.006676       0.030890              9.480136       7.514752      -0.095819      -2.319566      15.218783       0.320535       5.706873          -0.000482
          115              C       7.496413      12.714824       3.695446       0.109992      26.256994 0.33049635E+03  0.73000375E+04                                 7.862327                            6.197080       0.125444       2.066611                    0.999297      25.896585      73.628723       0.636369       0.435751      -1.045735       0.048790       0.005589       0.000497       0.049112      -0.014980      -0.007936      -0.000811       0.024190       0.139451      -0.042691      -0.004883       0.047575              8.882261       9.908625       0.126340      -0.273968      12.391148      -0.238673       4.347011          -0.000380
          116              C       7.423554      11.336442       3.688555      -0.184800      33.011460 0.46049194E+03  0.11036090E+05                                 9.091157                            7.271051      -0.037659       1.965417                    0.998243      30.179573      88.990544       0.593621       0.430530      -1.050291       0.004665       0.005320       0.007649       0.010420       0.019932      -0.012830      -0.000270       0.016317       0.047828      -0.030601       0.004491       0.026110             10.270433      10.843901      -1.289141      -0.321899      14.984312      -0.011172       4.983087           0.000224
          117              C       8.570607      10.583313       3.596180       0.104251      34.285942 0.40578830E+03  0.93561133E+04                                 9.336559                            6.814325      -0.165860       1.964313                    0.999333      26.310324      74.360317       0.619060       0.429119      -1.058602       0.001023       0.004982       0.003740       0.006313       0.003240      -0.008071       0.003247      -0.010700       0.026973      -0.014009       0.001691       0.012319             11.513375       9.915983      -0.113006      -0.489816      19.691909       0.193587       4.932232          -0.000475
          118              C       9.776594      11.291465       3.499067      -0.186799      32.803310 0.46370080E+03  0.11093008E+05                                 8.952268                            7.233235       0.082073       1.998019                    0.999171      30.057169      87.532970       0.605112       0.423115      -1.058599      -0.005854       0.005380       0.007823       0.011154      -0.013456       0.002825       0.000269       0.032565       0.006476      -0.022262       0.001857       0.020405              9.958587      10.331327       1.178102      -0.639705      14.604621       0.128950       4.939815           0.000226
          119              C       9.754896      12.669848       3.519739       0.100307      25.632285 0.32574943E+03  0.71460805E+04                                 7.627410                            6.079086       0.196866       2.082139                    0.999777      25.804437      72.348217       0.656293       0.425426      -1.055429      -0.046186       0.012748       0.003169       0.048018       0.013220       0.007298      -0.006421       0.040811       0.096053      -0.041253       0.007280       0.033973              8.490892       9.313078       0.152186      -0.434990      11.901499      -0.035388       4.258100          -0.000349
          120              C       8.599606       7.053116      13.856306       0.096090      26.943185 0.31580201E+03  0.68570896E+04                                 7.811788                            5.924814       0.292525       2.110351                    0.999858      25.563932      70.723560       0.676730       0.416837      -1.063495       0.045396      -0.012109       0.021701       0.051753       0.009884      -0.010775       0.013288       0.052564       0.059653      -0.041741       0.012450       0.029291              9.071946       7.357387       0.070809       1.837282      14.461858      -0.155785       5.396592          -0.000457
          121              C       8.603043       8.421656      13.778788      -0.190970      34.519495 0.44068333E+03  0.10380365E+05                                 9.173149                            6.979165       0.259549       2.054019                    0.999761      29.574860      84.697668       0.627348       0.414488      -1.067004       0.006308      -0.001047       0.005603       0.008502      -0.016581       0.005097      -0.003938       0.024857       0.017327      -0.023664       0.003119       0.020545             10.727795       8.435608       0.942420       2.190249      17.576566       0.345415       6.171212           0.000263
          122              C       9.650525       9.145315      14.378474       0.112044      34.724390 0.40304654E+03  0.92584437E+04                                 9.386142                            6.772908      -0.094537       1.988188                    0.999283      26.032464      72.955629       0.624736       0.426802      -1.062179      -0.004262      -0.004357       0.001526       0.006284       0.001717      -0.017099       0.001500       0.009978      -0.024551      -0.018969      -0.000657       0.019626             11.670058       8.113827       0.653184       1.972719      20.911893       0.157774       5.984453          -0.000507
          123              C      10.620842       8.397863      15.031993      -0.185178      34.047324 0.44051336E+03  0.10379708E+05                                 9.093614                            6.980865       0.179759       2.030649                    0.999665      29.496642      84.602955       0.626599       0.414850      -1.066324      -0.005850      -0.006290      -0.000947       0.008642       0.013639       0.006855       0.004521       0.039032       0.003695      -0.024632      -0.001115       0.025747             10.614011       8.131156      -0.131912       2.059305      17.743742      -0.226448       5.967135           0.000255
          124              C      10.521035       7.023699      15.062138       0.102036      27.043695 0.31246539E+03  0.67621164E+04                                 7.823471                            5.885937       0.271014       2.105483                    0.999817      25.383139      69.953463       0.680714       0.415777      -1.064885      -0.037356      -0.007099      -0.025804       0.045954      -0.016557      -0.012095      -0.001945       0.046157       0.075839      -0.041520       0.008794       0.032726              9.152314       7.443844       0.365636       1.959187      14.750519      -0.030094       5.262579          -0.000492
          125              C       3.830423      11.149630       4.547065       0.577149      23.082403 0.25512293E+03  0.53221173E+04                                 7.544349                            5.695252      -0.056412       2.035221                    0.999617      22.721711      64.350329       0.615834       0.476769      -1.014784       0.005221       0.000727       0.058459       0.058696      -0.009069      -0.026128       0.001117       0.135837      -0.227889      -0.079643      -0.030532       0.110175              9.012991       4.909646       0.366576       1.463059       8.180158      -0.310002      13.949171          -0.000129
          126              C       6.559268      11.218663       7.012777       0.576694      23.587358 0.25894917E+03  0.54266951E+04                                 7.676148                            5.747084      -0.128463       2.009550                    0.999500      22.913055      65.221880       0.611045       0.478313      -1.013102      -0.060308      -0.000160       0.006278       0.060634       0.000366      -0.001795      -0.017600      -0.057326       0.319422      -0.081918      -0.026896       0.108814              9.270473      14.854834      -0.056694      -0.376699       8.441242       0.436281       4.515344           0.000126
          127              C       4.185977      11.095208       9.598210       0.586294      24.713424 0.25320124E+03  0.52547155E+04                                 7.905733                            5.650677      -0.018966       2.053558                    0.999656      22.256838      62.197697       0.624103       0.472897      -1.020210      -0.006751      -0.000587      -0.055919       0.056328       0.013287      -0.016476       0.001761       0.154925      -0.250408      -0.084965      -0.036654       0.121619             10.117964       4.486999      -0.459972       1.040723       7.890769       0.148434      17.976123          -0.000216
          128              C       1.523623      11.214457       7.136590       0.579440      24.494131 0.25644360E+03  0.53407368E+04                                 7.821405                            5.674283      -0.025047       2.045857                    0.999661      22.496877      63.047479       0.624648       0.470827      -1.020990       0.059003       0.001675       0.007111       0.059454       0.001549      -0.001398       0.011338      -0.052587       0.353971      -0.085349      -0.033497       0.118847              9.726692      16.494176      -0.323177       0.371436       8.291513      -0.432634       4.394388           0.000048
          129              C       4.907512      11.160268      15.334312       0.576336      23.082200 0.25444777E+03  0.53029298E+04                                 7.546746                            5.688518      -0.043421       2.040969                    0.999613      22.644192      64.037304       0.616251       0.476904      -1.015016       0.002381       0.002777       0.059517       0.059629       0.011549      -0.023885      -0.003418       0.139283      -0.228291      -0.079230      -0.032500       0.111730              9.025237       4.792907      -0.374678       1.269919       8.132902       0.052054      14.149902           0.000182
          130              C       7.662578      11.236322      17.755020       0.576911      23.614106 0.25879804E+03  0.54186764E+04                                 7.669678                            5.735042      -0.123013       2.011508                    0.999515      22.837481      64.818906       0.613805       0.476588      -1.014777      -0.059410       0.000223       0.005808       0.059693      -0.002755       0.000688       0.010040      -0.054982       0.321668      -0.081248      -0.026728       0.107976              9.272025      15.081279       0.415677      -0.275222       8.286220      -0.352521       4.448577          -0.000345
          131              C       5.370933      11.142377      20.378352       0.590364      24.580280 0.25150453E+03  0.52131151E+04                                 7.882730                            5.636547      -0.029359       2.050658                    0.999626      22.235952      62.193895       0.623796       0.473709      -1.019308      -0.008989       0.002421      -0.054471       0.055260      -0.007970      -0.025970       0.003093       0.153207      -0.244593      -0.084952      -0.036190       0.121143             10.055814       4.606430       0.388935       1.741113       7.868302       0.004285      17.692711          -0.000081
          132              C       2.621823      11.298161      17.964103       0.579801      24.542336 0.25635715E+03  0.53384349E+04                                 7.831582                            5.673904      -0.029395       2.044775                    0.999679      22.484533      63.007950       0.624579       0.470923      -1.020948       0.059910      -0.000960       0.006389       0.060257       0.000449       0.001440      -0.015537      -0.051396       0.356484      -0.085128      -0.035276       0.120404              9.743669      16.496753       0.058586       0.462173       8.345076       0.209377       4.389180           0.000143
          133              C       3.583519      11.139685       3.067336      -0.016164      36.811736 0.43467271E+03  0.10136341E+05                                 9.579469                            6.902887       0.107663       2.040585                    0.999371      26.961257      75.181425       0.638935       0.411084      -1.076310      -0.007256       0.001828      -0.038418       0.039140      -0.009220      -0.004188       0.001732      -0.009168      -0.006866      -0.010125      -0.002259       0.012384             11.920941       6.222692       1.434343       2.832827       9.179417      -0.174122      20.360714           0.000107
          134              C       3.116836      10.001525       2.434059      -0.116493      33.854924 0.42690754E+03  0.99802909E+04                                 9.060753                            6.875208       0.108420       2.001292                    0.999587      29.206238      83.434651       0.630997       0.415211      -1.066117       0.011199       0.013013      -0.021738       0.027700      -0.000562      -0.007519      -0.019235      -0.038943      -0.032684      -0.024267      -0.009158       0.033425             10.626959       5.943064       1.522381       2.347732       8.893665       0.395779      17.044147          -0.001155
          135              C       2.873211      10.009853       1.063286      -0.109669      33.361787 0.41047510E+03  0.95118301E+04                                 8.996828                            6.755494       0.043481       1.984542                    0.999662      28.999234      82.745565       0.633972       0.416926      -1.063967       0.020437       0.014131       0.015928       0.029513       0.004527       0.005826       0.020043      -0.020969      -0.051848      -0.026663      -0.002698       0.029361             10.643920       5.415389       1.252998       1.578096       8.566599      -1.108674      17.949771          -0.001137
          136              C       3.096251      11.119809       0.312655      -0.002659      38.101015 0.40902977E+03  0.93871239E+04                                 9.827253                            6.679001       0.008148       2.015044                    0.999281      26.489048      73.089963       0.652573       0.408977      -1.078536       0.008842      -0.000526       0.033964       0.035100      -0.011730      -0.001281       0.006899       0.002730      -0.027626      -0.013286      -0.004308       0.017593             13.108913       5.784601       1.366061       2.637624       9.020650      -0.178836      24.521488           0.000272
          137              C       3.571827      12.263589       0.947224      -0.099754      32.856061 0.40609323E+03  0.93732557E+04                                 8.901234                            6.705413       0.100324       2.008575                    0.999711      28.559260      80.995557       0.639123       0.415199      -1.066414      -0.007024      -0.017068       0.014160       0.023263      -0.001237      -0.009321      -0.015955      -0.020895      -0.051068      -0.026502       0.001305       0.025196             10.610752       5.532724       1.464400       2.499887       8.347233       1.182465      17.952300           0.001219
          138              C       3.806940      12.263690       2.299264      -0.107125      34.329385 0.43025696E+03  0.10106940E+05                                 9.251946                            6.974108       0.104369       2.011113                    0.999710      29.077779      84.043437       0.615083       0.423917      -1.057592      -0.012231      -0.018212      -0.016437       0.027412       0.005178      -0.001507       0.015234      -0.011547      -0.062075      -0.026506       0.003838       0.022669             10.970056       5.860439       1.317905       2.184863       9.264472      -0.202721      17.785257           0.001309
          139              C       8.054255      11.224286       7.055411      -0.013087      36.567245 0.44277943E+03  0.10399042E+05                                 9.617223                            7.014542      -0.054722       1.989199                    0.999213      27.309509      77.047442       0.625832       0.416718      -1.069987       0.042677       0.000463       0.006540       0.043177       0.000243      -0.006809       0.010778      -0.006514       0.007006      -0.012152      -0.002080       0.014232             11.967189      20.487503       0.393277       0.008062      10.205761      -0.645052       5.208303          -0.000356
          140              C       8.757340      12.408754       6.881212      -0.102799      33.803741 0.45026113E+03  0.10758639E+05                                 9.328287                            7.254359      -0.267126       1.893676                    0.998282      29.926903      88.871627       0.584855       0.438293      -1.042870       0.016851      -0.016781       0.001108       0.023807      -0.016069      -0.003818       0.000905      -0.026136       0.066267      -0.031930       0.009207       0.022724             10.887913      16.853892       1.066126       0.272353      10.556501      -0.524091       5.253346           0.001318
          141              C      10.131704      12.404540       6.900806      -0.107390      33.999371 0.44448328E+03  0.10547989E+05                                 9.254016                            7.123983      -0.048093       1.959721                    0.999480      29.575691      86.496309       0.602796       0.428175      -1.052792      -0.016589      -0.017496       0.003696       0.024392       0.017475      -0.002870      -0.004614      -0.028008       0.038139      -0.028759       0.008730       0.020029             10.880217      17.378950      -1.142390       0.720950      10.158799      -0.554969       5.102902           0.001162
          142              C      10.830617      11.211644       7.109889      -0.013260      37.958784 0.43236687E+03  0.10060722E+05                                 9.779278                            6.864460       0.027384       2.014549                    0.999305      26.960019      74.890825       0.644077       0.408688      -1.078790      -0.040476      -0.001426       0.004997       0.040808      -0.001143       0.000435       0.000708      -0.002711       0.009927      -0.003490       0.000040       0.003451             12.596153      22.663582      -0.297607       0.702293      10.005510      -0.761663       5.119367           0.000200
          143              C      10.127661      10.025771       7.276122      -0.108676      32.353978 0.41851844E+03  0.97548746E+04                                 8.842751                            6.848151       0.061304       1.992377                    0.999686      29.120684      83.599944       0.625368       0.420207      -1.060850      -0.014248       0.017802       0.001965       0.022886      -0.015549       0.004127      -0.001221      -0.041194       0.004662      -0.027021       0.001731       0.025290             10.171356      16.507692       0.844762       0.418849       9.213402      -0.695640       4.792973          -0.001320
          144              C       8.751870      10.025769       7.244899      -0.111592      32.784008 0.43539986E+03  0.10262841E+05                                 8.964025                            7.018975      -0.021924       1.963769                    0.999631      29.527703      85.617149       0.612402       0.424317      -1.056862       0.016905       0.017136      -0.001509       0.024118       0.011608      -0.004862      -0.004376      -0.041055      -0.008948      -0.022763      -0.003348       0.026111             10.275648      16.273818      -0.433213       0.528496       9.528535      -0.619856       5.024591          -0.001153
          145              C       4.338205      11.082673      11.084829       0.002821      37.710986 0.40294025E+03  0.92148917E+04                                 9.768860                            6.631677       0.015295       2.018598                    0.999287      26.372615      72.695727       0.654364       0.409296      -1.078076       0.005418       0.001926       0.035859       0.036317       0.011677      -0.000442       0.001396       0.006144      -0.023031      -0.009364      -0.006560       0.015923             13.071035       5.481427      -1.306423       1.625039       9.079808       0.388993      24.651870           0.000215
          146              C       4.065961      12.211004      11.813281      -0.097539      32.601597 0.39933989E+03  0.91871488E+04                                 8.873362                            6.666278       0.095800       2.009224                    0.999639      28.478588      80.873586       0.637988       0.417307      -1.064099       0.010988      -0.010480       0.014314       0.020868      -0.002388       0.003004      -0.019346      -0.009300      -0.059509      -0.028615       0.004734       0.023881             10.587113       5.253124      -1.228672       1.051286       8.369819       1.731331      18.138398           0.001243
          147              C       4.266571      12.230777      13.172211      -0.109171      34.150076 0.42547837E+03  0.99573502E+04                                 9.195648                            6.919084       0.180194       2.034719                    0.999749      28.914849      83.157615       0.620282       0.421940      -1.059836       0.009722      -0.016483      -0.021254       0.028600       0.003433      -0.009155       0.015702      -0.007112      -0.053005      -0.027303       0.008190       0.019113             10.907179       5.800527      -1.457158       1.848573       9.321138       0.300534      17.599871           0.001264
          148              C       4.698553      11.119410      13.851138      -0.011892      36.644518 0.42943738E+03  0.99880932E+04                                 9.560586                            6.867595       0.096850       2.038766                    0.999396      26.869876      74.929786       0.639415       0.411852      -1.075364      -0.005450       0.001404      -0.037948       0.038363       0.011068      -0.003694      -0.001832      -0.007239      -0.002499      -0.011588      -0.001445       0.013033             11.923239       6.005771      -1.346551       2.328156       9.263556       0.512725      20.500390           0.000126
          149              C       4.896498       9.958763      13.129792      -0.119846      34.317129 0.43213512E+03  0.10143353E+05                                 9.174074                            6.938882       0.083367       1.993508                    0.999660      29.380132      84.374134       0.624530       0.417821      -1.063392      -0.018062       0.014575      -0.015259       0.027776      -0.006039       0.002744      -0.019921      -0.036713      -0.040544      -0.021950      -0.012550       0.034500             10.809440       5.635369      -1.215949       1.575166       9.237505       0.838545      17.555447          -0.001234
          150              C       4.726901       9.957255      11.746745      -0.111183      33.565530 0.41213236E+03  0.95565497E+04                                 9.028082                            6.761069       0.050415       1.986062                    0.999613      29.007483      82.702904       0.635062       0.415935      -1.064968      -0.008743       0.016139       0.018184       0.025837       0.002559      -0.007567       0.018290      -0.028915      -0.043242      -0.025537      -0.003786       0.029324             10.730146       5.321258      -1.296082       1.962635       8.718706      -0.662539      18.150474          -0.001092
          151              C       9.150650      11.263023      17.809283      -0.014354      36.807498 0.44246309E+03  0.10381915E+05                                 9.637439                            6.994736      -0.031830       1.995878                    0.999263      27.250319      76.655295       0.629519       0.414664      -1.072119       0.041347       0.002276       0.007514       0.042086       0.001340      -0.005502       0.003834      -0.008952       0.000890      -0.008994       0.002006       0.006988             12.043138      20.802842       0.361388       0.046309      10.107384      -0.782020       5.219187          -0.000154
          152              C       9.853759      12.462946      17.632930      -0.104761      34.241528 0.45936509E+03  0.11027111E+05                                 9.412120                            7.330968      -0.277075       1.889138                    0.998192      30.020996      89.248527       0.581576       0.438729      -1.043002       0.017595      -0.018168       0.002005       0.025371      -0.013868      -0.004832      -0.000450      -0.026952       0.069078      -0.031245       0.007689       0.023556             10.990598      16.896713       0.945655       0.312252      10.724753      -0.576971       5.350329           0.001167
          153              C      11.221446      12.474192      17.704203      -0.105368      33.312944 0.43766914E+03  0.10349401E+05                                 9.128128                            7.072841      -0.045604       1.962457                    0.999476      29.461985      86.096366       0.604315       0.428621      -1.052197      -0.014859      -0.014917       0.005961       0.021882       0.015954      -0.004236      -0.005468      -0.031980       0.028996      -0.027512       0.005984       0.021529             10.664020      17.004047      -1.149702       0.821491       9.912956      -0.605871       5.075057           0.001120
          154              C      11.926682      11.293944      17.937833      -0.011820      37.874964 0.43160005E+03  0.10043209E+05                                 9.777190                            6.868636       0.035893       2.017766                    0.999322      26.964770      75.021971       0.642132       0.409912      -1.077469      -0.041212       0.001130       0.005095       0.041541      -0.000740      -0.000153       0.008091      -0.003080       0.011975      -0.006701      -0.003481       0.010182             12.584172      22.572121      -0.199227       0.791457      10.011362      -0.724477       5.169034          -0.000213
          155              C      11.232241      10.106666      18.112464      -0.112428      32.594520 0.42272094E+03  0.98800870E+04                                 8.892113                            6.889110       0.050460       1.987434                    0.999704      29.232547      84.109898       0.622437       0.421021      -1.060056      -0.017062       0.016847       0.001196       0.024007      -0.017044       0.001274      -0.003317      -0.035387       0.001536      -0.024824      -0.000007       0.024831             10.255126      16.533173       0.857393       0.524548       9.275714      -0.631833       4.956492          -0.001303
          156              C       9.860530      10.091206      18.053679      -0.108141      32.154276 0.42504419E+03  0.99616160E+04                                 8.852264                            6.937014      -0.015344       1.968836                    0.999602      29.331526      84.888427       0.615557       0.424563      -1.056393       0.012476       0.018203       0.005087       0.022647       0.016403      -0.008289      -0.005962      -0.035455       0.013288      -0.027380       0.001857       0.025523             10.126621      16.065756      -0.695547       0.450394       9.330692      -0.705890       4.983414          -0.001289
          157              C       2.697598       1.343791       7.220783       0.100757      25.912628 0.32998821E+03  0.72639612E+04                                 7.696510                            6.127070       0.177703       2.075393                    0.999770      25.890117      72.760823       0.652218       0.426617      -1.054480       0.047416      -0.010671      -0.002377       0.048660       0.014927       0.009075      -0.003106       0.037560       0.095323      -0.040371       0.005961       0.034410              8.592747       9.482572       0.166471      -0.458608      12.002050      -0.160346       4.293620           0.000361
          158              C       2.674296       2.723578       7.227458      -0.186840      32.538726 0.45597166E+03  0.10866556E+05                                 8.908121                            7.173943       0.063698       1.992710                    0.999118      29.998944      87.306838       0.607215       0.423262      -1.058099       0.005522      -0.004040      -0.006289       0.009294      -0.019384       0.004171      -0.000180       0.029144       0.006441      -0.025430       0.001582       0.023848              9.953774      10.419234       1.526273      -0.511071      14.566169      -0.105520       4.875920          -0.000302
          159              C       3.871421       3.431734       7.184177       0.105242      34.283473 0.40439374E+03  0.93143153E+04                                 9.329189                            6.799522      -0.144633       1.971225                    0.999300      26.260179      74.137997       0.620263       0.428730      -1.059027      -0.000787      -0.003527      -0.005020       0.006185       0.001809       0.013269       0.000367      -0.009889       0.017632      -0.016052       0.001977       0.014075             11.504483       9.903884       0.534068      -0.241060      19.719808       0.121226       4.889756           0.000433
          160              C       5.039087       2.680014       7.138743      -0.182223      32.955622 0.46389272E+03  0.11122517E+05                                 9.055673                            7.282560       0.023905       1.985775                    0.998252      30.026400      88.155387       0.595852       0.428728      -1.052863      -0.003452      -0.006161      -0.011375       0.013389       0.014563      -0.012559      -0.002343       0.019847       0.040828      -0.024848       0.000192       0.024656             10.160279      10.615845      -0.827839      -0.148214      14.907924       0.271077       4.957068          -0.000331
          161              C       4.960428       1.304441       7.118718       0.110233      25.823444 0.32596396E+03  0.71712225E+04                                 7.754642                            6.142611       0.142680       2.072104                    0.999482      25.786134      73.038905       0.641379       0.434078      -1.047310      -0.046777      -0.007101      -0.004446       0.047521      -0.013300      -0.004909      -0.003528       0.032335       0.134595      -0.043649      -0.001747       0.045395              8.712379       9.484036       0.215646      -0.244107      12.355534      -0.060854       4.297567           0.000367
          162              C       4.144840       7.094208      18.501129       0.102527      26.859151 0.30901423E+03  0.66723055E+04                                 7.786377                            5.853318       0.190911       2.078019                    0.999827      25.465379      70.218161       0.682263       0.415774      -1.064342       0.042266       0.006144      -0.021055       0.047618      -0.015169       0.013286       0.011664       0.046184       0.065549      -0.042145       0.010982       0.031163              9.057773       7.225526       0.108204      -2.140171      14.342132       0.171828       5.605661          -0.000469
          163              C       4.059975       5.721451      18.557330      -0.197956      34.744963 0.43548502E+03  0.10215522E+05                                 9.161101                            6.904818       0.228877       2.040599                    0.999792      29.561012      84.159244       0.635999       0.410547      -1.070813       0.008790       0.003708      -0.001550       0.009665       0.015535      -0.011410      -0.009396       0.021851       0.008049      -0.020858      -0.005643       0.026500             10.733565       8.164795      -0.703082      -2.434852      17.627360       0.876463       6.408539           0.000246
          164              C       5.014193       4.952825      17.905749       0.109902      34.926195 0.40353040E+03  0.92732732E+04                                 9.407915                            6.766501      -0.115350       1.979999                    0.999212      26.108498      73.207454       0.626420       0.425484      -1.062893       0.002340       0.004409      -0.002812       0.005729       0.001268       0.011252      -0.000797       0.002933      -0.031473      -0.016135       0.003789       0.012346             11.713386       7.982482      -0.273486      -2.246513      20.840785       0.600791       6.316890          -0.000481
          165              C       6.019215       5.637047      17.217994      -0.181932      35.685826 0.46268363E+03  0.11068267E+05                                 9.514623                            7.243746       0.056565       1.995311                    0.998942      29.862548      87.110203       0.602056       0.425279      -1.056709      -0.002812       0.003119       0.002025       0.004662      -0.014610      -0.000132       0.006801       0.030153       0.019718      -0.025506       0.007140       0.018365             11.227486       8.453204       0.492153      -2.461416      18.659435       0.128595       6.569820           0.000282
          166              C       6.004360       7.015428      17.213903       0.097222      27.957061 0.32250870E+03  0.70448040E+04                                 8.040764                            5.998910       0.299122       2.114303                    0.999834      25.642946      71.326988       0.670107       0.418441      -1.061689      -0.039478       0.012063       0.030325       0.051221       0.009902       0.012860      -0.003148       0.051682       0.055994      -0.037557       0.006757       0.030799              9.486578       7.518797      -0.096175      -2.321047      15.231208       0.321201       5.709730          -0.000460
          167              C       6.063418       1.337555      17.837275       0.109738      26.268534 0.33064442E+03  0.73042808E+04                                 7.864897                            6.198556       0.125178       2.066390                    0.999297      25.905279      73.663453       0.636266       0.435764      -1.045706      -0.048757      -0.005586      -0.000501       0.049078      -0.014996      -0.007927      -0.000811       0.024167       0.139273      -0.042667      -0.004848       0.047514              8.885903       9.911923       0.126864      -0.274059      12.397713      -0.238800       4.348073           0.000378
          168              C       6.136277       2.715937      17.844166      -0.184975      33.022500 0.46064157E+03  0.11040718E+05                                 9.093439                            7.272295      -0.037583       1.965347                    0.998246      30.186260      89.018291       0.593555       0.430538      -1.050273      -0.004706      -0.005307      -0.007633       0.010420       0.019971      -0.012826      -0.000266       0.016481       0.047647      -0.030634       0.004516       0.026118             10.273978      10.846362      -1.289613      -0.321928      14.991469      -0.011167       4.984104          -0.000300
          169              C       4.989224       3.469066      17.936541       0.104100      34.295700 0.40586917E+03  0.93585421E+04                                 9.338578                            6.815029      -0.165811       1.964278                    0.999333      26.314087      74.375743       0.619018       0.429122      -1.058589      -0.001027      -0.005034      -0.003730       0.006349       0.003241      -0.008090       0.003248      -0.010801       0.026655      -0.014025       0.001784       0.012241             11.517519       9.917605      -0.113097      -0.489879      19.701765       0.193766       4.933186           0.000442
          170              C       3.783237       2.760914      18.033654      -0.186996      32.817001 0.46389808E+03  0.11099122E+05                                 8.955164                            7.234933       0.081955       1.997877                    0.999172      30.065371      87.567897       0.605010       0.423134      -1.058567       0.005914      -0.005363      -0.007817       0.011173      -0.013510       0.002821       0.000297       0.032683       0.006307      -0.022317       0.001810       0.020506              9.962761      10.334156       1.178572      -0.639857      14.613035       0.129054       4.941092          -0.000299
          171              C       3.804935       1.382531      18.012982       0.100031      25.645598 0.32592732E+03  0.71511495E+04                                 7.630454                            6.080937       0.196425       2.081851                    0.999778      25.814288      72.388039       0.656144       0.425453      -1.055384       0.046154      -0.012742      -0.003180       0.047986       0.013247       0.007302      -0.006414       0.040784       0.095888      -0.041229       0.007307       0.033922              8.494972       9.316629       0.151762      -0.435178      11.908897      -0.035411       4.259390           0.000352
          172              C       4.960225       6.999263       7.676415       0.095991      26.944729 0.31583156E+03  0.68578481E+04                                 7.811797                            5.924915       0.292786       2.110385                    0.999858      25.565591      70.727280       0.676759       0.416812      -1.063518      -0.045429       0.012079      -0.021656       0.051756       0.009870      -0.010699       0.013283       0.052613       0.059525      -0.041729       0.012520       0.029209              9.071730       7.357462       0.070604       1.837405      14.461156      -0.156087       5.396573          -0.000475
          173              C       4.956788       5.630723       7.753933      -0.190855      34.511733 0.44057438E+03  0.10377079E+05                                 9.171658                            6.978226       0.259646       2.054113                    0.999761      29.570468      84.680050       0.627405       0.414479      -1.067018      -0.006309       0.001037      -0.005565       0.008477      -0.016591       0.005032      -0.003910       0.024856       0.017460      -0.023694       0.003205       0.020489             10.725710       8.434501       0.941844       2.190095      17.572337       0.345031       6.170292           0.000253
          174              C       3.909306       4.907064       7.154247       0.112145      34.717755 0.40297565E+03  0.92563442E+04                                 9.384843                            6.772258      -0.094472       1.988245                    0.999282      26.029559      72.943984       0.624778       0.426795      -1.062191       0.004253       0.004336      -0.001524       0.006262       0.001707      -0.017126       0.001527       0.010086      -0.024405      -0.018954      -0.000728       0.019682             11.667919       8.112722       0.653043       1.972531      20.907292       0.157643       5.983741          -0.000515
          175              C       2.938989       5.654516       6.500728      -0.185051      34.045710 0.44049041E+03  0.10379085E+05                                 9.093621                            6.980909       0.178981       2.030436                    0.999663      29.495246      84.600050       0.626563       0.414876      -1.066302       0.005832       0.006258       0.000969       0.008609       0.013640       0.006773       0.004524       0.039023       0.003684      -0.024632      -0.001069       0.025702             10.613888       8.130857      -0.131748       2.059213      17.743662      -0.226378       5.967144           0.000232
          176              C       3.038796       7.028680       6.470583       0.101951      27.047088 0.31251245E+03  0.67634194E+04                                 7.824103                            5.886373       0.270956       2.105416                    0.999817      25.385812      69.963317       0.680687       0.415776      -1.064881       0.037343       0.007092       0.025845       0.045965      -0.016560      -0.012052      -0.001938       0.046191       0.075788      -0.041524       0.008839       0.032685              9.152952       7.444311       0.365724       1.959323      14.751625      -0.030104       5.262918          -0.000510
          177              N       9.740005      13.422934      14.372876      -0.228131      35.792536 0.50253313E+03  0.12026192E+05                                 9.083024                            7.282957       0.144098       2.081042                    0.998110      27.428563      74.899203       0.646637       0.395806      -1.097881      -0.004069      -0.156588      -0.007099       0.156801      -0.002705      -0.004137      -0.000932       0.163070       0.089511      -0.096506       0.029389       0.067117             10.295327      11.794304       0.054566      -0.419124      13.900622      -0.307322       5.191055          -0.000799
          178              N       8.483850       6.313429       3.688986      -0.223901      37.345443 0.48775802E+03  0.11577289E+05                                 9.356933                            7.160241       0.102995       2.067483                    0.998326      27.243200      73.910034       0.654669       0.394169      -1.099832       0.001989       0.156664      -0.003684       0.156719      -0.004927      -0.010449       0.005374       0.140701       0.134558      -0.093132       0.035833       0.057299             11.080200       9.326979      -0.098218      -3.007062      16.792336       0.339059       7.121287           0.000753
          179              N       8.635090      13.381105       3.611253      -0.228884      35.768209 0.50004461E+03  0.11953286E+05                                 9.077193                            7.263431       0.145696       2.080693                    0.998105      27.422978      74.872617       0.647622       0.395645      -1.097856       0.000263      -0.157901      -0.007626       0.158086      -0.004355      -0.003142      -0.001449       0.161922       0.093894      -0.096745       0.031037       0.065709             10.294803      11.937938       0.166036      -0.446854      13.772850      -0.359970       5.173620           0.001969
          180              N       9.543843       6.355962      14.473003      -0.225341      37.145365 0.49225069E+03  0.11713329E+05                                 9.333811                            7.206459       0.158152       2.084824                    0.998801      27.285911      74.172572       0.650614       0.395630      -1.098572       0.010653       0.157378      -0.012941       0.158268      -0.007424       0.011157       0.007632       0.143507       0.129295      -0.094178       0.035802       0.058376             10.992941       9.593478       0.136044       2.642920      16.640429       0.051043       6.744916          -0.000381
          181              N       3.819826       0.629445       7.159845      -0.228363      35.799453 0.50266835E+03  0.12030185E+05                                 9.083838                            7.283713       0.144148       2.080967                    0.998113      27.432836      74.912156       0.646636       0.395781      -1.097903       0.004063       0.156648       0.007059       0.156860      -0.002692      -0.004128      -0.000934       0.163039       0.089391      -0.096471       0.029352       0.067119             10.295976      11.795165       0.054296      -0.419131      13.901313      -0.307108       5.191448          -0.000735
          182              N       5.075981       7.738950      17.843735      -0.224036      37.365760 0.48798102E+03  0.11584272E+05                                 9.360705                            7.161782       0.103199       2.067412                    0.998334      27.251608      73.945892       0.654590       0.394158      -1.099805      -0.001958      -0.156840       0.003756       0.156897      -0.004908      -0.010440       0.005429       0.140719       0.134345      -0.093108       0.035820       0.057288             11.086659       9.330052      -0.097885      -3.008147      16.806791       0.339344       7.123134          -0.000228
          183              N       4.924741       0.671274      17.921468      -0.229133      35.779704 0.50017754E+03  0.11957468E+05                                 9.079126                            7.264074       0.146535       2.080859                    0.998115      27.428853      74.896092       0.647625       0.395610      -1.097861      -0.000246       0.158184       0.007608       0.158367      -0.004374      -0.003121      -0.001463       0.162099       0.094082      -0.096867       0.031103       0.065763             10.298229      11.939352       0.165995      -0.446955      13.781302      -0.360178       5.174033          -0.000855
          184              N       4.015988       7.696417       7.059718      -0.225550      37.152621 0.49236736E+03  0.11716771E+05                                 9.334720                            7.207113       0.158287       2.084785                    0.998803      27.289970      74.185143       0.650613       0.395608      -1.098590      -0.010688      -0.157433       0.012987       0.158329      -0.007423       0.011179       0.007631       0.143453       0.129213      -0.094138       0.035759       0.058378             10.993872       9.594306       0.136209       2.643231      16.641897       0.050810       6.745412          -0.000377
          185              O       9.762471       4.014684      16.403412      -0.534817      38.054776 0.58231732E+03  0.14309654E+05                                 9.063001                            7.525368       0.203829       2.102528                    0.998496      28.097306      75.165113       0.683455       0.364693      -1.132236       0.000534      -0.023598      -0.005310       0.024194      -0.013506      -0.011009      -0.054300       0.050475      -0.051242      -0.073977       0.035166       0.038812             10.339369       6.407708      -0.242584       0.562927      10.768389      -4.495947      13.842011           0.050310
          186              O       9.510872       1.789746      16.446692      -0.526723      37.308764 0.59577166E+03  0.14699024E+05                                 8.909315                            7.612724       0.275774       2.137764                    0.997129      27.722905      73.899273       0.680559       0.364780      -1.134101       0.000464       0.013638      -0.003099       0.013993       0.003777      -0.005383       0.050877       0.045285      -0.091423      -0.071502       0.033196       0.038306              9.966496       6.521724       0.787749       0.760838      10.588007       3.320844      12.789757          -0.048164
          187              O       7.570126       3.945564      14.653232      -0.538028      39.959055 0.61730543E+03  0.15397150E+05                                 9.413215                            7.788095       0.110931       2.077187                    0.996672      28.260666      76.245227       0.666457       0.368463      -1.128976       0.004793      -0.021098      -0.006169       0.022498       0.059396       0.006421       0.000239      -0.016516       0.124878      -0.080959       0.035891       0.045069             10.814751      14.792831       4.225545      -0.719473      11.126358       0.500808       6.525065           0.047952
          188              O       7.580907       1.714987      14.430368      -0.517502      37.453642 0.56418569E+03  0.13765261E+05                                 9.017185                            7.434568       0.152420       2.097697                    0.997665      27.719428      74.071597       0.683318       0.367384      -1.129305       0.005401       0.013545      -0.000968       0.014614      -0.054532      -0.003897      -0.008731      -0.022027       0.093860      -0.071985       0.030139       0.041846             10.415032      14.325214      -4.454182      -0.872517      10.949300       0.472298       5.970582          -0.054027
          189              O       9.296363       4.070317      12.522785      -0.527117      36.139960 0.53282111E+03  0.12798962E+05                                 8.755306                            7.156230       0.229316       2.113361                    0.998709      27.710652      73.165106       0.707448       0.360428      -1.136176       0.008265      -0.025542       0.004364       0.027198       0.010981      -0.009053       0.056064       0.055246      -0.049017      -0.075786       0.036699       0.039087             10.259383       5.556282      -0.157155       0.263040       9.786385       4.476882      15.435482           0.056310
          190              O       9.556209       1.843829      12.492639      -0.529309      34.981916 0.52910302E+03  0.12669537E+05                                 8.507268                            7.098721       0.337225       2.145035                    0.999309      27.641329      72.531883       0.716200       0.357150      -1.140381       0.001965       0.016839       0.001743       0.017042       0.001894      -0.003387      -0.057849       0.068675      -0.091414      -0.082926       0.032548       0.050379              9.786198       5.575395      -0.755225       0.839410       9.119100      -4.158190      14.664099          -0.050969
          191              O      11.460619       3.950734      14.260044      -0.529533      36.468152 0.54047767E+03  0.13034145E+05                                 8.815925                            7.223317       0.200587       2.104517                    0.998289      27.797649      73.629434       0.701576       0.362015      -1.134505      -0.004132      -0.021445      -0.008902       0.023584      -0.061408      -0.000510       0.005876      -0.012491       0.133818      -0.084126       0.036672       0.047454             10.243014      14.626367      -4.682488       0.400786      10.371591      -0.475197       5.731085           0.051306
          192              O      11.458089       1.721737      14.509393      -0.521453      37.041442 0.55225377E+03  0.13374001E+05                                 8.881218                            7.296184       0.230054       2.119700                    0.998517      27.539936      72.813009       0.699680       0.361480      -1.136290      -0.006089       0.020074      -0.008935       0.022800       0.058736      -0.003034       0.004963      -0.014148       0.107224      -0.077305       0.035516       0.041789             10.253913      14.787687       4.090351      -0.165505      10.280211      -0.373462       5.693843          -0.054213
          193              O       8.457163       3.999832       5.623055      -0.541287      37.589809 0.58037424E+03  0.14255540E+05                                 8.994266                            7.513582       0.198856       2.097430                    0.998512      28.268902      75.703456       0.683618       0.364768      -1.131737       0.003754      -0.024819      -0.004454       0.025493      -0.004587       0.000649      -0.056639       0.048365      -0.056464      -0.073541       0.031900       0.041642             10.217091       6.360552      -0.858102       0.918373      10.493990      -4.235393      13.796730           0.058802
          194              O       8.680189       1.774471       5.643080      -0.526235      36.790844 0.58046521E+03  0.14226528E+05                                 8.809575                            7.496215       0.328521       2.153308                    0.997986      27.618459      73.343545       0.688405       0.363027      -1.135625      -0.000525       0.017164      -0.002491       0.017352       0.011862      -0.012086       0.047686       0.047956      -0.095874      -0.071683       0.028924       0.042759              9.874327       6.212285       0.065570       0.563789      10.562042       3.589420      12.848655           0.051390
          195              O       6.468006       3.929294       3.693508      -0.527732      37.205903 0.56401059E+03  0.13760860E+05                                 8.968953                            7.423805       0.200653       2.107191                    0.998031      27.911330      74.600668       0.685095       0.366435      -1.129958       0.003139      -0.020973      -0.004161       0.021611       0.057824       0.000821       0.006914      -0.012414       0.127954      -0.079614       0.033387       0.046227             10.314529      14.287208       4.720775      -0.699533      10.733899      -0.358418       5.922481           0.054995
          196              O       6.490988       1.700013       3.902160      -0.530016      39.028251 0.60353756E+03  0.14962143E+05                                 9.254221                            7.690741       0.136571       2.088432                    0.997378      28.023295      75.260130       0.672285       0.367505      -1.130236       0.002370       0.016924      -0.004526       0.017678      -0.055118       0.005670      -0.000121      -0.023096       0.081479      -0.070087       0.026523       0.043564             10.610484      14.747676      -4.162426      -0.341725      10.944406      -0.327538       6.139371           0.060798
          197              O       8.371400       4.027081       1.716373      -0.533352      36.104524 0.53691347E+03  0.12913865E+05                                 8.729508                            7.169720       0.250465       2.117996                    0.998859      27.766289      73.209185       0.709288       0.359030      -1.137993      -0.002419      -0.025910       0.003515       0.026259       0.001717      -0.004003       0.056262       0.053555      -0.051458      -0.074090       0.034798       0.039292             10.184622       5.739740       1.030361       1.346885       9.750202       4.355445      15.063923           0.063669
          198              O       8.175043       1.795818       1.734891      -0.533479      35.130872 0.52938513E+03  0.12686600E+05                                 8.549824                            7.113402       0.300995       2.132468                    0.999260      27.726400      72.946445       0.713047       0.358438      -1.138581       0.002126       0.015456       0.001454       0.015669      -0.011862      -0.012717      -0.053102       0.068712      -0.094198      -0.080820       0.028448       0.052373              9.848906       5.565853      -0.205559       0.866467       9.167140      -4.260907      14.813724           0.054822
          199              O      10.366887       3.875476       3.646997      -0.540999      38.469211 0.57347484E+03  0.14024044E+05                                 9.121337                            7.438084       0.202647       2.100436                    0.998433      28.069755      74.656511       0.692322       0.361775      -1.135686      -0.004053      -0.021753      -0.005618       0.022829      -0.062330      -0.006764      -0.003253      -0.019995       0.137798      -0.086491       0.039618       0.046873             10.596778      15.246506      -4.650248       0.162114      10.722529       0.039036       5.821299           0.054364
          200              O      10.352952       1.637737       3.490454      -0.517410      35.917252 0.53032751E+03  0.12721494E+05                                 8.710558                            7.150020       0.212835       2.115482                    0.998405      27.439297      72.349636       0.706335       0.361494      -1.135573      -0.006929       0.021356      -0.003066       0.022661       0.058347       0.005312      -0.004178      -0.015002       0.104504      -0.076653       0.035221       0.041432             10.083072      14.345461       4.298437       0.336757      10.283061       0.291480       5.620696           0.060800
          201              O       3.797360      10.037695       5.129309      -0.534873      38.054346 0.58231761E+03  0.14309682E+05                                 9.063000                            7.525455       0.203766       2.102497                    0.998497      28.097526      75.166080       0.683438       0.364701      -1.132228      -0.000555       0.023577       0.005351       0.024183      -0.013513      -0.011021      -0.054315       0.050461      -0.051387      -0.074005       0.035178       0.038827             10.339024       6.407499      -0.242494       0.562718      10.769000      -4.495972      13.840573           0.050754
          202              O       4.048959      12.262633       5.086029      -0.526636      37.306132 0.59573293E+03  0.14697880E+05                                 8.909123                            7.612703       0.275259       2.137632                    0.997128      27.721652      73.896284       0.680527       0.364802      -1.134080      -0.000538      -0.013546       0.003095       0.013906       0.003754      -0.005348       0.050877       0.045233      -0.091610      -0.071513       0.033208       0.038305              9.965881       6.521266       0.787629       0.760655      10.588325       3.320524      12.788051          -0.048593
          203              O       5.989705      10.106815       6.879489      -0.538191      39.963335 0.61738380E+03  0.15399612E+05                                 9.413906                            7.788641       0.110895       2.077134                    0.996673      28.262642      76.252118       0.666426       0.368468      -1.128971      -0.004781       0.021074       0.006253       0.022496       0.059394       0.006457       0.000229      -0.016515       0.124872      -0.080959       0.035875       0.045083             10.815323      14.793470       4.226085      -0.719128      11.127361       0.500780       6.525138           0.048162
          204              O       5.978924      12.337392       7.102353      -0.517524      37.450012 0.56412218E+03  0.13763279E+05                                 9.016519                            7.434115       0.152442       2.097710                    0.997667      27.718538      74.067261       0.683346       0.367381      -1.129311      -0.005348      -0.013490       0.001053       0.014550      -0.054505      -0.003846      -0.008712      -0.022035       0.093778      -0.071937       0.030094       0.041843             10.413883      14.323000      -4.453807      -0.871973      10.948758       0.472237       5.969892          -0.054351
          205              O       4.263468       9.982062       9.009936      -0.527070      36.124847 0.53258923E+03  0.12791863E+05                                 8.752487                            7.154458       0.229692       2.113529                    0.998710      27.706678      73.147673       0.707575       0.360406      -1.136205      -0.008282       0.025493      -0.004398       0.027163       0.010999      -0.009084       0.056081       0.055266      -0.049243      -0.075832       0.036731       0.039100             10.255077       5.554695      -0.157213       0.262652       9.783712       4.474699      15.426825           0.056824
          206              O       4.003622      12.208550       9.040082      -0.529188      34.963830 0.52880959E+03  0.12660589E+05                                 8.503871                            7.096479       0.337758       2.145278                    0.999310      27.636202      72.509817       0.716364       0.357123      -1.140418      -0.001981      -0.016771      -0.001736       0.016977       0.001889      -0.003382      -0.057839       0.068677      -0.091683      -0.082945       0.032527       0.050418              9.781267       5.573417      -0.754933       0.838766       9.116004      -4.155697      14.654379          -0.051425
          207              O       2.099212      10.101645       7.272677      -0.529625      36.466743 0.54045287E+03  0.13033374E+05                                 8.815643                            7.223133       0.200509       2.104485                    0.998288      27.797620      73.628438       0.701588       0.362013      -1.134508       0.004099       0.021400       0.008948       0.023555      -0.061403      -0.000555       0.005857      -0.012496       0.133767      -0.084111       0.036656       0.047455             10.242405      14.624842      -4.682332       0.400379      10.371668      -0.475112       5.730706           0.051546
          208              O       2.101742      12.330642       7.023328      -0.521419      37.036241 0.55216587E+03  0.13371313E+05                                 8.880416                            7.295664       0.230006       2.119726                    0.998516      27.537978      72.805827       0.699697       0.361486      -1.136288       0.006029      -0.019986       0.008980       0.022725       0.058698      -0.003087       0.004966      -0.014166       0.107132      -0.077257       0.035507       0.041750             10.252568      14.784772       4.089889      -0.165910      10.279748      -0.373491       5.693185          -0.054563
          209              O       5.102668      10.052547      15.909666      -0.538292      37.481933 0.57834703E+03  0.14192903E+05                                 8.975985                            7.499531       0.200642       2.098724                    0.998501      28.224791      75.543811       0.684404       0.364679      -1.131840      -0.003527       0.024645       0.005967       0.025601      -0.004574       0.001198      -0.057881       0.048834      -0.053845      -0.074641       0.031672       0.042969             10.194763       6.348126      -0.856286       0.915794      10.473780      -4.225548      13.762384           0.052948
          210              O       4.879642      12.277908      15.889641      -0.523878      36.699212 0.57868190E+03  0.14171385E+05                                 8.793321                            7.483358       0.331077       2.154751                    0.997970      27.582303      73.209034       0.689206       0.362898      -1.135768       0.000922      -0.016730       0.003939       0.017212       0.011818      -0.011367       0.049048       0.048630      -0.095390      -0.072864       0.029930       0.042934              9.854865       6.201084       0.065372       0.562232      10.543228       3.581595      12.820284          -0.047727
          211              O       7.091825      10.123085      17.839213      -0.527268      37.179676 0.56348377E+03  0.13744444E+05                                 8.962752                            7.418646       0.203572       2.108232                    0.998021      27.904591      74.566761       0.685585       0.366268      -1.130116      -0.004548       0.020605       0.003877       0.021455       0.059405       0.001858       0.006573      -0.011947       0.129103      -0.081296       0.034052       0.047244             10.307388      14.276453       4.717681      -0.699049      10.727705      -0.358140       5.918006           0.049526
          212              O       7.068843      12.352366      17.630561      -0.528991      38.978007 0.60254855E+03  0.14931075E+05                                 9.244377                            7.682834       0.139521       2.089691                    0.997362      28.006212      75.190748       0.672860       0.367352      -1.130386      -0.003872      -0.016492       0.004477       0.017522      -0.056616       0.006411       0.000233      -0.022356       0.081673      -0.071585       0.026624       0.044961             10.598779      14.729532      -4.157540      -0.341399      10.934185      -0.327110       6.132620          -0.055530
          213              O       5.188431      10.025298      19.816348      -0.531234      36.027510 0.53554297E+03  0.12872325E+05                                 8.715707                            7.159433       0.251717       2.118887                    0.998852      27.736541      73.099915       0.709985       0.358917      -1.138114       0.002226       0.025804      -0.005234       0.026423       0.001694      -0.003381       0.057849       0.054328      -0.049162      -0.075658       0.035170       0.040488             10.166955       5.731068       1.028625       1.343945       9.736156       4.347580      15.033639           0.057199
          214              O       5.384788      12.256561      19.797830      -0.531971      35.071458 0.52829994E+03  0.12653768E+05                                 8.538688                            7.104908       0.328197       2.141716                    0.999273      27.703746      72.860935       0.713673       0.358317      -1.138708      -0.002476      -0.015164      -0.003168       0.015688      -0.011787      -0.011918      -0.054969       0.070001      -0.093635      -0.082692       0.029955       0.052737              9.834861       5.558808      -0.205235       0.864871       9.156272      -4.254350      14.789503          -0.050512
          215              O       3.192944      10.176903      17.885724      -0.540479      38.440935 0.57292309E+03  0.14006876E+05                                 9.115064                            7.432952       0.205572       2.101525                    0.998421      28.062078      74.621000       0.692793       0.361624      -1.135829       0.005405       0.021295       0.005832       0.022731      -0.063945      -0.006119      -0.003118      -0.019587       0.138707      -0.088140       0.041094       0.047046             10.589413      15.234862      -4.647197       0.162059      10.716506       0.038923       5.816873           0.049057
          216              O       3.206879      12.414642      18.042267      -0.516155      35.866378 0.52939068E+03  0.12693092E+05                                 8.700711                            7.142346       0.215469       2.116661                    0.998394      27.421003      72.278617       0.706933       0.361357      -1.135709       0.008435      -0.020951       0.003065       0.022792       0.059704       0.005752      -0.004447      -0.014323       0.104361      -0.077992       0.035222       0.042770             10.071106      14.326175       4.293034       0.336312      10.272825       0.291137       5.614317          -0.055985

******************************************************
Auxiliary information for the entire system
The total spin magnetic moment of the unit cell is   1.994863
The total net atomic charge of the unit cell is   0.000002
Accuracy of reproducing the electrostatic potential in the unit cell:
  The inner radius (bohr) =    5.0000
  The outer radius (bohr) =   12.0000
  Valid grid points have density less than (e/(bohr^3)) =    0.0001
  The number of valid grid points were=        88554
  The rms potential error without charges in kcal/mol is=      3.96569
  The rms potential error with partial charges in kcal/mol is=      0.49594
  The RRMSE value at monopole order=      0.12506
  The rms potential error with partial charges and cloud penetration in kcal/mol is=      0.49263
  The RRMSE value at monopole order with cloud penetration is=      0.12422
  The rms potential error with partial charges and atomic dipoles in kcal/mol is=      0.55896
  The RRMSE value at dipole order=      0.14095
  The rms potential error with partial charges, atomic dipoles and cloud penetration in kcal/mol is=      0.53785
  The RRMSE value at dipole order with cloud penetration=      0.13562

******************************************************
The electron densities and ab initio electrostatic potential were computed in VASP using the PBE functional and
projector augmented wave method. See the main text of the journal article for a description of computational details.
The atomic charges, dipoles, and quadrupoles were computed with the DDEC6 method as described in
(a) T. A. Manz and N. Gabaldon Limas, RSC Adv. 6 (2016) 47771-47801 DOI: 10.1039/c6ra04656h
(b) N. Gabaldon Limas and T. A. Manz, RSC Adv. 8 (2018) 2678-2707 DOI: 10.1039/c7ra11829e.
For each atom in the material, the electron cloud parameters were fit to the spherically averaged atom-in-material
electron density using radial positions for which this density was between 10^-4 and 10^-2 electrons per cubic bohr.
The polarizabilities, dispersion coefficients, and quantum Drude oscillator (QDO) parameters were fit using the MCLF method.
The magnetic structure of the system was optimized in VASP from the default ferromagnetic initial guess using spin polarization.
The atomic spin moments (ASMs) were computed on this optimized magnetic structure using the DDEC6 partition as inputs
to the method of T. A. Manz and D. S. Sholl, J. Chem. Theory Comput. 7 (2011) 4146-4164 DOI: 10.1021/ct200539n.
The RMSE and RRMSE were computed using a uniform grid with Ewald summation.
