# Supplementary material for: A collection of forcefield precursors for metal–organic frameworks
Source: RSC Adv. 2019 Nov 13;9(63):36492–507. doi: 10.1039/c9ra07327b (PMC9075174; doi:10.1039/c9ra07327b)
Supplement: RA-009-C9RA07327B-s4989 [file RA-009-C9RA07327B-s4989.xyz]

   54
jmolscript: load "" {1 1 1} spacegroup "x,y,z" unitcell [{      7.922000     0.000000     0.000000 }, {      1.789243     8.810148     0.000000 }, {      1.894136     3.941232     9.876261 }]
Cu     7.781936     9.065012     9.424718     0.787645
Cu     3.823443     3.686368     0.451543     0.787787
H      7.512524     8.705318     0.797014     0.124535
H      2.758205     5.988699     9.116777     0.125022
H      4.112939     4.853350     4.468020     0.125202
H      7.256493     7.042527     3.279906     0.120487
H      8.136536    11.546139     7.681756     0.083322
H      7.231503     3.294724     5.670949     0.120353
H      3.643209     9.105473     6.148960     0.119683
H     10.513196     8.631550     8.098534     0.087941
H      4.092855     4.046062     9.079247     0.124535
H      8.847174     6.762681     0.759484     0.125018
H      7.492440     7.898030     5.408241     0.125203
H      4.348886     5.708853     6.596355     0.120486
H      3.468843     1.205241     2.194505     0.083328
H      4.373876     9.456656     4.205312     0.120359
H      7.962170     3.645907     3.727301     0.119688
H      1.092183     4.119830     1.777727     0.087946
C      6.295586     2.381961     0.109626     0.550533
C      5.548271     5.287469     2.268577     0.569808
C      7.133933     1.150465     0.059258    -0.010183
C      8.388041     8.745827     0.487887    -0.107386
C      2.421660     5.178276     9.423928    -0.103630
C      5.710729     5.854404     3.647303    -0.010442
C      4.793773     5.457630     4.657645    -0.105987
C      6.673050     6.765763     3.948529    -0.114127
C      8.820505    11.013524     7.344975     0.106593
C      7.560827     2.555569     6.130195    -0.194176
C     10.357785    10.627040     5.603790     0.106496
C      2.904855     9.607346     6.408706    -0.192691
C     10.194380     9.342977     7.591882     0.111358
C      5.309793    10.369419     9.766635     0.550532
C      6.057108     7.463911     7.607684     0.569806
C      4.471446    11.600915     9.817003    -0.010184
C      3.217338     4.005553     9.388374    -0.107382
C      9.183719     7.573104     0.452333    -0.103629
C      5.894650     6.896976     6.228958    -0.010443
C      6.811606     7.293750     5.218616    -0.105981
C      4.932329     5.985617     5.927732    -0.114129
C      2.784874     1.737856     2.531286     0.106593
C      4.044552    10.195811     3.746066    -0.194172
C      1.247594     2.124340     4.272471     0.106508
C      8.700524     3.144034     3.467555    -0.192687
C      1.410999     3.408403     2.284379     0.111365
N      9.190126    10.004566     8.061992    -0.224807
N      2.415253     2.746814     1.814269    -0.224820
O      5.090660     2.270576     0.492825    -0.505516
O      8.766309     7.462003     9.627379    -0.527096
O      4.603636     4.454912     2.118458    -0.541044
O      6.339848     5.675337     1.372800    -0.501997
O      6.514719    10.480804     9.383436    -0.505503
O      2.839070     5.289377     0.248882    -0.527091
O      7.001743     8.296468     7.757803    -0.541023
O      5.265531     7.076043     8.503461    -0.502007

The following XYZ coordinates are in angstroms. Other properties are in atomic units.
The sperically averaged electron density of each atom fit to a function of the form exp(a - br)
eigen_1, eigen_2 and eigen_3 are the three eigenvalues of traceless quadrupole moment tensor
  atom number  atomic symbol              X              Y              Z     net charge C6 coefficient C8 coefficient C10 coefficient fluctuating dipole atomic polarizability isotropic forcefield polarizability              a              b squared Pearson coefficient          <r^3>          <r^4>         wp_QDO          m_QDO          q_QDO       dipole_x       dipole_y       dipole_z         dipole            Qxy            Qxz            Qyz     Q(x^2-y^2)  Q(3z^2 - R^2)        eigen_1        eigen_2        eigen_3 static polarizability      alpha(xx)      alpha(xy)      alpha(xz)      alpha(yy)      alpha(yz)      alpha(zz) atomic spin moment
            1             Cu       7.781936       9.065012       9.424718       0.787645      65.551364 0.11197422E+04  0.31099494E+05                                13.972494                           11.547532       1.195852       2.293829                    0.994442      41.946792     104.330796       0.493832       0.446572      -1.121423       0.057883       0.038867      -0.030629       0.076153      -0.145727       0.103969       0.075159      -0.102654       0.154882      -0.237279       0.108524       0.128755             16.513959      14.813586      -2.357786       0.155554      16.365918       1.147982      18.362374           0.000534
            2             Cu       3.823443       3.686368       0.451543       0.787787      65.551815 0.11197639E+04  0.31099625E+05                                13.970966                           11.546357       1.196471       2.294039                    0.994443      41.947698     104.325471       0.493950       0.446473      -1.121508      -0.057870      -0.038849       0.030599       0.076121      -0.145448       0.103754       0.075027      -0.102427       0.154746      -0.236829       0.108351       0.128478             16.512051      14.811890      -2.357458       0.155543      16.364017       1.147818      18.360245          -0.000519
            3              H       7.512524       8.705318       0.797014       0.124535       0.960396 0.68563908E+01  0.65220272E+02                                 1.650543                            1.564226      -0.988994       2.420537                    0.998179       3.448983       9.724731       0.481154       1.338242      -0.696148      -0.039669      -0.004624       0.010771       0.041365       0.004298      -0.006864      -0.002454       0.012726      -0.027273      -0.011354      -0.003121       0.014475              1.685717       2.114391      -0.012311      -0.280566       1.519746      -0.018521       1.423016          -0.000001
            4              H       2.758205       5.988699       9.116777       0.125022       1.025806 0.73385276E+01  0.71497122E+02                                 1.762374                            1.645583      -1.299057       2.272900                    0.994045       3.708747      10.825700       0.454323       1.383763      -0.685576       0.015935       0.036872      -0.013434       0.042355       0.003482      -0.005338      -0.007289      -0.010874      -0.023144      -0.011964      -0.001803       0.013767              1.822738       1.682651       0.250207      -0.138586       2.258912      -0.265729       1.526649           0.000001
            5              H       4.112939       4.853350       4.468020       0.125202       0.990249 0.70924728E+01  0.67396209E+02                                 1.622932                            1.543801      -0.979551       2.423587                    0.998440       3.334969       9.111298       0.511508       1.260132      -0.713437      -0.031393      -0.025729      -0.007178       0.041219       0.013310      -0.003626       0.000759       0.006790       0.000792      -0.014419       0.000388       0.014031              1.642848       1.748925       0.428417       0.166613       1.669707       0.198810       1.509912           0.000004
            6              H       7.256493       7.042527       3.279906       0.120487       0.976112 0.69230108E+01  0.65484495E+02                                 1.618838                            1.533358      -0.886839       2.463999                    0.999017       3.335310       9.134605       0.508439       1.273572      -0.710514       0.024301       0.012895      -0.026740       0.038364       0.010649      -0.005924      -0.000070       0.007511       0.003887      -0.012805       0.000008       0.012796              1.642133       1.616249       0.169156      -0.371443       1.415627      -0.123574       1.894524          -0.000001
            7              H       8.136536      11.546139       7.681756       0.083322       1.097843 0.77972007E+01  0.76046202E+02                                 1.754484                            1.628512      -0.901689       2.438765                    0.998608       3.554644       9.914094       0.492371       1.275482      -0.709620      -0.031857       0.024761       0.017416       0.043947      -0.013273      -0.005510      -0.001806      -0.006959      -0.002358      -0.015392       0.001011       0.014381              1.803863       2.030013      -0.418417      -0.389182       1.741345       0.188300       1.640230          -0.000003
            8              H       7.231503       3.294724       5.670949       0.120353       1.007605 0.72404276E+01  0.69544451E+02                                 1.669180                            1.580192      -1.070246       2.374193                    0.996943       3.521850       9.851234       0.493084       1.293262      -0.704887      -0.009697       0.026033      -0.015438       0.031782      -0.007490      -0.005616      -0.005056      -0.007067       0.007074      -0.013076       0.005261       0.007815              1.686229       1.450139      -0.271119       0.058107       1.892833      -0.402576       1.715713           0.000002
            9              H       3.643209       9.105473       6.148960       0.119683       0.976992 0.70447802E+01  0.67535231E+02                                 1.666453                            1.583066      -1.092653       2.363158                    0.996493       3.578126      10.161183       0.478940       1.334019      -0.696004       0.027460      -0.014999      -0.006348       0.031927      -0.007105      -0.003281      -0.006691       0.006352       0.007452      -0.012652       0.005499       0.007153              1.682091       1.891694      -0.399697      -0.239192       1.586535       0.044148       1.568043           0.000002
           10              H      10.513196       8.631550       8.098534       0.087941       1.068665 0.74997674E+01  0.73188094E+02                                 1.788403                            1.645098      -1.132020       2.337419                    0.995581       3.724843      10.747671       0.463817       1.353216      -0.692031       0.016016      -0.034089       0.027272       0.046501      -0.011836      -0.002800      -0.008256      -0.005945       0.005763      -0.016229       0.002623       0.013606              1.862396       1.634901      -0.261223       0.173100       2.082625      -0.541661       1.869662          -0.000001
           11              H       4.092855       4.046062       9.079247       0.124535       0.960385 0.68562880E+01  0.65219073E+02                                 1.650535                            1.564218      -0.988991       2.420542                    0.998179       3.448957       9.724653       0.481154       1.338248      -0.696147       0.039669       0.004619      -0.010770       0.041364       0.004295      -0.006864      -0.002453       0.012724      -0.027276      -0.011355      -0.003118       0.014473              1.685708       2.114379      -0.012311      -0.280565       1.519737      -0.018521       1.423009           0.000001
           12              H       8.847174       6.762681       0.759484       0.125018       1.025840 0.73388106E+01  0.71500370E+02                                 1.762389                            1.645596      -1.299102       2.272873                    0.994044       3.708792      10.825770       0.454330       1.383731      -0.685582      -0.015940      -0.036870       0.013437       0.042356       0.003485      -0.005339      -0.007291      -0.010871      -0.023138      -0.011963      -0.001805       0.013768              1.822753       1.682666       0.250211      -0.138588       2.258933      -0.265732       1.526661          -0.000003
           13              H       7.492440       7.898030       5.408241       0.125203       0.990235 0.70923504E+01  0.67394788E+02                                 1.622922                            1.543792      -0.979536       2.423599                    0.998440       3.334939       9.111213       0.511507       1.260139      -0.713436       0.031392       0.025729       0.007180       0.041219       0.013310      -0.003626       0.000760       0.006789       0.000795      -0.014420       0.000390       0.014030              1.642838       1.748915       0.428414       0.166612       1.669697       0.198807       1.509902          -0.000004
           14              H       4.348886       5.708853       6.596355       0.120486       0.976146 0.69233098E+01  0.65487972E+02                                 1.618865                            1.533382      -0.886897       2.463964                    0.999017       3.335381       9.134818       0.508440       1.273557      -0.710517      -0.024302      -0.012898       0.026736       0.038364       0.010649      -0.005923      -0.000072       0.007512       0.003875      -0.012802       0.000004       0.012798              1.642161       1.616276       0.169161      -0.371451       1.415649      -0.123576       1.894558           0.000003
           15              H       3.468843       1.205241       2.194505       0.083328       1.097843 0.77972027E+01  0.76046269E+02                                 1.754487                            1.628514      -0.901686       2.438767                    0.998608       3.554648       9.914127       0.492370       1.275486      -0.709619       0.031857      -0.024762      -0.017415       0.043947      -0.013273      -0.005510      -0.001806      -0.006961      -0.002359      -0.015392       0.001011       0.014381              1.803866       2.030016      -0.418417      -0.389183       1.741348       0.188300       1.640233           0.000006
           16              H       4.373876       9.456656       4.205312       0.120359       1.007594 0.72403288E+01  0.69543250E+02                                 1.669166                            1.580179      -1.070239       2.374198                    0.996943       3.521823       9.851133       0.493087       1.293260      -0.704887       0.009697      -0.026033       0.015439       0.031782      -0.007490      -0.005616      -0.005056      -0.007067       0.007074      -0.013075       0.005261       0.007815              1.686214       1.450128      -0.271116       0.058107       1.892816      -0.402571       1.715699           0.000003
           17              H       7.962170       3.645907       3.727301       0.119688       0.976984 0.70447052E+01  0.67534323E+02                                 1.666443                            1.583057      -1.092651       2.363161                    0.996493       3.578103      10.161099       0.478942       1.334018      -0.696004      -0.027460       0.014999       0.006348       0.031927      -0.007105      -0.003281      -0.006691       0.006352       0.007452      -0.012652       0.005499       0.007153              1.682080       1.891682      -0.399693      -0.239190       1.586526       0.044147       1.568033           0.000002
           18              H       1.092183       4.119830       1.777727       0.087946       1.068653 0.74996576E+01  0.73186728E+02                                 1.788387                            1.645084      -1.131998       2.337431                    0.995581       3.724810      10.747541       0.463820       1.353213      -0.692032      -0.016018       0.034089      -0.027272       0.046501      -0.011836      -0.002801      -0.008255      -0.005945       0.005763      -0.016229       0.002624       0.013605              1.862379       1.634886      -0.261220       0.173099       2.082606      -0.541654       1.869645           0.000001
           19              C       6.295586       2.381961       0.109626       0.550533      25.381179 0.28255397E+03  0.60249687E+04                                 7.972146                            5.945588      -0.000771       2.042964                    0.999720      23.205557      65.665021       0.612256       0.469158      -1.022564      -0.032255       0.052151       0.001827       0.061347       0.035517       0.032201       0.019353       0.020008       0.287589      -0.084930      -0.022769       0.107699              9.513035      10.880054      -3.380959      -1.052126      12.843475      -0.543650       4.815577          -0.000006
           20              C       5.548271       5.287469       2.268577       0.569808      23.617054 0.25836653E+03  0.53953722E+04                                 7.609627                            5.697290       0.000716       2.052912                    0.999670      22.671244      63.797003       0.622571       0.471120      -1.019974      -0.009569      -0.021198      -0.055504       0.060180      -0.070441       0.009638      -0.035482      -0.023148      -0.199694      -0.078629      -0.032338       0.110967              9.006016       7.099277       2.230907       0.498332       6.775802       2.730113      13.142967          -0.000006
           21              C       7.133933       1.150465       0.059258      -0.010183      37.399904 0.44580309E+03  0.10466705E+05                                 9.675838                            6.986954       0.052836       2.020955                    0.999283      27.236033      76.322243       0.635295       0.410643      -1.076096       0.022448      -0.033239       0.001123       0.040125       0.000976       0.002774      -0.000629       0.009867      -0.015927      -0.006058      -0.002167       0.008225             11.840499      12.975045      -4.145602      -1.569398      17.062292      -0.689251       5.484161           0.000002
           22              C       8.388041       8.745827       0.487887      -0.107386      34.139382 0.45349865E+03  0.10805969E+05                                 9.270107                            7.197203      -0.005094       1.973256                    0.999470      29.595447      86.466120       0.600117       0.428334      -1.053680       0.014010      -0.008649      -0.016243       0.023128       0.008859      -0.001134       0.006628       0.040944      -0.000665      -0.024088       0.001668       0.022420             10.599112      10.530858      -2.155332      -1.379118      15.761842      -0.823725       5.504636          -0.000004
           23              C       2.421660       5.178276       9.423928      -0.103630      34.808236 0.47297284E+03  0.11415113E+05                                 9.473835                            7.413242      -0.194692       1.911333                    0.998885      30.119016      89.223223       0.582439       0.435724      -1.046792      -0.000103      -0.019921       0.014397       0.024579       0.010673       0.006358      -0.009910      -0.014036       0.020229      -0.020243       0.004777       0.015466             10.789823      12.660462      -2.651968      -1.751811      13.905350      -0.522437       5.803656          -0.000005
           24              C       5.710729       5.854404       3.647303      -0.010442      36.463892 0.43744473E+03  0.10210606E+05                                 9.508593                            6.923481       0.095080       2.035888                    0.999339      26.955523      75.042264       0.638588       0.410920      -1.077114       0.000335       0.018051       0.031448       0.036262       0.001211      -0.002376      -0.003737       0.005718       0.003625      -0.005536       0.000054       0.005482             11.523242       8.062980       2.794519       0.910064       8.839935       4.712541      17.666810           0.000001
           25              C       4.793773       5.457630       4.657645      -0.105987      32.425980 0.42990502E+03  0.10067658E+05                                 8.818765                            6.917432       0.146520       2.019218                    0.999578      28.968887      82.819594       0.626616       0.417396      -1.064752       0.010173       0.017878       0.008936       0.022427       0.016679       0.006009      -0.006197       0.004972      -0.043790      -0.021062      -0.003107       0.024169              9.901331       7.459539       2.132655      -0.181971       7.483496       3.059189      14.760959           0.000011
           26              C       6.673050       6.765763       3.948529      -0.114127      32.244820 0.41444874E+03  0.96331109E+04                                 8.793860                            6.797732       0.194529       2.036722                    0.999524      28.873856      82.682235       0.630263       0.418108      -1.062547      -0.011176       0.001683       0.020452       0.023367      -0.001484      -0.015501      -0.019390       0.016144      -0.015465      -0.028594       0.004794       0.023800              9.965038       7.559793       2.594867       0.586813       8.352702       3.586672      13.982617          -0.000001
           27              C       8.820505      11.013524       7.344975       0.106593      25.201374 0.31491454E+03  0.68709449E+04                                 7.603050                            6.023026       0.100614       2.055345                    0.999683      25.708280      72.595991       0.649852       0.431984      -1.048228       0.025259      -0.042572       0.003661       0.049637       0.010699       0.012027       0.034260       0.017886      -0.093468      -0.051715       0.010529       0.041186              8.374450       7.324212      -1.210607      -2.639346       7.791594      -2.160344      10.007543           0.000002
           28              C       7.560827       2.555569       6.130195      -0.194176      32.012196 0.43094078E+03  0.10117658E+05                                 8.748765                            6.934817       0.218897       2.045041                    0.999763      29.481451      84.930589       0.623390       0.418489      -1.061987       0.002260      -0.003396       0.006341       0.007540       0.006430       0.016500      -0.011380      -0.023162      -0.007871      -0.027112       0.007980       0.019132              9.607310       8.468937      -1.463781      -3.744517       7.950966      -2.164512      12.402025           0.000009
           29              C      10.357785      10.627040       5.603790       0.106496      33.181138 0.38297207E+03  0.86714641E+04                                 9.008820                            6.539565      -0.004308       2.016455                    0.999283      25.676745      71.061459       0.645980       0.418757      -1.068992      -0.002081      -0.002143       0.003605       0.004682       0.004102      -0.001852      -0.000763       0.004201       0.006835      -0.005761       0.000818       0.004943             10.771995       8.521981      -0.907033      -4.579560       7.718773      -3.356824      16.075233           0.000022
           30              C       2.904855       9.607346       6.408706      -0.192691      32.547991 0.44093770E+03  0.10409179E+05                                 8.859973                            7.015315       0.258603       2.058711                    0.999697      29.528497      85.226715       0.619896       0.418551      -1.062224       0.000611       0.010491       0.006508       0.012361      -0.005887       0.000495       0.013123       0.027551      -0.041363      -0.024264       0.002237       0.022027              9.823741       8.434795      -1.417195      -2.662693       8.112706      -3.394647      12.923721           0.000005
           31              C      10.194380       9.342977       7.591882       0.111358      25.319003 0.31759983E+03  0.69632988E+04                                 7.714041                            6.105336       0.025004       2.036563                    0.999047      25.819182      73.743180       0.634748       0.440119      -1.040497      -0.033397       0.033890      -0.002061       0.047625       0.020385       0.039294       0.003264      -0.007768      -0.059275      -0.049693       0.004205       0.045488              8.556249       8.437692      -1.466250      -2.364796       7.268518      -2.219105       9.962535           0.000010
           32              C       5.309793      10.369419       9.766635       0.550532      25.381378 0.28255660E+03  0.60250371E+04                                 7.972175                            5.945606      -0.000740       2.042970                    0.999720      23.205683      65.665392       0.612257       0.469157      -1.022565       0.032259      -0.052149      -0.001828       0.061347       0.035522       0.032202       0.019343       0.019956       0.287617      -0.084933      -0.022770       0.107704              9.513074      10.880152      -3.380999      -1.052141      12.843478      -0.543634       4.815591          -0.000006
           33              C       6.057108       7.463911       7.607684       0.569806      23.617244 0.25836899E+03  0.53954376E+04                                 7.609667                            5.697317       0.000719       2.052910                    0.999670      22.671390      63.797536       0.622570       0.471120      -1.019974       0.009568       0.021199       0.055506       0.060182      -0.070451       0.009625      -0.035495      -0.023168      -0.199643      -0.078628      -0.032343       0.110971              9.006065       7.099331       2.230941       0.498374       6.775859       2.730153      13.143005          -0.000001
           34              C       4.471446      11.600915       9.817003      -0.010184      37.400046 0.44580495E+03  0.10466761E+05                                 9.675861                            6.986968       0.052830       2.020952                    0.999283      27.236100      76.322486       0.635294       0.410643      -1.076096      -0.022448       0.033240      -0.001124       0.040126       0.000972       0.002773      -0.000628       0.009883      -0.015915      -0.006052      -0.002177       0.008230             11.840530      12.975134      -4.145639      -1.569414      17.062283      -0.689236       5.484173          -0.000000
           35              C       3.217338       4.005553       9.388374      -0.107382      34.139085 0.45349432E+03  0.10805835E+05                                 9.270044                            7.197160      -0.005081       1.973265                    0.999470      29.595269      86.465358       0.600120       0.428333      -1.053681      -0.014007       0.008641       0.016240       0.023122       0.008845      -0.001133       0.006634       0.040945      -0.000675      -0.024085       0.001669       0.022417             10.599035      10.530792      -2.155325      -1.379110      15.761711      -0.823717       5.504603          -0.000004
           36              C       9.183719       7.573104       0.452333      -0.103629      34.808391 0.47297458E+03  0.11415167E+05                                 9.473859                            7.413256      -0.194695       1.911328                    0.998885      30.119154      89.223730       0.582439       0.435724      -1.046792       0.000097       0.019928      -0.014396       0.024584       0.010683       0.006354      -0.009914      -0.014010       0.020251      -0.020247       0.004779       0.015468             10.789853      12.660513      -2.651964      -1.751821      13.905378      -0.522437       5.803668          -0.000004
           37              C       5.894650       6.896976       6.228958      -0.010443      36.464087 0.43744711E+03  0.10210677E+05                                 9.508628                            6.923500       0.095058       2.035880                    0.999339      26.955616      75.042629       0.638587       0.410920      -1.077113      -0.000334      -0.018051      -0.031449       0.036263       0.001212      -0.002370      -0.003736       0.005709       0.003610      -0.005531       0.000057       0.005474             11.523287       8.063022       2.794552       0.910104       8.839992       4.712583      17.666847          -0.000000
           38              C       6.811606       7.293750       5.218616      -0.105981      32.425607 0.42989992E+03  0.10067504E+05                                 8.818692                            6.917386       0.146532       2.019226                    0.999578      28.968668      82.818715       0.626619       0.417396      -1.064753      -0.010173      -0.017875      -0.008932       0.022422       0.016679       0.006013      -0.006190       0.004966      -0.043776      -0.021056      -0.003110       0.024165              9.901238       7.459487       2.132642      -0.181970       7.483435       3.059147      14.760792          -0.000005
           39              C       4.932329       5.985617       5.927732      -0.114129      32.245285 0.41445492E+03  0.96332982E+04                                 8.793958                            6.797794       0.194486       2.036703                    0.999523      28.874167      82.683535       0.630258       0.418109      -1.062545       0.011177      -0.001686      -0.020458       0.023373      -0.001481      -0.015497      -0.019397       0.016147      -0.015512      -0.028602       0.004802       0.023801              9.965159       7.559877       2.594904       0.586830       8.352804       3.586733      13.982796           0.000011
           40              C       2.784874       1.737856       2.531286       0.106593      25.201521 0.31491684E+03  0.68710120E+04                                 7.603090                            6.023058       0.100611       2.055343                    0.999683      25.708415      72.596615       0.649848       0.431986      -1.048226      -0.025262       0.042571      -0.003661       0.049637       0.010697       0.012028       0.034259       0.017882      -0.093476      -0.051716       0.010531       0.041185              8.374491       7.324254      -1.210621      -2.639358       7.791627      -2.160341      10.007592           0.000022
           41              C       4.044552      10.195811       3.746066      -0.194172      32.012084 0.43093872E+03  0.10117596E+05                                 8.748743                            6.934801       0.218900       2.045044                    0.999763      29.481355      84.930223       0.623391       0.418489      -1.061987      -0.002261       0.003395      -0.006341       0.007539       0.006431       0.016500      -0.011379      -0.023161      -0.007866      -0.027111       0.007981       0.019131              9.607285       8.468914      -1.463772      -3.744512       7.950936      -2.164502      12.402006           0.000016
           42              C       1.247594       2.124340       4.272471       0.106508      33.180998 0.38297017E+03  0.86714108E+04                                 9.008802                            6.539553      -0.004308       2.016456                    0.999283      25.676661      71.061201       0.645980       0.418757      -1.068991       0.002081       0.002143      -0.003605       0.004682       0.004102      -0.001850      -0.000762       0.004200       0.006831      -0.005760       0.000819       0.004941             10.771975       8.521963      -0.907026      -4.579556       7.718751      -3.356814      16.075209           0.000026
           43              C       8.700524       3.144034       3.467555      -0.192687      32.547846 0.44093543E+03  0.10409110E+05                                 8.859943                            7.015296       0.258604       2.058713                    0.999697      29.528389      85.226283       0.619897       0.418551      -1.062225      -0.000612      -0.010491      -0.006509       0.012361      -0.005887       0.000496       0.013122       0.027549      -0.041356      -0.024261       0.002237       0.022025              9.823703       8.434762      -1.417192      -2.662678       8.112674      -3.394628      12.923673           0.000010
           44              C       1.410999       3.408403       2.284379       0.111365      25.318888 0.31759824E+03  0.69632558E+04                                 7.714019                            6.105325       0.025021       2.036571                    0.999047      25.819113      73.742967       0.634748       0.440120      -1.040497       0.033395      -0.033893       0.002060       0.047626       0.020382       0.039295       0.003265      -0.007765      -0.059275      -0.049693       0.004205       0.045488              8.556219       8.437655      -1.466254      -2.364765       7.268505      -2.219096       9.962497           0.000023
           45              N       9.190126      10.004566       8.061992      -0.224807      34.526237 0.49211867E+03  0.11755938E+05                                 8.922627                            7.255744       0.053241       2.052196                    0.998156      27.470360      75.795362       0.639136       0.401167      -1.090428       0.062926       0.024901      -0.153411       0.167674      -0.018840       0.055880       0.020740      -0.017693      -0.276685      -0.116956       0.048157       0.068799              9.903055      10.454803      -1.093468      -2.585515       9.638790      -2.500523       9.615571           0.000008
           46              N       2.415253       2.746814       1.814269      -0.224820      34.527001 0.49213223E+03  0.11756350E+05                                 8.922768                            7.255859       0.053173       2.052169                    0.998156      27.470781      75.796959       0.639129       0.401169      -1.090426      -0.062932      -0.024903       0.153416       0.167681      -0.018839       0.055880       0.020737      -0.017690      -0.276688      -0.116955       0.048157       0.068798              9.903206      10.454955      -1.093485      -2.585547       9.638936      -2.500563       9.615727           0.000024
           47              O       5.090660       2.270576       0.492825      -0.505516      37.580857 0.56369643E+03  0.13730363E+05                                 8.977484                            7.390021       0.165065       2.101122                    0.998307      27.525287      73.143181       0.692137       0.363310      -1.134106       0.011285       0.012041      -0.000700       0.016518      -0.008322       0.001810       0.026928       0.110378       0.102807      -0.079358       0.038658       0.040700             10.186086      15.172640      -3.440572      -2.284430       8.918360       0.406328       6.467259          -0.000059
           48              O       8.766309       7.462003       9.627379      -0.527096      39.831843 0.63084889E+03  0.15780034E+05                                 9.335874                            7.827494       0.198686       2.107997                    0.997391      28.065194      75.193583       0.672314       0.364210      -1.135165      -0.007634      -0.003805       0.002563       0.008906       0.038335       0.011467      -0.014425      -0.103226       0.023351      -0.071222       0.008889       0.062333             10.534533       8.468502      -0.622185       0.044085      16.243274      -2.488852       6.891822           0.000083
           49              O       4.603636       4.454912       2.118458      -0.541044      39.159379 0.60691035E+03  0.15059516E+05                                 9.234582                            7.689814       0.231463       2.107984                    0.998536      28.326868      75.991166       0.675587       0.365375      -1.132422       0.011493       0.005397      -0.001225       0.012757      -0.008055       0.037668       0.009140      -0.016183      -0.211187      -0.084247       0.036994       0.047252             10.386828      10.677193       4.494390       3.100665       9.926026       3.267725      10.557265          -0.000064
           50              O       6.339848       5.675337       1.372800      -0.501997      35.693625 0.55604804E+03  0.13471682E+05                                 8.625029                            7.323136       0.406383       2.190001                    0.997683      27.069540      71.285702       0.699010       0.361671      -1.137597      -0.013945      -0.015958      -0.001574       0.021251      -0.035950      -0.028846      -0.025918      -0.001322       0.037306      -0.062272       0.029075       0.033198              9.551084       8.106746       1.084586      -1.912411       6.504885       0.188468      14.041621           0.000084
           51              O       6.514719      10.480804       9.383436      -0.505503      37.579781 0.56367546E+03  0.13729808E+05                                 8.977632                            7.390118       0.164958       2.101094                    0.998308      27.524186      73.141590       0.692095       0.363333      -1.134081      -0.011292      -0.012116       0.000714       0.016578      -0.008392       0.001815       0.026910       0.110255       0.102595      -0.079272       0.038640       0.040632             10.186286      15.172956      -3.440718      -2.284469       8.918548       0.406355       6.467353           0.000061
           52              O       2.839070       5.289377       0.248882      -0.527091      39.833132 0.63087474E+03  0.15780723E+05                                 9.335676                            7.827355       0.198842       2.108041                    0.997390      28.066393      75.195049       0.672363       0.364182      -1.135196       0.007560       0.003812      -0.002540       0.008840       0.038458       0.011482      -0.014425      -0.103262       0.023608      -0.071353       0.008979       0.062374             10.534278       8.468334      -0.622099       0.044063      16.242813      -2.488781       6.891686          -0.000081
           53              O       7.001743       8.296468       7.757803      -0.541023      39.158011 0.60688340E+03  0.15058756E+05                                 9.234650                            7.689850       0.231336       2.107953                    0.998536      28.325723      75.989110       0.675555       0.365394      -1.132401      -0.011519      -0.005398       0.001297       0.012787      -0.008043       0.037676       0.009176      -0.016175      -0.210844      -0.084162       0.036982       0.047179             10.386927      10.677282       4.494441       3.100750       9.926120       3.267803      10.557380           0.000070
           54              O       5.265531       7.076043       8.503461      -0.502007      35.695285 0.55608037E+03  0.13472585E+05                                 8.625000                            7.323123       0.406507       2.190030                    0.997682      27.070835      71.288108       0.699047       0.361648      -1.137621       0.013917       0.015927       0.001564       0.021209      -0.036000      -0.028910      -0.025995      -0.001310       0.037090      -0.062380       0.029154       0.033225              9.551036       8.106736       1.084591      -1.912409       6.504868       0.188453      14.041503          -0.000080

******************************************************
Auxiliary information for the entire system
The total spin magnetic moment of the unit cell is   0.000199
The total net atomic charge of the unit cell is   -0.000001
Accuracy of reproducing the electrostatic potential in the unit cell:
  The inner radius (bohr) =    5.0000
  The outer radius (bohr) =   12.0000
  Valid grid points have density less than (e/(bohr^3)) =    0.0001
  The number of valid grid points were=         2430
  The rms potential error without charges in kcal/mol is=      1.47087
  The rms potential error with partial charges in kcal/mol is=      0.55176
  The RRMSE value at monopole order=      0.37512
  The rms potential error with partial charges and cloud penetration in kcal/mol is=      0.54111
  The RRMSE value at monopole order with cloud penetration is=      0.36788
  The rms potential error with partial charges and atomic dipoles in kcal/mol is=      0.42972
  The RRMSE value at dipole order=      0.29215
  The rms potential error with partial charges, atomic dipoles and cloud penetration in kcal/mol is=      0.41252
  The RRMSE value at dipole order with cloud penetration=      0.28046

******************************************************
The electron densities and ab initio electrostatic potential were computed in VASP using the PBE functional and
projector augmented wave method. See the main text of the journal article for a description of computational details.
The atomic charges, dipoles, and quadrupoles were computed with the DDEC6 method as described in
(a) T. A. Manz and N. Gabaldon Limas, RSC Adv. 6 (2016) 47771-47801 DOI: 10.1039/c6ra04656h
(b) N. Gabaldon Limas and T. A. Manz, RSC Adv. 8 (2018) 2678-2707 DOI: 10.1039/c7ra11829e.
For each atom in the material, the electron cloud parameters were fit to the spherically averaged atom-in-material
electron density using radial positions for which this density was between 10^-4 and 10^-2 electrons per cubic bohr.
The polarizabilities, dispersion coefficients, and quantum Drude oscillator (QDO) parameters were fit using the MCLF method.
The magnetic structure of the system was optimized in VASP from the default ferromagnetic initial guess using spin polarization.
The atomic spin moments (ASMs) were computed on this optimized magnetic structure using the DDEC6 partition as inputs
to the method of T. A. Manz and D. S. Sholl, J. Chem. Theory Comput. 7 (2011) 4146-4164 DOI: 10.1021/ct200539n.
The RMSE and RRMSE were computed using a uniform grid with Ewald summation.
