# Supplementary material for: A collection of forcefield precursors for metal–organic frameworks
Source: RSC Adv. 2019 Nov 13;9(63):36492–507. doi: 10.1039/c9ra07327b (PMC9075174; doi:10.1039/c9ra07327b)
Supplement: RA-009-C9RA07327B-s4990 [file RA-009-C9RA07327B-s4990.xyz]

  116
jmolscript: load "" {1 1 1} spacegroup "x,y,z" unitcell [{     10.806000     0.000000     0.000000 }, {     -0.161665    10.832794     0.000000 }, {     -2.026212    -0.169963    16.142443 }]
Cu     1.707008     8.972971    12.546391     0.790108
Cu     1.694321     8.971782     9.891766     0.785776
Cu     6.911115     1.689860     3.596052     0.790047
Cu     6.923802     1.691049     6.250677     0.785808
H      3.399961     9.475738    15.096413     0.087504
H      5.273687     9.583617     1.249425     0.128233
H      1.562569     8.157580     0.879763     0.126248
H     -0.171748     7.989866    14.750964     0.094202
H      5.922966     8.964583     9.217335     0.115984
H      8.222882     8.929277     9.175365     0.118847
H      5.964776     9.011074    13.238418     0.117689
H      8.279834     8.997281    13.210975     0.113242
H      1.756101     2.384387     9.251234     0.118335
H      1.347330     8.717984     3.007337     0.107684
H      1.687212     4.744088    13.233575     0.119647
H      1.721436     2.423397    13.262631     0.116595
H      3.997969     9.085958     5.406104     0.121245
H      4.025093     9.128873     3.284987     0.113689
H      1.764771     4.690859     9.235092     0.123459
H     -0.144249     8.915950     7.354497     0.097244
H      0.006376     8.844740     5.063884     0.125046
H      3.734393     9.141123     7.677346     0.090860
H      5.218162     1.187093     1.046030     0.087477
H      3.344436     1.079214    14.893018     0.128172
H      7.055554     2.505251    15.262680     0.126145
H      8.789871     2.672965     1.391479     0.094136
H      2.695157     1.698248     6.925108     0.115928
H      0.395241     1.733554     6.967078     0.118787
H      2.653347     1.651757     2.904025     0.117610
H      0.338289     1.665550     2.931468     0.113162
H      6.862022     8.278444     6.891209     0.118283
H      7.270793     1.944847    13.135106     0.107646
H      6.930911     5.918743     2.908868     0.119542
H      6.896687     8.239434     2.879812     0.116527
H      4.620154     1.576873    10.736339     0.121199
H      4.593030     1.533958    12.857456     0.113638
H      6.853352     5.971972     6.907351     0.123383
H      8.762372     1.746881     8.787946     0.097236
H      8.611747     1.818091    11.078559     0.125004
H      4.883730     1.521708     8.465097     0.090859
C      2.590798     9.199704    15.488674     0.098069
C      4.527999     9.345369     0.728024    -0.206000
C      3.356570     8.976029     1.339823     0.170039
C      2.358030     8.496189     0.511715    -0.201579
C      0.505570     8.347036    15.294965     0.088389
C      6.404953     8.971251    10.024457    -0.103515
C      5.724008     8.996419    11.235140    -0.006830
C      7.771091     8.954191     9.998629    -0.107134
C      1.745417     6.436884    11.210927     0.589725
C      1.746085     4.948373    11.218998     0.000118
C      6.424580     9.001293    12.418381    -0.112267
C      8.496779     8.973096    11.186713    -0.013136
C      7.802558     8.991730    12.400625    -0.106807
C     -0.823378     8.949417    11.172185     0.582635
C      1.757039     2.855714    10.064813    -0.109764
C      1.756906     2.168373    11.248054    -0.017869
C      2.139173     8.868894     3.489996    -0.128154
C      1.717101     4.266211    12.424838    -0.107906
C      1.808859     0.664628    11.262582     0.577886
C      4.217236     9.005964    11.254511     0.577677
C      1.730130     2.881593    12.442595    -0.124079
C      3.136192     9.036551     5.777380    -0.186824
C      3.231341     9.001846     2.797485    -0.130096
C      1.756923     4.234814    10.056742    -0.100847
C      0.704524     8.936432     6.952550     0.098166
C      0.791331     8.895648     5.578828    -0.194055
C      2.024673     8.931491     4.952502     0.160490
C      2.969228     9.067737     7.136574     0.101246
C      6.027325     1.463127     0.653769     0.097992
C      4.090124     1.317462    15.414419    -0.206088
C      5.261553     1.686802    14.802620     0.169969
C      6.260093     2.166642    15.630728    -0.201644
C      8.112553     2.315795     0.847478     0.088373
C      2.213170     1.691580     6.117986    -0.103608
C      2.894115     1.666412     4.907303    -0.006851
C      0.847032     1.708640     6.143814    -0.107221
C      6.872706     4.225947     4.931516     0.589695
C      6.872038     5.714458     4.923445     0.000110
C      2.193543     1.661538     3.724062    -0.112334
C      0.121344     1.689735     4.955730    -0.013147
C      0.815565     1.671101     3.741818    -0.106861
C      9.441501     1.713414     4.970258     0.582614
C      6.861084     7.807117     6.077630    -0.109859
C      6.861217     8.494458     4.894389    -0.017885
C      6.478950     1.793937    12.652447    -0.128248
C      6.901022     6.396620     3.717605    -0.107945
C      6.809264     9.998203     4.879861     0.577882
C      4.400887     1.656867     4.887932     0.577660
C      6.887993     7.781238     3.699848    -0.124140
C      5.481931     1.626280    10.365063    -0.186909
C      5.386782     1.660985    13.344958    -0.130128
C      6.861200     6.428017     6.085701    -0.100915
C      7.913599     1.726399     9.189893     0.098120
C      7.826792     1.767183    10.563615    -0.194147
C      6.593450     1.731340    11.189941     0.160472
C      5.648895     1.595094     9.005869     0.101201
N      1.783429     9.000802     7.732230    -0.232415
N      1.606548     8.856999    14.702537    -0.227181
N      6.834694     1.662029     8.410213    -0.232350
N      7.011575     1.805832     1.439906    -0.227124
O     -0.255550     8.906018    10.046895    -0.519637
O      1.715033     7.016667    12.321042    -0.535473
O      1.758877     6.998979    10.091287    -0.526343
O      1.862862     0.100312    12.387388    -0.538576
O     -0.234173     8.978873    12.284238    -0.536295
O      1.786856     0.086971    10.156341    -0.530708
O      3.655769     8.997381    12.378348    -0.526746
O      3.636843     9.029579    10.143427    -0.524365
O      8.873673     1.756813     6.095548    -0.519734
O      6.903090     3.646164     3.821401    -0.535521
O      6.859246     3.663852     6.051156    -0.526430
O      6.755261    10.562519     3.755055    -0.538655
O      8.852296     1.683958     3.858205    -0.536335
O      6.831267    10.575860     5.986102    -0.530810
O      4.962354     1.665450     3.764095    -0.526814
O      4.981280     1.633252     5.999016    -0.524449

The following XYZ coordinates are in angstroms. Other properties are in atomic units.
The sperically averaged electron density of each atom fit to a function of the form exp(a - br)
eigen_1, eigen_2 and eigen_3 are the three eigenvalues of traceless quadrupole moment tensor
  atom number  atomic symbol              X              Y              Z     net charge C6 coefficient C8 coefficient C10 coefficient fluctuating dipole atomic polarizability isotropic forcefield polarizability              a              b squared Pearson coefficient          <r^3>          <r^4>         wp_QDO          m_QDO          q_QDO       dipole_x       dipole_y       dipole_z         dipole            Qxy            Qxz            Qyz     Q(x^2-y^2)  Q(3z^2 - R^2)        eigen_1        eigen_2        eigen_3 static polarizability      alpha(xx)      alpha(xy)      alpha(xz)      alpha(yy)      alpha(yz)      alpha(zz) atomic spin moment
            1             Cu       1.707008       8.972971      12.546391       0.790108      70.832152 0.11862692E+04  0.33326646E+05                                14.500921                           11.693077       1.301220       2.323784                    0.994200      42.014551     104.082021       0.504420       0.432221      -1.133990      -0.002707       0.000228       0.082390       0.082435       0.003405       0.005766       0.005383       0.011992      -0.718774      -0.239763       0.112939       0.126824             18.017599      18.941559       0.372956       0.005627      19.476379      -0.238284      15.634859          -0.708514
            2             Cu       1.694321       8.971782       9.891766       0.785776      69.258149 0.11888780E+04  0.33400437E+05                                14.249281                           11.683576       1.346494       2.335479                    0.994627      42.055879     104.003562       0.506344       0.430572      -1.135681       0.001952       0.000893      -0.083105       0.083133      -0.000365       0.001900       0.005226       0.019993      -0.729936      -0.243399       0.111731       0.131668             17.435697      18.979911       0.163245      -0.452824      18.926321      -0.436473      14.400858           0.710485
            3             Cu       6.911115       1.689860       3.596052       0.790047      70.836868 0.11863312E+04  0.33328967E+05                                14.501821                           11.693572       1.300967       2.323703                    0.994198      42.015513     104.086780       0.504395       0.432235      -1.133976       0.002706      -0.000225      -0.082349       0.082394       0.003396       0.005760       0.005371       0.011992      -0.718617      -0.239710       0.112918       0.126792             18.019207      18.943252       0.372946       0.005571      19.478537      -0.238326      15.635832          -0.708755
            4             Cu       6.923802       1.691049       6.250677       0.785808      69.258769 0.11888401E+04  0.33399398E+05                                14.249999                           11.683862       1.346319       2.335434                    0.994625      42.054650     104.003526       0.506303       0.430607      -1.135648      -0.001950      -0.000885       0.083078       0.083106      -0.000367       0.001905       0.005243       0.020002      -0.730257      -0.243506       0.111780       0.131726             17.437137      18.981541       0.163231      -0.452888      18.928367      -0.436512      14.401504           0.710664
            5              H       3.399961       9.475738      15.096413       0.087504       1.249806 0.89932380E+01  0.90354000E+02                                 1.867166                            1.713666      -1.149856       2.322658                    0.995733       3.622621      10.056044       0.497860       1.224525      -0.721197       0.039623       0.008566      -0.020340       0.045355       0.003839      -0.000290      -0.004130       0.029527       0.010256      -0.017744       0.004130       0.013613              1.947119       2.230146       0.363513      -0.506285       1.630660      -0.159353       1.980552           0.000033
            6              H       5.273687       9.583617       1.249425       0.128233       1.066209 0.76830869E+01  0.74832554E+02                                 1.731488                            1.626640      -1.093994       2.366710                    0.996276       3.515347       9.873118       0.486937       1.291452      -0.705761       0.028488       0.007854       0.020917       0.036205       0.004630       0.000113       0.003263       0.026016       0.014828      -0.016750       0.005341       0.011409              1.776553       1.901696       0.210119       0.389396       1.486851       0.066635       1.941112          -0.000022
            7              H       1.562569       8.157580       0.879763       0.126248       1.102610 0.79488397E+01  0.76244573E+02                                 1.625577                            1.544777      -0.872358       2.467736                    0.999049       3.160580       8.149810       0.567207       1.125794      -0.748005      -0.028386      -0.013915       0.013548       0.034394       0.013076       0.000200       0.001134       0.019119       0.012633      -0.018340       0.004200       0.014140              1.638962       1.828910       0.247834      -0.285224       1.372094      -0.082871       1.715883          -0.000012
            8              H      -0.171748       7.989866      14.750964       0.094202       1.318034 0.93204945E+01  0.93515639E+02                                 1.874302                            1.700563      -0.955747       2.417380                    0.998060       3.420507       9.175111       0.524666       1.163531      -0.738020      -0.034408      -0.021850      -0.027825       0.049352       0.016367       0.000100       0.004124       0.019516       0.004137      -0.020324       0.001692       0.018632              1.970198       2.052633       0.285111       0.581754       1.579558       0.269186       2.278404           0.000029
            9              H       5.922966       8.964583       9.217335       0.115984       1.027129 0.73441456E+01  0.70915608E+02                                 1.708948                            1.603772      -0.991531       2.407229                    0.997706       3.540226       9.985687       0.482981       1.313335      -0.700953      -0.018446       0.000465      -0.034048       0.038727       0.001377       0.004548      -0.000204       0.011742       0.037553      -0.012312      -0.001649       0.013961              1.765220       1.848566      -0.005363       0.396320       1.350267       0.046585       2.096829           0.000131
           10              H       8.222882       8.929277       9.175365       0.118847       1.038276 0.74937281E+01  0.72406984E+02                                 1.695432                            1.601446      -0.988816       2.412940                    0.998069       3.449251       9.593630       0.493930       1.283388      -0.708110       0.017437      -0.000741      -0.034966       0.039080      -0.000374      -0.003748      -0.000382       0.010816       0.039234      -0.011971      -0.002038       0.014009              1.736628       1.825877      -0.030361      -0.334871       1.334729       0.056172       2.049279           0.000180
           11              H       5.964776       9.011074      13.238418       0.117689       1.137746 0.82949269E+01  0.81087839E+02                                 1.713923                            1.618719      -0.973809       2.415756                    0.998400       3.320705       8.882279       0.528934       1.184572      -0.732433      -0.017886      -0.000922       0.035509       0.039770       0.000310      -0.001445      -0.000993       0.014822       0.053403      -0.016345      -0.001594       0.017939              1.751913       1.842185      -0.021180      -0.419626       1.360224       0.016105       2.053329          -0.000172
           12              H       8.279834       8.997281      13.210975       0.113242       1.129743 0.81729183E+01  0.79508652E+02                                 1.694344                            1.596625      -0.991101       2.402469                    0.998375       3.331876       8.857401       0.538281       1.169662      -0.735598       0.018102       0.000356       0.035451       0.039806      -0.000107       0.000616      -0.000453       0.013738       0.047746      -0.014834      -0.001110       0.015945              1.731958       1.891058      -0.043160       0.427393       1.309631      -0.024769       1.995186          -0.000142
           13              H       1.756101       2.384387       9.251234       0.118335       0.937183 0.64671803E+01  0.60541976E+02                                 1.612135                            1.507562      -0.974377       2.420709                    0.997770       3.447083       9.598532       0.496475       1.317853      -0.699792      -0.000682      -0.018559      -0.033954       0.038701       0.000105       0.000625       0.003359      -0.014014       0.040826      -0.013826      -0.000592       0.014417              1.665451       1.302914      -0.010172       0.019380       1.701595       0.402877       1.991846           0.000127
           14              H       1.347330       8.717984       3.007337       0.107684       1.133767 0.87006397E+01  0.86176821E+02                                 1.718471                            1.663625      -0.939899       2.428001                    0.998265       3.398974       9.186725       0.518413       1.192865      -0.730296      -0.025969      -0.006297      -0.019190       0.032899       0.003644       0.002383       0.001150       0.018168       0.013849      -0.012124       0.003139       0.008985              1.722155       1.927487       0.108309       0.177582       1.361545       0.101363       1.877433           0.000008
           15              H       1.687212       4.744088      13.233575       0.119647       1.148319 0.83830834E+01  0.81856220E+02                                 1.701307                            1.609778      -1.015048       2.399562                    0.998187       3.267978       8.628962       0.541126       1.159203      -0.739199      -0.000691       0.019412       0.035780       0.040713      -0.000096      -0.000888       0.002005      -0.014237       0.049597      -0.015409      -0.001372       0.016782              1.728108       1.309002      -0.043517      -0.024167       1.909437       0.389735       1.965886          -0.000172
           16              H       1.721436       2.423397      13.262631       0.116595       1.166821 0.85008991E+01  0.83651692E+02                                 1.743201                            1.638110      -1.010497       2.396512                    0.997982       3.375549       9.072710       0.525828       1.183730      -0.732220      -0.001962      -0.016763       0.034726       0.038610       0.001264      -0.002633      -0.001446      -0.015503       0.049491      -0.016295      -0.000551       0.016847              1.787333       1.418936      -0.058900       0.065965       1.855657      -0.421461       2.087407          -0.000170
           17              H       3.997969       9.085958       5.406104       0.121245       0.946845 0.67857883E+01  0.64971691E+02                                 1.684502                            1.593559      -1.188911       2.320733                    0.994568       3.692771      10.762041       0.455843       1.403353      -0.681683       0.029424       0.004908      -0.013014       0.032546       0.006326      -0.000369       0.000950       0.016608       0.017712      -0.013445       0.005956       0.007488              1.730770       2.162690      -0.003281      -0.337732       1.331484      -0.011278       1.698137          -0.000000
           18              H       4.025093       9.128873       3.284987       0.113689       0.934139 0.68950875E+01  0.66284358E+02                                 1.671686                            1.605144      -1.195440       2.315275                    0.994127       3.732889      10.901895       0.454690       1.401263      -0.681918       0.025661       0.005512       0.021558       0.033965       0.004339       0.001089       0.000951       0.014820       0.018999      -0.011775       0.004507       0.007268              1.709531       1.905214       0.055285       0.248658       1.324178       0.040515       1.899202           0.000006
           19              H       1.764771       4.690859       9.235092       0.123459       1.089991 0.79613468E+01  0.76832102E+02                                 1.650477                            1.574884      -0.932192       2.442128                    0.998741       3.221046       8.487990       0.543260       1.168267      -0.736891       0.000485       0.018330      -0.035620       0.040062       0.000141      -0.000373      -0.003210      -0.012660       0.046826      -0.014140      -0.002057       0.016197              1.665226       1.285785      -0.007234       0.003391       1.814186      -0.317333       1.895708           0.000193
           20              H      -0.144249       8.915950       7.354497       0.097244       1.131945 0.79069971E+01  0.77053891E+02                                 1.767943                            1.622568      -0.853493       2.467738                    0.999062       3.435743       9.444483       0.503382       1.248607      -0.716493      -0.042592       0.000107       0.019259       0.046744      -0.000573      -0.000128      -0.000409       0.030463       0.003379      -0.015816       0.001135       0.014680              1.852227       2.403586       0.040798      -0.490417       1.364148      -0.027109       1.788945          -0.000012
           21              H       0.006376       8.844740       5.063884       0.125046       1.046467 0.76212548E+01  0.73539047E+02                                 1.674312                            1.594443      -0.838334       2.485770                    0.999374       3.309874       9.033561       0.507448       1.250901      -0.716651      -0.029795      -0.000286      -0.018511       0.035078      -0.001207       0.001790       0.001436       0.026678       0.021702      -0.017105       0.006442       0.010664              1.698081       2.110617       0.060879       0.319184       1.342503       0.028327       1.641122           0.000009
           22              H       3.734393       9.141123       7.677346       0.090860       1.088626 0.76464320E+01  0.74502505E+02                                 1.769119                            1.629795      -0.949157       2.417616                    0.998165       3.613231      10.201642       0.482565       1.302682      -0.703139       0.038995       0.005301       0.025273       0.046770       0.003692       0.001203       0.000099       0.025944      -0.006160      -0.012461      -0.002140       0.014601              1.843464       2.133862       0.046224       0.535891       1.365012       0.036518       2.031518          -0.000017
           23              H       5.218162       1.187093       1.046030       0.087477       1.249834 0.89935183E+01  0.90358062E+02                                 1.867243                            1.713732      -1.149866       2.322652                    0.995732       3.622748      10.056663       0.497831       1.224580      -0.721185      -0.039619      -0.008557       0.020348       0.045353       0.003841      -0.000290      -0.004130       0.029519       0.010251      -0.017739       0.004129       0.013611              1.947208       2.230241       0.363528      -0.506321       1.630724      -0.159362       1.980661           0.000033
           24              H       3.344436       1.079214      14.893018       0.128172       1.066393 0.76847077E+01  0.74851797E+02                                 1.731633                            1.626768      -1.093961       2.366678                    0.996275       3.515689       9.874095       0.486941       1.291382      -0.705775      -0.028482      -0.007849      -0.020910       0.036195       0.004633       0.000112       0.003262       0.026019       0.014840      -0.016754       0.005345       0.011409              1.776705       1.901859       0.210148       0.389435       1.486964       0.066646       1.941290          -0.000023
           25              H       7.055554       2.505251      15.262680       0.126145       1.102910 0.79516500E+01  0.76279140E+02                                 1.625965                            1.545127      -0.872567       2.467620                    0.999046       3.161068       8.151779       0.567094       1.125907      -0.747977       0.028384       0.013915      -0.013544       0.034391       0.013077       0.000203       0.001137       0.019126       0.012653      -0.018347       0.004206       0.014140              1.639360       1.829361       0.247920      -0.285324       1.372388      -0.082897       1.716333          -0.000020
           26              H       8.789871       2.672965       1.391479       0.094136       1.318128 0.93213369E+01  0.93527756E+02                                 1.874552                            1.700767      -0.955831       2.417363                    0.998060       3.420639       9.176142       0.524567       1.163704      -0.737980       0.034411       0.021853       0.027834       0.049359       0.016363       0.000103       0.004127       0.019516       0.004132      -0.020320       0.001690       0.018630              1.970480       2.052916       0.285164       0.581882       1.579747       0.269245       2.278778           0.000032
           27              H       2.695157       1.698248       6.925108       0.115928       1.027343 0.73460470E+01  0.70938317E+02                                 1.709148                            1.603949      -0.991697       2.407103                    0.997704       3.540693       9.987199       0.482970       1.313283      -0.700963       0.018449      -0.000459       0.034033       0.038715       0.001378       0.004544      -0.000205       0.011744       0.037563      -0.012315      -0.001647       0.013962              1.765435       1.848815      -0.005364       0.396389       1.350406       0.046588       2.097085           0.000132
           28              H       0.395241       1.733554       6.967078       0.118787       1.038519 0.74959257E+01  0.72433358E+02                                 1.695665                            1.601653      -0.989137       2.412739                    0.998067       3.449777       9.595360       0.493912       1.283344      -0.708118      -0.017441       0.000747       0.034949       0.039066      -0.000375      -0.003743      -0.000382       0.010818       0.039240      -0.011973      -0.002035       0.014009              1.736874       1.826162      -0.030369      -0.334937       1.334888       0.056180       2.049572           0.000182
           29              H       2.653347       1.651757       2.904025       0.117610       1.138055 0.82978099E+01  0.81123826E+02                                 1.714299                            1.619053      -0.974152       2.415561                    0.998398       3.321280       8.884515       0.528849       1.184649      -0.732414       0.017885       0.000932      -0.035502       0.039763       0.000310      -0.001443      -0.000990       0.014825       0.053401      -0.016346      -0.001591       0.017937              1.752309       1.842637      -0.021188      -0.419769       1.360480       0.016111       2.053811          -0.000167
           30              H       0.338289       1.665550       2.931468       0.113162       1.130001 0.81753164E+01  0.79538708E+02                                 1.694685                            1.596926      -0.991444       2.402287                    0.998372       3.332385       8.859453       0.538190       1.169758      -0.735574      -0.018105      -0.000347      -0.035447       0.039804      -0.000108       0.000617      -0.000454       0.013743       0.047747      -0.014837      -0.001108       0.015945              1.732319       1.891491      -0.043175       0.427527       1.309852      -0.024777       1.995612          -0.000136
           31              H       6.862022       8.278444       6.891209       0.118283       0.937414 0.64691887E+01  0.60565375E+02                                 1.612369                            1.507770      -0.974645       2.420530                    0.997768       3.447661       9.600452       0.496455       1.317806      -0.699799       0.000684       0.018559       0.033939       0.038687       0.000105       0.000624       0.003356      -0.014016       0.040842      -0.013829      -0.000592       0.014421              1.665703       1.303083      -0.010175       0.019383       1.701880       0.402961       1.992145           0.000129
           32              H       7.270793       1.944847      13.135106       0.107646       1.133882 0.87018472E+01  0.86192442E+02                                 1.718645                            1.663787      -0.940121       2.427892                    0.998263       3.399249       9.187897       0.518362       1.192931      -0.730280       0.025964       0.006302       0.019193       0.032897       0.003643       0.002381       0.001150       0.018168       0.013860      -0.012125       0.003143       0.008982              1.722334       1.927672       0.108319       0.177586       1.361664       0.101379       1.877666          -0.000002
           33              H       6.930911       5.918743       2.908868       0.119542       1.148712 0.83867730E+01  0.81902471E+02                                 1.701811                            1.610226      -1.015446       2.399349                    0.998183       3.268644       8.631678       0.540996       1.159338      -0.739167       0.000695      -0.019417      -0.035775       0.040711      -0.000097      -0.000888       0.002005      -0.014241       0.049593      -0.015411      -0.001370       0.016781              1.728635       1.309326      -0.043538      -0.024179       1.910074       0.389913       1.966505          -0.000168
           34              H       6.896687       8.239434       2.879812       0.116527       1.167150 0.85039429E+01  0.83689530E+02                                 1.743555                            1.638423      -1.010792       2.396333                    0.997980       3.376145       9.074880       0.525766       1.183758      -0.732212       0.001968       0.016762      -0.034717       0.038602       0.001264      -0.002629      -0.001443      -0.015509       0.049497      -0.016299      -0.000549       0.016847              1.787707       1.419185      -0.058920       0.065985       1.856080      -0.421592       2.087854          -0.000165
           35              H       4.620154       1.576873      10.736339       0.121199       0.947005 0.67872186E+01  0.64988606E+02                                 1.684660                            1.593700      -1.188915       2.320690                    0.994566       3.693155      10.763316       0.455835       1.403307      -0.681691      -0.029415      -0.004901       0.013013       0.032536       0.006327      -0.000367       0.000950       0.016616       0.017722      -0.013450       0.005960       0.007490              1.730937       2.162908      -0.003279      -0.337776       1.331592      -0.011280       1.698310          -0.000003
           36              H       4.593030       1.533958      12.857456       0.113638       0.934272 0.68963194E+01  0.66299101E+02                                 1.671834                            1.605277      -1.195470       2.315230                    0.994125       3.733241      10.903129       0.454676       1.401244      -0.681921      -0.025656      -0.005506      -0.021554       0.033958       0.004339       0.001086       0.000950       0.014823       0.019001      -0.011777       0.004511       0.007267              1.709688       1.905384       0.055295       0.248685       1.324277       0.040521       1.899405           0.000004
           37              H       6.853352       5.971972       6.907351       0.123383       1.090402 0.79651979E+01  0.76879116E+02                                 1.650930                            1.575294      -0.932693       2.441849                    0.998735       3.221799       8.490718       0.543171       1.168309      -0.736879      -0.000483      -0.018336       0.035607       0.040053       0.000141      -0.000373      -0.003206      -0.012663       0.046827      -0.014142      -0.002054       0.016196              1.665693       1.286085      -0.007238       0.003392       1.814745      -0.317457       1.896250           0.000193
           38              H       8.762372       1.746881       8.787946       0.097236       1.132006 0.79075426E+01  0.77060787E+02                                 1.768027                            1.622638      -0.853718       2.467629                    0.999061       3.435898       9.445107       0.503363       1.248628      -0.716487       0.042581      -0.000098      -0.019273       0.046739      -0.000573      -0.000127      -0.000409       0.030456       0.003378      -0.015812       0.001135       0.014677              1.852321       2.403707       0.040798      -0.490460       1.364206      -0.027111       1.789051          -0.000013
           39              H       8.611747       1.818091      11.078559       0.125004       1.046703 0.76234138E+01  0.73564839E+02                                 1.674520                            1.594633      -0.838594       2.485599                    0.999372       3.310353       9.035073       0.507437       1.250844      -0.716661       0.029782       0.000292       0.018506       0.035064      -0.001207       0.001784       0.001436       0.026682       0.021717      -0.017109       0.006450       0.010659              1.698295       2.110905       0.060887       0.319228       1.342651       0.028331       1.641328           0.000001
           40              H       4.883730       1.521708       8.465097       0.090859       1.088653 0.76466671E+01  0.74505570E+02                                 1.769165                            1.629832      -0.949310       2.417542                    0.998164       3.613326      10.202053       0.482553       1.302701      -0.703135      -0.038984      -0.005291      -0.025284       0.046766       0.003691       0.001200       0.000099       0.025936      -0.006165      -0.012456      -0.002141       0.014597              1.843517       2.133916       0.046227       0.535916       1.365043       0.036519       2.031592          -0.000017
           41              C       2.590798       9.199704      15.488674       0.098069      27.787403 0.31568605E+03  0.68691717E+04                                 8.028441                            5.957803       0.186812       2.077218                    0.999816      25.717163      71.741452       0.667589       0.421646      -1.058098      -0.042085      -0.018589      -0.009650       0.047009      -0.022946      -0.014809      -0.003582      -0.027177      -0.114263      -0.044153      -0.001781       0.045934              9.614474       8.556661       2.018167      -0.229156       5.205145       0.116462      15.081617           0.000473
           42              C       4.527999       9.345369       0.728024      -0.206000      36.153683 0.44640852E+03  0.10554006E+05                                 9.480948                            7.030213       0.225445       2.045790                    0.999648      29.626647      85.128593       0.624001       0.415179      -1.066075       0.000460      -0.002762      -0.011559       0.011893      -0.008221       0.024562       0.013612      -0.007774      -0.009107      -0.033459       0.010521       0.022938             11.549910      10.010336       2.047732      -1.957460       5.842740      -0.651551      18.796652          -0.000215
           43              C       3.356570       8.976029       1.339823       0.170039      34.751554 0.36647102E+03  0.82222019E+04                                 9.422296                            6.446608      -0.053593       2.008099                    0.998989      25.124849      69.636809       0.641953       0.425260      -1.062909      -0.003575       0.000744       0.015710       0.016129      -0.000695       0.000320      -0.000212       0.006368       0.050003      -0.011594      -0.005080       0.016674             12.490089       9.222356       1.593260      -2.598690       5.511134       0.510683      22.736778           0.000392
           44              C       2.358030       8.496189       0.511715      -0.201579      34.277640 0.42436649E+03  0.98820533E+04                                 9.067825                            6.801663       0.200635       2.033115                    0.999725      29.367060      83.067908       0.643398       0.408809      -1.072871       0.004990      -0.001525       0.002884       0.005962       0.014319      -0.021030      -0.004294       0.020029      -0.027149      -0.022358      -0.010094       0.032452             10.816586       8.310463       1.702897       0.180314       5.495800       0.871109      18.643496          -0.000215
           45              C       0.505570       8.347036      15.294965       0.088389      28.340162 0.32605807E+03  0.71345877E+04                                 8.086382                            6.021809       0.168822       2.064090                    0.999785      25.948341      71.998790       0.671184       0.417052      -1.063654       0.052270       0.017487      -0.014944       0.057108      -0.001033       0.017689       0.006304      -0.008454      -0.087055      -0.036516       0.016508       0.020008              9.571127       8.160798       1.830060      -0.030982       5.135742       0.385385      15.416842           0.000412
           46              C       6.404953       8.971251      10.024457      -0.103515      33.374920 0.43261405E+03  0.10201990E+05                                 9.154212                            7.039923      -0.054203       1.959986                    0.999441      29.401520      85.851800       0.604582       0.429602      -1.051411       0.017540       0.000681       0.017238       0.024602       0.007405       0.016338      -0.002584      -0.036384       0.031194      -0.031382       0.014324       0.017058             10.841544      17.413382      -0.314113      -0.836374       5.059787       0.217939      10.051463          -0.001212
           47              C       5.724008       8.996419      11.235140      -0.006830      36.250010 0.43344663E+03  0.10119355E+05                                 9.560980                            6.933644      -0.043411       1.994961                    0.999288      27.078424      76.010342       0.630769       0.415928      -1.071175       0.042800      -0.003747      -0.002510       0.043037       0.003172      -0.002208       0.000575      -0.009103      -0.009985      -0.005902      -0.001311       0.007213             12.061167      21.084363      -0.002245      -0.340626       5.081796       0.072170      10.017343           0.000062
           48              C       7.771091       8.954191       9.998629      -0.107134      33.530882 0.42891922E+03  0.10080913E+05                                 9.142645                            6.976874       0.010434       1.978357                    0.999607      29.325886      85.147903       0.612356       0.425576      -1.055172      -0.013409      -0.000064       0.016457       0.021228      -0.004203      -0.015978      -0.004047      -0.031287       0.036056      -0.028789       0.009839       0.018950             10.922748      18.062522      -0.491110       1.211682       4.990825       0.152782       9.714896          -0.001205
           49              C       1.745417       6.436884      11.210927       0.589725      24.364313 0.24743834E+03  0.51084890E+04                                 7.836223                            5.587101      -0.004316       2.059571                    0.999634      22.165601      61.894372       0.627109       0.473083      -1.019542       0.002509       0.058251       0.000090       0.058305       0.001896       0.002943       0.000289       0.208153      -0.107357      -0.086202      -0.035839       0.122042             10.139902       4.330323      -0.231117      -0.073103      18.222400       0.167400       7.866984          -0.000187
           50              C       1.746085       4.948373      11.218998       0.000118      38.188541 0.40805596E+03  0.93585061E+04                                 9.850910                            6.670366       0.018403       2.018257                    0.999288      26.449641      72.939222       0.653143       0.408894      -1.078670       0.001226      -0.035465       0.000682       0.035493      -0.001658       0.000570      -0.002314       0.014017      -0.009876      -0.006939      -0.001968       0.008907             13.392619       5.012989      -0.422094      -0.008490      25.693150       0.408373       9.471719           0.000051
           51              C       6.424580       9.001293      12.418381      -0.112267      32.753239 0.42304218E+03  0.99013133E+04                                 8.955151                            6.910651      -0.017527       1.965580                    0.999603      29.368961      84.892145       0.618175       0.423336      -1.057338       0.016488      -0.004466      -0.013559       0.021809       0.004262      -0.015307      -0.003984      -0.019223       0.064684      -0.025713      -0.001755       0.027468             10.450381      17.119531      -0.360367       0.458914       4.878832       0.041035       9.352781           0.001204
           52              C       8.496779       8.973096      11.186713      -0.013136      38.890532 0.43417799E+03  0.10118971E+05                                 9.973788                            6.894365       0.006371       2.008215                    0.999262      27.009450      75.222441       0.640155       0.410537      -1.076982      -0.042306      -0.002368      -0.002639       0.042454       0.000745       0.001073       0.001729      -0.003305       0.004262      -0.002673      -0.000555       0.003228             13.259844      24.682164      -0.764276       0.659015       5.187551      -0.000633       9.909818           0.000092
           53              C       7.802558       8.991730      12.400625      -0.106807      33.323173 0.42376393E+03  0.99041808E+04                                 9.026889                            6.888775       0.072939       1.994424                    0.999703      29.172616      83.759677       0.624051       0.419944      -1.061419      -0.015976      -0.000682      -0.016541       0.023006       0.000392       0.017198       0.001877      -0.015858       0.063783      -0.024962      -0.002816       0.027778             10.628741      17.934429      -0.576384      -0.588027       4.783014      -0.021415       9.168779           0.001310
           54              C      -0.823378       8.949417      11.172185       0.582635      24.728900 0.25267591E+03  0.52466565E+04                                 7.893012                            5.639538      -0.011160       2.052242                    0.999611      22.427880      62.910376       0.624932       0.472014      -1.019605       0.058832      -0.004533      -0.001204       0.059019       0.003390       0.000267      -0.003313      -0.203684      -0.100403      -0.085167      -0.033537       0.118704             10.065942      17.471160      -0.514362       0.495078       4.448188       0.030147       8.278478          -0.000341
           55              C       1.757039       2.855714      10.064813      -0.109764      34.266427 0.42759464E+03  0.10015411E+05                                 9.205169                            6.924786       0.189697       2.036380                    0.999687      28.937224      83.152019       0.621810       0.420544      -1.061126      -0.000328       0.020672       0.017305       0.026961       0.000966      -0.000967       0.018804       0.017943       0.040418      -0.024979       0.002287       0.022692             11.058306       5.160590      -0.469581       0.188809      18.357326      -0.312427       9.657001          -0.001226
           56              C       1.756906       2.168373      11.248054      -0.017869      37.295090 0.43781509E+03  0.10233256E+05                                 9.685861                            6.935399       0.048294       2.020422                    0.999311      27.104608      75.795168       0.636062       0.411987      -1.075170      -0.006481       0.041121       0.000948       0.041640       0.007695       0.000446       0.002784      -0.004924       0.003637      -0.008855       0.000488       0.008366             12.303919       5.379703      -0.678582       0.155468      21.770802      -0.083762       9.761253          -0.000078
           57              C       2.139173       8.868894       3.489996      -0.128154      36.542924 0.41503204E+03  0.96597517E+04                                 9.668155                            6.822708       0.126369       2.017633                    0.999587      29.094395      83.644024       0.625689       0.420594      -1.059909      -0.006084       0.003631       0.026656       0.027581       0.003079       0.023071       0.002535      -0.011841      -0.032343      -0.029289       0.009447       0.019842             12.363106      10.247591       0.373903      -5.614172       5.303244       0.391332      21.538482           0.000346
           58              C       1.717101       4.266211      12.424838      -0.107906      33.582648 0.41559245E+03  0.96588287E+04                                 9.050577                            6.797618       0.055086       1.988506                    0.999650      29.018018      82.880290       0.632080       0.416943      -1.064116       0.003262      -0.012652      -0.016837       0.021312       0.000379       0.001804       0.019122       0.011375       0.058525      -0.023878      -0.004161       0.028039             10.825686       4.735894      -0.631025       0.016562      18.780312      -0.901540       8.960854           0.001193
           59              C       1.808859       0.664628      11.262582       0.577886      23.352511 0.25564418E+03  0.53338925E+04                                 7.623252                            5.707667      -0.050620       2.038783                    0.999604      22.666677      64.128375       0.614307       0.477873      -1.014544      -0.005074      -0.061424       0.000054       0.061633       0.004814      -0.007903      -0.001594       0.189735      -0.096632      -0.078926      -0.032607       0.111534              9.280190       4.654145      -0.147006       0.291780      15.055129      -0.129214       8.131297           0.000220
           60              C       4.217236       9.005964      11.254511       0.577677      23.493358 0.25491050E+03  0.53141675E+04                                 7.648131                            5.694591      -0.042884       2.042629                    0.999576      22.619727      63.945495       0.615871       0.477055      -1.015092      -0.059511      -0.007051       0.004809       0.060119      -0.000980       0.001203       0.005682      -0.199748      -0.099885      -0.083262      -0.033479       0.116741              9.315426      15.076622       0.284595      -0.307508       4.436762      -0.036856       8.432894           0.000314
           61              C       1.730130       2.881593      12.442595      -0.124079      34.530797 0.43456157E+03  0.10227824E+05                                 9.252042                            6.984044       0.063407       1.986868                    0.999716      29.584890      85.437051       0.618273       0.420914      -1.060061      -0.000322       0.017093      -0.020158       0.026432       0.005375      -0.000744      -0.016757       0.006255       0.079832      -0.023908      -0.008599       0.032507             11.002628       5.137521      -0.745977       0.201916      18.342275       0.450354       9.528088           0.001219
           62              C       3.136192       9.036551       5.777380      -0.186824      32.603526 0.45979052E+03  0.10994686E+05                                 8.989385                            7.244552       0.043851       1.993849                    0.998434      29.889862      87.506495       0.598396       0.428050      -1.053760       0.000534       0.006326       0.000449       0.006364       0.011342      -0.019464       0.000392      -0.008871      -0.030534      -0.026473       0.004324       0.022148             10.105870      10.222068       0.128629      -0.421349       4.964276       0.076274      15.131267           0.000230
           63              C       3.231341       9.001846       2.797485      -0.130096      40.558198 0.43538752E+03  0.10274503E+05                                10.465883                            7.055696       0.043762       1.998222                    0.998777      29.292772      85.311136       0.605322       0.428780      -1.052867       0.004063       0.006067      -0.026146       0.027147       0.008476       0.017605       0.004115      -0.034054      -0.024069      -0.028589       0.003162       0.025426             14.155244      10.999665       0.371287      -6.058109       5.680871       0.244958      25.785196          -0.000324
           64              C       1.756923       4.234814      10.056742      -0.100847      33.013273 0.40145656E+03  0.92525800E+04                                 8.956954                            6.687507       0.068933       1.999189                    0.999671      28.616880      81.469860       0.636152       0.417755      -1.063294       0.000599      -0.018194       0.016261       0.024409       0.000690      -0.000341      -0.020850       0.022979       0.036231      -0.028302       0.005435       0.022867             10.854356       4.740096      -0.360626       0.001059      18.975501       1.451439       8.847470          -0.001162
           65              C       0.704524       8.936432       6.952550       0.098166      25.760526 0.32460984E+03  0.71092961E+04                                 7.643367                            6.061763       0.257396       2.100959                    0.999824      25.743564      71.934246       0.658831       0.424490      -1.056834       0.045728       0.003865       0.015431       0.048416      -0.007837      -0.009338      -0.005311      -0.021838      -0.103768      -0.037344       0.006530       0.030814              8.525762       9.732281       0.230238      -0.492502       4.213276      -0.101099      11.631730          -0.000421
           66              C       0.791331       8.895648       5.578828      -0.194055      32.330101 0.44290711E+03  0.10455628E+05                                 8.803262                            7.014592       0.202544       2.036041                    0.999652      29.664874      85.308008       0.622795       0.416604      -1.064653      -0.000156       0.007717       0.009389       0.012154      -0.003415       0.023395       0.000708       0.014055      -0.011408      -0.022094      -0.004878       0.026972              9.910046      11.384931       0.311799      -2.220557       4.880810      -0.020210      13.464396           0.000227
           67              C       2.024673       8.931491       4.952502       0.160490      32.279387 0.38264183E+03  0.86943032E+04                                 9.008897                            6.629611      -0.188118       1.963973                    0.999373      25.580822      71.784117       0.625819       0.430740      -1.057549       0.003495       0.004020      -0.015405       0.016300       0.000933      -0.000952       0.001524       0.005860       0.054180      -0.012195      -0.005976       0.018171             11.089392      10.389320       0.139465      -2.828207       4.840769       0.361824      18.038089          -0.000399
           68              C       2.969228       9.067737       7.136574       0.101246      26.357826 0.32647371E+03  0.71748174E+04                                 7.813360                            6.109014       0.266052       2.106623                    0.999775      25.837339      72.798996       0.650157       0.428672      -1.052123      -0.048396      -0.001508       0.008796       0.049212       0.006371       0.017111      -0.003626      -0.039048      -0.102722      -0.042132       0.004462       0.037670              8.845820       9.465555       0.282835      -0.682353       4.283829      -0.081272      12.788076          -0.000332
           69              C       6.027325       1.463127       0.653769       0.097992      27.789840 0.31571342E+03  0.68699623E+04                                 8.029116                            5.958202       0.186664       2.077161                    0.999816      25.718362      71.747383       0.667538       0.421666      -1.058079       0.042075       0.018622       0.009661       0.047015      -0.022958      -0.014827      -0.003582      -0.027196      -0.114244      -0.044161      -0.001786       0.045947              9.615429       8.557360       2.018333      -0.229293       5.205540       0.116459      15.083387           0.000470
           70              C       4.090124       1.317462      15.414419      -0.206088      36.157702 0.44645853E+03  0.10555505E+05                                 9.481592                            7.030551       0.225489       2.045759                    0.999648      29.629035      85.137282       0.623992       0.415173      -1.066077      -0.000457       0.002787       0.011567       0.011907      -0.008197       0.024573       0.013621      -0.007725      -0.009072      -0.033454       0.010482       0.022972             11.550862      10.011073       2.047909      -1.957778       5.843090      -0.651602      18.798422          -0.000215
           71              C       5.261553       1.686802      14.802620       0.169969      34.754831 0.36649913E+03  0.82230189E+04                                 9.422945                            6.446870      -0.053794       2.008012                    0.998989      25.126164      69.642033       0.641936       0.425262      -1.062904       0.003575      -0.000728      -0.015708       0.016126      -0.000693       0.000304      -0.000217       0.006385       0.050072      -0.011613      -0.005084       0.016697             12.491277       9.223042       1.593395      -2.599054       5.511481       0.510737      22.739309           0.000389
           72              C       6.260093       2.166642      15.630728      -0.201644      34.280853 0.42440341E+03  0.98832228E+04                                 9.068670                            6.802126       0.200427       2.033041                    0.999725      29.368553      83.076042       0.643346       0.408829      -1.072847      -0.004993       0.001535      -0.002884       0.005967       0.014334      -0.021023      -0.004287       0.020079      -0.027090      -0.022346      -0.010118       0.032463             10.817805       8.311257       1.703094       0.180236       5.496254       0.871209      18.645904          -0.000224
           73              C       8.112553       2.315795       0.847478       0.088373      28.339987 0.32604804E+03  0.71343706E+04                                 8.086651                            6.021890       0.168634       2.064059                    0.999785      25.947704      71.998927       0.671146       0.417076      -1.063630      -0.052267      -0.017474       0.014958       0.057105      -0.001056       0.017687       0.006303      -0.008473      -0.087068      -0.036521       0.016519       0.020002              9.571606       8.161086       1.830139      -0.030932       5.135887       0.385459      15.417846           0.000409
           74              C       2.213170       1.691580       6.117986      -0.103608      33.379617 0.43267621E+03  0.10203856E+05                                 9.155035                            7.040384      -0.054181       1.959941                    0.999443      29.404526      85.863193       0.604566       0.429597      -1.051411      -0.017515      -0.000635      -0.017259       0.024598       0.007405       0.016360      -0.002595      -0.036329       0.031206      -0.031377       0.014299       0.017078             10.842743      17.415772      -0.314144      -0.836422       5.060170       0.217920      10.052288          -0.001197
           75              C       2.894115       1.666412       4.907303      -0.006851      36.252227 0.43346339E+03  0.10119895E+05                                 9.561528                            6.933860      -0.043475       1.994932                    0.999288      27.079172      76.014251       0.630745       0.415938      -1.071163      -0.042807       0.003802       0.002523       0.043049       0.003172      -0.002203       0.000568      -0.009114      -0.009985      -0.005897      -0.001320       0.007218             12.062187      21.086576      -0.002238      -0.340616       5.082040       0.072161      10.017945           0.000073
           76              C       0.847032       1.708640       6.143814      -0.107221      33.535725 0.42898221E+03  0.10082809E+05                                 9.143533                            6.977373       0.010317       1.978270                    0.999607      29.328921      85.159724       0.612333       0.425575      -1.055169       0.013384       0.000106      -0.016477       0.021228      -0.004203      -0.015997      -0.004054      -0.031239       0.036049      -0.028783       0.009818       0.018965             10.924046      18.065128      -0.491188       1.211757       4.991238       0.152769       9.715772          -0.001191
           77              C       6.872706       4.225947       4.931516       0.589695      24.364680 0.24743774E+03  0.51085115E+04                                 7.836508                            5.587210      -0.004449       2.059531                    0.999634      22.165992      61.897177       0.627079       0.473103      -1.019524      -0.002502      -0.058250      -0.000101       0.058304       0.001899       0.002942       0.000298       0.208124      -0.107433      -0.086175      -0.035864       0.122039             10.140549       4.330500      -0.231150      -0.073107      18.223999       0.167424       7.867148          -0.000173
           78              C       6.872038       5.714458       4.923445       0.000110      38.191133 0.40807074E+03  0.93590065E+04                                 9.851637                            6.670648       0.018140       2.018177                    0.999288      26.450160      72.943231       0.653100       0.408914      -1.078648      -0.001215       0.035463      -0.000670       0.035490      -0.001656       0.000567      -0.002319       0.014058      -0.009885      -0.006958      -0.001969       0.008927             13.394061       5.013318      -0.422153      -0.008500      25.696315       0.408403       9.472551           0.000062
           79              C       2.193543       1.661538       3.724062      -0.112334      32.756775 0.42308476E+03  0.99026272E+04                                 8.955911                            6.911040      -0.017584       1.965535                    0.999604      29.371167      84.901784       0.618148       0.423341      -1.057327      -0.016477       0.004530       0.013563       0.021817       0.004263      -0.015317      -0.003980      -0.019189       0.064701      -0.025706      -0.001772       0.027479             10.451502      17.121757      -0.360407       0.458847       4.879152       0.041039       9.353598           0.001225
           80              C       0.121344       1.689735       4.955730      -0.013147      38.892751 0.43419133E+03  0.10119420E+05                                 9.974373                            6.894586       0.006212       2.008161                    0.999262      27.009990      75.225913       0.640125       0.410550      -1.076967       0.042308       0.002410       0.002649       0.042459       0.000750       0.001070       0.001724      -0.003333       0.004259      -0.002686      -0.000543       0.003229             13.260992      24.684716      -0.764345       0.658988       5.187823      -0.000637       9.910438           0.000103
           81              C       0.815565       1.671101       3.741818      -0.106861      33.326471 0.42380160E+03  0.99053514E+04                                 9.027632                            6.889147       0.072783       1.994353                    0.999703      29.174441      83.768079       0.624021       0.419952      -1.061407       0.015963       0.000739       0.016543       0.023001       0.000394       0.017211       0.001873      -0.015821       0.063784      -0.024954      -0.002834       0.027788             10.629858      17.936698      -0.576442      -0.587999       4.783323      -0.021421       9.169553           0.001333
           82              C       9.441501       1.713414       4.970258       0.582614      24.729332 0.25267700E+03  0.52467127E+04                                 7.893243                            5.639624      -0.011343       2.052180                    0.999611      22.428305      62.912866       0.624912       0.472026      -1.019593      -0.058835       0.004554       0.001192       0.059023       0.003399       0.000275      -0.003313      -0.203647      -0.100483      -0.085135      -0.033564       0.118699             10.066443      17.472371      -0.514402       0.495070       4.448341       0.030145       8.278618          -0.000327
           83              C       6.861084       7.807117       6.077630      -0.109859      34.272843 0.42767593E+03  0.10017845E+05                                 9.206317                            6.925416       0.189476       2.036246                    0.999687      28.941026      83.166605       0.621782       0.420541      -1.061122       0.000343      -0.020652      -0.017323       0.026958       0.000968      -0.000973       0.018824       0.017881       0.040461      -0.024974       0.002249       0.022725             11.060010       5.161125      -0.469668       0.188814      18.360839      -0.312481       9.658068          -0.001211
           84              C       6.861217       8.494458       4.894389      -0.017885      37.298257 0.43784108E+03  0.10234067E+05                                 9.686534                            6.935653       0.048100       2.020341                    0.999311      27.105825      75.800560       0.636041       0.411993      -1.075160       0.006508      -0.041131      -0.000939       0.041653       0.007696       0.000437       0.002788      -0.004922       0.003619      -0.008855       0.000487       0.008368             12.305211       5.379994      -0.678651       0.155461      21.773713      -0.083771       9.761925          -0.000069
           85              C       6.478950       1.793937      12.652447      -0.128248      36.548246 0.41508634E+03  0.96613912E+04                                 9.669245                            6.823236       0.126183       2.017546                    0.999587      29.096734      83.654062       0.625650       0.420604      -1.059896       0.006086      -0.003593      -0.026645       0.027566       0.003079       0.023074       0.002539      -0.011808      -0.032254      -0.029274       0.009422       0.019852             12.364908      10.248654       0.373922      -5.615199       5.303767       0.391402      21.542303           0.000342
           86              C       6.901022       6.396620       3.717605      -0.107945      33.586291 0.41563158E+03  0.96600615E+04                                 9.051438                            6.798044       0.054758       1.988385                    0.999650      29.020018      82.890077       0.632039       0.416956      -1.064097      -0.003237       0.012637       0.016842       0.021304       0.000382       0.001799       0.019137       0.011345       0.058509      -0.023875      -0.004173       0.028048             10.826983       4.736239      -0.631109       0.016545      18.782914      -0.901448       8.961796           0.001221
           87              C       6.809264       9.998203       4.879861       0.577882      23.353289 0.25564946E+03  0.53340589E+04                                 7.623536                            5.707780      -0.050809       2.038712                    0.999603      22.667470      64.132084       0.614288       0.477882      -1.014533       0.005095       0.061434      -0.000066       0.061645       0.004809      -0.007910      -0.001602       0.189701      -0.096718      -0.078895      -0.032636       0.111531              9.280774       4.654307      -0.147030       0.291768      15.056581      -0.129235       8.131434           0.000230
           88              C       4.400887       1.656867       4.887932       0.577660      23.493904 0.25491381E+03  0.53142764E+04                                 7.648346                            5.694675      -0.042980       2.042590                    0.999576      22.620277      63.948180       0.615857       0.477063      -1.015084       0.059517       0.007088      -0.004819       0.060131      -0.000988       0.001194       0.005676      -0.199709      -0.099959      -0.083230      -0.033504       0.116734              9.315870      15.077711       0.284611      -0.307514       4.436900      -0.036859       8.433000           0.000328
           89              C       6.887993       7.781238       3.699848      -0.124140      34.535233 0.43461521E+03  0.10229461E+05                                 9.252884                            6.984472       0.063284       1.986791                    0.999716      29.587572      85.447980       0.618251       0.420914      -1.060055       0.000359      -0.017083       0.020167       0.026433       0.005379      -0.000745      -0.016771       0.006205       0.079878      -0.023906      -0.008625       0.032531             11.003903       5.137870      -0.746069       0.201921      18.344904       0.450349       9.528936           0.001242
           90              C       5.481931       1.626280      10.365063      -0.186909      32.607068 0.45984258E+03  0.10996245E+05                                 8.989915                            7.244847       0.044074       1.993873                    0.998436      29.892302      87.514975       0.598398       0.428036      -1.053769      -0.000522      -0.006278      -0.000441       0.006315       0.011349      -0.019479       0.000383      -0.008792      -0.030470      -0.026464       0.004299       0.022165             10.106609      10.222638       0.128669      -0.421387       4.964504       0.076281      15.132684           0.000232
           91              C       5.386782       1.660985      13.344958      -0.130128      40.561539 0.43541367E+03  0.10275298E+05                                10.466443                            7.055867       0.043847       1.998219                    0.998779      29.294259      85.316854       0.605318       0.428776      -1.052868      -0.004063      -0.006035       0.026148       0.027141       0.008487       0.017617       0.004116      -0.034002      -0.024050      -0.028586       0.003172       0.025415             14.156389      11.000206       0.371325      -6.058668       5.681131       0.244995      25.787831          -0.000318
           92              C       6.861200       6.428017       6.085701      -0.100915      33.019107 0.40152502E+03  0.92546534E+04                                 8.958208                            6.688192       0.068446       1.998993                    0.999670      28.620227      81.484487       0.636096       0.417769      -1.063273      -0.000589       0.018169      -0.016278       0.024401       0.000691      -0.000344      -0.020869       0.022937       0.036202      -0.028299       0.005419       0.022880             10.856201       4.740651      -0.360706       0.001055      18.979253       1.451531       8.848699          -0.001142
           93              C       7.913599       1.726399       9.189893       0.098120      25.762299 0.32463124E+03  0.71099162E+04                                 7.643844                            6.062041       0.257236       2.100896                    0.999824      25.744587      71.939007       0.658800       0.424501      -1.056822      -0.045728      -0.003813      -0.015458       0.048420      -0.007835      -0.009362      -0.005314      -0.021891      -0.103702      -0.037337       0.006513       0.030823              8.526405       9.732846       0.230242      -0.492646       4.213496      -0.101113      11.632873          -0.000426
           94              C       7.826792       1.767183      10.563615      -0.194147      32.334760 0.44297407E+03  0.10457643E+05                                 8.804106                            7.015100       0.202496       2.035975                    0.999653      29.667887      85.319481       0.622773       0.416601      -1.064651       0.000135      -0.007667      -0.009387       0.012121      -0.003414       0.023405       0.000703       0.014115      -0.011327      -0.022081      -0.004921       0.027002              9.911161      11.386082       0.311820      -2.220996       4.881197      -0.020217      13.466205           0.000217
           95              C       6.593450       1.731340      11.189941       0.160472      32.281899 0.38266268E+03  0.86949348E+04                                 9.009470                            6.629835      -0.188185       1.963935                    0.999374      25.581908      71.788882       0.625800       0.430745      -1.057540      -0.003498      -0.003983       0.015392       0.016279       0.000936      -0.000954       0.001517       0.005869       0.054242      -0.012210      -0.005981       0.018191             11.090388      10.390001       0.139479      -2.828639       4.841018       0.361864      18.040144          -0.000404
           96              C       5.648895       1.595094       9.005869       0.101201      26.359246 0.32648992E+03  0.71752796E+04                                 7.813696                            6.109194       0.265979       2.106586                    0.999775      25.838134      72.802328       0.650141       0.428676      -1.052118       0.048396       0.001559      -0.008822       0.049218       0.006363       0.017123      -0.003626      -0.039102      -0.102645      -0.042126       0.004446       0.037680              8.846303       9.465910       0.282863      -0.682378       4.283984      -0.081284      12.789015          -0.000333
           97              N       1.783429       9.000802       7.732230      -0.232415      36.552831 0.50587465E+03  0.12120999E+05                                 9.206057                            7.300457       0.177202       2.089824                    0.998442      27.470786      74.954671       0.647027       0.395083      -1.098858       0.013526      -0.007915      -0.160021       0.160787       0.001642       0.014551      -0.002257       0.035601      -0.272796      -0.092341       0.027659       0.064682             10.499763      12.119623       0.372171      -0.293727       5.185984      -0.404397      14.193682          -0.000383
           98              N       1.606548       8.856999      14.702537      -0.227181      38.001070 0.49406023E+03  0.11763031E+05                                 9.462884                            7.208202       0.151094       2.082802                    0.998478      27.297280      74.139058       0.652321       0.394371      -1.099835      -0.017029      -0.011672       0.157684       0.159030       0.010720       0.010962       0.008050       0.015996      -0.276502      -0.093385       0.032749       0.060636             11.329405      10.575015       2.530763       0.583114       6.287478       0.183626      17.125723           0.000681
           99              N       6.834694       1.662029       8.410213      -0.232350      36.551373 0.50584136E+03  0.12120060E+05                                 9.206060                            7.300381       0.177052       2.089802                    0.998442      27.469656      74.952331       0.647005       0.395101      -1.098840      -0.013526       0.007958       0.159983       0.160750       0.001643       0.014553      -0.002256       0.035595      -0.272878      -0.092368       0.027675       0.064693             10.499885      12.119618       0.372174      -0.293750       5.185990      -0.404405      14.194046          -0.000367
          100              N       7.011575       1.805832       1.439906      -0.227124      37.998725 0.49401688E+03  0.11761775E+05                                 9.462673                            7.207988       0.150981       2.082798                    0.998478      27.295831      74.135110       0.652315       0.394382      -1.099824       0.017021       0.011690      -0.157665       0.159011       0.010706       0.010967       0.008053       0.015990      -0.276558      -0.093405       0.032771       0.060634             11.329261      10.574890       2.530743       0.583026       6.287372       0.183608      17.125521           0.000688
          101              O      -0.255550       8.906018      10.046895      -0.519637      36.172584 0.53802948E+03  0.12948323E+05                                 8.757043                            7.201244       0.244335       2.125485                    0.998264      27.465906      72.454880       0.704139       0.361443      -1.136010       0.008737      -0.003057       0.021175       0.023110       0.001138      -0.059076      -0.001686      -0.060301      -0.034530      -0.077380       0.035254       0.042126             10.196888      14.971411      -0.343128      -4.063045       5.706026       0.120640       9.913227           0.054540
          102              O       1.715033       7.016667      12.321042      -0.535473      36.950214 0.54156855E+03  0.13056271E+05                                 8.878975                            7.208355       0.270748       2.123671                    0.999036      27.804246      73.437115       0.706139       0.359791      -1.137191       0.001026       0.002454      -0.024356       0.024501      -0.001491      -0.000703       0.054802       0.069385      -0.065274      -0.077600       0.031851       0.045749             10.551874       5.578137      -0.305466      -0.198166      16.183320       4.692701       9.894166          -0.052795
          103              O       1.758877       6.998979      10.091287      -0.526343      34.600143 0.51856524E+03  0.12357352E+05                                 8.454489                            7.027745       0.348951       2.151279                    0.999393      27.494894      72.019957       0.719655       0.357158      -1.140150      -0.001393       0.002933       0.018934       0.019210       0.001236       0.000793      -0.052615       0.072135      -0.061136      -0.075833       0.029554       0.046279              9.843760       5.416316      -0.050676      -0.059941      15.083714      -4.101003       9.031248           0.053552
          104              O       1.862862       0.100312      12.387388      -0.538576      36.618156 0.56190691E+03  0.13689994E+05                                 8.834880                            7.383844       0.274490       2.124848                    0.998559      28.060361      74.825166       0.690932       0.363858      -1.132511      -0.008707      -0.007621      -0.026105       0.028554      -0.005029       0.002662      -0.053805       0.057904      -0.041690      -0.071941       0.030600       0.041341             10.127125       6.212307       0.073652       0.560307      13.896208      -3.937516      10.272861          -0.052077
          105              O      -0.234173       8.978873      12.284238      -0.536295      39.405890 0.56785961E+03  0.13863523E+05                                 9.315096                            7.419130       0.160627       2.090081                    0.998202      28.010002      74.627074       0.690204       0.363493      -1.133449       0.005415      -0.002355      -0.021772       0.022558       0.002017       0.063029      -0.004199      -0.072105      -0.044449      -0.085281       0.040617       0.044664             11.184266      16.415265      -0.304057       5.422940       5.947227      -0.224129      11.190306          -0.050967
          106              O       1.786856       0.086971      10.156341      -0.530708      36.283230 0.56118420E+03  0.13641491E+05                                 8.715431                            7.339210       0.400904       2.167437                    0.999402      27.730606      73.395535       0.700044       0.359935      -1.137790      -0.002815      -0.005589       0.019222       0.020215       0.002849      -0.007453       0.051092       0.078434      -0.057323      -0.076154       0.026403       0.049750              9.945805       6.134162       0.163161       0.193854      13.856963       3.815443       9.846291           0.047837
          107              O       3.655769       8.997381      12.378348      -0.526746      36.794743 0.55210233E+03  0.13393067E+05                                 8.887999                            7.330257       0.256215       2.127785                    0.997995      27.741779      73.834027       0.691824       0.364964      -1.131567      -0.007203      -0.006271      -0.022178       0.024146      -0.003814      -0.057595       0.003426      -0.060701      -0.030782      -0.075822       0.032271       0.043551             10.285258      13.990482       0.500015      -4.511023       5.980726      -0.022953      10.884567          -0.052470
          108              O       3.636843       9.029579      10.143427      -0.524365      38.060130 0.57748653E+03  0.14166159E+05                                 9.097029                            7.516243       0.142247       2.090852                    0.997501      27.867851      74.567580       0.680620       0.366852      -1.130188      -0.003961      -0.005538       0.017767       0.019027      -0.007151       0.061235      -0.000306      -0.071059      -0.016839      -0.082126       0.035736       0.046390             10.466366      14.449934       0.411479       4.267269       6.024195      -0.009040      10.924970           0.051098
          109              O       8.873673       1.756813       6.095548      -0.519734      36.178558 0.53813100E+03  0.12951415E+05                                 8.758084                            7.201962       0.244397       2.125462                    0.998265      27.468030      72.462981       0.704096       0.361447      -1.136004      -0.008804       0.003079      -0.021222       0.023181       0.001145      -0.059091      -0.001680      -0.060291      -0.034564      -0.077394       0.035255       0.042139             10.198359      14.974087      -0.343218      -4.063682       5.706693       0.120658       9.914296           0.054540
          110              O       6.903090       3.646164       3.821401      -0.535521      36.953465 0.54161832E+03  0.13057806E+05                                 8.879627                            7.208768       0.270784       2.123680                    0.999036      27.804833      73.440244       0.706105       0.359799      -1.137181      -0.001019      -0.002459       0.024391       0.024536      -0.001483      -0.000708       0.054802       0.069393      -0.065294      -0.077603       0.031848       0.045755             10.552920       5.578528      -0.305526      -0.198199      16.185417       4.693204       9.894814          -0.052785
          111              O       6.859246       3.663852       6.051156      -0.526430      34.606244 0.51866858E+03  0.12360479E+05                                 8.455637                            7.028540       0.348991       2.151259                    0.999393      27.496736      72.027639       0.719597       0.357167      -1.140138       0.001402      -0.002993      -0.018971       0.019257       0.001239       0.000795      -0.052633       0.072126      -0.061188      -0.075852       0.029569       0.046283              9.845417       5.417002      -0.050710      -0.059947      15.086949      -4.101729       9.032301           0.053555
          112              O       6.755261      10.562519       3.755055      -0.538655      36.622853 0.56198902E+03  0.13692519E+05                                 8.835662                            7.384388       0.274496       2.124818                    0.998560      28.062122      74.831711       0.690905       0.363858      -1.132509       0.008738       0.007635       0.026153       0.028612      -0.005038       0.002659      -0.053806       0.057912      -0.041706      -0.071945       0.030598       0.041347             10.128245       6.212802       0.073641       0.560332      13.898294      -3.938035      10.273640          -0.052060
          113              O       8.852296       1.683958       3.858205      -0.536335      39.408473 0.56789886E+03  0.13864746E+05                                 9.315583                            7.419434       0.160656       2.090086                    0.998201      28.010549      74.629693       0.690182       0.363498      -1.133443      -0.005422       0.002374       0.021809       0.022598       0.002032       0.063024      -0.004207      -0.072112      -0.044465      -0.085280       0.040616       0.044664             11.185045      16.416719      -0.304097       5.423319       5.947555      -0.224155      11.190861          -0.050961
          114              O       6.831267      10.575860       5.986102      -0.530810      36.289085 0.56128913E+03  0.13644704E+05                                 8.716370                            7.339871       0.400922       2.167385                    0.999403      27.733130      73.404448       0.700015       0.359933      -1.137790       0.002825       0.005657      -0.019277       0.020287       0.002848      -0.007459       0.051105       0.078431      -0.057388      -0.076170       0.026409       0.049761              9.947128       6.134780       0.163173       0.193853      13.859422       3.816008       9.847181           0.047832
          115              O       4.962354       1.665450       3.764095      -0.526814      36.798449 0.55216481E+03  0.13394977E+05                                 8.888616                            7.330674       0.256261       2.127776                    0.997996      27.743061      73.838809       0.691803       0.364964      -1.131565       0.007214       0.006312       0.022220       0.024200      -0.003827      -0.057596       0.003421      -0.060703      -0.030782      -0.075824       0.032268       0.043556             10.286164      13.992118       0.500055      -4.511475       5.981138      -0.022957      10.885238          -0.052460
          116              O       4.981280       1.633252       5.999016      -0.524449      38.064772 0.57756653E+03  0.14168639E+05                                 9.097808                            7.516774       0.142468       2.090887                    0.997502      27.869553      74.573957       0.680593       0.366853      -1.130185       0.004028       0.005570      -0.017808       0.019089      -0.007160       0.061244      -0.000304      -0.071051      -0.016856      -0.082134       0.035735       0.046400             10.467470      14.451893       0.411543       4.267746       6.024716      -0.009047      10.925799           0.051097

******************************************************
Auxiliary information for the entire system
The total spin magnetic moment of the unit cell is   0.003039
The total net atomic charge of the unit cell is   0.000001
Accuracy of reproducing the electrostatic potential in the unit cell:
  The inner radius (bohr) =    5.0000
  The outer radius (bohr) =   12.0000
  Valid grid points have density less than (e/(bohr^3)) =    0.0001
  The number of valid grid points were=        70831
  The rms potential error without charges in kcal/mol is=      5.81167
  The rms potential error with partial charges in kcal/mol is=      0.72328
  The RRMSE value at monopole order=      0.12445
  The rms potential error with partial charges and cloud penetration in kcal/mol is=      0.73465
  The RRMSE value at monopole order with cloud penetration is=      0.12641
  The rms potential error with partial charges and atomic dipoles in kcal/mol is=      0.55662
  The RRMSE value at dipole order=      0.09578
  The rms potential error with partial charges, atomic dipoles and cloud penetration in kcal/mol is=      0.53598
  The RRMSE value at dipole order with cloud penetration=      0.09222

******************************************************
The electron densities and ab initio electrostatic potential were computed in VASP using the PBE functional and
projector augmented wave method. See the main text of the journal article for a description of computational details.
The atomic charges, dipoles, and quadrupoles were computed with the DDEC6 method as described in
(a) T. A. Manz and N. Gabaldon Limas, RSC Adv. 6 (2016) 47771-47801 DOI: 10.1039/c6ra04656h
(b) N. Gabaldon Limas and T. A. Manz, RSC Adv. 8 (2018) 2678-2707 DOI: 10.1039/c7ra11829e.
For each atom in the material, the electron cloud parameters were fit to the spherically averaged atom-in-material
electron density using radial positions for which this density was between 10^-4 and 10^-2 electrons per cubic bohr.
The polarizabilities, dispersion coefficients, and quantum Drude oscillator (QDO) parameters were fit using the MCLF method.
The magnetic structure of the system was optimized in VASP from the default ferromagnetic initial guess using spin polarization.
The atomic spin moments (ASMs) were computed on this optimized magnetic structure using the DDEC6 partition as inputs
to the method of T. A. Manz and D. S. Sholl, J. Chem. Theory Comput. 7 (2011) 4146-4164 DOI: 10.1021/ct200539n.
The RMSE and RRMSE were computed using a uniform grid with Ewald summation.
