# Supplementary material for: A collection of forcefield precursors for metal–organic frameworks
Source: RSC Adv. 2019 Nov 13;9(63):36492–507. doi: 10.1039/c9ra07327b (PMC9075174; doi:10.1039/c9ra07327b)
Supplement: RA-009-C9RA07327B-s4991 [file RA-009-C9RA07327B-s4991.xyz]

  224
jmolscript: load "" {1 1 1} spacegroup "x,y,z" unitcell [{      7.776000     0.000000     0.000000 }, {     -1.464411    15.986066     0.000000 }, {      0.000000     0.000000    36.009000 }]
Cd     5.770321     9.975945    31.251851     0.365212
Cd     1.917293     9.769884    31.315947     0.242399
Cd    -0.190937    14.003154    13.247351     0.365212
Cd     3.662090    14.209215    13.311447     0.242399
Cd     0.541268     6.010121     4.757149     0.365212
Cd     4.394296     6.216182     4.693053     0.242399
Cd     6.502526     1.982912    22.761649     0.365212
Cd     2.649499     1.776851    22.697553     0.242399
H      6.348599     6.592654     2.293773     0.089060
H      2.522939     3.959749     2.625056     0.131070
H      3.301359     2.762392     0.788597     0.107762
H      2.187129     2.829534    34.766689     0.108214
H      0.244712     4.094032    34.514626     0.126958
H     -0.366250     6.544695    34.237357     0.131338
H      5.954390     7.475084    32.724979     0.090570
H      4.349348     5.846104     0.730983     0.125017
H      2.895220     6.856424    35.238407     0.112762
H      2.901920    15.840593    24.875017     0.106947
H      0.543829     2.679265    25.181094     0.111937
H      6.895665     2.530594    26.995947     0.108652
H      7.367738     1.146201    28.789196     0.108926
H      0.030748    15.792635    28.789196     0.123530
H      0.737059    13.837539    28.043809     0.129885
H      1.771872    12.328454    29.444559     0.107990
H      5.344998    13.405915    27.971791     0.116678
H      4.338748    15.070064    26.707875     0.124858
H      0.695196     1.400379    20.298273     0.089060
H      4.520856     4.033284    20.629556     0.131070
H      3.742435     5.230641    18.793097     0.107762
H      4.856666     5.163499    16.762189     0.108214
H      6.799083     3.899001    16.510126     0.126958
H      7.410044     1.448338    16.232857     0.131338
H      1.089404     0.517949    14.720479     0.090570
H      2.694446     2.146929    18.735483     0.125017
H      4.148575     1.136609    17.233907     0.112762
H      2.677464     8.138506     6.870517     0.106947
H      6.499966     5.313768     7.176594     0.111937
H      0.148129     5.462439     8.991447     0.108652
H     -0.323943     6.846832    10.784695     0.108926
H      5.548635     8.186464    10.784695     0.123530
H      4.842325    10.141560    10.039309     0.129885
H      3.807512    11.650645    11.440059     0.107990
H      0.234386    10.573184     9.967291     0.116678
H      1.240636     8.909035     8.703375     0.124858
H     -0.037010     9.393412    33.715227     0.089060
H      3.788650    12.026317    33.383944     0.131070
H      3.010230    13.223674    35.220403     0.107762
H      4.124460    13.156532     1.242310     0.108215
H      6.066877    11.892034     1.494374     0.126958
H      6.677839     9.441371     1.771643     0.131338
H      0.357199     8.510982     3.284021     0.090570
H      1.962241    10.139962    35.278017     0.125017
H      3.416369     9.129642     0.770593     0.112762
H      3.409669     0.145473    11.133983     0.106947
H      5.767760    13.306801    10.827906     0.111937
H     -0.584076    13.455472     9.013053     0.108652
H     -1.056149    14.839865     7.219805     0.108926
H      6.280841     0.193431     7.219805     0.123530
H      5.574530     2.148527     7.965191     0.129885
H      4.539717     3.657612     6.564441     0.107990
H      0.966591     2.580151     8.037209     0.116678
H      1.972841     0.916002     9.301125     0.124858
H      5.616393    14.585687    15.710727     0.089060
H      1.790733    11.952782    15.379444     0.131070
H      2.569154    10.755425    17.215903     0.107762
H      1.454923    10.822567    19.246810     0.108214
H     -0.487494    12.087065    19.498873     0.126958
H     -1.098455    14.537728    19.776143     0.131338
H      5.222185    15.468117    21.288521     0.090570
H      3.617143    13.839137    17.273517     0.125017
H      2.163014    14.849457    18.775093     0.112762
H      3.634125     7.847560    29.138483     0.106947
H     -0.188377    10.672298    28.832406     0.111937
H      6.163460    10.523627    27.017553     0.108652
H      6.635532     9.139234    25.224305     0.108926
H      0.762954     7.799602    25.224305     0.123530
H      1.469264     5.844506    25.969691     0.129885
H      2.504077     4.335421    24.568941     0.107990
H      6.077203     5.412882    26.041709     0.116678
H      5.070953     7.077031    27.305625     0.124858
C      6.986017     6.034740     1.909917     0.113967
C      0.941073     4.768643     1.637689     0.144983
C      2.080227     3.996516     1.807292    -0.156192
C      2.533077     3.280341     0.708657    -0.103364
C      1.856792     3.320306    35.484349    -0.092573
C      0.708702     4.079644    35.319068    -0.185929
C      0.286899     4.813404     0.405461     0.100633
C      6.023984     6.146642    35.644949     0.192634
C      6.505032     6.616633    34.440088    -0.181405
C      5.639383     7.187335    33.549945    -0.087458
C      4.670984     6.205791    35.944544    -0.174040
C      3.803815     6.810064    35.045759    -0.074573
C      4.285520     7.340802    33.865384    -0.036294
C      3.421480     8.140105    32.943914     0.571304
C      3.617187     0.155065    25.337733     0.129157
C      1.829291     1.243716    25.859503     0.121483
C      0.716985     2.087780    25.878228    -0.175696
C     -0.111613     2.007850    26.973982    -0.094047
C      0.168323     1.158990    28.060373    -0.090133
C      1.284699     0.346898    28.062534    -0.192222
C      2.078179     0.377271    26.922489     0.094455
C      2.448329    14.646434    27.293742     0.188138
C      1.665680    13.784785    28.074057    -0.183627
C      2.284241    12.863987    28.882819    -0.076096
C      3.666966    12.726507    28.872376    -0.033028
C      4.424561    13.530606    28.019683    -0.084155
C      3.825949    14.513749    27.245850    -0.194082
C      4.309371    11.732174    29.786645     0.562780
C      0.057778     1.958293    19.914417     0.113967
C      6.102721     3.224390    19.642189     0.144983
C      4.963568     3.996516    19.811792    -0.156192
C      4.510717     4.712692    18.713157    -0.103364
C      5.187002     4.672727    17.479849    -0.092573
C      6.335093     3.913389    17.314568    -0.185929
C      6.756895     3.179629    18.409961     0.100633
C      1.019811     1.846391    17.640449     0.192634
C      0.538762     1.376400    16.435588    -0.181405
C      1.404411     0.805698    15.545445    -0.087458
C      2.372810     1.787242    17.940044    -0.174040
C      3.239979     1.182969    17.041259    -0.074573
C      2.758274     0.652231    15.860884    -0.036294
C      2.157903    15.838994    14.939414     0.571304
C      3.426607     7.837968     7.333233     0.129157
C      5.214503     6.749317     7.855003     0.121483
C      6.326810     5.905253     7.873728    -0.175696
C      7.155408     5.985183     8.969482    -0.094047
C      6.875471     6.834043    10.055873    -0.090133
C      5.759095     7.646135    10.058034    -0.192222
C      4.965615     7.615762     8.917989     0.094455
C      3.131054     9.332665     9.289242     0.188138
C      3.913704    10.194314    10.069557    -0.183627
C      3.295142    11.115112    10.878319    -0.076096
C      1.912417    11.252592    10.867876    -0.033028
C      1.154823    10.448493    10.015183    -0.084155
C      1.753434     9.465350     9.241350    -0.194082
C      1.270012    12.246925    11.782145     0.562780
C     -0.674428     9.951326    34.099083     0.113967
C      5.370516    11.217423    34.371311     0.144983
C      4.231362    11.989549    34.201708    -0.156192
C      3.778512    12.705725    35.300343    -0.103364
C      4.454797    12.665760     0.524651    -0.092573
C      5.602887    11.906422     0.689932    -0.185929
C      6.024690    11.172662    35.603539     0.100633
C      0.287605     9.839424     0.364051     0.192634
C     -0.193443     9.369433     1.568912    -0.181405
C      0.672206     8.798731     2.459055    -0.087458
C      1.640605     9.780275     0.064456    -0.174040
C      2.507774     9.176002     0.963241    -0.074573
C      2.026069     8.645264     2.143616    -0.036294
C      2.890109     7.845961     3.065086     0.571304
C      2.694402    15.831001    10.671267     0.129157
C      4.482298    14.742350    10.149497     0.121483
C      5.594604    13.898286    10.130772    -0.175696
C      6.423202    13.978216     9.035018    -0.094047
C      6.143266    14.827076     7.948627    -0.090133
C      5.026890    15.639168     7.946466    -0.192222
C      4.233410    15.608795     9.086511     0.094455
C      3.863260     1.339632     8.715258     0.188138
C      4.645909     2.201281     7.934943    -0.183627
C      4.027348     3.122079     7.126181    -0.076096
C      2.644623     3.259559     7.136624    -0.033028
C      1.887028     2.455460     7.989317    -0.084155
C      2.485640     1.472317     8.763150    -0.194082
C      2.002218     4.253892     6.222355     0.562780
C      6.253811    14.027773    16.094583     0.113967
C      0.208868    12.761676    16.366811     0.144983
C      1.348021    11.989549    16.197208    -0.156192
C      1.800872    11.273374    17.295843    -0.103364
C      1.124587    11.313339    18.529151    -0.092573
C     -0.023504    12.072677    18.694432    -0.185929
C     -0.445306    12.806437    17.599039     0.100633
C      5.291778    14.139675    18.368551     0.192634
C      5.772827    14.609666    19.573412    -0.181405
C      4.907178    15.180368    20.463555    -0.087458
C      3.938779    14.198824    18.068956    -0.174040
C      3.071610    14.803097    18.967741    -0.074573
C      3.553315    15.333835    20.148116    -0.036294
C      4.153686     0.147072    21.069586     0.571304
C      2.884982     8.148098    28.675767     0.129157
C      1.097086     9.236749    28.153997     0.121483
C     -0.015221    10.080813    28.135272    -0.175696
C     -0.843819    10.000883    27.039518    -0.094047
C     -0.563882     9.152023    25.953127    -0.090133
C      0.552494     8.339931    25.950966    -0.192222
C      1.345974     8.370304    27.091011     0.094455
C      3.180535     6.653401    26.719758     0.188138
C      2.397885     5.791752    25.939443    -0.183627
C      3.016447     4.870954    25.130681    -0.076096
C      4.399172     4.733474    25.141124    -0.033028
C      5.156766     5.537573    25.993817    -0.084155
C      4.558155     6.520716    26.767650    -0.194082
C      5.041577     3.739141    24.226855     0.562780
N      0.232902     5.547165     2.566722    -0.305292
N      6.950987     5.644680     0.604591    -0.055070
N      2.797859     1.077461    24.877538    -0.271544
N      1.785742    15.674338    26.564199    -0.054041
N      6.810892     2.445868    20.571222    -0.305292
N      0.092808     2.348353    18.609091    -0.055070
N      4.245936     6.915572     6.873038    -0.271544
N      3.793642     8.304761     8.559699    -0.054041
N      6.078687    10.438901    33.442278    -0.305292
N     -0.639398    10.341386    35.404409    -0.055070
N      3.513730    14.908605    11.131462    -0.271544
N      4.525847     0.311728     9.444801    -0.054041
N     -0.499303    13.540198    15.437778    -0.305291
N      6.218781    13.637713    17.399909    -0.055070
N      2.065653     9.070494    29.135962    -0.271544
N      2.517947     7.681305    27.449301    -0.054041
O      2.222339     8.344726    33.250711    -0.520585
O      3.918566     8.613292    31.866525    -0.485058
O      5.489518    11.386875    29.536742    -0.493549
O      3.676872    11.294156    30.798498    -0.489246
O      3.357044    15.634373    15.246211    -0.520585
O      1.660818    15.365807    13.862025    -0.485058
O      0.089866    12.592224    11.532242    -0.493549
O      1.902511    12.684943    12.793998    -0.489246
O      4.089250     7.641340     2.758289    -0.520585
O      2.393023     7.372774     4.142475    -0.485058
O      0.822071     4.599191     6.472258    -0.493549
O      2.634717     4.691910     5.210502    -0.489246
O      2.954545     0.351693    20.762789    -0.520585
O      4.650771     0.620259    22.146975    -0.485058
O      6.221723     3.393842    24.476758    -0.493549
O      4.409078     3.301123    23.215002    -0.489246

The following XYZ coordinates are in angstroms. Other properties are in atomic units.
The sperically averaged electron density of each atom fit to a function of the form exp(a - br)
eigen_1, eigen_2 and eigen_3 are the three eigenvalues of traceless quadrupole moment tensor
  atom number  atomic symbol              X              Y              Z     net charge C6 coefficient C8 coefficient C10 coefficient fluctuating dipole atomic polarizability isotropic forcefield polarizability              a              b squared Pearson coefficient          <r^3>          <r^4>         wp_QDO          m_QDO          q_QDO       dipole_x       dipole_y       dipole_z         dipole            Qxy            Qxz            Qyz     Q(x^2-y^2)  Q(3z^2 - R^2)        eigen_1        eigen_2        eigen_3 static polarizability      alpha(xx)      alpha(xy)      alpha(xz)      alpha(yy)      alpha(yz)      alpha(zz) atomic spin moment
            1             Cd       5.770321       9.975945      31.251851       0.365212     329.514096 0.97049324E+04  0.45813869E+06                                37.571759                           31.861666       0.325318       1.683809                    0.999215     107.669658     338.533050       0.330770       0.392262      -1.169359      -0.488540       0.193698       0.042421       0.527247       0.239434       0.091578      -0.062464      -0.581564       0.911509      -0.542214       0.217148       0.325066             44.994922      43.440212       0.251784       5.386868      28.162409     -11.003849      63.382145          -0.000010
            2             Cd       1.917293       9.769884      31.315947       0.242399     348.084697 0.10914771E+05  0.53054285E+06                                39.002127                           33.735940       0.397260       1.682167                    0.998827     112.955280     360.236783       0.322254       0.391023      -1.170430       0.583273      -0.132466      -0.030241       0.598890       0.192320       0.108645      -0.089370      -0.702002       1.095933      -0.599789       0.198611       0.401177             45.781703      47.771613       2.196867       3.664897      28.208539      -5.792893      61.364957           0.000037
            3             Cd      -0.190937      14.003154      13.247351       0.365212     329.514070 0.97049318E+04  0.45813866E+06                                37.571757                           31.861665       0.325318       1.683809                    0.999215     107.669659     338.533053       0.330770       0.392262      -1.169359       0.488540      -0.193698       0.042421       0.527247       0.239434      -0.091578       0.062464      -0.581564       0.911509      -0.542214       0.217148       0.325066             44.994920      43.440206       0.251781      -5.386876      28.162411      11.003851      63.382141          -0.000011
            4             Cd       3.662090      14.209215      13.311447       0.242399     348.084649 0.10914769E+05  0.53054274E+06                                39.002123                           33.735937       0.397260       1.682167                    0.998827     112.955276     360.236765       0.322254       0.391023      -1.170430      -0.583273       0.132466      -0.030241       0.598890       0.192320      -0.108645       0.089370      -0.702002       1.095933      -0.599789       0.198611       0.401177             45.781699      47.771605       2.196866      -3.664901      28.208537       5.792891      61.364956           0.000038
            5             Cd       0.541268       6.010121       4.757149       0.365212     329.514094 0.97049320E+04  0.45813867E+06                                37.571759                           31.861666       0.325318       1.683809                    0.999215     107.669656     338.533042       0.330770       0.392262      -1.169359       0.488540      -0.193698      -0.042421       0.527247       0.239434       0.091578      -0.062464      -0.581564       0.911509      -0.542214       0.217148       0.325066             44.994922      43.440212       0.251784       5.386868      28.162409     -11.003849      63.382146          -0.000010
            6             Cd       4.394296       6.216182       4.693053       0.242399     348.084692 0.10914771E+05  0.53054284E+06                                39.002127                           33.735940       0.397260       1.682167                    0.998827     112.955279     360.236778       0.322254       0.391023      -1.170430      -0.583273       0.132466       0.030241       0.598890       0.192320       0.108645      -0.089370      -0.702002       1.095933      -0.599789       0.198611       0.401178             45.781703      47.771612       2.196867       3.664897      28.208539      -5.792892      61.364958           0.000036
            7             Cd       6.502526       1.982912      22.761649       0.365212     329.514062 0.97049317E+04  0.45813866E+06                                37.571757                           31.861665       0.325318       1.683809                    0.999215     107.669658     338.533050       0.330770       0.392262      -1.169359      -0.488540       0.193698      -0.042421       0.527247       0.239434      -0.091578       0.062464      -0.581564       0.911509      -0.542214       0.217148       0.325066             44.994919      43.440206       0.251781      -5.386875      28.162410      11.003850      63.382141          -0.000010
            8             Cd       2.649499       1.776851      22.697553       0.242399     348.084669 0.10914770E+05  0.53054278E+06                                39.002125                           33.735938       0.397260       1.682167                    0.998827     112.955279     360.236779       0.322254       0.391023      -1.170430       0.583273      -0.132466       0.030241       0.598890       0.192320      -0.108645       0.089370      -0.702002       1.095933      -0.599789       0.198611       0.401177             45.781701      47.771608       2.196866      -3.664902      28.208537       5.792891      61.364959           0.000037
            9              H       6.348599       6.592654       2.293773       0.089060       1.211581 0.88559956E+01  0.91449893E+02                                 2.024341                            1.846930      -1.759072       2.027807                    0.989802       4.501640      14.031517       0.410644       1.444424      -0.670715      -0.033547       0.039222       0.010465       0.052662      -0.015643       0.007899       0.011936       0.006503      -0.061458      -0.029177       0.002908       0.026269              2.118790       2.538534      -0.516464      -0.371464       1.932279       0.268232       1.885556           0.000000
           10              H       2.522939       3.959749       2.625056       0.131070       1.132182 0.80991033E+01  0.80335025E+02                                 1.851859                            1.707595      -1.053342       2.390634                    0.997464       3.537371      10.192247       0.457377       1.350094      -0.694462       0.016281      -0.000961       0.032320       0.036202      -0.012099       0.001180       0.004848      -0.001628       0.009975      -0.014767       0.003300       0.011468              1.933002       1.762890      -0.063876       0.481669       1.501277      -0.059478       2.534839           0.000001
           11              H       3.301359       2.762392       0.788597       0.107762       1.165778 0.83544609E+01  0.81293137E+02                                 1.711542                            1.603292      -0.737107       2.522625                    0.999819       3.189791       8.336007       0.545547       1.153821      -0.742007       0.033684      -0.021023       0.003381       0.039850      -0.016853       0.004597       0.007251       0.011293       0.023884      -0.024050       0.010191       0.013860              1.751358       2.060841      -0.482843       0.043220       1.787125      -0.012263       1.406110          -0.000005
           12              H       2.187129       2.829534      34.766689       0.108214       1.129078 0.79098476E+01  0.75433240E+02                                 1.628813                            1.522391      -0.735584       2.523571                    0.999801       3.114047       7.888491       0.584515       1.098792      -0.755991       0.015377      -0.020649      -0.031547       0.040719      -0.016351       0.005052       0.008873       0.012288       0.029851      -0.025373       0.011802       0.013571              1.674510       1.474101      -0.227842      -0.250428       1.693409       0.446984       1.856021          -0.000006
           13              H       0.244712       4.094032      34.514626       0.126958       1.122942 0.82164829E+01  0.79892527E+02                                 1.685484                            1.603549      -0.873117       2.470104                    0.999146       3.208083       8.475400       0.536755       1.173573      -0.736329      -0.015493      -0.003686      -0.035125       0.038566      -0.008581       0.004194       0.009848       0.007362       0.040465      -0.019463       0.002378       0.017086              1.691788       1.633393      -0.078917       0.363631       1.451122       0.045788       1.990848          -0.000004
           14              H      -0.366250       6.544695      34.237357       0.131338       1.052075 0.76510991E+01  0.74761477E+02                                 1.758936                            1.657606      -1.003719       2.418320                    0.997653       3.458771       9.866377       0.465459       1.346698      -0.695437       0.034468       0.002495      -0.012515       0.036755      -0.001681      -0.003319      -0.004630       0.016892       0.013367      -0.012328       0.003422       0.008906              1.819397       2.479141      -0.138472      -0.113632       1.487774      -0.080161       1.491276          -0.000001
           15              H       5.954390       7.475084      32.724979       0.090570       1.725624 0.14050954E+02  0.16059131E+03                                 2.453675                            2.248626      -1.691652       2.057020                    0.989319       4.522999      14.172428       0.397127       1.349460      -0.691781       0.008569       0.003822      -0.023558       0.025358      -0.008694       0.015392       0.004249       0.000306      -0.028085      -0.021871       0.004809       0.017063              2.566308       2.236434       0.087906      -0.289162       2.114495      -0.557179       3.347995          -0.000003
           16              H       4.349348       5.846104       0.730983       0.125017       1.013426 0.74970739E+01  0.73677670E+02                                 1.768533                            1.679421      -1.338618       2.250916                    0.993345       3.809461      11.289910       0.441777       1.410778      -0.680006      -0.014690      -0.009187       0.031142       0.035637      -0.004813      -0.000845      -0.009929       0.018456       0.008003      -0.016755       0.006827       0.009928              1.813373       1.818487       0.161090      -0.297796       1.543837      -0.318748       2.077795          -0.000000
           17              H       2.895220       6.856424      35.238407       0.112762       1.022892 0.74211098E+01  0.72455574E+02                                 1.754030                            1.651391      -1.212893       2.305317                    0.994698       3.739663      10.903607       0.455240       1.378042      -0.686747      -0.037812       0.000658       0.010099       0.039143       0.000586      -0.006723      -0.006808       0.025348       0.002855      -0.016049       0.000278       0.015771              1.830580       2.528735      -0.040468      -0.207474       1.442295      -0.061585       1.520709          -0.000001
           18              H       2.901920      15.840593      24.875017       0.106947       1.343586 0.98384116E+01  0.10197295E+03                                 2.044890                            1.860876      -1.107036       2.359914                    0.996534       3.659108      10.614013       0.447718       1.319901      -0.701672       0.037863      -0.011926      -0.032509       0.051310      -0.010038      -0.007007      -0.006339      -0.003022       0.010534      -0.016390       0.007904       0.008486              2.134093       2.462869      -0.314953      -0.592487       1.700171       0.055058       2.239239           0.000000
           19              H       0.543829       2.679265      25.181094       0.111937       1.254736 0.92266438E+01  0.96260000E+02                                 2.079499                            1.888255      -1.765271       2.030635                    0.990126       4.451836      13.948147       0.405131       1.449136      -0.670162      -0.011350       0.031758      -0.014804       0.036832      -0.006518      -0.000693      -0.014511       0.003507      -0.065264      -0.027738       0.007994       0.019744              2.201989       2.087099      -0.270597       0.271627       2.254110      -0.576982       2.264760           0.000001
           20              H       6.895665       2.530594      26.995947       0.108652       1.176056 0.83530400E+01  0.82324121E+02                                 1.799054                            1.659144      -0.955934       2.421180                    0.998452       3.412672       9.359306       0.502885       1.235818      -0.720092      -0.033418       0.021240      -0.000630       0.039602      -0.010508      -0.011490      -0.007820       0.013050      -0.001542      -0.020370       0.004256       0.016114              1.889372       2.304861      -0.576436       0.002108       1.879431      -0.050953       1.483825           0.000002
           21              H       7.367738       1.146201      28.789196       0.108926       1.134230 0.80632267E+01  0.77378050E+02                                 1.643779                            1.545667      -0.751080       2.517633                    0.999774       3.135839       8.006349       0.574438       1.111102      -0.752797      -0.025821      -0.000950       0.031138       0.040462      -0.015035      -0.008467      -0.011117       0.011756       0.016605      -0.025241       0.011616       0.013625              1.676207       1.753691      -0.005890      -0.454370       1.391974      -0.009127       1.882954           0.000001
           22              H       0.030748      15.792635      28.789196       0.123530       1.170846 0.84828021E+01  0.83430040E+02                                 1.756945                            1.645466      -0.915037       2.445983                    0.998990       3.296849       8.859178       0.520299       1.196933      -0.730184       0.003781      -0.018415       0.033696       0.038585      -0.006225      -0.008510      -0.010883       0.006125       0.034949      -0.018951       0.001023       0.017927              1.798530       1.560192      -0.234620       0.124261       1.888221      -0.445005       1.947178           0.000002
           23              H       0.737059      13.837539      28.043809       0.129885       0.995705 0.70286165E+01  0.66969713E+02                                 1.667421                            1.565990      -0.904436       2.461980                    0.998958       3.349742       9.313590       0.491313       1.308397      -0.703270      -0.036372      -0.004989       0.000935       0.036724       0.005183      -0.002134      -0.010302       0.014263      -0.016310      -0.015411       0.002010       0.013402              1.719873       2.251013      -0.143302       0.067851       1.600467      -0.123162       1.308138           0.000002
           24              H       1.771872      12.328454      29.444559       0.107990       1.350836 0.10082682E+02  0.10634491E+03                                 2.120502                            1.930811      -1.447035       2.193023                    0.991257       4.042963      12.276045       0.418823       1.386547      -0.685280      -0.020422      -0.020606       0.015478       0.032882      -0.001464       0.007802      -0.004331       0.003816      -0.048131      -0.018787       0.005684       0.013103              2.257138       2.132955       0.424093      -0.280121       2.476304      -0.660272       2.162156           0.000003
           25              H       5.344998      13.405915      27.971791       0.116678       1.054961 0.74418671E+01  0.71550336E+02                                 1.694118                            1.580835      -0.954428       2.428903                    0.998559       3.386249       9.296761       0.505888       1.259280      -0.713770       0.039218      -0.006102      -0.004962       0.039999      -0.001939      -0.005653      -0.006325       0.022492      -0.012488      -0.014319      -0.000676       0.014996              1.758111       2.369998      -0.154699      -0.017113       1.550847      -0.125470       1.353489           0.000002
           26              H       4.338748      15.070064      26.707875       0.124858       1.192389 0.87349680E+01  0.88079010E+02                                 1.899375                            1.760306      -1.053141       2.386138                    0.996961       3.588364      10.341539       0.456614       1.330289      -0.698741       0.024604       0.018363      -0.019001       0.036105      -0.003546      -0.004302      -0.010632       0.012320      -0.025883      -0.017504       0.005905       0.011599              1.986586       2.027195       0.365732      -0.254997       2.064217      -0.542638       1.868347           0.000001
           27              H       0.695196       1.400379      20.298273       0.089060       1.211581 0.88559963E+01  0.91449901E+02                                 2.024340                            1.846930      -1.759072       2.027807                    0.989802       4.501640      14.031516       0.410644       1.444424      -0.670715       0.033547      -0.039222       0.010465       0.052662      -0.015643      -0.007899      -0.011936       0.006503      -0.061458      -0.029177       0.002908       0.026269              2.118789       2.538534      -0.516464       0.371464       1.932278      -0.268231       1.885556           0.000000
           28              H       4.520856       4.033284      20.629556       0.131070       1.132182 0.80991051E+01  0.80335048E+02                                 1.851859                            1.707595      -1.053342       2.390634                    0.997464       3.537371      10.192247       0.457377       1.350094      -0.694462      -0.016281       0.000961       0.032320       0.036202      -0.012099      -0.001180      -0.004848      -0.001628       0.009975      -0.014767       0.003300       0.011468              1.933002       1.762890      -0.063877      -0.481669       1.501277       0.059479       2.534839           0.000001
           29              H       3.742435       5.230641      18.793097       0.107762       1.165777 0.83544575E+01  0.81293100E+02                                 1.711542                            1.603292      -0.737106       2.522625                    0.999819       3.189790       8.336005       0.545547       1.153821      -0.742007      -0.033684       0.021023       0.003381       0.039850      -0.016853      -0.004597      -0.007251       0.011293       0.023884      -0.024050       0.010191       0.013860              1.751358       2.060841      -0.482843      -0.043220       1.787125       0.012264       1.406110          -0.000005
           30              H       4.856666       5.163499      16.762189       0.108214       1.129077 0.79098450E+01  0.75433210E+02                                 1.628812                            1.522391      -0.735584       2.523571                    0.999801       3.114047       7.888491       0.584515       1.098792      -0.755991      -0.015377       0.020649      -0.031547       0.040719      -0.016351      -0.005052      -0.008873       0.012288       0.029851      -0.025373       0.011802       0.013571              1.674510       1.474100      -0.227842       0.250427       1.693408      -0.446984       1.856021          -0.000006
           31              H       6.799083       3.899001      16.510126       0.126958       1.122941 0.82164759E+01  0.79892440E+02                                 1.685483                            1.603549      -0.873117       2.470104                    0.999146       3.208082       8.475396       0.536755       1.173573      -0.736329       0.015493       0.003686      -0.035125       0.038566      -0.008580      -0.004194      -0.009848       0.007362       0.040465      -0.019463       0.002378       0.017086              1.691787       1.633392      -0.078916      -0.363631       1.451122      -0.045788       1.990847          -0.000004
           32              H       7.410044       1.448338      16.232857       0.131338       1.052075 0.76510990E+01  0.74761476E+02                                 1.758936                            1.657606      -1.003719       2.418320                    0.997653       3.458771       9.866377       0.465459       1.346698      -0.695437      -0.034468      -0.002495      -0.012515       0.036755      -0.001681       0.003319       0.004630       0.016892       0.013367      -0.012328       0.003422       0.008906              1.819397       2.479141      -0.138472       0.113632       1.487774       0.080160       1.491276          -0.000001
           33              H       1.089404       0.517949      14.720479       0.090570       1.725624 0.14050956E+02  0.16059134E+03                                 2.453675                            2.248626      -1.691652       2.057020                    0.989319       4.522999      14.172429       0.397127       1.349460      -0.691781      -0.008569      -0.003822      -0.023558       0.025358      -0.008694      -0.015392      -0.004249       0.000306      -0.028085      -0.021871       0.004809       0.017063              2.566308       2.236434       0.087906       0.289162       2.114495       0.557179       3.347996          -0.000003
           34              H       2.694446       2.146929      18.735483       0.125017       1.013426 0.74970742E+01  0.73677673E+02                                 1.768533                            1.679421      -1.338618       2.250916                    0.993345       3.809461      11.289910       0.441777       1.410778      -0.680006       0.014690       0.009187       0.031142       0.035637      -0.004813       0.000845       0.009929       0.018456       0.008003      -0.016755       0.006827       0.009928              1.813373       1.818487       0.161090       0.297796       1.543837       0.318748       2.077795          -0.000000
           35              H       4.148575       1.136609      17.233907       0.112762       1.022892 0.74211159E+01  0.72455647E+02                                 1.754030                            1.651392      -1.212893       2.305317                    0.994698       3.739663      10.903607       0.455240       1.378042      -0.686747       0.037812      -0.000658       0.010099       0.039143       0.000586       0.006723       0.006808       0.025348       0.002855      -0.016049       0.000278       0.015771              1.830580       2.528736      -0.040468       0.207474       1.442296       0.061585       1.520709          -0.000001
           36              H       2.677464       8.138506       6.870517       0.106947       1.343585 0.98384036E+01  0.10197285E+03                                 2.044889                            1.860875      -1.107036       2.359914                    0.996534       3.659108      10.614013       0.447718       1.319901      -0.701672      -0.037863       0.011926      -0.032509       0.051310      -0.010038       0.007007       0.006339      -0.003022       0.010534      -0.016390       0.007904       0.008486              2.134092       2.462868      -0.314953       0.592487       1.700170      -0.055058       2.239239          -0.000000
           37              H       6.499966       5.313768       7.176594       0.111937       1.254736 0.92266435E+01  0.96259996E+02                                 2.079498                            1.888255      -1.765271       2.030635                    0.990126       4.451836      13.948147       0.405131       1.449136      -0.670162       0.011350      -0.031758      -0.014804       0.036832      -0.006518       0.000693       0.014511       0.003507      -0.065264      -0.027738       0.007994       0.019744              2.201989       2.087099      -0.270597      -0.271627       2.254109       0.576982       2.264759           0.000001
           38              H       0.148129       5.462439       8.991447       0.108652       1.176055 0.83530339E+01  0.82324051E+02                                 1.799053                            1.659143      -0.955934       2.421180                    0.998452       3.412672       9.359307       0.502885       1.235819      -0.720092       0.033418      -0.021240      -0.000630       0.039602      -0.010508       0.011490       0.007820       0.013050      -0.001542      -0.020370       0.004256       0.016114              1.889372       2.304860      -0.576436      -0.002108       1.879431       0.050953       1.483825           0.000002
           39              H      -0.323943       6.846832      10.784695       0.108926       1.134231 0.80632346E+01  0.77378151E+02                                 1.643781                            1.545668      -0.751080       2.517633                    0.999774       3.135840       8.006355       0.574437       1.111103      -0.752797       0.025821       0.000950       0.031138       0.040462      -0.015035       0.008467       0.011117       0.011756       0.016605      -0.025241       0.011616       0.013625              1.676208       1.753694      -0.005890       0.454371       1.391975       0.009127       1.882955           0.000001
           40              H       5.548635       8.186464      10.784695       0.123530       1.170846 0.84828015E+01  0.83430041E+02                                 1.756946                            1.645466      -0.915037       2.445983                    0.998990       3.296850       8.859184       0.520299       1.196933      -0.730184      -0.003781       0.018415       0.033696       0.038585      -0.006225       0.008510       0.010883       0.006125       0.034949      -0.018951       0.001023       0.017927              1.798531       1.560192      -0.234620      -0.124261       1.888222       0.445006       1.947178           0.000002
           41              H       4.842325      10.141560      10.039309       0.129885       0.995705 0.70286159E+01  0.66969707E+02                                 1.667421                            1.565990      -0.904436       2.461980                    0.998958       3.349742       9.313591       0.491313       1.308397      -0.703270       0.036372       0.004989       0.000935       0.036724       0.005183       0.002134       0.010302       0.014263      -0.016310      -0.015411       0.002010       0.013402              1.719873       2.251013      -0.143302      -0.067851       1.600468       0.123162       1.308138           0.000002
           42              H       3.807512      11.650645      11.440059       0.107990       1.350836 0.10082688E+02  0.10634498E+03                                 2.120502                            1.930811      -1.447035       2.193023                    0.991257       4.042963      12.276044       0.418823       1.386547      -0.685280       0.020422       0.020606       0.015478       0.032882      -0.001464      -0.007802       0.004331       0.003816      -0.048131      -0.018787       0.005684       0.013103              2.257138       2.132956       0.424094       0.280121       2.476303       0.660272       2.162155           0.000003
           43              H       0.234386      10.573184       9.967291       0.116678       1.054961 0.74418667E+01  0.71550335E+02                                 1.694118                            1.580835      -0.954428       2.428903                    0.998559       3.386249       9.296763       0.505887       1.259281      -0.713770      -0.039218       0.006102      -0.004962       0.039999      -0.001939       0.005653       0.006325       0.022492      -0.012488      -0.014319      -0.000676       0.014996              1.758112       2.369998      -0.154699       0.017113       1.550848       0.125470       1.353489           0.000002
           44              H       1.240636       8.909035       8.703375       0.124858       1.192389 0.87349639E+01  0.88078960E+02                                 1.899374                            1.760305      -1.053141       2.386138                    0.996961       3.588364      10.341539       0.456614       1.330289      -0.698741      -0.024604      -0.018363      -0.019001       0.036105      -0.003546       0.004302       0.010632       0.012320      -0.025883      -0.017504       0.005905       0.011599              1.986586       2.027194       0.365732       0.254996       2.064217       0.542638       1.868347           0.000001
           45              H      -0.037010       9.393412      33.715227       0.089060       1.211581 0.88559966E+01  0.91449905E+02                                 2.024341                            1.846930      -1.759072       2.027807                    0.989802       4.501640      14.031516       0.410644       1.444424      -0.670715       0.033547      -0.039222      -0.010465       0.052662      -0.015643       0.007899       0.011936       0.006503      -0.061458      -0.029177       0.002908       0.026269              2.118790       2.538534      -0.516464      -0.371464       1.932279       0.268232       1.885556           0.000000
           46              H       3.788650      12.026317      33.383944       0.131070       1.132182 0.80991040E+01  0.80335032E+02                                 1.851859                            1.707595      -1.053342       2.390634                    0.997464       3.537371      10.192246       0.457377       1.350094      -0.694462      -0.016281       0.000961      -0.032320       0.036202      -0.012099       0.001180       0.004848      -0.001628       0.009975      -0.014767       0.003300       0.011468              1.933002       1.762890      -0.063877       0.481669       1.501277      -0.059479       2.534838           0.000001
           47              H       3.010230      13.223674      35.220403       0.107762       1.165777 0.83544556E+01  0.81293074E+02                                 1.711541                            1.603292      -0.737106       2.522625                    0.999819       3.189790       8.336004       0.545547       1.153821      -0.742007      -0.033684       0.021023      -0.003381       0.039850      -0.016853       0.004597       0.007251       0.011293       0.023884      -0.024050       0.010191       0.013860              1.751358       2.060840      -0.482843       0.043220       1.787124      -0.012264       1.406110          -0.000005
           48              H       4.124460      13.156532       1.242310       0.108215       1.129076 0.79098359E+01  0.75433100E+02                                 1.628811                            1.522390      -0.735584       2.523571                    0.999801       3.114046       7.888487       0.584516       1.098792      -0.755991      -0.015377       0.020649       0.031547       0.040719      -0.016351       0.005052       0.008873       0.012288       0.029851      -0.025373       0.011802       0.013571              1.674509       1.474100      -0.227842      -0.250427       1.693407       0.446983       1.856019          -0.000006
           49              H       6.066877      11.892034       1.494374       0.126958       1.122941 0.82164737E+01  0.79892409E+02                                 1.685482                            1.603548      -0.873117       2.470104                    0.999146       3.208082       8.475394       0.536755       1.173572      -0.736329       0.015493       0.003686       0.035125       0.038566      -0.008580       0.004194       0.009848       0.007362       0.040465      -0.019463       0.002378       0.017086              1.691786       1.633392      -0.078916       0.363630       1.451121       0.045788       1.990846          -0.000004
           50              H       6.677839       9.441371       1.771643       0.131338       1.052075 0.76510991E+01  0.74761477E+02                                 1.758936                            1.657606      -1.003719       2.418320                    0.997653       3.458771       9.866377       0.465459       1.346698      -0.695437      -0.034468      -0.002495       0.012515       0.036755      -0.001681      -0.003319      -0.004630       0.016892       0.013367      -0.012328       0.003422       0.008906              1.819397       2.479141      -0.138472      -0.113632       1.487774      -0.080160       1.491276          -0.000001
           51              H       0.357199       8.510982       3.284021       0.090570       1.725623 0.14050948E+02  0.16059124E+03                                 2.453675                            2.248626      -1.691652       2.057020                    0.989319       4.522998      14.172427       0.397127       1.349460      -0.691781      -0.008569      -0.003822       0.023558       0.025358      -0.008694       0.015392       0.004249       0.000306      -0.028085      -0.021871       0.004809       0.017063              2.566308       2.236434       0.087906      -0.289162       2.114495      -0.557179       3.347995          -0.000003
           52              H       1.962241      10.139962      35.278017       0.125017       1.013426 0.74970739E+01  0.73677670E+02                                 1.768533                            1.679421      -1.338618       2.250916                    0.993345       3.809461      11.289910       0.441777       1.410778      -0.680006       0.014690       0.009187      -0.031142       0.035637      -0.004813      -0.000845      -0.009929       0.018456       0.008003      -0.016755       0.006827       0.009928              1.813373       1.818487       0.161090      -0.297796       1.543837      -0.318748       2.077795          -0.000000
           53              H       3.416369       9.129642       0.770593       0.112762       1.022892 0.74211098E+01  0.72455574E+02                                 1.754030                            1.651391      -1.212893       2.305317                    0.994698       3.739663      10.903607       0.455240       1.378042      -0.686747       0.037812      -0.000658      -0.010099       0.039143       0.000586      -0.006723      -0.006808       0.025348       0.002855      -0.016049       0.000278       0.015771              1.830580       2.528735      -0.040468      -0.207474       1.442295      -0.061585       1.520709          -0.000001
           54              H       3.409669       0.145473      11.133983       0.106947       1.343586 0.98384114E+01  0.10197295E+03                                 2.044890                            1.860876      -1.107036       2.359914                    0.996534       3.659108      10.614014       0.447718       1.319901      -0.701672      -0.037863       0.011926       0.032509       0.051310      -0.010038      -0.007007      -0.006339      -0.003022       0.010534      -0.016390       0.007904       0.008486              2.134093       2.462870      -0.314953      -0.592487       1.700171       0.055058       2.239240          -0.000000
           55              H       5.767760      13.306801      10.827906       0.111937       1.254736 0.92266438E+01  0.96260000E+02                                 2.079499                            1.888255      -1.765271       2.030635                    0.990126       4.451836      13.948147       0.405131       1.449136      -0.670162       0.011350      -0.031758       0.014804       0.036832      -0.006518      -0.000693      -0.014511       0.003507      -0.065264      -0.027738       0.007994       0.019744              2.201989       2.087099      -0.270597       0.271627       2.254110      -0.576982       2.264760           0.000001
           56              H      -0.584076      13.455472       9.013053       0.108652       1.176056 0.83530399E+01  0.82324125E+02                                 1.799054                            1.659144      -0.955934       2.421180                    0.998452       3.412672       9.359308       0.502885       1.235819      -0.720092       0.033418      -0.021240       0.000630       0.039602      -0.010508      -0.011490      -0.007820       0.013050      -0.001542      -0.020370       0.004256       0.016114              1.889372       2.304861      -0.576436       0.002108       1.879431      -0.050953       1.483825           0.000002
           57              H      -1.056149      14.839865       7.219805       0.108926       1.134231 0.80632336E+01  0.77378145E+02                                 1.643781                            1.545668      -0.751081       2.517633                    0.999774       3.135840       8.006357       0.574437       1.111104      -0.752797       0.025821       0.000950      -0.031138       0.040462      -0.015035      -0.008467      -0.011117       0.011756       0.016605      -0.025241       0.011616       0.013625              1.676209       1.753694      -0.005890      -0.454371       1.391976      -0.009127       1.882956           0.000000
           58              H       6.280841       0.193431       7.219805       0.123530       1.170846 0.84827990E+01  0.83430004E+02                                 1.756945                            1.645465      -0.915037       2.445983                    0.998990       3.296850       8.859181       0.520299       1.196932      -0.730184      -0.003781       0.018415      -0.033696       0.038585      -0.006225      -0.008510      -0.010883       0.006125       0.034949      -0.018951       0.001023       0.017927              1.798530       1.560192      -0.234620       0.124261       1.888221      -0.445005       1.947177           0.000002
           59              H       5.574530       2.148527       7.965191       0.129885       0.995705 0.70286161E+01  0.66969710E+02                                 1.667421                            1.565990      -0.904436       2.461980                    0.998958       3.349742       9.313591       0.491313       1.308397      -0.703270       0.036372       0.004989      -0.000935       0.036724       0.005183      -0.002134      -0.010302       0.014263      -0.016310      -0.015411       0.002010       0.013402              1.719873       2.251013      -0.143302       0.067851       1.600468      -0.123162       1.308138           0.000002
           60              H       4.539717       3.657612       6.564441       0.107990       1.350836 0.10082682E+02  0.10634491E+03                                 2.120502                            1.930811      -1.447035       2.193023                    0.991257       4.042963      12.276045       0.418823       1.386547      -0.685280       0.020422       0.020606      -0.015478       0.032882      -0.001464       0.007802      -0.004331       0.003816      -0.048131      -0.018787       0.005684       0.013103              2.257138       2.132955       0.424093      -0.280121       2.476304      -0.660272       2.162156           0.000003
           61              H       0.966591       2.580151       8.037209       0.116678       1.054961 0.74418668E+01  0.71550334E+02                                 1.694118                            1.580835      -0.954428       2.428903                    0.998559       3.386249       9.296762       0.505887       1.259280      -0.713770      -0.039218       0.006102       0.004962       0.039999      -0.001939      -0.005653      -0.006325       0.022492      -0.012488      -0.014319      -0.000676       0.014996              1.758111       2.369998      -0.154699      -0.017113       1.550847      -0.125470       1.353489           0.000002
           62              H       1.972841       0.916002       9.301125       0.124858       1.192389 0.87349680E+01  0.88079010E+02                                 1.899374                            1.760306      -1.053141       2.386138                    0.996961       3.588364      10.341539       0.456614       1.330289      -0.698741      -0.024604      -0.018363       0.019001       0.036105      -0.003546      -0.004302      -0.010632       0.012320      -0.025883      -0.017504       0.005905       0.011599              1.986586       2.027195       0.365732      -0.254997       2.064217      -0.542638       1.868347           0.000001
           63              H       5.616393      14.585687      15.710727       0.089060       1.211581 0.88559963E+01  0.91449901E+02                                 2.024340                            1.846930      -1.759072       2.027807                    0.989802       4.501640      14.031516       0.410644       1.444424      -0.670715      -0.033547       0.039222      -0.010465       0.052662      -0.015643      -0.007899      -0.011936       0.006503      -0.061458      -0.029177       0.002908       0.026269              2.118789       2.538534      -0.516464       0.371464       1.932278      -0.268231       1.885556           0.000000
           64              H       1.790733      11.952782      15.379444       0.131070       1.132182 0.80991035E+01  0.80335027E+02                                 1.851859                            1.707595      -1.053342       2.390634                    0.997464       3.537371      10.192247       0.457377       1.350094      -0.694462       0.016281      -0.000961      -0.032320       0.036202      -0.012099      -0.001180      -0.004848      -0.001628       0.009975      -0.014767       0.003300       0.011468              1.933002       1.762890      -0.063876      -0.481669       1.501277       0.059479       2.534839           0.000001
           65              H       2.569154      10.755425      17.215903       0.107762       1.165777 0.83544585E+01  0.81293113E+02                                 1.711542                            1.603293      -0.737106       2.522625                    0.999819       3.189790       8.336006       0.545547       1.153821      -0.742007       0.033684      -0.021023      -0.003381       0.039850      -0.016853      -0.004597      -0.007251       0.011293       0.023884      -0.024050       0.010191       0.013860              1.751359       2.060841      -0.482843      -0.043220       1.787125       0.012264       1.406110          -0.000005
           66              H       1.454923      10.822567      19.246810       0.108214       1.129077 0.79098410E+01  0.75433166E+02                                 1.628812                            1.522391      -0.735584       2.523571                    0.999801       3.114047       7.888492       0.584515       1.098793      -0.755991       0.015377      -0.020649       0.031547       0.040719      -0.016351      -0.005052      -0.008873       0.012288       0.029851      -0.025373       0.011802       0.013571              1.674510       1.474100      -0.227842       0.250427       1.693409      -0.446984       1.856021          -0.000006
           67              H      -0.487494      12.087065      19.498873       0.126958       1.122941 0.82164773E+01  0.79892463E+02                                 1.685484                            1.603549      -0.873117       2.470104                    0.999146       3.208083       8.475401       0.536755       1.173573      -0.736329      -0.015493      -0.003686       0.035125       0.038566      -0.008581      -0.004194      -0.009848       0.007362       0.040465      -0.019463       0.002378       0.017086              1.691788       1.633393      -0.078917      -0.363631       1.451122      -0.045788       1.990847          -0.000004
           68              H      -1.098455      14.537728      19.776143       0.131338       1.052075 0.76510994E+01  0.74761479E+02                                 1.758936                            1.657606      -1.003719       2.418320                    0.997653       3.458771       9.866376       0.465459       1.346698      -0.695437       0.034468       0.002495       0.012515       0.036755      -0.001681       0.003319       0.004630       0.016892       0.013367      -0.012328       0.003422       0.008906              1.819397       2.479141      -0.138472       0.113632       1.487774       0.080160       1.491275          -0.000001
           69              H       5.222185      15.468117      21.288521       0.090570       1.725624 0.14050955E+02  0.16059132E+03                                 2.453675                            2.248626      -1.691652       2.057020                    0.989319       4.522999      14.172427       0.397128       1.349460      -0.691781       0.008569       0.003822       0.023558       0.025358      -0.008694      -0.015392      -0.004249       0.000306      -0.028085      -0.021871       0.004809       0.017063              2.566308       2.236434       0.087906       0.289162       2.114495       0.557179       3.347995          -0.000003
           70              H       3.617143      13.839137      17.273517       0.125017       1.013426 0.74970750E+01  0.73677681E+02                                 1.768533                            1.679421      -1.338618       2.250916                    0.993345       3.809461      11.289909       0.441777       1.410778      -0.680006      -0.014690      -0.009187      -0.031142       0.035637      -0.004813       0.000845       0.009929       0.018456       0.008003      -0.016755       0.006827       0.009928              1.813373       1.818487       0.161090       0.297796       1.543836       0.318748       2.077795          -0.000000
           71              H       2.163014      14.849457      18.775093       0.112762       1.022892 0.74211152E+01  0.72455640E+02                                 1.754030                            1.651392      -1.212893       2.305317                    0.994698       3.739663      10.903608       0.455240       1.378042      -0.686747      -0.037812       0.000658      -0.010099       0.039143       0.000586       0.006723       0.006808       0.025348       0.002855      -0.016049       0.000278       0.015771              1.830580       2.528736      -0.040468       0.207474       1.442296       0.061585       1.520709          -0.000001
           72              H       3.634125       7.847560      29.138483       0.106947       1.343585 0.98384036E+01  0.10197285E+03                                 2.044889                            1.860875      -1.107036       2.359914                    0.996534       3.659108      10.614013       0.447718       1.319901      -0.701672       0.037863      -0.011926       0.032509       0.051310      -0.010038       0.007007       0.006339      -0.003022       0.010534      -0.016390       0.007904       0.008486              2.134092       2.462868      -0.314953       0.592487       1.700170      -0.055058       2.239239           0.000000
           73              H      -0.188377      10.672298      28.832406       0.111937       1.254736 0.92266431E+01  0.96259989E+02                                 2.079498                            1.888255      -1.765271       2.030635                    0.990126       4.451836      13.948146       0.405131       1.449135      -0.670162      -0.011350       0.031758       0.014804       0.036832      -0.006518       0.000693       0.014511       0.003507      -0.065264      -0.027738       0.007994       0.019744              2.201989       2.087098      -0.270597      -0.271627       2.254109       0.576982       2.264759           0.000001
           74              H       6.163460      10.523627      27.017553       0.108652       1.176055 0.83530340E+01  0.82324049E+02                                 1.799053                            1.659143      -0.955934       2.421180                    0.998452       3.412672       9.359306       0.502885       1.235818      -0.720092      -0.033418       0.021241       0.000630       0.039602      -0.010508       0.011490       0.007820       0.013050      -0.001542      -0.020370       0.004256       0.016114              1.889371       2.304859      -0.576436      -0.002108       1.879430       0.050953       1.483824           0.000002
           75              H       6.635532       9.139234      25.224305       0.108926       1.134230 0.80632255E+01  0.77378036E+02                                 1.643779                            1.545667      -0.751080       2.517633                    0.999774       3.135839       8.006349       0.574438       1.111102      -0.752797      -0.025821      -0.000950      -0.031138       0.040462      -0.015035       0.008467       0.011117       0.011756       0.016605      -0.025241       0.011616       0.013625              1.676207       1.753692      -0.005890       0.454370       1.391974       0.009127       1.882953           0.000001
           76              H       0.762954       7.799602      25.224305       0.123530       1.170846 0.84827947E+01  0.83429949E+02                                 1.756944                            1.645465      -0.915037       2.445983                    0.998990       3.296849       8.859177       0.520300       1.196932      -0.730184       0.003781      -0.018415      -0.033696       0.038585      -0.006225       0.008510       0.010883       0.006125       0.034949      -0.018951       0.001023       0.017927              1.798529       1.560191      -0.234620      -0.124261       1.888220       0.445005       1.947176           0.000002
           77              H       1.469264       5.844506      25.969691       0.129885       0.995705 0.70286159E+01  0.66969707E+02                                 1.667421                            1.565990      -0.904436       2.461980                    0.998958       3.349742       9.313591       0.491313       1.308397      -0.703270      -0.036372      -0.004989      -0.000935       0.036724       0.005183       0.002134       0.010302       0.014263      -0.016310      -0.015411       0.002010       0.013402              1.719873       2.251013      -0.143302      -0.067851       1.600468       0.123162       1.308138           0.000002
           78              H       2.504077       4.335421      24.568941       0.107990       1.350836 0.10082687E+02  0.10634498E+03                                 2.120503                            1.930811      -1.447035       2.193023                    0.991257       4.042963      12.276045       0.418823       1.386547      -0.685280      -0.020422      -0.020606      -0.015478       0.032882      -0.001464      -0.007802       0.004331       0.003816      -0.048131      -0.018787       0.005684       0.013103              2.257138       2.132956       0.424094       0.280121       2.476303       0.660272       2.162155           0.000003
           79              H       6.077203       5.412882      26.041709       0.116678       1.054961 0.74418671E+01  0.71550337E+02                                 1.694118                            1.580835      -0.954428       2.428903                    0.998559       3.386249       9.296762       0.505887       1.259280      -0.713770       0.039218      -0.006102       0.004962       0.039999      -0.001939       0.005653       0.006325       0.022492      -0.012488      -0.014319      -0.000676       0.014996              1.758111       2.369998      -0.154699       0.017113       1.550847       0.125470       1.353489           0.000002
           80              H       5.070953       7.077031      27.305625       0.124858       1.192389 0.87349639E+01  0.88078959E+02                                 1.899374                            1.760305      -1.053141       2.386138                    0.996961       3.588364      10.341539       0.456614       1.330289      -0.698741       0.024604       0.018363       0.019001       0.036105      -0.003546       0.004302       0.010632       0.012320      -0.025883      -0.017504       0.005905       0.011599              1.986586       2.027194       0.365732       0.254996       2.064217       0.542638       1.868347           0.000001
           81              C       6.986017       6.034740       1.909917       0.113967      30.388621 0.38446546E+03  0.89592665E+04                                 9.101466                            6.973260      -0.529447       1.823838                    0.997737      29.180847      89.712757       0.554173       0.474292      -1.007827       0.028777      -0.015006      -0.039928       0.051454       0.008023       0.025027       0.010244      -0.028285      -0.187182      -0.070128       0.019998       0.050130             10.554761      12.439011      -3.739832       1.573984       7.416545       0.836741      11.808727           0.000001
           82              C       0.941073       4.768643       1.637689       0.144983      31.063774 0.36834241E+03  0.83145137E+04                                 8.728825                            6.491877       0.176418       2.077339                    0.999415      25.754564      72.730058       0.632413       0.429062      -1.055470      -0.000678       0.019485       0.072344       0.074925      -0.006800      -0.010988       0.028319      -0.006745       0.052137      -0.024506      -0.015251       0.039757             10.228965      13.180498      -5.504319       1.070143       8.514988       0.685022       8.991408          -0.000000
           83              C       2.080227       3.996516       1.807292      -0.156192      32.959244 0.43487358E+03  0.10255101E+05                                 8.973466                            7.004249       0.220763       2.049271                    0.999412      29.541799      85.889759       0.613957       0.423050      -1.056852      -0.001999      -0.000912      -0.006318       0.006689      -0.001636      -0.001046       0.006694      -0.000716       0.080170      -0.015386      -0.012476       0.027861              9.999524      10.808512      -3.841989       0.794027       8.239589       1.330597      10.950471           0.000001
           84              C       2.533077       3.280341       0.708657      -0.103364      29.864411 0.42474356E+03  0.99328036E+04                                 8.344838                            6.895526       0.142512       2.014381                    0.999793      29.249023      84.003133       0.623910       0.419797      -1.061513      -0.018870       0.022406      -0.001887       0.029355      -0.047250       0.009353       0.010549       0.033875       0.012405      -0.055552       0.007366       0.048186              8.825369       8.870010      -2.763359       0.337398       7.739504       1.816700       9.866595          -0.000006
           85              C       1.856792       3.320306      35.484349      -0.092573      30.004147 0.41785946E+03  0.97166884E+04                                 8.329853                            6.813518       0.094830       1.999162                    0.999745      29.032692      82.720353       0.632229       0.416624      -1.065202      -0.009857       0.022775       0.016832       0.029986      -0.035843      -0.000955       0.029880       0.021491       0.089331      -0.058802       0.010277       0.048524              8.900466       9.490139      -3.231430       0.596543       8.013496       1.708910       9.197762          -0.000008
           86              C       0.708702       4.079644      35.319068      -0.185929      32.793578 0.44353720E+03  0.10486555E+05                                 8.834697                            7.030380       0.163582       2.013415                    0.999696      30.176199      87.179306       0.619933       0.417887      -1.062584       0.018023      -0.009492       0.003473       0.020664      -0.010345       0.017093       0.013654       0.023530       0.112406      -0.039230      -0.005339       0.044569              9.572050      10.433456      -4.052940       0.031108       8.756019       2.155671       9.526676          -0.000006
           87              C       0.286899       4.813404       0.405461       0.100633      33.144113 0.38921740E+03  0.88827075E+04                                 9.065842                            6.663670       0.192878       2.076613                    0.999672      26.128422      73.515874       0.627317       0.427825      -1.059197      -0.042449       0.016702      -0.029074       0.054094      -0.043264       0.002422      -0.000038       0.026922      -0.054330      -0.036363      -0.018055       0.054419             10.717524      12.098695      -5.461959      -0.393557       9.427600       2.526272      10.626276          -0.000001
           88              C       6.023984       6.146642      35.644949       0.192634      34.800328 0.37008416E+03  0.83443649E+04                                 9.453859                            6.544096       0.147988       2.074047                    0.999553      25.218799      70.640970       0.626013       0.433940      -1.054929       0.034742      -0.011950       0.038110       0.052936      -0.038564       0.029258      -0.019482       0.018005       0.042388      -0.046854      -0.012728       0.059581             12.184444      16.995275      -3.150492       3.765341       7.004177      -4.062640      12.553880          -0.000001
           89              C       6.505032       6.616633      34.440088      -0.181405      33.613582 0.43411838E+03  0.10236225E+05                                 9.110710                            6.972192       0.192641       2.040856                    0.999142      29.651373      86.296897       0.618604       0.419915      -1.058469      -0.010434       0.022145      -0.025925       0.035656       0.004963      -0.009361       0.014549       0.017345      -0.056272      -0.028919       0.008478       0.020441             10.611124      12.272946      -2.311622       2.279023       7.324983      -4.211227      12.235444          -0.000003
           90              C       5.639383       7.187335      33.549945      -0.087458      34.132490 0.43988701E+03  0.10531126E+05                                 9.506476                            7.235796      -0.343777       1.862896                    0.998990      30.784691      93.857682       0.573205       0.446337      -1.030111       0.006163      -0.010383       0.030666       0.032958       0.007312       0.001164       0.028174      -0.030971      -0.024759      -0.026329      -0.011726       0.038055             11.121946      13.799103      -2.338387       2.131539       7.315396      -3.794337      12.251338          -0.000005
           91              C       4.670984       6.205791      35.944544      -0.174040      36.147893 0.47220820E+03  0.11401024E+05                                 9.666979                            7.369575      -0.130105       1.931513                    0.998314      30.543739      90.731828       0.588184       0.431303      -1.048638      -0.025431       0.032520      -0.009769       0.042423       0.008461      -0.000905       0.000986      -0.011733       0.050778      -0.018803       0.001819       0.016984             11.593863      17.272402      -2.085929       1.456975       6.848677      -3.155795      10.660510          -0.000001
           92              C       3.803815       6.810064      35.045759      -0.074573      32.999063 0.43851989E+03  0.10413900E+05                                 9.187372                            7.169750      -0.204465       1.916742                    0.998962      29.571673      87.679110       0.586721       0.439592      -1.041619       0.028736      -0.004031       0.013657       0.032071       0.006851      -0.008965       0.013502      -0.004030      -0.023541      -0.021503       0.007136       0.014367             10.679912      12.959655      -1.376247       0.557584       7.060091      -3.959447      12.019990          -0.000001
           93              C       4.285520       7.340802      33.865384      -0.036294      36.297208 0.44002579E+03  0.10314851E+05                                 9.505607                            6.968920       0.085818       2.033970                    0.999407      27.347364      76.998052       0.631302       0.413889      -1.072166       0.024130      -0.017487       0.029852       0.042180       0.004315      -0.000456       0.014345       0.005134      -0.006500      -0.016729       0.003382       0.013346             11.621415      13.624795      -2.498764       1.738547       7.973444      -5.016487      13.266005          -0.000002
           94              C       3.421480       8.140105      32.943914       0.571304      24.146273 0.25407691E+03  0.52811385E+04                                 7.675160                            5.629832       0.111154       2.094440                    0.999685      22.432022      62.879942       0.629922       0.467796      -1.022264      -0.031559       0.047122      -0.048565       0.074666       0.038659       0.021090       0.054948      -0.093435      -0.021288      -0.057161      -0.040183       0.097343              9.319400      10.548907      -1.779454       0.859118       6.393024      -3.637437      11.016271          -0.000001
           95              C       3.617187       0.155065      25.337733       0.129157      25.499837 0.29557102E+03  0.63315946E+04                                 7.581053                            5.721618       0.590825       2.216514                    0.999924      25.204574      69.947625       0.688411       0.415343      -1.061233      -0.025522       0.013696       0.009496       0.030482       0.024304      -0.002506       0.011284      -0.009539       0.048850      -0.034572       0.010250       0.024322              8.920102       8.866384      -2.480849      -1.741264       7.709986      -2.778185      10.183935           0.000003
           96              C       1.829291       1.243716      25.859503       0.121483      38.607116 0.41860721E+03  0.98793325E+04                                10.470375                            7.176866      -0.424547       1.871012                    0.999159      28.123213      84.602872       0.562459       0.461418      -1.023542       0.026876       0.027074      -0.050234       0.063078      -0.004585      -0.052479      -0.006094       0.007525      -0.009373      -0.052689      -0.001070       0.053759             13.167227      16.902750      -7.031260      -2.354784      12.112138      -1.993888      10.486793           0.000002
           97              C       0.716985       2.087780      25.878228      -0.175696      41.007344 0.52389380E+03  0.13107331E+05                                10.771224                            7.947046      -0.559503       1.776193                    0.998135      33.018282     103.035446       0.541546       0.452063      -1.026451      -0.004743       0.014947       0.032472       0.036060      -0.003993      -0.003058      -0.035367       0.001946      -0.168935      -0.069462       0.028679       0.040783             12.736757      16.057209      -5.194167      -1.753501      11.219178      -2.385854      10.933885           0.000002
           98              C      -0.111613       2.007850      26.973982      -0.094047      31.888928 0.42957554E+03  0.10121759E+05                                 8.859708                            7.004964       0.002651       1.973705                    0.999645      29.562808      86.544531       0.606857       0.428355      -1.051213       0.021576      -0.014453      -0.006365       0.026738      -0.025376      -0.011749      -0.016810       0.019774      -0.046006      -0.038068       0.003165       0.034903              9.841453      10.953481      -2.825368      -1.549543       8.596919      -2.472228       9.973959           0.000003
           99              C       0.168323       1.158990      28.060373      -0.090133      30.474608 0.40935348E+03  0.94682740E+04                                 8.400892                            6.721258       0.177349       2.027490                    0.999795      28.795611      81.775489       0.639882       0.413841      -1.067191       0.022107      -0.002038      -0.022929       0.031915      -0.018691      -0.028020      -0.018596       0.034308       0.047563      -0.047134       0.006337       0.040797              9.147592      10.131812      -2.920842      -1.304415       8.369295      -2.007183       8.941670           0.000002
          100              C       1.284699       0.346898      28.062534      -0.192222      33.954575 0.44596262E+03  0.10558317E+05                                 9.019400                            7.030707       0.173092       2.013585                    0.999752      30.330870      87.686943       0.622413       0.415653      -1.064006      -0.012654       0.019510      -0.002926       0.023437      -0.006818      -0.005553      -0.033798      -0.000222       0.075044      -0.035610      -0.009359       0.044969              9.974455      11.558583      -3.563100      -2.022166       8.772798      -1.823439       9.591984           0.000004
          101              C       2.078179       0.377271      26.922489       0.094455      34.174864 0.39183720E+03  0.89570266E+04                                 9.226941                            6.662579       0.118199       2.049117                    0.999583      26.299397      74.044071       0.630721       0.424825      -1.061119       0.031464      -0.039673       0.028789       0.058247      -0.042393      -0.013095       0.003153       0.029610      -0.073128      -0.035404      -0.023570       0.058974             11.107280      13.016271      -4.371789      -3.121553       9.486128      -2.116216      10.819442           0.000002
          102              C       2.448329      14.646434      27.293742       0.188138      37.418427 0.37345512E+03  0.84151792E+04                                 9.833728                            6.513338       0.045258       2.033807                    0.999518      25.322931      70.246014       0.638089       0.425991      -1.062877      -0.019231       0.032750      -0.019046       0.042487      -0.033860       0.010478      -0.041767      -0.014617      -0.003355      -0.046392      -0.014765       0.061156             13.429542      13.809632      -4.737396       2.740394      15.961007      -7.896735      10.517986           0.000002
          103              C       1.665680      13.784785      28.074057      -0.183627      37.860325 0.44626338E+03  0.10569548E+05                                 9.849392                            7.055401       0.164585       2.025587                    0.999583      29.748090      86.080811       0.618241       0.418296      -1.062087       0.006007      -0.027457       0.017628       0.033177       0.001174      -0.003494       0.005276       0.032458      -0.066797      -0.024021      -0.003606       0.027627             12.513712      11.407776      -2.506074       1.710715      15.722119      -7.652435      10.411242           0.000004
          104              C       2.284241      12.863987      28.882819      -0.076096      36.063736 0.42872039E+03  0.10153031E+05                                 9.811392                            7.107355      -0.170189       1.927062                    0.999001      29.772149      88.984914       0.585344       0.441848      -1.037294      -0.000669       0.015473      -0.026191       0.030428       0.014949       0.000770       0.019499      -0.012071      -0.021731      -0.023350      -0.004792       0.028142             12.222241      12.660876      -2.518541       2.033250      13.928139      -6.673494      10.077706           0.000006
          105              C       3.666966      12.726507      28.872376      -0.033028      39.681769 0.43975959E+03  0.10282522E+05                                10.055045                            6.927306       0.015116       2.008827                    0.999318      27.241025      76.007657       0.640143       0.409209      -1.077784      -0.016605       0.027391      -0.026174       0.041365      -0.003333      -0.002930       0.008319       0.002842      -0.003156      -0.009300      -0.000535       0.009835             13.415875      12.976276      -3.020817       2.267898      14.997184      -8.443438      12.274163           0.000003
          106              C       4.424561      13.530606      28.019683      -0.084155      35.888572 0.42634938E+03  0.99923878E+04                                 9.532327                            6.933590      -0.029835       1.962606                    0.999610      29.169410      84.213942       0.618046       0.422846      -1.058256      -0.027202       0.013126      -0.010018       0.031821       0.000188      -0.006909       0.012250       0.034801      -0.014510      -0.023546       0.001658       0.021889             11.878453      11.534367      -1.857620       0.746819      13.858892      -6.977125      10.242100           0.000004
          107              C       3.825949      14.513749      27.245850      -0.194082      37.386523 0.45124108E+03  0.10739533E+05                                 9.740713                            7.095835       0.032876       1.976113                    0.999363      30.396411      88.774617       0.615035       0.418437      -1.059781       0.025462      -0.023111       0.016435       0.038112       0.009085      -0.017327      -0.015063      -0.003714      -0.004520      -0.019928      -0.007839       0.027767             12.025794      13.842225      -2.867831       1.710339      12.871560      -6.043134       9.363598           0.000003
          108              C       4.309371      11.732174      29.786645       0.562780      25.478613 0.25414009E+03  0.52747244E+04                                 7.930177                            5.590154       0.079192       2.079292                    0.999627      22.464829      62.612937       0.639991       0.461111      -1.027516       0.027240      -0.046940       0.045100       0.070565       0.050327       0.032176       0.055982      -0.058187      -0.025648      -0.053858      -0.046745       0.100603             10.175237       9.841949      -2.607131       0.526546       9.879244      -5.341218      10.804519           0.000002
          109              C       0.057778       1.958293      19.914417       0.113967      30.388632 0.38446573E+03  0.89592741E+04                                 9.101469                            6.973263      -0.529447       1.823838                    0.997737      29.180847      89.712758       0.554173       0.474292      -1.007827      -0.028777       0.015006      -0.039928       0.051454       0.008023      -0.025027      -0.010244      -0.028285      -0.187182      -0.070128       0.019998       0.050130             10.554764      12.439018      -3.739832      -1.573986       7.416545      -0.836740      11.808728           0.000001
          110              C       6.102721       3.224390      19.642189       0.144983      31.063767 0.36834210E+03  0.83145051E+04                                 8.728823                            6.491874       0.176418       2.077339                    0.999415      25.754565      72.730059       0.632413       0.429062      -1.055470       0.000678      -0.019485       0.072344       0.074925      -0.006800       0.010988      -0.028319      -0.006745       0.052137      -0.024506      -0.015251       0.039757             10.228963      13.180497      -5.504318      -1.070146       8.514985      -0.685021       8.991406          -0.000000
          111              C       4.963568       3.996516      19.811792      -0.156192      32.959247 0.43487346E+03  0.10255098E+05                                 8.973466                            7.004247       0.220763       2.049271                    0.999412      29.541800      85.889761       0.613957       0.423050      -1.056852       0.001999       0.000912      -0.006318       0.006689      -0.001636       0.001046      -0.006694      -0.000716       0.080170      -0.015386      -0.012476       0.027861              9.999525      10.808521      -3.841996      -0.794029       8.239591      -1.330592      10.950463           0.000001
          112              C       4.510717       4.712692      18.713157      -0.103364      29.864418 0.42474383E+03  0.99328111E+04                                 8.344840                            6.895528       0.142512       2.014381                    0.999793      29.249023      84.003133       0.623910       0.419797      -1.061513       0.018870      -0.022406      -0.001887       0.029355      -0.047250      -0.009353      -0.010549       0.033875       0.012405      -0.055552       0.007366       0.048186              8.825371       8.870015      -2.763361      -0.337396       7.739508      -1.816700       9.866590          -0.000006
          113              C       5.187002       4.672727      17.479849      -0.092573      30.004137 0.41785955E+03  0.97166911E+04                                 8.329851                            6.813519       0.094830       1.999162                    0.999745      29.032692      82.720354       0.632229       0.416624      -1.065202       0.009857      -0.022775       0.016832       0.029986      -0.035843       0.000955      -0.029880       0.021491       0.089331      -0.058802       0.010277       0.048524              8.900463       9.490134      -3.231425      -0.596543       8.013493      -1.708912       9.197762          -0.000008
          114              C       6.335093       3.913389      17.314568      -0.185929      32.793576 0.44353737E+03  0.10486559E+05                                 8.834697                            7.030381       0.163582       2.013415                    0.999696      30.176198      87.179303       0.619933       0.417887      -1.062584      -0.018023       0.009492       0.003473       0.020664      -0.010346      -0.017093      -0.013654       0.023530       0.112406      -0.039230      -0.005339       0.044569              9.572049      10.433451      -4.052935      -0.031109       8.756017      -2.155673       9.526679          -0.000006
          115              C       6.756895       3.179629      18.409961       0.100633      33.144115 0.38921751E+03  0.88827105E+04                                 9.065842                            6.663671       0.192878       2.076613                    0.999672      26.128422      73.515873       0.627317       0.427825      -1.059197       0.042449      -0.016702      -0.029074       0.054094      -0.043264      -0.002422       0.000038       0.026922      -0.054330      -0.036363      -0.018055       0.054419             10.717523      12.098693      -5.461954       0.393551       9.427596      -2.526271      10.626281          -0.000001
          116              C       1.019811       1.846391      17.640449       0.192634      34.800315 0.37008401E+03  0.83443605E+04                                 9.453856                            6.544094       0.147988       2.074047                    0.999553      25.218799      70.640967       0.626013       0.433940      -1.054929      -0.034742       0.011950       0.038110       0.052936      -0.038564      -0.029258       0.019482       0.018004       0.042388      -0.046854      -0.012728       0.059581             12.184440      16.995276      -3.150488      -3.765333       7.004173       4.062635      12.553871          -0.000001
          117              C       0.538762       1.376400      16.435588      -0.181405      33.613583 0.43411850E+03  0.10236229E+05                                 9.110710                            6.972193       0.192641       2.040856                    0.999142      29.651373      86.296896       0.618604       0.419915      -1.058469       0.010434      -0.022145      -0.025925       0.035656       0.004963       0.009361      -0.014549       0.017345      -0.056273      -0.028919       0.008478       0.020441             10.611123      12.272948      -2.311619      -2.279018       7.324982       4.211225      12.235440          -0.000003
          118              C       1.404411       0.805698      15.545445      -0.087458      34.132482 0.43988699E+03  0.10531126E+05                                 9.506474                            7.235796      -0.343777       1.862897                    0.998990      30.784691      93.857679       0.573205       0.446337      -1.030111      -0.006163       0.010383       0.030666       0.032958       0.007312      -0.001164      -0.028174      -0.030971      -0.024759      -0.026329      -0.011726       0.038055             11.121943      13.799099      -2.338385      -2.131536       7.315394       3.794335      12.251335          -0.000006
          119              C       2.372810       1.787242      17.940044      -0.174040      36.147887 0.47220786E+03  0.11401014E+05                                 9.666978                            7.369572      -0.130105       1.931513                    0.998314      30.543739      90.731827       0.588184       0.431303      -1.048638       0.025431      -0.032520      -0.009769       0.042423       0.008461       0.000905      -0.000986      -0.011733       0.050778      -0.018803       0.001819       0.016984             11.593863      17.272404      -2.085929      -1.456975       6.848675       3.155795      10.660509          -0.000001
          120              C       3.239979       1.182969      17.041259      -0.074573      32.999093 0.43852031E+03  0.10413912E+05                                 9.187377                            7.169754      -0.204465       1.916742                    0.998962      29.571674      87.679112       0.586721       0.439592      -1.041619      -0.028736       0.004031       0.013658       0.032071       0.006851       0.008965      -0.013502      -0.004030      -0.023541      -0.021503       0.007136       0.014367             10.679919      12.959667      -1.376250      -0.557588       7.060095       3.959450      12.019996          -0.000001
          121              C       2.758274       0.652231      15.860884      -0.036294      36.297208 0.44002578E+03  0.10314851E+05                                 9.505607                            6.968920       0.085818       2.033970                    0.999407      27.347364      76.998051       0.631302       0.413889      -1.072166      -0.024130       0.017487       0.029852       0.042180       0.004315       0.000456      -0.014345       0.005134      -0.006500      -0.016729       0.003382       0.013346             11.621415      13.624795      -2.498765      -1.738549       7.973444       5.016487      13.266005          -0.000002
          122              C       2.157903      15.838994      14.939414       0.571304      24.146270 0.25407683E+03  0.52811365E+04                                 7.675159                            5.629831       0.111154       2.094440                    0.999685      22.432022      62.879942       0.629922       0.467796      -1.022264       0.031559      -0.047122      -0.048565       0.074666       0.038659      -0.021090      -0.054948      -0.093435      -0.021288      -0.057161      -0.040183       0.097343              9.319400      10.548902      -1.779454      -0.859120       6.393024       3.637439      11.016274          -0.000001
          123              C       3.426607       7.837968       7.333233       0.129157      25.499825 0.29557100E+03  0.63315941E+04                                 7.581051                            5.721617       0.590825       2.216514                    0.999924      25.204574      69.947625       0.688411       0.415343      -1.061233       0.025522      -0.013696       0.009496       0.030482       0.024304       0.002506      -0.011284      -0.009539       0.048850      -0.034572       0.010250       0.024322              8.920098       8.866384      -2.480847       1.741268       7.709980       2.778179      10.183930           0.000002
          124              C       5.214503       6.749317       7.855003       0.121483      38.607111 0.41860722E+03  0.98793330E+04                                10.470374                            7.176866      -0.424547       1.871012                    0.999159      28.123213      84.602871       0.562459       0.461418      -1.023542      -0.026876      -0.027074      -0.050234       0.063078      -0.004585       0.052479       0.006094       0.007525      -0.009373      -0.052689      -0.001070       0.053759             13.167225      16.902745      -7.031256       2.354784      12.112134       1.993889      10.486796           0.000002
          125              C       6.326810       5.905253       7.873728      -0.175696      41.007354 0.52389413E+03  0.13107341E+05                                10.771226                            7.947049      -0.559503       1.776193                    0.998135      33.018282     103.035447       0.541546       0.452064      -1.026451       0.004743      -0.014947       0.032472       0.036060      -0.003993       0.003058       0.035367       0.001946      -0.168935      -0.069461       0.028679       0.040783             12.736760      16.057214      -5.194167       1.753501      11.219177       2.385853      10.933888           0.000002
          126              C       7.155408       5.985183       8.969482      -0.094047      31.888907 0.42957527E+03  0.10121751E+05                                 8.859704                            7.004962       0.002651       1.973705                    0.999645      29.562808      86.544531       0.606857       0.428355      -1.051213      -0.021576       0.014453      -0.006365       0.026738      -0.025376       0.011749       0.016810       0.019774      -0.046006      -0.038068       0.003165       0.034903              9.841449      10.953474      -2.825368       1.549538       8.596918       2.472228       9.973955           0.000003
          127              C       6.875471       6.834043      10.055873      -0.090133      30.474615 0.40935347E+03  0.94682742E+04                                 8.400894                            6.721258       0.177349       2.027490                    0.999795      28.795611      81.775498       0.639882       0.413841      -1.067191      -0.022107       0.002038      -0.022929       0.031915      -0.018691       0.028020       0.018596       0.034308       0.047563      -0.047134       0.006337       0.040797              9.147596      10.131823      -2.920848       1.304415       8.369299       2.007182       8.941667           0.000002
          128              C       5.759095       7.646135      10.058034      -0.192222      33.954574 0.44596241E+03  0.10558311E+05                                 9.019401                            7.030707       0.173092       2.013584                    0.999752      30.330873      87.686964       0.622413       0.415653      -1.064006       0.012654      -0.019510      -0.002926       0.023437      -0.006818       0.005553       0.033798      -0.000222       0.075043      -0.035610      -0.009359       0.044969              9.974457      11.558588      -3.563103       2.022166       8.772801       1.823439       9.591983           0.000004
          129              C       4.965615       7.615762       8.917989       0.094455      34.174863 0.39183704E+03  0.89570222E+04                                 9.226940                            6.662577       0.118199       2.049117                    0.999583      26.299398      74.044075       0.630721       0.424825      -1.061119      -0.031464       0.039673       0.028789       0.058247      -0.042393       0.013095      -0.003153       0.029610      -0.073128      -0.035404      -0.023570       0.058974             11.107280      13.016271      -4.371789       3.121555       9.486127       2.116215      10.819443           0.000002
          130              C       3.131054       9.332665       9.289242       0.188138      37.418423 0.37345535E+03  0.84151858E+04                                 9.833728                            6.513341       0.045258       2.033807                    0.999518      25.322931      70.246020       0.638088       0.425991      -1.062877       0.019231      -0.032750      -0.019046       0.042487      -0.033860      -0.010478       0.041767      -0.014617      -0.003355      -0.046392      -0.014765       0.061156             13.429540      13.809643      -4.737400      -2.740396      15.960999       7.896727      10.517979           0.000002
          131              C       3.913704      10.194314      10.069557      -0.183627      37.860317 0.44626368E+03  0.10569557E+05                                 9.849391                            7.055403       0.164585       2.025587                    0.999583      29.748090      86.080816       0.618240       0.418296      -1.062087      -0.006007       0.027457       0.017628       0.033177       0.001174       0.003494      -0.005276       0.032458      -0.066797      -0.024021      -0.003606       0.027627             12.513708      11.407782      -2.506075      -1.710716      15.722109       7.652425      10.411233           0.000004
          132              C       3.295142      11.115112      10.878319      -0.076096      36.063744 0.42872072E+03  0.10153041E+05                                 9.811394                            7.107358      -0.170189       1.927062                    0.999001      29.772148      88.984912       0.585344       0.441848      -1.037294       0.000669      -0.015473      -0.026191       0.030428       0.014949      -0.000770      -0.019499      -0.012071      -0.021731      -0.023350      -0.004792       0.028142             12.222241      12.660888      -2.518540      -2.033249      13.928132       6.673487      10.077701           0.000005
          133              C       1.912417      11.252592      10.867876      -0.033028      39.681777 0.43975946E+03  0.10282518E+05                                10.055047                            6.927305       0.015116       2.008827                    0.999318      27.241025      76.007660       0.640143       0.409209      -1.077784       0.016605      -0.027391      -0.026174       0.041365      -0.003333       0.002930      -0.008319       0.002842      -0.003156      -0.009300      -0.000535       0.009835             13.415879      12.976275      -3.020818      -2.267899      14.997192       8.443444      12.274168           0.000003
          134              C       1.154823      10.448493      10.015183      -0.084155      35.888578 0.42634914E+03  0.99923810E+04                                 9.532328                            6.933588      -0.029835       1.962606                    0.999610      29.169411      84.213948       0.618046       0.422846      -1.058256       0.027202      -0.013126      -0.010018       0.031821       0.000188       0.006909      -0.012250       0.034801      -0.014510      -0.023546       0.001658       0.021889             11.878457      11.534362      -1.857620      -0.746819      13.858902       6.977133      10.242107           0.000004
          135              C       1.753434       9.465350       9.241350      -0.194082      37.386514 0.45124079E+03  0.10739524E+05                                 9.740712                            7.095832       0.032876       1.976113                    0.999363      30.396413      88.774627       0.615035       0.418437      -1.059781      -0.025462       0.023111       0.016435       0.038112       0.009085       0.017327       0.015063      -0.003714      -0.004520      -0.019928      -0.007839       0.027767             12.025794      13.842214      -2.867830      -1.710338      12.871566       6.043139       9.363602           0.000003
          136              C       1.270012      12.246925      11.782145       0.562780      25.478600 0.25413987E+03  0.52747188E+04                                 7.930175                            5.590152       0.079192       2.079292                    0.999627      22.464828      62.612937       0.639991       0.461111      -1.027516      -0.027240       0.046940       0.045100       0.070565       0.050327      -0.032176      -0.055982      -0.058187      -0.025648      -0.053858      -0.046745       0.100603             10.175235       9.841946      -2.607131      -0.526546       9.879242       5.341216      10.804517           0.000002
          137              C      -0.674428       9.951326      34.099083       0.113967      30.388622 0.38446546E+03  0.89592664E+04                                 9.101467                            6.973261      -0.529447       1.823838                    0.997737      29.180847      89.712760       0.554173       0.474292      -1.007827      -0.028777       0.015006       0.039928       0.051454       0.008023       0.025027       0.010244      -0.028285      -0.187182      -0.070128       0.019998       0.050130             10.554762      12.439012      -3.739833       1.573985       7.416545       0.836741      11.808728           0.000001
          138              C       5.370516      11.217423      34.371311       0.144983      31.063771 0.36834227E+03  0.83145100E+04                                 8.728824                            6.491876       0.176418       2.077339                    0.999415      25.754564      72.730058       0.632413       0.429062      -1.055470       0.000678      -0.019485      -0.072344       0.074925      -0.006800      -0.010988       0.028319      -0.006745       0.052137      -0.024506      -0.015251       0.039757             10.228965      13.180501      -5.504319       1.070145       8.514986       0.685021       8.991406          -0.000000
          139              C       4.231362      11.989549      34.201708      -0.156192      32.959245 0.43487355E+03  0.10255101E+05                                 8.973466                            7.004248       0.220763       2.049271                    0.999412      29.541798      85.889754       0.613957       0.423050      -1.056852       0.001999       0.000912       0.006318       0.006689      -0.001636      -0.001046       0.006694      -0.000716       0.080169      -0.015385      -0.012476       0.027861              9.999524      10.808518      -3.841991       0.794030       8.239589       1.330593      10.950466           0.000001
          140              C       3.778512      12.705725      35.300343      -0.103364      29.864415 0.42474376E+03  0.99328092E+04                                 8.344839                            6.895528       0.142511       2.014381                    0.999793      29.249023      84.003135       0.623910       0.419797      -1.061512       0.018870      -0.022406       0.001887       0.029355      -0.047250       0.009353       0.010549       0.033875       0.012405      -0.055552       0.007366       0.048186              8.825370       8.870011      -2.763359       0.337399       7.739507       1.816700       9.866593          -0.000006
          141              C       4.454797      12.665760       0.524651      -0.092573      30.004129 0.41785919E+03  0.97166808E+04                                 8.329849                            6.813516       0.094830       1.999162                    0.999745      29.032692      82.720350       0.632229       0.416624      -1.065202       0.009857      -0.022775      -0.016832       0.029986      -0.035843      -0.000955       0.029880       0.021491       0.089331      -0.058802       0.010277       0.048524              8.900462       9.490137      -3.231429       0.596542       8.013494       1.708909       9.197755          -0.000008
          142              C       5.602887      11.906422       0.689932      -0.185929      32.793579 0.44353721E+03  0.10486555E+05                                 8.834697                            7.030380       0.163582       2.013415                    0.999696      30.176197      87.179296       0.619933       0.417887      -1.062584      -0.018023       0.009492      -0.003473       0.020664      -0.010345       0.017093       0.013654       0.023530       0.112406      -0.039230      -0.005339       0.044569              9.572050      10.433456      -4.052940       0.031108       8.756019       2.155671       9.526676          -0.000006
          143              C       6.024690      11.172662      35.603539       0.100633      33.144115 0.38921741E+03  0.88827075E+04                                 9.065842                            6.663670       0.192878       2.076613                    0.999672      26.128422      73.515871       0.627317       0.427825      -1.059197       0.042449      -0.016702       0.029074       0.054094      -0.043264       0.002422      -0.000038       0.026922      -0.054330      -0.036363      -0.018055       0.054419             10.717523      12.098696      -5.461959      -0.393556       9.427600       2.526271      10.626275          -0.000001
          144              C       0.287605       9.839424       0.364051       0.192634      34.800329 0.37008416E+03  0.83443648E+04                                 9.453858                            6.544096       0.147988       2.074047                    0.999553      25.218799      70.640967       0.626013       0.433940      -1.054929      -0.034742       0.011950      -0.038110       0.052936      -0.038564       0.029258      -0.019482       0.018004       0.042388      -0.046854      -0.012728       0.059581             12.184444      16.995275      -3.150492       3.765341       7.004177      -4.062640      12.553879          -0.000001
          145              C      -0.193443       9.369433       1.568912      -0.181405      33.613582 0.43411838E+03  0.10236225E+05                                 9.110710                            6.972192       0.192641       2.040856                    0.999142      29.651373      86.296895       0.618604       0.419915      -1.058469       0.010434      -0.022145       0.025925       0.035656       0.004963      -0.009361       0.014549       0.017345      -0.056272      -0.028919       0.008478       0.020441             10.611124      12.272945      -2.311621       2.279023       7.324983      -4.211227      12.235443          -0.000003
          146              C       0.672206       8.798731       2.459055      -0.087458      34.132492 0.43988705E+03  0.10531127E+05                                 9.506475                            7.235796      -0.343777       1.862896                    0.998990      30.784692      93.857682       0.573205       0.446337      -1.030111      -0.006163       0.010383      -0.030666       0.032958       0.007312       0.001164       0.028174      -0.030971      -0.024759      -0.026329      -0.011726       0.038055             11.121946      13.799102      -2.338387       2.131539       7.315396      -3.794336      12.251338          -0.000006
          147              C       1.640605       9.780275       0.064456      -0.174040      36.147893 0.47220820E+03  0.11401024E+05                                 9.666979                            7.369575      -0.130105       1.931513                    0.998314      30.543739      90.731828       0.588184       0.431303      -1.048638       0.025431      -0.032520       0.009769       0.042423       0.008461      -0.000905       0.000986      -0.011733       0.050778      -0.018803       0.001819       0.016984             11.593863      17.272402      -2.085929       1.456975       6.848677      -3.155795      10.660511          -0.000001
          148              C       2.507774       9.176002       0.963241      -0.074573      32.999065 0.43851992E+03  0.10413901E+05                                 9.187372                            7.169751      -0.204465       1.916742                    0.998962      29.571674      87.679113       0.586721       0.439592      -1.041619      -0.028736       0.004031      -0.013658       0.032071       0.006851      -0.008965       0.013502      -0.004030      -0.023541      -0.021503       0.007136       0.014367             10.679912      12.959655      -1.376247       0.557584       7.060091      -3.959447      12.019990          -0.000001
          149              C       2.026069       8.645264       2.143616      -0.036294      36.297206 0.44002576E+03  0.10314850E+05                                 9.505607                            6.968920       0.085818       2.033970                    0.999407      27.347363      76.998049       0.631302       0.413889      -1.072166      -0.024130       0.017487      -0.029852       0.042180       0.004315      -0.000456       0.014345       0.005134      -0.006500      -0.016729       0.003382       0.013346             11.621415      13.624795      -2.498764       1.738547       7.973443      -5.016486      13.266005          -0.000002
          150              C       2.890109       7.845961       3.065086       0.571304      24.146273 0.25407691E+03  0.52811385E+04                                 7.675160                            5.629832       0.111154       2.094440                    0.999685      22.432022      62.879943       0.629922       0.467796      -1.022264       0.031559      -0.047122       0.048565       0.074666       0.038659       0.021090       0.054948      -0.093435      -0.021288      -0.057161      -0.040183       0.097343              9.319401      10.548907      -1.779454       0.859118       6.393024      -3.637437      11.016271          -0.000001
          151              C       2.694402      15.831001      10.671267       0.129157      25.499838 0.29557104E+03  0.63315952E+04                                 7.581054                            5.721618       0.590825       2.216514                    0.999924      25.204575      69.947629       0.688411       0.415343      -1.061233       0.025522      -0.013696      -0.009496       0.030482       0.024304      -0.002506       0.011284      -0.009539       0.048850      -0.034572       0.010250       0.024322              8.920102       8.866385      -2.480850      -1.741264       7.709987      -2.778185      10.183936           0.000002
          152              C       4.482298      14.742350      10.149497       0.121483      38.607116 0.41860720E+03  0.98793324E+04                                10.470376                            7.176866      -0.424547       1.871012                    0.999159      28.123213      84.602873       0.562459       0.461418      -1.023542      -0.026876      -0.027074       0.050234       0.063078      -0.004585      -0.052479      -0.006094       0.007525      -0.009373      -0.052689      -0.001070       0.053759             13.167227      16.902751      -7.031261      -2.354784      12.112138      -1.993888      10.486793           0.000002
          153              C       5.594604      13.898286      10.130772      -0.175696      41.007346 0.52389383E+03  0.13107332E+05                                10.771224                            7.947046      -0.559503       1.776193                    0.998135      33.018283     103.035450       0.541546       0.452063      -1.026451       0.004743      -0.014946      -0.032472       0.036060      -0.003993      -0.003058      -0.035367       0.001946      -0.168934      -0.069462       0.028679       0.040783             12.736758      16.057210      -5.194167      -1.753501      11.219179      -2.385854      10.933885           0.000002
          154              C       6.423202      13.978216       9.035018      -0.094047      31.888929 0.42957558E+03  0.10121760E+05                                 8.859708                            7.004964       0.002651       1.973705                    0.999645      29.562809      86.544535       0.606857       0.428355      -1.051213      -0.021576       0.014453       0.006365       0.026738      -0.025376      -0.011749      -0.016810       0.019774      -0.046006      -0.038068       0.003165       0.034903              9.841454      10.953481      -2.825368      -1.549543       8.596920      -2.472228       9.973960           0.000003
          155              C       6.143266      14.827076       7.948627      -0.090133      30.474594 0.40935319E+03  0.94682660E+04                                 8.400890                            6.721255       0.177349       2.027490                    0.999795      28.795612      81.775500       0.639882       0.413841      -1.067191      -0.022107       0.002038       0.022929       0.031915      -0.018691      -0.028020      -0.018596       0.034308       0.047563      -0.047134       0.006337       0.040797              9.147591      10.131813      -2.920842      -1.304417       8.369293      -2.007182       8.941666           0.000002
          156              C       5.026890      15.639168       7.946466      -0.192222      33.954563 0.44596237E+03  0.10558310E+05                                 9.019399                            7.030706       0.173092       2.013584                    0.999752      30.330871      87.686955       0.622413       0.415653      -1.064006       0.012654      -0.019510       0.002926       0.023437      -0.006818      -0.005553      -0.033798      -0.000222       0.075044      -0.035610      -0.009359       0.044969              9.974454      11.558584      -3.563101      -2.022166       8.772799      -1.823439       9.591980           0.000004
          157              C       4.233410      15.608795       9.086511       0.094455      34.174864 0.39183721E+03  0.89570270E+04                                 9.226941                            6.662579       0.118199       2.049117                    0.999583      26.299397      74.044073       0.630721       0.424825      -1.061119      -0.031464       0.039673      -0.028789       0.058247      -0.042393      -0.013095       0.003153       0.029610      -0.073128      -0.035404      -0.023570       0.058974             11.107281      13.016273      -4.371789      -3.121554       9.486129      -2.116216      10.819442           0.000002
          158              C       3.863260       1.339632       8.715258       0.188138      37.418430 0.37345515E+03  0.84151801E+04                                 9.833729                            6.513339       0.045258       2.033807                    0.999518      25.322932      70.246020       0.638089       0.425991      -1.062877       0.019231      -0.032750       0.019046       0.042487      -0.033860       0.010478      -0.041767      -0.014617      -0.003355      -0.046392      -0.014765       0.061156             13.429543      13.809633      -4.737397       2.740395      15.961009      -7.896736      10.517987           0.000002
          159              C       4.645909       2.201281       7.934943      -0.183627      37.860325 0.44626336E+03  0.10569548E+05                                 9.849392                            7.055401       0.164585       2.025587                    0.999583      29.748089      86.080811       0.618241       0.418296      -1.062087      -0.006007       0.027457      -0.017628       0.033177       0.001174      -0.003494       0.005276       0.032458      -0.066797      -0.024021      -0.003606       0.027627             12.513713      11.407777      -2.506074       1.710716      15.722120      -7.652436      10.411243           0.000004
          160              C       4.027348       3.122079       7.126181      -0.076096      36.063734 0.42872036E+03  0.10153030E+05                                 9.811392                            7.107355      -0.170189       1.927062                    0.999001      29.772148      88.984910       0.585344       0.441848      -1.037294       0.000669      -0.015473       0.026191       0.030428       0.014949       0.000770       0.019499      -0.012072      -0.021731      -0.023350      -0.004792       0.028142             12.222240      12.660876      -2.518540       2.033249      13.928139      -6.673494      10.077706           0.000005
          161              C       2.644623       3.259559       7.136624      -0.033028      39.681768 0.43975957E+03  0.10282522E+05                                10.055046                            6.927306       0.015116       2.008827                    0.999318      27.241024      76.007657       0.640143       0.409209      -1.077784       0.016605      -0.027391       0.026174       0.041365      -0.003333      -0.002930       0.008319       0.002842      -0.003156      -0.009300      -0.000535       0.009835             13.415875      12.976277      -3.020817       2.267899      14.997185      -8.443439      12.274164           0.000003
          162              C       1.887028       2.455460       7.989317      -0.084155      35.888575 0.42634941E+03  0.99923888E+04                                 9.532328                            6.933590      -0.029835       1.962606                    0.999610      29.169411      84.213948       0.618046       0.422846      -1.058256       0.027202      -0.013126       0.010018       0.031821       0.000188      -0.006909       0.012250       0.034801      -0.014510      -0.023546       0.001658       0.021889             11.878454      11.534368      -1.857621       0.746819      13.858893      -6.977125      10.242101           0.000004
          163              C       2.485640       1.472317       8.763150      -0.194082      37.386527 0.45124114E+03  0.10739535E+05                                 9.740715                            7.095835       0.032876       1.976113                    0.999363      30.396413      88.774628       0.615035       0.418437      -1.059781      -0.025462       0.023111      -0.016435       0.038112       0.009085      -0.017327      -0.015063      -0.003714      -0.004520      -0.019928      -0.007839       0.027767             12.025796      13.842227      -2.867832       1.710339      12.871562      -6.043135       9.363599           0.000003
          164              C       2.002218       4.253892       6.222355       0.562780      25.478612 0.25414008E+03  0.52747240E+04                                 7.930177                            5.590154       0.079192       2.079292                    0.999627      22.464828      62.612935       0.639991       0.461111      -1.027516      -0.027240       0.046940      -0.045100       0.070565       0.050327       0.032176       0.055982      -0.058187      -0.025649      -0.053858      -0.046745       0.100603             10.175237       9.841949      -2.607131       0.526546       9.879244      -5.341218      10.804519           0.000002
          165              C       6.253811      14.027773      16.094583       0.113967      30.388631 0.38446574E+03  0.89592742E+04                                 9.101469                            6.973263      -0.529447       1.823838                    0.997737      29.180847      89.712758       0.554173       0.474292      -1.007827       0.028777      -0.015006       0.039928       0.051454       0.008023      -0.025027      -0.010244      -0.028285      -0.187182      -0.070128       0.019998       0.050130             10.554763      12.439017      -3.739832      -1.573986       7.416545      -0.836740      11.808728           0.000001
          166              C       0.208868      12.761676      16.366811       0.144983      31.063769 0.36834224E+03  0.83145089E+04                                 8.728823                            6.491875       0.176418       2.077339                    0.999415      25.754565      72.730058       0.632413       0.429062      -1.055470      -0.000678       0.019485      -0.072344       0.074925      -0.006800       0.010988      -0.028319      -0.006745       0.052137      -0.024506      -0.015251       0.039757             10.228963      13.180494      -5.504318      -1.070144       8.514987      -0.685022       8.991406          -0.000000
          167              C       1.348021      11.989549      16.197208      -0.156192      32.959241 0.43487341E+03  0.10255096E+05                                 8.973465                            7.004247       0.220763       2.049271                    0.999412      29.541798      85.889754       0.613957       0.423050      -1.056852      -0.001999      -0.000912       0.006318       0.006689      -0.001636       0.001046      -0.006694      -0.000716       0.080169      -0.015386      -0.012476       0.027861              9.999523      10.808514      -3.841993      -0.794025       8.239590      -1.330595      10.950466           0.000001
          168              C       1.800872      11.273374      17.295843      -0.103364      29.864415 0.42474369E+03  0.99328073E+04                                 8.344839                            6.895527       0.142512       2.014381                    0.999793      29.249023      84.003135       0.623910       0.419797      -1.061513      -0.018870       0.022406       0.001887       0.029355      -0.047250      -0.009353      -0.010549       0.033875       0.012405      -0.055552       0.007366       0.048186              8.825370       8.870013      -2.763360      -0.337395       7.739505      -1.816700       9.866593          -0.000006
          169              C       1.124587      11.313339      18.529151      -0.092573      30.004128 0.41785931E+03  0.97166844E+04                                 8.329850                            6.813518       0.094830       1.999162                    0.999745      29.032693      82.720359       0.632229       0.416624      -1.065202      -0.009857       0.022775      -0.016832       0.029986      -0.035843       0.000955      -0.029880       0.021491       0.089331      -0.058802       0.010277       0.048524              8.900462       9.490134      -3.231426      -0.596543       8.013493      -1.708911       9.197759          -0.000007
          170              C      -0.023504      12.072677      18.694432      -0.185929      32.793560 0.44353706E+03  0.10486551E+05                                 8.834695                            7.030379       0.163582       2.013415                    0.999696      30.176200      87.179312       0.619933       0.417887      -1.062584       0.018023      -0.009492      -0.003473       0.020664      -0.010346      -0.017093      -0.013654       0.023530       0.112406      -0.039230      -0.005339       0.044569              9.572046      10.433450      -4.052935      -0.031111       8.756014      -2.155671       9.526675          -0.000006
          171              C      -0.445306      12.806437      17.599039       0.100633      33.144113 0.38921752E+03  0.88827108E+04                                 9.065842                            6.663671       0.192878       2.076613                    0.999672      26.128422      73.515874       0.627317       0.427825      -1.059197      -0.042449       0.016702       0.029074       0.054094      -0.043264      -0.002422       0.000038       0.026922      -0.054330      -0.036363      -0.018055       0.054419             10.717523      12.098692      -5.461954       0.393552       9.427596      -2.526271      10.626281          -0.000001
          172              C       5.291778      14.139675      18.368551       0.192634      34.800315 0.37008401E+03  0.83443605E+04                                 9.453856                            6.544094       0.147988       2.074047                    0.999553      25.218799      70.640967       0.626013       0.433940      -1.054929       0.034742      -0.011950      -0.038110       0.052936      -0.038564      -0.029258       0.019482       0.018005       0.042388      -0.046854      -0.012728       0.059581             12.184439      16.995275      -3.150488      -3.765333       7.004173       4.062635      12.553870          -0.000001
          173              C       5.772827      14.609666      19.573412      -0.181405      33.613581 0.43411847E+03  0.10236228E+05                                 9.110710                            6.972193       0.192641       2.040856                    0.999142      29.651372      86.296892       0.618604       0.419915      -1.058469      -0.010434       0.022145       0.025925       0.035656       0.004963       0.009361      -0.014549       0.017345      -0.056272      -0.028919       0.008478       0.020441             10.611123      12.272947      -2.311619      -2.279018       7.324982       4.211225      12.235440          -0.000003
          174              C       4.907178      15.180368      20.463555      -0.087458      34.132483 0.43988700E+03  0.10531126E+05                                 9.506474                            7.235796      -0.343777       1.862896                    0.998990      30.784691      93.857682       0.573205       0.446337      -1.030111       0.006163      -0.010383      -0.030666       0.032958       0.007312      -0.001164      -0.028174      -0.030971      -0.024759      -0.026329      -0.011726       0.038055             11.121943      13.799100      -2.338385      -2.131537       7.315395       3.794335      12.251336          -0.000005
          175              C       3.938779      14.198824      18.068956      -0.174040      36.147887 0.47220785E+03  0.11401014E+05                                 9.666978                            7.369572      -0.130105       1.931513                    0.998314      30.543739      90.731827       0.588184       0.431303      -1.048638      -0.025431       0.032520       0.009769       0.042423       0.008461       0.000905      -0.000986      -0.011733       0.050778      -0.018803       0.001819       0.016984             11.593863      17.272404      -2.085929      -1.456975       6.848675       3.155795      10.660509          -0.000001
          176              C       3.071610      14.803097      18.967741      -0.074573      32.999092 0.43852028E+03  0.10413911E+05                                 9.187378                            7.169754      -0.204465       1.916742                    0.998962      29.571673      87.679112       0.586721       0.439592      -1.041619       0.028736      -0.004031      -0.013657       0.032071       0.006851       0.008965      -0.013502      -0.004030      -0.023541      -0.021503       0.007136       0.014367             10.679920      12.959667      -1.376250      -0.557588       7.060095       3.959450      12.019996          -0.000001
          177              C       3.553315      15.333835      20.148116      -0.036294      36.297208 0.44002578E+03  0.10314851E+05                                 9.505607                            6.968920       0.085818       2.033970                    0.999407      27.347364      76.998052       0.631302       0.413889      -1.072166       0.024130      -0.017487      -0.029852       0.042180       0.004315       0.000456      -0.014345       0.005134      -0.006500      -0.016728       0.003382       0.013346             11.621415      13.624795      -2.498765      -1.738549       7.973444       5.016487      13.266005          -0.000002
          178              C       4.153686       0.147072      21.069586       0.571304      24.146270 0.25407683E+03  0.52811365E+04                                 7.675160                            5.629831       0.111154       2.094440                    0.999685      22.432022      62.879944       0.629922       0.467796      -1.022264      -0.031559       0.047122       0.048565       0.074666       0.038659      -0.021090      -0.054948      -0.093435      -0.021288      -0.057161      -0.040183       0.097343              9.319401      10.548903      -1.779454      -0.859120       6.393024       3.637439      11.016275          -0.000001
          179              C       2.884982       8.148098      28.675767       0.129157      25.499827 0.29557102E+03  0.63315946E+04                                 7.581052                            5.721618       0.590825       2.216514                    0.999924      25.204575      69.947628       0.688411       0.415343      -1.061233      -0.025522       0.013696      -0.009496       0.030482       0.024304       0.002506      -0.011284      -0.009540       0.048850      -0.034572       0.010250       0.024322              8.920098       8.866384      -2.480848       1.741268       7.709980       2.778179      10.183930           0.000002
          180              C       1.097086       9.236749      28.153997       0.121483      38.607111 0.41860723E+03  0.98793330E+04                                10.470374                            7.176866      -0.424547       1.871012                    0.999159      28.123213      84.602871       0.562459       0.461418      -1.023542       0.026876       0.027074       0.050234       0.063078      -0.004585       0.052479       0.006094       0.007525      -0.009373      -0.052689      -0.001070       0.053759             13.167225      16.902745      -7.031256       2.354784      12.112134       1.993889      10.486796           0.000002
          181              C      -0.015221      10.080813      28.135272      -0.175696      41.007354 0.52389414E+03  0.13107341E+05                                10.771226                            7.947049      -0.559503       1.776193                    0.998135      33.018282     103.035446       0.541546       0.452064      -1.026451      -0.004743       0.014946      -0.032472       0.036060      -0.003993       0.003058       0.035367       0.001946      -0.168935      -0.069461       0.028679       0.040783             12.736760      16.057215      -5.194167       1.753501      11.219177       2.385853      10.933887           0.000002
          182              C      -0.843819      10.000883      27.039518      -0.094047      31.888906 0.42957525E+03  0.10121751E+05                                 8.859704                            7.004962       0.002651       1.973705                    0.999645      29.562807      86.544529       0.606857       0.428355      -1.051213       0.021576      -0.014453       0.006365       0.026738      -0.025376       0.011749       0.016810       0.019774      -0.046006      -0.038068       0.003165       0.034903              9.841449      10.953474      -2.825368       1.549538       8.596918       2.472227       9.973954           0.000003
          183              C      -0.563882       9.152023      25.953127      -0.090133      30.474615 0.40935350E+03  0.94682747E+04                                 8.400893                            6.721258       0.177349       2.027490                    0.999795      28.795611      81.775490       0.639882       0.413841      -1.067191       0.022107      -0.002038       0.022929       0.031915      -0.018691       0.028020       0.018596       0.034308       0.047563      -0.047134       0.006337       0.040797              9.147595      10.131822      -2.920848       1.304414       8.369298       2.007182       8.941665           0.000002
          184              C       0.552494       8.339931      25.950966      -0.192222      33.954569 0.44596235E+03  0.10558309E+05                                 9.019400                            7.030706       0.173092       2.013584                    0.999752      30.330870      87.686946       0.622413       0.415653      -1.064006      -0.012654       0.019510       0.002926       0.023437      -0.006818       0.005553       0.033798      -0.000222       0.075044      -0.035610      -0.009359       0.044969              9.974455      11.558586      -3.563102       2.022166       8.772799       1.823438       9.591981           0.000004
          185              C       1.345974       8.370304      27.091011       0.094455      34.174862 0.39183704E+03  0.89570221E+04                                 9.226940                            6.662577       0.118199       2.049117                    0.999583      26.299398      74.044074       0.630721       0.424825      -1.061119       0.031464      -0.039673      -0.028789       0.058247      -0.042393       0.013095      -0.003153       0.029610      -0.073128      -0.035404      -0.023570       0.058974             11.107280      13.016270      -4.371789       3.121554       9.486127       2.116215      10.819442           0.000002
          186              C       3.180535       6.653401      26.719758       0.188138      37.418423 0.37345535E+03  0.84151856E+04                                 9.833728                            6.513341       0.045258       2.033807                    0.999518      25.322931      70.246017       0.638088       0.425991      -1.062877      -0.019231       0.032750       0.019046       0.042487      -0.033860      -0.010478       0.041767      -0.014617      -0.003355      -0.046392      -0.014765       0.061156             13.429540      13.809642      -4.737399      -2.740396      15.960998       7.896726      10.517979           0.000002
          187              C       2.397885       5.791752      25.939443      -0.183627      37.860315 0.44626364E+03  0.10569556E+05                                 9.849391                            7.055403       0.164585       2.025587                    0.999583      29.748089      86.080810       0.618240       0.418296      -1.062087       0.006007      -0.027457      -0.017628       0.033177       0.001174       0.003494      -0.005276       0.032458      -0.066797      -0.024021      -0.003606       0.027627             12.513707      11.407781      -2.506075      -1.710716      15.722107       7.652425      10.411233           0.000004
          188              C       3.016447       4.870954      25.130681      -0.076096      36.063745 0.42872074E+03  0.10153041E+05                                 9.811394                            7.107358      -0.170189       1.927062                    0.999001      29.772149      88.984913       0.585344       0.441848      -1.037294      -0.000669       0.015473       0.026191       0.030428       0.014949      -0.000770      -0.019499      -0.012071      -0.021731      -0.023350      -0.004792       0.028142             12.222240      12.660887      -2.518540      -2.033249      13.928132       6.673487      10.077701           0.000006
          189              C       4.399172       4.733474      25.141124      -0.033028      39.681775 0.43975945E+03  0.10282518E+05                                10.055046                            6.927305       0.015116       2.008827                    0.999318      27.241025      76.007657       0.640143       0.409209      -1.077784      -0.016605       0.027391       0.026174       0.041365      -0.003333       0.002930      -0.008319       0.002842      -0.003156      -0.009300      -0.000535       0.009835             13.415878      12.976274      -3.020817      -2.267899      14.997191       8.443443      12.274168           0.000004
          190              C       5.156766       5.537573      25.993817      -0.084155      35.888576 0.42634911E+03  0.99923802E+04                                 9.532328                            6.933587      -0.029835       1.962606                    0.999610      29.169410      84.213943       0.618046       0.422846      -1.058256      -0.027202       0.013126       0.010018       0.031821       0.000188       0.006909      -0.012250       0.034801      -0.014510      -0.023546       0.001658       0.021889             11.878456      11.534361      -1.857620      -0.746819      13.858901       6.977132      10.242107           0.000004
          191              C       4.558155       6.520716      26.767650      -0.194082      37.386512 0.45124075E+03  0.10739523E+05                                 9.740712                            7.095832       0.032876       1.976113                    0.999363      30.396412      88.774621       0.615035       0.418437      -1.059781       0.025462      -0.023111      -0.016435       0.038112       0.009085       0.017327       0.015063      -0.003714      -0.004520      -0.019928      -0.007839       0.027767             12.025793      13.842213      -2.867829      -1.710338      12.871565       6.043139       9.363601           0.000003
          192              C       5.041577       3.739141      24.226855       0.562780      25.478600 0.25413987E+03  0.52747188E+04                                 7.930174                            5.590152       0.079192       2.079292                    0.999627      22.464828      62.612936       0.639991       0.461111      -1.027516       0.027240      -0.046940      -0.045100       0.070565       0.050327      -0.032176      -0.055982      -0.058187      -0.025648      -0.053858      -0.046745       0.100603             10.175234       9.841946      -2.607131      -0.526546       9.879241       5.341216      10.804516           0.000002
          193              N       0.232902       5.547165       2.566722      -0.305292      43.093716 0.61609196E+03  0.15704417E+05                                10.545598                            8.252533      -0.469792       1.856276                    0.995661      30.674674      89.959839       0.579655       0.414534      -1.072120       0.023622      -0.022346      -0.093921       0.099391      -0.048557       0.048070      -0.009501      -0.009180      -0.175374      -0.081815      -0.007285       0.089100             12.301636      12.726914      -3.363630       2.644866       8.530918       0.942562      15.647078          -0.000000
          194              N       6.950987       5.644680       0.604591      -0.055070      36.127456 0.36784066E+03  0.81417157E+04                                 9.120727                            6.110797       0.229149       2.151353                    0.998808      24.086678      63.240618       0.726913       0.380686      -1.108703       0.004872       0.006754      -0.015316       0.017434      -0.052799       0.011220       0.016363       0.048196       0.109779      -0.079716       0.039264       0.040452             11.991657      15.250802      -5.665352       5.700803       8.116241      -1.970847      12.607926          -0.000001
          195              N       2.797859       1.077461      24.877538      -0.271544      42.511227 0.57824670E+03  0.14457431E+05                                10.417989                            7.960167      -0.294810       1.927237                    0.996113      29.379310      84.364887       0.596164       0.410925      -1.078222      -0.010995      -0.036334       0.079198       0.087826      -0.045145      -0.046755       0.033520       0.007890      -0.086132      -0.058141      -0.029634       0.087775             12.475700      12.099271      -2.764312      -3.126263      10.275651      -3.284014      15.052178           0.000003
          196              N       1.785742      15.674338      26.564199      -0.054041      38.669053 0.36251785E+03  0.79601440E+04                                 9.474012                            6.006998       0.198643       2.134258                    0.998882      23.920722      61.675596       0.747305       0.373265      -1.119012      -0.005079      -0.003357       0.007079       0.009336      -0.040658      -0.031751      -0.046810       0.028014       0.043417      -0.083037       0.035657       0.047380             13.269775      12.084621      -7.148585       2.377746      15.566330      -7.290709      12.158374           0.000001
          197              N       6.810892       2.445868      20.571222      -0.305292      43.093740 0.61609239E+03  0.15704431E+05                                10.545603                            8.252536      -0.469792       1.856276                    0.995661      30.674674      89.959840       0.579655       0.414534      -1.072120      -0.023622       0.022346      -0.093921       0.099391      -0.048557      -0.048070       0.009501      -0.009180      -0.175374      -0.081815      -0.007285       0.089100             12.301642      12.726923      -3.363633      -2.644865       8.530922      -0.942565      15.647080          -0.000000
          198              N       0.092808       2.348353      18.609091      -0.055070      36.127456 0.36784080E+03  0.81417194E+04                                 9.120728                            6.110798       0.229149       2.151353                    0.998808      24.086677      63.240615       0.726913       0.380686      -1.108703      -0.004872      -0.006754      -0.015316       0.017434      -0.052799      -0.011220      -0.016363       0.048196       0.109779      -0.079716       0.039264       0.040452             11.991657      15.250807      -5.665351      -5.700804       8.116239       1.970847      12.607926          -0.000001
          199              N       4.245936       6.915572       6.873038      -0.271544      42.511219 0.57824670E+03  0.14457431E+05                                10.417988                            7.960166      -0.294810       1.927237                    0.996113      29.379310      84.364887       0.596164       0.410925      -1.078222       0.010995       0.036334       0.079198       0.087826      -0.045145       0.046755      -0.033520       0.007890      -0.086132      -0.058141      -0.029634       0.087775             12.475697      12.099268      -2.764311       3.126264      10.275645       3.284011      15.052177           0.000003
          200              N       3.793642       8.304761       8.559699      -0.054041      38.669033 0.36251782E+03  0.79601432E+04                                 9.474009                            6.006998       0.198643       2.134258                    0.998882      23.920722      61.675596       0.747305       0.373265      -1.119012       0.005079       0.003357       0.007079       0.009336      -0.040658       0.031751       0.046810       0.028014       0.043417      -0.083037       0.035657       0.047380             13.269768      12.084623      -7.148583      -2.377740      15.566318       7.290696      12.158362           0.000001
          201              N       6.078687      10.438901      33.442278      -0.305292      43.093717 0.61609198E+03  0.15704418E+05                                10.545599                            8.252533      -0.469792       1.856276                    0.995661      30.674674      89.959841       0.579655       0.414534      -1.072120      -0.023622       0.022346       0.093921       0.099391      -0.048557       0.048070      -0.009501      -0.009180      -0.175374      -0.081815      -0.007285       0.089100             12.301637      12.726915      -3.363631       2.644865       8.530918       0.942562      15.647077          -0.000000
          202              N      -0.639398      10.341386      35.404409      -0.055070      36.127455 0.36784064E+03  0.81417150E+04                                 9.120727                            6.110796       0.229149       2.151353                    0.998808      24.086677      63.240615       0.726913       0.380686      -1.108703      -0.004872      -0.006754       0.015316       0.017434      -0.052799       0.011220       0.016363       0.048196       0.109779      -0.079716       0.039264       0.040452             11.991657      15.250803      -5.665352       5.700803       8.116241      -1.970847      12.607926          -0.000001
          203              N       3.513730      14.908605      11.131462      -0.271544      42.511227 0.57824670E+03  0.14457431E+05                                10.417989                            7.960167      -0.294810       1.927237                    0.996113      29.379310      84.364888       0.596164       0.410925      -1.078222       0.010995       0.036334      -0.079198       0.087826      -0.045145      -0.046755       0.033520       0.007890      -0.086132      -0.058141      -0.029634       0.087775             12.475700      12.099271      -2.764313      -3.126263      10.275651      -3.284014      15.052178           0.000003
          204              N       4.525847       0.311728       9.444801      -0.054041      38.669054 0.36251785E+03  0.79601441E+04                                 9.474013                            6.006998       0.198643       2.134258                    0.998882      23.920722      61.675598       0.747305       0.373265      -1.119012       0.005079       0.003357      -0.007079       0.009336      -0.040658      -0.031750      -0.046810       0.028014       0.043417      -0.083037       0.035657       0.047380             13.269776      12.084622      -7.148585       2.377746      15.566331      -7.290709      12.158375           0.000001
          205              N      -0.499303      13.540198      15.437778      -0.305291      43.093736 0.61609235E+03  0.15704429E+05                                10.545602                            8.252535      -0.469792       1.856276                    0.995661      30.674673      89.959835       0.579655       0.414534      -1.072120       0.023622      -0.022346       0.093921       0.099391      -0.048557      -0.048070       0.009501      -0.009180      -0.175374      -0.081815      -0.007285       0.089100             12.301640      12.726921      -3.363632      -2.644866       8.530921      -0.942565      15.647079          -0.000000
          206              N       6.218781      13.637713      17.399909      -0.055070      36.127454 0.36784080E+03  0.81417194E+04                                 9.120727                            6.110798       0.229149       2.151353                    0.998808      24.086677      63.240615       0.726913       0.380686      -1.108703       0.004872       0.006754       0.015316       0.017434      -0.052799      -0.011220      -0.016363       0.048196       0.109779      -0.079716       0.039264       0.040452             11.991656      15.250805      -5.665350      -5.700803       8.116239       1.970847      12.607925          -0.000001
          207              N       2.065653       9.070494      29.135962      -0.271544      42.511218 0.57824669E+03  0.14457431E+05                                10.417987                            7.960166      -0.294810       1.927237                    0.996113      29.379310      84.364886       0.596164       0.410925      -1.078222      -0.010995      -0.036334      -0.079198       0.087826      -0.045145       0.046755      -0.033520       0.007890      -0.086132      -0.058141      -0.029634       0.087775             12.475696      12.099268      -2.764311       3.126264      10.275645       3.284010      15.052176           0.000003
          208              N       2.517947       7.681305      27.449301      -0.054041      38.669034 0.36251783E+03  0.79601433E+04                                 9.474010                            6.006998       0.198643       2.134258                    0.998882      23.920722      61.675598       0.747305       0.373265      -1.119012      -0.005079      -0.003357      -0.007079       0.009336      -0.040658       0.031751       0.046810       0.028014       0.043417      -0.083037       0.035657       0.047380             13.269769      12.084624      -7.148584      -2.377740      15.566319       7.290697      12.158363           0.000001
          209              O       2.222339       8.344726      33.250711      -0.520585      36.098187 0.54433038E+03  0.13153722E+05                                 8.748516                            7.284823       0.461686       2.203587                    0.996689      27.535053      73.068388       0.693287       0.365600      -1.131426       0.017358       0.017299      -0.029491       0.038344      -0.006845      -0.012760       0.045684       0.027921      -0.089875      -0.063159       0.018429       0.044730             10.006894      15.632136      -1.714444      -1.847269       5.950171      -0.745822       8.438375           0.000002
          210              O       3.918566       8.613292      31.866525      -0.485058      37.734240 0.55029844E+03  0.13357522E+05                                 9.083546                            7.349305      -0.044630       2.067237                    0.993283      26.863404      71.853872       0.685572       0.368066      -1.127558      -0.025937       0.037321       0.012792       0.047215       0.043644       0.001136      -0.030476      -0.050435       0.087857      -0.067945       0.008445       0.059500             10.841830       8.672513       1.049570      -0.989430       7.866040      -4.497691      15.986936          -0.000001
          211              O       5.489518      11.386875      29.536742      -0.493549      37.417857 0.53345275E+03  0.12847367E+05                                 9.057310                            7.246551       0.177632       2.125330                    0.994905      27.109600      72.209935       0.688953       0.369146      -1.126820      -0.011784      -0.016419       0.023644       0.031104      -0.020726      -0.015399       0.036526       0.024191      -0.047930      -0.047096      -0.002433       0.049529             10.590353      15.162099      -3.941192      -1.372419       8.430611      -1.129498       8.178350           0.000002
          212              O       3.676872      11.294156      30.798498      -0.489246      38.081134 0.55154469E+03  0.13384793E+05                                 9.139676                            7.362484       0.024487       2.087038                    0.993378      26.906242      71.775428       0.684819       0.368552      -1.128074       0.014706      -0.040758      -0.007577       0.043988       0.062954      -0.003919      -0.022658      -0.033383       0.097319      -0.082376       0.019499       0.062877             11.048780       8.800446       1.770968      -2.069141       9.566893      -5.393572      14.778999           0.000004
          213              O       3.357044      15.634373      15.246211      -0.520585      36.098186 0.54433038E+03  0.13153722E+05                                 8.748516                            7.284823       0.461686       2.203587                    0.996689      27.535054      73.068389       0.693288       0.365600      -1.131426      -0.017358      -0.017299      -0.029491       0.038344      -0.006845       0.012760      -0.045684       0.027921      -0.089875      -0.063159       0.018429       0.044730             10.006893      15.632133      -1.714442       1.847271       5.950170       0.745823       8.438376           0.000002
          214              O       1.660818      15.365807      13.862025      -0.485058      37.734235 0.55029824E+03  0.13357516E+05                                 9.083545                            7.349304      -0.044630       2.067237                    0.993283      26.863404      71.853873       0.685572       0.368066      -1.127558       0.025937      -0.037321       0.012792       0.047215       0.043644      -0.001136       0.030476      -0.050435       0.087857      -0.067945       0.008445       0.059500             10.841829       8.672509       1.049569       0.989427       7.866040       4.497693      15.986940          -0.000001
          215              O       0.089866      12.592224      11.532242      -0.493549      37.417840 0.53345233E+03  0.12847355E+05                                 9.057307                            7.246548       0.177632       2.125330                    0.994905      27.109600      72.209934       0.688954       0.369146      -1.126820       0.011784       0.016419       0.023644       0.031104      -0.020726       0.015399      -0.036526       0.024191      -0.047930      -0.047096      -0.002433       0.049529             10.590350      15.162093      -3.941192       1.372419       8.430609       1.129498       8.178347           0.000002
          216              O       1.902511      12.684943      12.793998      -0.489246      38.081137 0.55154469E+03  0.13384793E+05                                 9.139676                            7.362484       0.024487       2.087038                    0.993378      26.906242      71.775429       0.684819       0.368552      -1.128074      -0.014706       0.040758      -0.007577       0.043988       0.062954       0.003919       0.022658      -0.033383       0.097319      -0.082376       0.019499       0.062877             11.048781       8.800446       1.770968       2.069142       9.566894       5.393572      14.779002           0.000004
          217              O       4.089250       7.641340       2.758289      -0.520585      36.098189 0.54433041E+03  0.13153723E+05                                 8.748517                            7.284823       0.461686       2.203587                    0.996689      27.535054      73.068391       0.693287       0.365600      -1.131426      -0.017358      -0.017299       0.029491       0.038344      -0.006845      -0.012760       0.045684       0.027921      -0.089875      -0.063159       0.018429       0.044730             10.006894      15.632136      -1.714444      -1.847269       5.950171      -0.745822       8.438375           0.000002
          218              O       2.393023       7.372774       4.142475      -0.485058      37.734239 0.55029842E+03  0.13357522E+05                                 9.083546                            7.349305      -0.044630       2.067237                    0.993283      26.863403      71.853871       0.685572       0.368066      -1.127558       0.025937      -0.037321      -0.012792       0.047215       0.043644       0.001136      -0.030476      -0.050435       0.087857      -0.067945       0.008445       0.059500             10.841830       8.672513       1.049570      -0.989430       7.866041      -4.497692      15.986936          -0.000001
          219              O       0.822071       4.599191       6.472258      -0.493549      37.417855 0.53345271E+03  0.12847366E+05                                 9.057309                            7.246551       0.177632       2.125330                    0.994905      27.109600      72.209932       0.688953       0.369146      -1.126820       0.011784       0.016419      -0.023644       0.031104      -0.020726      -0.015399       0.036526       0.024191      -0.047930      -0.047096      -0.002433       0.049529             10.590353      15.162098      -3.941192      -1.372419       8.430610      -1.129498       8.178349           0.000003
          220              O       2.634717       4.691910       5.210502      -0.489246      38.081135 0.55154470E+03  0.13384793E+05                                 9.139676                            7.362484       0.024487       2.087038                    0.993378      26.906242      71.775429       0.684819       0.368552      -1.128074      -0.014706       0.040758       0.007577       0.043988       0.062954      -0.003919      -0.022658      -0.033383       0.097319      -0.082376       0.019499       0.062877             11.048780       8.800446       1.770968      -2.069141       9.566894      -5.393572      14.779000           0.000004
          221              O       2.954545       0.351693      20.762789      -0.520585      36.098185 0.54433036E+03  0.13153721E+05                                 8.748516                            7.284823       0.461686       2.203587                    0.996689      27.535053      73.068387       0.693287       0.365600      -1.131426       0.017358       0.017299       0.029491       0.038344      -0.006845       0.012760      -0.045684       0.027921      -0.089875      -0.063159       0.018429       0.044730             10.006893      15.632134      -1.714442       1.847271       5.950170       0.745823       8.438376           0.000002
          222              O       4.650771       0.620259      22.146975      -0.485058      37.734234 0.55029824E+03  0.13357516E+05                                 9.083545                            7.349304      -0.044630       2.067237                    0.993283      26.863404      71.853873       0.685572       0.368066      -1.127558      -0.025937       0.037321      -0.012792       0.047215       0.043644      -0.001136       0.030476      -0.050435       0.087857      -0.067945       0.008445       0.059500             10.841829       8.672509       1.049569       0.989427       7.866040       4.497693      15.986940          -0.000001
          223              O       6.221723       3.393842      24.476758      -0.493549      37.417839 0.53345231E+03  0.12847355E+05                                 9.057307                            7.246548       0.177632       2.125330                    0.994905      27.109600      72.209933       0.688954       0.369146      -1.126820      -0.011784      -0.016419      -0.023644       0.031104      -0.020726       0.015399      -0.036526       0.024191      -0.047930      -0.047096      -0.002433       0.049529             10.590349      15.162092      -3.941191       1.372419       8.430609       1.129498       8.178347           0.000003
          224              O       4.409078       3.301123      23.215002      -0.489246      38.081136 0.55154468E+03  0.13384793E+05                                 9.139676                            7.362484       0.024487       2.087038                    0.993378      26.906242      71.775428       0.684819       0.368552      -1.128074       0.014706      -0.040758       0.007577       0.043988       0.062954       0.003919       0.022658      -0.033383       0.097319      -0.082376       0.019499       0.062877             11.048780       8.800446       1.770968       2.069142       9.566893       5.393572      14.779001           0.000004

******************************************************
Auxiliary information for the entire system
The total spin magnetic moment of the unit cell is   0.000160
The total net atomic charge of the unit cell is   0.000002
Accuracy of reproducing the electrostatic potential in the unit cell:
  The inner radius (bohr) =    5.0000
  The outer radius (bohr) =   12.0000
  Valid grid points have density less than (e/(bohr^3)) =    0.0001
  The number of valid grid points were=       321108
  The rms potential error without charges in kcal/mol is=      2.40558
  The rms potential error with partial charges in kcal/mol is=      0.92842
  The RRMSE value at monopole order=      0.38594
  The rms potential error with partial charges and cloud penetration in kcal/mol is=      0.93157
  The RRMSE value at monopole order with cloud penetration is=      0.38725
  The rms potential error with partial charges and atomic dipoles in kcal/mol is=      0.42636
  The RRMSE value at dipole order=      0.17724
  The rms potential error with partial charges, atomic dipoles and cloud penetration in kcal/mol is=      0.42214
  The RRMSE value at dipole order with cloud penetration=      0.17548

******************************************************
The electron densities and ab initio electrostatic potential were computed in VASP using the PBE functional and
projector augmented wave method. See the main text of the journal article for a description of computational details.
The atomic charges, dipoles, and quadrupoles were computed with the DDEC6 method as described in
(a) T. A. Manz and N. Gabaldon Limas, RSC Adv. 6 (2016) 47771-47801 DOI: 10.1039/c6ra04656h
(b) N. Gabaldon Limas and T. A. Manz, RSC Adv. 8 (2018) 2678-2707 DOI: 10.1039/c7ra11829e.
For each atom in the material, the electron cloud parameters were fit to the spherically averaged atom-in-material
electron density using radial positions for which this density was between 10^-4 and 10^-2 electrons per cubic bohr.
The polarizabilities, dispersion coefficients, and quantum Drude oscillator (QDO) parameters were fit using the MCLF method.
The magnetic structure of the system was optimized in VASP from the default ferromagnetic initial guess using spin polarization.
The atomic spin moments (ASMs) were computed on this optimized magnetic structure using the DDEC6 partition as inputs
to the method of T. A. Manz and D. S. Sholl, J. Chem. Theory Comput. 7 (2011) 4146-4164 DOI: 10.1021/ct200539n.
The RMSE and RRMSE were computed using a uniform grid with Ewald summation.
