# Supplementary material for: A collection of forcefield precursors for metal–organic frameworks
Source: RSC Adv. 2019 Nov 13;9(63):36492–507. doi: 10.1039/c9ra07327b (PMC9075174; doi:10.1039/c9ra07327b)
Supplement: RA-009-C9RA07327B-s4992 [file RA-009-C9RA07327B-s4992.xyz]

   80
jmolscript: load "" {1 1 1} spacegroup "x,y,z" unitcell [{      4.709400     0.000000     0.000000 }, {     -1.731301    11.148773     0.000000 }, {      0.000000     0.000000    20.246700 }]
Cu     0.756532     4.960089    13.413439     0.736611
Cu     3.087218     0.614297     3.290089     0.763316
Cu     2.221567     6.188684     6.833261     0.763318
Cu    -0.109119    10.534476    16.956611     0.736616
H      0.596679     4.649038    18.414374     0.102309
H      1.367367     5.630130    16.426148     0.125131
H      1.984350     3.567607    11.151882     0.125777
H      0.404447     7.190959    11.336127     0.101654
H      3.247070     0.925348     8.291024     0.101520
H      0.745081    11.093029     6.302798     0.124911
H      1.859399     2.006779     1.028532     0.125857
H      1.708001     9.532201     1.212777     0.101689
H      2.381420     6.499735     1.832326     0.101517
H      1.610732     5.518643     3.820552     0.124911
H      0.993749     7.581166     9.094818     0.125860
H      2.573652     3.957814     8.910573     0.101692
H     -0.268971    10.223425    11.955676     0.102312
H      2.233018     0.055744    13.943902     0.125129
H      1.118700     9.141994    19.218168     0.125775
H      1.270098     1.616572    19.033923     0.101650
C     -0.059430     3.051419    15.245765     0.045962
C      4.247588     2.458304    16.418049     0.093404
C      0.498609     4.158492    17.572111     0.066914
C      0.924399     4.782824    16.422098     0.068869
C     -0.289641     2.471683    13.850767     0.573598
C      3.510037     1.172851    16.571924     0.587794
C      1.743763     4.419374    10.750998     0.068487
C      0.838468     6.488586    10.844133     0.052003
C      3.903179     2.522967     5.122415     0.047567
C     -0.403839     3.116082     6.294699     0.093367
C      3.345141     1.415894     7.448761     0.066386
C      2.919350     0.791563     6.298748     0.070515
C      4.133391     3.102704     3.727417     0.574944
C      0.333713     4.401536     6.448574     0.589681
C      2.099987     1.155013     0.627648     0.069551
C      1.273981    10.234574     0.720783     0.053531
C      3.037529     8.097354     5.000935     0.047567
C     -1.269489     8.690469     3.828651     0.093368
C      2.479490     6.990281     2.674589     0.066390
C      2.053700     6.365949     3.824602     0.070515
C      3.267740     8.677090     6.395933     0.574946
C     -0.531938     9.975922     3.674776     0.589680
C      1.234336     6.729399     9.495702     0.069553
C      2.139631     4.660187     9.402567     0.053533
C     -0.925080     8.625806    15.124285     0.045963
C      3.381938     8.032691    13.952001     0.093402
C     -0.367042     9.732879    12.797939     0.066909
C      0.058749    10.357210    13.947952     0.068866
C     -1.155292     8.046069    16.519283     0.573598
C      2.644386     6.747237    13.798126     0.587796
C      0.878112     9.993760    19.619052     0.068487
C      1.704118     0.914199    19.525917     0.052002
N      0.608726     4.207547    15.247790    -0.183900
N     -0.087237     2.987871    17.574136    -0.257821
N      1.173968     5.359215    11.457608    -0.153385
N      3.235023     1.366840     5.124440    -0.191218
N      3.930986     2.586515     7.450786    -0.259387
N      2.669781     0.215171     1.334258    -0.158396
N      2.369373     6.941226     4.998910    -0.191220
N      3.065336     8.160902     2.672564    -0.259384
N      1.804131     5.789558     8.789092    -0.158403
N     -0.256924     9.781933    15.122260    -0.183902
N     -0.952887     8.562258    12.795914    -0.257825
N      0.308318    10.933602    18.912442    -0.153380
O      0.214166     3.139494    12.941691    -0.540757
O      3.897317     1.377988    13.739411    -0.510196
O      2.285454     1.204067    16.349210    -0.509163
O      4.139564     0.151623    16.833106    -0.591431
O      3.629583     2.434892     2.818341    -0.547727
O     -0.053568     4.196398     3.616061    -0.514836
O      1.558295     4.370319     6.225860    -0.515775
O     -0.295814     5.422763     6.709756    -0.597349
O      2.763933     8.009279     7.305009    -0.547727
O     -0.919218     9.770785     6.507289    -0.514834
O      0.692645     9.944706     3.897490    -0.515778
O     -1.161465    10.997150     3.413594    -0.597349
O     -0.651484     8.713881    17.428359    -0.540766
O      3.031667     6.952375    16.630639    -0.510211
O      1.419804     6.778454    14.020840    -0.509151
O      3.273913     5.726010    13.536944    -0.591431

The following XYZ coordinates are in angstroms. Other properties are in atomic units.
The sperically averaged electron density of each atom fit to a function of the form exp(a - br)
eigen_1, eigen_2 and eigen_3 are the three eigenvalues of traceless quadrupole moment tensor
  atom number  atomic symbol              X              Y              Z     net charge C6 coefficient C8 coefficient C10 coefficient fluctuating dipole atomic polarizability isotropic forcefield polarizability              a              b squared Pearson coefficient          <r^3>          <r^4>         wp_QDO          m_QDO          q_QDO       dipole_x       dipole_y       dipole_z         dipole            Qxy            Qxz            Qyz     Q(x^2-y^2)  Q(3z^2 - R^2)        eigen_1        eigen_2        eigen_3 static polarizability      alpha(xx)      alpha(xy)      alpha(xz)      alpha(yy)      alpha(yz)      alpha(zz) atomic spin moment
            1             Cu       0.756532       4.960089      13.413439       0.736611      64.902627 0.11783873E+04  0.33160934E+05                                13.899337                           11.814613       1.209879       2.290219                    0.995437      42.664038     106.943197       0.489988       0.444204      -1.122499      -0.057708       0.028174      -0.003486       0.064313       0.034716       0.002279       0.057635      -0.047724      -0.176751      -0.084793      -0.005693       0.090486             16.001136      14.221364       4.437741      -2.570567      15.960278      -4.176105      17.821766           0.007268
            2             Cu       3.087218       0.614297       3.290089       0.763316      63.239859 0.11408499E+04  0.31816350E+05                                13.621487                           11.589778       1.295847       2.321729                    0.995610      42.173693     104.920751       0.497429       0.441523      -1.125240       0.056937      -0.028165      -0.003475       0.063618       0.035737      -0.002113      -0.058203      -0.052050      -0.172377      -0.084011      -0.008287       0.092298             15.670251      13.912954       4.331870       2.500620      15.640404       4.071345      17.457394           0.713838
            3             Cu       2.221567       6.188684       6.833261       0.763318      63.239890 0.11408508E+04  0.31816357E+05                                13.621437                           11.589739       1.295859       2.321734                    0.995610      42.173821     104.920785       0.497433       0.441519      -1.125243       0.056937      -0.028162       0.003468       0.063616       0.035730       0.002107       0.058204      -0.052036      -0.172380      -0.084013      -0.008275       0.092288             15.670188      13.912895       4.331860      -2.500607      15.640362      -4.071326      17.457306           0.713824
            4             Cu      -0.109119      10.534476      16.956611       0.736616      64.901818 0.11783681E+04  0.33160292E+05                                13.899304                           11.814579       1.209904       2.290228                    0.995437      42.663595     106.942270       0.489984       0.444208      -1.122495      -0.057709       0.028178       0.003492       0.064316       0.034738      -0.002287      -0.057636      -0.047779      -0.176710      -0.084781      -0.005734       0.090515             16.001106      14.221329       4.437739       2.570561      15.960258       4.176096      17.821732           0.007365
            5              H       0.596679       4.649038      18.414374       0.102309       1.257117 0.92763877E+01  0.93047459E+02                                 1.829920                            1.711674      -0.760275       2.508520                    0.999451       3.349470       9.010077       0.515568       1.184389      -0.734081      -0.003235       0.028465       0.038876       0.048291       0.009170      -0.003559       0.005149      -0.022702       0.036181      -0.021402       0.006496       0.014906              1.849127       1.448815       0.048581       0.081027       1.788666       0.426339       2.309899          -0.000033
            6              H       1.367367       5.630130      16.426148       0.125131       1.080568 0.74053084E+01  0.72555697E+02                                 1.846532                            1.666370      -1.303809       2.262917                    0.993987       3.826612      11.325400       0.444577       1.406148      -0.680531       0.019285       0.040689      -0.001518       0.045053       0.001269      -0.003346       0.003566      -0.015555       0.011818      -0.010783       0.002159       0.008625              1.954795       1.845037       0.662219      -0.039228       2.567447      -0.061336       1.451903          -0.000024
            7              H       1.984350       3.567607      11.151882       0.125777       1.206748 0.91578662E+01  0.93215562E+02                                 1.903541                            1.795985      -1.056360       2.392326                    0.996823       3.541996      10.175312       0.455585       1.320816      -0.701685       0.014307      -0.047785       0.019526       0.053566      -0.013135      -0.002027      -0.002052      -0.028548      -0.005692      -0.018859      -0.001550       0.020409              1.923814       1.593687      -0.222696       0.068026       2.236715      -0.465861       1.941040           0.000408
            8              H       0.404447       7.190959      11.336127       0.101654       1.233775 0.91260826E+01  0.93697866E+02                                 1.962156                            1.807148      -1.487693       2.152498                    0.993461       4.107771      12.225527       0.444556       1.341944      -0.692294      -0.014920       0.032306       0.019717       0.040682       0.000969       0.002347      -0.006891      -0.034792       0.019104      -0.020856       0.002634       0.018222              2.035720       1.832589      -0.459035      -0.392383       2.108233       0.584198       2.166338           0.000388
            9              H       3.247070       0.925348       8.291024       0.101520       1.262959 0.93304243E+01  0.93730889E+02                                 1.835734                            1.716753      -0.762767       2.506585                    0.999429       3.358939       9.044079       0.514730       1.184529      -0.734017       0.003306      -0.028453       0.038630       0.048092       0.009170       0.003612      -0.005128      -0.022805       0.036328      -0.021475       0.006549       0.014926              1.855069       1.452803       0.048856      -0.081420       1.794429      -0.428395       2.317974           0.000692
           10              H       0.745081      11.093029       6.302798       0.124911       1.079743 0.73973541E+01  0.72461828E+02                                 1.846098                            1.665848      -1.301993       2.263783                    0.994004       3.825762      11.323445       0.444475       1.406778      -0.680422      -0.019342      -0.040835      -0.001535       0.045211       0.001279       0.003388      -0.003531      -0.015575       0.011311      -0.010743       0.002160       0.008583              1.954415       1.844646       0.662332       0.039254       2.567174       0.061399       1.451423           0.000681
           11              H       1.859399       2.006779       1.028532       0.125857       1.206769 0.91575440E+01  0.93217368E+02                                 1.904067                            1.796327      -1.057194       2.392077                    0.996801       3.542544      10.179270       0.455371       1.321366      -0.701567      -0.014347       0.047912       0.019580       0.053710      -0.013089       0.001994       0.002062      -0.028527      -0.005907      -0.018779      -0.001629       0.020408              1.924417       1.594034      -0.222809      -0.068040       2.237671       0.466227       1.941548           0.000612
           12              H       1.708001       9.532201       1.212777       0.101689       1.235297 0.91398214E+01  0.93879473E+02                                 1.964035                            1.808690      -1.490687       2.151079                    0.993416       4.111675      12.242027       0.444275       1.342214      -0.692220       0.014804      -0.032432       0.019792       0.040777       0.001091      -0.002423       0.006841      -0.034908       0.019144      -0.020946       0.002726       0.018219              2.037749       1.834324      -0.459836       0.393026       2.110446      -0.585198       2.168478           0.000619
           13              H       2.381420       6.499735       1.832326       0.101517       1.262927 0.93301097E+01  0.93726704E+02                                 1.835685                            1.716711      -0.762756       2.506592                    0.999429       3.358879       9.043794       0.514743       1.184510      -0.734021       0.003306      -0.028454      -0.038632       0.048093       0.009170      -0.003611       0.005129      -0.022804       0.036329      -0.021475       0.006548       0.014927              1.855019       1.452770       0.048854       0.081416       1.794381       0.428377       2.317905           0.000701
           14              H       1.610732       5.518643       3.820552       0.124911       1.079743 0.73973480E+01  0.72461688E+02                                 1.846091                            1.665842      -1.301988       2.263785                    0.994004       3.825752      11.323376       0.444479       1.406768      -0.680423      -0.019342      -0.040835       0.001535       0.045211       0.001279      -0.003388       0.003530      -0.015575       0.011310      -0.010743       0.002160       0.008583              1.954406       1.844639       0.662328      -0.039254       2.567163      -0.061398       1.451418           0.000686
           15              H       0.993749       7.581166       9.094818       0.125860       1.206738 0.91572695E+01  0.93214077E+02                                 1.904056                            1.796317      -1.057230       2.392070                    0.996801       3.542498      10.179183       0.455364       1.321391      -0.701563      -0.014347       0.047912      -0.019583       0.053712      -0.013090      -0.001994      -0.002063      -0.028527      -0.005903      -0.018780      -0.001628       0.020408              1.924406       1.594025      -0.222807       0.068039       2.237659      -0.466224       1.941535           0.000608
           16              H       2.573652       3.957814       8.910573       0.101692       1.235273 0.91396052E+01  0.93876836E+02                                 1.964023                            1.808680      -1.490719       2.151069                    0.993416       4.111639      12.241952       0.444271       1.342231      -0.692217       0.014804      -0.032431      -0.019795       0.040777       0.001090       0.002423      -0.006841      -0.034908       0.019146      -0.020946       0.002727       0.018219              2.037737       1.834314      -0.459833      -0.393023       2.110434       0.585194       2.168463           0.000618
           17              H      -0.268971      10.223425      11.955676       0.102312       1.257145 0.92766711E+01  0.93051315E+02                                 1.829972                            1.711719      -0.760249       2.508532                    0.999451       3.349525       9.010370       0.515551       1.184416      -0.734074      -0.003235       0.028464      -0.038876       0.048291       0.009170       0.003559      -0.005149      -0.022703       0.036179      -0.021402       0.006496       0.014906              1.849180       1.448851       0.048584      -0.081031       1.788717      -0.426358       2.309974          -0.000071
           18              H       2.233018       0.055744      13.943902       0.125129       1.080573 0.74053526E+01  0.72556188E+02                                 1.846533                            1.666371      -1.303804       2.262918                    0.993987       3.826613      11.325382       0.444578       1.406142      -0.680532       0.019285       0.040689       0.001519       0.045053       0.001270       0.003346      -0.003567      -0.015557       0.011818      -0.010784       0.002158       0.008626              1.954796       1.845038       0.662220       0.039229       2.567447       0.061336       1.451903          -0.000018
           19              H       1.118700       9.141994      19.218168       0.125775       1.206781 0.91581612E+01  0.93219157E+02                                 1.903557                            1.795999      -1.056331       2.392330                    0.996823       3.542050      10.175443       0.455590       1.320794      -0.701689       0.014307      -0.047784      -0.019522       0.053564      -0.013134       0.002027       0.002050      -0.028547      -0.005694      -0.018858      -0.001550       0.020408              1.923830       1.593700      -0.222699      -0.068028       2.236734       0.465868       1.941058           0.000407
           20              H       1.270098       1.616572      19.033923       0.101650       1.233800 0.91262986E+01  0.93700471E+02                                 1.962166                            1.807156      -1.487659       2.152508                    0.993461       4.107803      12.225577       0.444561       1.341924      -0.692298      -0.014919       0.032306      -0.019714       0.040681       0.000969      -0.002348       0.006891      -0.034792       0.019103      -0.020856       0.002633       0.018222              2.035731       1.832597      -0.459038       0.392386       2.108244      -0.584202       2.166350           0.000388
           21              C      -0.059430       3.051419      15.245765       0.045962      31.528301 0.42407526E+03  0.99213347E+04                                 8.861489                            7.046272      -0.011235       2.017657                    0.999071      26.987724      77.731093       0.596310       0.439043      -1.048830       0.043881       0.042706       0.036757       0.071417      -0.051157       0.005925       0.001713       0.036846      -0.187656      -0.063229      -0.022522       0.085750              9.901774       6.689480       3.301412      -0.614120      11.238925      -1.624584      11.776917          -0.000014
           22              C       4.247588       2.458304      16.418049       0.093404      32.763522 0.41250698E+03  0.96286104E+04                                 9.261319                            7.040758      -0.461724       1.875493                    0.997783      27.011235      78.892329       0.582284       0.450649      -1.037204       0.023798       0.028259       0.021501       0.042746      -0.069695       0.011608       0.013040       0.063615      -0.205573      -0.077118      -0.033796       0.110914             10.752813       8.812190       5.274386      -0.881945      13.576986      -2.243637       9.869264           0.000058
           23              C       0.498609       4.158492      17.572111       0.066914      25.302017 0.33347393E+03  0.73413882E+04                                 7.490277                            6.113145       0.301757       2.116704                    0.999763      25.870146      72.109265       0.662050       0.420241      -1.061140      -0.027337      -0.038578      -0.004969       0.047542      -0.042347       0.016450       0.019549       0.036897      -0.035184      -0.055170       0.002951       0.052218              7.997251       5.342395       2.324135      -0.481436       9.818309      -0.350224       8.831048           0.000021
           24              C       0.924399       4.782824      16.422098       0.068869      26.190559 0.35950332E+03  0.81090701E+04                                 7.936265                            6.526552       0.003725       2.034146                    0.998145      26.251751      75.411657       0.611142       0.444320      -1.040715      -0.008739      -0.028550      -0.051923       0.059896      -0.035241       0.004780       0.019025       0.045605      -0.114170      -0.051091      -0.010164       0.061255              8.603216       6.412808       3.271744      -0.430268      10.601314      -0.881326       8.795526          -0.000075
           25              C      -0.289641       2.471683      13.850767       0.573598      22.578896 0.24764067E+03  0.51361181E+04                                 7.395297                            5.653033      -0.108717       2.026176                    0.999162      22.614042      64.201634       0.610268       0.483919      -1.009364       0.003336      -0.018039      -0.068940       0.071339      -0.077701       0.015951      -0.016059       0.107205      -0.139750      -0.073033      -0.047449       0.120482              8.277441       5.861174       3.182174      -0.501210      10.765086      -1.129191       8.206064          -0.000026
           26              C       3.510037       1.172851      16.571924       0.587794      23.001205 0.24453026E+03  0.50996484E+04                                 7.696878                            5.713825      -0.426476       1.912873                    0.998722      23.437475      68.640516       0.586605       0.500671      -0.992169      -0.025841      -0.046890       0.003025       0.053624      -0.006135      -0.014667       0.041919       0.011380       0.296228      -0.066002      -0.045022       0.111025              9.034273      11.895648       1.795728       0.308674      10.498273      -1.414565       4.708898           0.000002
           27              C       1.743763       4.419374      10.750998       0.068487      25.954202 0.34134998E+03  0.75655615E+04                                 7.699912                            6.211113       0.324553       2.132556                    0.999654      25.807797      72.390427       0.652071       0.423809      -1.057948      -0.030755       0.033314       0.029428       0.054053       0.017769       0.026223       0.004482       0.038096      -0.126354      -0.049779      -0.004408       0.054186              8.513116       5.478071      -1.455759      -1.967145       7.537864      -0.426735      12.523413           0.003271
           28              C       0.838468       6.488586      10.844133       0.052003      27.335752 0.36969659E+03  0.83829557E+04                                 8.094695                            6.553343       0.141476       2.066590                    0.999075      26.643111      76.304528       0.620073       0.435624      -1.047683       0.008187      -0.046435       0.020842       0.051552       0.013624       0.025515       0.011729       0.026646      -0.095784      -0.042157      -0.003075       0.045231              8.963056       5.914682      -1.837968      -1.858400       7.889621      -0.055836      13.084864           0.003394
           29              C       3.903179       2.522967       5.122415       0.047567      31.477036 0.42326201E+03  0.98978263E+04                                 8.852434                            7.039889      -0.010904       2.017998                    0.999086      26.964972      77.654864       0.596516       0.439090      -1.048773      -0.044361      -0.042883       0.037692       0.072302      -0.051218      -0.006056      -0.001944       0.037908      -0.189294      -0.063824      -0.022438       0.086262              9.890203       6.682043       3.294556       0.609216      11.221801       1.614816      11.766765          -0.001401
           30              C      -0.403839       3.116082       6.294699       0.093367      32.734386 0.41205059E+03  0.96157022E+04                                 9.258185                            7.038414      -0.466327       1.874500                    0.997735      26.996058      78.849633       0.582164       0.450848      -1.037046      -0.024071      -0.029070       0.020819       0.043103      -0.070566      -0.011884      -0.013666       0.065123      -0.207371      -0.078295      -0.034022       0.112317             10.748766       8.809900       5.272291       0.879866      13.571179       2.240007       9.865219           0.008068
           31              C       3.345141       1.415894       7.448761       0.066386      25.321789 0.33374619E+03  0.73496557E+04                                 7.496252                            6.117049       0.297137       2.115081                    0.999760      25.887539      72.193757       0.661541       0.420435      -1.060906       0.027514       0.038796      -0.005204       0.047846      -0.042524      -0.016391      -0.019994       0.037290      -0.035329      -0.055633       0.003177       0.052456              8.003805       5.345606       2.325489       0.480949       9.825676       0.348240       8.840132           0.004881
           32              C       2.919350       0.791563       6.298748       0.070515      26.139586 0.35860959E+03  0.80841323E+04                                 7.926813                            6.518693       0.003044       2.034425                    0.998143      26.222308      75.312533       0.611455       0.444355      -1.040662       0.008963       0.029043      -0.052336       0.060521      -0.035700      -0.005056      -0.019141       0.045732      -0.116865      -0.051899      -0.010207       0.062106              8.593049       6.406346       3.268502       0.430055      10.589856       0.880419       8.782946           0.001668
           33              C       4.133391       3.102704       3.727417       0.574944      22.556723 0.24734192E+03  0.51288040E+04                                 7.391138                            5.649962      -0.108421       2.026215                    0.999171      22.613332      64.210193       0.610328       0.483977      -1.009249      -0.003975       0.018321      -0.069992       0.072459      -0.077993      -0.015777       0.016064       0.108050      -0.138168      -0.073737      -0.046926       0.120663              8.272341       5.857439       3.177972       0.498869      10.756158       1.124783       8.203427           0.000032
           34              C       0.333713       4.401536       6.448574       0.589681      22.958600 0.24402385E+03  0.50872150E+04                                 7.690488                            5.710135      -0.431934       1.911198                    0.998709      23.433068      68.648689       0.586363       0.501062      -0.991826       0.026258       0.047372       0.002485       0.054220      -0.007273       0.014661      -0.041944       0.011695       0.297452      -0.066624      -0.044826       0.111449              9.025480      11.882681       1.790910      -0.308782      10.487047       1.411869       4.706712          -0.000006
           35              C       2.099987       1.155013       0.627648       0.069551      25.939194 0.34111182E+03  0.75593483E+04                                 7.697504                            6.209396       0.322425       2.131884                    0.999654      25.803522      72.385983       0.652057       0.423871      -1.057856       0.030811      -0.033671       0.029434       0.054309       0.018009      -0.026477      -0.004580       0.038150      -0.127579      -0.050272      -0.004377       0.054650              8.509989       5.476402      -1.454934       1.964864       7.538694       0.428879      12.514872          -0.002206
           36              C       1.273981      10.234574       0.720783       0.053531      27.314656 0.36938366E+03  0.83751810E+04                                 8.093694                            6.553012       0.135447       2.064827                    0.999061      26.639226      76.322878       0.619661       0.435949      -1.047351      -0.008555       0.046642       0.020848       0.051801       0.013859      -0.026011      -0.011871       0.026847      -0.096858      -0.042749      -0.003139       0.045888              8.960938       5.915112      -1.839150       1.857606       7.889308       0.052027      13.078393          -0.002061
           37              C       3.037529       8.097354       5.000935       0.047567      31.477094 0.42326281E+03  0.98978491E+04                                 8.852442                            7.039893      -0.010900       2.017998                    0.999086      26.964998      77.654944       0.596516       0.439090      -1.048774      -0.044361      -0.042884      -0.037692       0.072303      -0.051218       0.006057       0.001944       0.037909      -0.189296      -0.063825      -0.022437       0.086262              9.890213       6.682047       3.294558      -0.609222      11.221814      -1.614827      11.766776          -0.001401
           38              C      -1.269489       8.690469       3.828651       0.093368      32.734358 0.41205004E+03  0.96156858E+04                                 9.258179                            7.038409      -0.466325       1.874501                    0.997735      26.996039      78.849557       0.582164       0.450848      -1.037046      -0.024071      -0.029070      -0.020819       0.043103      -0.070567       0.011885       0.013666       0.065125      -0.207375      -0.078296      -0.034023       0.112319             10.748758       8.809892       5.272283      -0.879871      13.571163      -2.240019       9.865218           0.008069
           39              C       2.479490       6.990281       2.674589       0.066390      25.321592 0.33374335E+03  0.73495712E+04                                 7.496199                            6.117016       0.297151       2.115088                    0.999760      25.887372      72.192979       0.661544       0.420434      -1.060908       0.027514       0.038796       0.005203       0.047846      -0.042525       0.016391       0.019995       0.037290      -0.035329      -0.055635       0.003177       0.052457              8.003744       5.345574       2.325470      -0.480951       9.825608      -0.348260       8.840050           0.004889
           40              C       2.053700       6.365949       3.824602       0.070515      26.139585 0.35860960E+03  0.80841311E+04                                 7.926809                            6.518692       0.003052       2.034428                    0.998143      26.222307      75.312478       0.611455       0.444355      -1.040662       0.008962       0.029042       0.052336       0.060522      -0.035701       0.005056       0.019142       0.045732      -0.116866      -0.051900      -0.010207       0.062107              8.593042       6.406343       3.268500      -0.430048      10.589861      -0.880413       8.782923           0.001673
           41              C       3.267740       8.677090       6.395933       0.574946      22.556795 0.24734293E+03  0.51288317E+04                                 7.391163                            5.649980      -0.108433       2.026210                    0.999171      22.613394      64.210485       0.610325       0.483978      -1.009248      -0.003975       0.018321       0.069992       0.072459      -0.077993       0.015776      -0.016065       0.108051      -0.138176      -0.073737      -0.046928       0.120665              8.272369       5.857456       3.177982      -0.498873      10.756191      -1.124790       8.203460           0.000030
           42              C      -0.531938       9.975922       3.674776       0.589680      22.958600 0.24402392E+03  0.50872166E+04                                 7.690488                            5.710136      -0.431937       1.911197                    0.998709      23.433057      68.648649       0.586363       0.501062      -0.991826       0.026258       0.047372      -0.002486       0.054220      -0.007274      -0.014661       0.041943       0.011695       0.297448      -0.066623      -0.044825       0.111448              9.025479      11.882678       1.790918       0.308778      10.487045      -1.411872       4.706714          -0.000025
           43              C       1.234336       6.729399       9.495702       0.069553      25.938918 0.34110767E+03  0.75592344E+04                                 7.697463                            6.209367       0.322417       2.131885                    0.999654      25.803294      72.385265       0.652057       0.423872      -1.057855       0.030806      -0.033663      -0.029426       0.054297       0.018007       0.026470       0.004580       0.038154      -0.127540      -0.050257      -0.004385       0.054642              8.509942       5.476375      -1.454926      -1.964854       7.538656      -0.428869      12.514795          -0.002200
           44              C       2.139631       4.660187       9.402567       0.053533      27.314430 0.36938038E+03  0.83750896E+04                                 8.093666                            6.552995       0.135426       2.064823                    0.999061      26.639041      76.322314       0.619660       0.435950      -1.047350      -0.008553       0.046633      -0.020841       0.051790       0.013861       0.026008       0.011863       0.026845      -0.096823      -0.042736      -0.003145       0.045881              8.960903       5.915093      -1.839143      -1.857596       7.889285      -0.052020      13.078332          -0.002053
           45              C      -0.925080       8.625806      15.124285       0.045963      31.528205 0.42407374E+03  0.99212923E+04                                 8.861478                            7.046263      -0.011243       2.017656                    0.999071      26.987685      77.731006       0.596309       0.439043      -1.048829       0.043880       0.042705      -0.036758       0.071417      -0.051157      -0.005925      -0.001713       0.036847      -0.187652      -0.063227      -0.022523       0.085750              9.901760       6.689470       3.301404       0.614114      11.238894       1.624569      11.776915          -0.000014
           46              C       3.381938       8.032691      13.952001       0.093402      32.763602 0.41250841E+03  0.96286521E+04                                 9.261331                            7.040768      -0.461723       1.875492                    0.997783      27.011290      78.892523       0.582284       0.450649      -1.037204       0.023798       0.028261      -0.021500       0.042746      -0.069693      -0.011608      -0.013040       0.063611      -0.205568      -0.077116      -0.033794       0.110910             10.752825       8.812196       5.274390       0.881941      13.576995       2.243630       9.869284           0.000066
           47              C      -0.367042       9.732879      12.797939       0.066909      25.302206 0.33347672E+03  0.73414698E+04                                 7.490319                            6.113169       0.301734       2.116693                    0.999763      25.870318      72.109994       0.662049       0.420241      -1.061140      -0.027338      -0.038577       0.004970       0.047542      -0.042346      -0.016450      -0.019549       0.036895      -0.035178      -0.055169       0.002953       0.052216              7.997297       5.342416       2.324145       0.481432       9.818349       0.350196       8.831127           0.000000
           48              C       0.058749      10.357210      13.947952       0.068866      26.190523 0.35950260E+03  0.81090484E+04                                 7.936248                            6.526538       0.003738       2.034150                    0.998145      26.251733      75.411533       0.611144       0.444319      -1.040716      -0.008739      -0.028551       0.051923       0.059896      -0.035239      -0.004778      -0.019024       0.045603      -0.114168      -0.051089      -0.010164       0.061252              8.603195       6.412790       3.271729       0.430273      10.601264       0.881326       8.795531          -0.000098
           49              C      -1.155292       8.046069      16.519283       0.573598      22.578750 0.24763858E+03  0.51360667E+04                                 7.395277                            5.653016      -0.108743       2.026169                    0.999162      22.613991      64.201550       0.610268       0.483920      -1.009363       0.003336      -0.018039       0.068940       0.071340      -0.077699      -0.015952       0.016057       0.107200      -0.139736      -0.073031      -0.047445       0.120477              8.277421       5.861163       3.182168       0.501205      10.765064       1.129182       8.206037          -0.000049
           50              C       2.644386       6.747237      13.798126       0.587796      23.001244 0.24453071E+03  0.50996603E+04                                 7.696887                            5.713831      -0.426473       1.912874                    0.998722      23.437508      68.640636       0.586605       0.500671      -0.992169      -0.025841      -0.046891      -0.003024       0.053625      -0.006134       0.014668      -0.041920       0.011382       0.296236      -0.066004      -0.045023       0.111028              9.034281      11.895665       1.795721      -0.308678      10.498276       1.414565       4.708901          -0.000007
           51              C       0.878112       9.993760      19.619052       0.068487      25.954402 0.34135282E+03  0.75656404E+04                                 7.699941                            6.211132       0.324555       2.132554                    0.999654      25.807972      72.390999       0.652071       0.423808      -1.057949      -0.030760       0.033322      -0.029437       0.054065       0.017771      -0.026230      -0.004481       0.038094      -0.126392      -0.049793      -0.004402       0.054195              8.513152       5.478090      -1.455764       1.967153       7.537893       0.426750      12.523472           0.003260
           52              C       1.704118       0.914199      19.525917       0.052002      27.335914 0.36969878E+03  0.83830153E+04                                 8.094705                            6.553347       0.141501       2.066596                    0.999075      26.643258      76.304926       0.620075       0.435622      -1.047685       0.008189      -0.046444      -0.020849       0.051563       0.013623      -0.025518      -0.011736       0.026650      -0.095819      -0.042170      -0.003069       0.045239              8.963070       5.914689      -1.837971       1.858403       7.889633       0.055841      13.084886           0.003393
           53              N       0.608726       4.207547      15.247790      -0.183900      34.346732 0.51283084E+03  0.12376827E+05                                 8.867696                            7.365325       0.038049       2.034415                    0.999546      27.762930      76.979483       0.639779       0.396681      -1.093569      -0.039931      -0.044027       0.115899       0.130251      -0.017091       0.036319       0.038991      -0.009329      -0.151115      -0.081892       0.035793       0.046098              9.754065       7.045675       3.437277       0.500737      11.738303      -0.351868      10.478218           0.000562
           54              N      -0.087237       2.987871      17.574136      -0.257821      33.095282 0.50645632E+03  0.12157810E+05                                 8.542049                            7.281229       0.325186       2.107207                    0.999542      28.475847      78.176671       0.649971       0.392553      -1.098869       0.079905       0.093762      -0.205433       0.239538      -0.043111       0.091977       0.122640       0.003013      -0.408409      -0.228502       0.104190       0.124312              9.014327       7.041403       2.964469       1.120243      11.553678       0.586419       8.447900           0.000022
           55              N       1.173968       5.359215      11.457608      -0.153385      32.447547 0.48600573E+03  0.11581782E+05                                 8.632105                            7.236856      -0.059554       2.016800                    0.999271      27.102152      74.859563       0.636037       0.404101      -1.087683       0.037299       0.021726      -0.123852       0.131158       0.001062       0.030564       0.016949      -0.016083      -0.239456      -0.089537       0.037504       0.052034              9.467976       6.283394      -1.771104      -1.464826       9.071535      -0.549935      13.048998          -0.001890
           56              N       3.235023       1.366840       5.124440      -0.191218      34.558310 0.51689492E+03  0.12500628E+05                                 8.906638                            7.397261       0.034405       2.031714                    0.999552      27.873792      77.388227       0.637978       0.396982      -1.093268       0.040083       0.045605       0.118450       0.133105      -0.017963      -0.036715      -0.039933      -0.008008      -0.155861      -0.083909       0.036940       0.046969              9.797155       7.076273       3.453674      -0.504215      11.791602       0.354779      10.523590           0.060653
           57              N       3.930986       2.586515       7.450786      -0.259387      33.156457 0.50760735E+03  0.12192537E+05                                 8.551915                            7.288816       0.326879       2.107176                    0.999546      28.509955      78.296829       0.649715       0.392480      -1.098904      -0.079996      -0.094778      -0.207064       0.241366      -0.043381      -0.092236      -0.123599       0.004070      -0.411027      -0.229933       0.105116       0.124817              9.025147       7.049536       2.968532      -1.122200      11.568819      -0.587657       8.457087          -0.000601
           58              N       2.669781       0.215171       1.334258      -0.158396      32.614322 0.48925812E+03  0.11680329E+05                                 8.665735                            7.264904      -0.066131       2.013406                    0.999276      27.194876      75.216725       0.634214       0.404532      -1.087245      -0.038276      -0.022207      -0.125170       0.132762       0.001247      -0.031369      -0.017334      -0.015768      -0.242513      -0.090891       0.038139       0.052752              9.505391       6.306502      -1.777184       1.469517       9.105065       0.552268      13.104607           0.042959
           59              N       2.369373       6.941226       4.998910      -0.191220      34.558426 0.51689721E+03  0.12500691E+05                                 8.906636                            7.397261       0.034414       2.031716                    0.999552      27.873854      77.388301       0.637980       0.396980      -1.093270       0.040086       0.045609      -0.118459       0.133115      -0.017963       0.036718       0.039935      -0.008009      -0.155867      -0.083913       0.036942       0.046971              9.797151       7.076272       3.453676       0.504216      11.791610      -0.354777      10.523571           0.060653
           60              N       3.065336       8.160902       2.672564      -0.259384      33.156303 0.50760479E+03  0.12192457E+05                                 8.551881                            7.288793       0.326884       2.107178                    0.999546      28.509882      78.296501       0.649716       0.392479      -1.098905      -0.079998      -0.094778       0.207064       0.241367      -0.043382       0.092237       0.123600       0.004071      -0.411029      -0.229935       0.105117       0.124818              9.025108       7.049510       2.968509       1.122193      11.568751       0.587644       8.457062          -0.000600
           61              N       1.804131       5.789558       8.789092      -0.158403      32.614217 0.48925653E+03  0.11680287E+05                                 8.665741                            7.264912      -0.066109       2.013412                    0.999276      27.194806      75.216622       0.634211       0.404534      -1.087243      -0.038260      -0.022199       0.125137       0.132725       0.001255       0.031364       0.017330      -0.015753      -0.242491      -0.090880       0.038133       0.052747              9.505397       6.306506      -1.777181      -1.469522       9.105068      -0.552264      13.104616           0.042954
           62              N      -0.256924       9.781933      15.122260      -0.183902      34.346728 0.51283076E+03  0.12376842E+05                                 8.867753                            7.365369       0.038022       2.034405                    0.999547      27.762923      76.979854       0.639770       0.396685      -1.093565      -0.039923      -0.044021      -0.115884       0.130234      -0.017090      -0.036314      -0.038987      -0.009326      -0.151107      -0.081884       0.035790       0.046094              9.754129       7.045716       3.437297      -0.500738      11.738363       0.351879      10.478309           0.000513
           63              N      -0.952887       8.562258      12.795914      -0.257825      33.095500 0.50646021E+03  0.12157930E+05                                 8.542092                            7.281260       0.325181       2.107204                    0.999542      28.475962      78.177140       0.649969       0.392554      -1.098868       0.079904       0.093763       0.205433       0.239538      -0.043110      -0.091977      -0.122639       0.003012      -0.408404      -0.228500       0.104188       0.124312              9.014373       7.041434       2.964490      -1.120253      11.553743      -0.586434       8.447943           0.000038
           64              N       0.308318      10.933602      18.912442      -0.153380      32.447714 0.48600852E+03  0.11581866E+05                                 8.632133                            7.236875      -0.059582       2.016790                    0.999271      27.102249      74.859915       0.636036       0.404101      -1.087683       0.037311       0.021732       0.123880       0.131189       0.001055      -0.030568      -0.016952      -0.016096      -0.239477      -0.089547       0.037508       0.052038              9.468011       6.283412      -1.771111       1.464830       9.071568       0.549946      13.049051          -0.001977
           65              O       0.214166       3.139494      12.941691      -0.540757      38.452500 0.55465486E+03  0.13488827E+05                                 9.096492                            7.344060       0.207357       2.100805                    0.998466      28.176740      75.419890       0.690675       0.364654      -1.130271      -0.015147      -0.024052       0.035571       0.045533      -0.006434      -0.025330      -0.045571      -0.022344      -0.171580      -0.082011       0.023872       0.058139             10.209463       7.251321       2.988570      -2.450674      11.998676      -4.648266      11.378393           0.000673
           66              O       3.897317       1.377988      13.739411      -0.510196      32.680053 0.46280797E+03  0.10696253E+05                                 8.075414                            6.629815       0.811910       2.327735                    0.998452      26.429736      67.697993       0.744118       0.356150      -1.143429       0.009965       0.023483       0.013886       0.029044       0.010542      -0.001921      -0.042513       0.032493      -0.333770      -0.122430       0.046120       0.076310              9.016370       7.749802       4.178854       0.016596      13.850068      -0.158757       5.449239           0.000246
           67              O       2.285454       1.204067      16.349210      -0.509163      40.291915 0.61479177E+03  0.15313871E+05                                 9.468923                            7.793616       0.026141       2.067770                    0.993623      27.656568      74.486692       0.663694       0.370494      -1.127789       0.012801      -0.021100      -0.021070       0.032450       0.012198       0.003873       0.010456       0.074503       0.027740      -0.045555       0.009798       0.035757             10.827737      17.893359       1.419484       0.733860       8.427918      -0.708749       6.161932           0.000525
           68              O       4.139564       0.151623      16.833106      -0.591431      42.073177 0.69477224E+03  0.17853766E+05                                 9.692003                            8.298420       0.061777       2.043806                    0.995190      29.471556      80.773953       0.641267       0.371689      -1.126229       0.005464       0.010217      -0.022681       0.025469      -0.066343      -0.002380       0.008420      -0.040298       0.179033      -0.099234       0.036604       0.062630             10.642289      13.255652      -4.130289       0.865554      12.186591      -1.496971       6.484624          -0.000162
           69              O       3.629583       2.434892       2.818341      -0.547727      38.738884 0.55966704E+03  0.13642234E+05                                 9.144056                            7.379887       0.204700       2.098298                    0.998475      28.286725      75.817683       0.688572       0.364923      -1.129990       0.015434       0.026550       0.035063       0.046610      -0.007193       0.025288       0.045335      -0.021706      -0.170749      -0.081797       0.024291       0.057506             10.264662       7.286133       3.004993       2.464278      12.065388       4.677081      11.442464           0.067502
           70              O      -0.053568       4.196398       3.616061      -0.514836      32.804953 0.46493652E+03  0.10757715E+05                                 8.094257                            6.643845       0.812780       2.327068                    0.998451      26.487207      67.882564       0.743538       0.356022      -1.143539      -0.010101      -0.022891       0.013420       0.028392       0.010082       0.000825       0.043130       0.033253      -0.343958      -0.125838       0.048040       0.077799              9.038633       7.767706       4.191060      -0.015973      13.886642       0.159978       5.461550           0.025624
           71              O       1.558295       4.370319       6.225860      -0.515775      40.523873 0.61911252E+03  0.15448682E+05                                 9.505578                            7.821802       0.025048       2.066010                    0.993694      27.744088      74.790784       0.662383       0.370574      -1.127717      -0.013078       0.019077      -0.021999       0.031920       0.011432      -0.003974      -0.010345       0.077151       0.031960      -0.047186       0.011072       0.036114             10.871523      17.970925       1.421675      -0.738072       8.458525       0.711777       6.185120           0.060738
           72              O      -0.295814       5.422763       6.709756      -0.597349      42.331332 0.70018485E+03  0.18028648E+05                                 9.731400                            8.331213       0.062656       2.042281                    0.995251      29.582555      81.171291       0.639912       0.371736      -1.126140      -0.005529      -0.011194      -0.023555       0.026660      -0.066463       0.002629      -0.008612      -0.040132       0.182926      -0.099970       0.036059       0.063911             10.686246      13.304823      -4.149630      -0.866691      12.242552       1.501130       6.511362           0.000977
           73              O       2.763933       8.009279       7.305009      -0.547727      38.738991 0.55966898E+03  0.13642293E+05                                 9.144067                            7.379896       0.204708       2.098300                    0.998475      28.286792      75.817886       0.688572       0.364922      -1.129991       0.015436       0.026551      -0.035065       0.046613      -0.007197      -0.025290      -0.045337      -0.021702      -0.170750      -0.081801       0.024295       0.057506             10.264673       7.286139       3.004995      -2.464280      12.065401      -4.677086      11.442478           0.067495
           74              O      -0.919218       9.770785       6.507289      -0.514834      32.804968 0.46493707E+03  0.10757726E+05                                 8.094239                            6.643831       0.812795       2.327072                    0.998451      26.487263      67.882595       0.743542       0.356020      -1.143542      -0.010101      -0.022891      -0.013421       0.028393       0.010081      -0.000824      -0.043129       0.033255      -0.343991      -0.125848       0.048044       0.077804              9.038613       7.767694       4.191054       0.015972      13.886607      -0.159977       5.461537           0.025608
           75              O       0.692645       9.944706       3.897490      -0.515778      40.523861 0.61911257E+03  0.15448687E+05                                 9.505589                            7.821812       0.025042       2.066008                    0.993694      27.744066      74.790791       0.662381       0.370575      -1.127716      -0.013078       0.019077       0.021996       0.031919       0.011433       0.003973       0.010342       0.077144       0.031954      -0.047182       0.011070       0.036112             10.871538      17.970949       1.421687       0.738069       8.458533      -0.711779       6.185131           0.060739
           76              O      -1.161465      10.997150       3.413594      -0.597349      42.331337 0.70018548E+03  0.18028669E+05                                 9.731406                            8.331221       0.062647       2.042279                    0.995251      29.582547      81.171297       0.639912       0.371737      -1.126139      -0.005530      -0.011194       0.023554       0.026658      -0.066463      -0.002628       0.008612      -0.040130       0.182923      -0.099970       0.036060       0.063911             10.686252      13.304841      -4.149632       0.866693      12.242546      -1.501130       6.511370           0.000978
           77              O      -0.651484       8.713881      17.428359      -0.540766      38.453073 0.55466436E+03  0.13489129E+05                                 9.096630                            7.344160       0.207290       2.100781                    0.998466      28.176821      75.420553       0.690665       0.364658      -1.130267      -0.015145      -0.024049      -0.035573       0.045532      -0.006426       0.025326       0.045565      -0.022354      -0.171584      -0.082005       0.023864       0.058140             10.209628       7.251429       2.988633       2.450718      11.998886       4.648355      11.378570           0.000599
           78              O       3.031667       6.952375      16.630639      -0.510211      32.680544 0.46281599E+03  0.10696494E+05                                 8.075533                            6.629902       0.811858       2.327717                    0.998452      26.429834      67.698623       0.744108       0.356153      -1.143426       0.009965       0.023483      -0.013885       0.029044       0.010544       0.001924       0.042515       0.032490      -0.333738      -0.122421       0.046116       0.076306              9.016510       7.749914       4.178932      -0.016593      13.850302       0.158770       5.449315           0.000225
           79              O       1.419804       6.778454      14.020840      -0.509151      40.291711 0.61478779E+03  0.15313735E+05                                 9.468854                            7.793562       0.026158       2.067777                    0.993622      27.656530      74.486315       0.663701       0.370491      -1.127792       0.012799      -0.021097       0.021074       0.032450       0.012194      -0.003875      -0.010462       0.074518       0.027755      -0.045565       0.009804       0.035761             10.827652      17.893220       1.419456      -0.733859       8.427846       0.708742       6.161890           0.000587
           80              O       3.273913       5.726010      13.536944      -0.591431      42.073167 0.69477167E+03  0.17853748E+05                                 9.692000                            8.298417       0.061775       2.043805                    0.995190      29.471560      80.773966       0.641267       0.371689      -1.126229       0.005464       0.010218       0.022682       0.025471      -0.066342       0.002380      -0.008419      -0.040297       0.179036      -0.099234       0.036603       0.062631             10.642284      13.255636      -4.130284      -0.865555      12.186592       1.496973       6.484622          -0.000099

******************************************************
Auxiliary information for the entire system
The total spin magnetic moment of the unit cell is   1.995638
The total net atomic charge of the unit cell is   0.000001
Accuracy of reproducing the electrostatic potential in the unit cell:
  The inner radius (bohr) =    5.0000
  The outer radius (bohr) =   12.0000
  Valid grid points have density less than (e/(bohr^3)) =    0.0001
  The number of valid grid points were=         1728
  The rms potential error without charges in kcal/mol is=      3.66484
  The rms potential error with partial charges in kcal/mol is=      1.02801
  The RRMSE value at monopole order=      0.28051
  The rms potential error with partial charges and cloud penetration in kcal/mol is=      1.04539
  The RRMSE value at monopole order with cloud penetration is=      0.28525
  The rms potential error with partial charges and atomic dipoles in kcal/mol is=      0.35466
  The RRMSE value at dipole order=      0.09677
  The rms potential error with partial charges, atomic dipoles and cloud penetration in kcal/mol is=      0.37353
  The RRMSE value at dipole order with cloud penetration=      0.10192

******************************************************
The electron densities and ab initio electrostatic potential were computed in VASP using the PBE functional and
projector augmented wave method. See the main text of the journal article for a description of computational details.
The atomic charges, dipoles, and quadrupoles were computed with the DDEC6 method as described in
(a) T. A. Manz and N. Gabaldon Limas, RSC Adv. 6 (2016) 47771-47801 DOI: 10.1039/c6ra04656h
(b) N. Gabaldon Limas and T. A. Manz, RSC Adv. 8 (2018) 2678-2707 DOI: 10.1039/c7ra11829e.
For each atom in the material, the electron cloud parameters were fit to the spherically averaged atom-in-material
electron density using radial positions for which this density was between 10^-4 and 10^-2 electrons per cubic bohr.
The polarizabilities, dispersion coefficients, and quantum Drude oscillator (QDO) parameters were fit using the MCLF method.
The magnetic structure of the system was optimized in VASP from the default ferromagnetic initial guess using spin polarization.
The atomic spin moments (ASMs) were computed on this optimized magnetic structure using the DDEC6 partition as inputs
to the method of T. A. Manz and D. S. Sholl, J. Chem. Theory Comput. 7 (2011) 4146-4164 DOI: 10.1021/ct200539n.
The RMSE and RRMSE were computed using a uniform grid with Ewald summation.
