# Supplementary material for: A collection of forcefield precursors for metal–organic frameworks
Source: RSC Adv. 2019 Nov 13;9(63):36492–507. doi: 10.1039/c9ra07327b (PMC9075174; doi:10.1039/c9ra07327b)
Supplement: RA-009-C9RA07327B-s4993 [file RA-009-C9RA07327B-s4993.xyz]

  300
jmolscript: load "" {1 1 1} spacegroup "x,y,z" unitcell [{     20.487000     0.000000     0.000000 }, {      0.000000    20.487000     0.000000 }, {      0.000000     0.000000    20.487000 }]
Cd     2.560875    12.804375    17.926125     1.159729
Cd     7.682625     7.682625     7.682625     1.159729
Cd    17.926125     2.560875    12.804375     1.159729
Cd    12.804375    17.926125     2.560875     1.159729
Cd     0.496195    10.739695    19.990805     1.090443
Cd     9.747305     9.747305     9.747305     1.090443
Cd    19.990805     0.496195    10.739695     1.090443
Cd    10.739695    19.990805     0.496195     1.090443
Cd     5.617945     5.617945     5.617945     1.090443
Cd     4.625555    14.869055    15.861445     1.090443
Cd    15.861445     4.625555    14.869055     1.090443
Cd    14.869055    15.861445     4.625555     1.090443
H      1.536525     7.373271    16.430574     0.122061
H      5.414714     9.335926    14.810052     0.120012
H      4.269491    10.315204    16.573983     0.121772
H      8.706975    13.113729     6.187074     0.122061
H      4.828786    11.151074     4.566552     0.120012
H      5.974009    10.171795     6.330483     0.121772
H     18.950475    17.616771    14.299926     0.122061
H     15.072286    19.579426    15.920448     0.120012
H     16.217509     0.071705    14.156517     0.121772
H     11.780025     2.870229     4.056426     0.122061
H     15.658214     0.907574     5.676948     0.120012
H     14.512991    20.415295     3.913017     0.121772
H     16.430574     1.536525     7.373271     0.122062
H     14.810052     5.414714     9.335926     0.120012
H     16.573983     4.269491    10.315204     0.121772
H      6.187074     8.706975    13.113729     0.122062
H      4.566552     4.828786    11.151074     0.120012
H      6.330483     5.974009    10.171795     0.121772
H     14.299926    18.950475    17.616771     0.122062
H     15.920448    15.072286    19.579426     0.120012
H     14.156517    16.217509     0.071705     0.121772
H      4.056426    11.780025     2.870229     0.122062
H      5.676948    15.658214     0.907574     0.120012
H      3.913017    14.512991    20.415295     0.121772
H      7.373271    16.430574     1.536525     0.122062
H      9.335926    14.810052     5.414714     0.120012
H     10.315204    16.573983     4.269491     0.121772
H     13.113729     6.187074     8.706975     0.122062
H     11.151074     4.566552     4.828786     0.120012
H     10.171795     6.330483     5.974009     0.121772
H     17.616771    14.299926    18.950475     0.122062
H     19.579426    15.920448    15.072286     0.120012
H      0.071705    14.156517    16.217509     0.121772
H      2.870229     4.056426    11.780025     0.122062
H      0.907574     5.676948    15.658214     0.120012
H     20.415295     3.913017    14.512991     0.121772
H      2.251521     6.658275     9.178176     0.122061
H      4.214176    10.536464    10.798698     0.120012
H      5.193454     9.391241     9.034767     0.121772
H      7.991979    13.828725    19.421676     0.122061
H      6.029324     9.950536     0.555198     0.120012
H      5.050046    11.095759    19.278267     0.121772
H     12.495021     3.585225    11.308824     0.122061
H     14.457676    20.194036     9.688302     0.120012
H     15.436954     0.852259    11.452233     0.121772
H     18.235479    16.901775     1.065324     0.122061
H     16.272824     0.292964    19.931802     0.120012
H     15.293545    19.634741     1.208733     0.121772
H     16.901775     1.065324    18.235479     0.122062
H      0.292964    19.931802    16.272824     0.120012
H     19.634741     1.208733    15.293545     0.121772
H      3.585225    11.308824    12.495021     0.122062
H     20.194036     9.688302    14.457676     0.120012
H      0.852259    11.452233    15.436954     0.121772
H     13.828725    19.421676     7.991979     0.122062
H      9.950536     0.555198     6.029324     0.120012
H     11.095759    19.278267     5.050046     0.121772
H      6.658275     9.178176     2.251521     0.122062
H     10.536464    10.798698     4.214176     0.120012
H      9.391241     9.034767     5.193454     0.121772
H     11.308824    12.495021     3.585225     0.122062
H      9.688302    14.457676    20.194036     0.120012
H     11.452233    15.436954     0.852259     0.121772
H      1.065324    18.235479    16.901775     0.122062
H     19.931802    16.272824     0.292964     0.120012
H      1.208733    15.293545    19.634741     0.121772
H      9.178176     2.251521     6.658275     0.122062
H     10.798698     4.214176    10.536464     0.120012
H      9.034767     5.193454     9.391241     0.121772
H     19.421676     7.991979    13.828725     0.122062
H      0.555198     6.029324     9.950536     0.120012
H     19.278267     5.050046    11.095759     0.121772
C      2.050749     9.585867    17.751985     0.648271
C      2.788281     8.940527    16.676418    -0.027213
C      2.312982     7.766622    16.104831    -0.162652
C      3.001345     7.180693    15.047702     0.025466
C      4.162958     7.768670    14.562160     0.039508
C      4.638257     8.942576    15.133747    -0.138278
C      3.951942     9.528504    16.190876    -0.084332
C      8.192751    10.901133     7.508485     0.648271
C      7.455219    11.546473     6.432918    -0.027213
C      7.930518    12.720378     5.861331    -0.162652
C      7.242154    13.306306     4.804201     0.025466
C      6.080542    12.718330     4.318660     0.039508
C      5.605243    11.544424     4.890247    -0.138278
C      6.291558    10.958496     5.947376    -0.084332
C     18.436251    19.829367    12.978514     0.648271
C     17.698719    19.184027    14.054082    -0.027213
C     18.174018    18.010122    14.625669    -0.162652
C     17.485654    17.424193    15.682798     0.025466
C     16.324042    18.012170    16.168340     0.039508
C     15.848743    19.186075    15.596753    -0.138278
C     16.535058    19.772004    14.539624    -0.084332
C     12.294249     0.657633     2.735014     0.648271
C     13.031781     1.302973     3.810582    -0.027213
C     12.556482     2.476878     4.382169    -0.162652
C     13.244845     3.062806     5.439298     0.025466
C     14.406458     2.474830     5.924840     0.039508
C     14.881757     1.300924     5.353253    -0.138278
C     14.195442     0.714996     4.296124    -0.084332
C     17.751985     2.050749     9.585867     0.648271
C     16.676418     2.788281     8.940527    -0.027214
C     16.104831     2.312982     7.766622    -0.162652
C     15.047702     3.001345     7.180693     0.025466
C     14.562160     4.162958     7.768670     0.039508
C     15.133747     4.638257     8.942576    -0.138278
C     16.190876     3.951942     9.528504    -0.084332
C      7.508485     8.192751    10.901133     0.648271
C      6.432918     7.455219    11.546473    -0.027214
C      5.861331     7.930518    12.720378    -0.162652
C      4.804201     7.242154    13.306306     0.025466
C      4.318660     6.080542    12.718330     0.039508
C      4.890247     5.605243    11.544424    -0.138278
C      5.947376     6.291558    10.958496    -0.084332
C     12.978514    18.436251    19.829367     0.648271
C     14.054082    17.698719    19.184027    -0.027213
C     14.625669    18.174018    18.010122    -0.162652
C     15.682798    17.485654    17.424193     0.025466
C     16.168340    16.324042    18.012170     0.039508
C     15.596753    15.848743    19.186075    -0.138278
C     14.539624    16.535058    19.772004    -0.084332
C      2.735014    12.294249     0.657633     0.648271
C      3.810582    13.031781     1.302973    -0.027213
C      4.382169    12.556482     2.476878    -0.162652
C      5.439298    13.244845     3.062806     0.025466
C      5.924840    14.406458     2.474830     0.039508
C      5.353253    14.881757     1.300924    -0.138278
C      4.296124    14.195442     0.714996    -0.084332
C      9.585867    17.751985     2.050749     0.648271
C      8.940527    16.676418     2.788281    -0.027214
C      7.766622    16.104831     2.312982    -0.162652
C      7.180693    15.047702     3.001345     0.025466
C      7.768670    14.562160     4.162958     0.039508
C      8.942576    15.133747     4.638257    -0.138278
C      9.528504    16.190876     3.951942    -0.084332
C     10.901133     7.508485     8.192751     0.648271
C     11.546473     6.432918     7.455219    -0.027213
C     12.720378     5.861331     7.930518    -0.162652
C     13.306306     4.804201     7.242154     0.025466
C     12.718330     4.318660     6.080542     0.039508
C     11.544424     4.890247     5.605243    -0.138278
C     10.958496     5.947376     6.291558    -0.084332
C     19.829367    12.978514    18.436251     0.648271
C     19.184027    14.054082    17.698719    -0.027213
C     18.010122    14.625669    18.174018    -0.162652
C     17.424193    15.682798    17.485654     0.025466
C     18.012170    16.168340    16.324042     0.039508
C     19.186075    15.596753    15.848743    -0.138278
C     19.772004    14.539624    16.535058    -0.084332
C      0.657633     2.735014    12.294249     0.648271
C      1.302973     3.810582    13.031781    -0.027213
C      2.476878     4.382169    12.556482    -0.162652
C      3.062806     5.439298    13.244845     0.025466
C      2.474830     5.924840    14.406458     0.039508
C      1.300924     5.353253    14.881757    -0.138278
C      0.714996     4.296124    14.195442    -0.084332
C      4.464117     7.172499     7.856764     0.648271
C      3.818777     7.910031     8.932332    -0.027213
C      2.644872     7.434732     9.503919    -0.162652
C      2.058943     8.123095    10.561048     0.025466
C      2.646920     9.284708    11.046590     0.039508
C      3.820825     9.760007    10.475003    -0.138278
C      4.406754     9.073692     9.417874    -0.084332
C      5.779383    13.314501    18.100264     0.648271
C      6.424723    12.576969    19.175832    -0.027214
C      7.598628    13.052268    19.747419    -0.162652
C      8.184556    12.363904     0.317548     0.025466
C      7.596580    11.202292     0.803090     0.039508
C      6.422674    10.726993     0.231503    -0.138278
C      5.836746    11.413308    19.661374    -0.084332
C     14.707617     3.071001    12.630235     0.648271
C     14.062277     2.333469    11.554668    -0.027213
C     12.888372     2.808768    10.983081    -0.162652
C     12.302444     2.120404     9.925951     0.025466
C     12.890420     0.958792     9.440410     0.039508
C     14.064325     0.483493    10.011997    -0.138278
C     14.650254     1.169808    11.069126    -0.084332
C     16.022883    17.415999     2.386735     0.648271
C     16.668223    18.153531     1.311168    -0.027213
C     17.842128    17.678232     0.739581    -0.162652
C     18.428057    18.366595    20.169451     0.025466
C     17.840080    19.528208    19.683910     0.039508
C     16.666174    20.003507    20.255497    -0.138278
C     16.080246    19.317192     0.825626    -0.084332
C     17.415999     2.386735    16.022883     0.648271
C     18.153531     1.311168    16.668223    -0.027213
C     17.678232     0.739581    17.842128    -0.162652
C     18.366595    20.169451    18.428057     0.025466
C     19.528208    19.683910    17.840080     0.039508
C     20.003507    20.255497    16.666174    -0.138278
C     19.317192     0.825626    16.080246    -0.084332
C      3.071001    12.630235    14.707617     0.648271
C      2.333469    11.554668    14.062277    -0.027213
C      2.808768    10.983081    12.888372    -0.162652
C      2.120404     9.925951    12.302444     0.025466
C      0.958792     9.440410    12.890420     0.039508
C      0.483493    10.011997    14.064325    -0.138278
C      1.169808    11.069126    14.650254    -0.084332
C     13.314501    18.100264     5.779383     0.648271
C     12.576969    19.175832     6.424723    -0.027213
C     13.052268    19.747419     7.598628    -0.162652
C     12.363904     0.317548     8.184556     0.025466
C     11.202292     0.803090     7.596580     0.039508
C     10.726993     0.231503     6.422674    -0.138278
C     11.413308    19.661374     5.836746    -0.084332
C      7.172499     7.856764     4.464117     0.648271
C      7.910031     8.932332     3.818777    -0.027213
C      7.434732     9.503919     2.644872    -0.162652
C      8.123095    10.561048     2.058943     0.025466
C      9.284708    11.046590     2.646920     0.039508
C      9.760007    10.475003     3.820825    -0.138278
C      9.073692     9.417874     4.406754    -0.084332
C     12.630235    14.707617     3.071001     0.648271
C     11.554668    14.062277     2.333469    -0.027213
C     10.983081    12.888372     2.808768    -0.162652
C      9.925951    12.302444     2.120404     0.025466
C      9.440410    12.890420     0.958792     0.039508
C     10.011997    14.064325     0.483493    -0.138278
C     11.069126    14.650254     1.169808    -0.084332
C      2.386735    16.022883    17.415999     0.648271
C      1.311168    16.668223    18.153531    -0.027213
C      0.739581    17.842128    17.678232    -0.162652
C     20.169451    18.428057    18.366595     0.025466
C     19.683910    17.840080    19.528208     0.039508
C     20.255497    16.666174    20.003507    -0.138278
C      0.825626    16.080246    19.317192    -0.084332
C      7.856764     4.464117     7.172499     0.648271
C      8.932332     3.818777     7.910031    -0.027213
C      9.503919     2.644872     7.434732    -0.162652
C     10.561048     2.058943     8.123095     0.025466
C     11.046590     2.646920     9.284708     0.039508
C     10.475003     3.820825     9.760007    -0.138278
C      9.417874     4.406754     9.073692    -0.084332
C     18.100264     5.779383    13.314501     0.648271
C     19.175832     6.424723    12.576969    -0.027213
C     19.747419     7.598628    13.052268    -0.162652
C      0.317548     8.184556    12.363904     0.025466
C      0.803090     7.596580    11.202292     0.039508
C      0.231503     6.422674    10.726993    -0.138278
C     19.661374     5.836746    11.413308    -0.084332
O      1.059178     9.268319    18.401423    -0.590777
O      2.655115    10.591779    18.096167    -0.630608
O      9.184322    11.218681     8.157923    -0.590777
O      7.588385     9.895221     7.852667    -0.630608
O     19.427822    19.511819    12.329077    -0.590777
O     17.831885     0.348279    12.634333    -0.630608
O     11.302678     0.975181     2.085577    -0.590777
O     12.898615    20.138721     2.390833    -0.630608
O     18.401423     1.059178     9.268319    -0.590777
O     18.096167     2.655115    10.591779    -0.630608
O      8.157923     9.184322    11.218681    -0.590777
O      7.852667     7.588385     9.895221    -0.630608
O     12.329077    19.427822    19.511819    -0.590777
O     12.634333    17.831885     0.348279    -0.630608
O      2.085577    11.302678     0.975181    -0.590777
O      2.390833    12.898615    20.138721    -0.630608
O      9.268319    18.401423     1.059178    -0.590777
O     10.591779    18.096167     2.655115    -0.630608
O     11.218681     8.157923     9.184322    -0.590777
O      9.895221     7.852667     7.588385    -0.630608
O     19.511819    12.329077    19.427822    -0.590777
O      0.348279    12.634333    17.831885    -0.630608
O      0.975181     2.085577    11.302678    -0.590777
O     20.138721     2.390833    12.898615    -0.630608
O      4.146569     6.180928     7.207327    -0.590777
O      5.470029     7.776865     7.512583    -0.630608
O      6.096931    14.306072    17.450827    -0.590777
O      4.773471    12.710135    17.756083    -0.630608
O     14.390069     4.062572    13.279673    -0.590777
O     15.713529     2.466635    12.974417    -0.630608
O     16.340431    16.424428     3.036173    -0.590777
O     15.016971    18.020365     2.730917    -0.630608
O     16.424428     3.036173    16.340431    -0.590777
O     18.020365     2.730917    15.016971    -0.630608
O      4.062572    13.279673    14.390069    -0.590777
O      2.466635    12.974417    15.713529    -0.630608
O     14.306072    17.450827     6.096931    -0.590777
O     12.710135    17.756083     4.773471    -0.630608
O      6.180928     7.207327     4.146569    -0.590777
O      7.776865     7.512583     5.470029    -0.630608
O     13.279673    14.390069     4.062572    -0.590777
O     12.974417    15.713529     2.466635    -0.630608
O      3.036173    16.340431    16.424428    -0.590777
O      2.730917    15.016971    18.020365    -0.630608
O      7.207327     4.146569     6.180928    -0.590777
O      7.512583     5.470029     7.776865    -0.630608
O     17.450827     6.096931    14.306072    -0.590777
O     17.756083     4.773471    12.710135    -0.630608

The following XYZ coordinates are in angstroms. Other properties are in atomic units.
The sperically averaged electron density of each atom fit to a function of the form exp(a - br)
eigen_1, eigen_2 and eigen_3 are the three eigenvalues of traceless quadrupole moment tensor
  atom number  atomic symbol              X              Y              Z     net charge C6 coefficient C8 coefficient C10 coefficient fluctuating dipole atomic polarizability isotropic forcefield polarizability              a              b squared Pearson coefficient          <r^3>          <r^4>         wp_QDO          m_QDO          q_QDO       dipole_x       dipole_y       dipole_z         dipole            Qxy            Qxz            Qyz     Q(x^2-y^2)  Q(3z^2 - R^2)        eigen_1        eigen_2        eigen_3 static polarizability      alpha(xx)      alpha(xy)      alpha(xz)      alpha(yy)      alpha(yz)      alpha(zz) atomic spin moment
            1             Cd       2.560875      12.804375      17.926125       1.159729     143.609097 0.28883710E+04  0.10003592E+06                                22.546942                           18.117423       0.684701       1.961766                    0.999914      72.702058     191.547643       0.414985       0.426158      -1.153097      -0.000000       0.000000      -0.000000       0.000000      -0.072320       0.072320       0.072320       0.000000       0.000000      -0.144640       0.072320       0.072320             30.751965      30.751964      -5.843685       5.843682      30.751966       5.843686      30.751963          -0.000000
            2             Cd       7.682625       7.682625       7.682625       1.159729     143.609096 0.28883709E+04  0.10003592E+06                                22.546942                           18.117423       0.684701       1.961766                    0.999914      72.702058     191.547644       0.414985       0.426158      -1.153097      -0.000000       0.000000       0.000000       0.000000      -0.072320      -0.072320      -0.072320      -0.000000      -0.000000      -0.144640       0.072320       0.072320             30.751964      30.751964      -5.843684      -5.843684      30.751964      -5.843684      30.751964          -0.000000
            3             Cd      17.926125       2.560875      12.804375       1.159729     143.609095 0.28883709E+04  0.10003592E+06                                22.546942                           18.117423       0.684701       1.961766                    0.999914      72.702058     191.547644       0.414985       0.426158      -1.153097       0.000000      -0.000000       0.000000       0.000000       0.072320       0.072320      -0.072320      -0.000000       0.000000      -0.144640       0.072320       0.072320             30.751964      30.751964       5.843682       5.843686      30.751963      -5.843684      30.751967          -0.000000
            4             Cd      12.804375      17.926125       2.560875       1.159729     143.609098 0.28883710E+04  0.10003592E+06                                22.546942                           18.117423       0.684701       1.961766                    0.999914      72.702058     191.547643       0.414985       0.426158      -1.153097       0.000000      -0.000000      -0.000000       0.000000       0.072320      -0.072320       0.072320      -0.000000      -0.000000      -0.144640       0.072320       0.072320             30.751965      30.751967       5.843686      -5.843685      30.751964       5.843682      30.751963          -0.000000
            5             Cd       0.496195      10.739695      19.990805       1.090443     109.322290 0.27692886E+04  0.94340021E+05                                17.428833                           16.297101       0.931013       2.045946                    0.999107      71.632571     183.546849       0.499913       0.359653      -1.210296      -0.057238      -0.057238       0.057238       0.099139       0.062759      -0.062759      -0.062759      -0.000000      -0.000000      -0.062759      -0.062759       0.125518             19.270424      19.270423      -2.247223       2.247224      19.270424       2.247225      19.270424          -0.000003
            6             Cd       9.747305       9.747305       9.747305       1.090443     109.322286 0.27692882E+04  0.94340003E+05                                17.428832                           16.297100       0.931013       2.045946                    0.999107      71.632569     183.546838       0.499913       0.359653      -1.210296       0.057238       0.057238       0.057238       0.099139       0.062759       0.062759       0.062759      -0.000000       0.000000      -0.062759      -0.062759       0.125519             19.270423      19.270424      -2.247224      -2.247224      19.270423      -2.247224      19.270423          -0.000003
            7             Cd      19.990805       0.496195      10.739695       1.090443     109.322277 0.27692882E+04  0.94340003E+05                                17.428831                           16.297100       0.931013       2.045946                    0.999107      71.632570     183.546840       0.499913       0.359653      -1.210296       0.057238      -0.057238      -0.057238       0.099139      -0.062759      -0.062759       0.062759       0.000000      -0.000000      -0.062759      -0.062759       0.125519             19.270422      19.270422       2.247223       2.247225      19.270421      -2.247223      19.270422          -0.000003
            8             Cd      10.739695      19.990805       0.496195       1.090443     109.322268 0.27692879E+04  0.94339990E+05                                17.428830                           16.297098       0.931013       2.045946                    0.999107      71.632569     183.546833       0.499913       0.359653      -1.210296      -0.057238       0.057238      -0.057238       0.099139      -0.062759       0.062759      -0.062759       0.000000      -0.000000      -0.062759      -0.062759       0.125519             19.270420      19.270421       2.247225      -2.247223      19.270421       2.247224      19.270419          -0.000003
            9             Cd       5.617945       5.617945       5.617945       1.090443     109.322268 0.27692881E+04  0.94340001E+05                                17.428830                           16.297099       0.931013       2.045946                    0.999107      71.632569     183.546837       0.499913       0.359653      -1.210296      -0.057238      -0.057238      -0.057238       0.099139       0.062759       0.062759       0.062759      -0.000000      -0.000000      -0.062759      -0.062759       0.125519             19.270420      19.270420      -2.247223      -2.247224      19.270420      -2.247223      19.270420          -0.000003
           10             Cd       4.625555      14.869055      15.861445       1.090443     109.322265 0.27692877E+04  0.94339982E+05                                17.428830                           16.297098       0.931013       2.045946                    0.999107      71.632567     183.546826       0.499913       0.359653      -1.210296       0.057238       0.057238      -0.057238       0.099139       0.062759      -0.062759      -0.062759      -0.000000      -0.000000      -0.062759      -0.062759       0.125519             19.270420      19.270420      -2.247224       2.247223      19.270421       2.247223      19.270419          -0.000003
           11             Cd      15.861445       4.625555      14.869055       1.090443     109.322291 0.27692885E+04  0.94340018E+05                                17.428833                           16.297101       0.931013       2.045946                    0.999107      71.632571     183.546848       0.499913       0.359653      -1.210296      -0.057238       0.057238       0.057238       0.099139      -0.062759      -0.062759       0.062759      -0.000000      -0.000000      -0.062759      -0.062759       0.125518             19.270424      19.270423       2.247223       2.247224      19.270424      -2.247225      19.270425          -0.000003
           12             Cd      14.869055      15.861445       4.625555       1.090443     109.322286 0.27692884E+04  0.94340011E+05                                17.428832                           16.297100       0.931013       2.045946                    0.999107      71.632570     183.546843       0.499913       0.359653      -1.210296       0.057238      -0.057238       0.057238       0.099139      -0.062759       0.062759      -0.062759      -0.000000       0.000000      -0.062759      -0.062759       0.125518             19.270423      19.270424       2.247224      -2.247225      19.270422       2.247223      19.270424          -0.000003
           13              H       1.536525       7.373271      16.430574       0.122061       1.118589 0.84519121E+01  0.83798944E+02                                 1.757453                            1.683469      -1.063938       2.381749                    0.997174       3.455196       9.599426       0.491288       1.257437      -0.714796      -0.030902      -0.015600       0.012799       0.036907       0.007144      -0.005913      -0.000468       0.005870      -0.011453      -0.008470      -0.002974       0.011444              1.790194       1.842245       0.378621      -0.140774       1.891481       0.120910       1.636855           0.000000
           14              H       5.414714       9.335926      14.810052       0.120012       1.035302 0.75244821E+01  0.71744234E+02                                 1.612956                            1.546016      -0.765585       2.520568                    0.999771       3.159567       8.330914       0.539279       1.191194      -0.731832       0.031823       0.018766      -0.011109       0.038578       0.011377      -0.005857       0.006275       0.002757      -0.020517      -0.016042       0.001160       0.014882              1.630972       1.825364       0.158337      -0.282909       1.437345       0.093829       1.630206           0.000000
           15              H       4.269491      10.315204      16.573983       0.121772       1.016460 0.69583879E+01  0.66501783E+02                                 1.719779                            1.575737      -1.025372       2.397324                    0.997467       3.532755      10.016999       0.478952       1.338104      -0.695470       0.016763       0.035543       0.016548       0.042640       0.011517      -0.001729       0.002956       0.000255      -0.015600      -0.010869      -0.003287       0.014156              1.885615       1.517877       0.246440       0.184410       2.220515       0.686923       1.918454           0.000000
           16              H       8.706975      13.113729       6.187074       0.122061       1.118589 0.84519106E+01  0.83798924E+02                                 1.757453                            1.683468      -1.063937       2.381749                    0.997174       3.455196       9.599425       0.491288       1.257437      -0.714796       0.030902       0.015600       0.012799       0.036907       0.007144       0.005913       0.000468       0.005870      -0.011453      -0.008470      -0.002974       0.011444              1.790193       1.842245       0.378621       0.140774       1.891481      -0.120909       1.636855           0.000000
           17              H       4.828786      11.151074       4.566552       0.120012       1.035302 0.75244821E+01  0.71744234E+02                                 1.612956                            1.546016      -0.765585       2.520568                    0.999771       3.159567       8.330914       0.539279       1.191194      -0.731832      -0.031823      -0.018766      -0.011109       0.038578       0.011377       0.005857      -0.006275       0.002757      -0.020517      -0.016042       0.001160       0.014882              1.630972       1.825364       0.158337       0.282909       1.437345      -0.093829       1.630206           0.000000
           18              H       5.974009      10.171795       6.330483       0.121772       1.016461 0.69583934E+01  0.66501845E+02                                 1.719779                            1.575737      -1.025372       2.397324                    0.997467       3.532755      10.016998       0.478952       1.338104      -0.695470      -0.016763      -0.035543       0.016548       0.042640       0.011517       0.001729      -0.002956       0.000255      -0.015600      -0.010869      -0.003287       0.014156              1.885616       1.517877       0.246440      -0.184410       2.220516      -0.686923       1.918454           0.000000
           19              H      18.950475      17.616771      14.299926       0.122061       1.118589 0.84519119E+01  0.83798943E+02                                 1.757453                            1.683469      -1.063937       2.381749                    0.997174       3.455196       9.599426       0.491288       1.257437      -0.714796       0.030902      -0.015600      -0.012799       0.036907      -0.007144      -0.005913       0.000468       0.005870      -0.011453      -0.008470      -0.002974       0.011444              1.790194       1.842245      -0.378621      -0.140774       1.891481      -0.120909       1.636855           0.000000
           20              H      15.072286      19.579426      15.920448       0.120012       1.035302 0.75244846E+01  0.71744260E+02                                 1.612955                            1.546016      -0.765585       2.520568                    0.999771       3.159567       8.330913       0.539279       1.191193      -0.731832      -0.031823       0.018766       0.011109       0.038578      -0.011377      -0.005857      -0.006275       0.002757      -0.020517      -0.016042       0.001160       0.014882              1.630972       1.825364      -0.158337      -0.282908       1.437345      -0.093829       1.630206           0.000000
           21              H      16.217509       0.071705      14.156517       0.121772       1.016461 0.69583922E+01  0.66501830E+02                                 1.719779                            1.575737      -1.025372       2.397324                    0.997467       3.532755      10.016998       0.478952       1.338104      -0.695470      -0.016763       0.035543      -0.016548       0.042640      -0.011517      -0.001729      -0.002956       0.000255      -0.015600      -0.010869      -0.003287       0.014156              1.885616       1.517877      -0.246440       0.184410       2.220516      -0.686923       1.918454           0.000000
           22              H      11.780025       2.870229       4.056426       0.122061       1.118590 0.84519150E+01  0.83798980E+02                                 1.757453                            1.683469      -1.063938       2.381749                    0.997174       3.455197       9.599429       0.491288       1.257437      -0.714796      -0.030902       0.015600      -0.012799       0.036907      -0.007144       0.005913      -0.000468       0.005870      -0.011453      -0.008470      -0.002974       0.011444              1.790194       1.842245      -0.378621       0.140774       1.891481       0.120909       1.636856           0.000000
           23              H      15.658214       0.907574       5.676948       0.120012       1.035302 0.75244806E+01  0.71744215E+02                                 1.612955                            1.546015      -0.765585       2.520568                    0.999771       3.159567       8.330913       0.539279       1.191194      -0.731832       0.031823      -0.018766       0.011109       0.038578      -0.011377       0.005857       0.006275       0.002757      -0.020517      -0.016042       0.001160       0.014882              1.630971       1.825363      -0.158337       0.282909       1.437345       0.093829       1.630206           0.000000
           24              H      14.512991      20.415295       3.913017       0.121772       1.016461 0.69583934E+01  0.66501845E+02                                 1.719779                            1.575737      -1.025372       2.397324                    0.997467       3.532755      10.016998       0.478952       1.338104      -0.695470       0.016763      -0.035543      -0.016548       0.042640      -0.011517       0.001729       0.002956       0.000255      -0.015600      -0.010869      -0.003287       0.014156              1.885616       1.517877      -0.246440      -0.184410       2.220516       0.686923       1.918455           0.000000
           25              H      16.430574       1.536525       7.373271       0.122062       1.118589 0.84519112E+01  0.83798929E+02                                 1.757452                            1.683468      -1.063937       2.381749                    0.997174       3.455196       9.599424       0.491288       1.257436      -0.714796       0.012799      -0.030902      -0.015600       0.036907      -0.005913      -0.000468       0.007144      -0.008662      -0.003078      -0.008470      -0.002974       0.011444              1.790193       1.636855      -0.140774       0.120909       1.842244       0.378621       1.891480           0.000000
           26              H      14.810052       5.414714       9.335926       0.120012       1.035302 0.75244818E+01  0.71744228E+02                                 1.612955                            1.546015      -0.765585       2.520568                    0.999771       3.159567       8.330913       0.539279       1.191193      -0.731832      -0.011109       0.031823       0.018766       0.038578      -0.005857       0.006275       0.011377      -0.011637       0.006123      -0.016042       0.001160       0.014882              1.630971       1.630206      -0.282909       0.093829       1.825364       0.158337       1.437345           0.000000
           27              H      16.573983       4.269491      10.315204       0.121772       1.016460 0.69583879E+01  0.66501783E+02                                 1.719779                            1.575737      -1.025373       2.397324                    0.997467       3.532755      10.016999       0.478952       1.338104      -0.695470       0.016548       0.016763       0.035543       0.042640      -0.001729       0.002956       0.011517      -0.007927       0.007418      -0.010869      -0.003287       0.014156              1.885615       1.918454       0.184410       0.686923       1.517877       0.246440       2.220515           0.000000
           28              H       6.187074       8.706975      13.113729       0.122062       1.118589 0.84519110E+01  0.83798927E+02                                 1.757452                            1.683468      -1.063937       2.381749                    0.997174       3.455196       9.599424       0.491288       1.257436      -0.714796       0.012799       0.030902       0.015600       0.036907       0.005913       0.000468       0.007144      -0.008662      -0.003078      -0.008470      -0.002974       0.011444              1.790193       1.636855       0.140774      -0.120909       1.842244       0.378621       1.891480           0.000000
           29              H       4.566552       4.828786      11.151074       0.120012       1.035302 0.75244803E+01  0.71744209E+02                                 1.612955                            1.546015      -0.765585       2.520568                    0.999771       3.159567       8.330912       0.539279       1.191193      -0.731832      -0.011109      -0.031823      -0.018766       0.038578       0.005857      -0.006275       0.011377      -0.011637       0.006123      -0.016042       0.001160       0.014882              1.630971       1.630205       0.282909      -0.093829       1.825363       0.158337       1.437345           0.000000
           30              H       6.330483       5.974009      10.171795       0.121772       1.016461 0.69583934E+01  0.66501845E+02                                 1.719779                            1.575737      -1.025373       2.397324                    0.997467       3.532755      10.016998       0.478952       1.338104      -0.695470       0.016548      -0.016763      -0.035543       0.042640       0.001729      -0.002956       0.011517      -0.007927       0.007418      -0.010869      -0.003287       0.014156              1.885616       1.918454      -0.184410      -0.686923       1.517877       0.246440       2.220516           0.000000
           31              H      14.299926      18.950475      17.616771       0.122062       1.118589 0.84519111E+01  0.83798928E+02                                 1.757452                            1.683468      -1.063937       2.381749                    0.997174       3.455196       9.599424       0.491288       1.257436      -0.714796      -0.012799       0.030902      -0.015600       0.036907      -0.005913       0.000468      -0.007144      -0.008662      -0.003078      -0.008470      -0.002974       0.011444              1.790193       1.636855      -0.140774      -0.120909       1.842244      -0.378621       1.891480           0.000000
           32              H      15.920448      15.072286      19.579426       0.120012       1.035302 0.75244849E+01  0.71744266E+02                                 1.612956                            1.546016      -0.765585       2.520568                    0.999771       3.159567       8.330914       0.539279       1.191194      -0.731832       0.011109      -0.031823       0.018766       0.038578      -0.005857      -0.006275      -0.011377      -0.011637       0.006123      -0.016042       0.001160       0.014882              1.630972       1.630206      -0.282908      -0.093829       1.825364      -0.158337       1.437346           0.000000
           33              H      14.156517      16.217509       0.071705       0.121772       1.016461 0.69583922E+01  0.66501830E+02                                 1.719779                            1.575737      -1.025372       2.397324                    0.997467       3.532755      10.016998       0.478952       1.338104      -0.695470      -0.016548      -0.016763       0.035543       0.042640      -0.001729      -0.002956      -0.011517      -0.007927       0.007418      -0.010869      -0.003287       0.014156              1.885616       1.918454       0.184410      -0.686923       1.517877      -0.246440       2.220516           0.000000
           34              H       4.056426      11.780025       2.870229       0.122062       1.118589 0.84519114E+01  0.83798931E+02                                 1.757452                            1.683468      -1.063937       2.381749                    0.997174       3.455196       9.599424       0.491288       1.257436      -0.714796      -0.012799      -0.030902       0.015600       0.036907       0.005913      -0.000468      -0.007144      -0.008662      -0.003078      -0.008470      -0.002974       0.011444              1.790193       1.636855       0.140774       0.120909       1.842244      -0.378621       1.891480           0.000000
           35              H       5.676948      15.658214       0.907574       0.120012       1.035302 0.75244818E+01  0.71744229E+02                                 1.612955                            1.546015      -0.765585       2.520568                    0.999771       3.159567       8.330913       0.539279       1.191193      -0.731832       0.011109       0.031823      -0.018766       0.038578       0.005857       0.006275      -0.011377      -0.011637       0.006123      -0.016042       0.001160       0.014882              1.630971       1.630206       0.282909       0.093829       1.825364      -0.158337       1.437345           0.000000
           36              H       3.913017      14.512991      20.415295       0.121772       1.016461 0.69583922E+01  0.66501831E+02                                 1.719779                            1.575737      -1.025372       2.397324                    0.997467       3.532755      10.016998       0.478952       1.338104      -0.695470      -0.016548       0.016763      -0.035543       0.042640       0.001729       0.002956      -0.011517      -0.007927       0.007418      -0.010869      -0.003287       0.014156              1.885616       1.918454      -0.184410       0.686923       1.517877      -0.246440       2.220515           0.000000
           37              H       7.373271      16.430574       1.536525       0.122062       1.118589 0.84519110E+01  0.83798932E+02                                 1.757452                            1.683468      -1.063937       2.381749                    0.997174       3.455196       9.599426       0.491288       1.257437      -0.714796      -0.015600       0.012799      -0.030902       0.036907      -0.000468       0.007144      -0.005913       0.002792       0.014532      -0.008470      -0.002974       0.011444              1.790193       1.891480       0.120910       0.378621       1.636855      -0.140774       1.842244           0.000000
           38              H       9.335926      14.810052       5.414714       0.120012       1.035302 0.75244803E+01  0.71744209E+02                                 1.612955                            1.546015      -0.765585       2.520568                    0.999771       3.159567       8.330912       0.539279       1.191193      -0.731832       0.018766      -0.011109       0.031823       0.038578       0.006275       0.011377      -0.005857       0.008880       0.014394      -0.016042       0.001160       0.014882              1.630971       1.437344       0.093829       0.158337       1.630206      -0.282909       1.825363           0.000000
           39              H      10.315204      16.573983       4.269491       0.121772       1.016460 0.69583879E+01  0.66501783E+02                                 1.719779                            1.575737      -1.025372       2.397324                    0.997467       3.532755      10.016999       0.478952       1.338104      -0.695470       0.035543       0.016548       0.016763       0.042640       0.002956       0.011517      -0.001729       0.007673       0.008182      -0.010869      -0.003287       0.014156              1.885615       2.220515       0.686923       0.246440       1.918454       0.184410       1.517877           0.000000
           40              H      13.113729       6.187074       8.706975       0.122062       1.118589 0.84519110E+01  0.83798927E+02                                 1.757452                            1.683468      -1.063937       2.381749                    0.997174       3.455196       9.599424       0.491288       1.257436      -0.714796       0.015600       0.012799       0.030902       0.036907       0.000468       0.007144       0.005913       0.002792       0.014532      -0.008470      -0.002974       0.011444              1.790193       1.891480      -0.120909       0.378621       1.636855       0.140774       1.842244           0.000000
           41              H      11.151074       4.566552       4.828786       0.120012       1.035302 0.75244824E+01  0.71744240E+02                                 1.612956                            1.546016      -0.765585       2.520568                    0.999771       3.159567       8.330915       0.539279       1.191194      -0.731832      -0.018766      -0.011109      -0.031823       0.038578      -0.006275       0.011377       0.005857       0.008880       0.014394      -0.016042       0.001160       0.014882              1.630972       1.437345      -0.093829       0.158337       1.630206       0.282909       1.825364           0.000000
           42              H      10.171795       6.330483       5.974009       0.121772       1.016461 0.69583928E+01  0.66501839E+02                                 1.719779                            1.575737      -1.025372       2.397324                    0.997467       3.532755      10.016999       0.478952       1.338104      -0.695470      -0.035543       0.016548      -0.016763       0.042640      -0.002956       0.011517       0.001729       0.007673       0.008182      -0.010869      -0.003287       0.014156              1.885616       2.220516      -0.686923       0.246440       1.918455      -0.184410       1.517877           0.000000
           43              H      17.616771      14.299926      18.950475       0.122062       1.118589 0.84519110E+01  0.83798929E+02                                 1.757452                            1.683468      -1.063937       2.381749                    0.997174       3.455196       9.599425       0.491288       1.257437      -0.714796      -0.015600      -0.012799       0.030902       0.036907       0.000468      -0.007144      -0.005913       0.002792       0.014532      -0.008470      -0.002974       0.011444              1.790193       1.891480      -0.120909      -0.378621       1.636855      -0.140774       1.842244           0.000000
           44              H      19.579426      15.920448      15.072286       0.120012       1.035302 0.75244834E+01  0.71744247E+02                                 1.612955                            1.546016      -0.765585       2.520568                    0.999771       3.159567       8.330913       0.539279       1.191193      -0.731832       0.018766       0.011109      -0.031823       0.038578      -0.006275      -0.011377      -0.005857       0.008880       0.014394      -0.016042       0.001160       0.014882              1.630971       1.437345      -0.093829      -0.158337       1.630206      -0.282908       1.825363           0.000000
           45              H       0.071705      14.156517      16.217509       0.121772       1.016461 0.69583934E+01  0.66501844E+02                                 1.719779                            1.575737      -1.025372       2.397324                    0.997467       3.532755      10.016998       0.478952       1.338104      -0.695470       0.035543      -0.016548      -0.016763       0.042640      -0.002956      -0.011517      -0.001729       0.007673       0.008182      -0.010869      -0.003287       0.014156              1.885616       2.220516      -0.686923      -0.246440       1.918454       0.184410       1.517877           0.000000
           46              H       2.870229       4.056426      11.780025       0.122062       1.118589 0.84519100E+01  0.83798915E+02                                 1.757452                            1.683468      -1.063937       2.381749                    0.997174       3.455196       9.599424       0.491288       1.257436      -0.714796       0.015600      -0.012799      -0.030902       0.036907      -0.000468      -0.007144       0.005913       0.002792       0.014532      -0.008470      -0.002974       0.011444              1.790193       1.891480       0.120909      -0.378621       1.636855       0.140774       1.842244           0.000000
           47              H       0.907574       5.676948      15.658214       0.120012       1.035301 0.75244783E+01  0.71744189E+02                                 1.612955                            1.546015      -0.765585       2.520568                    0.999771       3.159566       8.330911       0.539279       1.191194      -0.731832      -0.018766       0.011109       0.031823       0.038578       0.006275      -0.011377       0.005857       0.008880       0.014394      -0.016042       0.001160       0.014882              1.630971       1.437345       0.093829      -0.158337       1.630206       0.282909       1.825364           0.000000
           48              H      20.415295       3.913017      14.512991       0.121772       1.016461 0.69583934E+01  0.66501845E+02                                 1.719779                            1.575737      -1.025372       2.397324                    0.997467       3.532755      10.016998       0.478952       1.338104      -0.695470      -0.035543      -0.016548       0.016763       0.042640       0.002956      -0.011517       0.001729       0.007673       0.008182      -0.010869      -0.003287       0.014156              1.885616       2.220516       0.686923      -0.246440       1.918455      -0.184410       1.517877           0.000000
           49              H       2.251521       6.658275       9.178176       0.122061       1.118589 0.84519120E+01  0.83798945E+02                                 1.757453                            1.683469      -1.063937       2.381749                    0.997174       3.455196       9.599427       0.491288       1.257438      -0.714796      -0.015600      -0.030902      -0.012799       0.036907       0.007144       0.000468       0.005913      -0.005870      -0.011453      -0.008470      -0.002974       0.011444              1.790194       1.891481       0.378621      -0.120910       1.842245       0.140774       1.636856           0.000000
           50              H       4.214176      10.536464      10.798698       0.120012       1.035302 0.75244849E+01  0.71744266E+02                                 1.612956                            1.546016      -0.765585       2.520568                    0.999771       3.159567       8.330914       0.539279       1.191194      -0.731832       0.018766       0.031823       0.011109       0.038578       0.011377      -0.006275       0.005857      -0.002757      -0.020517      -0.016042       0.001160       0.014882              1.630972       1.437346       0.158337      -0.093829       1.825364       0.282909       1.630206           0.000000
           51              H       5.193454       9.391241       9.034767       0.121772       1.016460 0.69583878E+01  0.66501782E+02                                 1.719779                            1.575737      -1.025372       2.397324                    0.997467       3.532755      10.016999       0.478952       1.338104      -0.695470       0.035543       0.016763      -0.016548       0.042640       0.011517      -0.002956       0.001729      -0.000255      -0.015600      -0.010869      -0.003287       0.014156              1.885615       2.220515       0.246440      -0.686923       1.517877      -0.184410       1.918454           0.000000
           52              H       7.991979      13.828725      19.421676       0.122061       1.118589 0.84519121E+01  0.83798945E+02                                 1.757453                            1.683469      -1.063938       2.381749                    0.997174       3.455196       9.599426       0.491288       1.257437      -0.714796       0.015600       0.030902      -0.012799       0.036907       0.007144      -0.000468      -0.005913      -0.005870      -0.011453      -0.008470      -0.002974       0.011444              1.790194       1.891481       0.378621       0.120909       1.842245      -0.140774       1.636855           0.000000
           53              H       6.029324       9.950536       0.555198       0.120012       1.035302 0.75244806E+01  0.71744215E+02                                 1.612955                            1.546015      -0.765585       2.520568                    0.999771       3.159567       8.330913       0.539279       1.191194      -0.731832      -0.018766      -0.031823       0.011109       0.038578       0.011377       0.006275      -0.005857      -0.002757      -0.020517      -0.016042       0.001160       0.014882              1.630971       1.437345       0.158337       0.093829       1.825363      -0.282909       1.630206           0.000000
           54              H       5.050046      11.095759      19.278267       0.121772       1.016460 0.69583879E+01  0.66501783E+02                                 1.719779                            1.575737      -1.025372       2.397324                    0.997467       3.532755      10.016999       0.478952       1.338104      -0.695470      -0.035543      -0.016763      -0.016548       0.042640       0.011517       0.002956      -0.001729      -0.000255      -0.015600      -0.010869      -0.003287       0.014156              1.885615       2.220515       0.246440       0.686923       1.517877       0.184410       1.918454           0.000000
           55              H      12.495021       3.585225      11.308824       0.122061       1.118589 0.84519106E+01  0.83798924E+02                                 1.757452                            1.683468      -1.063937       2.381749                    0.997174       3.455196       9.599425       0.491288       1.257437      -0.714796      -0.015600       0.030902       0.012799       0.036907      -0.007144      -0.000468       0.005913      -0.005870      -0.011453      -0.008470      -0.002974       0.011444              1.790193       1.891481      -0.378621       0.120909       1.842244       0.140774       1.636855           0.000000
           56              H      14.457676      20.194036       9.688302       0.120012       1.035302 0.75244849E+01  0.71744266E+02                                 1.612956                            1.546016      -0.765585       2.520568                    0.999771       3.159567       8.330914       0.539279       1.191194      -0.731832       0.018766      -0.031823      -0.011109       0.038578      -0.011377       0.006275       0.005857      -0.002757      -0.020517      -0.016042       0.001160       0.014882              1.630972       1.437346      -0.158337       0.093829       1.825364       0.282909       1.630206           0.000000
           57              H      15.436954       0.852259      11.452233       0.121772       1.016460 0.69583873E+01  0.66501774E+02                                 1.719778                            1.575736      -1.025372       2.397324                    0.997467       3.532755      10.016998       0.478952       1.338104      -0.695470       0.035543      -0.016763       0.016548       0.042640      -0.011517       0.002956       0.001729      -0.000255      -0.015600      -0.010869      -0.003287       0.014156              1.885615       2.220514      -0.246440       0.686923       1.517876      -0.184410       1.918454           0.000000
           58              H      18.235479      16.901775       1.065324       0.122061       1.118589 0.84519117E+01  0.83798942E+02                                 1.757453                            1.683469      -1.063938       2.381749                    0.997174       3.455196       9.599427       0.491288       1.257438      -0.714796       0.015600      -0.030902       0.012799       0.036907      -0.007144       0.000468      -0.005913      -0.005870      -0.011453      -0.008470      -0.002974       0.011444              1.790194       1.891481      -0.378621      -0.120910       1.842245      -0.140774       1.636856           0.000000
           59              H      16.272824       0.292964      19.931802       0.120012       1.035302 0.75244818E+01  0.71744228E+02                                 1.612955                            1.546015      -0.765585       2.520568                    0.999771       3.159567       8.330913       0.539279       1.191193      -0.731832      -0.018766       0.031823      -0.011109       0.038578      -0.011377      -0.006275      -0.005857      -0.002757      -0.020517      -0.016042       0.001160       0.014882              1.630971       1.437345      -0.158337      -0.093829       1.825364      -0.282909       1.630206           0.000000
           60              H      15.293545      19.634741       1.208733       0.121772       1.016461 0.69583934E+01  0.66501845E+02                                 1.719779                            1.575737      -1.025372       2.397324                    0.997467       3.532755      10.016998       0.478952       1.338104      -0.695470      -0.035543       0.016763       0.016548       0.042640      -0.011517      -0.002956      -0.001729      -0.000255      -0.015600      -0.010869      -0.003287       0.014156              1.885616       2.220516      -0.246440      -0.686923       1.517877       0.184410       1.918455           0.000000
           61              H      16.901775       1.065324      18.235479       0.122062       1.118589 0.84519066E+01  0.83798878E+02                                 1.757452                            1.683468      -1.063937       2.381749                    0.997174       3.455195       9.599423       0.491288       1.257437      -0.714796      -0.030902       0.012799       0.015600       0.036907      -0.005913      -0.007144       0.000468       0.008662      -0.003078      -0.008470      -0.002974       0.011444              1.790193       1.842244      -0.140774      -0.378621       1.636855      -0.120909       1.891480           0.000000
           62              H       0.292964      19.931802      16.272824       0.120012       1.035302 0.75244821E+01  0.71744234E+02                                 1.612956                            1.546016      -0.765585       2.520568                    0.999771       3.159567       8.330914       0.539279       1.191194      -0.731832       0.031823      -0.011109      -0.018766       0.038578      -0.005857      -0.011377      -0.006275       0.011637       0.006123      -0.016042       0.001160       0.014882              1.630972       1.825364      -0.282909      -0.158337       1.630206      -0.093829       1.437345           0.000000
           63              H      19.634741       1.208733      15.293545       0.121772       1.016461 0.69583923E+01  0.66501831E+02                                 1.719779                            1.575737      -1.025372       2.397324                    0.997467       3.532755      10.016998       0.478952       1.338104      -0.695470       0.016763       0.016548      -0.035543       0.042640      -0.001729      -0.011517      -0.002956       0.007927       0.007418      -0.010869      -0.003287       0.014156              1.885616       1.517877       0.184410      -0.246440       1.918454      -0.686923       2.220516           0.000000
           64              H       3.585225      11.308824      12.495021       0.122062       1.118589 0.84519109E+01  0.83798928E+02                                 1.757452                            1.683468      -1.063937       2.381749                    0.997174       3.455196       9.599425       0.491288       1.257437      -0.714796       0.030902       0.012799      -0.015600       0.036907       0.005913      -0.007144      -0.000468       0.008662      -0.003078      -0.008470      -0.002974       0.011444              1.790193       1.842244       0.140774      -0.378621       1.636855       0.120909       1.891480           0.000000
           65              H      20.194036       9.688302      14.457676       0.120012       1.035302 0.75244831E+01  0.71744241E+02                                 1.612955                            1.546015      -0.765585       2.520568                    0.999771       3.159567       8.330912       0.539279       1.191193      -0.731832      -0.031823      -0.011109       0.018766       0.038578       0.005857      -0.011377       0.006275       0.011637       0.006123      -0.016042       0.001160       0.014882              1.630971       1.825363       0.282908      -0.158337       1.630205       0.093829       1.437345           0.000000
           66              H       0.852259      11.452233      15.436954       0.121772       1.016460 0.69583885E+01  0.66501788E+02                                 1.719779                            1.575736      -1.025372       2.397324                    0.997467       3.532755      10.016998       0.478952       1.338104      -0.695470      -0.016763       0.016548       0.035543       0.042640       0.001729      -0.011517       0.002956       0.007927       0.007418      -0.010869      -0.003287       0.014156              1.885615       1.517877      -0.184410      -0.246440       1.918454       0.686923       2.220514           0.000000
           67              H      13.828725      19.421676       7.991979       0.122062       1.118589 0.84519112E+01  0.83798930E+02                                 1.757452                            1.683468      -1.063937       2.381749                    0.997174       3.455196       9.599424       0.491288       1.257436      -0.714796       0.030902      -0.012799       0.015600       0.036907      -0.005913       0.007144      -0.000468       0.008662      -0.003078      -0.008470      -0.002974       0.011444              1.790193       1.842244      -0.140774       0.378621       1.636855       0.120909       1.891480           0.000000
           68              H       9.950536       0.555198       6.029324       0.120012       1.035302 0.75244818E+01  0.71744228E+02                                 1.612955                            1.546015      -0.765585       2.520568                    0.999771       3.159567       8.330913       0.539279       1.191194      -0.731832      -0.031823       0.011109      -0.018766       0.038578      -0.005857       0.011377       0.006275       0.011637       0.006123      -0.016042       0.001160       0.014882              1.630971       1.825364      -0.282909       0.158337       1.630206       0.093829       1.437345           0.000000
           69              H      11.095759      19.278267       5.050046       0.121772       1.016460 0.69583886E+01  0.66501789E+02                                 1.719779                            1.575736      -1.025372       2.397324                    0.997467       3.532755      10.016998       0.478952       1.338104      -0.695470      -0.016763      -0.016548      -0.035543       0.042640      -0.001729       0.011517       0.002956       0.007927       0.007418      -0.010869      -0.003287       0.014156              1.885615       1.517877       0.184410       0.246440       1.918454       0.686923       2.220515           0.000000
           70              H       6.658275       9.178176       2.251521       0.122062       1.118589 0.84519069E+01  0.83798881E+02                                 1.757452                            1.683468      -1.063937       2.381749                    0.997174       3.455195       9.599423       0.491288       1.257437      -0.714796      -0.030902      -0.012799      -0.015600       0.036907       0.005913       0.007144       0.000468       0.008662      -0.003078      -0.008470      -0.002974       0.011444              1.790193       1.842244       0.140774       0.378621       1.636855      -0.120909       1.891480           0.000000
           71              H      10.536464      10.798698       4.214176       0.120012       1.035302 0.75244846E+01  0.71744260E+02                                 1.612955                            1.546016      -0.765585       2.520568                    0.999771       3.159567       8.330913       0.539279       1.191193      -0.731832       0.031823       0.011109       0.018766       0.038578       0.005857       0.011377      -0.006275       0.011637       0.006123      -0.016042       0.001160       0.014882              1.630972       1.825364       0.282908       0.158337       1.630206      -0.093829       1.437345           0.000000
           72              H       9.391241       9.034767       5.193454       0.121772       1.016460 0.69583873E+01  0.66501774E+02                                 1.719778                            1.575736      -1.025372       2.397324                    0.997467       3.532755      10.016998       0.478952       1.338104      -0.695470       0.016763      -0.016548       0.035543       0.042640       0.001729       0.011517      -0.002956       0.007927       0.007418      -0.010869      -0.003287       0.014156              1.885615       1.517876      -0.184410       0.246440       1.918454      -0.686923       2.220514           0.000000
           73              H      11.308824      12.495021       3.585225       0.122062       1.118589 0.84519109E+01  0.83798928E+02                                 1.757452                            1.683468      -1.063937       2.381749                    0.997174       3.455196       9.599425       0.491288       1.257437      -0.714796       0.012799      -0.015600       0.030902       0.036907      -0.000468       0.005913      -0.007144      -0.002792       0.014532      -0.008470      -0.002974       0.011444              1.790193       1.636855       0.120909       0.140774       1.891480      -0.378621       1.842244           0.000000
           74              H       9.688302      14.457676      20.194036       0.120012       1.035302 0.75244795E+01  0.71744201E+02                                 1.612955                            1.546015      -0.765585       2.520568                    0.999771       3.159566       8.330910       0.539279       1.191194      -0.731832      -0.011109       0.018766      -0.031823       0.038578       0.006275       0.005857      -0.011377      -0.008880       0.014394      -0.016042       0.001160       0.014882              1.630971       1.630205       0.093829       0.282908       1.437345      -0.158337       1.825363           0.000000
           75              H      11.452233      15.436954       0.852259       0.121772       1.016461 0.69583892E+01  0.66501794E+02                                 1.719778                            1.575736      -1.025372       2.397324                    0.997467       3.532755      10.016997       0.478952       1.338103      -0.695470       0.016548       0.035543      -0.016763       0.042640       0.002956       0.001729      -0.011517      -0.007673       0.008182      -0.010869      -0.003287       0.014156              1.885615       1.918454       0.686923      -0.184410       2.220514      -0.246440       1.517876           0.000000
           76              H       1.065324      18.235479      16.901775       0.122062       1.118589 0.84519108E+01  0.83798927E+02                                 1.757452                            1.683468      -1.063937       2.381749                    0.997174       3.455196       9.599425       0.491288       1.257437      -0.714796       0.012799       0.015600      -0.030902       0.036907       0.000468      -0.005913      -0.007144      -0.002792       0.014532      -0.008470      -0.002974       0.011444              1.790193       1.636855      -0.120910      -0.140774       1.891480      -0.378621       1.842244           0.000000
           77              H      19.931802      16.272824       0.292964       0.120012       1.035302 0.75244806E+01  0.71744215E+02                                 1.612955                            1.546015      -0.765585       2.520568                    0.999771       3.159567       8.330913       0.539279       1.191194      -0.731832      -0.011109      -0.018766       0.031823       0.038578      -0.006275      -0.005857      -0.011377      -0.008880       0.014394      -0.016042       0.001160       0.014882              1.630971       1.630206      -0.093829      -0.282909       1.437345      -0.158337       1.825363           0.000000
           78              H       1.208733      15.293545      19.634741       0.121772       1.016461 0.69583934E+01  0.66501845E+02                                 1.719779                            1.575737      -1.025372       2.397324                    0.997467       3.532755      10.016998       0.478952       1.338104      -0.695470       0.016548      -0.035543       0.016763       0.042640      -0.002956      -0.001729      -0.011517      -0.007673       0.008182      -0.010869      -0.003287       0.014156              1.885616       1.918455      -0.686923       0.184410       2.220516      -0.246440       1.517877           0.000000
           79              H       9.178176       2.251521       6.658275       0.122062       1.118589 0.84519069E+01  0.83798881E+02                                 1.757452                            1.683468      -1.063937       2.381749                    0.997174       3.455195       9.599423       0.491288       1.257437      -0.714796      -0.012799      -0.015600      -0.030902       0.036907       0.000468       0.005913       0.007144      -0.002792       0.014532      -0.008470      -0.002974       0.011444              1.790193       1.636855      -0.120909       0.140774       1.891480       0.378621       1.842244           0.000000
           80              H      10.798698       4.214176      10.536464       0.120012       1.035302 0.75244813E+01  0.71744226E+02                                 1.612956                            1.546016      -0.765585       2.520568                    0.999771       3.159566       8.330912       0.539279       1.191194      -0.731832       0.011109       0.018766       0.031823       0.038578      -0.006275       0.005857       0.011377      -0.008880       0.014394      -0.016042       0.001160       0.014882              1.630972       1.630206      -0.093829       0.282909       1.437346       0.158337       1.825364           0.000000
           81              H       9.034767       5.193454       9.391241       0.121772       1.016460 0.69583885E+01  0.66501788E+02                                 1.719779                            1.575736      -1.025372       2.397324                    0.997467       3.532755      10.016998       0.478952       1.338104      -0.695470      -0.016548       0.035543       0.016763       0.042640      -0.002956       0.001729       0.011517      -0.007673       0.008182      -0.010869      -0.003287       0.014156              1.885615       1.918454      -0.686923      -0.184410       2.220515       0.246440       1.517877           0.000000
           82              H      19.421676       7.991979      13.828725       0.122062       1.118589 0.84519112E+01  0.83798930E+02                                 1.757452                            1.683468      -1.063937       2.381749                    0.997174       3.455196       9.599424       0.491288       1.257436      -0.714796      -0.012799       0.015600       0.030902       0.036907      -0.000468      -0.005913       0.007144      -0.002792       0.014532      -0.008470      -0.002974       0.011444              1.790193       1.636855       0.120909      -0.140774       1.891480       0.378621       1.842244           0.000000
           83              H       0.555198       6.029324       9.950536       0.120012       1.035302 0.75244803E+01  0.71744209E+02                                 1.612955                            1.546015      -0.765585       2.520568                    0.999771       3.159567       8.330912       0.539279       1.191193      -0.731832       0.011109      -0.018766      -0.031823       0.038578       0.006275      -0.005857       0.011377      -0.008880       0.014394      -0.016042       0.001160       0.014882              1.630971       1.630205       0.093829      -0.282909       1.437344       0.158337       1.825363           0.000000
           84              H      19.278267       5.050046      11.095759       0.121772       1.016460 0.69583879E+01  0.66501783E+02                                 1.719779                            1.575737      -1.025372       2.397324                    0.997467       3.532755      10.016999       0.478952       1.338104      -0.695470      -0.016548      -0.035543      -0.016763       0.042640       0.002956      -0.001729       0.011517      -0.007673       0.008182      -0.010869      -0.003287       0.014156              1.885615       1.918454       0.686923       0.184410       2.220515       0.246440       1.517877           0.000000
           85              C       2.050749       9.585867      17.751985       0.648271      22.505220 0.22214839E+03  0.44876453E+04                                 7.504885                            5.364733      -0.200995       2.004757                    0.999367      21.647235      60.815971       0.624089       0.485830      -1.007541      -0.027249       0.023975       0.048462       0.060547      -0.026204       0.077571      -0.064251       0.022395      -0.001636      -0.088225      -0.027441       0.115667              9.764433       7.402147      -0.360817      -2.942479      10.361524       5.436848      11.529629           0.000001
           86              C       2.788281       8.940527      16.676418      -0.027213      39.566337 0.42669215E+03  0.99256820E+04                                10.123426                            6.850944       0.020287       2.014999                    0.999283      27.107462      76.030744       0.638327       0.412494      -1.073067       0.038058      -0.007799      -0.035441       0.052586       0.012619       0.011339       0.011190      -0.022700       0.020129      -0.021835      -0.003849       0.025684             14.775231       8.755638       0.013039      -2.572239      18.041595      11.053318      17.528461          -0.000000
           87              C       2.312982       7.766622      16.104831      -0.162652      39.231392 0.46275159E+03  0.11116945E+05                                10.270710                            7.315409      -0.082760       1.938036                    0.999332      30.693349      90.964586       0.587906       0.433671      -1.047147       0.007476       0.004422      -0.011404       0.014335       0.009968       0.009190      -0.036186       0.030627      -0.021717      -0.048449       0.021658       0.026791             14.094759       8.246738       1.735142      -1.005397      18.431327       9.895219      15.606214           0.000000
           88              C       3.001345       7.180693      15.047702       0.025466      38.736499 0.43949145E+03  0.10336717E+05                                10.088465                            7.060960      -0.124310       1.963922                    0.999284      27.486967      78.446487       0.612161       0.425411      -1.060966      -0.019045       0.004994       0.007405       0.021035       0.005750       0.003906       0.012223      -0.018425       0.009424      -0.012449      -0.006957       0.019406             13.829264      10.523793       3.540708      -1.504783      17.080205       7.684467      13.883796          -0.000000
           89              C       4.162958       7.768670      14.562160       0.039508      37.827528 0.43642164E+03  0.10244831E+05                                 9.940019                            7.042308      -0.120069       1.964165                    0.999399      27.395278      78.067129       0.612284       0.426143      -1.060688       0.008218       0.011604      -0.004082       0.014794      -0.010380      -0.006142       0.009081      -0.008122       0.016021      -0.013816      -0.004167       0.017983             13.497959      10.944775       0.841427      -4.678557      12.780664       6.827855      16.768439           0.000000
           90              C       4.638257       8.942576      15.133747      -0.138278      34.745532 0.42734287E+03  0.10020143E+05                                 9.342059                            6.936810       0.090056       2.002676                    0.999576      29.390249      84.832880       0.618635       0.422255      -1.058769      -0.012206       0.006548       0.000872       0.013878       0.018057      -0.008897      -0.010085       0.024588      -0.033142      -0.020201      -0.010960       0.031161             12.004820       8.638419      -0.314811      -2.958641      12.373906       7.553578      15.002136           0.000000
           91              C       3.951942       9.528504      16.190876      -0.084332      33.690904 0.43609426E+03  0.10305797E+05                                 9.300903                            7.097038      -0.074752       1.956452                    0.999477      29.246488      85.519527       0.598411       0.433117      -1.049158      -0.011494      -0.016092      -0.011047       0.022651       0.014737       0.016075      -0.000799      -0.014694       0.002104      -0.025008       0.004660       0.020348             11.908606       8.707402      -0.112912      -2.572950      12.494332       7.331656      14.524084           0.000001
           92              C       8.192751      10.901133       7.508485       0.648271      22.505218 0.22214838E+03  0.44876449E+04                                 7.504885                            5.364734      -0.200995       2.004757                    0.999367      21.647234      60.815970       0.624089       0.485830      -1.007541       0.027249      -0.023975       0.048462       0.060547      -0.026204      -0.077571       0.064251       0.022395      -0.001636      -0.088225      -0.027441       0.115667              9.764433       7.402147      -0.360817       2.942479      10.361522      -5.436847      11.529628           0.000001
           93              C       7.455219      11.546473       6.432918      -0.027213      39.566322 0.42669213E+03  0.99256811E+04                                10.123423                            6.850943       0.020287       2.014999                    0.999283      27.107462      76.030744       0.638327       0.412494      -1.073067      -0.038058       0.007799      -0.035441       0.052586       0.012619      -0.011339      -0.011190      -0.022700       0.020129      -0.021835      -0.003849       0.025684             14.775224       8.755636       0.013037       2.572240      18.041583     -11.053310      17.528455          -0.000000
           94              C       7.930518      12.720378       5.861331      -0.162652      39.231386 0.46275186E+03  0.11116953E+05                                10.270710                            7.315411      -0.082760       1.938036                    0.999332      30.693348      90.964584       0.587906       0.433671      -1.047147      -0.007476      -0.004422      -0.011404       0.014335       0.009968      -0.009190       0.036186       0.030627      -0.021717      -0.048449       0.021658       0.026791             14.094755       8.246741       1.735141       1.005400      18.431313      -9.895208      15.606210           0.000000
           95              C       7.242154      13.306306       4.804201       0.025466      38.736476 0.43949138E+03  0.10336715E+05                                10.088461                            7.060960      -0.124310       1.963922                    0.999284      27.486967      78.446490       0.612161       0.425411      -1.060966       0.019045      -0.004994       0.007405       0.021035       0.005750      -0.003906      -0.012223      -0.018425       0.009424      -0.012449      -0.006957       0.019406             13.829255      10.523803       3.540710       1.504792      17.080181      -7.684446      13.883782          -0.000000
           96              C       6.080542      12.718330       4.318660       0.039508      37.827507 0.43642119E+03  0.10244818E+05                                 9.940015                            7.042304      -0.120069       1.964165                    0.999399      27.395278      78.067130       0.612284       0.426143      -1.060688      -0.008218      -0.011604      -0.004082       0.014794      -0.010380       0.006142      -0.009081      -0.008122       0.016021      -0.013816      -0.004167       0.017983             13.497953      10.944781       0.841430       4.678561      12.780652      -6.827843      16.768427           0.000000
           97              C       5.605243      11.544424       4.890247      -0.138278      34.745530 0.42734287E+03  0.10020144E+05                                 9.342059                            6.936811       0.090056       2.002676                    0.999576      29.390249      84.832881       0.618635       0.422255      -1.058769       0.012206      -0.006548       0.000872       0.013878       0.018057       0.008897       0.010085       0.024588      -0.033142      -0.020201      -0.010960       0.031161             12.004820       8.638420      -0.314809       2.958640      12.373906      -7.553578      15.002134           0.000000
           98              C       6.291558      10.958496       5.947376      -0.084332      33.690922 0.43609457E+03  0.10305806E+05                                 9.300906                            7.097040      -0.074752       1.956452                    0.999477      29.246488      85.519527       0.598411       0.433117      -1.049158       0.011494       0.016092      -0.011046       0.022651       0.014737      -0.016075       0.000799      -0.014694       0.002104      -0.025008       0.004660       0.020348             11.908610       8.707403      -0.112913       2.572951      12.494338      -7.331660      14.524089           0.000001
           99              C      18.436251      19.829367      12.978514       0.648271      22.505202 0.22214830E+03  0.44876429E+04                                 7.504882                            5.364732      -0.200995       2.004757                    0.999367      21.647234      60.815968       0.624089       0.485830      -1.007541       0.027249       0.023975      -0.048462       0.060547       0.026204       0.077571       0.064251       0.022395      -0.001636      -0.088225      -0.027441       0.115667              9.764424       7.402146       0.360812      -2.942475      10.361514      -5.436837      11.529614           0.000001
          100              C      17.698719      19.184027      14.054082      -0.027213      39.566321 0.42669228E+03  0.99256854E+04                                10.123423                            6.850945       0.020287       2.014999                    0.999283      27.107462      76.030741       0.638327       0.412494      -1.073067      -0.038058      -0.007799       0.035441       0.052586      -0.012619       0.011339      -0.011190      -0.022700       0.020129      -0.021835      -0.003849       0.025684             14.775224       8.755634      -0.013039      -2.572237      18.041584     -11.053310      17.528454          -0.000000
          101              C      18.174018      18.010122      14.625669      -0.162652      39.231378 0.46275172E+03  0.11116948E+05                                10.270708                            7.315410      -0.082759       1.938036                    0.999332      30.693348      90.964582       0.587906       0.433671      -1.047147      -0.007476       0.004422       0.011404       0.014335      -0.009968       0.009190       0.036186       0.030627      -0.021717      -0.048449       0.021658       0.026791             14.094751       8.246739      -1.735140      -1.005399      18.431312      -9.895207      15.606203           0.000000
          102              C      17.485654      17.424193      15.682798       0.025466      38.736494 0.43949148E+03  0.10336718E+05                                10.088464                            7.060961      -0.124309       1.963922                    0.999284      27.486968      78.446490       0.612161       0.425411      -1.060966       0.019045       0.004994      -0.007405       0.021035      -0.005750       0.003906      -0.012223      -0.018425       0.009424      -0.012449      -0.006957       0.019406             13.829260      10.523801      -3.540712      -1.504788      17.080194      -7.684455      13.883787          -0.000000
          103              C      16.324042      18.012170      16.168340       0.039508      37.827510 0.43642105E+03  0.10244814E+05                                 9.940015                            7.042303      -0.120069       1.964165                    0.999399      27.395278      78.067129       0.612284       0.426143      -1.060688      -0.008218       0.011604       0.004082       0.014794       0.010380      -0.006142      -0.009081      -0.008122       0.016021      -0.013816      -0.004167       0.017983             13.497955      10.944775      -0.841429      -4.678557      12.780659      -6.827850      16.768429           0.000000
          104              C      15.848743      19.186075      15.596753      -0.138278      34.745540 0.42734289E+03  0.10020144E+05                                 9.342061                            6.936811       0.090056       2.002676                    0.999576      29.390248      84.832878       0.618635       0.422255      -1.058769       0.012206       0.006548      -0.000872       0.013878      -0.018057      -0.008897       0.010085       0.024588      -0.033142      -0.020201      -0.010960       0.031161             12.004824       8.638418       0.314807      -2.958636      12.373917      -7.553584      15.002137           0.000000
          105              C      16.535058      19.772004      14.539624      -0.084332      33.690926 0.43609467E+03  0.10305809E+05                                 9.300907                            7.097041      -0.074752       1.956453                    0.999477      29.246487      85.519523       0.598411       0.433117      -1.049158       0.011494      -0.016092       0.011046       0.022651      -0.014737       0.016075       0.000799      -0.014694       0.002104      -0.025008       0.004660       0.020348             11.908613       8.707402       0.112913      -2.572948      12.494346      -7.331665      14.524091           0.000001
          106              C      12.294249       0.657633       2.735014       0.648271      22.505205 0.22214830E+03  0.44876431E+04                                 7.504883                            5.364733      -0.200995       2.004757                    0.999367      21.647235      60.815975       0.624089       0.485830      -1.007541      -0.027249      -0.023975      -0.048462       0.060547       0.026204      -0.077571      -0.064251       0.022395      -0.001636      -0.088225      -0.027441       0.115667              9.764427       7.402147       0.360812       2.942476      10.361516       5.436839      11.529617           0.000001
          107              C      13.031781       1.302973       3.810582      -0.027213      39.566335 0.42669230E+03  0.99256862E+04                                10.123426                            6.850945       0.020287       2.014999                    0.999283      27.107462      76.030746       0.638327       0.412494      -1.073067       0.038058       0.007799       0.035441       0.052586      -0.012619      -0.011339       0.011190      -0.022700       0.020129      -0.021835      -0.003849       0.025684             14.775231       8.755638      -0.013039       2.572239      18.041592      11.053318      17.528464          -0.000000
          108              C      12.556482       2.476878       4.382169      -0.162652      39.231379 0.46275146E+03  0.11116941E+05                                10.270708                            7.315408      -0.082760       1.938036                    0.999332      30.693350      90.964591       0.587906       0.433671      -1.047147       0.007476      -0.004422       0.011404       0.014335      -0.009968      -0.009190      -0.036186       0.030627      -0.021717      -0.048449       0.021658       0.026791             14.094753       8.246739      -1.735140       1.005401      18.431311       9.895210      15.606210           0.000000
          109              C      13.244845       3.062806       5.439298       0.025466      38.736491 0.43949140E+03  0.10336716E+05                                10.088464                            7.060960      -0.124310       1.963922                    0.999284      27.486967      78.446488       0.612161       0.425411      -1.060966      -0.019045      -0.004994      -0.007405       0.021035      -0.005750      -0.003906       0.012223      -0.018425       0.009424      -0.012449      -0.006957       0.019406             13.829262      10.523796      -3.540700       1.504793      17.080190       7.684463      13.883800          -0.000000
          110              C      14.406458       2.474830       5.924840       0.039508      37.827521 0.43642135E+03  0.10244822E+05                                 9.940018                            7.042305      -0.120069       1.964165                    0.999399      27.395278      78.067127       0.612284       0.426143      -1.060688       0.008218      -0.011604       0.004082       0.014794       0.010380       0.006142       0.009081      -0.008122       0.016021      -0.013816      -0.004167       0.017983             13.497958      10.944784      -0.841422       4.678569      12.780651       6.827848      16.768440           0.000000
          111              C      14.881757       1.300924       5.353253      -0.138278      34.745525 0.42734285E+03  0.10020143E+05                                 9.342058                            6.936810       0.090056       2.002676                    0.999576      29.390248      84.832876       0.618635       0.422255      -1.058769      -0.012206      -0.006548      -0.000872       0.013878      -0.018057       0.008897      -0.010085       0.024588      -0.033142      -0.020201      -0.010960       0.031161             12.004819       8.638419       0.314813       2.958642      12.373902       7.553578      15.002136           0.000000
          112              C      14.195442       0.714996       4.296124      -0.084332      33.690921 0.43609456E+03  0.10305805E+05                                 9.300906                            7.097040      -0.074752       1.956452                    0.999477      29.246488      85.519525       0.598411       0.433117      -1.049158      -0.011494       0.016092       0.011046       0.022651      -0.014737      -0.016075      -0.000799      -0.014694       0.002104      -0.025008       0.004660       0.020348             11.908610       8.707403       0.112913       2.572951      12.494338       7.331661      14.524090           0.000001
          113              C      17.751985       2.050749       9.585867       0.648271      22.505218 0.22214837E+03  0.44876448E+04                                 7.504886                            5.364734      -0.200995       2.004757                    0.999367      21.647234      60.815971       0.624089       0.485830      -1.007541       0.048462      -0.027249       0.023975       0.060547       0.077571      -0.064251      -0.026204      -0.012015      -0.032774      -0.088225      -0.027441       0.115667              9.764434      11.529629      -2.942479       5.436849       7.402147      -0.360817      10.361524           0.000001
          114              C      16.676418       2.788281       8.940527      -0.027214      39.566337 0.42669215E+03  0.99256818E+04                                10.123426                            6.850944       0.020287       2.014999                    0.999283      27.107462      76.030744       0.638327       0.412494      -1.073067      -0.035441       0.038058      -0.007799       0.052586       0.011339       0.011190       0.012619       0.021414       0.023985      -0.021835      -0.003849       0.025684             14.775232      17.528462      -2.572239      11.053318       8.755638       0.013039      18.041595          -0.000000
          115              C      16.104831       2.312982       7.766622      -0.162652      39.231391 0.46275157E+03  0.11116944E+05                                10.270711                            7.315409      -0.082759       1.938036                    0.999332      30.693348      90.964582       0.587906       0.433671      -1.047147      -0.011404       0.007476       0.004422       0.014335       0.009190      -0.036186       0.009968      -0.026172      -0.035082      -0.048449       0.021658       0.026791             14.094760      15.606215      -1.005397       9.895220       8.246737       1.735141      18.431328           0.000000
          116              C      15.047702       3.001345       7.180693       0.025466      38.736500 0.43949147E+03  0.10336718E+05                                10.088465                            7.060960      -0.124310       1.963922                    0.999284      27.486968      78.446489       0.612161       0.425411      -1.060966       0.007405      -0.019045       0.004994       0.021035       0.003906       0.012223       0.005750       0.013924       0.022926      -0.012449      -0.006957       0.019406             13.829265      13.883796      -1.504783       7.684468      10.523793       3.540708      17.080205          -0.000000
          117              C      14.562160       4.162958       7.768670       0.039508      37.827526 0.43642161E+03  0.10244830E+05                                 9.940019                            7.042308      -0.120069       1.964165                    0.999399      27.395277      78.067124       0.612284       0.426143      -1.060688      -0.004082       0.008218       0.011604       0.014794      -0.006142       0.009081      -0.010380       0.012072       0.004172      -0.013816      -0.004167       0.017983             13.497959      16.768438      -4.678557       6.827855      10.944774       0.841426      12.780664          -0.000000
          118              C      15.133747       4.638257       8.942576      -0.138278      34.745530 0.42734284E+03  0.10020143E+05                                 9.342059                            6.936810       0.090056       2.002676                    0.999576      29.390248      84.832875       0.618635       0.422255      -1.058769       0.000872      -0.012206       0.006548       0.013878      -0.008897      -0.010085       0.018057      -0.028865      -0.020311      -0.020201      -0.010960       0.031161             12.004820      15.002135      -2.958641       7.553578       8.638419      -0.314811      12.373905           0.000000
          119              C      16.190876       3.951942       9.528504      -0.084332      33.690904 0.43609426E+03  0.10305797E+05                                 9.300903                            7.097038      -0.074752       1.956452                    0.999477      29.246488      85.519526       0.598411       0.433117      -1.049158      -0.011047      -0.011494      -0.016092       0.022651       0.016075      -0.000799       0.014737       0.008399       0.020990      -0.025008       0.004660       0.020348             11.908606      14.524084      -2.572950       7.331656       8.707401      -0.112912      12.494332           0.000001
          120              C       7.508485       8.192751      10.901133       0.648271      22.505218 0.22214838E+03  0.44876449E+04                                 7.504885                            5.364733      -0.200995       2.004757                    0.999367      21.647234      60.815968       0.624089       0.485830      -1.007541       0.048462       0.027249      -0.023975       0.060547      -0.077571       0.064251      -0.026204      -0.012015      -0.032774      -0.088225      -0.027441       0.115667              9.764432      11.529627       2.942479      -5.436846       7.402147      -0.360816      10.361522           0.000001
          121              C       6.432918       7.455219      11.546473      -0.027214      39.566322 0.42669212E+03  0.99256810E+04                                10.123423                            6.850943       0.020287       2.014999                    0.999283      27.107462      76.030743       0.638327       0.412494      -1.073067      -0.035441      -0.038058       0.007799       0.052586      -0.011339      -0.011190       0.012619       0.021414       0.023985      -0.021835      -0.003849       0.025684             14.775224      17.528455       2.572240     -11.053310       8.755636       0.013037      18.041582          -0.000000
          122              C       5.861331       7.930518      12.720378      -0.162652      39.231386 0.46275186E+03  0.11116952E+05                                10.270710                            7.315411      -0.082760       1.938036                    0.999332      30.693348      90.964582       0.587906       0.433671      -1.047147      -0.011404      -0.007476      -0.004422       0.014335      -0.009190       0.036186       0.009968      -0.026172      -0.035082      -0.048449       0.021658       0.026791             14.094754      15.606210       1.005400      -9.895208       8.246741       1.735141      18.431313           0.000000
          123              C       4.804201       7.242154      13.306306       0.025466      38.736478 0.43949141E+03  0.10336716E+05                                10.088461                            7.060960      -0.124310       1.963922                    0.999284      27.486968      78.446492       0.612161       0.425411      -1.060966       0.007405       0.019045      -0.004994       0.021035      -0.003906      -0.012223       0.005750       0.013925       0.022926      -0.012449      -0.006957       0.019406             13.829255      13.883782       1.504792      -7.684446      10.523803       3.540710      17.080180          -0.000000
          124              C       4.318660       6.080542      12.718330       0.039508      37.827506 0.43642118E+03  0.10244817E+05                                 9.940015                            7.042304      -0.120069       1.964165                    0.999399      27.395278      78.067126       0.612284       0.426143      -1.060688      -0.004082      -0.008218      -0.011604       0.014794       0.006142      -0.009081      -0.010380       0.012072       0.004172      -0.013816      -0.004167       0.017983             13.497952      16.768426       4.678561      -6.827842      10.944780       0.841429      12.780651          -0.000000
          125              C       4.890247       5.605243      11.544424      -0.138278      34.745526 0.42734283E+03  0.10020142E+05                                 9.342058                            6.936810       0.090056       2.002676                    0.999576      29.390247      84.832870       0.618635       0.422255      -1.058769       0.000872       0.012206      -0.006548       0.013878       0.008897       0.010085       0.018057      -0.028865      -0.020311      -0.020201      -0.010960       0.031161             12.004819      15.002133       2.958639      -7.553577       8.638419      -0.314810      12.373905           0.000000
          126              C       5.947376       6.291558      10.958496      -0.084332      33.690920 0.43609454E+03  0.10305805E+05                                 9.300906                            7.097040      -0.074752       1.956452                    0.999477      29.246487      85.519522       0.598411       0.433117      -1.049158      -0.011047       0.011494       0.016092       0.022651      -0.016075       0.000799       0.014737       0.008399       0.020990      -0.025008       0.004660       0.020348             11.908609      14.524088       2.572950      -7.331659       8.707403      -0.112913      12.494337           0.000001
          127              C      12.978514      18.436251      19.829367       0.648271      22.505202 0.22214829E+03  0.44876428E+04                                 7.504882                            5.364733      -0.200995       2.004757                    0.999367      21.647234      60.815970       0.624089       0.485830      -1.007541      -0.048462       0.027249       0.023975       0.060547       0.077571       0.064251       0.026204      -0.012015      -0.032774      -0.088225      -0.027441       0.115667              9.764425      11.529615      -2.942475      -5.436837       7.402146       0.360812      10.361514           0.000001
          128              C      14.054082      17.698719      19.184027      -0.027213      39.566322 0.42669228E+03  0.99256854E+04                                10.123423                            6.850945       0.020287       2.014999                    0.999283      27.107462      76.030742       0.638327       0.412494      -1.073067       0.035441      -0.038058      -0.007799       0.052586       0.011339      -0.011190      -0.012619       0.021414       0.023985      -0.021835      -0.003849       0.025684             14.775224      17.528454      -2.572238     -11.053310       8.755634      -0.013039      18.041584          -0.000000
          129              C      14.625669      18.174018      18.010122      -0.162652      39.231382 0.46275176E+03  0.11116950E+05                                10.270709                            7.315411      -0.082760       1.938036                    0.999332      30.693349      90.964587       0.587906       0.433671      -1.047147       0.011404      -0.007476       0.004422       0.014335       0.009190       0.036186      -0.009968      -0.026172      -0.035082      -0.048449       0.021658       0.026791             14.094753      15.606206      -1.005399      -9.895209       8.246739      -1.735140      18.431315           0.000000
          130              C      15.682798      17.485654      17.424193       0.025466      38.736496 0.43949150E+03  0.10336719E+05                                10.088465                            7.060961      -0.124310       1.963922                    0.999284      27.486969      78.446495       0.612161       0.425411      -1.060966      -0.007405       0.019045       0.004994       0.021035       0.003906      -0.012223      -0.005750       0.013924       0.022926      -0.012449      -0.006957       0.019406             13.829261      13.883787      -1.504788      -7.684456      10.523801      -3.540712      17.080196          -0.000000
          131              C      16.168340      16.324042      18.012170       0.039508      37.827512 0.43642108E+03  0.10244815E+05                                 9.940016                            7.042303      -0.120070       1.964165                    0.999399      27.395279      78.067132       0.612284       0.426143      -1.060688       0.004082      -0.008218       0.011604       0.014794      -0.006142      -0.009081       0.010380       0.012072       0.004172      -0.013816      -0.004167       0.017983             13.497955      16.768430      -4.678557      -6.827850      10.944775      -0.841429      12.780659          -0.000000
          132              C      15.596753      15.848743      19.186075      -0.138278      34.745542 0.42734291E+03  0.10020145E+05                                 9.342061                            6.936811       0.090056       2.002676                    0.999576      29.390249      84.832883       0.618634       0.422255      -1.058769      -0.000872       0.012206       0.006548       0.013878      -0.008897       0.010085      -0.018057      -0.028865      -0.020311      -0.020201      -0.010960       0.031161             12.004825      15.002138      -2.958636      -7.553585       8.638419       0.314807      12.373917           0.000000
          133              C      14.539624      16.535058      19.772004      -0.084332      33.690927 0.43609470E+03  0.10305809E+05                                 9.300907                            7.097042      -0.074752       1.956452                    0.999477      29.246488      85.519527       0.598411       0.433117      -1.049158       0.011047       0.011494      -0.016092       0.022651       0.016075       0.000799      -0.014737       0.008399       0.020990      -0.025008       0.004660       0.020348             11.908613      14.524091      -2.572949      -7.331665       8.707402       0.112913      12.494346           0.000001
          134              C       2.735014      12.294249       0.657633       0.648271      22.505204 0.22214829E+03  0.44876428E+04                                 7.504882                            5.364732      -0.200995       2.004757                    0.999367      21.647234      60.815968       0.624089       0.485830      -1.007541      -0.048462      -0.027249      -0.023975       0.060547      -0.077571      -0.064251       0.026204      -0.012015      -0.032774      -0.088225      -0.027441       0.115667              9.764426      11.529616       2.942476       5.436838       7.402147       0.360812      10.361515           0.000001
          135              C       3.810582      13.031781       1.302973      -0.027213      39.566332 0.42669228E+03  0.99256854E+04                                10.123425                            6.850945       0.020287       2.014999                    0.999283      27.107461      76.030740       0.638327       0.412494      -1.073067       0.035441       0.038058       0.007799       0.052586      -0.011339       0.011190      -0.012619       0.021414       0.023985      -0.021835      -0.003849       0.025684             14.775230      17.528463       2.572239      11.053316       8.755637      -0.013038      18.041590          -0.000000
          136              C       4.382169      12.556482       2.476878      -0.162652      39.231376 0.46275143E+03  0.11116940E+05                                10.270708                            7.315407      -0.082760       1.938036                    0.999332      30.693348      90.964581       0.587906       0.433671      -1.047147       0.011404       0.007476      -0.004422       0.014335      -0.009190      -0.036186      -0.009968      -0.026172      -0.035082      -0.048449       0.021658       0.026791             14.094752      15.606209       1.005401       9.895209       8.246738      -1.735139      18.431309           0.000000
          137              C       5.439298      13.244845       3.062806       0.025466      38.736494 0.43949143E+03  0.10336716E+05                                10.088464                            7.060960      -0.124310       1.963922                    0.999284      27.486968      78.446492       0.612161       0.425411      -1.060966      -0.007405      -0.019045      -0.004994       0.021035      -0.003906       0.012223      -0.005750       0.013924       0.022926      -0.012449      -0.006957       0.019406             13.829262      13.883800       1.504793       7.684463      10.523796      -3.540700      17.080191          -0.000000
          138              C       5.924840      14.406458       2.474830       0.039508      37.827522 0.43642136E+03  0.10244823E+05                                 9.940018                            7.042305      -0.120069       1.964165                    0.999399      27.395278      78.067130       0.612284       0.426143      -1.060688       0.004082       0.008218      -0.011604       0.014794       0.006142       0.009081       0.010380       0.012072       0.004172      -0.013816      -0.004167       0.017983             13.497959      16.768441       4.678570       6.827848      10.944784      -0.841422      12.780652          -0.000000
          139              C       5.353253      14.881757       1.300924      -0.138278      34.745523 0.42734282E+03  0.10020142E+05                                 9.342058                            6.936810       0.090056       2.002676                    0.999576      29.390247      84.832874       0.618635       0.422255      -1.058769      -0.000872      -0.012206      -0.006548       0.013878       0.008897      -0.010085      -0.018057      -0.028865      -0.020311      -0.020201      -0.010960       0.031161             12.004819      15.002136       2.958642       7.553578       8.638419       0.314813      12.373902           0.000000
          140              C       4.296124      14.195442       0.714996      -0.084332      33.690919 0.43609453E+03  0.10305804E+05                                 9.300905                            7.097040      -0.074752       1.956453                    0.999477      29.246487      85.519519       0.598411       0.433117      -1.049158       0.011047      -0.011494       0.016092       0.022651      -0.016075      -0.000799      -0.014737       0.008399       0.020990      -0.025008       0.004660       0.020348             11.908610      14.524089       2.572951       7.331660       8.707403       0.112913      12.494337           0.000001
          141              C       9.585867      17.751985       2.050749       0.648271      22.505220 0.22214839E+03  0.44876453E+04                                 7.504886                            5.364733      -0.200995       2.004757                    0.999367      21.647235      60.815971       0.624089       0.485830      -1.007541       0.023975       0.048462      -0.027249       0.060547      -0.064251      -0.026204       0.077571      -0.010379       0.034410      -0.088225      -0.027441       0.115667              9.764433      10.361524       5.436849      -0.360817      11.529629      -2.942479       7.402147           0.000001
          142              C       8.940527      16.676418       2.788281      -0.027214      39.566340 0.42669218E+03  0.99256827E+04                                10.123427                            6.850944       0.020287       2.014999                    0.999283      27.107463      76.030749       0.638327       0.412494      -1.073067      -0.007799      -0.035441       0.038058       0.052586       0.011190       0.012619       0.011339       0.001285      -0.044114      -0.021835      -0.003849       0.025684             14.775233      18.041597      11.053319       0.013039      17.528463      -2.572239       8.755639          -0.000000
          143              C       7.766622      16.104831       2.312982      -0.162652      39.231395 0.46275163E+03  0.11116946E+05                                10.270712                            7.315409      -0.082760       1.938036                    0.999332      30.693350      90.964593       0.587906       0.433671      -1.047147       0.004422      -0.011404       0.007476       0.014335      -0.036186       0.009968       0.009190      -0.004455       0.056800      -0.048449       0.021658       0.026791             14.094761      18.431330       9.895221       1.735142      15.606216      -1.005397       8.246738           0.000000
          144              C       7.180693      15.047702       3.001345       0.025466      38.736503 0.43949150E+03  0.10336719E+05                                10.088465                            7.060961      -0.124310       1.963922                    0.999284      27.486969      78.446495       0.612161       0.425411      -1.060966       0.004994       0.007405      -0.019045       0.021035       0.012223       0.005750       0.003906       0.004501      -0.032350      -0.012449      -0.006957       0.019406             13.829266      17.080206       7.684468       3.540708      13.883797      -1.504783      10.523793          -0.000000
          145              C       7.768670      14.562160       4.162958       0.039508      37.827531 0.43642167E+03  0.10244832E+05                                 9.940020                            7.042308      -0.120070       1.964165                    0.999399      27.395279      78.067135       0.612283       0.426143      -1.060688       0.011604      -0.004082       0.008218       0.014794       0.009081      -0.010380      -0.006142      -0.003950      -0.020193      -0.013816      -0.004167       0.017983             13.497961      12.780665       6.827856       0.841426      16.768441      -4.678558      10.944776           0.000000
          146              C       8.942576      15.133747       4.638257      -0.138278      34.745531 0.42734286E+03  0.10020143E+05                                 9.342059                            6.936811       0.090056       2.002676                    0.999576      29.390248      84.832878       0.618634       0.422255      -1.058769       0.006548       0.000872      -0.012206       0.013878      -0.010085       0.018057      -0.008897       0.004277       0.053453      -0.020201      -0.010960       0.031161             12.004821      12.373906       7.553579      -0.314811      15.002137      -2.958641       8.638420           0.000000
          147              C       9.528504      16.190876       3.951942      -0.084332      33.690902 0.43609423E+03  0.10305796E+05                                 9.300903                            7.097038      -0.074752       1.956452                    0.999477      29.246487      85.519524       0.598411       0.433117      -1.049158      -0.016092      -0.011046      -0.011494       0.022651      -0.000799       0.014737       0.016075       0.006295      -0.023094      -0.025008       0.004660       0.020348             11.908606      12.494332       7.331656      -0.112912      14.524084      -2.572950       8.707401           0.000001
          148              C      10.901133       7.508485       8.192751       0.648271      22.505219 0.22214839E+03  0.44876453E+04                                 7.504886                            5.364734      -0.200995       2.004757                    0.999367      21.647235      60.815973       0.624089       0.485830      -1.007541      -0.023975       0.048462       0.027249       0.060547       0.064251      -0.026204      -0.077571      -0.010379       0.034410      -0.088225      -0.027441       0.115667              9.764433      10.361522      -5.436847      -0.360817      11.529628       2.942479       7.402148           0.000001
          149              C      11.546473       6.432918       7.455219      -0.027213      39.566322 0.42669212E+03  0.99256811E+04                                10.123423                            6.850943       0.020287       2.014999                    0.999283      27.107462      76.030745       0.638327       0.412494      -1.073067       0.007799      -0.035441      -0.038058       0.052586      -0.011190       0.012619      -0.011339       0.001285      -0.044114      -0.021835      -0.003849       0.025684             14.775225      18.041582     -11.053310       0.013037      17.528455       2.572240       8.755636          -0.000000
          150              C      12.720378       5.861331       7.930518      -0.162652      39.231387 0.46275189E+03  0.11116953E+05                                10.270710                            7.315412      -0.082760       1.938036                    0.999332      30.693349      90.964586       0.587906       0.433671      -1.047147      -0.004422      -0.011404      -0.007476       0.014335       0.036186       0.009968      -0.009190      -0.004455       0.056800      -0.048449       0.021658       0.026791             14.094755      18.431313      -9.895209       1.735141      15.606210       1.005400       8.246741           0.000000
          151              C      13.306306       4.804201       7.242154       0.025466      38.736477 0.43949140E+03  0.10336716E+05                                10.088461                            7.060960      -0.124310       1.963922                    0.999284      27.486968      78.446489       0.612161       0.425411      -1.060966      -0.004994       0.007405       0.019045       0.021035      -0.012223       0.005750      -0.003906       0.004501      -0.032350      -0.012449      -0.006957       0.019406             13.829254      17.080179      -7.684445       3.540710      13.883781       1.504792      10.523802          -0.000000
          152              C      12.718330       4.318660       6.080542       0.039508      37.827508 0.43642121E+03  0.10244818E+05                                 9.940015                            7.042304      -0.120070       1.964165                    0.999399      27.395279      78.067133       0.612284       0.426143      -1.060688      -0.011604      -0.004082      -0.008218       0.014794      -0.009081      -0.010380       0.006142      -0.003950      -0.020193      -0.013816      -0.004167       0.017983             13.497954      12.780652      -6.827843       0.841430      16.768427       4.678561      10.944782           0.000000
          153              C      11.544424       4.890247       5.605243      -0.138278      34.745532 0.42734290E+03  0.10020144E+05                                 9.342059                            6.936811       0.090056       2.002676                    0.999576      29.390250      84.832887       0.618634       0.422255      -1.058769      -0.006548       0.000872       0.012206       0.013878       0.010085       0.018057       0.008897       0.004277       0.053452      -0.020201      -0.010960       0.031161             12.004821      12.373907      -7.553578      -0.314810      15.002136       2.958640       8.638420           0.000000
          154              C      10.958496       5.947376       6.291558      -0.084332      33.690922 0.43609457E+03  0.10305805E+05                                 9.300906                            7.097040      -0.074752       1.956452                    0.999477      29.246488      85.519526       0.598411       0.433117      -1.049158       0.016092      -0.011046       0.011494       0.022651       0.000799       0.014737      -0.016075       0.006295      -0.023094      -0.025008       0.004660       0.020348             11.908610      12.494338      -7.331660      -0.112913      14.524089       2.572951       8.707403           0.000001
          155              C      19.829367      12.978514      18.436251       0.648271      22.505202 0.22214829E+03  0.44876428E+04                                 7.504882                            5.364732      -0.200995       2.004757                    0.999367      21.647234      60.815969       0.624089       0.485830      -1.007541       0.023975      -0.048462       0.027249       0.060547       0.064251       0.026204       0.077571      -0.010379       0.034410      -0.088226      -0.027441       0.115667              9.764425      10.361514      -5.436837       0.360812      11.529614      -2.942475       7.402146           0.000001
          156              C      19.184027      14.054082      17.698719      -0.027213      39.566320 0.42669225E+03  0.99256848E+04                                10.123424                            6.850945       0.020287       2.014999                    0.999283      27.107461      76.030741       0.638327       0.412494      -1.073067      -0.007799       0.035441      -0.038058       0.052586      -0.011190      -0.012619       0.011339       0.001285      -0.044114      -0.021835      -0.003849       0.025684             14.775225      18.041585     -11.053311      -0.013039      17.528455      -2.572238       8.755635          -0.000000
          157              C      18.010122      14.625669      18.174018      -0.162652      39.231382 0.46275176E+03  0.11116950E+05                                10.270709                            7.315410      -0.082760       1.938036                    0.999332      30.693349      90.964587       0.587906       0.433671      -1.047147       0.004422       0.011404      -0.007476       0.014335       0.036186      -0.009968       0.009190      -0.004455       0.056800      -0.048449       0.021658       0.026791             14.094753      18.431315      -9.895209      -1.735140      15.606205      -1.005399       8.246739           0.000000
          158              C      17.424193      15.682798      17.485654       0.025466      38.736496 0.43949150E+03  0.10336719E+05                                10.088464                            7.060961      -0.124310       1.963922                    0.999284      27.486969      78.446495       0.612161       0.425411      -1.060966       0.004994      -0.007405       0.019045       0.021035      -0.012223      -0.005750       0.003906       0.004501      -0.032350      -0.012449      -0.006957       0.019406             13.829261      17.080196      -7.684456      -3.540712      13.883787      -1.504787      10.523801          -0.000000
          159              C      18.012170      16.168340      16.324042       0.039508      37.827512 0.43642108E+03  0.10244815E+05                                 9.940016                            7.042303      -0.120070       1.964165                    0.999399      27.395279      78.067134       0.612284       0.426143      -1.060688       0.011604       0.004082      -0.008218       0.014794      -0.009081       0.010380      -0.006142      -0.003950      -0.020193      -0.013816      -0.004167       0.017983             13.497955      12.780660      -6.827850      -0.841429      16.768430      -4.678558      10.944776          -0.000000
          160              C      19.186075      15.596753      15.848743      -0.138278      34.745541 0.42734290E+03  0.10020144E+05                                 9.342061                            6.936811       0.090056       2.002676                    0.999576      29.390248      84.832879       0.618634       0.422255      -1.058769       0.006548      -0.000872       0.012206       0.013878       0.010085      -0.018057      -0.008897       0.004277       0.053453      -0.020201      -0.010960       0.031161             12.004824      12.373917      -7.553585       0.314807      15.002138      -2.958636       8.638418           0.000000
          161              C      19.772004      14.539624      16.535058      -0.084332      33.690925 0.43609466E+03  0.10305808E+05                                 9.300907                            7.097041      -0.074752       1.956452                    0.999477      29.246487      85.519523       0.598411       0.433117      -1.049158      -0.016092       0.011046       0.011494       0.022651       0.000799      -0.014737       0.016075       0.006295      -0.023094      -0.025008       0.004660       0.020348             11.908613      12.494346      -7.331665       0.112913      14.524090      -2.572948       8.707402           0.000001
          162              C       0.657633       2.735014      12.294249       0.648271      22.505205 0.22214831E+03  0.44876432E+04                                 7.504882                            5.364732      -0.200995       2.004757                    0.999367      21.647235      60.815971       0.624089       0.485830      -1.007541      -0.023975      -0.048462      -0.027249       0.060547      -0.064251       0.026204      -0.077571      -0.010379       0.034410      -0.088225      -0.027441       0.115667              9.764426      10.361515       5.436838       0.360812      11.529616       2.942476       7.402147           0.000001
          163              C       1.302973       3.810582      13.031781      -0.027213      39.566334 0.42669230E+03  0.99256862E+04                                10.123426                            6.850945       0.020287       2.014999                    0.999283      27.107462      76.030745       0.638327       0.412494      -1.073067       0.007799       0.035441       0.038058       0.052586       0.011190      -0.012619      -0.011339       0.001285      -0.044114      -0.021835      -0.003849       0.025684             14.775231      18.041591      11.053317      -0.013038      17.528464       2.572239       8.755637          -0.000000
          164              C       2.476878       4.382169      12.556482      -0.162652      39.231377 0.46275144E+03  0.11116940E+05                                10.270708                            7.315408      -0.082760       1.938036                    0.999332      30.693348      90.964582       0.587906       0.433671      -1.047147      -0.004422       0.011404       0.007476       0.014335      -0.036186      -0.009968      -0.009190      -0.004455       0.056800      -0.048449       0.021658       0.026791             14.094753      18.431310       9.895209      -1.735139      15.606210       1.005401       8.246738           0.000000
          165              C       3.062806       5.439298      13.244845       0.025466      38.736493 0.43949142E+03  0.10336716E+05                                10.088464                            7.060960      -0.124310       1.963922                    0.999284      27.486968      78.446490       0.612161       0.425411      -1.060966      -0.004994      -0.007405      -0.019045       0.021035       0.012223      -0.005750      -0.003906       0.004501      -0.032350      -0.012449      -0.006957       0.019406             13.829262      17.080190       7.684463      -3.540700      13.883800       1.504793      10.523795          -0.000000
          166              C       2.474830       5.924840      14.406458       0.039508      37.827522 0.43642136E+03  0.10244823E+05                                 9.940018                            7.042305      -0.120069       1.964165                    0.999399      27.395278      78.067130       0.612284       0.426143      -1.060688      -0.011604       0.004082       0.008218       0.014794       0.009081       0.010380       0.006142      -0.003950      -0.020193      -0.013816      -0.004167       0.017983             13.497959      12.780652       6.827849      -0.841422      16.768441       4.678570      10.944784           0.000000
          167              C       1.300924       5.353253      14.881757      -0.138278      34.745523 0.42734283E+03  0.10020142E+05                                 9.342058                            6.936810       0.090056       2.002676                    0.999576      29.390247      84.832873       0.618635       0.422255      -1.058769      -0.006548      -0.000872      -0.012206       0.013878      -0.010085      -0.018057       0.008897       0.004277       0.053453      -0.020201      -0.010960       0.031161             12.004819      12.373902       7.553578       0.314813      15.002136       2.958642       8.638419           0.000000
          168              C       0.714996       4.296124      14.195442      -0.084332      33.690920 0.43609454E+03  0.10305805E+05                                 9.300906                            7.097040      -0.074752       1.956452                    0.999477      29.246487      85.519524       0.598411       0.433117      -1.049158       0.016092       0.011047      -0.011494       0.022651      -0.000799      -0.014737      -0.016075       0.006295      -0.023094      -0.025008       0.004660       0.020348             11.908611      12.494338       7.331661       0.112914      14.524091       2.572951       8.707403           0.000001
          169              C       4.464117       7.172499       7.856764       0.648271      22.505204 0.22214831E+03  0.44876432E+04                                 7.504882                            5.364733      -0.200995       2.004757                    0.999367      21.647235      60.815972       0.624089       0.485830      -1.007541       0.023975      -0.027249      -0.048462       0.060547      -0.026204       0.064251      -0.077571      -0.022395      -0.001636      -0.088225      -0.027441       0.115667              9.764426      10.361515      -0.360812      -5.436838       7.402146       2.942475      11.529615           0.000001
          170              C       3.818777       7.910031       8.932332      -0.027213      39.566332 0.42669230E+03  0.99256862E+04                                10.123425                            6.850945       0.020287       2.014999                    0.999283      27.107462      76.030744       0.638327       0.412494      -1.073067      -0.007799       0.038058       0.035441       0.052586       0.012619      -0.011190      -0.011339       0.022700       0.020129      -0.021835      -0.003849       0.025684             14.775230      18.041592       0.013040     -11.053316       8.755637       2.572237      17.528460          -0.000000
          171              C       2.644872       7.434732       9.503919      -0.162652      39.231385 0.46275158E+03  0.11116944E+05                                10.270709                            7.315408      -0.082760       1.938036                    0.999332      30.693349      90.964586       0.587906       0.433671      -1.047147       0.004422       0.007476       0.011404       0.014335       0.009968       0.036186      -0.009190      -0.030627      -0.021717      -0.048449       0.021658       0.026791             14.094755      18.431320       1.735141      -9.895214       8.246737       1.005397      15.606210           0.000000
          172              C       2.058943       8.123095      10.561048       0.025466      38.736503 0.43949147E+03  0.10336718E+05                                10.088466                            7.060961      -0.124309       1.963922                    0.999284      27.486967      78.446488       0.612161       0.425411      -1.060966       0.004994      -0.019045      -0.007405       0.021035       0.005750      -0.012223      -0.003906       0.018425       0.009424      -0.012449      -0.006957       0.019406             13.829266      17.080207       3.540709      -7.684469      10.523794       1.504783      13.883797          -0.000000
          173              C       2.646920       9.284708      11.046590       0.039508      37.827522 0.43642139E+03  0.10244824E+05                                 9.940018                            7.042306      -0.120069       1.964165                    0.999399      27.395278      78.067131       0.612284       0.426143      -1.060688       0.011604       0.008218       0.004082       0.014794      -0.010380      -0.009081       0.006142       0.008122       0.016021      -0.013816      -0.004167       0.017983             13.497958      12.780664       0.841428      -6.827856      10.944773       4.678554      16.768437           0.000000
          174              C       3.820825       9.760007      10.475003      -0.138278      34.745542 0.42734292E+03  0.10020145E+05                                 9.342061                            6.936811       0.090056       2.002676                    0.999576      29.390249      84.832885       0.618634       0.422255      -1.058769       0.006548      -0.012206      -0.000872       0.013878       0.018057       0.010085       0.008897      -0.024588      -0.033142      -0.020201      -0.010960       0.031161             12.004825      12.373915      -0.314808      -7.553584       8.638419       2.958637      15.002140           0.000000
          175              C       4.406754       9.073692       9.417874      -0.084332      33.690908 0.43609437E+03  0.10305800E+05                                 9.300904                            7.097039      -0.074752       1.956452                    0.999477      29.246488      85.519526       0.598411       0.433117      -1.049158      -0.016092      -0.011494       0.011047       0.022651       0.014737       0.000799      -0.016075       0.014694       0.002104      -0.025008       0.004660       0.020348             11.908608      12.494339      -0.112912      -7.331661       8.707400       2.572947      14.524086           0.000001
          176              C       5.779383      13.314501      18.100264       0.648271      22.505204 0.22214831E+03  0.44876432E+04                                 7.504882                            5.364733      -0.200995       2.004757                    0.999367      21.647235      60.815972       0.624089       0.485830      -1.007541      -0.023975       0.027249      -0.048462       0.060547      -0.026204      -0.064251       0.077571      -0.022395      -0.001636      -0.088225      -0.027441       0.115667              9.764425      10.361514      -0.360813       5.436838       7.402147      -2.942476      11.529615           0.000001
          177              C       6.424723      12.576969      19.175832      -0.027214      39.566328 0.42669230E+03  0.99256862E+04                                10.123425                            6.850945       0.020287       2.014999                    0.999283      27.107462      76.030745       0.638327       0.412494      -1.073067       0.007799      -0.038058       0.035441       0.052586       0.012619       0.011190       0.011339       0.022700       0.020129      -0.021835      -0.003849       0.025684             14.775228      18.041587       0.013038      11.053313       8.755637      -2.572240      17.528459          -0.000000
          178              C       7.598628      13.052268      19.747419      -0.162652      39.231373 0.46275161E+03  0.11116945E+05                                10.270707                            7.315409      -0.082760       1.938036                    0.999332      30.693349      90.964585       0.587906       0.433671      -1.047147      -0.004422      -0.007476       0.011404       0.014335       0.009968      -0.036186       0.009190      -0.030627      -0.021717      -0.048449       0.021658       0.026791             14.094749      18.431304       1.735138       9.895203       8.246740      -1.005403      15.606203           0.000000
          179              C       8.184556      12.363904       0.317548       0.025466      38.736483 0.43949138E+03  0.10336715E+05                                10.088463                            7.060960      -0.124309       1.963922                    0.999284      27.486967      78.446488       0.612161       0.425411      -1.060966      -0.004994       0.019045      -0.007405       0.021035       0.005750       0.012223       0.003906       0.018425       0.009424      -0.012449      -0.006957       0.019406             13.829258      17.080181       3.540703       7.684452      10.523801      -1.504797      13.883791          -0.000000
          180              C       7.596580      11.202292       0.803090       0.039508      37.827512 0.43642111E+03  0.10244815E+05                                 9.940016                            7.042303      -0.120069       1.964165                    0.999399      27.395278      78.067128       0.612284       0.426143      -1.060688      -0.011604      -0.008218       0.004082       0.014794      -0.010380       0.009081      -0.006142       0.008122       0.016021      -0.013816      -0.004167       0.017983             13.497956      12.780649       0.841424       6.827845      10.944782      -4.678569      16.768436          -0.000000
          181              C       6.422674      10.726993       0.231503      -0.138278      34.745531 0.42734290E+03  0.10020144E+05                                 9.342059                            6.936811       0.090056       2.002676                    0.999576      29.390249      84.832881       0.618634       0.422255      -1.058769      -0.006548       0.012206      -0.000872       0.013878       0.018057      -0.010085      -0.008897      -0.024588      -0.033142      -0.020201      -0.010960       0.031161             12.004821      12.373906      -0.314812       7.553580       8.638420      -2.958642      15.002138           0.000000
          182              C       5.836746      11.413308      19.661374      -0.084332      33.690901 0.43609425E+03  0.10305796E+05                                 9.300902                            7.097038      -0.074752       1.956452                    0.999477      29.246488      85.519527       0.598411       0.433117      -1.049158       0.016092       0.011494       0.011046       0.022651       0.014737      -0.000799       0.016075       0.014694       0.002104      -0.025008       0.004660       0.020348             11.908605      12.494332      -0.112913       7.331657       8.707400      -2.572949      14.524085           0.000001
          183              C      14.707617       3.071001      12.630235       0.648271      22.505216 0.22214837E+03  0.44876449E+04                                 7.504885                            5.364734      -0.200995       2.004757                    0.999367      21.647234      60.815971       0.624089       0.485830      -1.007541       0.023975       0.027249       0.048462       0.060547       0.026204      -0.064251      -0.077571      -0.022395      -0.001636      -0.088225      -0.027441       0.115667              9.764432      10.361522       0.360817       5.436847       7.402147       2.942478      11.529627           0.000001
          184              C      14.062277       2.333469      11.554668      -0.027213      39.566318 0.42669213E+03  0.99256813E+04                                10.123423                            6.850943       0.020287       2.014999                    0.999283      27.107462      76.030744       0.638327       0.412494      -1.073067      -0.007799      -0.038058      -0.035441       0.052586      -0.012619       0.011190      -0.011339       0.022700       0.020129      -0.021835      -0.003849       0.025684             14.775223      18.041581      -0.013037      11.053310       8.755635       2.572239      17.528453          -0.000000
          185              C      12.888372       2.808768      10.983081      -0.162652      39.231383 0.46275189E+03  0.11116953E+05                                10.270710                            7.315411      -0.082760       1.938036                    0.999332      30.693349      90.964588       0.587906       0.433671      -1.047147       0.004422      -0.007476      -0.011404       0.014335      -0.009968      -0.036186      -0.009190      -0.030627      -0.021717      -0.048449       0.021658       0.026791             14.094753      18.431312      -1.735141       9.895208       8.246740       1.005400      15.606208           0.000000
          186              C      12.302444       2.120404       9.925951       0.025466      38.736479 0.43949142E+03  0.10336716E+05                                10.088461                            7.060960      -0.124310       1.963922                    0.999284      27.486968      78.446491       0.612161       0.425411      -1.060966       0.004994       0.019045       0.007405       0.021035      -0.005750       0.012223      -0.003906       0.018425       0.009424      -0.012449      -0.006957       0.019406             13.829255      17.080183      -3.540712       7.684446      10.523803       1.504790      13.883780          -0.000000
          187              C      12.890420       0.958792       9.440410       0.039508      37.827500 0.43642101E+03  0.10244813E+05                                 9.940014                            7.042302      -0.120069       1.964165                    0.999399      27.395278      78.067130       0.612284       0.426143      -1.060688       0.011604      -0.008218      -0.004082       0.014794       0.010380       0.009081       0.006142       0.008122       0.016021      -0.013816      -0.004167       0.017983             13.497951      12.780656      -0.841431       6.827847      10.944776       4.678554      16.768422          -0.000000
          188              C      14.064325       0.483493      10.011997      -0.138278      34.745542 0.42734293E+03  0.10020145E+05                                 9.342061                            6.936811       0.090056       2.002676                    0.999576      29.390249      84.832883       0.618634       0.422255      -1.058769       0.006548       0.012206       0.000872       0.013878      -0.018057      -0.010085       0.008897      -0.024588      -0.033142      -0.020201      -0.010960       0.031161             12.004824      12.373916       0.314805       7.553583       8.638419       2.958635      15.002136           0.000000
          189              C      14.650254       1.169808      11.069126      -0.084332      33.690905 0.43609437E+03  0.10305800E+05                                 9.300904                            7.097039      -0.074752       1.956452                    0.999477      29.246487      85.519525       0.598411       0.433117      -1.049158      -0.016092       0.011494      -0.011046       0.022651      -0.014737      -0.000799      -0.016075       0.014694       0.002104      -0.025008       0.004660       0.020348             11.908607      12.494337       0.112912       7.331660       8.707400       2.572947      14.524085           0.000001
          190              C      16.022883      17.415999       2.386735       0.648271      22.505220 0.22214839E+03  0.44876452E+04                                 7.504885                            5.364733      -0.200995       2.004757                    0.999367      21.647235      60.815972       0.624089       0.485830      -1.007541      -0.023975      -0.027249       0.048462       0.060547       0.026204       0.064251       0.077571      -0.022395      -0.001636      -0.088225      -0.027441       0.115667              9.764433      10.361524       0.360817      -5.436848       7.402147      -2.942479      11.529629           0.000001
          191              C      16.668223      18.153531       1.311168      -0.027213      39.566331 0.42669213E+03  0.99256813E+04                                10.123425                            6.850943       0.020287       2.014999                    0.999283      27.107462      76.030744       0.638327       0.412494      -1.073067       0.007799       0.038058      -0.035441       0.052586      -0.012619      -0.011190       0.011339       0.022700       0.020129      -0.021835      -0.003849       0.025684             14.775229      18.041590      -0.013038     -11.053315       8.755637      -2.572239      17.528459          -0.000000
          192              C      17.842128      17.678232       0.739581      -0.162652      39.231401 0.46275185E+03  0.11116952E+05                                10.270712                            7.315411      -0.082760       1.938036                    0.999332      30.693349      90.964588       0.587906       0.433671      -1.047147      -0.004422       0.007476      -0.011404       0.014335      -0.009968       0.036186       0.009190      -0.030627      -0.021717      -0.048449       0.021658       0.026791             14.094762      18.431329      -1.735142      -9.895220       8.246739      -1.005397      15.606219           0.000000
          193              C      18.428057      18.366595      20.169451       0.025466      38.736501 0.43949149E+03  0.10336718E+05                                10.088465                            7.060961      -0.124310       1.963922                    0.999284      27.486967      78.446488       0.612161       0.425411      -1.060966      -0.004994      -0.019045       0.007405       0.021035      -0.005750      -0.012223       0.003906       0.018425       0.009424      -0.012449      -0.006957       0.019406             13.829265      17.080204      -3.540714      -7.684462      10.523799      -1.504784      13.883792          -0.000000
          194              C      17.840080      19.528208      19.683910       0.039508      37.827522 0.43642128E+03  0.10244820E+05                                 9.940018                            7.042305      -0.120070       1.964165                    0.999399      27.395278      78.067129       0.612284       0.426143      -1.060688      -0.011604       0.008218      -0.004082       0.014794       0.010380      -0.009081      -0.006142       0.008122       0.016021      -0.013816      -0.004167       0.017983             13.497959      12.780661      -0.841428      -6.827853      10.944778      -4.678559      16.768437           0.000000
          195              C      16.666174      20.003507      20.255497      -0.138278      34.745539 0.42734288E+03  0.10020144E+05                                 9.342061                            6.936811       0.090056       2.002676                    0.999576      29.390249      84.832880       0.618635       0.422255      -1.058769      -0.006548      -0.012206       0.000872       0.013878      -0.018057       0.010085      -0.008897      -0.024588      -0.033142      -0.020201      -0.010960       0.031161             12.004824      12.373910       0.314812      -7.553584       8.638420      -2.958642      15.002143           0.000000
          196              C      16.080246      19.317192       0.825626      -0.084332      33.690926 0.43609455E+03  0.10305805E+05                                 9.300907                            7.097040      -0.074752       1.956452                    0.999477      29.246487      85.519525       0.598411       0.433117      -1.049158       0.016092      -0.011494      -0.011047       0.022651      -0.014737       0.000799       0.016075       0.014694       0.002104      -0.025008       0.004660       0.020348             11.908613      12.494341       0.112914      -7.331662       8.707405      -2.572952      14.524093           0.000001
          197              C      17.415999       2.386735      16.022883       0.648271      22.505219 0.22214838E+03  0.44876450E+04                                 7.504885                            5.364733      -0.200995       2.004757                    0.999367      21.647234      60.815968       0.624089       0.485830      -1.007541      -0.027249       0.048462      -0.023975       0.060547       0.077571       0.026204       0.064251       0.012015      -0.032774      -0.088225      -0.027441       0.115667              9.764433       7.402147      -2.942479       0.360817      11.529629      -5.436848      10.361524           0.000001
          198              C      18.153531       1.311168      16.668223      -0.027213      39.566331 0.42669213E+03  0.99256811E+04                                10.123424                            6.850943       0.020287       2.014999                    0.999283      27.107462      76.030742       0.638327       0.412494      -1.073067       0.038058      -0.035441       0.007799       0.052586       0.011339      -0.012619      -0.011190      -0.021414       0.023985      -0.021835      -0.003849       0.025684             14.775228       8.755637      -2.572239      -0.013038      17.528459     -11.053314      18.041589          -0.000000
          199              C      17.678232       0.739581      17.842128      -0.162652      39.231404 0.46275188E+03  0.11116953E+05                                10.270713                            7.315411      -0.082760       1.938036                    0.999332      30.693349      90.964588       0.587906       0.433671      -1.047147       0.007476      -0.011404      -0.004422       0.014335       0.009190      -0.009968       0.036186       0.026172      -0.035082      -0.048449       0.021658       0.026791             14.094763       8.246739      -1.005397      -1.735142      15.606220      -9.895222      18.431330           0.000000
          200              C      18.366595      20.169451      18.428057       0.025466      38.736506 0.43949154E+03  0.10336720E+05                                10.088466                            7.060961      -0.124310       1.963922                    0.999284      27.486969      78.446497       0.612161       0.425411      -1.060966      -0.019045       0.007405      -0.004994       0.021035       0.003906      -0.005750      -0.012223      -0.013924       0.022926      -0.012449      -0.006957       0.019406             13.829266      10.523800      -1.504784      -3.540714      13.883793      -7.684463      17.080206          -0.000000
          201              C      19.528208      19.683910      17.840080       0.039508      37.827521 0.43642128E+03  0.10244820E+05                                 9.940017                            7.042304      -0.120070       1.964165                    0.999399      27.395278      78.067129       0.612284       0.426143      -1.060688       0.008218      -0.004082      -0.011604       0.014794      -0.006142       0.010380      -0.009081      -0.012072       0.004172      -0.013816      -0.004167       0.017983             13.497958      10.944778      -4.678559      -0.841428      16.768436      -6.827853      12.780661          -0.000000
          202              C      20.003507      20.255497      16.666174      -0.138278      34.745539 0.42734287E+03  0.10020143E+05                                 9.342060                            6.936810       0.090056       2.002676                    0.999576      29.390249      84.832880       0.618635       0.422255      -1.058769      -0.012206       0.000872      -0.006548       0.013878      -0.008897      -0.018057       0.010085       0.028865      -0.020311      -0.020201      -0.010960       0.031161             12.004824       8.638420      -2.958642       0.314812      15.002142      -7.553583      12.373910           0.000000
          203              C      19.317192       0.825626      16.080246      -0.084332      33.690925 0.43609455E+03  0.10305805E+05                                 9.300907                            7.097040      -0.074752       1.956452                    0.999477      29.246487      85.519522       0.598411       0.433117      -1.049158      -0.011494      -0.011046       0.016092       0.022651       0.016075      -0.014737       0.000799      -0.008399       0.020990      -0.025008       0.004660       0.020348             11.908612       8.707404      -2.572952       0.112914      14.524092      -7.331662      12.494340           0.000001
          204              C       3.071001      12.630235      14.707617       0.648271      22.505218 0.22214839E+03  0.44876453E+04                                 7.504885                            5.364733      -0.200995       2.004757                    0.999367      21.647235      60.815971       0.624089       0.485830      -1.007541       0.027249       0.048462       0.023975       0.060547      -0.077571       0.026204      -0.064251       0.012015      -0.032774      -0.088225      -0.027441       0.115667              9.764432       7.402147       2.942478       0.360816      11.529627       5.436847      10.361521           0.000001
          205              C       2.333469      11.554668      14.062277      -0.027213      39.566318 0.42669213E+03  0.99256813E+04                                10.123423                            6.850943       0.020287       2.014999                    0.999283      27.107462      76.030743       0.638327       0.412494      -1.073067      -0.038058      -0.035441      -0.007799       0.052586      -0.011339      -0.012619       0.011190      -0.021414       0.023985      -0.021835      -0.003849       0.025684             14.775223       8.755635       2.572239      -0.013037      17.528453      11.053310      18.041581          -0.000000
          206              C       2.808768      10.983081      12.888372      -0.162652      39.231383 0.46275188E+03  0.11116953E+05                                10.270709                            7.315411      -0.082760       1.938036                    0.999332      30.693349      90.964586       0.587906       0.433671      -1.047147      -0.007476      -0.011404       0.004422       0.014335      -0.009190      -0.009968      -0.036186       0.026172      -0.035082      -0.048449       0.021658       0.026791             14.094753       8.246740       1.005400      -1.735141      15.606208       9.895208      18.431312           0.000000
          207              C       2.120404       9.925951      12.302444       0.025466      38.736481 0.43949144E+03  0.10336717E+05                                10.088462                            7.060960      -0.124310       1.963922                    0.999284      27.486969      78.446494       0.612161       0.425411      -1.060966       0.019045       0.007405       0.004994       0.021035      -0.003906      -0.005750       0.012223      -0.013924       0.022926      -0.012449      -0.006957       0.019406             13.829256      10.523803       1.504790      -3.540713      13.883780       7.684446      17.080184          -0.000000
          208              C       0.958792       9.440410      12.890420       0.039508      37.827499 0.43642101E+03  0.10244812E+05                                 9.940013                            7.042302      -0.120069       1.964165                    0.999399      27.395278      78.067128       0.612284       0.426143      -1.060688      -0.008218      -0.004082       0.011604       0.014794       0.006142       0.010380       0.009081      -0.012071       0.004172      -0.013816      -0.004167       0.017983             13.497950      10.944775       4.678553      -0.841431      16.768421       6.827846      12.780655          -0.000000
          209              C       0.483493      10.011997      14.064325      -0.138278      34.745540 0.42734291E+03  0.10020144E+05                                 9.342060                            6.936811       0.090056       2.002676                    0.999576      29.390248      84.832876       0.618635       0.422255      -1.058769       0.012206       0.000872       0.006548       0.013878       0.008897      -0.018057      -0.010085       0.028865      -0.020311      -0.020201      -0.010960       0.031161             12.004823       8.638419       2.958635       0.314805      15.002136       7.553583      12.373915           0.000000
          210              C       1.169808      11.069126      14.650254      -0.084332      33.690904 0.43609436E+03  0.10305800E+05                                 9.300903                            7.097039      -0.074752       1.956452                    0.999477      29.246487      85.519523       0.598411       0.433117      -1.049158       0.011494      -0.011047      -0.016092       0.022651      -0.016075      -0.014737      -0.000799      -0.008399       0.020990      -0.025008       0.004660       0.020348             11.908607       8.707399       2.572946       0.112912      14.524084       7.331659      12.494337           0.000001
          211              C      13.314501      18.100264       5.779383       0.648271      22.505203 0.22214829E+03  0.44876428E+04                                 7.504882                            5.364733      -0.200995       2.004757                    0.999367      21.647234      60.815970       0.624089       0.485830      -1.007541       0.027249      -0.048462      -0.023975       0.060547       0.077571      -0.026204      -0.064251       0.012015      -0.032774      -0.088225      -0.027441       0.115667              9.764426       7.402147      -2.942476      -0.360813      11.529615       5.436838      10.361515           0.000001
          212              C      12.576969      19.175832       6.424723      -0.027213      39.566327 0.42669231E+03  0.99256862E+04                                10.123424                            6.850945       0.020287       2.014999                    0.999283      27.107462      76.030743       0.638327       0.412494      -1.073067      -0.038058       0.035441       0.007799       0.052586       0.011339       0.012619       0.011190      -0.021414       0.023985      -0.021835      -0.003849       0.025684             14.775227       8.755637      -2.572240       0.013038      17.528458      11.053312      18.041585          -0.000000
          213              C      13.052268      19.747419       7.598628      -0.162652      39.231375 0.46275162E+03  0.11116945E+05                                10.270707                            7.315409      -0.082760       1.938036                    0.999332      30.693349      90.964585       0.587906       0.433671      -1.047147      -0.007476       0.011404      -0.004422       0.014335       0.009190       0.009968      -0.036186       0.026172      -0.035082      -0.048449       0.021658       0.026791             14.094750       8.246740      -1.005403       1.735138      15.606205       9.895204      18.431305           0.000000
          214              C      12.363904       0.317548       8.184556       0.025466      38.736487 0.43949143E+03  0.10336717E+05                                10.088463                            7.060960      -0.124310       1.963922                    0.999284      27.486969      78.446495       0.612161       0.425411      -1.060966       0.019045      -0.007405      -0.004994       0.021035       0.003906       0.005750       0.012223      -0.013924       0.022926      -0.012449      -0.006957       0.019406             13.829259      10.523801      -1.504796       3.540704      13.883792       7.684452      17.080182          -0.000000
          215              C      11.202292       0.803090       7.596580       0.039508      37.827513 0.43642111E+03  0.10244815E+05                                 9.940016                            7.042303      -0.120070       1.964165                    0.999399      27.395278      78.067130       0.612284       0.426143      -1.060688      -0.008218       0.004082      -0.011604       0.014794      -0.006142      -0.010380       0.009081      -0.012072       0.004172      -0.013816      -0.004167       0.017983             13.497956      10.944783      -4.678568       0.841424      16.768436       6.827845      12.780650           0.000000
          216              C      10.726993       0.231503       6.422674      -0.138278      34.745530 0.42734289E+03  0.10020144E+05                                 9.342059                            6.936811       0.090056       2.002676                    0.999576      29.390249      84.832880       0.618635       0.422255      -1.058769       0.012206      -0.000872      -0.006548       0.013878      -0.008897       0.018057      -0.010085       0.028865      -0.020311      -0.020201      -0.010960       0.031161             12.004821       8.638419      -2.958641      -0.314811      15.002137       7.553579      12.373906           0.000000
          217              C      11.413308      19.661374       5.836746      -0.084332      33.690899 0.43609422E+03  0.10305796E+05                                 9.300902                            7.097038      -0.074752       1.956452                    0.999477      29.246487      85.519524       0.598411       0.433117      -1.049158       0.011494       0.011047       0.016092       0.022651       0.016075       0.014737      -0.000799      -0.008399       0.020990      -0.025008       0.004660       0.020348             11.908605       8.707400      -2.572949      -0.112913      14.524084       7.331657      12.494331           0.000001
          218              C       7.172499       7.856764       4.464117       0.648271      22.505204 0.22214831E+03  0.44876433E+04                                 7.504882                            5.364733      -0.200995       2.004757                    0.999367      21.647235      60.815973       0.624089       0.485830      -1.007541      -0.027249      -0.048462       0.023975       0.060547      -0.077571      -0.026204       0.064251       0.012015      -0.032774      -0.088225      -0.027441       0.115667              9.764426       7.402146       2.942476      -0.360812      11.529616      -5.436839      10.361516           0.000001
          219              C       7.910031       8.932332       3.818777      -0.027213      39.566333 0.42669233E+03  0.99256868E+04                                10.123426                            6.850945       0.020287       2.014999                    0.999283      27.107463      76.030747       0.638327       0.412494      -1.073067       0.038058       0.035441      -0.007799       0.052586      -0.011339       0.012619      -0.011190      -0.021414       0.023985      -0.021835      -0.003849       0.025684             14.775230       8.755637       2.572237       0.013040      17.528461     -11.053316      18.041593          -0.000000
          220              C       7.434732       9.503919       2.644872      -0.162652      39.231390 0.46275164E+03  0.11116946E+05                                10.270710                            7.315409      -0.082760       1.938036                    0.999332      30.693350      90.964591       0.587906       0.433671      -1.047147       0.007476       0.011404       0.004422       0.014335      -0.009190       0.009968       0.036186       0.026172      -0.035082      -0.048449       0.021658       0.026791             14.094758       8.246738       1.005397       1.735141      15.606212      -9.895216      18.431323           0.000000
          221              C       8.123095      10.561048       2.058943       0.025466      38.736506 0.43949150E+03  0.10336719E+05                                10.088467                            7.060961      -0.124310       1.963922                    0.999284      27.486968      78.446494       0.612161       0.425411      -1.060966      -0.019045      -0.007405       0.004994       0.021035      -0.003906       0.005750      -0.012223      -0.013924       0.022926      -0.012449      -0.006957       0.019406             13.829267      10.523795       1.504783       3.540710      13.883798      -7.684470      17.080209          -0.000000
          222              C       9.284708      11.046590       2.646920       0.039508      37.827521 0.43642139E+03  0.10244823E+05                                 9.940018                            7.042306      -0.120069       1.964165                    0.999399      27.395278      78.067129       0.612284       0.426143      -1.060688       0.008218       0.004082       0.011604       0.014794       0.006142      -0.010380      -0.009081      -0.012072       0.004172      -0.013816      -0.004167       0.017983             13.497957      10.944773       4.678554       0.841428      16.768436      -6.827856      12.780663          -0.000000
          223              C       9.760007      10.475003       3.820825      -0.138278      34.745542 0.42734292E+03  0.10020145E+05                                 9.342061                            6.936811       0.090056       2.002676                    0.999576      29.390249      84.832883       0.618634       0.422255      -1.058769      -0.012206      -0.000872       0.006548       0.013878       0.008897       0.018057       0.010085       0.028865      -0.020311      -0.020201      -0.010960       0.031161             12.004824       8.638419       2.958637      -0.314808      15.002139      -7.553584      12.373915           0.000000
          224              C       9.073692       9.417874       4.406754      -0.084332      33.690908 0.43609438E+03  0.10305800E+05                                 9.300904                            7.097039      -0.074752       1.956452                    0.999477      29.246488      85.519527       0.598411       0.433117      -1.049158      -0.011494       0.011047      -0.016092       0.022651      -0.016075       0.014737       0.000799      -0.008399       0.020990      -0.025008       0.004660       0.020348             11.908608       8.707400       2.572947      -0.112912      14.524086      -7.331661      12.494339           0.000001
          225              C      12.630235      14.707617       3.071001       0.648271      22.505218 0.22214839E+03  0.44876453E+04                                 7.504885                            5.364734      -0.200995       2.004757                    0.999367      21.647235      60.815973       0.624089       0.485830      -1.007541       0.048462       0.023975       0.027249       0.060547      -0.064251      -0.077571       0.026204       0.010379       0.034410      -0.088225      -0.027441       0.115667              9.764432      11.529628       5.436847       2.942478      10.361522       0.360817       7.402147           0.000001
          226              C      11.554668      14.062277       2.333469      -0.027213      39.566320 0.42669216E+03  0.99256821E+04                                10.123423                            6.850944       0.020287       2.014999                    0.999283      27.107463      76.030747       0.638327       0.412494      -1.073067      -0.035441      -0.007799      -0.038058       0.052586       0.011190      -0.011339      -0.012619      -0.001285      -0.044114      -0.021835      -0.003849       0.025684             14.775224      17.528454      11.053310       2.572239      18.041582      -0.013037       8.755635          -0.000000
          227              C      10.983081      12.888372       2.808768      -0.162652      39.231386 0.46275191E+03  0.11116954E+05                                10.270710                            7.315412      -0.082760       1.938036                    0.999332      30.693350      90.964591       0.587906       0.433671      -1.047147      -0.011404       0.004422      -0.007476       0.014335      -0.036186      -0.009190      -0.009968       0.004455       0.056800      -0.048449       0.021658       0.026791             14.094754      15.606209       9.895209       1.005400      18.431313      -1.735141       8.246740           0.000000
          228              C       9.925951      12.302444       2.120404       0.025466      38.736481 0.43949144E+03  0.10336717E+05                                10.088462                            7.060960      -0.124310       1.963922                    0.999284      27.486969      78.446494       0.612161       0.425411      -1.060966       0.007405       0.004994       0.019045       0.021035       0.012223      -0.003906      -0.005750      -0.004501      -0.032350      -0.012449      -0.006957       0.019406             13.829256      13.883780       7.684446       1.504790      17.080184      -3.540713      10.523803          -0.000000
          229              C       9.440410      12.890420       0.958792       0.039508      37.827499 0.43642101E+03  0.10244813E+05                                 9.940014                            7.042302      -0.120069       1.964165                    0.999399      27.395278      78.067129       0.612284       0.426143      -1.060688      -0.004082       0.011604      -0.008218       0.014794       0.009081       0.006142       0.010380       0.003950      -0.020193      -0.013816      -0.004167       0.017983             13.497951      16.768421       6.827846       4.678554      12.780655      -0.841431      10.944776           0.000000
          230              C      10.011997      14.064325       0.483493      -0.138278      34.745537 0.42734287E+03  0.10020143E+05                                 9.342060                            6.936811       0.090056       2.002676                    0.999576      29.390246      84.832870       0.618635       0.422255      -1.058769       0.000872       0.006548       0.012206       0.013878      -0.010085       0.008897      -0.018057      -0.004277       0.053453      -0.020201      -0.010960       0.031161             12.004823      15.002135       7.553582       2.958635      12.373915       0.314805       8.638418           0.000000
          231              C      11.069126      14.650254       1.169808      -0.084332      33.690902 0.43609433E+03  0.10305799E+05                                 9.300903                            7.097039      -0.074752       1.956453                    0.999477      29.246486      85.519519       0.598411       0.433117      -1.049158      -0.011046      -0.016092       0.011494       0.022651      -0.000799      -0.016075      -0.014737      -0.006295      -0.023094      -0.025008       0.004660       0.020348             11.908606      14.524083       7.331659       2.572946      12.494336       0.112912       8.707399           0.000001
          232              C       2.386735      16.022883      17.415999       0.648271      22.505219 0.22214838E+03  0.44876450E+04                                 7.504886                            5.364734      -0.200995       2.004757                    0.999367      21.647234      60.815969       0.624089       0.485830      -1.007541       0.048462      -0.023975      -0.027249       0.060547       0.064251       0.077571       0.026204       0.010379       0.034410      -0.088225      -0.027441       0.115667              9.764433      11.529629      -5.436848      -2.942479      10.361524       0.360817       7.402147           0.000001
          233              C       1.311168      16.668223      18.153531      -0.027213      39.566330 0.42669213E+03  0.99256811E+04                                10.123424                            6.850943       0.020287       2.014999                    0.999283      27.107462      76.030742       0.638327       0.412494      -1.073067      -0.035441       0.007799       0.038058       0.052586      -0.011190       0.011339      -0.012619      -0.001285      -0.044114      -0.021835      -0.003849       0.025684             14.775228      17.528458     -11.053314      -2.572239      18.041589      -0.013038       8.755637          -0.000000
          234              C       0.739581      17.842128      17.678232      -0.162652      39.231402 0.46275186E+03  0.11116952E+05                                10.270713                            7.315411      -0.082760       1.938036                    0.999332      30.693349      90.964587       0.587906       0.433671      -1.047147      -0.011404      -0.004422       0.007476       0.014335       0.036186       0.009190      -0.009968       0.004455       0.056800      -0.048449       0.021658       0.026791             14.094763      15.606219      -9.895221      -1.005397      18.431329      -1.735142       8.246739           0.000000
          235              C      20.169451      18.428057      18.366595       0.025466      38.736505 0.43949154E+03  0.10336720E+05                                10.088466                            7.060961      -0.124310       1.963922                    0.999284      27.486969      78.446494       0.612161       0.425411      -1.060966       0.007405      -0.004994      -0.019045       0.021035      -0.012223       0.003906      -0.005750      -0.004501      -0.032350      -0.012449      -0.006957       0.019406             13.829265      13.883792      -7.684462      -1.504784      17.080204      -3.540714      10.523799          -0.000000
          236              C      19.683910      17.840080      19.528208       0.039508      37.827523 0.43642130E+03  0.10244821E+05                                 9.940018                            7.042305      -0.120069       1.964165                    0.999399      27.395279      78.067132       0.612284       0.426143      -1.060688      -0.004082      -0.011604       0.008218       0.014794      -0.009081      -0.006142       0.010380       0.003950      -0.020193      -0.013816      -0.004167       0.017983             13.497959      16.768437      -6.827853      -4.678559      12.780661      -0.841428      10.944778           0.000000
          237              C      20.255497      16.666174      20.003507      -0.138278      34.745540 0.42734289E+03  0.10020144E+05                                 9.342061                            6.936811       0.090056       2.002676                    0.999576      29.390249      84.832882       0.618634       0.422255      -1.058769       0.000872      -0.006548      -0.012206       0.013878       0.010085      -0.008897      -0.018057      -0.004277       0.053453      -0.020201      -0.010960       0.031161             12.004825      15.002144      -7.553584      -2.958642      12.373911       0.314812       8.638420           0.000000
          238              C       0.825626      16.080246      19.317192      -0.084332      33.690926 0.43609456E+03  0.10305805E+05                                 9.300907                            7.097040      -0.074752       1.956452                    0.999477      29.246488      85.519525       0.598411       0.433117      -1.049158      -0.011047       0.016092      -0.011494       0.022651       0.000799       0.016075      -0.014737      -0.006295      -0.023094      -0.025008       0.004660       0.020348             11.908612      14.524093      -7.331662      -2.572952      12.494340       0.112914       8.707404           0.000001
          239              C       7.856764       4.464117       7.172499       0.648271      22.505203 0.22214829E+03  0.44876429E+04                                 7.504882                            5.364733      -0.200995       2.004757                    0.999367      21.647234      60.815970       0.624089       0.485830      -1.007541      -0.048462       0.023975      -0.027249       0.060547       0.064251      -0.077571      -0.026204       0.010379       0.034410      -0.088225      -0.027441       0.115667              9.764426      11.529616      -5.436838       2.942475      10.361516      -0.360812       7.402146           0.000001
          240              C       8.932332       3.818777       7.910031      -0.027213      39.566330 0.42669230E+03  0.99256859E+04                                10.123425                            6.850945       0.020287       2.014999                    0.999283      27.107462      76.030740       0.638327       0.412494      -1.073067       0.035441      -0.007799       0.038058       0.052586      -0.011190      -0.011339       0.012619      -0.001285      -0.044114      -0.021835      -0.003849       0.025684             14.775228      17.528458     -11.053315       2.572237      18.041590       0.013040       8.755636          -0.000000
          241              C       9.503919       2.644872       7.434732      -0.162652      39.231385 0.46275158E+03  0.11116944E+05                                10.270709                            7.315409      -0.082760       1.938036                    0.999332      30.693348      90.964581       0.587906       0.433671      -1.047147       0.011404       0.004422       0.007476       0.014335       0.036186      -0.009190       0.009968       0.004455       0.056800      -0.048449       0.021658       0.026791             14.094756      15.606210      -9.895215       1.005397      18.431320       1.735141       8.246737           0.000000
          242              C      10.561048       2.058943       8.123095       0.025466      38.736505 0.43949149E+03  0.10336718E+05                                10.088466                            7.060961      -0.124310       1.963922                    0.999284      27.486968      78.446492       0.612161       0.425411      -1.060966      -0.007405       0.004994      -0.019045       0.021035      -0.012223      -0.003906       0.005750      -0.004501      -0.032350      -0.012449      -0.006957       0.019406             13.829267      13.883797      -7.684469       1.504783      17.080208       3.540709      10.523795          -0.000000
          243              C      11.046590       2.646920       9.284708       0.039508      37.827523 0.43642142E+03  0.10244824E+05                                 9.940018                            7.042306      -0.120069       1.964165                    0.999399      27.395279      78.067132       0.612284       0.426143      -1.060688       0.004082       0.011604       0.008218       0.014794      -0.009081       0.006142      -0.010380       0.003950      -0.020193      -0.013816      -0.004167       0.017983             13.497958      16.768436      -6.827856       4.678554      12.780664       0.841428      10.944773           0.000000
          244              C      10.475003       3.820825       9.760007      -0.138278      34.745541 0.42734292E+03  0.10020145E+05                                 9.342060                            6.936811       0.090056       2.002676                    0.999576      29.390249      84.832880       0.618635       0.422255      -1.058769      -0.000872       0.006548      -0.012206       0.013878       0.010085       0.008897       0.018057      -0.004277       0.053453      -0.020201      -0.010960       0.031161             12.004824      15.002138      -7.553583       2.958637      12.373914      -0.314807       8.638419           0.000000
          245              C       9.417874       4.406754       9.073692      -0.084332      33.690907 0.43609437E+03  0.10305800E+05                                 9.300904                            7.097039      -0.074752       1.956452                    0.999477      29.246488      85.519525       0.598411       0.433117      -1.049158       0.011047      -0.016092      -0.011494       0.022651       0.000799      -0.016075       0.014737      -0.006295      -0.023094      -0.025008       0.004660       0.020348             11.908608      14.524086      -7.331661       2.572947      12.494339      -0.112912       8.707400           0.000001
          246              C      18.100264       5.779383      13.314501       0.648271      22.505202 0.22214829E+03  0.44876427E+04                                 7.504882                            5.364733      -0.200995       2.004757                    0.999367      21.647234      60.815970       0.624089       0.485830      -1.007541      -0.048462      -0.023975       0.027249       0.060547      -0.064251       0.077571      -0.026204       0.010379       0.034410      -0.088225      -0.027441       0.115667              9.764425      11.529615       5.436837      -2.942476      10.361514      -0.360813       7.402147           0.000001
          247              C      19.175832       6.424723      12.576969      -0.027213      39.566326 0.42669230E+03  0.99256861E+04                                10.123424                            6.850945       0.020287       2.014999                    0.999283      27.107462      76.030741       0.638327       0.412494      -1.073067       0.035441       0.007799      -0.038058       0.052586       0.011190       0.011339       0.012619      -0.001285      -0.044114      -0.021835      -0.003849       0.025684             14.775226      17.528457      11.053312      -2.572240      18.041584       0.013038       8.755636          -0.000000
          248              C      19.747419       7.598628      13.052268      -0.162652      39.231373 0.46275160E+03  0.11116945E+05                                10.270707                            7.315409      -0.082760       1.938036                    0.999332      30.693348      90.964582       0.587906       0.433671      -1.047147       0.011404      -0.004422      -0.007476       0.014335      -0.036186       0.009190       0.009968       0.004455       0.056800      -0.048449       0.021658       0.026791             14.094750      15.606204       9.895204      -1.005403      18.431305       1.735138       8.246740           0.000000
          249              C       0.317548       8.184556      12.363904       0.025466      38.736485 0.43949141E+03  0.10336716E+05                                10.088462                            7.060960      -0.124310       1.963922                    0.999284      27.486968      78.446490       0.612161       0.425411      -1.060966      -0.007405      -0.004994       0.019045       0.021035       0.012223       0.003906       0.005750      -0.004501      -0.032350      -0.012449      -0.006957       0.019406             13.829258      13.883791       7.684452      -1.504796      17.080181       3.540703      10.523801          -0.000000
          250              C       0.803090       7.596580      11.202292       0.039508      37.827512 0.43642111E+03  0.10244815E+05                                 9.940016                            7.042303      -0.120069       1.964165                    0.999399      27.395278      78.067129       0.612284       0.426143      -1.060688       0.004082      -0.011604      -0.008218       0.014794       0.009081      -0.006142      -0.010380       0.003950      -0.020193      -0.013816      -0.004167       0.017983             13.497956      16.768436       6.827845      -4.678569      12.780649       0.841424      10.944782           0.000000
          251              C       0.231503       6.422674      10.726993      -0.138278      34.745529 0.42734288E+03  0.10020144E+05                                 9.342059                            6.936811       0.090056       2.002676                    0.999576      29.390248      84.832876       0.618634       0.422255      -1.058769      -0.000872      -0.006548       0.012206       0.013878      -0.010085      -0.008897       0.018057      -0.004277       0.053453      -0.020201      -0.010960       0.031161             12.004821      15.002138       7.553579      -2.958641      12.373906      -0.314812       8.638419           0.000000
          252              C      19.661374       5.836746      11.413308      -0.084332      33.690899 0.43609423E+03  0.10305796E+05                                 9.300902                            7.097038      -0.074752       1.956452                    0.999477      29.246487      85.519524       0.598411       0.433117      -1.049158       0.011047       0.016092       0.011494       0.022651      -0.000799       0.016075       0.014737      -0.006295      -0.023094      -0.025008       0.004660       0.020348             11.908605      14.524084       7.331657      -2.572949      12.494331      -0.112913       8.707400           0.000001
          253              O       1.059178       9.268319      18.401423      -0.590777      29.046831 0.43666330E+03  0.99596762E+04                                 7.300001                            6.310257       0.620970       2.229030                    0.999289      27.613604      70.572982       0.785288       0.341963      -1.153564       0.048772       0.026554      -0.020457       0.059181      -0.041640      -0.027860      -0.023903       0.081415       0.094219      -0.083498       0.025958       0.057540              7.768572       8.286029       0.338874      -3.109675       6.630646       1.065440       8.389040           0.000000
          254              O       2.655115      10.591779      18.096167      -0.630608      44.506233 0.62087183E+03  0.15522961E+05                                10.161859                            7.780414       0.051766       2.049441                    0.994995      29.025151      78.641199       0.670037       0.365624      -1.130102       0.024328      -0.049928      -0.011628       0.056744       0.011864       0.074376      -0.038016      -0.008324      -0.057183      -0.094779       0.021498       0.073281             14.039662       8.773686       2.440968       1.593375      20.077362       8.992343      13.267938           0.000000
          255              O       9.184322      11.218681       8.157923      -0.590777      29.046829 0.43666325E+03  0.99596748E+04                                 7.300000                            6.310257       0.620970       2.229030                    0.999289      27.613604      70.572979       0.785288       0.341963      -1.153564      -0.048772      -0.026554      -0.020457       0.059181      -0.041640       0.027860       0.023903       0.081415       0.094219      -0.083498       0.025958       0.057540              7.768571       8.286029       0.338874       3.109675       6.630645      -1.065439       8.389039           0.000000
          256              O       7.588385       9.895221       7.852667      -0.630608      44.506231 0.62087182E+03  0.15522961E+05                                10.161859                            7.780414       0.051766       2.049441                    0.994995      29.025150      78.641198       0.670037       0.365624      -1.130102      -0.024328       0.049928      -0.011628       0.056744       0.011864      -0.074376       0.038016      -0.008324      -0.057183      -0.094779       0.021498       0.073281             14.039661       8.773687       2.440968      -1.593375      20.077360      -8.992342      13.267937           0.000000
          257              O      19.427822      19.511819      12.329077      -0.590777      29.046820 0.43666306E+03  0.99596693E+04                                 7.299998                            6.310255       0.620970       2.229030                    0.999289      27.613604      70.572978       0.785288       0.341963      -1.153564      -0.048772       0.026554       0.020457       0.059181       0.041640      -0.027860       0.023903       0.081415       0.094219      -0.083498       0.025958       0.057540              7.768568       8.286028      -0.338876      -3.109673       6.630644      -1.065438       8.389033           0.000000
          258              O      17.831885       0.348279      12.634333      -0.630608      44.506218 0.62087165E+03  0.15522955E+05                                10.161856                            7.780413       0.051766       2.049441                    0.994995      29.025150      78.641196       0.670037       0.365624      -1.130102      -0.024328      -0.049928       0.011628       0.056744      -0.011864       0.074376       0.038016      -0.008324      -0.057183      -0.094779       0.021498       0.073281             14.039655       8.773686      -2.440970       1.593374      20.077353      -8.992333      13.267928           0.000000
          259              O      11.302678       0.975181       2.085577      -0.590777      29.046828 0.43666319E+03  0.99596731E+04                                 7.300000                            6.310256       0.620969       2.229029                    0.999289      27.613607      70.572990       0.785288       0.341963      -1.153564       0.048772      -0.026554       0.020457       0.059181       0.041640       0.027860      -0.023903       0.081415       0.094219      -0.083498       0.025958       0.057540              7.768571       8.286031      -0.338876       3.109674       6.630646       1.065439       8.389035           0.000000
          260              O      12.898615      20.138721       2.390833      -0.630608      44.506223 0.62087167E+03  0.15522956E+05                                10.161857                            7.780413       0.051766       2.049441                    0.994995      29.025150      78.641198       0.670037       0.365624      -1.130102       0.024328       0.049928       0.011628       0.056744      -0.011864      -0.074376      -0.038016      -0.008324      -0.057183      -0.094779       0.021498       0.073281             14.039658       8.773687      -2.440969      -1.593374      20.077356       8.992336      13.267930           0.000000
          261              O      18.401423       1.059178       9.268319      -0.590777      29.046835 0.43666337E+03  0.99596781E+04                                 7.300001                            6.310258       0.620970       2.229029                    0.999289      27.613606      70.572988       0.785288       0.341963      -1.153564      -0.020457       0.048772       0.026554       0.059181      -0.027860      -0.023903      -0.041640       0.006402      -0.169231      -0.083498       0.025958       0.057540              7.768572       8.389041      -3.109676       1.065440       8.286030       0.338874       6.630647           0.000000
          262              O      18.096167       2.655115      10.591779      -0.630608      44.506233 0.62087184E+03  0.15522961E+05                                10.161859                            7.780414       0.051766       2.049441                    0.994995      29.025151      78.641199       0.670037       0.365624      -1.130102      -0.011628       0.024328      -0.049928       0.056744       0.074376      -0.038016       0.011864      -0.024429       0.041078      -0.094779       0.021498       0.073281             14.039662      13.267938       1.593375       8.992343       8.773686       2.440968      20.077362           0.000000
          263              O       8.157923       9.184322      11.218681      -0.590777      29.046832 0.43666331E+03  0.99596763E+04                                 7.300001                            6.310257       0.620970       2.229030                    0.999289      27.613604      70.572982       0.785288       0.341963      -1.153564      -0.020457      -0.048772      -0.026554       0.059181       0.027860       0.023903      -0.041640       0.006402      -0.169231      -0.083498       0.025958       0.057540              7.768572       8.389040       3.109675      -1.065440       8.286030       0.338874       6.630646           0.000000
          264              O       7.852667       7.588385       9.895221      -0.630608      44.506231 0.62087181E+03  0.15522960E+05                                10.161858                            7.780413       0.051766       2.049441                    0.994995      29.025151      78.641197       0.670037       0.365624      -1.130102      -0.011628      -0.024328       0.049928       0.056744      -0.074376       0.038016       0.011864      -0.024429       0.041078      -0.094779       0.021498       0.073281             14.039660      13.267936      -1.593375      -8.992340       8.773686       2.440968      20.077358           0.000000
          265              O      12.329077      19.427822      19.511819      -0.590777      29.046823 0.43666312E+03  0.99596711E+04                                 7.299999                            6.310256       0.620970       2.229029                    0.999289      27.613605      70.572983       0.785288       0.341963      -1.153564       0.020457      -0.048772       0.026554       0.059181      -0.027860       0.023903       0.041640       0.006402      -0.169231      -0.083498       0.025958       0.057540              7.768569       8.389034      -3.109673      -1.065438       8.286029      -0.338876       6.630645           0.000000
          266              O      12.634333      17.831885       0.348279      -0.630608      44.506219 0.62087165E+03  0.15522955E+05                                10.161856                            7.780413       0.051766       2.049441                    0.994995      29.025150      78.641196       0.670037       0.365624      -1.130102       0.011628      -0.024328      -0.049928       0.056744       0.074376       0.038016      -0.011864      -0.024429       0.041078      -0.094779       0.021498       0.073281             14.039655      13.267928       1.593374      -8.992333       8.773686      -2.440970      20.077353           0.000000
          267              O       2.085577      11.302678       0.975181      -0.590777      29.046826 0.43666315E+03  0.99596720E+04                                 7.300000                            6.310256       0.620970       2.229029                    0.999289      27.613605      70.572985       0.785288       0.341963      -1.153564       0.020457       0.048772      -0.026554       0.059181       0.027860      -0.023903       0.041640       0.006402      -0.169231      -0.083498       0.025958       0.057540              7.768570       8.389035       3.109674       1.065439       8.286030      -0.338876       6.630646           0.000000
          268              O       2.390833      12.898615      20.138721      -0.630608      44.506221 0.62087166E+03  0.15522956E+05                                10.161857                            7.780413       0.051766       2.049441                    0.994995      29.025150      78.641197       0.670037       0.365624      -1.130102       0.011628       0.024328       0.049928       0.056744      -0.074376      -0.038016      -0.011864      -0.024429       0.041078      -0.094779       0.021498       0.073281             14.039657      13.267929      -1.593374       8.992335       8.773687      -2.440969      20.077355           0.000000
          269              O       9.268319      18.401423       1.059178      -0.590777      29.046829 0.43666326E+03  0.99596750E+04                                 7.300001                            6.310257       0.620970       2.229030                    0.999289      27.613603      70.572978       0.785288       0.341963      -1.153564       0.026554      -0.020457       0.048772       0.059181      -0.023903      -0.041640      -0.027860      -0.087817       0.075013      -0.083498       0.025958       0.057540              7.768571       6.630646       1.065440       0.338874       8.389040      -3.109675       8.286029           0.000000
          270              O      10.591779      18.096167       2.655115      -0.630608      44.506232 0.62087182E+03  0.15522961E+05                                10.161858                            7.780414       0.051766       2.049441                    0.994995      29.025151      78.641198       0.670037       0.365624      -1.130102      -0.049928      -0.011628       0.024328       0.056744      -0.038016       0.011864       0.074376       0.032754       0.016105      -0.094779       0.021498       0.073281             14.039662      20.077362       8.992343       2.440968      13.267938       1.593375       8.773686           0.000000
          271              O      11.218681       8.157923       9.184322      -0.590777      29.046833 0.43666332E+03  0.99596767E+04                                 7.300001                            6.310257       0.620970       2.229029                    0.999289      27.613606      70.572986       0.785288       0.341963      -1.153564      -0.026554      -0.020457      -0.048772       0.059181       0.023903      -0.041640       0.027860      -0.087817       0.075013      -0.083498       0.025958       0.057540              7.768572       6.630646      -1.065440       0.338874       8.389040       3.109675       8.286030           0.000000
          272              O       9.895221       7.852667       7.588385      -0.630608      44.506232 0.62087182E+03  0.15522961E+05                                10.161858                            7.780414       0.051766       2.049441                    0.994995      29.025151      78.641198       0.670037       0.365624      -1.130102       0.049928      -0.011628      -0.024328       0.056744       0.038016       0.011864      -0.074376       0.032754       0.016105      -0.094779       0.021498       0.073281             14.039661      20.077359      -8.992341       2.440968      13.267937      -1.593375       8.773686           0.000000
          273              O      19.511819      12.329077      19.427822      -0.590777      29.046826 0.43666316E+03  0.99596724E+04                                 7.300000                            6.310256       0.620970       2.229029                    0.999289      27.613606      70.572987       0.785288       0.341963      -1.153564       0.026554       0.020457      -0.048772       0.059181       0.023903       0.041640      -0.027860      -0.087817       0.075013      -0.083498       0.025958       0.057540              7.768570       6.630645      -1.065439      -0.338876       8.389035      -3.109673       8.286030           0.000000
          274              O       0.348279      12.634333      17.831885      -0.630608      44.506219 0.62087165E+03  0.15522955E+05                                10.161856                            7.780413       0.051766       2.049441                    0.994995      29.025150      78.641196       0.670037       0.365624      -1.130102      -0.049928       0.011628      -0.024328       0.056744       0.038016      -0.011864       0.074376       0.032754       0.016105      -0.094779       0.021498       0.073281             14.039655      20.077353      -8.992333      -2.440970      13.267928       1.593374       8.773686           0.000000
          275              O       0.975181       2.085577      11.302678      -0.590777      29.046826 0.43666315E+03  0.99596720E+04                                 7.300000                            6.310256       0.620970       2.229029                    0.999289      27.613605      70.572985       0.785288       0.341963      -1.153564      -0.026554       0.020457       0.048772       0.059181      -0.023903       0.041640       0.027860      -0.087817       0.075013      -0.083498       0.025958       0.057540              7.768570       6.630645       1.065439      -0.338876       8.389035       3.109674       8.286031           0.000000
          276              O      20.138721       2.390833      12.898615      -0.630608      44.506222 0.62087167E+03  0.15522956E+05                                10.161857                            7.780413       0.051766       2.049441                    0.994995      29.025150      78.641198       0.670037       0.365624      -1.130102       0.049928       0.011628       0.024328       0.056744      -0.038016      -0.011864      -0.074376       0.032754       0.016105      -0.094779       0.021498       0.073281             14.039658      20.077355       8.992335      -2.440969      13.267930      -1.593374       8.773687           0.000000
          277              O       4.146569       6.180928       7.207327      -0.590777      29.046824 0.43666313E+03  0.99596715E+04                                 7.299999                            6.310256       0.620970       2.229030                    0.999289      27.613605      70.572984       0.785288       0.341963      -1.153564       0.026554       0.048772       0.020457       0.059181      -0.041640       0.023903       0.027860      -0.081415       0.094219      -0.083498       0.025958       0.057540              7.768570       6.630645       0.338876      -1.065439       8.286029       3.109673       8.389034           0.000000
          278              O       5.470029       7.776865       7.512583      -0.630608      44.506220 0.62087166E+03  0.15522956E+05                                10.161857                            7.780413       0.051766       2.049441                    0.994995      29.025150      78.641197       0.670037       0.365624      -1.130102      -0.049928       0.024328       0.011628       0.056744       0.011864       0.038016      -0.074376       0.008324      -0.057183      -0.094779       0.021498       0.073281             14.039657      20.077355       2.440970      -8.992335       8.773687      -1.593375      13.267929           0.000000
          279              O       6.096931      14.306072      17.450827      -0.590777      29.046826 0.43666315E+03  0.99596720E+04                                 7.300000                            6.310256       0.620970       2.229029                    0.999289      27.613605      70.572985       0.785288       0.341963      -1.153564      -0.026554      -0.048772       0.020457       0.059181      -0.041640      -0.023903      -0.027860      -0.081415       0.094219      -0.083498       0.025958       0.057540              7.768570       6.630645       0.338876       1.065439       8.286030      -3.109674       8.389035           0.000000
          280              O       4.773471      12.710135      17.756083      -0.630608      44.506220 0.62087166E+03  0.15522956E+05                                10.161857                            7.780413       0.051766       2.049441                    0.994995      29.025150      78.641197       0.670037       0.365624      -1.130102       0.049928      -0.024328       0.011628       0.056744       0.011864      -0.038016       0.074376       0.008324      -0.057183      -0.094779       0.021498       0.073281             14.039656      20.077355       2.440969       8.992334       8.773686       1.593374      13.267928           0.000000
          281              O      14.390069       4.062572      13.279673      -0.590777      29.046830 0.43666330E+03  0.99596763E+04                                 7.300001                            6.310257       0.620970       2.229030                    0.999289      27.613604      70.572982       0.785288       0.341963      -1.153564       0.026554      -0.048772      -0.020457       0.059181       0.041640      -0.023903       0.027860      -0.081415       0.094219      -0.083498       0.025958       0.057540              7.768571       6.630646      -0.338874       1.065440       8.286029       3.109675       8.389039           0.000000
          282              O      15.713529       2.466635      12.974417      -0.630608      44.506229 0.62087181E+03  0.15522960E+05                                10.161858                            7.780414       0.051766       2.049441                    0.994995      29.025150      78.641197       0.670037       0.365624      -1.130102      -0.049928      -0.024328      -0.011628       0.056744      -0.011864      -0.038016      -0.074376       0.008324      -0.057183      -0.094779       0.021498       0.073281             14.039661      20.077359      -2.440969       8.992341       8.773686      -1.593376      13.267937           0.000000
          283              O      16.340431      16.424428       3.036173      -0.590777      29.046837 0.43666340E+03  0.99596790E+04                                 7.300002                            6.310258       0.620970       2.229029                    0.999289      27.613606      70.572990       0.785288       0.341963      -1.153564      -0.026554       0.048772      -0.020457       0.059181       0.041640       0.023903      -0.027860      -0.081415       0.094219      -0.083498       0.025958       0.057540              7.768573       6.630647      -0.338874      -1.065440       8.286030      -3.109676       8.389041           0.000000
          284              O      15.016971      18.020365       2.730917      -0.630608      44.506232 0.62087181E+03  0.15522960E+05                                10.161859                            7.780414       0.051766       2.049441                    0.994995      29.025150      78.641197       0.670037       0.365624      -1.130102       0.049928       0.024328      -0.011628       0.056744      -0.011864       0.038016       0.074376       0.008324      -0.057183      -0.094779       0.021498       0.073281             14.039663      20.077362      -2.440968      -8.992343       8.773687       1.593375      13.267939           0.000000
          285              O      16.424428       3.036173      16.340431      -0.590777      29.046827 0.43666322E+03  0.99596739E+04                                 7.300000                            6.310257       0.620970       2.229030                    0.999289      27.613603      70.572976       0.785288       0.341963      -1.153564       0.048772      -0.020457      -0.026554       0.059181      -0.027860       0.041640       0.023903      -0.006402      -0.169231      -0.083498       0.025958       0.057540              7.768571       8.286028      -3.109675      -0.338874       8.389039      -1.065440       6.630645           0.000000
          286              O      18.020365       2.730917      15.016971      -0.630608      44.506233 0.62087182E+03  0.15522961E+05                                10.161859                            7.780414       0.051766       2.049441                    0.994995      29.025151      78.641198       0.670037       0.365624      -1.130102       0.024328      -0.011628       0.049928       0.056744       0.074376      -0.011864       0.038016       0.024429       0.041078      -0.094779       0.021498       0.073281             14.039662       8.773687       1.593375      -2.440968      13.267939      -8.992343      20.077361           0.000000
          287              O       4.062572      13.279673      14.390069      -0.590777      29.046831 0.43666330E+03  0.99596763E+04                                 7.300001                            6.310257       0.620970       2.229030                    0.999289      27.613604      70.572982       0.785288       0.341963      -1.153564      -0.048772      -0.020457       0.026554       0.059181       0.027860       0.041640      -0.023903      -0.006402      -0.169231      -0.083498       0.025958       0.057540              7.768571       8.286029       3.109675      -0.338874       8.389039       1.065440       6.630646           0.000000
          288              O       2.466635      12.974417      15.713529      -0.630608      44.506229 0.62087180E+03  0.15522960E+05                                10.161858                            7.780414       0.051766       2.049441                    0.994995      29.025150      78.641197       0.670037       0.365624      -1.130102      -0.024328      -0.011628      -0.049928       0.056744      -0.074376      -0.011864      -0.038016       0.024429       0.041078      -0.094779       0.021498       0.073281             14.039661       8.773687      -1.593376      -2.440969      13.267937       8.992341      20.077359           0.000000
          289              O      14.306072      17.450827       6.096931      -0.590777      29.046822 0.43666307E+03  0.99596698E+04                                 7.299999                            6.310255       0.620970       2.229030                    0.999289      27.613604      70.572979       0.785288       0.341963      -1.153564      -0.048772       0.020457      -0.026554       0.059181      -0.027860      -0.041640      -0.023903      -0.006402      -0.169231      -0.083498       0.025958       0.057540              7.768569       8.286029      -3.109673       0.338876       8.389034       1.065438       6.630644           0.000000
          290              O      12.710135      17.756083       4.773471      -0.630608      44.506221 0.62087168E+03  0.15522956E+05                                10.161856                            7.780413       0.051766       2.049441                    0.994995      29.025151      78.641198       0.670037       0.365624      -1.130102      -0.024328       0.011628       0.049928       0.056744       0.074376       0.011864      -0.038016       0.024429       0.041078      -0.094779       0.021498       0.073281             14.039656       8.773686       1.593374       2.440969      13.267928       8.992334      20.077354           0.000000
          291              O       6.180928       7.207327       4.146569      -0.590777      29.046819 0.43666303E+03  0.99596686E+04                                 7.299998                            6.310255       0.620970       2.229030                    0.999289      27.613604      70.572977       0.785288       0.341963      -1.153564       0.048772       0.020457       0.026554       0.059181       0.027860      -0.041640       0.023903      -0.006402      -0.169231      -0.083498       0.025958       0.057540              7.768568       8.286028       3.109673       0.338876       8.389033      -1.065438       6.630644           0.000000
          292              O       7.776865       7.512583       5.470029      -0.630608      44.506222 0.62087169E+03  0.15522957E+05                                10.161857                            7.780413       0.051766       2.049441                    0.994995      29.025151      78.641199       0.670037       0.365624      -1.130102       0.024328       0.011628      -0.049928       0.056744      -0.074376       0.011864       0.038016       0.024429       0.041078      -0.094779       0.021498       0.073281             14.039657       8.773687      -1.593375       2.440970      13.267929      -8.992335      20.077355           0.000000
          293              O      13.279673      14.390069       4.062572      -0.590777      29.046832 0.43666333E+03  0.99596771E+04                                 7.300001                            6.310258       0.620970       2.229029                    0.999289      27.613605      70.572985       0.785288       0.341963      -1.153564      -0.020457       0.026554      -0.048772       0.059181      -0.023903       0.027860       0.041640       0.087817       0.075013      -0.083498       0.025958       0.057540              7.768572       8.389040       1.065440       3.109675       6.630646      -0.338874       8.286029           0.000000
          294              O      12.974417      15.713529       2.466635      -0.630608      44.506230 0.62087182E+03  0.15522961E+05                                10.161858                            7.780414       0.051766       2.049441                    0.994995      29.025151      78.641198       0.670037       0.365624      -1.130102      -0.011628      -0.049928      -0.024328       0.056744      -0.038016      -0.074376      -0.011864      -0.032754       0.016105      -0.094779       0.021498       0.073281             14.039660      13.267936       8.992341      -1.593376      20.077358      -2.440969       8.773686           0.000000
          295              O       3.036173      16.340431      16.424428      -0.590777      29.046826 0.43666320E+03  0.99596733E+04                                 7.300000                            6.310256       0.620970       2.229030                    0.999289      27.613603      70.572975       0.785288       0.341963      -1.153564      -0.020457      -0.026554       0.048772       0.059181       0.023903      -0.027860       0.041640       0.087817       0.075013      -0.083498       0.025958       0.057540              7.768570       8.389039      -1.065440      -3.109675       6.630645      -0.338874       8.286028           0.000000
          296              O       2.730917      15.016971      18.020365      -0.630608      44.506232 0.62087181E+03  0.15522960E+05                                10.161858                            7.780413       0.051766       2.049441                    0.994995      29.025151      78.641197       0.670037       0.365624      -1.130102      -0.011628       0.049928       0.024328       0.056744       0.038016       0.074376      -0.011864      -0.032754       0.016105      -0.094779       0.021498       0.073281             14.039662      13.267938      -8.992342       1.593375      20.077360      -2.440968       8.773687           0.000000
          297              O       7.207327       4.146569       6.180928      -0.590777      29.046819 0.43666305E+03  0.99596691E+04                                 7.299998                            6.310255       0.620970       2.229030                    0.999289      27.613604      70.572978       0.785288       0.341963      -1.153564       0.020457       0.026554       0.048772       0.059181       0.023903       0.027860      -0.041640       0.087817       0.075013      -0.083498       0.025958       0.057540              7.768568       8.389033      -1.065438       3.109673       6.630644       0.338876       8.286028           0.000000
          298              O       7.512583       5.470029       7.776865      -0.630608      44.506222 0.62087169E+03  0.15522957E+05                                10.161857                            7.780413       0.051766       2.049441                    0.994995      29.025151      78.641199       0.670037       0.365624      -1.130102       0.011628      -0.049928       0.024328       0.056744       0.038016      -0.074376       0.011864      -0.032754       0.016105      -0.094779       0.021498       0.073281             14.039657      13.267929      -8.992335      -1.593374      20.077355       2.440970       8.773686           0.000000
          299              O      17.450827       6.096931      14.306072      -0.590777      29.046827 0.43666317E+03  0.99596727E+04                                 7.300000                            6.310256       0.620970       2.229029                    0.999289      27.613605      70.572986       0.785288       0.341963      -1.153564       0.020457      -0.026554      -0.048772       0.059181      -0.023903      -0.027860      -0.041640       0.087817       0.075013      -0.083498       0.025958       0.057540              7.768571       8.389035       1.065439      -3.109674       6.630646       0.338876       8.286031           0.000000
          300              O      17.756083       4.773471      12.710135      -0.630608      44.506221 0.62087168E+03  0.15522956E+05                                10.161856                            7.780413       0.051766       2.049441                    0.994995      29.025151      78.641198       0.670037       0.365624      -1.130102       0.011628       0.049928      -0.024328       0.056744      -0.038016       0.074376       0.011864      -0.032754       0.016105      -0.094779       0.021498       0.073281             14.039656      13.267928       8.992334       1.593374      20.077353       2.440969       8.773686           0.000000

******************************************************
Auxiliary information for the entire system
The total spin magnetic moment of the unit cell is   0.000030
The total net atomic charge of the unit cell is   -0.000008
Accuracy of reproducing the electrostatic potential in the unit cell:
  The inner radius (bohr) =    5.0000
  The outer radius (bohr) =   12.0000
  Valid grid points have density less than (e/(bohr^3)) =    0.0001
  The number of valid grid points were=      1312112
  The rms potential error without charges in kcal/mol is=      4.31807
  The rms potential error with partial charges in kcal/mol is=      0.58022
  The RRMSE value at monopole order=      0.13437
  The rms potential error with partial charges and cloud penetration in kcal/mol is=      0.58031
  The RRMSE value at monopole order with cloud penetration is=      0.13439
  The rms potential error with partial charges and atomic dipoles in kcal/mol is=      0.25294
  The RRMSE value at dipole order=      0.05858
  The rms potential error with partial charges, atomic dipoles and cloud penetration in kcal/mol is=      0.24337
  The RRMSE value at dipole order with cloud penetration=      0.05636

******************************************************
The electron densities and ab initio electrostatic potential were computed in VASP using the PBE functional and
projector augmented wave method. See the main text of the journal article for a description of computational details.
The atomic charges, dipoles, and quadrupoles were computed with the DDEC6 method as described in
(a) T. A. Manz and N. Gabaldon Limas, RSC Adv. 6 (2016) 47771-47801 DOI: 10.1039/c6ra04656h
(b) N. Gabaldon Limas and T. A. Manz, RSC Adv. 8 (2018) 2678-2707 DOI: 10.1039/c7ra11829e.
For each atom in the material, the electron cloud parameters were fit to the spherically averaged atom-in-material
electron density using radial positions for which this density was between 10^-4 and 10^-2 electrons per cubic bohr.
The polarizabilities, dispersion coefficients, and quantum Drude oscillator (QDO) parameters were fit using the MCLF method.
The magnetic structure of the system was optimized in VASP from the default ferromagnetic initial guess using spin polarization.
The atomic spin moments (ASMs) were computed on this optimized magnetic structure using the DDEC6 partition as inputs
to the method of T. A. Manz and D. S. Sholl, J. Chem. Theory Comput. 7 (2011) 4146-4164 DOI: 10.1021/ct200539n.
The RMSE and RRMSE were computed using a uniform grid with Ewald summation.
