# Supplementary material for: A collection of forcefield precursors for metal–organic frameworks
Source: RSC Adv. 2019 Nov 13;9(63):36492–507. doi: 10.1039/c9ra07327b (PMC9075174; doi:10.1039/c9ra07327b)
Supplement: RA-009-C9RA07327B-s4994 [file RA-009-C9RA07327B-s4994.xyz]

   56
jmolscript: load "" {1 1 1} spacegroup "x,y,z" unitcell [{      9.202100     0.000000     0.000000 }, {     -4.192828     8.191388     0.000000 }, {      2.504540     4.095620    13.361007 }]
Er    -0.640079    10.239162    13.129060     2.085692
Er    -0.640035    10.239197     6.912451     2.085687
Er     8.153891     2.047846     0.231947     2.085691
Er     8.153847     2.047811     6.448556     2.085683
H      0.383104     6.976600     0.929926     0.136731
H      2.529741     5.310472     0.929926     0.136317
H      0.225778     6.719364     5.750577     0.136780
H      2.686997     5.567655     5.750577     0.136325
H      7.130708     5.310408    12.431081     0.136730
H      4.984071     6.976536    12.431081     0.136318
H      7.288034     5.567644     7.610430     0.136779
H      4.826815     6.719353     7.610430     0.136324
C     -0.040523     4.929573     0.794713     0.708390
C      0.809923     6.151728     0.875948    -0.170933
C      2.953370     7.357500     0.794713     0.708787
C      2.102922     6.135345     0.875948    -0.167710
C      1.854949     8.029166     5.885791     0.708358
C      1.154526     6.715268     5.804556    -0.170966
C      1.057824     4.257851     5.885791     0.708791
C      1.758249     5.571750     5.804556    -0.167738
C      7.554335     7.357435    12.566294     0.708391
C      6.703889     6.135280    12.485059    -0.170935
C      4.560442     4.929508    12.566294     0.708787
C      5.410890     6.151663    12.485059    -0.167712
C      5.658863     4.257842     7.475216     0.708357
C      6.359286     5.571740     7.556451    -0.170965
C      6.455988     8.029157     7.475216     0.708791
C      5.755563     6.715258     7.556451    -0.167736
C     -1.301766    10.643834    10.020755     0.530439
C      0.021652     9.834525    10.020755     0.530883
C      8.815578     1.643174     3.340252     0.530440
C      7.492160     2.452483     3.340252     0.530881
O     -1.242641     5.113226     0.464963    -0.747133
O      0.434206     3.782777     0.996998    -0.628814
O     -1.734349    11.005150    11.134529    -0.607445
O      4.155492     7.173851     0.464963    -0.747655
O      6.671466     0.312905     0.996998    -0.629174
O      0.454219     9.473197    11.134529    -0.607708
O      1.143735     9.015571     6.215540    -0.747133
O      3.092092     8.129102     5.683505    -0.628782
O     -1.820492    10.864270     8.906982    -0.607443
O      1.769034     3.271442     6.215540    -0.747655
O     -0.179316     4.157917     5.683505    -0.629169
O      0.540394     9.614101     8.906982    -0.607719
O      8.756453     7.173782    12.896044    -0.747133
O      7.079606     8.504231    12.364009    -0.628814
O      9.248161     1.281858     2.226478    -0.607446
O      3.358320     5.113157    12.896044    -0.747655
O      5.035174     3.782715    12.364009    -0.629174
O      7.059593     2.813811     2.226478    -0.607706
O      6.370077     3.271437     7.145467    -0.747133
O      4.421720     4.157906     7.677502    -0.628782
O      9.334304     1.422738     4.454025    -0.607444
O      5.744778     9.015566     7.145467    -0.747655
O     -1.508972     8.129091     7.677502    -0.629169
O      6.973418     2.672907     4.454025    -0.607719

The following XYZ coordinates are in angstroms. Other properties are in atomic units.
The sperically averaged electron density of each atom fit to a function of the form exp(a - br)
eigen_1, eigen_2 and eigen_3 are the three eigenvalues of traceless quadrupole moment tensor
  atom number  atomic symbol              X              Y              Z     net charge C6 coefficient C8 coefficient C10 coefficient fluctuating dipole atomic polarizability isotropic forcefield polarizability              a              b squared Pearson coefficient          <r^3>          <r^4>         wp_QDO          m_QDO          q_QDO       dipole_x       dipole_y       dipole_z         dipole            Qxy            Qxz            Qyz     Q(x^2-y^2)  Q(3z^2 - R^2)        eigen_1        eigen_2        eigen_3 static polarizability      alpha(xx)      alpha(xy)      alpha(xz)      alpha(yy)      alpha(yz)      alpha(zz) atomic spin moment
            1             Er      -0.640079      10.239162      13.129060       2.085692      91.264300 0.19050791E+04  0.57533909E+05                                13.351455                           11.759516       2.257208       2.497996                    0.999901      67.048863     148.129523       0.745072       0.272206      -1.333034      -0.000053      -0.000081       0.039555       0.039555      -0.049624      -0.000074      -0.000303      -0.163109       0.061436      -0.105705       0.020478       0.085227             14.742956      16.099794      -1.437762      -0.001216      14.845886       0.000807      13.283188           0.000029
            2             Er      -0.640035      10.239197       6.912451       2.085687      91.265479 0.19051092E+04  0.57535054E+05                                13.351575                           11.759621       2.257298       2.498019                    0.999901      67.049093     148.130395       0.745067       0.272206      -1.333034       0.000041       0.000074      -0.039547       0.039547       0.037136      -0.000226      -0.000208       0.175911       0.061447      -0.105715       0.020481       0.085234             14.743096      16.272618      -1.349350       0.001325      14.673384      -0.000745      13.283286           0.000029
            3             Er       8.153891       2.047846       0.231947       2.085691      91.264289 0.19050790E+04  0.57533905E+05                                13.351455                           11.759517       2.257208       2.497996                    0.999901      67.048852     148.129504       0.745071       0.272206      -1.333034       0.000059       0.000080      -0.039559       0.039559      -0.049623      -0.000075      -0.000304      -0.163109       0.061441      -0.105706       0.020479       0.085226             14.742955      16.099790      -1.437763      -0.001208      14.845888       0.000802      13.283188           0.000030
            4             Er       8.153847       2.047811       6.448556       2.085683      91.265790 0.19051172E+04  0.57535358E+05                                13.351613                           11.759653       2.257298       2.498019                    0.999901      67.049110     148.130545       0.745065       0.272207      -1.333033      -0.000043      -0.000071       0.039552       0.039552       0.037137      -0.000227      -0.000210       0.175909       0.061453      -0.105715       0.020484       0.085232             14.743139      16.272669      -1.349355       0.001313      14.673427      -0.000738      13.283322           0.000025
            5              H       0.383104       6.976600       0.929926       0.136731       1.116062 0.85083683E+01  0.84563801E+02                                 1.757456                            1.689671      -1.287799       2.284020                    0.995043       3.457682       9.642037       0.489755       1.258315      -0.714125      -0.008443       0.032429       0.006036       0.034050      -0.004850      -0.005582       0.004755      -0.010789      -0.015201      -0.009680      -0.002602       0.012281              1.771582       1.794740      -0.294352       0.030050       2.126825       0.001450       1.393181           0.000017
            6              H       2.529741       5.310472       0.929926       0.136317       1.119889 0.85432729E+01  0.84994555E+02                                 1.761196                            1.692884      -1.296003       2.279930                    0.994919       3.462251       9.658389       0.489415       1.257945      -0.714204       0.008288      -0.032316       0.006035       0.033903      -0.004931       0.005561      -0.004825      -0.010685      -0.015242      -0.009646      -0.002702       0.012348              1.775426       1.798509      -0.296011      -0.030105       2.132417      -0.001522       1.395353           0.000018
            7              H       0.225778       6.719364       5.750577       0.136780       1.116319 0.85112888E+01  0.84604665E+02                                 1.758166                            1.690312      -1.290092       2.283127                    0.995011       3.458160       9.645750       0.489483       1.258838      -0.714012      -0.032692      -0.007241      -0.006039       0.034025       0.001553       0.006777      -0.002801       0.014170      -0.015157      -0.009676      -0.002598       0.012274              1.772312       2.297738      -0.037467      -0.012410       1.625551       0.027430       1.393648           0.000018
            8              H       2.686997       5.567655       5.750577       0.136325       1.119874 0.85431316E+01  0.84993010E+02                                 1.761204                            1.692887      -1.295986       2.279937                    0.994917       3.462230       9.658401       0.489407       1.257969      -0.714199       0.032545       0.007346      -0.006041       0.033906       0.001450      -0.006830       0.002752       0.014246      -0.015233      -0.009646      -0.002701       0.012347              1.775437       2.303239      -0.037679       0.012362       1.627715      -0.027492       1.395357           0.000016
            9              H       7.130708       5.310408      12.431081       0.136730       1.116056 0.85083172E+01  0.84563181E+02                                 1.757452                            1.689668      -1.287789       2.284025                    0.995043       3.457673       9.642011       0.489754       1.258317      -0.714125       0.008443      -0.032430      -0.006036       0.034050      -0.004850      -0.005582       0.004755      -0.010788      -0.015202      -0.009680      -0.002602       0.012282              1.771578       1.794736      -0.294351       0.030050       2.126820       0.001450       1.393179           0.000018
           10              H       4.984071       6.976536      12.431081       0.136318       1.119883 0.85432200E+01  0.84993932E+02                                 1.761194                            1.692882      -1.295999       2.279934                    0.994919       3.462242       9.658371       0.489414       1.257949      -0.714203      -0.008289       0.032316      -0.006035       0.033904      -0.004931       0.005561      -0.004825      -0.010685      -0.015244      -0.009647      -0.002702       0.012349              1.775424       1.798506      -0.296010      -0.030104       2.132414      -0.001522       1.395351           0.000018
           11              H       7.288034       5.567644       7.610430       0.136779       1.116329 0.85113818E+01  0.84605828E+02                                 1.758176                            1.690321      -1.290100       2.283122                    0.995011       3.458178       9.645816       0.489481       1.258838      -0.714012       0.032692       0.007241       0.006039       0.034024       0.001553       0.006776      -0.002801       0.014169      -0.015157      -0.009676      -0.002598       0.012273              1.772323       2.297753      -0.037468      -0.012410       1.625560       0.027430       1.393655           0.000018
           12              H       4.826815       6.719353       7.610430       0.136324       1.119876 0.85431540E+01  0.84993299E+02                                 1.761207                            1.692890      -1.295985       2.279937                    0.994917       3.462234       9.658420       0.489406       1.257971      -0.714198      -0.032544      -0.007346       0.006041       0.033906       0.001450      -0.006829       0.002752       0.014246      -0.015233      -0.009645      -0.002701       0.012347              1.775441       2.303245      -0.037680       0.012362       1.627718      -0.027492       1.395359           0.000017
           13              C      -0.040523       4.929573       0.794713       0.708390      21.632016 0.22275860E+03  0.44966268E+04                                 7.275478                            5.381538      -0.143163       2.035060                    0.999401      21.048141      58.835519       0.622364       0.487539      -1.008097      -0.039098      -0.034999       0.004718       0.052687      -0.011502      -0.036524      -0.008356       0.039423       0.330950      -0.079834      -0.039278       0.119112              8.469246      10.471245       1.499195       1.524207      10.370980      -0.742180       4.565515           0.000040
           14              C       0.809923       6.151728       0.875948      -0.170933      34.582067 0.41394886E+03  0.95996484E+04                                 9.204550                            6.759654       0.129846       2.029329                    0.999387      28.709829      81.592115       0.638063       0.413936      -1.067316       0.009297       0.008652      -0.010823       0.016686      -0.019703      -0.001549      -0.004335      -0.015257       0.227416      -0.059134      -0.016853       0.075987             10.910501      16.623228       4.531562       0.497273      11.226688       0.273985       4.881586           0.000016
           15              C       2.953370       7.357500       0.794713       0.708787      21.629405 0.22274044E+03  0.44961138E+04                                 7.275041                            5.381451      -0.146109       2.034341                    0.999377      21.045123      58.823792       0.622353       0.487563      -1.008096       0.039137       0.035215       0.004661       0.052854      -0.011929       0.035929       0.008191       0.038781       0.329135      -0.079489      -0.038772       0.118261              8.468779      10.469873       1.499286      -1.523931      10.371263       0.742175       4.565202           0.000038
           16              C       2.102922       6.135345       0.875948      -0.167710      34.412673 0.41154989E+03  0.95290221E+04                                 9.169705                            6.735695       0.137076       2.032660                    0.999384      28.632393      81.276465       0.639892       0.413403      -1.067787      -0.011575      -0.008942      -0.010343       0.017914      -0.020524       0.000443       0.003987      -0.013543       0.223593      -0.058932      -0.015751       0.074683             10.867003      16.550392       4.503713      -0.493711      11.186601      -0.272957       4.864016           0.000016
           17              C       1.854949       8.029166       5.885791       0.708358      21.632561 0.22276458E+03  0.44967735E+04                                 7.275572                            5.381594      -0.143162       2.035057                    0.999400      21.048430      58.836316       0.622364       0.487536      -1.008099       0.013318       0.050753      -0.004722       0.052684      -0.022724       0.009186      -0.036310      -0.004443       0.331059      -0.079860      -0.039280       0.119140              8.469373       9.175898       0.836244      -1.355152      11.666685       1.018615       4.565535           0.000041
           18              C       1.154526       6.715268       5.804556      -0.170966      34.581754 0.41394632E+03  0.95995551E+04                                 9.204077                            6.759276       0.130191       2.029418                    0.999387      28.710459      81.593206       0.638133       0.413893      -1.067346      -0.003405      -0.012250       0.010831       0.016703      -0.005304      -0.003150      -0.003365       0.040851       0.227457      -0.059116      -0.016885       0.076001             10.909904       8.671286       0.461147       0.017334      19.177148       0.567410       4.881277           0.000012
           19              C       1.057824       4.257851       5.885791       0.708791      21.629535 0.22274201E+03  0.44961596E+04                                 7.275087                            5.381493      -0.146133       2.034330                    0.999377      21.045271      58.824557       0.622346       0.487567      -1.008093      -0.013511      -0.050878      -0.004668       0.052848      -0.022690      -0.009090       0.035718      -0.003343       0.329167      -0.079477      -0.038797       0.118274              8.468827       9.175552       0.836693       1.355026      11.665706      -1.018406       4.565223           0.000038
           20              C       1.758249       5.571750       5.804556      -0.167738      34.413673 0.41156309E+03  0.95294002E+04                                 9.169862                            6.735793       0.137068       2.032648                    0.999384      28.632898      81.278096       0.639889       0.413402      -1.067788       0.002700       0.014366       0.010346       0.017909      -0.006482       0.003355       0.002202       0.041193       0.223686      -0.058928      -0.015787       0.074714             10.867195       8.647070       0.457895      -0.018015      19.090455      -0.563876       4.864060           0.000018
           21              C       7.554335       7.357435      12.566294       0.708391      21.632004 0.22275846E+03  0.44966231E+04                                 7.275475                            5.381536      -0.143165       2.035060                    0.999401      21.048130      58.835474       0.622364       0.487539      -1.008097       0.039098       0.034999      -0.004719       0.052686      -0.011502      -0.036524      -0.008356       0.039423       0.330948      -0.079834      -0.039278       0.119112              8.469243      10.471242       1.499195       1.524205      10.370975      -0.742179       4.565512           0.000039
           22              C       6.703889       6.135280      12.485059      -0.170935      34.582066 0.41394891E+03  0.95996491E+04                                 9.204546                            6.759652       0.129848       2.029329                    0.999387      28.709828      81.592085       0.638064       0.413936      -1.067316      -0.009297      -0.008653       0.010822       0.016686      -0.019703      -0.001549      -0.004334      -0.015257       0.227415      -0.059134      -0.016853       0.075986             10.910496      16.623219       4.531564       0.497272      11.226686       0.273985       4.881585           0.000014
           23              C       4.560442       4.929508      12.566294       0.708787      21.629390 0.22274022E+03  0.44961089E+04                                 7.275041                            5.381450      -0.146111       2.034341                    0.999377      21.045117      58.823792       0.622353       0.487564      -1.008096      -0.039137      -0.035215      -0.004661       0.052854      -0.011929       0.035929       0.008191       0.038781       0.329135      -0.079489      -0.038772       0.118261              8.468779      10.469873       1.499285      -1.523932      10.371263       0.742175       4.565202           0.000036
           24              C       5.410890       6.151663      12.485059      -0.167712      34.412716 0.41155054E+03  0.95290411E+04                                 9.169713                            6.735700       0.137073       2.032659                    0.999384      28.632409      81.276529       0.639892       0.413403      -1.067787       0.011574       0.008942       0.010342       0.017913      -0.020525       0.000444       0.003988      -0.013543       0.223589      -0.058932      -0.015750       0.074682             10.867013      16.550404       4.503723      -0.493713      11.186614      -0.272958       4.864020           0.000018
           25              C       5.658863       4.257842       7.475216       0.708357      21.632573 0.22276476E+03  0.44967783E+04                                 7.275576                            5.381597      -0.143163       2.035056                    0.999400      21.048444      58.836378       0.622363       0.487537      -1.008099      -0.013317      -0.050753       0.004723       0.052684      -0.022725       0.009186      -0.036310      -0.004443       0.331059      -0.079860      -0.039280       0.119140              8.469376       9.175905       0.836246      -1.355153      11.666688       1.018614       4.565536           0.000039
           26              C       6.359286       5.571740       7.556451      -0.170965      34.581701 0.41394561E+03  0.95995336E+04                                 9.204063                            6.759266       0.130195       2.029419                    0.999387      28.710448      81.593138       0.638134       0.413892      -1.067347       0.003405       0.012249      -0.010829       0.016700      -0.005304      -0.003151      -0.003367       0.040849       0.227455      -0.059115      -0.016885       0.076000             10.909885       8.671283       0.461144       0.017335      19.177103       0.567408       4.881268           0.000014
           27              C       6.455988       8.029157       7.475216       0.708791      21.629516 0.22274182E+03  0.44961545E+04                                 7.275082                            5.381490      -0.146131       2.034331                    0.999377      21.045256      58.824497       0.622346       0.487567      -1.008093       0.013510       0.050878       0.004669       0.052848      -0.022690      -0.009089       0.035718      -0.003343       0.329168      -0.079478      -0.038796       0.118274              8.468820       9.175546       0.836690       1.355026      11.665695      -1.018406       4.565220           0.000038
           28              C       5.755563       6.715258       7.556451      -0.167736      34.413583 0.41156191E+03  0.95293648E+04                                 9.169841                            6.735780       0.137073       2.032650                    0.999384      28.632858      81.277913       0.639890       0.413401      -1.067789      -0.002701      -0.014365      -0.010346       0.017908      -0.006482       0.003354       0.002201       0.041193       0.223685      -0.058927      -0.015787       0.074714             10.867167       8.647058       0.457886      -0.018015      19.090395      -0.563874       4.864049           0.000017
           29              C      -1.301766      10.643834      10.020755       0.530439      23.317384 0.26352303E+03  0.55271039E+04                                 7.425051                            5.743296       0.021848       2.062223                    0.999258      22.900855      64.461641       0.622145       0.469391      -1.021504      -0.130258       0.079655       0.000000       0.152683       0.113933      -0.010770      -0.017610      -0.116626      -0.303616      -0.102720      -0.077386       0.180106              8.377694       6.633959      -1.399977       0.298842       5.200785       0.488720      13.298337           0.000045
           30              C       0.021652       9.834525      10.020755       0.530883      23.295778 0.26323292E+03  0.55195535E+04                                 7.420419                            5.739968       0.023909       2.063008                    0.999268      22.890774      64.426794       0.622347       0.469364      -1.021509       0.130137      -0.079578      -0.000004       0.152540       0.113653       0.011504       0.018818      -0.116332      -0.303634      -0.102941      -0.077067       0.180008              8.372317       6.630055      -1.398881      -0.298674       5.198001      -0.488385      13.288897           0.000045
           31              C       8.815578       1.643174       3.340252       0.530440      23.317389 0.26352307E+03  0.55271061E+04                                 7.425058                            5.743301       0.021844       2.062221                    0.999258      22.900869      64.461738       0.622144       0.469392      -1.021503       0.130258      -0.079655      -0.000000       0.152683       0.113933      -0.010769      -0.017610      -0.116627      -0.303617      -0.102720      -0.077387       0.180107              8.377702       6.633963      -1.399977       0.298842       5.200790       0.488721      13.298355           0.000043
           32              C       7.492160       2.452483       3.340252       0.530881      23.295786 0.26323305E+03  0.55195555E+04                                 7.420416                            5.739967       0.023909       2.063008                    0.999268      22.890762      64.426709       0.622347       0.469364      -1.021509      -0.130138       0.079577       0.000004       0.152540       0.113656       0.011504       0.018818      -0.116333      -0.303635      -0.102942      -0.077069       0.180011              8.372314       6.630053      -1.398881      -0.298674       5.197999      -0.488385      13.288890           0.000048
           33              O      -1.242641       5.113226       0.464963      -0.747133      51.215454 0.74190868E+03  0.19375964E+05                                11.016481                            8.516072       0.072811       2.016445                    0.998003      31.529885      87.050607       0.639785       0.366572      -1.130403       0.085833      -0.043539       0.005075       0.096378       0.011781      -0.006165      -0.017704       0.115171       0.294163      -0.109202       0.009066       0.100137             12.893000      20.342568      -1.871719       5.355746       9.297416      -1.694396       9.039016           0.000010
           34              O       0.434206       3.782777       0.996998      -0.628814      35.162306 0.54923387E+03  0.13230460E+05                                 8.409540                            7.187284       0.643990       2.244614                    0.998352      28.129889      73.227961       0.720916       0.352698      -1.147808       0.047345       0.039452       0.069918       0.093202      -0.061731      -0.025146      -0.031934      -0.060206       0.127817      -0.100311       0.036602       0.063708              9.136571       7.232448      -0.928333       0.192571      14.154359      -1.753136       6.022906           0.000010
           35              O      -1.734349      11.005150      11.134529      -0.607445      40.014714 0.59437355E+03  0.14687202E+05                                 9.352748                            7.629433       0.218645       2.091846                    0.997903      29.127503      78.246516       0.674948       0.367245      -1.129782      -0.050518       0.015401      -0.092661       0.106655       0.102193      -0.044116       0.014896      -0.078376       0.083301      -0.135662       0.037460       0.098202             10.594982       7.059231      -0.736694      -2.449241       7.257995       2.351867      17.467720           0.000006
           36              O       4.155492       7.173851       0.464963      -0.747655      51.266206 0.74291480E+03  0.19409609E+05                                11.024956                            8.523235       0.077267       2.017590                    0.998041      31.546637      87.125047       0.639333       0.366692      -1.130264      -0.085493       0.043583       0.005112       0.096097       0.011444       0.006119       0.017621       0.115175       0.294708      -0.109218       0.008930       0.100288             12.902204      20.355232      -1.875296      -5.359997       9.305573       1.696632       9.045808           0.000011
           37              O       6.671466       0.312905       0.996998      -0.629174      35.171410 0.54938736E+03  0.13235048E+05                                 8.410998                            7.188275       0.646213       2.245298                    0.998359      28.132285      73.236051       0.720871       0.352697      -1.147812      -0.047473      -0.039603       0.070013       0.093401      -0.062532       0.025029       0.031778      -0.060482       0.127779      -0.100952       0.037126       0.063826              9.138358       7.234955      -0.929193      -0.193003      14.156093       1.753925       6.024027           0.000011
           38              O       0.454219       9.473197      11.134529      -0.607708      40.074702 0.59543491E+03  0.14720735E+05                                 9.364416                            7.638185       0.217924       2.091549                    0.997910      29.141977      78.317725       0.674270       0.367432      -1.129581       0.050460      -0.015713      -0.092764       0.106763       0.102362       0.044167      -0.014739      -0.077619       0.083578      -0.135685       0.037406       0.098279             10.609013       7.067340      -0.737585       2.451906       7.266504      -2.354704      17.493194           0.000005
           39              O       1.143735       9.015571       6.215540      -0.747133      51.215015 0.74190356E+03  0.19375781E+05                                11.016336                            8.516009       0.072842       2.016453                    0.998003      31.529882      87.050260       0.639791       0.366569      -1.130406       0.077862      -0.056561      -0.005075       0.096371      -0.039831      -0.012948      -0.013564      -0.086464       0.294169      -0.109209       0.009069       0.100140             12.892793      13.108520      -5.574231      -3.948474      16.530999       3.995386       9.038860           0.000012
           40              O       3.092092       8.129102       5.683505      -0.628782      35.162266 0.54923102E+03  0.13230386E+05                                 8.409593                            7.187300       0.644051       2.244635                    0.998352      28.129694      73.227639       0.720910       0.352702      -1.147804      -0.013577      -0.060115      -0.069893       0.093184      -0.011694      -0.016982      -0.036939       0.135392       0.127815      -0.100332       0.036605       0.063726              9.136657      13.470577       2.264658      -1.648333       7.916473      -0.627387       6.022922           0.000012
           41              O      -1.820492      10.864270       8.906982      -0.607443      40.014424 0.59436777E+03  0.14687025E+05                                 9.352698                            7.629394       0.218684       2.091858                    0.997903      29.127424      78.246222       0.674950       0.367245      -1.129782      -0.036729       0.037959       0.092655       0.106653       0.091551       0.033358      -0.032484      -0.119955       0.083326      -0.135663       0.037466       0.098197             10.594923       7.814271      -0.350190       3.209476       6.502869      -1.108603      17.467628           0.000006
           42              O       1.769034       3.271442       6.215540      -0.747655      51.265722 0.74290412E+03  0.19409243E+05                                11.024836                            8.523127       0.077202       2.017567                    0.998041      31.546593      87.124476       0.639343       0.366688      -1.130268      -0.077738       0.056244      -0.005108       0.096087      -0.040018       0.012887       0.013474      -0.085914       0.294686      -0.109208       0.008929       0.100279             12.902084      13.120654      -5.578330       3.952466      16.539900      -3.998189       9.045697           0.000010
           43              O      -0.179316       4.157917       5.683505      -0.629169      35.172092 0.54940063E+03  0.13235450E+05                                 8.411106                            7.188375       0.646213       2.245293                    0.998360      28.132369      73.236546       0.720863       0.352698      -1.147810       0.013622       0.060293      -0.070011       0.093393      -0.012041       0.016892       0.036756       0.136826       0.127814      -0.100959       0.037121       0.063838              9.138474      13.473087       2.263814       1.649219       7.918251       0.627377       6.024084           0.000011
           44              O       0.540394       9.614101       8.906982      -0.607719      40.075692 0.59545446E+03  0.14721347E+05                                 9.364584                            7.638327       0.217927       2.091547                    0.997910      29.142342      78.319197       0.674261       0.367434      -1.129579       0.036973      -0.037756       0.092751       0.106749       0.091345      -0.033262       0.032601      -0.120697       0.083526      -0.135694       0.037402       0.098292             10.609200       7.823633      -0.350558      -3.213328       6.510498       1.109737      17.493468           0.000004
           45              O       8.756453       7.173782      12.896044      -0.747133      51.215332 0.74190666E+03  0.19375896E+05                                11.016459                            8.516057       0.072819       2.016447                    0.998003      31.529854      87.050458       0.639786       0.366572      -1.130403      -0.085833       0.043538      -0.005077       0.096378       0.011782      -0.006166      -0.017703       0.115170       0.294164      -0.109202       0.009065       0.100137             12.892973      20.342526      -1.871712       5.355730       9.297398      -1.694391       9.038995           0.000011
           46              O       7.079606       8.504231      12.364009      -0.628814      35.162322 0.54923427E+03  0.13230472E+05                                 8.409543                            7.187287       0.643989       2.244613                    0.998352      28.129899      73.227996       0.720916       0.352698      -1.147808      -0.047345      -0.039452      -0.069919       0.093203      -0.061731      -0.025145      -0.031933      -0.060206       0.127814      -0.100310       0.036602       0.063708              9.136573       7.232451      -0.928330       0.192570      14.154362      -1.753134       6.022907           0.000011
           47              O       9.248161       1.281858       2.226478      -0.607446      40.014905 0.59437687E+03  0.14687307E+05                                 9.352782                            7.629457       0.218635       2.091843                    0.997903      29.127562      78.246768       0.674946       0.367246      -1.129781       0.050518      -0.015401       0.092660       0.106654       0.102194      -0.044117       0.014897      -0.078380       0.083307      -0.135665       0.037463       0.098202             10.595024       7.059254      -0.736697      -2.449249       7.258020       2.351876      17.467798           0.000005
           48              O       3.358320       5.113157      12.896044      -0.747655      51.266175 0.74291416E+03  0.19409588E+05                                11.024951                            8.523231       0.077270       2.017591                    0.998041      31.546623      87.124994       0.639333       0.366692      -1.130264       0.085493      -0.043582      -0.005112       0.096097       0.011443       0.006118       0.017620       0.115175       0.294711      -0.109218       0.008929       0.100288             12.902199      20.355223      -1.875299      -5.359997       9.305570       1.696632       9.045806           0.000010
           49              O       5.035174       3.782715      12.364009      -0.629174      35.171525 0.54938954E+03  0.13235116E+05                                 8.411023                            7.188295       0.646203       2.245295                    0.998359      28.132304      73.236181       0.720868       0.352698      -1.147811       0.047473       0.039602      -0.070013       0.093402      -0.062531       0.025029       0.031777      -0.060483       0.127777      -0.100951       0.037126       0.063825              9.138388       7.234977      -0.929194      -0.193004      14.156142       1.753933       6.024044           0.000012
           50              O       7.059593       2.813811       2.226478      -0.607706      40.074488 0.59543130E+03  0.14720620E+05                                 9.364369                            7.638151       0.217932       2.091551                    0.997910      29.141947      78.317508       0.674273       0.367431      -1.129582      -0.050459       0.015712       0.092763       0.106761       0.102364       0.044167      -0.014740      -0.077618       0.083578      -0.135687       0.037407       0.098281             10.608956       7.067309      -0.737581       2.451894       7.266471      -2.354693      17.493088           0.000006
           51              O       6.370077       3.271437       7.145467      -0.747133      51.215144 0.74190578E+03  0.19375857E+05                                11.016361                            8.516027       0.072834       2.016451                    0.998003      31.529904      87.050400       0.639790       0.366570      -1.130405      -0.077861       0.056560       0.005078       0.096371      -0.039831      -0.012949      -0.013563      -0.086465       0.294164      -0.109208       0.009070       0.100138             12.892822      13.108555      -5.574245      -3.948487      16.531033       3.995393       9.038878           0.000011
           52              O       4.421720       4.157906       7.677502      -0.628782      35.162281 0.54923127E+03  0.13230394E+05                                 8.409598                            7.187304       0.644047       2.244633                    0.998352      28.129693      73.227656       0.720909       0.352702      -1.147804       0.013577       0.060115       0.069895       0.093185      -0.011695      -0.016982      -0.036938       0.135391       0.127817      -0.100331       0.036605       0.063726              9.136662      13.470588       2.264656      -1.648334       7.916475      -0.627387       6.022924           0.000013
           53              O       9.334304       1.422738       4.454025      -0.607444      40.014537 0.59436968E+03  0.14687084E+05                                 9.352717                            7.629406       0.218677       2.091856                    0.997903      29.127466      78.246379       0.674949       0.367245      -1.129782       0.036730      -0.037959      -0.092655       0.106653       0.091551       0.033359      -0.032484      -0.119959       0.083326      -0.135665       0.037467       0.098198             10.594945       7.814282      -0.350189       3.209480       6.502880      -1.108602      17.467675           0.000005
           54              O       5.744778       9.015566       7.145467      -0.747655      51.265600 0.74290200E+03  0.19409173E+05                                11.024819                            8.523114       0.077210       2.017570                    0.998041      31.546550      87.124312       0.639343       0.366688      -1.130268       0.077737      -0.056244       0.005109       0.096087      -0.040018       0.012887       0.013474      -0.085914       0.294686      -0.109208       0.008928       0.100279             12.902062      13.120633      -5.578321       3.952459      16.539869      -3.998182       9.045683           0.000012
           55              O      -1.508972       8.129091       7.677502      -0.629169      35.172118 0.54940119E+03  0.13235468E+05                                 8.411112                            7.188380       0.646212       2.245293                    0.998360      28.132372      73.236570       0.720863       0.352699      -1.147810      -0.013622      -0.060293       0.070013       0.093395      -0.012041       0.016893       0.036756       0.136826       0.127815      -0.100960       0.037120       0.063839              9.138480      13.473094       2.263815       1.649222       7.918257       0.627378       6.024089           0.000011
           56              O       6.973418       2.672907       4.454025      -0.607719      40.075461 0.59545046E+03  0.14721220E+05                                 9.364535                            7.638291       0.217937       2.091550                    0.997910      29.142303      78.318948       0.674264       0.367433      -1.129580      -0.036972       0.037755      -0.092750       0.106748       0.091347      -0.033262       0.032602      -0.120695       0.083525      -0.135695       0.037402       0.098293             10.609141       7.823595      -0.350557      -3.213312       6.510468       1.109733      17.493361           0.000006

******************************************************
Auxiliary information for the entire system
The total spin magnetic moment of the unit cell is   0.001087
The total net atomic charge of the unit cell is   -0.000003
Accuracy of reproducing the electrostatic potential in the unit cell:
  The inner radius (bohr) =    5.0000
  The outer radius (bohr) =   12.0000
  Valid grid points have density less than (e/(bohr^3)) =    0.0001
  The number of valid grid points were=        25908
  The rms potential error without charges in kcal/mol is=      6.45625
  The rms potential error with partial charges in kcal/mol is=      1.24713
  The RRMSE value at monopole order=      0.19317
  The rms potential error with partial charges and cloud penetration in kcal/mol is=      1.23336
  The RRMSE value at monopole order with cloud penetration is=      0.19103
  The rms potential error with partial charges and atomic dipoles in kcal/mol is=      0.92857
  The RRMSE value at dipole order=      0.14383
  The rms potential error with partial charges, atomic dipoles and cloud penetration in kcal/mol is=      0.90959
  The RRMSE value at dipole order with cloud penetration=      0.14089

******************************************************
The electron densities and ab initio electrostatic potential were computed in VASP using the PBE functional and
projector augmented wave method. See the main text of the journal article for a description of computational details.
The atomic charges, dipoles, and quadrupoles were computed with the DDEC6 method as described in
(a) T. A. Manz and N. Gabaldon Limas, RSC Adv. 6 (2016) 47771-47801 DOI: 10.1039/c6ra04656h
(b) N. Gabaldon Limas and T. A. Manz, RSC Adv. 8 (2018) 2678-2707 DOI: 10.1039/c7ra11829e.
For each atom in the material, the electron cloud parameters were fit to the spherically averaged atom-in-material
electron density using radial positions for which this density was between 10^-4 and 10^-2 electrons per cubic bohr.
The polarizabilities, dispersion coefficients, and quantum Drude oscillator (QDO) parameters were fit using the MCLF method.
The magnetic structure of the system was optimized in VASP from the default ferromagnetic initial guess using spin polarization.
The atomic spin moments (ASMs) were computed on this optimized magnetic structure using the DDEC6 partition as inputs
to the method of T. A. Manz and D. S. Sholl, J. Chem. Theory Comput. 7 (2011) 4146-4164 DOI: 10.1021/ct200539n.
The RMSE and RRMSE were computed using a uniform grid with Ewald summation.
