# Supplementary material for: A collection of forcefield precursors for metal–organic frameworks
Source: RSC Adv. 2019 Nov 13;9(63):36492–507. doi: 10.1039/c9ra07327b (PMC9075174; doi:10.1039/c9ra07327b)
Supplement: RA-009-C9RA07327B-s4995 [file RA-009-C9RA07327B-s4995.xyz]

  100
jmolscript: load "" {1 1 1} spacegroup "x,y,z" unitcell [{      7.012200     0.000000     0.000000 }, {      0.000000    11.124100     0.000000 }, {     -2.890778    -5.561998    19.037895 }]
Er    -1.112588    -3.335578    14.100036     2.091869
Er     1.727910     2.226446     4.937859     2.091649
Er     5.234010     8.897680     4.937859     2.091870
Er     2.393512     3.335656    14.100036     2.091648
H      0.626822    -3.245961    18.851324     0.124460
H     -0.078327     4.213856    17.297831     0.113634
H      2.124741     4.958040    10.371845     0.100201
H      1.741332     5.347377     8.098721     0.120322
H     -0.067903    -2.341598     9.050615     0.112429
H      0.368515    -2.673090    11.293279     0.099957
H     -0.011500     2.316038     0.186571     0.125985
H      0.693649     9.775864     1.740064     0.115418
H      5.502781    -0.604015     8.666050     0.101897
H     -1.126010    -0.214665    10.939174     0.117870
H      0.683225     3.220454     9.987280     0.112309
H      0.246807     2.888950     7.744616     0.100245
H      3.494600     8.808063     0.186571     0.124459
H      4.199749     1.348246     1.740064     0.113633
H      1.996681     0.604062     8.666050     0.100201
H      2.380090     0.214725    10.939174     0.120322
H      4.189325     7.903700     9.987280     0.112428
H      3.752907     8.235192     7.744616     0.099957
H     -2.879278     3.246064    18.851324     0.125983
H      3.427773    -4.213762    17.297831     0.115417
H     -1.381359     6.166117    10.371845     0.101897
H      5.247432     5.776767     8.098721     0.117870
H      3.438197     2.341648     9.050615     0.112308
H      3.874615     2.673152    11.293279     0.100245
C     -0.215591    -4.361714    16.543931     0.614168
C      0.211799    -4.980211    17.834700    -0.002374
C      0.628582    -4.172598    18.927475    -0.101498
C      0.206573     4.752265    17.998426    -0.096896
C      1.374300     6.267352    12.515512     0.694786
C      1.225527     6.603296    11.080055    -0.054765
C      1.666066     5.723377    10.109122    -0.087829
C      1.437920     5.953642     8.734586    -0.108464
C      0.759332     7.090524     8.350021     0.008829
C      0.369858     8.006040     9.317146    -0.097360
C      0.609186     7.805810    10.668836    -0.105174
C      0.436988     7.316339     6.903141     0.626345
C      0.830913     1.200297     2.493964     0.612550
C      0.403523     0.581794     1.203195    -0.001836
C     -0.013260     1.389400     0.110420    -0.102935
C      0.408749    10.314268     1.039469    -0.099465
C     -0.758978     0.705286     6.522383     0.693290
C     -0.610205     1.041237     7.957840    -0.053868
C     -1.050744     0.161324     8.928773    -0.091351
C     -0.822598     0.391596    10.303309    -0.103607
C     -0.144010     1.528481    10.687874     0.008352
C      0.245464     2.443991     9.720749    -0.097156
C      0.006136     2.243754     8.369059    -0.106115
C      0.178334     1.754304    12.134754     0.621130
C      4.337013     9.923816     2.493964     0.614168
C      3.909623    10.542313     1.203195    -0.002376
C      3.492840     9.734700     0.110420    -0.101480
C      3.914849     0.809837     1.039469    -0.096877
C      2.747122    -0.705250     6.522383     0.694786
C      2.895895    -1.041194     7.957840    -0.054765
C      2.455356    -0.161275     8.928773    -0.087830
C      2.683502    -0.391540    10.303309    -0.108465
C      3.362090    -1.528422    10.687874     0.008830
C      3.751564    -2.443938     9.720749    -0.097360
C      3.512236    -2.243708     8.369059    -0.105174
C      3.684434    -1.754237    12.134754     0.626345
C      3.290509     4.361805    16.543931     0.612549
C      3.717899     4.980308    17.834700    -0.001840
C     -2.877518     4.172702    18.927475    -0.102909
C      3.712673    -4.752166    17.998426    -0.099438
C      4.880400     4.856816    12.515512     0.693290
C      4.731627     4.520865    11.080055    -0.053869
C      5.172166     5.400778    10.109122    -0.091350
C      4.944020     5.170506     8.734586    -0.103607
C      4.265432     4.033621     8.350021     0.008353
C      3.875958     3.118111     9.317146    -0.097155
C      4.115286     3.318348    10.668836    -0.106114
C      3.943088     3.807798     6.903141     0.621130
O     -0.884859     6.077139    15.710071    -0.672497
O      0.013755    -3.160312    16.285015    -0.672219
O      0.925443     7.082751    13.402678    -0.689484
O      1.963439     5.196102    12.801081    -0.649878
O     -0.617232     7.989347     6.655648    -0.765234
O      1.176851     6.823539     6.015975    -0.603629
O      1.500181     0.515055     3.327824    -0.671300
O      0.601567     2.401701     2.752880    -0.671775
O     -0.310121     1.520680     5.635217    -0.689054
O      5.664083    -0.365966     6.236814    -0.648468
O      1.232554     2.427312    12.382247    -0.762056
O     -0.561529     1.261509    13.021920    -0.601448
O      5.006281    -0.515037     3.327824    -0.672496
O      4.107667     8.722414     2.752880    -0.672219
O      3.195979    -1.520649     5.635217    -0.689484
O      2.157983     0.366000     6.236814    -0.649877
O      4.738654    -2.427245    12.382247    -0.765232
O      2.944571    -1.261437    13.021920    -0.603631
O      2.621241     5.047047    15.710071    -0.671300
O      3.519855     3.160401    16.285015    -0.671775
O      4.431543     4.041422    13.402678    -0.689053
O     -1.542661     5.928068    12.801081    -0.648468
O      2.888868     3.134790     6.655648    -0.762056
O      4.682951     4.300593     6.015975    -0.601449

The following XYZ coordinates are in angstroms. Other properties are in atomic units.
The sperically averaged electron density of each atom fit to a function of the form exp(a - br)
eigen_1, eigen_2 and eigen_3 are the three eigenvalues of traceless quadrupole moment tensor
  atom number  atomic symbol              X              Y              Z     net charge C6 coefficient C8 coefficient C10 coefficient fluctuating dipole atomic polarizability isotropic forcefield polarizability              a              b squared Pearson coefficient          <r^3>          <r^4>         wp_QDO          m_QDO          q_QDO       dipole_x       dipole_y       dipole_z         dipole            Qxy            Qxz            Qyz     Q(x^2-y^2)  Q(3z^2 - R^2)        eigen_1        eigen_2        eigen_3 static polarizability      alpha(xx)      alpha(xy)      alpha(xz)      alpha(yy)      alpha(yz)      alpha(zz) atomic spin moment
            1             Er      -1.112588      -3.335578      14.100036       2.091869      84.254758 0.17295043E+04  0.51141547E+05                                12.801164                           11.225944       2.065490       2.444350                    0.999897      66.863356     147.650011       0.758051       0.273247      -1.327662      -0.001007       0.024267      -0.021406       0.032375       0.112270      -0.138668       0.078621       0.047034      -0.313052      -0.238158       0.054311       0.183847             14.532238      13.060080      -2.679475       3.819466      11.773789      -3.246935      18.762845           0.000027
            2             Er       1.727910       2.226446       4.937859       2.091649      84.254515 0.17296024E+04  0.51145159E+05                                12.800947                           11.226229       2.068034       2.444982                    0.999903      66.866797     147.658482       0.758045       0.273245      -1.327665       0.001215       0.022865       0.020995       0.031066      -0.112135      -0.138600      -0.078431       0.045229      -0.315675      -0.238298       0.054638       0.183660             14.531336      13.059734       2.678305       3.819308      11.772948       3.243870      18.761326           0.000027
            3             Er       5.234010       8.897680       4.937859       2.091870      84.254673 0.17295021E+04  0.51141467E+05                                12.801155                           11.225937       2.065489       2.444351                    0.999897      66.863328     147.649918       0.758051       0.273247      -1.327662       0.001008      -0.024268       0.021405       0.032375       0.112269      -0.138668       0.078621       0.047034      -0.313054      -0.238158       0.054311       0.183847             14.532226      13.060071      -2.679473       3.819461      11.773779      -3.246932      18.762827           0.000027
            4             Er       2.393512       3.335656      14.100036       2.091648      84.254540 0.17296032E+04  0.51145188E+05                                12.800949                           11.226231       2.068035       2.444982                    0.999903      66.866808     147.658515       0.758045       0.273245      -1.327665      -0.001215      -0.022866      -0.020995       0.031066      -0.112135      -0.138600      -0.078431       0.045229      -0.315677      -0.238299       0.054638       0.183661             14.531337      13.059736       2.678305       3.819307      11.772949       3.243870      18.761328           0.000027
            5              H       0.626822      -3.245961      18.851324       0.124460       1.023738 0.76526539E+01  0.73124126E+02                                 1.589964                            1.553509      -0.749238       2.532264                    0.999843       3.113914       8.164230       0.542014       1.182624      -0.734668       0.001658       0.040527      -0.001618       0.040593       0.002133       0.005812       0.003892      -0.025234      -0.003536      -0.014560      -0.000117       0.014677              1.559442       1.340577      -0.021179       0.025788       1.914699      -0.102126       1.423050           0.000000
            6              H      -0.078327       4.213856      17.297831       0.113634       1.145131 0.87524019E+01  0.87799922E+02                                 1.811953                            1.736639      -0.934881       2.439508                    0.998065       3.488160       9.842946       0.472516       1.292180      -0.707836      -0.017049      -0.024319      -0.026328       0.039689       0.005988       0.010109       0.002893      -0.025196       0.002496      -0.018864       0.003207       0.015657              1.841327       1.643553       0.116607       0.260641       1.624014       0.334584       2.256415          -0.000001
            7              H       2.124741       4.958040      10.371845       0.100201       0.965667 0.70508845E+01  0.68686300E+02                                 1.742344                            1.648576      -1.504104       2.150945                    0.992333       4.128906      12.446424       0.434985       1.445458      -0.671477       0.015438      -0.028513       0.011292       0.034334      -0.002831      -0.000155      -0.000183      -0.012464       0.007141      -0.008038       0.002377       0.005661              1.823283       1.839524      -0.464290       0.111570       2.180090      -0.142788       1.450235          -0.000003
            8              H       1.741332       5.347377       8.098721       0.120322       0.909240 0.66543322E+01  0.63556805E+02                                 1.653703                            1.589695      -1.251325       2.293143                    0.994270       3.724771      10.928575       0.450292       1.424146      -0.677529       0.012231      -0.024986      -0.027444       0.039078      -0.004406      -0.002645       0.005105      -0.012603       0.007269      -0.009005      -0.001478       0.010483              1.687442       1.562361      -0.282173      -0.166723       1.925667       0.308554       1.574298          -0.000001
            9              H      -0.067903      -2.341598       9.050615       0.112429       0.881811 0.62151827E+01  0.58423772E+02                                 1.627184                            1.539587      -1.205880       2.308844                    0.994545       3.739415      10.924706       0.455601       1.430163      -0.676051      -0.017965       0.029203      -0.011767       0.036249      -0.008750       0.001034      -0.000807      -0.009044       0.025105      -0.014043       0.005192       0.008850              1.706074       1.590211      -0.394567       0.112746       2.176065      -0.225498       1.351946          -0.000003
           10              H       0.368515      -2.673090      11.293279       0.099957       1.097594 0.86279058E+01  0.87716438E+02                                 1.847444                            1.788482      -1.447055       2.182808                    0.991900       4.057129      12.181668       0.433347       1.390256      -0.683322      -0.005754       0.033604       0.016641       0.037938      -0.008689       0.006324       0.007766      -0.020678      -0.013749      -0.017378       0.000206       0.017172              1.864327       1.695595      -0.174882      -0.133985       2.105962       0.275802       1.791423          -0.000002
           11              H      -0.011500       2.316038       0.186571       0.125985       1.021311 0.76347123E+01  0.72947425E+02                                 1.591573                            1.555102      -0.767297       2.525903                    0.999806       3.108506       8.163470       0.539675       1.187836      -0.733483      -0.002080       0.040080       0.001692       0.040169      -0.002133       0.005857      -0.004211      -0.025126      -0.003403      -0.014555      -0.000238       0.014793              1.561008       1.341912       0.021218       0.025881       1.916420       0.102283       1.424691           0.000000
           12              H       0.693649       9.775864       1.740064       0.115418       1.145319 0.87594542E+01  0.87942625E+02                                 1.817248                            1.741384      -0.950265       2.433958                    0.997837       3.488810       9.868687       0.469938       1.298205      -0.706577       0.016566      -0.023595       0.026091       0.038884      -0.005952       0.010164      -0.003011      -0.025422       0.000687      -0.018851       0.002876       0.015975              1.846882       1.648071      -0.117137       0.261962       1.628446      -0.336153       2.264128          -0.000001
           13              H       5.502781      -0.604015       8.666050       0.101897       0.960810 0.70107601E+01  0.68219544E+02                                 1.738969                            1.645852      -1.512330       2.148785                    0.992245       4.121371      12.429589       0.434425       1.448932      -0.670863      -0.015566      -0.028108      -0.010939       0.033941       0.003153      -0.000295       0.000305      -0.012575       0.007559      -0.008305       0.002515       0.005790              1.819461       1.835705       0.462201       0.111135       2.174702       0.142158       1.447977          -0.000003
           14              H      -1.126010      -0.214665      10.939174       0.117870       0.919220 0.67463558E+01  0.64674948E+02                                 1.666936                            1.601414      -1.271891       2.282752                    0.994031       3.754441      11.045861       0.448198       1.425506      -0.677184      -0.012015      -0.025190       0.027708       0.039327       0.004755      -0.002798      -0.005428      -0.012909       0.007014      -0.009285      -0.001761       0.011046              1.701399       1.574255       0.286592      -0.169330       1.943223      -0.313387       1.586718          -0.000001
           15              H       0.683225       3.220454       9.987280       0.112309       0.881997 0.62163304E+01  0.58429339E+02                                 1.626513                            1.539041      -1.200477       2.310885                    0.994600       3.737853      10.914821       0.456049       1.428885      -0.676294       0.018046       0.029271       0.011664       0.036311       0.009020       0.000982       0.000867      -0.008666       0.024321      -0.014067       0.005377       0.008690              1.705328       1.589557       0.394152       0.112583       2.174884       0.225258       1.351543          -0.000003
           16              H       0.246807       2.888950       7.744616       0.100245       1.098271 0.86337853E+01  0.87781539E+02                                 1.847199                            1.788266      -1.443114       2.184075                    0.991941       4.057231      12.177983       0.433720       1.388975      -0.683554       0.005317       0.033459      -0.016725       0.037783       0.009370       0.006387      -0.007650      -0.020841      -0.013595      -0.017780       0.000287       0.017493              1.864072       1.695427       0.174730      -0.133945       2.105548      -0.275673       1.791240          -0.000002
           17              H       3.494600       8.808063       0.186571       0.124459       1.023749 0.76527526E+01  0.73125299E+02                                 1.589975                            1.553518      -0.749243       2.532261                    0.999843       3.113928       8.164277       0.542013       1.182623      -0.734668      -0.001658      -0.040527       0.001618       0.040593       0.002133       0.005812       0.003892      -0.025234      -0.003535      -0.014560      -0.000117       0.014677              1.559452       1.340583      -0.021179       0.025788       1.914715      -0.102127       1.423058           0.000000
           18              H       4.199749       1.348246       1.740064       0.113633       1.145140 0.87524820E+01  0.87800908E+02                                 1.811961                            1.736645      -0.934884       2.439506                    0.998065       3.488170       9.842978       0.472516       1.292177      -0.707836       0.017049       0.024319       0.026328       0.039689       0.005988       0.010109       0.002893      -0.025196       0.002496      -0.018864       0.003208       0.015657              1.841336       1.643559       0.116609       0.260644       1.624021       0.334589       2.256429          -0.000001
           19              H       1.996681       0.604062       8.666050       0.100201       0.965666 0.70508813E+01  0.68686265E+02                                 1.742344                            1.648576      -1.504105       2.150945                    0.992333       4.128906      12.446426       0.434985       1.445459      -0.671477      -0.015438       0.028513      -0.011292       0.034334      -0.002831      -0.000155      -0.000183      -0.012464       0.007141      -0.008038       0.002377       0.005661              1.823283       1.839524      -0.464290       0.111569       2.180090      -0.142788       1.450235          -0.000003
           20              H       2.380090       0.214725      10.939174       0.120322       0.909240 0.66543296E+01  0.63556772E+02                                 1.653702                            1.589695      -1.251324       2.293144                    0.994270       3.724770      10.928570       0.450292       1.424146      -0.677529      -0.012232       0.024986       0.027444       0.039078      -0.004406      -0.002645       0.005105      -0.012603       0.007269      -0.009005      -0.001478       0.010483              1.687441       1.562360      -0.282173      -0.166723       1.925666       0.308554       1.574297          -0.000001
           21              H       4.189325       7.903700       9.987280       0.112428       0.881811 0.62151824E+01  0.58423770E+02                                 1.627184                            1.539587      -1.205880       2.308845                    0.994545       3.739415      10.924706       0.455601       1.430164      -0.676051       0.017965      -0.029203       0.011767       0.036249      -0.008750       0.001034      -0.000807      -0.009044       0.025105      -0.014043       0.005192       0.008850              1.706074       1.590211      -0.394567       0.112746       2.176065      -0.225498       1.351946          -0.000003
           22              H       3.752907       8.235192       7.744616       0.099957       1.097596 0.86279209E+01  0.87716622E+02                                 1.847445                            1.788482      -1.447055       2.182808                    0.991900       4.057132      12.181676       0.433347       1.390255      -0.683322       0.005754      -0.033604      -0.016641       0.037938      -0.008689       0.006324       0.007766      -0.020678      -0.013749      -0.017378       0.000206       0.017172              1.864328       1.695596      -0.174882      -0.133985       2.105963       0.275802       1.791424          -0.000002
           23              H      -2.879278       3.246064      18.851324       0.125983       1.021325 0.76348420E+01  0.72948959E+02                                 1.591586                            1.555114      -0.767305       2.525898                    0.999806       3.108524       8.163528       0.539674       1.187834      -0.733483       0.002080      -0.040079      -0.001692       0.040169      -0.002133       0.005857      -0.004211      -0.025126      -0.003402      -0.014555      -0.000238       0.014794              1.561021       1.341921       0.021218       0.025881       1.916442       0.102285       1.424701           0.000000
           24              H       3.427773      -4.213762      17.297831       0.115417       1.145333 0.87595765E+01  0.87944137E+02                                 1.817261                            1.741394      -0.950270       2.433955                    0.997837       3.488826       9.868740       0.469938       1.298201      -0.706577      -0.016566       0.023595      -0.026091       0.038884      -0.005953       0.010164      -0.003010      -0.025423       0.000688      -0.018851       0.002876       0.015975              1.846896       1.648081      -0.117139       0.261967       1.628457      -0.336160       2.264149          -0.000001
           25              H      -1.381359       6.166117      10.371845       0.101897       0.960811 0.70107626E+01  0.68219577E+02                                 1.738970                            1.645853      -1.512330       2.148785                    0.992245       4.121372      12.429594       0.434424       1.448932      -0.670863       0.015566       0.028108       0.010939       0.033941       0.003153      -0.000295       0.000305      -0.012575       0.007559      -0.008305       0.002515       0.005790              1.819462       1.835705       0.462202       0.111135       2.174703       0.142158       1.447977          -0.000003
           26              H       5.247432       5.776767       8.098721       0.117870       0.919219 0.67463497E+01  0.64674872E+02                                 1.666935                            1.601413      -1.271890       2.282752                    0.994031       3.754439      11.045852       0.448198       1.425506      -0.677184       0.012015       0.025190      -0.027708       0.039327       0.004755      -0.002798      -0.005428      -0.012909       0.007014      -0.009285      -0.001761       0.011046              1.701398       1.574254       0.286591      -0.169330       1.943222      -0.313387       1.586717          -0.000001
           27              H       3.438197       2.341648       9.050615       0.112308       0.881998 0.62163408E+01  0.58429457E+02                                 1.626514                            1.539042      -1.200477       2.310884                    0.994600       3.737856      10.914830       0.456049       1.428885      -0.676294      -0.018046      -0.029271      -0.011664       0.036311       0.009020       0.000982       0.000866      -0.008666       0.024321      -0.014066       0.005377       0.008690              1.705329       1.589559       0.394152       0.112583       2.174886       0.225258       1.351544          -0.000003
           28              H       3.874615       2.673152      11.293279       0.100245       1.098271 0.86337866E+01  0.87781556E+02                                 1.847199                            1.788266      -1.443114       2.184075                    0.991941       4.057231      12.177983       0.433720       1.388975      -0.683554      -0.005317      -0.033459       0.016725       0.037783       0.009370       0.006387      -0.007650      -0.020841      -0.013594      -0.017780       0.000287       0.017493              1.864072       1.695427       0.174730      -0.133945       2.105548      -0.275674       1.791240          -0.000002
           29              C      -0.215591      -4.361714      16.543931       0.614168      22.960636 0.25990262E+03  0.54709853E+04                                 7.653097                            5.824634      -0.330209       1.941803                    0.999026      23.134170      66.764426       0.594420       0.489506      -1.003706       0.011811       0.011714      -0.046106       0.049015      -0.007123      -0.075528       0.061943       0.072296      -0.162342      -0.117732       0.006910       0.110822              9.201694       6.173042       0.161190       3.186942       7.120998      -2.611366      14.311043          -0.000032
           30              C       0.211799      -4.980211      17.834700      -0.002374      34.859572 0.47448168E+03  0.11368878E+05                                 9.478079                            7.381617      -0.255495       1.939158                    0.996739      27.462939      78.959760       0.593599       0.430640      -1.058343       0.019603      -0.017536       0.033344       0.042469       0.019714      -0.004694       0.002230       0.002529      -0.026374      -0.017941      -0.006320       0.024261             11.558048       7.183860      -0.688060       4.226993       8.385318      -2.691371      19.104965           0.000002
           31              C       0.628582      -4.172598      18.927475      -0.101498      29.082113 0.41905988E+03  0.97910756E+04                                 8.306814                            6.909565       0.045099       1.998122                    0.999446      28.911327      83.667786       0.613614       0.427225      -1.054263       0.008339      -0.013767       0.000238       0.016097       0.010297      -0.010745       0.006419      -0.028352      -0.052433      -0.026183      -0.000272       0.026455              9.283592       6.293919      -0.297087       2.992584       7.284125      -1.079050      14.272733          -0.000004
           32              C       0.206573       4.752265      17.998426      -0.096896      28.468553 0.43178386E+03  0.10225853E+05                                 8.328170                            7.117990      -0.263688       1.896855                    0.998389      29.765471      88.458053       0.587751       0.440027      -1.040188      -0.000564       0.010443       0.016680       0.019688       0.015046      -0.000914       0.015451      -0.001512      -0.032135      -0.022948      -0.001080       0.024028              9.086943       6.387684      -0.459941       2.528568       7.544555      -1.699966      13.328591           0.000001
           33              C       1.374300       6.267352      12.515512       0.694786      19.777825 0.23024397E+03  0.47121732E+04                                 6.927201                            5.539389      -0.239473       1.999742                    0.999079      21.752028      62.334703       0.598834       0.499766      -0.996370       0.029251      -0.013638       0.091477       0.097003       0.072855       0.013439       0.027967       0.071944      -0.168064      -0.073482      -0.039866       0.113348              7.532546       5.933614      -2.226656       0.161746       7.228773      -0.790749       9.435251          -0.000033
           34              C       1.225527       6.603296      11.080055      -0.054765      33.197828 0.47285436E+03  0.11325449E+05                                 9.021383                            7.300554      -0.031768       1.997470                    0.998853      28.043102      80.735129       0.605010       0.422684      -1.062792      -0.002883       0.010486      -0.052732       0.053842       0.008087       0.015292       0.000981       0.004748      -0.067798      -0.028281       0.004706       0.023575             10.013413       6.836042      -2.671577       0.637147      10.853582      -1.857560      12.350615           0.000016
           35              C       1.666066       5.723377      10.109122      -0.087829      29.319095 0.46815531E+03  0.11316904E+05                                 8.523625                            7.444166      -0.378845       1.858684                    0.997902      30.202325      90.765554       0.570814       0.443888      -1.037623      -0.014221       0.023841      -0.012804       0.030571       0.014890       0.001230      -0.009812      -0.003209      -0.062932      -0.024592      -0.001794       0.026386              9.010921       7.340359      -2.869072       0.315572      10.083459      -0.007024       9.608944          -0.000004
           36              C       1.437920       5.953642       8.734586      -0.108464      30.033029 0.45708713E+03  0.10948573E+05                                 8.570452                            7.290276      -0.106305       1.950294                    0.998130      29.676596      87.860358       0.586445       0.436034      -1.045585      -0.001961       0.008657       0.017346       0.019485       0.024660      -0.010124       0.012762       0.003376      -0.020460      -0.031852       0.003666       0.028185              9.353917       7.489446      -3.457356       1.006964      11.655245      -1.353407       8.917059          -0.000006
           37              C       0.759332       7.090524       8.350021       0.008829      31.031909 0.43933697E+03  0.10320036E+05                                 8.614845                            7.036940      -0.067141       1.999029                    0.998885      26.879439      76.370352       0.616909       0.422670      -1.063932       0.007124      -0.001192       0.039914       0.040562       0.003573      -0.010060      -0.002589       0.045734      -0.083591      -0.029593      -0.009059       0.038651              9.489711       7.019557      -2.854313       1.558451      10.948906      -1.584932      10.500670           0.000010
           38              C       0.369858       8.006040       9.317146      -0.097360      28.292891 0.44922458E+03  0.10726573E+05                                 8.279916                            7.265783      -0.206116       1.925759                    0.997023      29.436105      87.354718       0.582071       0.440689      -1.041558       0.012674      -0.018534       0.006847       0.023474       0.005657       0.005840      -0.006548       0.021643      -0.068030      -0.025465       0.001533       0.023932              8.742041       6.519694      -1.937136       0.561011      10.467062      -0.642388       9.239367          -0.000001
           39              C       0.609186       7.805810      10.668836      -0.105174      30.412027 0.47880018E+03  0.11654856E+05                                 8.732673                            7.530013      -0.358545       1.856311                    0.998209      30.905559      93.605046       0.566611       0.444087      -1.036137       0.010401      -0.007777      -0.025633       0.028736       0.004517       0.006963       0.015076       0.000656      -0.102657      -0.038890       0.013110       0.025780              9.371917       6.952547      -2.088018       0.914199      11.431426      -1.863588       9.731779          -0.000009
           40              C       0.436988       7.316339       6.903141       0.626345      21.539252 0.25574880E+03  0.53800296E+04                                 7.326191                            5.844939      -0.421078       1.920735                    0.998544      23.112930      67.420370       0.581243       0.500931      -0.994572      -0.045768       0.033014      -0.044496       0.071865       0.067396      -0.018157       0.008043      -0.092944      -0.308801      -0.108000      -0.025339       0.133339              7.938318       8.505789      -2.706631       0.589210       6.526306      -1.053726       8.782859          -0.000032
           41              C       0.830913       1.200297       2.493964       0.612550      22.967795 0.25997270E+03  0.54726575E+04                                 7.653930                            5.825003      -0.332385       1.941363                    0.999023      23.135912      66.763808       0.594483       0.489436      -1.003774      -0.012715       0.011244       0.045312       0.048386       0.006816      -0.075914      -0.062416       0.075127      -0.170396      -0.119963       0.007612       0.112350              9.203093       6.173613      -0.161184       3.188017       7.121502       2.611579      14.314163          -0.000031
           42              C       0.403523       0.581794       1.203195      -0.001836      34.845374 0.47420000E+03  0.11360269E+05                                 9.474793                            7.378766      -0.252922       1.940107                    0.996692      27.457733      78.934408       0.593802       0.430563      -1.058406      -0.018747      -0.017968      -0.033262       0.042198      -0.018230      -0.004246      -0.001833       0.003049      -0.024105      -0.016425      -0.006004       0.022429             11.553751       7.180139       0.687273       4.224653       8.384550       2.689119      19.096564           0.000003
           43              C      -0.013260       1.389400       0.110420      -0.102935      29.160197 0.42047857E+03  0.98331367E+04                                 8.322009                            6.920904       0.051658       1.999209                    0.999455      28.966294      83.881878       0.613119       0.427182      -1.054224      -0.008222      -0.015512       0.000120       0.017556      -0.009169      -0.011672      -0.006396      -0.026862      -0.050488      -0.026223       0.001350       0.024872              9.301901       6.304890       0.297653       2.999911       7.295101       1.081041      14.305712          -0.000004
           44              C       0.408749      10.314268       1.039469      -0.099465      28.504987 0.43244418E+03  0.10244765E+05                                 8.329815                            7.117897      -0.263699       1.896308                    0.998458      29.797649      88.549745       0.588477       0.439344      -1.040657       0.000125       0.011173      -0.017896       0.021098      -0.016039      -0.001826      -0.015357       0.000033      -0.037830      -0.024539      -0.000539       0.025077              9.089399       6.387857       0.459042       2.530271       7.546347       1.697614      13.333992          -0.000001
           45              C      -0.758978       0.705286       6.522383       0.693290      19.832829 0.23100285E+03  0.47315498E+04                                 6.938523                            5.547513      -0.244732       1.997050                    0.999018      21.790200      62.467521       0.598562       0.499586      -0.996469      -0.028952      -0.013165      -0.092850       0.098146      -0.073836       0.013508      -0.026950       0.072148      -0.162683      -0.072238      -0.041041       0.113279              7.545391       5.943207       2.231018       0.162407       7.240425       0.793051       9.452540          -0.000033
           46              C      -0.610205       1.041237       7.957840      -0.053868      33.140764 0.47177083E+03  0.11292718E+05                                 9.010854                            7.291809      -0.031317       1.998034                    0.998818      28.010168      80.609104       0.605436       0.422640      -1.062848       0.003267       0.010033       0.052035       0.053094      -0.008339       0.014735      -0.002242       0.005340      -0.065324      -0.027129       0.003444       0.023686             10.001897       6.828161       2.667562       0.636386      10.840141       1.855695      12.337389           0.000015
           47              C      -1.050744       0.161324       8.928773      -0.091351      29.432466 0.47063732E+03  0.11390384E+05                                 8.540342                            7.459857      -0.387125       1.855332                    0.997928      30.268066      90.976091       0.570753       0.443410      -1.038045       0.014972       0.024468       0.012964       0.031479      -0.017062       0.001742       0.010234      -0.003371      -0.060172      -0.024651      -0.003413       0.028064              9.027959       7.353084       2.871303       0.314286      10.098206       0.004225       9.632588          -0.000004
           48              C      -0.822598       0.391596      10.303309      -0.103607      29.852649 0.45336667E+03  0.10837246E+05                                 8.535157                            7.258356      -0.102891       1.952912                    0.998096      29.564491      87.437691       0.588002       0.435771      -1.045747       0.001375       0.008456      -0.015897       0.018058      -0.022348      -0.010688      -0.014733       0.002742      -0.023329      -0.032006       0.005531       0.026475              9.315275       7.455832       3.443938       0.995667      11.607681       1.335288       8.882313          -0.000009
           49              C      -0.144010       1.528481      10.687874       0.008352      31.032886 0.43937267E+03  0.10321085E+05                                 8.615727                            7.037599      -0.061996       2.000844                    0.998884      26.877776      76.366412       0.616831       0.422715      -1.063904      -0.006611       0.000019      -0.039972       0.040515      -0.003119      -0.010104       0.001570       0.045816      -0.081721      -0.028862      -0.009460       0.038323              9.490888       7.019888       2.856517       1.557466      10.953534       1.584043      10.499241           0.000011
           50              C       0.245464       2.443991       9.720749      -0.097156      28.318302 0.44975964E+03  0.10743796E+05                                 8.288970                            7.273566      -0.210277       1.924215                    0.997035      29.460586      87.478733       0.581277       0.441109      -1.041189      -0.012545      -0.017980      -0.008589       0.023546      -0.006341       0.006138       0.006776       0.021139      -0.062355      -0.024148       0.001021       0.023127              8.751575       6.526366       1.937770       0.560794      10.477429       0.642830       9.250929          -0.000001
           51              C       0.006136       2.243754       8.369059      -0.106115      30.425835 0.47902661E+03  0.11661882E+05                                 8.735880                            7.532249      -0.365287       1.854032                    0.998153      30.914889      93.642947       0.566469       0.444141      -1.036093      -0.010866      -0.009258       0.025355       0.029097      -0.003995       0.006425      -0.015289       0.001418      -0.113089      -0.042056       0.015489       0.026568              9.375678       6.955134       2.088327       0.914759      11.435792       1.865656       9.736107          -0.000009
           52              C       0.178334       1.754304      12.134754       0.621130      21.620588 0.25694634E+03  0.54114860E+04                                 7.342427                            5.857379      -0.426502       1.918300                    0.998581      23.173389      67.633767       0.580813       0.500721      -0.994686       0.045079       0.033065       0.042483       0.070215      -0.069124      -0.017811      -0.007365      -0.094220      -0.306096      -0.106997      -0.027684       0.134681              7.955987       8.525289       2.714545       0.591833       6.541364       1.057250       8.801307          -0.000033
           53              C       4.337013       9.923816       2.493964       0.614168      22.960646 0.25990285E+03  0.54709914E+04                                 7.653098                            5.824636      -0.330209       1.941802                    0.999026      23.134186      66.764486       0.594420       0.489506      -1.003706      -0.011811      -0.011714       0.046106       0.049015      -0.007123      -0.075528       0.061943       0.072298      -0.162342      -0.117732       0.006910       0.110822              9.201694       6.173044       0.161191       3.186941       7.120998      -2.611365      14.311041          -0.000033
           54              C       3.909623      10.542313       1.203195      -0.002376      34.859729 0.47448430E+03  0.11368955E+05                                 9.478108                            7.381638      -0.255493       1.939158                    0.996739      27.462991      78.959933       0.593598       0.430641      -1.058343      -0.019603       0.017536      -0.033344       0.042469       0.019714      -0.004694       0.002229       0.002530      -0.026374      -0.017940      -0.006321       0.024261             11.558086       7.183882      -0.688064       4.227010       8.385340      -2.691385      19.105035           0.000004
           55              C       3.492840       9.734700       0.110420      -0.101480      29.081743 0.41905295E+03  0.97908694E+04                                 8.306726                            6.909492       0.045119       1.998131                    0.999446      28.911097      83.666830       0.613619       0.427223      -1.054264      -0.008339       0.013768      -0.000238       0.016098       0.010297      -0.010746       0.006419      -0.028352      -0.052429      -0.026183      -0.000272       0.026455              9.283490       6.293847      -0.297085       2.992542       7.284072      -1.079044      14.272550          -0.000005
           56              C       3.914849       0.809837       1.039469      -0.096877      28.468147 0.43177559E+03  0.10225604E+05                                 8.328072                            7.117904      -0.263662       1.896866                    0.998389      29.765174      88.456796       0.587757       0.440025      -1.040190       0.000564      -0.010443      -0.016680       0.019688       0.015046      -0.000914       0.015450      -0.001512      -0.032136      -0.022947      -0.001080       0.024028              9.086834       6.387606      -0.459927       2.528540       7.544471      -1.699925      13.328425           0.000000
           57              C       2.747122      -0.705250       6.522383       0.694786      19.777835 0.23024410E+03  0.47121767E+04                                 6.927203                            5.539391      -0.239474       1.999742                    0.999079      21.752038      62.334739       0.598834       0.499766      -0.996370      -0.029251       0.013638      -0.091477       0.097003       0.072855       0.013439       0.027967       0.071945      -0.168064      -0.073482      -0.039866       0.113348              7.532548       5.933616      -2.226657       0.161747       7.228774      -0.790750       9.435253          -0.000035
           58              C       2.895895      -1.041194       7.957840      -0.054765      33.197839 0.47285453E+03  0.11325455E+05                                 9.021386                            7.300555      -0.031769       1.997470                    0.998853      28.043110      80.735162       0.605010       0.422684      -1.062792       0.002883      -0.010486       0.052732       0.053842       0.008087       0.015292       0.000981       0.004748      -0.067797      -0.028281       0.004706       0.023576             10.013416       6.836044      -2.671578       0.637148      10.853586      -1.857561      12.350619           0.000015
           59              C       2.455356      -0.161275       8.928773      -0.087830      29.319110 0.46815563E+03  0.11316913E+05                                 8.523628                            7.444169      -0.378845       1.858684                    0.997902      30.202337      90.765600       0.570814       0.443888      -1.037623       0.014222      -0.023841       0.012804       0.030571       0.014889       0.001230      -0.009811      -0.003209      -0.062932      -0.024592      -0.001794       0.026386              9.010924       7.340362      -2.869073       0.315572      10.083462      -0.007024       9.608948          -0.000003
           60              C       2.683502      -0.391540      10.303309      -0.108465      30.033032 0.45708719E+03  0.10948575E+05                                 8.570452                            7.290276      -0.106305       1.950294                    0.998130      29.676598      87.860360       0.586445       0.436034      -1.045585       0.001961      -0.008656      -0.017346       0.019485       0.024660      -0.010124       0.012762       0.003376      -0.020460      -0.031852       0.003666       0.028185              9.353917       7.489446      -3.457355       1.006965      11.655245      -1.353407       8.917059          -0.000008
           61              C       3.362090      -1.528422      10.687874       0.008830      31.031901 0.43933682E+03  0.10320032E+05                                 8.614844                            7.036939      -0.067141       1.999029                    0.998885      26.879434      76.370338       0.616909       0.422670      -1.063932      -0.007124       0.001192      -0.039914       0.040562       0.003573      -0.010060      -0.002589       0.045734      -0.083591      -0.029593      -0.009059       0.038651              9.489710       7.019556      -2.854312       1.558451      10.948905      -1.584932      10.500669           0.000012
           62              C       3.751564      -2.443938       9.720749      -0.097360      28.292888 0.44922451E+03  0.10726571E+05                                 8.279915                            7.265782      -0.206116       1.925759                    0.997023      29.436102      87.354707       0.582071       0.440689      -1.041558      -0.012674       0.018534      -0.006847       0.023474       0.005657       0.005840      -0.006548       0.021643      -0.068030      -0.025465       0.001533       0.023932              8.742041       6.519693      -1.937136       0.561011      10.467062      -0.642388       9.239367          -0.000005
           63              C       3.512236      -2.243708       8.369059      -0.105174      30.412023 0.47880008E+03  0.11654853E+05                                 8.732672                            7.530011      -0.358544       1.856312                    0.998209      30.905558      93.605038       0.566611       0.444087      -1.036137      -0.010401       0.007777       0.025634       0.028736       0.004517       0.006963       0.015076       0.000656      -0.102657      -0.038890       0.013110       0.025780              9.371916       6.952546      -2.088018       0.914199      11.431425      -1.863588       9.731778          -0.000005
           64              C       3.684434      -1.754237      12.134754       0.626345      21.539261 0.25574892E+03  0.53800326E+04                                 7.326191                            5.844939      -0.421076       1.920735                    0.998544      23.112933      67.420369       0.581243       0.500930      -0.994572       0.045767      -0.033014       0.044496       0.071864       0.067396      -0.018158       0.008043      -0.092944      -0.308801      -0.108000      -0.025339       0.133339              7.938319       8.505789      -2.706632       0.589211       6.526307      -1.053726       8.782860          -0.000032
           65              C       3.290509       4.361805      16.543931       0.612549      22.967807 0.25997296E+03  0.54726649E+04                                 7.653933                            5.825007      -0.332390       1.941362                    0.999023      23.135934      66.763900       0.594483       0.489436      -1.003773       0.012715      -0.011244      -0.045311       0.048386       0.006816      -0.075914      -0.062416       0.075128      -0.170396      -0.119963       0.007612       0.112351              9.203094       6.173616      -0.161185       3.188016       7.121503       2.611578      14.314162          -0.000032
           66              C       3.717899       4.980308      17.834700      -0.001840      34.845606 0.47420388E+03  0.11360384E+05                                 9.474833                            7.378796      -0.252920       1.940106                    0.996692      27.457814      78.934673       0.593801       0.430563      -1.058406       0.018747       0.017968       0.033262       0.042197      -0.018229      -0.004245      -0.001833       0.003049      -0.024104      -0.016424      -0.006004       0.022429             11.553805       7.180171       0.687278       4.224677       8.384581       2.689138      19.096664           0.000001
           67              C      -2.877518       4.172702      18.927475      -0.102909      29.159670 0.42046874E+03  0.98328442E+04                                 8.321886                            6.920802       0.051688       1.999222                    0.999455      28.965965      83.880514       0.613127       0.427180      -1.054226       0.008222       0.015513      -0.000120       0.017557      -0.009169      -0.011672      -0.006396      -0.026862      -0.050483      -0.026222       0.001350       0.024871              9.301756       6.304789       0.297650       2.999852       7.295027       1.081031      14.305452          -0.000003
           68              C       3.712673      -4.752166      17.998426      -0.099438      28.504442 0.43243305E+03  0.10244429E+05                                 8.329684                            7.117783      -0.263665       1.896323                    0.998458      29.797254      88.548080       0.588485       0.439341      -1.040660      -0.000125      -0.011173       0.017897       0.021099      -0.016039      -0.001826      -0.015355       0.000034      -0.037829      -0.024538      -0.000539       0.025077              9.089254       6.387754       0.459024       2.530235       7.546235       1.697559      13.333772           0.000000
           69              C       4.880400       4.856816      12.515512       0.693290      19.832833 0.23100290E+03  0.47315509E+04                                 6.938523                            5.547512      -0.244732       1.997050                    0.999018      21.790202      62.467521       0.598563       0.499586      -0.996469       0.028952       0.013165       0.092849       0.098146      -0.073836       0.013507      -0.026950       0.072148      -0.162683      -0.072238      -0.041041       0.113279              7.545390       5.943206       2.231018       0.162407       7.240424       0.793051       9.452540          -0.000035
           70              C       4.731627       4.520865      11.080055      -0.053869      33.140794 0.47177134E+03  0.11292733E+05                                 9.010860                            7.291814      -0.031319       1.998033                    0.998818      28.010186      80.609174       0.605435       0.422640      -1.062847      -0.003268      -0.010033      -0.052035       0.053094      -0.008339       0.014735      -0.002242       0.005340      -0.065324      -0.027129       0.003444       0.023685             10.001904       6.828165       2.667564       0.636387      10.840148       1.855697      12.337398           0.000016
           71              C       5.172166       5.400778      10.109122      -0.091350      29.432451 0.47063698E+03  0.11390374E+05                                 8.540339                            7.459854      -0.387125       1.855332                    0.997928      30.268056      90.976054       0.570753       0.443410      -1.038045      -0.014972      -0.024468      -0.012964       0.031479      -0.017062       0.001742       0.010234      -0.003372      -0.060172      -0.024651      -0.003413       0.028064              9.027956       7.353082       2.871302       0.314286      10.098203       0.004225       9.632584          -0.000004
           72              C       4.944020       5.170506       8.734586      -0.103607      29.852659 0.45336686E+03  0.10837252E+05                                 8.535159                            7.258358      -0.102892       1.952912                    0.998096      29.564496      87.437711       0.588002       0.435771      -1.045747      -0.001375      -0.008455       0.015897       0.018058      -0.022348      -0.010688      -0.014733       0.002742      -0.023329      -0.032006       0.005531       0.026475              9.315278       7.455834       3.443938       0.995668      11.607684       1.335289       8.882316          -0.000007
           73              C       4.265432       4.033621       8.350021       0.008353      31.032885 0.43937263E+03  0.10321084E+05                                 8.615727                            7.037599      -0.061997       2.000844                    0.998884      26.877775      76.366415       0.616831       0.422715      -1.063904       0.006611      -0.000019       0.039972       0.040515      -0.003119      -0.010104       0.001570       0.045815      -0.081720      -0.028862      -0.009460       0.038322              9.490889       7.019889       2.856517       1.557466      10.953535       1.584043      10.499242           0.000011
           74              C       3.875958       3.118111       9.317146      -0.097155      28.318288 0.44975930E+03  0.10743786E+05                                 8.288967                            7.273563      -0.210277       1.924215                    0.997035      29.460575      87.478692       0.581277       0.441109      -1.041189       0.012545       0.017980       0.008589       0.023546      -0.006341       0.006138       0.006776       0.021139      -0.062355      -0.024148       0.001021       0.023127              8.751572       6.526364       1.937770       0.560795      10.477426       0.642830       9.250926          -0.000002
           75              C       4.115286       3.318348      10.668836      -0.106114      30.425821 0.47902630E+03  0.11661873E+05                                 8.735877                            7.532247      -0.365286       1.854033                    0.998153      30.914878      93.642904       0.566469       0.444141      -1.036093       0.010866       0.009259      -0.025354       0.029097      -0.003996       0.006425      -0.015289       0.001417      -0.113089      -0.042056       0.015488       0.026568              9.375675       6.955132       2.088326       0.914759      11.435789       1.865655       9.736104          -0.000008
           76              C       3.943088       3.807798       6.903141       0.621130      21.620591 0.25694639E+03  0.54114873E+04                                 7.342427                            5.857379      -0.426502       1.918299                    0.998581      23.173394      67.633783       0.580813       0.500721      -0.994686      -0.045079      -0.033065      -0.042482       0.070215      -0.069124      -0.017811      -0.007366      -0.094220      -0.306096      -0.106997      -0.027683       0.134681              7.955987       8.525289       2.714545       0.591833       6.541364       1.057251       8.801308          -0.000033
           77              O      -0.884859       6.077139      15.710071      -0.672497      42.238915 0.70484222E+03  0.18150901E+05                                 9.753114                            8.306117       0.204293       2.075812                    0.996141      30.274100      82.660313       0.647984       0.367059      -1.131439       0.030325      -0.086455       0.058710       0.108816       0.036478       0.000406       0.072541       0.079695      -0.055843      -0.102155       0.026299       0.075856             11.288377       9.592297       1.416627       4.329895       6.704805       0.978806      17.568030           0.000012
           78              O       0.013755      -3.160312      16.285015      -0.672219      31.696522 0.52811879E+03  0.12665138E+05                                 7.837181                            7.040321       0.616273       2.204409                    0.998906      29.503122      77.978707       0.725677       0.351953      -1.142304       0.083607      -0.025299       0.082036       0.119833       0.010824      -0.079797       0.004190      -0.031706      -0.156117      -0.107195       0.040695       0.066500              8.097705       5.598884       0.745936       0.210434       9.618375      -2.614624       9.075855           0.000012
           79              O       0.925443       7.082751      13.402678      -0.689484      42.025728 0.71971304E+03  0.18627271E+05                                 9.629735                            8.401433       0.149364       2.061371                    0.995785      30.340704      82.998701       0.643484       0.367772      -1.131107       0.133615      -0.047735      -0.002928       0.141916       0.034086      -0.009327       0.043209       0.027756      -0.052344      -0.065238       0.014051       0.051188             10.201520       9.932843      -1.880346      -3.011204       8.250439       2.417662      12.421278           0.000009
           80              O       1.963439       5.196102      12.801081      -0.649878      43.380638 0.71505576E+03  0.18456620E+05                                 9.827923                            8.379805       0.071417       2.051730                    0.995135      29.490065      80.276496       0.644369       0.368264      -1.131960      -0.001883       0.089194      -0.044242       0.099581       0.030784       0.015011       0.033327       0.034303      -0.200261      -0.078612       0.003461       0.075152             10.739925      10.451497      -4.558072       2.123969      12.676653      -2.930933       9.091624           0.000015
           81              O      -0.617232       7.989347       6.655648      -0.765234      52.204918 0.80334296E+03  0.21353924E+05                                11.068415                            8.803836       0.259449       2.071726                    0.997496      31.854120      88.077717       0.636876       0.361805      -1.136654       0.078627      -0.033659       0.126521       0.152718       0.016219       0.000206      -0.006137      -0.019724      -0.270418      -0.090405       0.026175       0.064230             12.911859      15.700011      -6.704080       3.910996      13.333699      -3.975694       9.701865           0.000010
           82              O       1.176851       6.823539       6.015975      -0.603629      34.669528 0.60005705E+03  0.14901860E+05                                 8.452607                            7.669682       0.368991       2.119157                    0.998604      30.001175      81.487667       0.670911       0.367615      -1.126549       0.016036      -0.001358       0.032766       0.036505       0.054846      -0.114290       0.051221      -0.049721      -0.266945      -0.182269       0.072865       0.109403              8.575028       8.887609      -1.642697      -2.737106       7.745031       1.299585       9.092443           0.000018
           83              O       1.500181       0.515055       3.327824      -0.671300      42.167379 0.70333074E+03  0.18101262E+05                                 9.740015                            8.295532       0.210801       2.077923                    0.996176      30.248352      82.550705       0.648630       0.366910      -1.131616      -0.031596      -0.085454      -0.058507       0.108276      -0.038269       0.000975      -0.072154       0.079641      -0.058288      -0.102218       0.024576       0.077642             11.272186       9.579767      -1.415110       4.324029       6.696952      -0.978843      17.539838           0.000011
           84              O       0.601567       2.401701       2.752880      -0.671775      31.722269 0.52864530E+03  0.12681338E+05                                 7.843018                            7.045207       0.564919       2.190965                    0.998964      29.508106      78.011186       0.725189       0.352091      -1.142155      -0.082695      -0.025616      -0.082313       0.119458      -0.011954      -0.079220      -0.003633      -0.032166      -0.154852      -0.106539       0.040004       0.066535              8.104179       5.602456      -0.745996       0.211079       9.624917       2.617661       9.085164           0.000011
           85              O      -0.310121       1.520680       5.635217      -0.689054      41.990076 0.71888700E+03  0.18600673E+05                                 9.624689                            8.396963       0.148158       2.061314                    0.995685      30.325603      82.947528       0.643610       0.367803      -1.131076      -0.133174      -0.047181       0.003439       0.141327      -0.034848      -0.009092      -0.043297       0.028193      -0.052395      -0.065626       0.013603       0.052023             10.196083       9.927095       1.878887      -3.009410       8.246109      -2.416884      12.415045           0.000010
           86              O       5.664083      -0.365966       6.236814      -0.648468      43.301806 0.71332430E+03  0.18400554E+05                                 9.816199                            8.369748       0.069335       2.051976                    0.994976      29.456826      80.158122       0.644753       0.368272      -1.131967       0.001658       0.089326       0.045085       0.100072      -0.031392       0.015628      -0.031715       0.034299      -0.195838      -0.076422       0.001530       0.074892             10.727053      10.438271       4.552207       2.121305      12.662452       2.927312       9.080436           0.000014
           87              O       1.232554       2.427312      12.382247      -0.762056      52.079261 0.80089718E+03  0.21272940E+05                                11.051952                            8.791220       0.259784       2.072409                    0.997464      31.809714      87.925314       0.637239       0.361870      -1.136589      -0.081120      -0.035402      -0.127136       0.154911      -0.013481       0.001050       0.006304      -0.019811      -0.274220      -0.091698       0.029093       0.062605             12.891907      15.677643       6.694327       3.904711      13.312401       3.967561       9.685678           0.000011
           88              O      -0.561529       1.261509      13.021920      -0.601448      34.613405 0.59879086E+03  0.14862565E+05                                 8.442989                            7.661333       0.362283       2.117489                    0.998581      29.977381      81.401536       0.671309       0.367591      -1.126568      -0.014867      -0.000699      -0.034769       0.037820      -0.054026      -0.115066      -0.051535      -0.050053      -0.263791      -0.182374       0.074023       0.108351              8.564883       8.876759       1.640418      -2.733842       7.736091      -1.298263       9.081799           0.000018
           89              O       5.006281      -0.515037       3.327824      -0.672496      42.238887 0.70484171E+03  0.18150884E+05                                 9.753109                            8.306114       0.204294       2.075812                    0.996141      30.274093      82.660284       0.647984       0.367059      -1.131439      -0.030324       0.086454      -0.058710       0.108816       0.036478       0.000406       0.072541       0.079696      -0.055841      -0.102155       0.026299       0.075856             11.288369       9.592292       1.416627       4.329889       6.704801       0.978807      17.568015           0.000012
           90              O       4.107667       8.722414       2.752880      -0.672219      31.696540 0.52811923E+03  0.12665152E+05                                 7.837184                            7.040325       0.616273       2.204409                    0.998906      29.503130      77.978743       0.725676       0.351953      -1.142304      -0.083607       0.025299      -0.082036       0.119833       0.010824      -0.079797       0.004190      -0.031705      -0.156118      -0.107195       0.040695       0.066500              8.097707       5.598886       0.745937       0.210433       9.618378      -2.614625       9.075857           0.000012
           91              O       3.195979      -1.520649       5.635217      -0.689484      42.025751 0.71971353E+03  0.18627288E+05                                 9.629740                            8.401437       0.149361       2.061370                    0.995785      30.340709      82.998735       0.643483       0.367772      -1.131107      -0.133615       0.047735       0.002928       0.141916       0.034086      -0.009328       0.043209       0.027756      -0.052343      -0.065239       0.014051       0.051188             10.201526       9.932849      -1.880348      -3.011207       8.250443       2.417663      12.421285           0.000010
           92              O       2.157983       0.366000       6.236814      -0.649877      43.380666 0.71505629E+03  0.18456638E+05                                 9.827927                            8.379808       0.071417       2.051730                    0.995135      29.490076      80.276536       0.644369       0.368264      -1.131960       0.001883      -0.089194       0.044242       0.099581       0.030784       0.015010       0.033327       0.034302      -0.200261      -0.078613       0.003461       0.075152             10.739929      10.451502      -4.558074       2.123970      12.676659      -2.930934       9.091628           0.000016
           93              O       4.738654      -2.427245      12.382247      -0.765232      52.204870 0.80334201E+03  0.21353892E+05                                11.068407                            8.803831       0.259451       2.071727                    0.997496      31.854104      88.077653       0.636877       0.361805      -1.136654      -0.078626       0.033658      -0.126521       0.152717       0.016218       0.000206      -0.006137      -0.019724      -0.270418      -0.090405       0.026175       0.064230             12.911850      15.700000      -6.704075       3.910993      13.333690      -3.975691       9.701859           0.000009
           94              O       2.944571      -1.261437      13.021920      -0.603631      34.669527 0.60005702E+03  0.14901859E+05                                 8.452608                            7.669682       0.368991       2.119157                    0.998604      30.001174      81.487664       0.670911       0.367615      -1.126549      -0.016036       0.001358      -0.032765       0.036504       0.054846      -0.114289       0.051221      -0.049721      -0.266943      -0.182268       0.072866       0.109403              8.575028       8.887609      -1.642697      -2.737106       7.745032       1.299585       9.092444           0.000019
           95              O       2.621241       5.047047      15.710071      -0.671300      42.167354 0.70333033E+03  0.18101249E+05                                 9.740011                            8.295529       0.210801       2.077923                    0.996176      30.248346      82.550685       0.648630       0.366910      -1.131616       0.031596       0.085454       0.058506       0.108276      -0.038269       0.000974      -0.072154       0.079642      -0.058288      -0.102219       0.024577       0.077642             11.272179       9.579763      -1.415110       4.324024       6.696949      -0.978844      17.539824           0.000012
           96              O       3.519855       3.160401      16.285015      -0.671775      31.722289 0.52864583E+03  0.12681354E+05                                 7.843021                            7.045211       0.564917       2.190964                    0.998964      29.508119      78.011236       0.725188       0.352091      -1.142155       0.082695       0.025616       0.082313       0.119458      -0.011954      -0.079221      -0.003633      -0.032165      -0.154855      -0.106540       0.040004       0.066536              8.104181       5.602459      -0.745997       0.211079       9.624920       2.617662       9.085166           0.000011
           97              O       4.431543       4.041422      13.402678      -0.689053      41.990062 0.71888670E+03  0.18600664E+05                                 9.624687                            8.396962       0.148155       2.061313                    0.995685      30.325595      82.947505       0.643610       0.367803      -1.131076       0.133174       0.047181      -0.003439       0.141327      -0.034848      -0.009092      -0.043297       0.028192      -0.052395      -0.065626       0.013603       0.052023             10.196081       9.927094       1.878887      -3.009409       8.246107      -2.416884      12.415043           0.000010
           98              O      -1.542661       5.928068      12.801081      -0.648468      43.301810 0.71332433E+03  0.18400555E+05                                 9.816200                            8.369749       0.069335       2.051976                    0.994976      29.456827      80.158126       0.644753       0.368272      -1.131967      -0.001658      -0.089326      -0.045085       0.100072      -0.031392       0.015628      -0.031715       0.034298      -0.195838      -0.076422       0.001531       0.074892             10.727054      10.438271       4.552207       2.121306      12.662453       2.927313       9.080438           0.000015
           99              O       2.888868       3.134790       6.655648      -0.762056      52.079293 0.80089775E+03  0.21272960E+05                                11.051957                            8.791224       0.259782       2.072409                    0.997464      31.809723      87.925354       0.637239       0.361870      -1.136589       0.081119       0.035402       0.127136       0.154910      -0.013480       0.001050       0.006304      -0.019811      -0.274221      -0.091698       0.029093       0.062605             12.891914      15.677651       6.694331       3.904713      13.312409       3.967563       9.685682           0.000011
          100              O       4.682951       4.300593       6.015975      -0.601449      34.613438 0.59879157E+03  0.14862587E+05                                 8.442996                            7.661339       0.362283       2.117489                    0.998581      29.977391      81.401583       0.671309       0.367591      -1.126568       0.014867       0.000699       0.034768       0.037820      -0.054026      -0.115065      -0.051535      -0.050053      -0.263791      -0.182374       0.074023       0.108351              8.564890       8.876766       1.640419      -2.733844       7.736097      -1.298264       9.081806           0.000018

******************************************************
Auxiliary information for the entire system
The total spin magnetic moment of the unit cell is   -0.000001
The total net atomic charge of the unit cell is   -0.000000
Accuracy of reproducing the electrostatic potential in the unit cell:
  The inner radius (bohr) =    5.0000
  The outer radius (bohr) =   12.0000
  Valid grid points have density less than (e/(bohr^3)) =    0.0001
  The number of valid grid points were=        44446
  The rms potential error without charges in kcal/mol is=      5.41131
  The rms potential error with partial charges in kcal/mol is=      1.37135
  The RRMSE value at monopole order=      0.25342
  The rms potential error with partial charges and cloud penetration in kcal/mol is=      1.38288
  The RRMSE value at monopole order with cloud penetration is=      0.25555
  The rms potential error with partial charges and atomic dipoles in kcal/mol is=      0.47021
  The RRMSE value at dipole order=      0.08689
  The rms potential error with partial charges, atomic dipoles and cloud penetration in kcal/mol is=      0.45858
  The RRMSE value at dipole order with cloud penetration=      0.08474

******************************************************
The electron densities and ab initio electrostatic potential were computed in VASP using the PBE functional and
projector augmented wave method. See the main text of the journal article for a description of computational details.
The atomic charges, dipoles, and quadrupoles were computed with the DDEC6 method as described in
(a) T. A. Manz and N. Gabaldon Limas, RSC Adv. 6 (2016) 47771-47801 DOI: 10.1039/c6ra04656h
(b) N. Gabaldon Limas and T. A. Manz, RSC Adv. 8 (2018) 2678-2707 DOI: 10.1039/c7ra11829e.
For each atom in the material, the electron cloud parameters were fit to the spherically averaged atom-in-material
electron density using radial positions for which this density was between 10^-4 and 10^-2 electrons per cubic bohr.
The polarizabilities, dispersion coefficients, and quantum Drude oscillator (QDO) parameters were fit using the MCLF method.
The magnetic structure of the system was optimized in VASP from the default ferromagnetic initial guess using spin polarization.
The atomic spin moments (ASMs) were computed on this optimized magnetic structure using the DDEC6 partition as inputs
to the method of T. A. Manz and D. S. Sholl, J. Chem. Theory Comput. 7 (2011) 4146-4164 DOI: 10.1021/ct200539n.
The RMSE and RRMSE were computed using a uniform grid with Ewald summation.
