# Supplementary material for: A collection of forcefield precursors for metal–organic frameworks
Source: RSC Adv. 2019 Nov 13;9(63):36492–507. doi: 10.1039/c9ra07327b (PMC9075174; doi:10.1039/c9ra07327b)
Supplement: RA-009-C9RA07327B-s4996 [file RA-009-C9RA07327B-s4996.xyz]

  416
jmolscript: load "" {1 1 1} spacegroup "x,y,z" unitcell [{     15.169000     0.000000     0.000000 }, {      0.000000    19.067000     0.000000 }, {     -1.126609     0.000000    24.276873 }]
Yb    11.837493    10.013607     1.570956     1.178477
Yb     3.689688    18.586893    13.709393     1.178619
Yb    10.352703     0.480107    10.567480     1.178538
Yb     2.204898     9.053393    22.705917     1.178485
Ni    11.008549     9.293065    13.677347     0.594969
Ni     3.987354     0.240435     1.538911     0.595120
Ni    10.055037    18.826565    22.737962     0.595155
Ni     3.033842     9.773935    10.599526     0.595111
H     11.683655     7.527652    16.136837     0.096047
H     11.900013     7.626800    18.404297     0.154370
H     10.881972    11.518375    18.212510     0.149001
H     10.622578    11.278131    15.957189     0.104555
H     13.437377     9.033945    20.120672     0.121570
H     13.671547     9.268469    22.363855     0.155422
H      9.929669    10.725188    22.553215     0.146000
H      9.709879    10.433462    20.327026     0.115211
H      6.676187    18.287160     2.510229     0.096363
H      8.084172    16.492955     2.340291     0.135614
H      5.374039    14.677777     0.007283     0.148765
H      3.999357    16.525369     0.276756     0.102268
H      8.198378    14.058099     2.886520     0.109580
H      9.501982    12.239107     2.677739     0.143336
H      7.526617    12.157119    23.016903     0.149020
H      6.137720    13.926537    23.298515     0.107334
H     12.848667     9.258935    11.298457     0.098914
H     12.851644     9.493459     9.011575     0.141574
H      8.830499     9.474392     9.106255     0.139953
H      8.939772     9.213174    11.393136     0.092300
H      9.246520    11.076020     7.300056     0.109631
H      9.070330    11.190422     5.049590     0.149577
H     11.995291     8.473375     4.714569     0.149799
H     12.018274     8.257918     6.965035     0.112336
H      3.767931     3.065974     0.393285     0.102344
H      2.453214     4.949793     0.514670     0.148268
H      0.224715     3.085041     3.296799     0.143663
H      1.501144     1.193594     2.954495     0.099091
H      0.399536     5.929837     0.216064     0.115148
H     14.316784     7.786963     0.451550     0.156886
H     14.471017     7.317915     4.449951     0.140591
H      0.564396     5.458882     4.148918     0.104677
H      4.662460     2.005848     3.998401     0.096039
H      4.878817     1.906700     6.265861     0.154367
H      3.860776    17.082125     6.074074     0.148994
H      3.601382    17.322370     3.818752     0.104552
H      6.416182     0.499555     7.982236     0.121584
H      6.650352     0.265031    10.225419     0.155416
H      2.908473    17.875312    10.414779     0.145993
H      2.688683    18.167038     8.188589     0.115225
H     13.697382    10.313340    14.648665     0.096398
H     -0.063633    12.107545    14.478727     0.135625
H     12.395234    13.922723    12.145720     0.148767
H     11.020553    12.075131    12.415193     0.102292
H      0.050573    14.542401    15.024957     0.109588
H      1.354178    16.361393    14.816176     0.143327
H      0.505422    16.443381    10.878467     0.149025
H     14.285525    14.673963    11.160079     0.107341
H      4.700862     0.274565    23.436893     0.098910
H      4.703839     0.040041    21.150012     0.141562
H      0.682694     0.059108    21.244692     0.139950
H      0.791968     0.320326    23.531573     0.092299
H      1.098715    17.524480    19.438492     0.109647
H      0.922525    17.410078    17.188026     0.149580
H      3.847487     1.060125    16.853005     0.149797
H      3.870470     1.275582    19.103471     0.112354
H     10.789127     6.467526    12.531722     0.102365
H      9.474409     4.583707    12.653106     0.148276
H      7.245910     6.448459    15.435236     0.143683
H      8.522339     8.339906    15.092932     0.099115
H      7.420732     3.603663    12.354501     0.115143
H      6.168979     1.746537    12.589986     0.156887
H      6.323212     2.215585    16.588387     0.140601
H      7.585591     4.074618    16.287354     0.104690
H      9.379931    17.061152    20.278472     0.096050
H      9.163574    17.160300    18.011012     0.154361
H     10.181615     1.984875    18.202799     0.148990
H     10.441009     1.744631    20.458121     0.104557
H      7.626209    18.567445    16.294637     0.121571
H      7.392039    18.801969    14.051454     0.155409
H     11.133918     1.191688    13.862094     0.145996
H     11.353708     0.899962    16.088284     0.115222
H      0.345009     8.753660     9.628208     0.096386
H     14.106024     6.959455     9.798146     0.135624
H      1.647157     5.144277    12.131153     0.148776
H      3.021838     6.991869    11.861680     0.102279
H     13.991818     4.524599     9.251916     0.109586
H     12.688213     2.705607     9.460697     0.143332
H     13.536969     2.623619    13.398406     0.149028
H     -0.243134     4.393037    13.116794     0.107350
H      9.341529    18.792435     0.839980     0.098915
H      9.338552    19.026959     3.126861     0.141565
H     13.359697    19.007892     3.032181     0.139954
H     13.250423    18.746674     0.745300     0.092303
H     12.943676     1.542520     4.838381     0.109645
H     13.119866     1.656922     7.088847     0.149572
H     10.194904    18.006875     7.423868     0.149794
H     10.171921    17.791418     5.173402     0.112356
H      3.253264    12.599474    11.745151     0.102351
H      4.567982    14.483293    11.623767     0.148265
H      6.796481    12.618541     8.841637     0.143688
H      5.520052    10.727094     9.183941     0.099113
H      6.621659    15.463337    11.922372     0.115127
H      7.873412    17.320463    11.686887     0.156879
H      7.719179    16.851415     7.688486     0.140602
H      6.456800    14.992382     7.989519     0.104696
H      2.358736    11.539348     8.140036     0.096059
H      2.142378    11.440200     5.872576     0.154404
H      3.160419     7.548625     6.064363     0.149005
H      3.419813     7.788869     8.319684     0.104557
H      0.605014    10.033055     4.156201     0.121592
H      0.370844     9.798531     1.913018     0.155451
H      4.112722     8.341812     1.723658     0.145993
H      4.332512     8.633538     3.949847     0.115221
H      7.366204     0.779840    21.766644     0.096372
H      5.958219     2.574045    21.936582     0.135619
H      9.794961     4.389223    -0.007283     0.148775
H     10.043034     2.541631    24.000117     0.102275
H      5.844013     5.008901    21.390353     0.109586
H      4.540409     6.827893    21.599134     0.143329
H      6.515774     6.909881     1.259970     0.149027
H      7.904671     5.140463     0.978358     0.107341
H      1.193724     9.808065    12.978416     0.098927
H      1.190747     9.573541    15.265298     0.141583
H      5.211892     9.592608    15.170618     0.139970
H      5.102619     9.853826    12.883737     0.092313
H      4.795871     7.990980    16.976817     0.109642
H      4.972061     7.876578    19.227283     0.149584
H      2.047100    10.593625    19.562304     0.149807
H      2.024117    10.809082    17.311838     0.112352
H     10.274460    16.001026    23.883588     0.102356
H     11.589177    14.117207    23.762203     0.148296
H     13.817676    15.981959    20.980074     0.143668
H     12.541247    17.873406    21.322378     0.099097
H     13.642855    13.137163    24.060809     0.115192
H     -0.274393    11.280037    23.825323     0.156898
H     -0.428626    11.749085    19.826922     0.140591
H     13.477995    13.608118    20.127955     0.104682
C     11.510508     8.345626    16.566538     0.101490
C     11.645065     8.387573    17.916332    -0.209762
C     11.397227     9.594514    18.549959     0.213993
C     11.034386    10.685147    17.804659    -0.210169
C     10.902637    10.534518    16.459720     0.116561
C     12.719316     9.373337    20.623204     0.038014
C     12.865055     9.533500    21.960859    -0.252489
C     11.853464    10.082630    22.774135     0.429007
C     10.660480    10.383888    22.070105    -0.246011
C     10.521875    10.204658    20.742160     0.005207
C      6.406971    17.543547     2.002842     0.105221
C      7.253583    16.483422     1.900879    -0.209135
C      6.878944    15.406136     1.148296     0.219070
C      5.654714    15.409949     0.529236    -0.203108
C      4.843321    16.515835     0.689463     0.106275
C      8.312025    13.667226     2.039257     0.022416
C      9.085434    12.595660     1.913018    -0.252352
C      9.298742    11.974076     0.650620     0.443690
C      7.446004    12.540366    23.871449    -0.268034
C      6.639388    13.602398    24.026821     0.056738
C     12.029372     9.325670    10.844479     0.100146
C     12.042179     9.474392     9.489830    -0.209687
C     10.825367     9.594514     8.841637     0.210829
C      9.662605     9.459139     9.545666    -0.219062
C      9.736261     9.300883    10.900316     0.118073
C      9.802108    10.534518     6.768392     0.014831
C      9.708281    10.610786     5.423453    -0.242067
C     10.526896     9.859546     4.551914     0.398032
C     11.407346     8.999624     5.224383    -0.235461
C     11.449372     8.894756     6.574177     0.040293
C      3.025141     3.064067     0.971075     0.116272
C      2.264603     4.198553     1.048761    -0.193341
C      1.209967     4.204274     1.939722     0.215833
C      0.929981     3.090761     2.677739    -0.225942
C      1.715534     1.979155     2.485952     0.093374
C      0.172963     6.227282     1.077893     0.036542
C     14.585967     7.317915     1.221127    -0.244997
C     14.173608     7.792683     2.490807     0.422838
C     14.677030     7.043350     3.573556    -0.275678
C      0.274704     5.943184     3.396335     0.026729
C      8.463200    11.163729    13.556206     0.268943
C     13.598744     7.535278    14.061165     0.284380
C      4.489312     1.187874     4.428102     0.101501
C      4.623870     1.145927     5.777896    -0.209793
C      4.376031    19.005986     6.411522     0.213956
C      4.013191    17.915353     5.666222    -0.210182
C      3.881441    18.065983     4.321283     0.116588
C      5.698121     0.160163     8.484767     0.038039
C      5.843860     0.000000     9.822423    -0.252505
C      4.832268    18.517870    10.635698     0.429044
C      3.639285    18.216612     9.931669    -0.246046
C      3.500680    18.395842     8.603724     0.005254
C     13.428167    11.056953    14.141279     0.105228
C     14.274778    12.117078    14.039316    -0.209107
C     13.900140    13.194364    13.286733     0.219080
C     12.675909    13.190551    12.667672    -0.203073
C     11.864516    12.084665    12.827900     0.106278
C      0.164220    14.933274    14.177694     0.022443
C      0.937630    16.004840    14.051454    -0.252395
C      1.150937    16.626424    12.789057     0.443663
C      0.424809    16.060134    11.733013    -0.268015
C     -0.381808    14.998102    11.888385     0.056769
C      3.881567     0.207830    22.982916     0.100158
C      3.894374     0.059108    21.628266    -0.209702
C      2.677563    19.005986    20.980074     0.210800
C      1.514801     0.074361    21.684103    -0.219075
C      1.588457     0.232617    23.038752     0.118101
C      1.654303    18.065983    18.906829     0.014857
C      1.560476    17.989715    17.561890    -0.242090
C      2.379091    18.740954    16.690350     0.398027
C      3.259541     0.533876    17.362820    -0.235481
C      3.301568     0.638745    18.712614     0.040314
C     10.046337     6.469433    13.109511     0.116281
C      9.285798     5.334947    13.187197    -0.193331
C      8.231163     5.329227    14.078159     0.215842
C      7.951176     6.442739    14.816176    -0.225920
C      8.736729     7.554345    14.624388     0.093388
C      7.194158     3.306218    13.216330     0.036554
C      6.438163     2.215585    13.359563    -0.245010
C      6.025803     1.740817    14.629244     0.422864
C      6.529225     2.490150    15.711992    -0.275661
C      7.295899     3.590316    15.534771     0.026763
C      1.442005    17.436771     1.417769     0.268854
C      6.577548     1.998222     1.922728     0.284343
C      9.553079    17.879126    19.848771     0.101504
C      9.418521    17.921073    18.498977    -0.209776
C      9.666360     0.061014    17.865351     0.213960
C     10.029200     1.151647    18.610651    -0.210176
C     10.160950     1.001018    19.955590     0.116587
C      8.344270    18.906837    15.792106     0.038038
C      8.198531     0.000000    14.454450    -0.252509
C      9.210123     0.549130    13.641175     0.429037
C     10.403106     0.850388    14.345204    -0.246039
C     10.541711     0.671158    15.673149     0.005241
C      0.614224     8.010047    10.135594     0.105238
C     -0.232387     6.949922    10.237557    -0.209115
C      0.142251     5.872636    10.990140     0.219078
C      1.366482     5.876449    11.609201    -0.203085
C      2.177875     6.982335    11.448973     0.106272
C     13.878171     4.133726    10.099179     0.022443
C     13.104761     3.062160    10.225419    -0.252403
C     12.891454     2.440576    11.487816     0.443676
C     13.617582     3.006866    12.543860    -0.268028
C     14.424199     4.068898    12.388488     0.056774
C     10.160824    18.859170     1.293957     0.100165
C     10.148017    19.007892     2.648607    -0.209692
C     11.364828     0.061014     3.296799     0.210799
C     12.527590    18.992639     2.592770    -0.219061
C     12.453934    18.834383     1.238121     0.118108
C     12.388088     1.001018     5.370044     0.014858
C     12.481915     1.077286     6.714983    -0.242076
C     11.663300     0.326046     7.586523     0.398017
C     10.782850    18.533124     6.914053    -0.235485
C     10.740823    18.428256     5.564259     0.040329
C      3.996054    12.597567    11.167362     0.116279
C      4.756593    13.732053    11.089676    -0.193321
C      5.811228    13.737774    10.198714     0.215838
C      6.091215    12.624261     9.460697    -0.225916
C      5.305662    11.512655     9.652485     0.093393
C      6.848233    15.760782    11.060543     0.036547
C      7.604228    16.851415    10.917310    -0.245004
C      8.016588    17.326183     9.647629     0.422868
C      7.513166    16.576850     8.564881    -0.275658
C      6.746492    15.476684     8.742102     0.026761
C     12.600386     1.630229    22.859104     0.268909
C      7.464843    17.068778    22.354145     0.284357
C      2.531883    10.721374     7.710335     0.101491
C      2.397326    10.679427     6.360541    -0.209750
C      2.645164     9.472486     5.726914     0.213997
C      3.008005     8.381853     6.472214    -0.210169
C      3.139754     8.532482     7.817153     0.116562
C      1.323075     9.693663     3.653669     0.038053
C      1.177336     9.533500     2.316014    -0.252454
C      2.188927     8.984370     1.502738     0.429024
C      3.381911     8.683112     2.206768    -0.246029
C      3.520516     8.862342     3.534713     0.005215
C      7.635420     1.523453    22.274031     0.105232
C      6.788808     2.583579    22.375994    -0.209128
C      7.163447     3.660864    23.128577     0.219068
C      8.387677     3.657051    23.747637    -0.203097
C      9.199070     2.551165    23.587410     0.106284
C      5.730366     5.399774    22.237616     0.022436
C      4.956957     6.471340    22.363855    -0.252390
C      4.743649     7.092924    23.626253     0.443682
C      6.596387     6.526634     0.405424    -0.268025
C      7.403003     5.464602     0.250052     0.056764
C      2.013019     9.741330    13.432394     0.100160
C      2.000212     9.592608    14.787043    -0.209675
C      3.217024     9.472486    15.435236     0.210827
C      4.379786     9.607861    14.731207    -0.219054
C      4.306130     9.766117    13.376557     0.118097
C      4.240283     8.532482    17.508481     0.014842
C      4.334110     8.456215    18.853420    -0.242071
C      3.515495     9.207454    19.724959     0.398031
C      2.635045    10.067376    19.052490    -0.235463
C      2.593019    10.172245    17.702696     0.040302
C     11.017250    16.002933    23.305798     0.116284
C     11.777788    14.868447    23.228112    -0.193298
C     12.832424    14.862727    22.337151     0.215827
C     13.112410    15.976239    21.599134    -0.225945
C     12.326857    17.087845    21.790921     0.093362
C     13.869428    12.839718    23.198980     0.036602
C     -0.543576    11.749085    23.055746    -0.245004
C     -0.131217    11.274317    21.786066     0.422856
C     -0.634639    12.023650    20.703317    -0.275690
C     13.767687    13.123816    20.880538     0.026739
C      5.579191     7.903272    10.720667     0.268922
C      0.443647    11.531722    10.215708     0.284365
S      7.163466    12.162839    13.354708    -0.341093
S     -0.293618     6.789759    14.760339    -0.381731
S      0.142271    16.437661     1.216271    -0.340616
S      7.854186     2.743741     2.621902    -0.381522
S     13.900120     2.629339    23.060602    -0.340812
S      6.188205    16.323259    21.654971    -0.381513
S      6.878925     6.904161    10.922165    -0.340893
S     14.336009    12.277241     9.516534    -0.381645
N     11.146938     9.388591    15.804244    -0.206667
N     11.545932     9.695570    19.987150     0.011051
N      5.216277    17.572147     1.412914    -0.211059
N      7.680620    14.212542     0.968647     0.019918
N     10.899869     9.268469    11.550936    -0.202770
N     10.690037     9.682223     7.377742     0.021375
N      2.774599     1.963901     1.662966    -0.203126
N      0.628572     5.531337     2.177636     0.016606
N      9.368375    10.484943    13.728572    -0.481757
N     12.694667     8.074875    13.636320    -0.500567
N     10.383720     7.678281     1.099742     0.707931
N     13.369430    12.384017     2.005270     0.734761
N      4.125743     0.144909     3.665808    -0.206723
N      4.524736    18.904931     7.848713     0.011080
N     12.237473    11.028353    13.551351    -0.210865
N     -0.467184    14.387958    13.107084     0.019914
N      2.752064     0.265031    23.689373    -0.202872
N      2.542233    18.918277    19.516178     0.021410
N      9.795795     7.569599    13.801402    -0.203002
N      7.649768     4.002163    14.316072     0.016612
N      2.347180    18.115557     1.590135    -0.481640
N      5.673472     1.458625     1.497883    -0.500442
N      2.235915     1.855219    13.238179     0.707974
N      5.221625    16.216484    14.143706     0.733818
N      9.916648    18.922091    20.611065    -0.206729
N      9.517655     0.162070    16.428160     0.011070
N      1.804918     8.038647    10.725522    -0.211018
N     14.509575     4.679042    11.169789     0.019918
N     11.290327    18.801969     0.587500    -0.202873
N     11.500158     0.148723     4.760695     0.021416
N      4.246596    11.497401    10.475471    -0.203095
N      6.392623    15.064837     9.960801     0.016607
N     11.695211     0.951443    22.686738    -0.481672
N      8.368919    17.608375    22.778990    -0.500450
N     11.806476    17.211781    11.038694     0.707937
N      8.820766     2.850517    10.133167     0.734458
N      2.895453     9.678409     8.472629    -0.206688
N      2.496459     9.371430     4.289723     0.011059
N      8.826114     1.494853    22.863959    -0.211062
N      6.361771     4.854458    23.308226     0.019922
N      3.142522     9.798531    12.725937    -0.202786
N      3.352354     9.384777    16.899131     0.021392
N     11.267792    17.103099    22.613907    -0.203137
N     13.413819    13.535663    22.099237     0.016614
N      4.674016     8.582057    10.548301    -0.481684
N      1.347724    10.992126    10.640553    -0.500545
N      3.658671    11.388719    23.177131     0.707948
N      0.672961     6.682983    22.271603     0.734479
N      6.701134     3.311938    18.969949     0.735201
N     -0.806547    12.845438    17.445361     0.735191
N      7.341257    15.755062     5.306924     0.735172
N     -0.320062     6.221562     6.831512     0.735210
O     11.979942    10.225632    24.036532    -0.536033
O     10.038104    10.946365     0.538947    -0.523212
O     10.444130     9.945347     3.262812    -0.437570
O     13.437670     8.807047     2.626758    -0.519033
O     10.151228     8.349439     2.121799    -0.373323
O     11.131942     8.162583     0.208781    -0.459416
O      9.790411     6.610529     0.907955    -0.414475
O     13.689154    11.270504     2.502946    -0.464817
O     12.260986    12.429777     1.408059    -0.489744
O     14.054827    13.383127     2.141220    -0.425038
O      4.958747    18.374868    11.898095    -0.536211
O      1.890299    17.654135    12.677383    -0.523263
O      2.296326    18.655153    15.401248    -0.437764
O      5.289866     0.726453    14.765194    -0.519145
O      2.003423     1.184061    14.260235    -0.373383
O      2.984137     1.370917    12.347218    -0.459520
O      1.642606     2.922971    13.046392    -0.414495
O      5.541349    17.329996    14.641382    -0.463960
O      4.113182    16.170723    13.546495    -0.488777
O      5.907022    15.217373    14.279657    -0.424057
O      9.083644     0.692132    12.378778    -0.536202
O     12.152092     1.412865    11.599490    -0.523290
O     11.746065     0.411847     8.875625    -0.437677
O      8.752525    18.340547     9.511679    -0.519124
O     12.038968    17.882939    10.016638    -0.373286
O     11.058254    17.696083    11.929655    -0.459466
O     12.399785    16.144029    11.230481    -0.414409
O      8.501042     1.737004     9.635491    -0.464211
O      9.929209     2.896277    10.730378    -0.489156
O      8.135369     3.849627     9.997216    -0.424336
O      2.062449     8.841368     0.240341    -0.536138
O      4.004287     8.120635    23.737926    -0.523250
O      3.598261     9.121653    21.014061    -0.437664
O      0.604721    10.259953    21.650115    -0.519124
O      3.891163    10.717561    22.155074    -0.373323
O      2.910449    10.904417    24.068092    -0.459402
O      4.251980    12.456471    23.368918    -0.414431
O      0.353237     7.796496    21.773927    -0.464306
O      1.781405     6.637223    22.868814    -0.489249
O     -0.012436     5.683873    22.135653    -0.424489
O      6.483819     2.084023    19.011219    -0.462371
O      5.714932     4.105125    18.909256    -0.475200
O      7.855382     3.763826    18.972376    -0.459912
O     -0.589232    11.617523    17.404090    -0.462371
O      0.179655    13.638625    17.506053    -0.475192
O     13.208204    13.297326    17.442933    -0.459900
O      7.558572    16.982977     5.265654    -0.462358
O      8.327459    14.961875     5.367617    -0.475160
O      6.187009    15.303174     5.304497    -0.459889
O     14.631623     7.449477     6.872783    -0.462353
O     13.862736     5.428375     6.770820    -0.475203
O      0.834187     5.769674     6.833940    -0.459916

The following XYZ coordinates are in angstroms. Other properties are in atomic units.
The sperically averaged electron density of each atom fit to a function of the form exp(a - br)
eigen_1, eigen_2 and eigen_3 are the three eigenvalues of traceless quadrupole moment tensor
  atom number  atomic symbol              X              Y              Z     net charge C6 coefficient C8 coefficient C10 coefficient fluctuating dipole atomic polarizability isotropic forcefield polarizability              a              b squared Pearson coefficient          <r^3>          <r^4>         wp_QDO          m_QDO          q_QDO       dipole_x       dipole_y       dipole_z         dipole            Qxy            Qxz            Qyz     Q(x^2-y^2)  Q(3z^2 - R^2)        eigen_1        eigen_2        eigen_3 static polarizability      alpha(xx)      alpha(xy)      alpha(xz)      alpha(yy)      alpha(yz)      alpha(zz) atomic spin moment
            1             Yb      11.837493      10.013607       1.570956       1.178477     173.679255 0.38995679E+04  0.14500695E+06                                24.620854                           20.307443       0.278074       1.804974                    0.999941      84.696277     228.247324       0.415345       0.396575      -1.178688       0.000202       0.006964      -0.002985       0.007579      -0.017462       0.015361       0.021088       0.001952       0.093473      -0.042224       0.001683       0.040541             29.758835      31.713208      -1.729627      -4.283548      28.905824      -5.106000      28.657474           0.000638
            2             Yb       3.689688      18.586893      13.709393       1.178619     173.673173 0.38993682E+04  0.14499609E+06                                24.619541                           20.306393       0.277056       1.804775                    0.999942      84.683594     228.202350       0.415376       0.396554      -1.178716       0.000252      -0.007076      -0.002942       0.007667       0.017330       0.015578      -0.021128       0.001762       0.092754      -0.042129       0.001675       0.040454             29.757242      31.711221       1.730988      -4.284166      28.902617       5.105819      28.657889           0.001685
            3             Yb      10.352703       0.480107      10.567480       1.178538     173.685612 0.38997032E+04  0.14501273E+06                                24.621108                           20.307558       0.277965       1.804954                    0.999941      84.694578     228.240721       0.415352       0.396566      -1.178699      -0.000172       0.006908       0.003006       0.007536       0.017416       0.015436      -0.021102       0.001884       0.093239      -0.042193       0.001678       0.040515             29.759238      31.713471       1.731228      -4.283977      28.905206       5.106288      28.659035           0.001501
            4             Yb       2.204898       9.053393      22.705917       1.178485     173.686101 0.38997254E+04  0.14501401E+06                                24.621310                           20.307734       0.277971       1.804948                    0.999941      84.695716     228.245431       0.415346       0.396570      -1.178693      -0.000192      -0.006940       0.002989       0.007558      -0.017443       0.015415       0.021110       0.001916       0.093271      -0.042217       0.001699       0.040518             29.759476      31.713909      -1.730911      -4.283992      28.905516      -5.106325      28.659004           0.001223
            5             Ni      11.008549       9.293065      13.677347       0.594969     111.597822 0.18067440E+04  0.56543364E+05                                18.584363                           13.698371       1.156942       2.199279                    0.990893      49.975299     131.851217       0.502514       0.389469      -1.160698       0.005235      -0.002541       0.001240       0.005950      -0.092558      -0.004537       0.003731       0.066088      -0.180033      -0.068298      -0.060170       0.128467             24.280225      25.212152       3.859281       1.164145      23.778418      -0.659252      23.850105          -2.017650
            6             Ni       3.987354       0.240435       1.538911       0.595120     111.596984 0.18067155E+04  0.56541833E+05                                18.583855                           13.697941       1.157587       2.199481                    0.990895      49.972440     131.839740       0.502544       0.389450      -1.160720       0.005240       0.002536       0.001238       0.005951       0.092655      -0.004567      -0.003716       0.066119      -0.180086      -0.068382      -0.060191       0.128574             24.279824      25.211496      -3.859977       1.163948      23.778470       0.659336      23.849505           2.134208
            7             Ni      10.055037      18.826565      22.737962       0.595155     111.596999 0.18067185E+04  0.56541811E+05                                18.583682                           13.697823       1.157588       2.199489                    0.990895      49.972095     131.837646       0.502554       0.389443      -1.160729      -0.005235      -0.002535      -0.001239       0.005947       0.092658      -0.004566      -0.003718       0.066122      -0.180040      -0.068393      -0.060176       0.128569             24.279561      25.211253      -3.859988       1.163892      23.778288       0.659272      23.849142           2.134292
            8             Ni       3.033842       9.773935      10.599526       0.595111     111.597321 0.18067328E+04  0.56542485E+05                                18.583804                           13.697949       1.157262       2.199392                    0.990894      49.973266     131.841867       0.502547       0.389447      -1.160723      -0.005236       0.002534      -0.001247       0.005949      -0.092600      -0.004532       0.003750       0.066101      -0.179911      -0.068361      -0.060128       0.128489             24.279600      25.211483       3.859697       1.163948      23.778011      -0.659337      23.849304           2.133202
            9              H      11.683655       7.527652      16.136837       0.096047       1.398983 0.10652664E+02  0.11237930E+03                                 2.085246                            1.923803      -1.149970       2.333980                    0.995152       3.728154      10.831273       0.445640       1.302849      -0.705523       0.010979      -0.044792      -0.019426       0.050042      -0.001990       0.000347       0.002284      -0.041445       0.009111      -0.022345       0.002736       0.019609              2.171589       1.650731      -0.080379      -0.083907       2.573529       0.682798       2.290508          -0.000540
           10              H      11.900013       7.626800      18.404297       0.154370       1.023121 0.73981639E+01  0.70242216E+02                                 1.612649                            1.546209      -0.805865       2.526990                    0.999733       2.993746       7.877141       0.532339       1.211836      -0.728692       0.011040      -0.033545       0.017701       0.039502      -0.005944       0.002397      -0.004260      -0.028799       0.012269      -0.017733       0.002288       0.015445              1.613820       1.313875      -0.111191       0.146128       1.809447      -0.285409       1.718138          -0.000444
           11              H      10.881972      11.518375      18.212510       0.149001       1.108144 0.82403750E+01  0.80582994E+02                                 1.710431                            1.637842      -1.044755       2.410125                    0.997562       3.182534       8.570073       0.513075       1.220755      -0.725490      -0.002984       0.037637       0.011001       0.039325      -0.011431       0.004882       0.002451      -0.030177       0.004341      -0.020960       0.002716       0.018243              1.719956       1.381601      -0.056469      -0.039358       1.991547       0.344608       1.786721          -0.000372
           12              H      10.622578      11.278131      15.957189       0.104555       1.210566 0.89740177E+01  0.90203785E+02                                 1.857807                            1.738935      -0.882230       2.465200                    0.998665       3.430392       9.556189       0.482233       1.263604      -0.714833      -0.016076       0.045096      -0.022138       0.052747      -0.011207       0.002166      -0.003204      -0.032484      -0.009962      -0.018159      -0.003779       0.021938              1.909467       1.576534      -0.175146       0.228311       2.025131      -0.485217       2.126736          -0.000626
           13              H      13.437377       9.033945      20.120672       0.121570       1.167388 0.89643258E+01  0.90754016E+02                                 1.858378                            1.774759      -1.044828       2.397363                    0.996900       3.530764      10.113653       0.459162       1.317626      -0.702152       0.047626      -0.015729      -0.016443       0.052782      -0.006780      -0.005935       0.004787       0.025668       0.009007      -0.016592      -0.000017       0.016609              1.875540       2.067622      -0.236527      -0.261334       1.581579       0.197047       1.977419          -0.000056
           14              H      13.671547       9.268469      22.363855       0.155422       0.906968 0.64337783E+01  0.61222512E+02                                 1.683656                            1.586079      -1.409217       2.234514                    0.993404       3.704752      11.018020       0.438982       1.466272      -0.669447       0.029055      -0.009326       0.019285       0.036098      -0.001821       0.003877      -0.002473       0.013585       0.024418      -0.011310       0.000719       0.010590              1.755423       2.084465      -0.213290       0.352962       1.513373      -0.151716       1.668431          -0.000042
           15              H       9.929669      10.725188      22.553215       0.146000       1.013900 0.71286048E+01  0.68476114E+02                                 1.707937                            1.588506      -1.202356       2.320623                    0.996869       3.510305       9.947671       0.480360       1.327408      -0.697531      -0.023314       0.009374       0.016986       0.030330      -0.007479       0.009703       0.004815       0.013116      -0.008573      -0.015185       0.000560       0.014625              1.784982       1.987811      -0.294671      -0.495773       1.482902       0.250675       1.884232          -0.000007
           16              H       9.709879      10.433462      20.327026       0.115211       1.145634 0.83941705E+01  0.81622200E+02                                 1.675570                            1.594017      -0.869442       2.470455                    0.999080       3.179751       8.255791       0.554927       1.135114      -0.746453      -0.047509       0.014106      -0.007983       0.050198      -0.014370      -0.001160       0.003395       0.034531      -0.002252      -0.022450      -0.000602       0.023052              1.684934       2.006962      -0.151326       0.297875       1.326853      -0.046317       1.720986          -0.000083
           17              H       6.676187      18.287160       2.510229       0.096363       1.079699 0.79318184E+01  0.78548639E+02                                 1.805395                            1.696393      -1.179370       2.317413                    0.994594       3.767005      10.973447       0.454599       1.360540      -0.690634       0.016399       0.037018       0.027445       0.048913       0.002661       0.007918       0.013134       0.000096      -0.017530      -0.016636       0.000551       0.016085              1.858850       1.627351       0.087931       0.105679       2.203916       0.416884       1.745283           0.000687
           18              H       8.084172      16.492955       2.340291       0.135614       1.064301 0.79293188E+01  0.78310900E+02                                 1.780119                            1.693063      -1.096024       2.374985                    0.996109       3.546132      10.227530       0.457486       1.355631      -0.693083       0.030720       0.000504       0.017835       0.035526      -0.003934       0.007530       0.005503       0.009336      -0.024887      -0.014272       0.002330       0.011942              1.814929       2.177463       0.000635       0.353387       1.608789       0.028844       1.658536           0.000332
           19              H       5.374039      14.677777       0.007283       0.148765       1.090766 0.77336532E+01  0.75824964E+02                                 1.794911                            1.658106      -1.351231       2.259872                    0.993902       3.552912      10.175693       0.468606       1.333125      -0.696705      -0.014041      -0.027299      -0.021468       0.037460      -0.005165       0.008839       0.005222       0.013659      -0.004128      -0.013695       0.000566       0.013129              1.871125       1.637292       0.137061       0.155693       2.348837       0.514346       1.627247           0.000514
           20              H       3.999357      16.525369       0.276756       0.102268       1.189222 0.86621442E+01  0.86669061E+02                                 1.860809                            1.726339      -0.938267       2.437859                    0.998058       3.495657       9.851095       0.474471       1.290203      -0.708111      -0.044587      -0.005897      -0.022948       0.050491       0.001935       0.014411       0.009187       0.003826      -0.007193      -0.016707      -0.001366       0.018073              1.938938       2.560402      -0.211115       0.439804       1.610009      -0.039830       1.646401           0.000631
           21              H       8.198378      14.058099       2.886520       0.109580       1.136109 0.82328967E+01  0.81845881E+02                                 1.824368                            1.693640      -1.285678       2.268888                    0.994141       3.729573      10.693363       0.471564       1.306535      -0.701475       0.000476       0.009480       0.044799       0.045794      -0.011938       0.006386      -0.000445      -0.002776       0.023944      -0.016843       0.003903       0.012941              1.875754       1.453661      -0.233423      -0.162482       1.839480       0.452899       2.334122          -0.000008
           22              H       9.501982      12.239107       2.677739       0.143336       1.081822 0.76986590E+01  0.75322452E+02                                 1.780222                            1.649061      -1.217373       2.314921                    0.995740       3.547686      10.117540       0.472615       1.324614      -0.698506       0.015578      -0.009448       0.025762       0.031554      -0.004379       0.005513       0.006625       0.002854       0.045600      -0.014682      -0.003007       0.017689              1.861976       1.699268      -0.382222       0.357985       1.817172      -0.443262       2.069489           0.000090
           23              H       7.526617      12.157119      23.016903       0.149020       1.063958 0.78008476E+01  0.75558996E+02                                 1.696209                            1.616059      -0.846309       2.499719                    0.999513       3.165617       8.599457       0.503684       1.255462      -0.717445       0.000590      -0.017466      -0.028558       0.033481      -0.009389       0.002564       0.005959      -0.003935       0.031012      -0.016035       0.003391       0.012645              1.720571       1.524890      -0.129617      -0.110762       1.629402       0.361225       2.007419          -0.000063
           24              H       6.137720      13.926537      23.298515       0.107334       1.307795 0.99640364E+01  0.10476599E+03                                 2.065135                            1.910821      -1.531940       2.149448                    0.991526       4.094893      12.407760       0.423921       1.374155      -0.686931      -0.028113       0.001042      -0.041260       0.049938      -0.011978       0.007201       0.007465       0.003955       0.037752      -0.021571       0.005809       0.015762              2.136665       2.157060      -0.274779       0.421539       2.065707      -0.273458       2.187228           0.000136
           25              H      12.848667       9.258935      11.298457       0.098914       1.065777 0.76716068E+01  0.75547426E+02                                 1.806184                            1.680074      -1.261731       2.281722                    0.993738       3.807370      11.159369       0.450787       1.379754      -0.686335       0.043842      -0.001961       0.019947       0.048207       0.002571       0.005123       0.001336       0.035333      -0.000814      -0.017772      -0.001598       0.019370              1.886870       2.333909      -0.066009       0.457533       1.448976      -0.005690       1.877726          -0.000677
           26              H      12.851644       9.493459       9.011575       0.141574       1.082916 0.79463391E+01  0.78946508E+02                                 1.832603                            1.718395      -1.310306       2.277255                    0.993490       3.670822      10.807726       0.442415       1.393510      -0.684615       0.032966      -0.001336      -0.017293       0.037250      -0.007848      -0.002429      -0.002587       0.030491       0.019400      -0.020732       0.006413       0.014318              1.883012       2.324810      -0.039879      -0.351643       1.423762       0.029666       1.900464          -0.000321
           27              H       8.830499       9.474392       9.106255       0.139953       1.189605 0.88420240E+01  0.89059992E+02                                 1.870810                            1.753502      -1.114835       2.367898                    0.996629       3.472592       9.867651       0.466319       1.304044      -0.705151      -0.033329      -0.003440      -0.013368       0.036075      -0.003977       0.003892       0.001546       0.031572       0.010911      -0.018286       0.002687       0.015599              1.918580       2.416052      -0.041428       0.345719       1.429962      -0.085755       1.909726          -0.000366
           28              H       8.939772       9.213174      11.393136       0.092300       1.214841 0.88952538E+01  0.91111847E+02                                 1.979653                            1.813648      -1.503149       2.158299                    0.991598       4.100435      12.350999       0.431231       1.386689      -0.683875      -0.040424       0.000215       0.023573       0.046796      -0.007337      -0.005271      -0.003642       0.028901       0.017670      -0.020047       0.004704       0.015344              2.093635       2.602703       0.157237      -0.606292       1.560974      -0.102415       2.117228          -0.000433
           29              H       9.246520      11.076020       7.300056       0.109631       1.140438 0.80752088E+01  0.78386843E+02                                 1.717860                            1.596249      -0.845464       2.477956                    0.999226       3.287740       8.754080       0.533258       1.183257      -0.732871      -0.031458       0.034684       0.016800       0.049748      -0.020600      -0.000087       0.001522       0.003285       0.004275      -0.021427       0.001409       0.020017              1.774428       1.721570      -0.397048      -0.357859       1.672024       0.277948       1.929689           0.000106
           30              H       9.070330      11.190422       5.049590       0.149577       1.097852 0.78045097E+01  0.75643062E+02                                 1.732269                            1.614320      -0.890804       2.481707                    0.999164       3.201982       8.715981       0.504682       1.252175      -0.717538      -0.022737       0.020904      -0.018351       0.035926      -0.011431       0.002985      -0.001268       0.002763       0.014504      -0.013989       0.003273       0.010716              1.788810       1.791060      -0.454800       0.268846       1.777845      -0.308502       1.797524          -0.000077
           31              H      11.995291       8.473375       4.714569       0.149799       1.076302 0.76726744E+01  0.75413332E+02                                 1.818839                            1.681340      -1.174038       2.343940                    0.996097       3.550372      10.330122       0.451034       1.381643      -0.687440       0.020479      -0.019994      -0.018476       0.034067      -0.014336       0.003637       0.003738      -0.006909      -0.001250      -0.016230       0.001243       0.014987              1.906478       1.945461      -0.420751      -0.469459       1.674510       0.326330       2.099462          -0.000019
           32              H      12.018274       8.257918       6.965035       0.112336       1.265007 0.93619607E+01  0.95401336E+02                                 1.909000                            1.769961      -1.341365       2.242962                    0.993861       3.684268      10.439810       0.478990       1.254850      -0.713846       0.027818      -0.036001       0.009643       0.046507      -0.008262      -0.003036      -0.001878      -0.009275       0.022507      -0.013823       0.005721       0.008103              1.961735       1.951239      -0.547065       0.291624       1.928424      -0.292309       2.005543           0.000077
           33              H       3.767931       3.065974       0.393285       0.102344       1.110745 0.79900684E+01  0.78217615E+02                                 1.762137                            1.645532      -0.863286       2.469867                    0.998928       3.425485       9.497232       0.492333       1.270847      -0.711965       0.036963       0.005744      -0.032480       0.049540       0.001527      -0.015693      -0.008049       0.003292       0.006678      -0.015997      -0.003310       0.019307              1.827156       2.176786      -0.168775      -0.533241       1.564178       0.042269       1.740504           0.000751
           34              H       2.453214       4.949793       0.514670       0.148268       0.981445 0.69446341E+01  0.66788026E+02                                 1.717652                            1.605674      -1.351333       2.253455                    0.995316       3.616321      10.516104       0.457467       1.392184      -0.683970       0.008749       0.025871      -0.021417       0.034707      -0.000777      -0.005793       0.001374      -0.004609      -0.028825      -0.011984       0.004295       0.007689              1.777423       1.485679      -0.005593      -0.134718       2.208331      -0.467152       1.638258           0.000321
           35              H       0.224715       3.085041       3.296799       0.143663       0.961137 0.67901194E+01  0.63581275E+02                                 1.579423                            1.503439      -0.796233       2.519471                    0.999751       3.124088       8.367771       0.523997       1.248318      -0.717851      -0.027628      -0.001334       0.023607       0.036365      -0.004188      -0.012771      -0.007513      -0.000585      -0.010326      -0.017660       0.005344       0.012316              1.602872       1.771365      -0.019868      -0.420081       1.455623       0.003430       1.581628           0.000376
           36              H       1.501144       1.193594       2.954495       0.099091       1.186949 0.86614152E+01  0.86303311E+02                                 1.825216                            1.700815      -0.968997       2.416142                    0.998165       3.472317       9.634406       0.490807       1.252439      -0.716338      -0.016748      -0.040714       0.024268       0.050270       0.004209      -0.014091      -0.012054      -0.006910      -0.002195      -0.017578      -0.003135       0.020713              1.890743       1.600262       0.039145      -0.079084       2.390466      -0.425898       1.681502           0.000660
           37              H       0.399536       5.929837       0.216064       0.115148       1.053219 0.77583554E+01  0.76790167E+02                                 1.806034                            1.701040      -1.300448       2.266785                    0.993739       3.822138      11.314338       0.442465       1.398591      -0.682468       0.005572      -0.003060      -0.046481       0.046913      -0.010305       0.002810      -0.005375      -0.009058       0.027021      -0.015774       0.001746       0.014028              1.840816       1.563204      -0.198174      -0.266315       1.700746       0.233538       2.258498          -0.000026
           38              H      14.316784       7.786963       0.451550       0.156886       0.922021 0.65573787E+01  0.62195308E+02                                 1.665997                            1.574989      -1.127966       2.378700                    0.996085       3.428270       9.915875       0.455222       1.418586      -0.680440      -0.007642       0.018078      -0.029823       0.035702      -0.006132       0.001282      -0.000191      -0.004762       0.047800      -0.014575      -0.001433       0.016008              1.733590       1.531651      -0.237688       0.250611       1.734486      -0.437760       1.934633          -0.000081
           39              H      14.471017       7.317915       4.449951       0.140591       0.979700 0.70576786E+01  0.68522035E+02                                 1.752632                            1.645519      -1.359049       2.249227                    0.992846       3.768357      11.207997       0.438493       1.438716      -0.674686      -0.011324       0.011762       0.029484       0.033703      -0.010382      -0.001609       0.000072      -0.004882       0.006500      -0.011854       0.002124       0.009730              1.814727       1.490135      -0.132578      -0.231740       1.528293       0.202441       2.425752          -0.000103
           40              H       0.564396       5.458882       4.148918       0.104677       1.240189 0.94618974E+01  0.97234224E+02                                 1.924348                            1.810800      -1.314052       2.253585                    0.993276       3.817109      11.068025       0.458639       1.299553      -0.703564       0.009978      -0.016312       0.042258       0.046383      -0.010981      -0.000857      -0.000700      -0.003896       0.025820      -0.015507       0.006849       0.008658              1.955751       1.534565      -0.240564       0.180882       1.950025      -0.344936       2.382664          -0.000056
           41              H       4.662460       2.005848       3.998401       0.096039       1.398991 0.10652731E+02  0.11237994E+03                                 2.085233                            1.923792      -1.149959       2.333981                    0.995152       3.728164      10.831218       0.445648       1.302827      -0.705528       0.010975       0.044791      -0.019428       0.050041       0.001990       0.000347      -0.002284      -0.041450       0.009109      -0.022347       0.002735       0.019612              2.171575       1.650724       0.080378      -0.083906       2.573509      -0.682789       2.290493           0.000581
           42              H       4.878817       1.906700       6.265861       0.154367       1.023170 0.73985929E+01  0.70247079E+02                                 1.612668                            1.546227      -0.805859       2.526975                    0.999733       2.993850       7.877375       0.532351       1.211794      -0.728701       0.011037       0.033544       0.017695       0.039499       0.005944       0.002398       0.004258      -0.028804       0.012267      -0.017735       0.002289       0.015446              1.613839       1.313890       0.111191       0.146129       1.809466       0.285411       1.718162           0.000453
           43              H       3.860776      17.082125       6.074074       0.148994       1.108131 0.82401905E+01  0.80580184E+02                                 1.710363                            1.637780      -1.044727       2.410129                    0.997562       3.182507       8.569754       0.513109       1.220689      -0.725505      -0.002983      -0.037639       0.010994       0.039325       0.011432       0.004882      -0.002449      -0.030179       0.004337      -0.020960       0.002715       0.018245              1.719887       1.381555       0.056468      -0.039357       1.991465      -0.344586       1.786643           0.000376
           44              H       3.601382      17.322370       3.818752       0.104552       1.210525 0.89735894E+01  0.90198006E+02                                 1.857734                            1.738870      -0.882198       2.465217                    0.998666       3.430286       9.555678       0.482254       1.263570      -0.714841      -0.016073      -0.045098      -0.022141       0.052748       0.011207       0.002165       0.003205      -0.032486      -0.009972      -0.018158      -0.003782       0.021940              1.909391       1.576478       0.175140       0.228297       2.025056       0.485194       2.126640           0.000619
           45              H       6.416182       0.499555       7.982236       0.121584       1.167365 0.89640998E+01  0.90751111E+02                                 1.858349                            1.774733      -1.044804       2.397379                    0.996900       3.530706      10.113436       0.459167       1.317621      -0.702153       0.047623       0.015726      -0.016448       0.052781       0.006781      -0.005936      -0.004786       0.025667       0.009004      -0.016591      -0.000019       0.016610              1.875511       2.067585       0.236518      -0.261328       1.581555      -0.197043       1.977393           0.000058
           46              H       6.650352       0.265031      10.225419       0.155416       0.907008 0.64341287E+01  0.61226646E+02                                 1.683698                            1.586116      -1.409220       2.234503                    0.993404       3.704848      11.018357       0.438979       1.466261      -0.669449       0.029053       0.009323       0.019285       0.036096       0.001822       0.003875       0.002472       0.013586       0.024426      -0.011311       0.000721       0.010590              1.755468       2.084524       0.213296       0.352974       1.513407       0.151720       1.668473           0.000010
           47              H       2.908473      17.875312      10.414779       0.145993       1.013908 0.71286563E+01  0.68476440E+02                                 1.707916                            1.588489      -1.202346       2.320624                    0.996869       3.510274       9.947432       0.480375       1.327370      -0.697539      -0.023319      -0.009368       0.016982       0.030330       0.007477       0.009701      -0.004812       0.013123      -0.008580      -0.015181       0.000554       0.014627              1.784957       1.987787       0.294664      -0.495758       1.482885      -0.250665       1.884200           0.000045
           48              H       2.688683      18.167038       8.188589       0.115225       1.145515 0.83930308E+01  0.81608117E+02                                 1.675439                            1.593898      -0.869373       2.470503                    0.999081       3.179540       8.255015       0.554956       1.135098      -0.746458      -0.047511      -0.014105      -0.007987       0.050200       0.014368      -0.001158      -0.003394       0.034529      -0.002258      -0.022447      -0.000603       0.023050              1.684801       2.006794       0.151310       0.297845       1.326764       0.046315       1.720845           0.000018
           49              H      13.697382      10.313340      14.648665       0.096398       1.079603 0.79309574E+01  0.78538170E+02                                 1.805308                            1.696318      -1.179409       2.317417                    0.994595       3.766814      10.972841       0.454602       1.360567      -0.690629       0.016402      -0.037023       0.027445       0.048918      -0.002661       0.007917      -0.013135       0.000093      -0.017533      -0.016637       0.000551       0.016086              1.858758       1.627277      -0.087924       0.105671       2.203797      -0.416850       1.745200          -0.000632
           50              H      -0.063633      12.107545      14.478727       0.135625       1.064294 0.79292750E+01  0.78310529E+02                                 1.780126                            1.693069      -1.096072       2.374969                    0.996108       3.546137      10.227621       0.457480       1.355649      -0.693080       0.030720      -0.000506       0.017836       0.035526       0.003933       0.007529      -0.005502       0.009335      -0.024886      -0.014270       0.002330       0.011941              1.814937       2.177474      -0.000640       0.353392       1.608793      -0.028845       1.658544          -0.000422
           51              H      12.395234      13.922723      12.145720       0.148767       1.090818 0.77341062E+01  0.75830451E+02                                 1.794956                            1.658144      -1.351252       2.259848                    0.993902       3.553004      10.175998       0.468605       1.333108      -0.696708      -0.014038       0.027283      -0.021472       0.037450       0.005166       0.008837      -0.005221       0.013681      -0.004100      -0.013698       0.000562       0.013135              1.871173       1.637329      -0.137071       0.155702       2.348903      -0.514366       1.627286          -0.000140
           52              H      11.020553      12.075131      12.415193       0.102292       1.189147 0.86615000E+01  0.86661245E+02                                 1.860756                            1.726294      -0.938257       2.437882                    0.998058       3.495538       9.850771       0.474468       1.290232      -0.708105      -0.044590       0.005899      -0.022951       0.050495      -0.001935       0.014411      -0.009186       0.003824      -0.007182      -0.016705      -0.001367       0.018072              1.938879       2.560312       0.211107       0.439784       1.609966       0.039829       1.646358          -0.000639
           53              H       0.050573      14.542401      15.024957       0.109588       1.136107 0.82328883E+01  0.81846082E+02                                 1.824394                            1.693662      -1.285700       2.268884                    0.994141       3.729588      10.693555       0.471550       1.306569      -0.701467       0.000472      -0.009477       0.044801       0.045795       0.011937       0.006385       0.000446      -0.002782       0.023935      -0.016841       0.003903       0.012938              1.875782       1.453675       0.233426      -0.162484       1.839506      -0.452914       2.334165          -0.000012
           54              H       1.354178      16.361393      14.816176       0.143327       1.081895 0.76992521E+01  0.75329437E+02                                 1.780274                            1.649102      -1.217473       2.314865                    0.995739       3.547753      10.117693       0.472620       1.324579      -0.698513       0.015562       0.009452       0.025767       0.031551       0.004377       0.005508      -0.006626       0.002856       0.045602      -0.014681      -0.003008       0.017689              1.862032       1.699310       0.382243       0.358007       1.817229       0.443289       2.069558           0.000145
           55              H       0.505422      16.443381      10.878467       0.149025       1.063859 0.77999068E+01  0.75547406E+02                                 1.696094                            1.615953      -0.846201       2.499784                    0.999514       3.165416       8.598696       0.503705       1.255450      -0.717448       0.000588       0.017467      -0.028562       0.033484       0.009389       0.002563      -0.005957      -0.003941       0.031017      -0.016036       0.003391       0.012645              1.720452       1.524788       0.129602      -0.110753       1.629291      -0.361190       2.007275           0.000002
           56              H      14.285525      14.673963      11.160079       0.107341       1.307736 0.99634866E+01  0.10475886E+03                                 2.065087                            1.910780      -1.531940       2.149459                    0.991527       4.094770      12.407346       0.423921       1.374173      -0.686928      -0.028115      -0.001043      -0.041265       0.049943       0.011978       0.007205      -0.007466       0.003959       0.037752      -0.021573       0.005809       0.015764              2.136612       2.157000       0.274765       0.421525       2.065651       0.273451       2.187184           0.000116
           57              H       4.700862       0.274565      23.436893       0.098910       1.065773 0.76715695E+01  0.75546884E+02                                 1.806172                            1.680065      -1.261680       2.281744                    0.993738       3.807348      11.159252       0.450791       1.379746      -0.686337       0.043840       0.001961       0.019948       0.048205      -0.002572       0.005123      -0.001334       0.035329      -0.000814      -0.017770      -0.001598       0.019368              1.886857       2.333892       0.066008       0.457528       1.448968       0.005689       1.877712           0.000716
           58              H       4.703839       0.040041      21.150012       0.141562       1.082979 0.79469079E+01  0.78953515E+02                                 1.832664                            1.718448      -1.310307       2.277242                    0.993489       3.670954      10.808182       0.442412       1.393496      -0.684618       0.032967       0.001339      -0.017288       0.037249       0.007848      -0.002428       0.002584       0.030493       0.019398      -0.020731       0.006412       0.014319              1.883076       2.324900       0.039882      -0.351660       1.423802      -0.029668       1.900527           0.000423
           59              H       0.682694       0.059108      21.244692       0.139950       1.189553 0.88414929E+01  0.89052847E+02                                 1.870716                            1.753418      -1.114737       2.367937                    0.996630       3.472490       9.867096       0.466345       1.303998      -0.705161      -0.033332       0.003441      -0.013364       0.036076       0.003974       0.003892      -0.001544       0.031570       0.010900      -0.018282       0.002683       0.015599              1.918482       2.415920       0.041426       0.345696       1.429903       0.085747       1.909624           0.000421
           60              H       0.791968       0.320326      23.531573       0.092299       1.214699 0.88939664E+01  0.91095106E+02                                 1.979494                            1.813516      -1.503012       2.158385                    0.991598       4.100082      12.349581       0.431249       1.386687      -0.683877      -0.040435      -0.000202       0.023582       0.046809       0.007329      -0.005280       0.003649       0.028901       0.017676      -0.020048       0.004701       0.015347              2.093458       2.602464      -0.157216      -0.606216       1.560868       0.102402       2.117043           0.000871
           61              H       1.098715      17.524480      19.438492       0.109647       1.140379 0.80746922E+01  0.78380751E+02                                 1.717821                            1.596214      -0.845429       2.477985                    0.999227       3.287640       8.753818       0.533255       1.183280      -0.732866      -0.031461      -0.034684       0.016803       0.049750       0.020598      -0.000087      -0.001524       0.003284       0.004273      -0.021425       0.001409       0.020016              1.774388       1.721532       0.397036      -0.357848       1.671988      -0.277942       1.929644           0.000147
           62              H       0.922525      17.410078      17.188026       0.149580       1.097846 0.78044732E+01  0.75642785E+02                                 1.732276                            1.614328      -0.890795       2.481709                    0.999164       3.201998       8.716091       0.504674       1.252193      -0.717534      -0.022740      -0.020900      -0.018348       0.035925       0.011432       0.002985       0.001267       0.002762       0.014507      -0.013991       0.003274       0.010717              1.788817       1.791066       0.454801       0.268841       1.777855       0.308498       1.797531          -0.000037
           63              H       3.847487       1.060125      16.853005       0.149797       1.076344 0.76730407E+01  0.75417727E+02                                 1.818871                            1.681369      -1.174070       2.343920                    0.996097       3.550444      10.330339       0.451035       1.381623      -0.687443       0.020475       0.019999      -0.018474       0.034066       0.014337       0.003635      -0.003739      -0.006906      -0.001249      -0.016230       0.001242       0.014988              1.906512       1.945498       0.420765      -0.469467       1.674541      -0.326338       2.099497           0.000011
           64              H       3.870470       1.275582      19.103471       0.112354       1.264920 0.93611581E+01  0.95391123E+02                                 1.908916                            1.769889      -1.341310       2.242999                    0.993862       3.684114      10.439266       0.478999       1.254855      -0.713845       0.027816       0.036003       0.009647       0.046508       0.008261      -0.003034       0.001879      -0.009276       0.022505      -0.013821       0.005719       0.008102              1.961648       1.951153       0.547029       0.291608       1.928337       0.292291       2.005453           0.000077
           65              H      10.789127       6.467526      12.531722       0.102365       1.110698 0.79896520E+01  0.78212530E+02                                 1.762089                            1.645490      -0.863288       2.469875                    0.998929       3.425384       9.496895       0.492338       1.270849      -0.711964       0.036966      -0.005744      -0.032480       0.049542      -0.001529      -0.015692       0.008047       0.003292       0.006687      -0.015994      -0.003312       0.019307              1.827104       2.176719       0.168766      -0.533217       1.564136      -0.042267       1.740456          -0.000719
           66              H       9.474409       4.583707      12.653106       0.148276       0.981437 0.69445594E+01  0.66787024E+02                                 1.717631                            1.605656      -1.351248       2.253492                    0.995317       3.616276      10.515897       0.457475       1.392168      -0.683973       0.008750      -0.025872      -0.021413       0.034705       0.000777      -0.005793      -0.001374      -0.004609      -0.028823      -0.011984       0.004295       0.007688              1.777399       1.485662       0.005590      -0.134716       2.208297       0.467143       1.638237          -0.000306
           67              H       7.245910       6.448459      15.435236       0.143683       0.961049 0.67893235E+01  0.63571864E+02                                 1.579320                            1.503346      -0.796171       2.519515                    0.999751       3.123897       8.367089       0.524016       1.248311      -0.717853      -0.027631       0.001335       0.023610       0.036368       0.004188      -0.012771       0.007513      -0.000582      -0.010324      -0.017659       0.005343       0.012317              1.602766       1.771242       0.019863      -0.420040       1.455528      -0.003428       1.581527          -0.000375
           68              H       8.522339       8.339906      15.092932       0.099115       1.186847 0.86605091E+01  0.86292169E+02                                 1.825130                            1.700740      -0.968939       2.416188                    0.998165       3.472141       9.633852       0.490811       1.252460      -0.716333      -0.016750       0.040717       0.024272       0.050275      -0.004211      -0.014090       0.012055      -0.006909      -0.002192      -0.017576      -0.003138       0.020714              1.890649       1.600191      -0.039146      -0.079079       2.390329       0.425869       1.681427          -0.000616
           69              H       7.420732       3.603663      12.354501       0.115143       1.053278 0.77588919E+01  0.76796681E+02                                 1.806084                            1.701086      -1.300443       2.266777                    0.993738       3.822236      11.314657       0.442466       1.398569      -0.682471       0.005569       0.003061      -0.046478       0.046911       0.010306       0.002810       0.005374      -0.009054       0.027025      -0.015776       0.001748       0.014028              1.840867       1.563244       0.198182      -0.266326       1.700793      -0.233547       2.258565          -0.000007
           70              H       6.168979       1.746537      12.589986       0.156887       0.922017 0.65573441E+01  0.62194896E+02                                 1.665993                            1.574984      -1.127947       2.378709                    0.996085       3.428263       9.915847       0.455222       1.418586      -0.680440      -0.007645      -0.018077      -0.029823       0.035702       0.006133       0.001284       0.000194      -0.004763       0.047794      -0.014574      -0.001432       0.016006              1.733585       1.531649       0.237686       0.250610       1.734481       0.437757       1.934627          -0.000003
           71              H       6.323212       2.215585      16.588387       0.140601       0.979682 0.70575072E+01  0.68519963E+02                                 1.752612                            1.645500      -1.359054       2.249231                    0.992847       3.768297      11.207789       0.438495       1.438718      -0.674686      -0.011324      -0.011759       0.029484       0.033702       0.010380      -0.001609      -0.000071      -0.004877       0.006493      -0.011851       0.002122       0.009729              1.814705       1.490118       0.132574      -0.231737       1.528271      -0.202442       2.425728          -0.000076
           72              H       7.585591       4.074618      16.287354       0.104690       1.240122 0.94612456E+01  0.97225806E+02                                 1.924278                            1.810739      -1.314010       2.253614                    0.993277       3.816963      11.067487       0.458647       1.299555      -0.703564       0.009978       0.016313       0.042260       0.046385       0.010980      -0.000856       0.000701      -0.003896       0.025808      -0.015503       0.006850       0.008653              1.955678       1.534515       0.240548       0.180875       1.949946       0.344921       2.382572          -0.000081
           73              H       9.379931      17.061152      20.278472       0.096050       1.398972 0.10652556E+02  0.11237773E+03                                 2.085221                            1.923782      -1.149950       2.333988                    0.995152       3.728142      10.831171       0.445647       1.302834      -0.705526      -0.010974      -0.044792       0.019428       0.050042       0.001990       0.000347      -0.002284      -0.041450       0.009109      -0.022347       0.002735       0.019612              2.171562       1.650715       0.080378      -0.083906       2.573494      -0.682783       2.290475           0.000546
           74              H       9.163574      17.160300      18.011012       0.154361       1.023173 0.73986293E+01  0.70247613E+02                                 1.612686                            1.546242      -0.805870       2.526973                    0.999733       2.993846       7.877412       0.532342       1.211812      -0.728697      -0.011038      -0.033545      -0.017696       0.039500       0.005945       0.002398       0.004258      -0.028802       0.012266      -0.017734       0.002289       0.015445              1.613857       1.313902       0.111195       0.146130       1.809491       0.285417       1.718178           0.000352
           75              H      10.181615       1.984875      18.202799       0.148990       1.108180 0.82406956E+01  0.80586830E+02                                 1.710458                            1.637866      -1.044769       2.410109                    0.997561       3.182596       8.570248       0.513076       1.220743      -0.725493       0.002983       0.037639      -0.010996       0.039326       0.011431       0.004882      -0.002450      -0.030180       0.004340      -0.020961       0.002716       0.018244              1.719985       1.381621       0.056471      -0.039360       1.991584      -0.344617       1.786750           0.000395
           76              H      10.441009       1.744631      20.458121       0.104557       1.210547 0.89738261E+01  0.90201241E+02                                 1.857775                            1.738907      -0.882212       2.465208                    0.998666       3.430354       9.556003       0.482242       1.263591      -0.714836       0.016072       0.045096       0.022140       0.052746       0.011206       0.002165       0.003205      -0.032485      -0.009969      -0.018157      -0.003781       0.021938              1.909433       1.576509       0.175143       0.228304       2.025099       0.485207       2.126692           0.000637
           77              H       7.626209      18.567445      16.294637       0.121571       1.167090 0.89613555E+01  0.90715731E+02                                 1.858031                            1.774444      -1.044389       2.397597                    0.996905       3.530139      10.111151       0.459214       1.317595      -0.702162      -0.047632      -0.015738       0.016440       0.052790       0.006796      -0.005928      -0.004779       0.025666       0.008982      -0.016591      -0.000019       0.016610              1.875184       2.067214       0.236458      -0.261274       1.581309      -0.196996       1.977028           0.000005
           78              H       7.392039      18.801969      14.051454       0.155409       0.906956 0.64336451E+01  0.61220715E+02                                 1.683625                            1.586050      -1.409118       2.234561                    0.993405       3.704638      11.017508       0.438992       1.466250      -0.669452      -0.029051      -0.009328      -0.019279       0.036092       0.001823       0.003871       0.002463       0.013574       0.024430      -0.011304       0.000720       0.010585              1.755388       2.084430       0.213281       0.352953       1.513341       0.151712       1.668393           0.000002
           79              H      11.133918       1.191688      13.862094       0.145996       1.013910 0.71287000E+01  0.68477180E+02                                 1.707940                            1.588510      -1.202369       2.320613                    0.996869       3.510319       9.947685       0.480363       1.327397      -0.697534       0.023317       0.009369      -0.016983       0.030330       0.007479       0.009702      -0.004813       0.013120      -0.008575      -0.015183       0.000556       0.014627              1.784983       1.987813       0.294669      -0.495770       1.482903      -0.250673       1.884234           0.000068
           80              H      11.353708       0.899962      16.088284       0.115222       1.145574 0.83936311E+01  0.81615773E+02                                 1.675529                            1.593980      -0.869390       2.470492                    0.999081       3.179638       8.255480       0.554926       1.135134      -0.746448       0.047511       0.014106       0.007986       0.050200       0.014368      -0.001159      -0.003394       0.034530      -0.002256      -0.022448      -0.000602       0.023051              1.684892       2.006906       0.151320       0.297868       1.326825       0.046317       1.720945           0.000020
           81              H       0.345009       8.753660       9.628208       0.096386       1.079630 0.79311856E+01  0.78540785E+02                                 1.805319                            1.696326      -1.179328       2.317445                    0.994595       3.766840      10.972846       0.454608       1.360542      -0.690634      -0.016400       0.037020      -0.027446       0.048916      -0.002662       0.007918      -0.013136       0.000094      -0.017529      -0.016636       0.000550       0.016087              1.858769       1.627285      -0.087927       0.105672       2.203812      -0.416857       1.745210           0.000657
           82              H      14.106024       6.959455       9.798146       0.135624       1.064288 0.79291990E+01  0.78309506E+02                                 1.780111                            1.693055      -1.096025       2.374988                    0.996109       3.546117      10.227509       0.457485       1.355639      -0.693082      -0.030719       0.000506      -0.017837       0.035526       0.003933       0.007530      -0.005502       0.009335      -0.024885      -0.014270       0.002329       0.011941              1.814922       2.177455      -0.000639       0.353388       1.608781      -0.028845       1.658530           0.000362
           83              H       1.647157       5.144277      12.131153       0.148776       1.090772 0.77337271E+01  0.75826216E+02                                 1.794950                            1.658137      -1.351252       2.259866                    0.993902       3.552966      10.176035       0.468589       1.333164      -0.696697       0.014039      -0.027298       0.021471       0.037461       0.005166       0.008838      -0.005222       0.013658      -0.004125      -0.013696       0.000567       0.013129              1.871168       1.637324      -0.137068       0.155700       2.348899      -0.514365       1.627281           0.000561
           84              H       3.021838       6.991869      11.861680       0.102279       1.189207 0.86620315E+01  0.86667778E+02                                 1.860803                            1.726335      -0.938248       2.437871                    0.998058       3.495651       9.851116       0.474468       1.290213      -0.708109       0.044586      -0.005898       0.022950       0.050492      -0.001935       0.014411      -0.009186       0.003826      -0.007188      -0.016706      -0.001367       0.018072              1.938930       2.560388       0.211115       0.439800       1.610005       0.039829       1.646396           0.000668
           85              H      13.991818       4.524599       9.251916       0.109586       1.136112 0.82329331E+01  0.81846704E+02                                 1.824405                            1.693671      -1.285705       2.268883                    0.994141       3.729611      10.693660       0.471547       1.306576      -0.701466      -0.000471       0.009479      -0.044801       0.045795       0.011936       0.006385       0.000445      -0.002783       0.023935      -0.016841       0.003903       0.012938              1.875794       1.453686       0.233431      -0.162487       1.839519      -0.452918       2.334178           0.000043
           86              H      12.688213       2.705607       9.460697       0.143332       1.081906 0.76993965E+01  0.75331406E+02                                 1.780302                            1.649130      -1.217432       2.314880                    0.995740       3.547826      10.118027       0.472610       1.324598      -0.698509      -0.015563      -0.009453      -0.025764       0.031549       0.004378       0.005509      -0.006626       0.002855       0.045599      -0.014682      -0.003007       0.017688              1.862063       1.699341       0.382250       0.358010       1.817258       0.443292       2.069589           0.000192
           87              H      13.536969       2.623619      13.398406       0.149028       1.063904 0.78003582E+01  0.75553186E+02                                 1.696168                            1.616021      -0.846245       2.499761                    0.999513       3.165521       8.599178       0.503683       1.255482      -0.717441      -0.000586      -0.017468       0.028560       0.033483       0.009389       0.002564      -0.005959      -0.003938       0.031013      -0.016036       0.003391       0.012645              1.720528       1.524854       0.129610      -0.110757       1.629360      -0.361211       2.007369           0.000035
           88              H      -0.243134       4.393037      13.116794       0.107350       1.307690 0.99630543E+01  0.10475334E+03                                 2.065049                            1.910746      -1.531914       2.149473                    0.991527       4.094746      12.407277       0.423922       1.374183      -0.686926       0.028114       0.001042       0.041263       0.049942       0.011978       0.007203      -0.007466       0.003957       0.037752      -0.021572       0.005809       0.015763              2.136574       2.156967       0.274758       0.421514       2.065617       0.273442       2.187138           0.000008
           89              H       9.341529      18.792435       0.839980       0.098915       1.065766 0.76715099E+01  0.75546110E+02                                 1.806160                            1.680055      -1.261664       2.281752                    0.993738       3.807323      11.159145       0.450794       1.379740      -0.686338      -0.043840      -0.001962      -0.019947       0.048204      -0.002572       0.005123      -0.001334       0.035328      -0.000814      -0.017770      -0.001598       0.019368              1.886844       2.333876       0.066008       0.457522       1.448959       0.005689       1.877696           0.000718
           90              H       9.338552      19.026959       3.126861       0.141565       1.082963 0.79467442E+01  0.78951429E+02                                 1.832641                            1.718428      -1.310281       2.277257                    0.993489       3.670902      10.807974       0.442416       1.393492      -0.684619      -0.032968      -0.001339       0.017287       0.037250       0.007846      -0.002428       0.002584       0.030492       0.019394      -0.020730       0.006410       0.014319              1.883053       2.324870       0.039881      -0.351658       1.423787      -0.029666       1.900503           0.000437
           91              H      13.359697      19.007892       3.032181       0.139954       1.189523 0.88411629E+01  0.89048193E+02                                 1.870641                            1.753352      -1.114712       2.367950                    0.996630       3.472386       9.866546       0.466370       1.303948      -0.705172       0.033332      -0.003443       0.013364       0.036076       0.003974       0.003893      -0.001545       0.031567       0.010899      -0.018281       0.002682       0.015599              1.918403       2.415812       0.041423       0.345679       1.429855       0.085742       1.909544           0.000416
           92              H      13.250423      18.746674       0.745300       0.092303       1.214700 0.88939750E+01  0.91095167E+02                                 1.979491                            1.813512      -1.503005       2.158388                    0.991598       4.100070      12.349521       0.431251       1.386680      -0.683878       0.040434       0.000201      -0.023581       0.046808       0.007331      -0.005280       0.003648       0.028899       0.017677      -0.020047       0.004701       0.015346              2.093454       2.602461      -0.157216      -0.606215       1.560865       0.102402       2.117035           0.000873
           93              H      12.943676       1.542520       4.838381       0.109645       1.140348 0.80744060E+01  0.78377139E+02                                 1.717780                            1.596179      -0.845410       2.477998                    0.999227       3.287571       8.753537       0.533266       1.183270      -0.732869       0.031462       0.034684      -0.016803       0.049751       0.020597      -0.000087      -0.001525       0.003283       0.004270      -0.021424       0.001408       0.020016              1.774344       1.721491       0.397021      -0.357837       1.671947      -0.277933       1.929593           0.000179
           94              H      13.119866       1.656922       7.088847       0.149572       1.097820 0.78042275E+01  0.75639623E+02                                 1.732236                            1.614293      -0.890775       2.481723                    0.999164       3.201932       8.715797       0.504685       1.252178      -0.717538       0.022742       0.020900       0.018348       0.035926       0.011432       0.002985       0.001267       0.002764       0.014508      -0.013991       0.003275       0.010717              1.788774       1.791025       0.454786       0.268834       1.777812       0.308490       1.797485           0.000008
           95              H      10.194904      18.006875       7.423868       0.149794       1.076325 0.76728594E+01  0.75415368E+02                                 1.818840                            1.681341      -1.174041       2.343936                    0.996097       3.550382      10.330060       0.451043       1.381611      -0.687446      -0.020475      -0.020000       0.018474       0.034067       0.014336       0.003634      -0.003738      -0.006906      -0.001248      -0.016229       0.001242       0.014987              1.906477       1.945465       0.420756      -0.469457       1.674515      -0.326330       2.099452           0.000027
           96              H      10.171921      17.791418       5.173402       0.112356       1.264817 0.93601705E+01  0.95377976E+02                                 1.908772                            1.769765      -1.341234       2.243042                    0.993863       3.683885      10.438246       0.479030       1.254812      -0.713855      -0.027815      -0.036006      -0.009648       0.046511       0.008258      -0.003033       0.001881      -0.009277       0.022498      -0.013819       0.005719       0.008100              1.961495       1.951001       0.546966       0.291575       1.928192       0.292260       2.005290           0.000080
           97              H       3.253264      12.599474      11.745151       0.102351       1.110731 0.79899101E+01  0.78215458E+02                                 1.762102                            1.645500      -0.863266       2.469877                    0.998929       3.425417       9.496919       0.492346       1.270823      -0.711970      -0.036965       0.005744       0.032480       0.049541      -0.001527      -0.015693       0.008050       0.003291       0.006676      -0.015998      -0.003309       0.019307              1.827118       2.176739       0.168761      -0.533228       1.564142      -0.042265       1.740472           0.000753
           98              H       4.567982      14.483293      11.623767       0.148265       0.981104 0.69416294E+01  0.66751734E+02                                 1.717283                            1.605354      -1.350654       2.253821                    0.995323       3.615457      10.512920       0.457502       1.392232      -0.683966      -0.008757       0.025876       0.021431       0.034721       0.000766      -0.005808      -0.001361      -0.004603      -0.028778      -0.011981       0.004311       0.007670              1.777024       1.485382       0.005582      -0.134672       2.207782       0.466995       1.637908           0.000351
           99              H       6.796481      12.618541       8.841637       0.143688       0.961072 0.67895367E+01  0.63574406E+02                                 1.579347                            1.503371      -0.796175       2.519509                    0.999751       3.123950       8.367287       0.524011       1.248312      -0.717853       0.027631      -0.001336      -0.023609       0.036368       0.004188      -0.012771       0.007513      -0.000583      -0.010325      -0.017659       0.005343       0.012316              1.602793       1.771274       0.019867      -0.420049       1.455555      -0.003430       1.581550           0.000371
          100              H       5.520052      10.727094       9.183941       0.099113       1.186881 0.86608230E+01  0.86295998E+02                                 1.825153                            1.700762      -0.968933       2.416182                    0.998165       3.472207       9.634045       0.490813       1.252446      -0.716336       0.016750      -0.040714      -0.024270       0.050272      -0.004211      -0.014090       0.012055      -0.006907      -0.002194      -0.017576      -0.003138       0.020714              1.890673       1.600213      -0.039144      -0.079080       2.390361       0.425873       1.681445           0.000642
          101              H       6.621659      15.463337      11.922372       0.115127       1.053319 0.77592512E+01  0.76800931E+02                                 1.806116                            1.701113      -1.300484       2.266751                    0.993739       3.822262      11.314692       0.442468       1.398549      -0.682476      -0.005564      -0.003068       0.046473       0.046906       0.010313       0.002815       0.005366      -0.009058       0.027004      -0.015779       0.001755       0.014024              1.840900       1.563265       0.198185      -0.266330       1.700826      -0.233558       2.258608          -0.000035
          102              H       7.873412      17.320463      11.686887       0.156879       0.922032 0.65574662E+01  0.62196344E+02                                 1.666012                            1.575000      -1.127973       2.378696                    0.996085       3.428287       9.915940       0.455220       1.418588      -0.680439       0.007645       0.018076       0.029824       0.035702       0.006131       0.001284       0.000192      -0.004764       0.047798      -0.014574      -0.001433       0.016007              1.733606       1.531665       0.237692       0.250616       1.734505       0.437767       1.934649          -0.000014
          103              H       7.719179      16.851415       7.688486       0.140602       0.979699 0.70576696E+01  0.68521969E+02                                 1.752634                            1.645519      -1.359084       2.249214                    0.992846       3.768349      11.207998       0.438492       1.438719      -0.674685       0.011324       0.011759      -0.029483       0.033701       0.010380      -0.001609      -0.000071      -0.004878       0.006489      -0.011851       0.002121       0.009730              1.814728       1.490133       0.132576      -0.231739       1.528291      -0.202443       2.425760          -0.000061
          104              H       6.456800      14.992382       7.989519       0.104696       1.240164 0.94616550E+01  0.97231194E+02                                 1.924329                            1.810782      -1.314057       2.253590                    0.993276       3.817045      11.067840       0.458639       1.299561      -0.703562      -0.009978      -0.016313      -0.042259       0.046384       0.010980      -0.000856       0.000701      -0.003896       0.025807      -0.015503       0.006850       0.008653              1.955731       1.534551       0.240560       0.180882       1.950004       0.344935       2.382639          -0.000043
          105              H       2.358736      11.539348       8.140036       0.096059       1.398980 0.10652610E+02  0.11237811E+03                                 2.085200                            1.923764      -1.149956       2.333985                    0.995152       3.728117      10.830981       0.445658       1.302803      -0.705532      -0.010980       0.044791       0.019426       0.050041      -0.001991       0.000347       0.002283      -0.041448       0.009109      -0.022346       0.002735       0.019610              2.171538       1.650702      -0.080377      -0.083905       2.573467       0.682770       2.290445           0.000539
          106              H       2.142378      11.440200       5.872576       0.154404       1.022988 0.73968994E+01  0.70226715E+02                                 1.612455                            1.546032      -0.805821       2.527018                    0.999734       2.993531       7.876198       0.532396       1.211766      -0.728708      -0.011044       0.033546      -0.017702       0.039505      -0.005945       0.002398      -0.004262      -0.028800       0.012265      -0.017733       0.002285       0.015447              1.613624       1.313739      -0.111171       0.146101       1.809213      -0.285356       1.717920           0.000243
          107              H       3.160419       7.548625       6.064363       0.149005       1.108127 0.82401888E+01  0.80580423E+02                                 1.710383                            1.637799      -1.044758       2.410121                    0.997562       3.182507       8.569858       0.513096       1.220718      -0.725498       0.002981      -0.037639      -0.011000       0.039326      -0.011432       0.004883       0.002451      -0.030179       0.004338      -0.020961       0.002716       0.018245              1.719907       1.381569      -0.056467      -0.039357       1.991484       0.344591       1.786669           0.000395
          108              H       3.419813       7.788869       8.319684       0.104557       1.210550 0.89738524E+01  0.90201423E+02                                 1.857764                            1.738898      -0.882205       2.465209                    0.998666       3.430355       9.555950       0.482249       1.263574      -0.714839       0.016073      -0.045097       0.022139       0.052747      -0.011208       0.002166      -0.003204      -0.032486      -0.009966      -0.018159      -0.003780       0.021939              1.909422       1.576502      -0.175141       0.228302       2.025083      -0.485200       2.126681           0.000660
          109              H       0.605014      10.033055       4.156201       0.121592       1.167357 0.89640327E+01  0.90750562E+02                                 1.858363                            1.774743      -1.044924       2.397328                    0.996899       3.530740      10.113650       0.459157       1.317646      -0.702148      -0.047627       0.015731       0.016442       0.052784      -0.006773      -0.005939       0.004789       0.025667       0.009014      -0.016590      -0.000018       0.016609              1.875527       2.067610      -0.236530      -0.261332       1.581569       0.197043       1.977401          -0.000108
          110              H       0.370844       9.798531       1.913018       0.155451       0.906870 0.64329056E+01  0.61212271E+02                                 1.683554                            1.585988      -1.409183       2.234549                    0.993405       3.704531      11.017270       0.438986       1.466303      -0.669442      -0.029058       0.009332      -0.019284       0.036102      -0.001818       0.003878      -0.002476       0.013589       0.024416      -0.011311       0.000720       0.010591              1.755314       2.084326      -0.213276       0.352927       1.513291      -0.151700       1.668326          -0.000073
          111              H       4.112722       8.341812       1.723658       0.145993       1.013927 0.71288325E+01  0.68478717E+02                                 1.707952                            1.588519      -1.202371       2.320610                    0.996869       3.510347       9.947758       0.480365       1.327388      -0.697535       0.023315      -0.009371      -0.016984       0.030329      -0.007478       0.009702       0.004814       0.013119      -0.008575      -0.015183       0.000558       0.014626              1.784998       1.987831      -0.294674      -0.495778       1.482913       0.250677       1.884249           0.000022
          112              H       4.332512       8.633538       3.949847       0.115221       1.145606 0.83938970E+01  0.81618738E+02                                 1.675529                            1.593979      -0.869422       2.470465                    0.999081       3.179708       8.255593       0.554941       1.135097      -0.746457       0.047509      -0.014105       0.007983       0.050198      -0.014369      -0.001160       0.003395       0.034531      -0.002253      -0.022450      -0.000602       0.023052              1.684892       2.006908      -0.151320       0.297866       1.326825      -0.046316       1.720943          -0.000037
          113              H       7.366204       0.779840      21.766644       0.096372       1.079685 0.79316949E+01  0.78547122E+02                                 1.805380                            1.696380      -1.179365       2.317418                    0.994594       3.766976      10.973348       0.454601       1.360541      -0.690633      -0.016399      -0.037018      -0.027445       0.048913       0.002662       0.007918       0.013135       0.000097      -0.017530      -0.016636       0.000551       0.016085              1.858833       1.627339       0.087931       0.105678       2.203895       0.416878       1.745267           0.000683
          114              H       5.958219       2.574045      21.936582       0.135619       1.064301 0.79293297E+01  0.78311083E+02                                 1.780123                            1.693066      -1.096027       2.374984                    0.996109       3.546143      10.227587       0.457485       1.355634      -0.693083      -0.030719      -0.000506      -0.017836       0.035525      -0.003934       0.007530       0.005502       0.009334      -0.024884      -0.014271       0.002330       0.011941              1.814934       2.177471       0.000638       0.353390       1.608792       0.028845       1.658540           0.000336
          115              H       9.794961       4.389223      -0.007283       0.148775       1.090720 0.77332625E+01  0.75820417E+02                                 1.794888                            1.658085      -1.351182       2.259903                    0.993903       3.552851      10.175576       0.468598       1.333159      -0.696699       0.014042       0.027301       0.021469       0.037462      -0.005164       0.008839       0.005222       0.013654      -0.004133      -0.013694       0.000566       0.013128              1.871103       1.637269       0.137062       0.155692       2.348810       0.514340       1.627229           0.000527
          116              H      10.043034       2.541631      24.000117       0.102275       1.189221 0.86621456E+01  0.86669160E+02                                 1.860814                            1.726343      -0.938273       2.437858                    0.998058       3.495662       9.851144       0.474468       1.290209      -0.708110       0.044587       0.005897       0.022949       0.050491       0.001935       0.014412       0.009188       0.003826      -0.007193      -0.016708      -0.001366       0.018073              1.938942       2.560407      -0.211115       0.439805       1.610013      -0.039829       1.646405           0.000652
          117              H       5.844013       5.008901      21.390353       0.109586       1.136105 0.82328725E+01  0.81845814E+02                                 1.824386                            1.693655      -1.285676       2.268893                    0.994141       3.729587      10.693514       0.471554       1.306561      -0.701469      -0.000473      -0.009480      -0.044800       0.045795      -0.011937       0.006385      -0.000444      -0.002780       0.023940      -0.016842       0.003904       0.012939              1.875773       1.453672      -0.233427      -0.162484       1.839500       0.452909       2.334147           0.000005
          118              H       4.540409       6.827893      21.599134       0.143329       1.081908 0.76994043E+01  0.75331461E+02                                 1.780300                            1.649127      -1.217455       2.314867                    0.995740       3.547833      10.118028       0.472612       1.324592      -0.698510      -0.015568       0.009450      -0.025763       0.031549      -0.004377       0.005510       0.006627       0.002855       0.045601      -0.014682      -0.003008       0.017690              1.862061       1.699340      -0.382250       0.358010       1.817256      -0.443293       2.069586           0.000134
          119              H       6.515774       6.909881       1.259970       0.149027       1.063913 0.78004315E+01  0.75553922E+02                                 1.696162                            1.616015      -0.846259       2.499750                    0.999513       3.165529       8.599145       0.503691       1.255462      -0.717445      -0.000587       0.017468       0.028559       0.033483      -0.009389       0.002563       0.005959      -0.003938       0.031013      -0.016036       0.003391       0.012645              1.720522       1.524849      -0.129609      -0.110757       1.629355       0.361210       2.007361          -0.000018
          120              H       7.904671       5.140463       0.978358       0.107341       1.307746 0.99635602E+01  0.10475978E+03                                 2.065090                            1.910781      -1.531925       2.149462                    0.991527       4.094802      12.407432       0.423924       1.374164      -0.686930       0.028114      -0.001042       0.041261       0.049940      -0.011978       0.007201       0.007466       0.003955       0.037753      -0.021571       0.005809       0.015762              2.136618       2.157012      -0.274765       0.421528       2.065659      -0.273450       2.187183           0.000151
          121              H       1.193724       9.808065      12.978416       0.098927       1.065746 0.76713341E+01  0.75544016E+02                                 1.806144                            1.680040      -1.261681       2.281750                    0.993738       3.807290      11.159056       0.450793       1.379748      -0.686336      -0.043842       0.001958      -0.019948       0.048207       0.002571       0.005124       0.001335       0.035331      -0.000816      -0.017771      -0.001599       0.019370              1.886827       2.333850      -0.066007       0.457517       1.448949      -0.005689       1.877683           0.000713
          122              H       1.190747       9.573541      15.265298       0.141583       1.082934 0.79465050E+01  0.78948605E+02                                 1.832620                            1.718410      -1.310342       2.277235                    0.993489       3.670879      10.807941       0.442414       1.393505      -0.684616      -0.032965       0.001335       0.017291       0.037249      -0.007849      -0.002429      -0.002586       0.030489       0.019401      -0.020731       0.006413       0.014318              1.883030       2.324835      -0.039880      -0.351647       1.423774       0.029667       1.900482           0.000290
          123              H       5.211892       9.592608      15.170618       0.139970       1.189542 0.88414227E+01  0.89052167E+02                                 1.870719                            1.753423      -1.114781       2.367925                    0.996629       3.472478       9.867137       0.466338       1.304015      -0.705157       0.033329       0.003443       0.013366       0.036074      -0.003977       0.003892       0.001545       0.031567       0.010910      -0.018283       0.002686       0.015597              1.918485       2.415923      -0.041424       0.345695       1.429904      -0.085747       1.909629           0.000375
          124              H       5.102619       9.853826      12.883737       0.092313       1.214816 0.88950179E+01  0.91108763E+02                                 1.979621                            1.813620      -1.503122       2.158315                    0.991598       4.100362      12.350706       0.431237       1.386682      -0.683876       0.040424      -0.000213      -0.023572       0.046795      -0.007339      -0.005273      -0.003640       0.028896       0.017672      -0.020046       0.004703       0.015343              2.093601       2.602663       0.157233      -0.606281       1.560950      -0.102412       2.117189           0.000475
          125              H       4.795871       7.990980      16.976817       0.109642       1.140399 0.80748571E+01  0.78382532E+02                                 1.717816                            1.596212      -0.845438       2.477972                    0.999227       3.287671       8.753830       0.533266       1.183252      -0.732872       0.031460      -0.034684      -0.016800       0.049749      -0.020599      -0.000087       0.001523       0.003284       0.004271      -0.021425       0.001408       0.020017              1.774382       1.721527      -0.397032      -0.357845       1.671982       0.277938       1.929637           0.000138
          126              H       4.972061       7.876578      19.227283       0.149584       1.097842 0.78044303E+01  0.75642239E+02                                 1.732271                            1.614322      -0.890823       2.481702                    0.999164       3.201975       8.716011       0.504676       1.252191      -0.717534       0.022740      -0.020901       0.018350       0.035926      -0.011432       0.002986      -0.001267       0.002762       0.014504      -0.013990       0.003273       0.010717              1.788812       1.791062      -0.454800       0.268844       1.777848      -0.308500       1.797525          -0.000064
          127              H       2.047100      10.593625      19.562304       0.149807       1.076308 0.76727231E+01  0.75413941E+02                                 1.818844                            1.681344      -1.174071       2.343926                    0.996097       3.550383      10.330168       0.451034       1.381640      -0.687440      -0.020476       0.019998       0.018476       0.034067      -0.014336       0.003636       0.003739      -0.006909      -0.001251      -0.016230       0.001242       0.014988              1.906482       1.945468      -0.420755      -0.469459       1.674516       0.326331       2.099463          -0.000014
          128              H       2.024117      10.809082      17.311838       0.112352       1.264951 0.93614453E+01  0.95394784E+02                                 1.908944                            1.769913      -1.341320       2.242989                    0.993861       3.684175      10.439480       0.478996       1.254851      -0.713845      -0.027818       0.036002      -0.009644       0.046508      -0.008262      -0.003036      -0.001877      -0.009274       0.022505      -0.013822       0.005720       0.008102              1.961677       1.951182      -0.547041       0.291612       1.928366      -0.292296       2.005482           0.000069
          129              H      10.274460      16.001026      23.883588       0.102356       1.110694 0.79896272E+01  0.78212299E+02                                 1.762093                            1.645494      -0.863219       2.469907                    0.998929       3.425402       9.496974       0.492334       1.270859      -0.711962      -0.036962      -0.005747       0.032484       0.049542       0.001528      -0.015693      -0.008048       0.003294       0.006678      -0.015996      -0.003311       0.019307              1.827107       2.176721      -0.168766      -0.533219       1.564140       0.042266       1.740460           0.000712
          130              H      11.589177      14.117207      23.762203       0.148296       0.981472 0.69448735E+01  0.66791105E+02                                 1.717693                            1.605707      -1.351620       2.253326                    0.995314       3.616430      10.516585       0.457459       1.392194      -0.683967      -0.008745      -0.025870       0.021420       0.034707      -0.000782      -0.005785       0.001378      -0.004609      -0.028839      -0.011983       0.004289       0.007695              1.777469       1.485707      -0.005591      -0.134724       2.208397      -0.467177       1.638304           0.000258
          131              H      13.817676      15.981959      20.980074       0.143668       0.961147 0.67902187E+01  0.63582486E+02                                 1.579436                            1.503451      -0.796236       2.519467                    0.999751       3.124122       8.367901       0.523994       1.248320      -0.717850       0.027628       0.001335      -0.023606       0.036364      -0.004188      -0.012771      -0.007514      -0.000585      -0.010328      -0.017660       0.005344       0.012316              1.602886       1.771381      -0.019868      -0.420086       1.455636       0.003430       1.581641           0.000353
          132              H      12.541247      17.873406      21.322378       0.099097       1.186944 0.86613815E+01  0.86302909E+02                                 1.825209                            1.700810      -0.968990       2.416143                    0.998165       3.472331       9.634448       0.490809       1.252436      -0.716338       0.016749       0.040713      -0.024267       0.050269       0.004208      -0.014092      -0.012054      -0.006910      -0.002197      -0.017578      -0.003135       0.020713              1.890735       1.600258       0.039144      -0.079083       2.390452      -0.425893       1.681495           0.000652
          133              H      13.642855      13.137163      24.060809       0.115192       1.053023 0.77565534E+01  0.76768129E+02                                 1.805843                            1.700870      -1.300387       2.266848                    0.993740       3.821757      11.313024       0.442475       1.398636      -0.682460      -0.005579       0.003056       0.046488       0.046921      -0.010300       0.002808      -0.005375      -0.009058       0.027007      -0.015767       0.001744       0.014023              1.840619       1.563050      -0.198139      -0.266277       1.700560       0.233501       2.258247          -0.000061
          134              H      -0.274393      11.280037      23.825323       0.156898       0.921952 0.65567638E+01  0.62187928E+02                                 1.665910                            1.574912      -1.127875       2.378753                    0.996087       3.428091       9.915187       0.455235       1.418581      -0.680441       0.007638      -0.018075       0.029828       0.035704      -0.006133       0.001281      -0.000193      -0.004760       0.047803      -0.014575      -0.001433       0.016009              1.733495       1.531572      -0.237663       0.250590       1.734385      -0.437722       1.934528          -0.000096
          135              H      -0.428626      11.749085      19.826922       0.140591       0.979728 0.70579393E+01  0.68525199E+02                                 1.752662                            1.645545      -1.359069       2.249212                    0.992846       3.768434      11.208277       0.438491       1.438709      -0.674687       0.011322      -0.011761      -0.029483       0.033701      -0.010382      -0.001609       0.000071      -0.004880       0.006499      -0.011854       0.002124       0.009730              1.814758       1.490158      -0.132581      -0.231744       1.528317       0.202446       2.425798          -0.000094
          136              H      13.477995      13.608118      20.127955       0.104682       1.240196 0.94619755E+01  0.97235195E+02                                 1.924349                            1.810803      -1.314057       2.253580                    0.993276       3.817129      11.068081       0.458641       1.299546      -0.703565      -0.009979       0.016312      -0.042257       0.046382      -0.010981      -0.000857      -0.000700      -0.003896       0.025816      -0.015506       0.006850       0.008656              1.955751       1.534566      -0.240564       0.180881       1.950027      -0.344934       2.382661          -0.000074
          137              C      11.510508       8.345626      16.566538       0.101490      27.147392 0.32999773E+03  0.72986456E+04                                 8.043479                            6.170957       0.054373       2.035101                    0.999564      26.310865      75.271957       0.639955       0.432738      -1.045775       0.001690       0.048437      -0.004133       0.048642       0.010415      -0.014192      -0.000884       0.001982      -0.114210      -0.041390       0.010026       0.031364              9.399370       4.637735      -0.468374       1.031788       8.628772       1.326676      14.931602           0.000930
          138              C      11.645065       8.387573      17.916332      -0.209762      33.215834 0.41917399E+03  0.97435488E+04                                 8.924112                            6.777306       0.332762       2.085505                    0.999769      29.082940      82.532915       0.641257       0.410914      -1.070129       0.016201      -0.010161      -0.013980       0.023688       0.005751       0.002840      -0.022835      -0.018253      -0.048295      -0.028680      -0.000604       0.029284             10.583037       4.868839      -0.335494       1.264696       9.120418       2.404428      17.759855          -0.003509
          139              C      11.397227       9.594514      18.549959       0.213993      34.977746 0.37133603E+03  0.83690963E+04                                 9.544338                            6.561648      -0.034559       2.014801                    0.999488      25.079415      69.947007       0.625035       0.434800      -1.055738       0.016856       0.006479       0.041289       0.045065      -0.002113      -0.002971       0.005584       0.032046       0.102890      -0.033737      -0.001290       0.035028             12.739856       5.343695      -0.426346       2.105974       8.873137       1.853000      24.002736           0.003441
          140              C      11.034386      10.685147      17.804659      -0.210169      33.731053 0.43653304E+03  0.10285377E+05                                 9.101152                            6.988492       0.030256       1.983788                    0.999199      29.779068      86.031354       0.619615       0.419547      -1.060973       0.016998       0.022056      -0.025026       0.037440      -0.008104      -0.000433       0.009393      -0.011497      -0.070988      -0.025756       0.002412       0.023344             10.720408       5.185653      -0.446545       1.699546       8.612942       0.121616      18.362630          -0.003242
          141              C      10.902637      10.534518      16.459720       0.116561      26.605516 0.32151239E+03  0.70467313E+04                                 7.902805                            6.073703       0.041074       2.036442                    0.999499      25.748342      72.717854       0.649494       0.430270      -1.049959       0.021843      -0.034273       0.002586       0.040724       0.002742       0.000566      -0.006361       0.022927      -0.165110      -0.055608       0.016303       0.039306              9.260341       4.738517      -0.464624       1.398257       8.073574       0.751534      14.968931           0.001413
          142              C      12.719316       9.373337      20.623204       0.038014      28.939399 0.36099737E+03  0.81380806E+04                                 8.354882                            6.443630       0.125414       2.052491                    0.998909      26.906398      76.863923       0.629941       0.431309      -1.050169      -0.037043       0.019210       0.000920       0.041738      -0.006673       0.000046      -0.007662       0.052566      -0.081026      -0.030450      -0.010186       0.040636              9.815204       9.176501      -0.939610       2.872666       4.951635       0.753548      15.317478           0.000018
          143              C      12.865055       9.533500      21.960859      -0.252489      37.142690 0.51384608E+03  0.12674469E+05                                 9.891394                            7.739275      -0.293335       1.876648                    0.998020      31.462624      94.545265       0.568081       0.437118      -1.044865       0.013744      -0.016535      -0.002427       0.021638       0.023269       0.005971      -0.029053      -0.013094       0.011853      -0.039500       0.002269       0.037231             11.518066      11.347073      -1.547159       0.297739       6.318338       1.127835      16.888786           0.000402
          144              C      11.853464      10.082630      22.774135       0.429007      25.426424 0.29583008E+03  0.63806357E+04                                 7.910620                            6.061659      -0.080453       2.025799                    0.999456      23.560916      67.044462       0.609695       0.465770      -1.024458      -0.001801      -0.001452       0.059713       0.059758       0.015976      -0.006863      -0.011306      -0.043521      -0.112120      -0.039606      -0.008031       0.047637              9.155247       8.532989      -1.109454      -0.236230       4.866457       0.643090      14.066295          -0.000131
          145              C      10.660480      10.383888      22.070105      -0.246011      36.852412 0.48815092E+03  0.11836400E+05                                 9.680917                            7.444093      -0.043318       1.954293                    0.999067      30.773919      90.413167       0.593390       0.425697      -1.056321      -0.017295      -0.022385       0.012144       0.030784       0.005405      -0.011175       0.011563      -0.024595      -0.010820      -0.022333       0.002522       0.019811             11.241642      10.373582      -1.553893       0.367219       5.869537       1.492993      17.481806           0.000368
          146              C      10.521875      10.204658      20.742160       0.005207      28.748587 0.34877600E+03  0.77385717E+04                                 8.093291                            6.181326       0.440354       2.135598                    0.999842      26.765016      74.070680       0.671961       0.410817      -1.070801       0.038755      -0.033245      -0.004799       0.051285      -0.024824      -0.014029      -0.005590       0.069889      -0.067181      -0.038120      -0.017705       0.055825              9.437627       8.043272      -1.170988      -0.712675       4.826978       1.863412      15.442632          -0.000057
          147              C       6.406971      17.543547       2.002842       0.105221      26.943273 0.33712358E+03  0.74990077E+04                                 8.050909                            6.282975       0.096091       2.052492                    0.999469      26.264026      75.445985       0.627074       0.439109      -1.041568      -0.032142      -0.022606      -0.024058       0.046075       0.033251      -0.013357      -0.015022      -0.003942       0.068791      -0.044780       0.002290       0.042490              9.392983      10.828183      -3.476790       1.384199      11.034187       1.735005       6.316578          -0.000769
          148              C       7.253583      16.483422       1.900879      -0.209135      33.904328 0.44836713E+03  0.10651287E+05                                 9.154389                            7.096573       0.100287       2.014219                    0.998333      29.775812      86.806292       0.612129       0.421206      -1.058314      -0.009649       0.010013       0.014861       0.020352       0.007959      -0.001941      -0.022906       0.037053       0.022349      -0.035440       0.011833       0.023607             10.700474      10.734116      -3.527941       1.065438      14.160574       2.878613       7.206730           0.003650
          149              C       6.878944      15.406136       1.148296       0.219070      33.597534 0.36702477E+03  0.82781390E+04                                 9.359660                            6.589911      -0.008398       2.027325                    0.999419      25.107743      70.897092       0.612031       0.443706      -1.046552       0.027053      -0.032165      -0.000125       0.042029      -0.022631      -0.007571      -0.005484      -0.013678       0.003092      -0.027247       0.004120       0.023127             12.140773      12.073139      -5.982871       0.824353      17.467770       3.066015       6.881411          -0.002824
          150              C       5.654714      15.409949       0.529236      -0.203108      35.831501 0.45915006E+03  0.10984746E+05                                 9.596499                            7.246419      -0.070952       1.954477                    0.998873      30.132933      88.481562       0.596963       0.428868      -1.052375      -0.021530       0.001337      -0.004080       0.021954       0.021250      -0.007674      -0.003002      -0.001348       0.026828      -0.026080       0.004686       0.021394             11.487549      13.006758      -4.937839       1.436510      14.815770       2.209517       6.640117           0.004133
          151              C       4.843321      16.515835       0.689463       0.106275      26.504049 0.32450107E+03  0.71195851E+04                                 7.842824                            6.067781       0.201062       2.086386                    0.999771      25.751651      72.461089       0.656134       0.425476      -1.054253       0.020920       0.012468       0.029530       0.038277       0.032816      -0.001498      -0.013068       0.020141       0.068478      -0.047085       0.014635       0.032450              9.155281      10.414249      -3.578635       1.317006      11.192312       1.705906       5.859281          -0.000861
          152              C       8.312025      13.667226       2.039257       0.022416      29.778150 0.34117088E+03  0.75585505E+04                                 8.394149                            6.168713       0.400103       2.135641                    0.999844      26.520246      74.308042       0.660984       0.418262      -1.061726      -0.019571       0.001084      -0.045085       0.049162       0.010698       0.017063      -0.004885       0.013905       0.099285      -0.031913      -0.007183       0.039096             10.125381       9.043239      -6.120186       0.841084      12.590760       0.022791       8.742144          -0.000302
          153              C       9.085434      12.595660       1.913018      -0.252352      37.856914 0.47759203E+03  0.11515969E+05                                 9.842309                            7.333533      -0.070756       1.942777                    0.999186      30.762491      90.095465       0.601537       0.422280      -1.058569       0.006232      -0.009987       0.009983       0.015435       0.009296       0.010612      -0.003735       0.011500      -0.020868      -0.016555      -0.000486       0.017041             11.860089      10.823049      -7.204653       0.171491      14.637381       0.624246      10.119837           0.001225
          154              C       9.298742      11.974076       0.650620       0.443690      27.076423 0.28686871E+03  0.61089140E+04                                 8.161990                            5.898740      -0.070983       2.030862                    0.999370      22.944417      63.809872       0.632352       0.454848      -1.035790       0.028278      -0.046873      -0.004466       0.054925       0.047042      -0.006719      -0.007141       0.033899      -0.059633      -0.040265      -0.020816       0.061080             10.000901      10.200602      -6.255532       0.741141      11.744452       0.219443       8.057650          -0.000006
          155              C       7.446004      12.540366      23.871449      -0.268034      35.965914 0.45421557E+03  0.10782485E+05                                 9.394806                            7.050150       0.174967       2.023439                    0.999657      30.181486      86.827816       0.628758       0.410361      -1.069462      -0.025549      -0.020477      -0.011605       0.034738       0.011060      -0.007217       0.024451       0.002389      -0.015748      -0.031229       0.007680       0.023548             11.125750      11.390021      -6.450394       1.220521      12.889536       0.178166       9.097693           0.001247
          156              C       6.639388      13.602398      24.026821       0.056738      30.573477 0.37245685E+03  0.84869636E+04                                 8.748491                            6.594154      -0.137599       1.959939                    0.999224      27.388368      79.413780       0.613983       0.437798      -1.043212      -0.015482      -0.011261       0.050681       0.054177       0.022005       0.006700       0.015029       0.008118       0.077688      -0.036244       0.001117       0.035127             10.353872       9.616415      -5.184196       0.343777      12.663748       1.791587       8.781454          -0.000039
          157              C      12.029372       9.325670      10.844479       0.100146      27.831631 0.34495250E+03  0.77182053E+04                                 8.214294                            6.350765      -0.093094       1.985760                    0.999230      26.587797      76.628633       0.624346       0.438454      -1.041838      -0.044430       0.002188       0.001610       0.044513      -0.000265       0.005884       0.010382      -0.040008      -0.135632      -0.047116       0.003291       0.043824              9.495083      10.636174      -0.038725      -0.156328       4.507105      -0.390848      13.341970           0.001351
          158              C      12.042179       9.474392       9.489830      -0.209687      36.202015 0.46942405E+03  0.11293477E+05                                 9.600752                            7.296450      -0.026141       1.963963                    0.998895      30.440300      89.650581       0.598625       0.425294      -1.054520       0.004362      -0.000883       0.013720       0.014423      -0.002800      -0.017229       0.006959      -0.020106      -0.054551      -0.029251       0.006849       0.022401             11.204369      12.034203      -0.435827       1.518528       4.961671      -0.635084      16.617233          -0.003219
          159              C      10.825367       9.594514       8.841637       0.210829      34.593744 0.36346023E+03  0.81353048E+04                                 9.395864                            6.451421       0.117063       2.065398                    0.999188      24.820503      68.641424       0.637241       0.429423      -1.060655       0.006822       0.001627      -0.041261       0.041853      -0.006411      -0.001378      -0.005906      -0.033029       0.101592      -0.034736      -0.000119       0.034854             12.252530      10.824056      -0.256324       0.818937       4.764877      -1.211783      21.168656           0.003102
          160              C       9.662605       9.459139       9.545666      -0.219062      34.650793 0.43992452E+03  0.10394309E+05                                 9.244257                            6.985155       0.111477       2.007757                    0.999429      29.985513      86.993395       0.623280       0.415916      -1.062366      -0.010092      -0.016080       0.018024       0.026178      -0.009457       0.018411       0.014567      -0.020930      -0.065639      -0.037356       0.010768       0.026588             10.831219      11.114003       0.135439      -1.367947       4.747007      -1.220699      16.632647          -0.003312
          161              C       9.736261       9.300883      10.900316       0.118073      27.962907 0.34013466E+03  0.75968476E+04                                 8.298517                            6.338738      -0.140551       1.975167                    0.999090      26.473377      76.663587       0.619067       0.442982      -1.037366       0.046796      -0.002389      -0.002373       0.046917      -0.012897      -0.006430       0.018807      -0.057214      -0.113998      -0.042381      -0.012210       0.054591              9.639569      10.911301       0.469679      -0.224979       4.530177      -0.905119      13.477229           0.001348
          162              C       9.802108      10.534518       6.768392       0.014831      30.778877 0.35157798E+03  0.78131353E+04                                 8.488636                            6.217547       0.392735       2.122235                    0.999823      26.679075      73.791884       0.668428       0.412333      -1.070257       0.044988      -0.027043       0.003629       0.052615      -0.043198      -0.005781       0.002140      -0.007536      -0.066305      -0.033058      -0.021746       0.054804             10.192472       7.218075      -2.774311       0.838873       6.895258      -1.207604      16.464084          -0.000328
          163              C       9.708281      10.610786       5.423453      -0.242067      37.503598 0.44474751E+03  0.10486396E+05                                 9.604852                            6.954671       0.174908       2.021799                    0.999680      29.911321      85.336681       0.636975       0.407822      -1.072744       0.001069       0.012080      -0.007191       0.014099      -0.004207       0.026510      -0.013268      -0.009595      -0.007941      -0.030744       0.000679       0.030066             11.633856       8.134801      -3.057131      -0.784498       7.673739       0.140806      19.093027           0.006931
          164              C      10.526896       9.859546       4.551914       0.398032      29.921732 0.30037247E+03  0.64641297E+04                                 8.681082                            6.019577       0.081814       2.077611                    0.999593      23.348128      65.066695       0.629148       0.452380      -1.038216      -0.014123      -0.011824      -0.049983       0.053268       0.027604       0.009501       0.024210      -0.007378      -0.095229      -0.041408      -0.009655       0.051064             10.930905       7.149934      -2.478358      -0.423778       6.760161      -0.186845      18.882621           0.000154
          165              C      11.407346       8.999624       5.224383      -0.235461      39.053279 0.47148576E+03  0.11348784E+05                                10.108873                            7.322415      -0.040871       1.960200                    0.998796      30.501474      89.679551       0.596697       0.426453      -1.054428       0.007433      -0.008139      -0.002462       0.011294       0.008215      -0.004683       0.015334      -0.004121      -0.005921      -0.019386       0.002631       0.016755             12.384371       8.670056      -3.116650      -0.000698       7.767407      -1.039549      20.715651           0.005728
          166              C      11.449372       8.894756       6.574177       0.040293      30.650519 0.34208719E+03  0.75915646E+04                                 8.622161                            6.222456       0.287927       2.104324                    0.999673      26.437826      74.383122       0.650270       0.424442      -1.056777      -0.030314       0.031283       0.008699       0.044421      -0.014691      -0.012145       0.005948       0.001793      -0.080523      -0.030250      -0.000797       0.031047             10.558313       7.020529      -2.601771      -1.000315       6.781869       0.386773      17.872540          -0.000302
          167              C       3.025141       3.064067       0.971075       0.116272      27.076298 0.31825222E+03  0.69534537E+04                                 7.987273                            6.038262       0.210389       2.094046                    0.999776      25.528389      71.846243       0.652519       0.429619      -1.050972      -0.024635      -0.018549       0.025424       0.039967       0.028508       0.018641       0.003398       0.033815       0.095809      -0.049625       0.005433       0.044192              9.593133       9.375406      -4.013208      -2.042483      13.101510      -0.960223       6.302483          -0.000860
          168              C       2.264603       4.198553       1.048761      -0.193341      35.969407 0.45462298E+03  0.10851790E+05                                 9.651921                            7.231966      -0.067508       1.964428                    0.998105      29.767522      87.368870       0.594790       0.431412      -1.050601       0.005559      -0.013313      -0.028543       0.031982       0.024064       0.027052       0.012046       0.008521       0.036702      -0.032829      -0.011480       0.044309             11.754757      11.261589      -5.512144      -2.829809      16.382718      -0.505947       7.619964           0.004107
          169              C       1.209967       4.204274       1.939722       0.215833      34.826915 0.37948683E+03  0.86243266E+04                                 9.576751                            6.686509      -0.103757       1.991303                    0.999472      25.393490      71.795476       0.610020       0.441808      -1.048481      -0.030145       0.027275       0.002432       0.040725      -0.037115       0.001673       0.002889      -0.005630       0.002988      -0.037981       0.001230       0.036750             12.602250       9.982673      -5.911440      -2.651676      20.479672       0.194232       7.344405          -0.003243
          170              C       0.929981       3.090761       2.677739      -0.225942      35.212209 0.45036217E+03  0.10679600E+05                                 9.317584                            7.076052       0.173018       2.025009                    0.999540      29.979028      86.498919       0.619529       0.416919      -1.064101      -0.000533      -0.019117       0.004116       0.019562       0.005767      -0.018981       0.003568       0.030326      -0.001326      -0.020349      -0.007875       0.028224             11.072387       9.675726      -4.020417      -2.242231      16.471977      -1.071124       7.069458           0.003722
          171              C       1.715534       1.979155       2.485952       0.093374      28.053081 0.34382053E+03  0.76651587E+04                                 8.191074                            6.292137       0.023813       2.017280                    0.999656      26.529501      75.630831       0.636240       0.431813      -1.048740       0.017332       0.018572      -0.037939       0.045658       0.036116       0.007282      -0.001607       0.001570       0.052726      -0.045531       0.016650       0.028882              9.691809       9.606649      -3.798645      -2.161732      13.014035      -0.699839       6.454743          -0.001422
          172              C       0.172963       6.227282       1.077893       0.036542      29.538575 0.37181679E+03  0.84692094E+04                                 8.600512                            6.625233       0.035120       2.025445                    0.998014      27.216654      78.915511       0.607418       0.442695      -1.040257       0.017078      -0.001741       0.044547       0.047740       0.012949       0.006874      -0.026014       0.005264       0.102056      -0.038873      -0.005727       0.044600             10.114828       7.708845      -5.113233      -0.144406      13.648393      -0.614318       8.987246          -0.000196
          173              C      14.585967       7.317915       1.221127      -0.244997      34.856490 0.48645298E+03  0.11815195E+05                                 9.425478                            7.474809      -0.152098       1.926586                    0.998184      30.762893      91.217511       0.585485       0.430716      -1.050536       0.010656       0.014052      -0.020262       0.026862       0.014978       0.006059      -0.010742       0.011463      -0.024285      -0.022492       0.002356       0.020136             10.904621       9.103735      -5.271467      -0.671055      13.498706       0.411854      10.111424          -0.000003
          174              C      14.173608       7.792683       2.490807       0.422838      25.684265 0.29385185E+03  0.63206549E+04                                 7.913579                            6.002784      -0.028104       2.035326                    0.999037      23.630643      66.919288       0.619247       0.459842      -1.028832      -0.028015       0.047522       0.006162       0.055508       0.041129      -0.003770      -0.001716       0.004619      -0.019759      -0.037959      -0.006828       0.044786              9.335764       8.513441      -4.902453      -0.020498      11.090396      -0.464063       8.403454          -0.000165
          175              C      14.677030       7.043350       3.573556      -0.275678      37.393047 0.51366011E+03  0.12644924E+05                                 9.828157                            7.651820      -0.160481       1.909383                    0.998432      31.701914      94.587416       0.582077       0.427450      -1.052702      -0.003738       0.000612       0.016829       0.017250      -0.006163      -0.016458       0.021742       0.023068      -0.008767      -0.029504      -0.001622       0.031126             11.353279       8.569746      -5.095294      -0.022139      13.495155      -0.660246      11.994937          -0.000188
          176              C       0.274704       5.943184       3.396335       0.026729      28.533908 0.35301268E+03  0.79193616E+04                                 8.244818                            6.348675       0.281094       2.096338                    0.999548      27.067338      77.315619       0.637674       0.428161      -1.051342       0.000858       0.006017      -0.044092       0.044509       0.008464       0.006907      -0.001519      -0.002163       0.091671      -0.024515      -0.007039       0.031555              9.500668       6.719057      -4.221356      -1.306727      11.568986       1.759343      10.213962          -0.000089
          177              C       8.463200      11.163729      13.556206       0.268943      39.480462 0.39790775E+03  0.92125066E+04                                10.270896                            7.028056       0.140848       2.034315                    0.999802      27.265858      79.536612       0.568318       0.465500      -1.027942       0.004164       0.007338       0.008571       0.012027       0.110098      -0.024228       0.025974      -0.066805       0.186884      -0.151903       0.065771       0.086131             12.536905      19.124690      -8.209213       2.128901      12.002520      -1.469600       6.483504           0.003639
          178              C      13.598744       7.535278      14.061165       0.284380      31.799317 0.38247856E+03  0.87811104E+04                                 8.980760                            6.938466       0.161764       2.048618                    0.999824      26.847522      78.364359       0.565214       0.472010      -1.022869       0.005821      -0.010503      -0.005774       0.013324       0.081893      -0.073869       0.046859      -0.090697       0.089948      -0.150877       0.071338       0.079539              9.886287      14.229986      -4.804590       2.222811       8.848571      -1.063727       6.580303          -0.001574
          179              C       4.489312       1.187874       4.428102       0.101501      27.147382 0.32999622E+03  0.72986168E+04                                 8.043529                            6.170983       0.054279       2.035073                    0.999564      26.310906      75.272532       0.639946       0.432744      -1.045770       0.001679      -0.048433      -0.004134       0.048638      -0.010431      -0.014194       0.000883       0.001987      -0.114211      -0.041391       0.010012       0.031379              9.399448       4.637768       0.468367       1.031817       8.628806      -1.326651      14.931769          -0.000711
          180              C       4.623870       1.145927       5.777896      -0.209793      33.217390 0.41919661E+03  0.97442190E+04                                 8.924406                            6.777506       0.332734       2.085481                    0.999769      29.083901      82.536619       0.641244       0.410916      -1.070126       0.016182       0.010160      -0.013989       0.023680      -0.005751       0.002844       0.022837      -0.018283      -0.048328      -0.028687      -0.000612       0.029299             10.583416       4.868991       0.335494       1.264766       9.120685      -2.404487      17.760571           0.003838
          181              C       4.376031      19.005986       6.411522       0.213956      34.978547 0.37134674E+03  0.83693936E+04                                 9.544438                            6.561714      -0.034551       2.014795                    0.999488      25.079868      69.948378       0.625037       0.434797      -1.055741       0.016854      -0.006478       0.041289       0.045065       0.002111      -0.002964      -0.005587       0.032026       0.102990      -0.033744      -0.001316       0.035060             12.740003       5.343755       0.426346       2.106023       8.873227      -1.853006      24.003025          -0.003363
          182              C       4.013191      17.915353       5.666222      -0.210182      33.730923 0.43653311E+03  0.10285357E+05                                 9.101052                            6.988448       0.030334       1.983807                    0.999199      29.779105      86.030770       0.619624       0.419542      -1.060978       0.017002      -0.022056      -0.025039       0.037450       0.008109      -0.000436      -0.009387      -0.011516      -0.071029      -0.025766       0.002407       0.023359             10.720259       5.185612       0.446556       1.699513       8.612888      -0.121577      18.362278           0.003573
          183              C       3.881441      18.065983       4.321283       0.116588      26.604435 0.32149768E+03  0.70463234E+04                                 7.902596                            6.073577       0.041056       2.036448                    0.999499      25.747658      72.715320       0.649500       0.430271      -1.049959       0.021852       0.034269       0.002582       0.040725      -0.002752       0.000557       0.006361       0.022944      -0.165117      -0.055610       0.016293       0.039318              9.260068       4.738413       0.464626       1.398197       8.073391      -0.751454      14.968401          -0.001223
          184              C       5.698121       0.160163       8.484767       0.038039      28.939103 0.36099225E+03  0.81379365E+04                                 8.354856                            6.443605       0.125376       2.052484                    0.998909      26.906095      76.862928       0.629939       0.431312      -1.050167      -0.037039      -0.019215       0.000917       0.041737       0.006658       0.000041       0.007663       0.052549      -0.081007      -0.030445      -0.010176       0.040621              9.815201       9.176419       0.939572       2.872661       4.951612      -0.753553      15.317572          -0.000070
          185              C       5.843860       0.000000       9.822423      -0.252505      37.143277 0.51385369E+03  0.12674707E+05                                 9.891489                            7.739319      -0.293293       1.876657                    0.998020      31.462960      94.546558       0.568081       0.437117      -1.044865       0.013742       0.016534      -0.002425       0.021636      -0.023273       0.005972       0.029053      -0.013068       0.011921      -0.039507       0.002280       0.037228             11.518208      11.347220       1.547135       0.297687       6.318363      -1.127818      16.889040           0.000597
          186              C       4.832268      18.517870      10.635698       0.429044      25.426052 0.29582531E+03  0.63805378E+04                                 7.910673                            6.061698      -0.080708       2.025718                    0.999455      23.561043      67.045897       0.609677       0.465784      -1.024446      -0.001797       0.001472       0.059735       0.059780      -0.015972      -0.006853       0.011321      -0.043501      -0.112102      -0.039601      -0.008027       0.047628              9.155307       8.533123       1.109463      -0.236277       4.866486      -0.642983      14.066312          -0.000179
          187              C       3.639285      18.216612       9.931669      -0.246046      36.853059 0.48816288E+03  0.11836755E+05                                 9.680995                            7.444168      -0.043307       1.954290                    0.999067      30.774313      90.414372       0.593389       0.425695      -1.056323      -0.017310       0.022400       0.012132       0.030799      -0.005406      -0.011171      -0.011550      -0.024555      -0.010831      -0.022316       0.002531       0.019785             11.241714      10.373720       1.553927       0.367260       5.869582      -1.492880      17.481842           0.000480
          188              C       3.500680      18.395842       8.603724       0.005254      28.746782 0.34875102E+03  0.77378631E+04                                 8.092955                            6.181111       0.440383       2.135628                    0.999842      26.763748      74.065930       0.671973       0.410817      -1.070802       0.038744       0.033246      -0.004796       0.051277       0.024806      -0.014033       0.005595       0.069859      -0.067192      -0.038110      -0.017695       0.055805              9.437212       8.042915       1.170930      -0.712645       4.826798      -1.863284      15.441924          -0.000092
          189              C      13.428167      11.056953      14.141279       0.105228      26.942940 0.33712087E+03  0.74989308E+04                                 8.050909                            6.283005       0.096031       2.052487                    0.999468      26.263530      75.444427       0.627064       0.439117      -1.041564      -0.032131       0.022605      -0.024060       0.046068      -0.033250      -0.013356       0.015035      -0.003940       0.068782      -0.044777       0.002281       0.042497              9.392944      10.828157       3.476765       1.384211      11.034104      -1.734963       6.316572           0.001017
          190              C      14.274778      12.117078      14.039316      -0.209107      33.903486 0.44835637E+03  0.10650981E+05                                 9.154291                            7.096528       0.100209       2.014204                    0.998332      29.775398      86.805222       0.612125       0.421211      -1.058310      -0.009644      -0.010021       0.014870       0.020361      -0.007959      -0.001956       0.022901       0.037028       0.022371      -0.035426       0.011811       0.023615             10.700288      10.733871       3.527724       1.065465      14.160295      -2.878592       7.206697          -0.003552
          191              C      13.900140      13.194364      13.286733       0.219080      33.597357 0.36702564E+03  0.82781786E+04                                 9.359692                            6.589971      -0.008517       2.027292                    0.999419      25.107742      70.897595       0.612020       0.443713      -1.046546       0.027063       0.032169      -0.000130       0.042039       0.022623      -0.007578       0.005491      -0.013676       0.003108      -0.027248       0.004131       0.023116             12.140697      12.073007       5.982657       0.824421      17.467625      -3.066016       6.881458           0.002974
          192              C      12.675909      13.190551      12.667672      -0.203073      35.830956 0.45914512E+03  0.10984609E+05                                 9.596431                            7.246405      -0.071044       1.954449                    0.998874      30.132766      88.481262       0.596960       0.428871      -1.052373      -0.021526      -0.001338      -0.004086       0.021952      -0.021236      -0.007682       0.003001      -0.001317       0.026864      -0.026071       0.004684       0.021387             11.487375      13.006538       4.937618       1.436558      14.815485      -2.209487       6.640101          -0.003440
          193              C      11.864516      12.084665      12.827900       0.106278      26.503687 0.32449748E+03  0.71194815E+04                                 7.842787                            6.067777       0.201097       2.086412                    0.999771      25.751171      72.459431       0.656130       0.425480      -1.054252       0.020915      -0.012459       0.029523       0.038265      -0.032821      -0.001505       0.013069       0.020128       0.068510      -0.047092       0.014630       0.032462              9.155196      10.414104       3.578570       1.316994      11.192224      -1.705908       5.859262           0.001093
          194              C       0.164220      14.933274      14.177694       0.022443      29.777030 0.34115652E+03  0.75581554E+04                                 8.393980                            6.168610       0.400024       2.135628                    0.999844      26.519546      74.305780       0.660985       0.418266      -1.061724      -0.019594      -0.001054      -0.045072       0.049159      -0.010714       0.017051       0.004903       0.013876       0.099261      -0.031922      -0.007159       0.039081             10.125124       9.042883       6.119931       0.841091      12.590461      -0.022779       8.742029          -0.000174
          195              C       0.937630      16.004840      14.051454      -0.252395      37.856060 0.47758031E+03  0.11515571E+05                                 9.842012                            7.333330      -0.070554       1.942831                    0.999187      30.762246      90.093158       0.601561       0.422267      -1.058581       0.006173       0.010010       0.009998       0.015436      -0.009308       0.010578       0.003751       0.011485      -0.020817      -0.016544      -0.000471       0.017014             11.859673      10.822423       7.204291       0.171556      14.636985      -0.624171      10.119611           0.001819
          196              C       1.150937      16.626424      12.789057       0.443663      27.075258 0.28685746E+03  0.61085667E+04                                 8.161540                            5.898478      -0.079919       2.027887                    0.999301      22.943718      63.805726       0.632394       0.454826      -1.035811       0.028235       0.046914      -0.004467       0.054937      -0.047043      -0.006720       0.007122       0.033838      -0.059631      -0.040252      -0.020817       0.061069             10.000270      10.199728       6.255039       0.741009      11.743834      -0.219486       8.057247           0.000209
          197              C       0.424809      16.060134      11.733013      -0.268015      35.963868 0.45418985E+03  0.10781700E+05                                 9.394469                            7.049973       0.175009       2.023467                    0.999657      30.180278      86.823079       0.628764       0.410363      -1.069463      -0.025581       0.020496      -0.011605       0.034773      -0.011065      -0.007231      -0.024423       0.002331      -0.015745      -0.031204       0.007668       0.023536             11.125268      11.389366       6.450022       1.220391      12.889070      -0.178176       9.097367           0.001747
          198              C      -0.381808      14.998102      11.888385       0.056769      30.572090 0.37243958E+03  0.84864669E+04                                 8.748250                            6.594021      -0.137686       1.959925                    0.999224      27.387490      79.410604       0.613987       0.437800      -1.043211      -0.015475       0.011266       0.050671       0.054166      -0.022015       0.006688      -0.015027       0.008094       0.077693      -0.036253       0.001129       0.035124             10.353509       9.615958       5.183886       0.343763      12.663292      -1.791547       8.781278           0.000110
          199              C       3.881567       0.207830      22.982916       0.100158      27.831147 0.34494546E+03  0.77180139E+04                                 8.214217                            6.350714      -0.093089       1.985765                    0.999230      26.587599      76.628071       0.624345       0.438456      -1.041836      -0.044428      -0.002190       0.001614       0.044511       0.000259       0.005887      -0.010373      -0.040028      -0.135634      -0.047115       0.003282       0.043833              9.494990      10.636045       0.038723      -0.156357       4.507078       0.390831      13.341848          -0.001017
          200              C       3.894374       0.059108      21.628266      -0.209702      36.202532 0.46943140E+03  0.11293698E+05                                 9.600806                            7.296480      -0.026065       1.963980                    0.998895      30.440717      89.651966       0.598627       0.425291      -1.054522       0.004357       0.000876       0.013730       0.014432       0.002801      -0.017231      -0.006986      -0.020079      -0.054581      -0.029259       0.006848       0.022411             11.204434      12.034303       0.435834       1.518476       4.961698       0.635068      16.617302           0.004097
          201              C       2.677563      19.005986      20.980074       0.210800      34.594402 0.36346940E+03  0.81355521E+04                                 9.395924                            6.451468       0.117081       2.065396                    0.999188      24.820879      68.642393       0.637245       0.429418      -1.060659       0.006820      -0.001618      -0.041254       0.041845       0.006414      -0.001374       0.005908      -0.033016       0.101670      -0.034743      -0.000136       0.034879             12.252596      10.824115       0.256338       0.819027       4.764907       1.211767      21.168765          -0.003269
          202              C       1.514801       0.074361      21.684103      -0.219075      34.650562 0.43992325E+03  0.10394243E+05                                 9.244121                            6.985086       0.111611       2.007794                    0.999430      29.985458      86.992318       0.623293       0.415909      -1.062373      -0.010087       0.016093       0.018028       0.026187       0.009456       0.018416      -0.014558      -0.020915      -0.065687      -0.037362       0.010779       0.026584             10.831019      11.113838      -0.135419      -1.367857       4.746958       1.220651      16.632262           0.004179
          203              C       1.588457       0.232617      23.038752       0.118101      27.962086 0.34012471E+03  0.75965668E+04                                 8.298375                            6.338672      -0.140520       1.975187                    0.999090      26.472829      76.661607       0.619066       0.442986      -1.037364       0.046803       0.002393      -0.002376       0.046924       0.012878      -0.006433      -0.018800      -0.057210      -0.113998      -0.042380      -0.012199       0.054579              9.639371      10.911049      -0.469660      -0.224919       4.530134       0.905086      13.476931          -0.000852
          204              C       1.654303      18.065983      18.906829       0.014857      30.778424 0.35157043E+03  0.78129307E+04                                 8.488603                            6.217517       0.392749       2.122250                    0.999823      26.678613      73.790589       0.668423       0.412337      -1.070253       0.044973       0.027053       0.003631       0.052608       0.043189      -0.005776      -0.002145      -0.007535      -0.066306      -0.033046      -0.021749       0.054795             10.192447       7.218049       2.774302       0.838881       6.895237       1.207546      16.464055          -0.000488
          205              C       1.560476      17.989715      17.561890      -0.242090      37.505398 0.44476907E+03  0.10487046E+05                                 9.605181                            6.954863       0.174875       2.021780                    0.999680      29.912069      85.339788       0.636962       0.407825      -1.072741       0.001038      -0.012060      -0.007181       0.014074       0.004216       0.026519       0.013258      -0.009590      -0.007932      -0.030746       0.000674       0.030072             11.634302       8.135060       3.057268      -0.784581       7.674037      -0.140952      19.093809           0.007051
          206              C       2.379091      18.740954      16.690350       0.398027      29.923379 0.30038743E+03  0.64645376E+04                                 8.681338                            6.019693       0.081760       2.077571                    0.999593      23.349060      65.069904       0.629147       0.452375      -1.038218      -0.014159       0.011861      -0.049996       0.053299      -0.027607       0.009517      -0.024222      -0.007370      -0.095211      -0.041412      -0.009662       0.051074             10.931270       7.150139       2.478472      -0.423767       6.760375       0.186747      18.883296           0.000056
          207              C       3.259541       0.533876      17.362820      -0.235481      39.054426 0.47150054E+03  0.11349229E+05                                10.109025                            7.322505      -0.040863       1.960192                    0.998797      30.502128      89.681841       0.596697       0.426450      -1.054429       0.007404       0.008176      -0.002454       0.011300      -0.008211      -0.004681      -0.015343      -0.004111      -0.005920      -0.019390       0.002631       0.016759             12.384552       8.670220       3.116754      -0.000584       7.767535       1.039515      20.715903           0.005675
          208              C       3.301568       0.638745      18.712614       0.040314      30.650055 0.34208112E+03  0.75913949E+04                                 8.622101                            6.222426       0.287909       2.104327                    0.999673      26.437428      74.381790       0.650267       0.424445      -1.056775      -0.030328      -0.031265       0.008700       0.044419       0.014677      -0.012133      -0.005952       0.001792      -0.080518      -0.030243      -0.000787       0.031031             10.558230       7.020463       2.601741      -1.000245       6.781817      -0.386806      17.872411          -0.000451
          209              C      10.046337       6.469433      13.109511       0.116281      27.075833 0.31824739E+03  0.69533162E+04                                 7.987207                            6.038239       0.210390       2.094056                    0.999776      25.527949      71.844656       0.652517       0.429623      -1.050971      -0.024628       0.018537       0.025432       0.039962      -0.028508       0.018650      -0.003406       0.033817       0.095823      -0.049628       0.005423       0.044205              9.593004       9.375293       4.013126      -2.042446      13.101299       0.960221       6.302419           0.001195
          210              C       9.285798       5.334947      13.187197      -0.193331      35.968731 0.45461650E+03  0.10851585E+05                                 9.651764                            7.231892      -0.067405       1.964462                    0.998106      29.767260      87.367596       0.594796       0.431410      -1.050604       0.005573       0.013310      -0.028536       0.031977      -0.024063       0.027050      -0.012054       0.008513       0.036676      -0.032822      -0.011487       0.044309             11.754473      11.261385       5.511937      -2.829773      16.382194       0.505925       7.619841          -0.003717
          211              C       8.231163       5.329227      14.078159       0.215842      34.826643 0.37948715E+03  0.86243415E+04                                 9.576739                            6.686542      -0.103861       1.991273                    0.999471      25.393441      71.795533       0.610014       0.441812      -1.048478      -0.030150      -0.027280       0.002432       0.040732       0.037112       0.001672      -0.002889      -0.005621       0.002970      -0.037974       0.001224       0.036750             12.602103       9.982600       5.911289      -2.651657      20.479325      -0.194185       7.344383           0.003618
          212              C       7.951176       6.442739      14.816176      -0.225920      35.210800 0.45034516E+03  0.10679089E+05                                 9.317366                            7.075949       0.173062       2.025038                    0.999540      29.978176      86.495832       0.619530       0.416922      -1.064099      -0.000535       0.019126       0.004123       0.019573      -0.005766      -0.018973      -0.003565       0.030318      -0.001327      -0.020340      -0.007873       0.028214             11.072025       9.675406       4.020168      -2.242136      16.471367       1.071154       7.069303          -0.003268
          213              C       8.736729       7.554345      14.624388       0.093388      28.052267 0.34381156E+03  0.76648977E+04                                 8.190935                            6.292075       0.023788       2.017286                    0.999655      26.528764      75.628076       0.636241       0.431816      -1.048740       0.017326      -0.018577      -0.037927       0.045648      -0.036118       0.007283       0.001605       0.001583       0.052729      -0.045534       0.016649       0.028885              9.691580       9.606463       3.798504      -2.161693      13.013631       0.699830       6.454646           0.001796
          214              C       7.194158       3.306218      13.216330       0.036554      29.538324 0.37181404E+03  0.84691418E+04                                 8.600504                            6.625239       0.035074       2.025431                    0.998014      27.216608      78.915681       0.607413       0.442699      -1.040253       0.017065       0.001742       0.044545       0.047734      -0.012953       0.006880       0.026011       0.005277       0.102027      -0.038876      -0.005714       0.044590             10.114762       7.708822       5.113161      -0.144403      13.648225       0.614321       8.987241           0.000141
          215              C       6.438163       2.215585      13.359563      -0.245010      34.856533 0.48645627E+03  0.11815300E+05                                 9.425515                            7.474858      -0.152118       1.926580                    0.998184      30.762946      91.217910       0.585480       0.430718      -1.050534       0.010653      -0.014039      -0.020271       0.026861      -0.014993       0.006065       0.010743       0.011480      -0.024322      -0.022508       0.002349       0.020159             10.904606       9.103786       5.271403      -0.671064      13.498547      -0.411812      10.111484           0.000190
          216              C       6.025803       1.740817      14.629244       0.422864      25.683363 0.29384463E+03  0.63204573E+04                                 7.913406                            6.002718      -0.028217       2.035293                    0.999037      23.630233      66.917784       0.619250       0.459843      -1.028832      -0.028050      -0.047525       0.006168       0.055529      -0.041131      -0.003780       0.001710       0.004657      -0.019775      -0.037960      -0.006832       0.044792              9.335452       8.513260       4.902188      -0.020539      11.089759       0.464009       8.403338           0.000082
          217              C       6.529225       2.490150      15.711992      -0.275661      37.391267 0.51363684E+03  0.12644209E+05                                 9.827906                            7.651693      -0.160516       1.909388                    0.998431      31.700935      94.583980       0.582077       0.427455      -1.052699      -0.003740      -0.000594       0.016838       0.017259       0.006148      -0.016448      -0.021736       0.023100      -0.008838      -0.029513      -0.001598       0.031111             11.352872       8.569489       5.094988      -0.022170      13.494397       0.660138      11.994731           0.000337
          218              C       7.295899       3.590316      15.534771       0.026763      28.532227 0.35299053E+03  0.79187367E+04                                 8.244542                            6.348514       0.281088       2.096357                    0.999548      27.066177      77.311555       0.637677       0.428166      -1.051340       0.000855      -0.006025      -0.044083       0.044501      -0.008480       0.006904       0.001508      -0.002145       0.091627      -0.024520      -0.007020       0.031540              9.500271       6.718804       4.221094      -1.306680      11.568343      -1.759267      10.213666           0.000012
          219              C       1.442005      17.436771       1.417769       0.268854      39.483410 0.39793290E+03  0.92131815E+04                                10.271180                            7.028129       0.140971       2.034332                    0.999802      27.266602      79.537688       0.568336       0.465480      -1.027959       0.004181      -0.007334       0.008563       0.012024      -0.110092      -0.024280      -0.025922      -0.066796       0.186971      -0.151912       0.065842       0.086070             12.537432      19.125499       8.209841       2.128982      12.003187       1.469687       6.483609          -0.003214
          220              C       6.577548       1.998222       1.922728       0.284343      31.798903 0.38247108E+03  0.87808831E+04                                 8.980698                            6.938407       0.161820       2.048648                    0.999824      26.846939      78.362039       0.565216       0.472011      -1.022870       0.005829       0.010497      -0.005776       0.013324      -0.081906      -0.073865      -0.046845      -0.090685       0.089883      -0.150870       0.071326       0.079544              9.886236      14.229922       4.804602       2.222824       8.848539       1.063751       6.580247           0.001911
          221              C       9.553079      17.879126      19.848771       0.101504      27.147422 0.32999775E+03  0.72986594E+04                                 8.043536                            6.170998       0.054286       2.035074                    0.999564      26.310954      75.272733       0.639945       0.432744      -1.045770      -0.001677       0.048433       0.004134       0.048638      -0.010430      -0.014192       0.000884       0.001983      -0.114213      -0.041391       0.010012       0.031378              9.399436       4.637768       0.468368       1.031792       8.628829      -1.326674      14.931710          -0.000751
          222              C       9.418521      17.921073      18.498977      -0.209776      33.216953 0.41919023E+03  0.97440336E+04                                 8.924322                            6.777449       0.332742       2.085488                    0.999769      29.083670      82.535803       0.641248       0.410916      -1.070127      -0.016184      -0.010160       0.013989       0.023682      -0.005749       0.002845       0.022836      -0.018281      -0.048325      -0.028686      -0.000611       0.029297             10.583285       4.868939       0.335515       1.264698       9.120665      -2.404464      17.760249           0.003715
          223              C       9.666360       0.061014      17.865351       0.213960      34.978764 0.37134907E+03  0.83694626E+04                                 9.544479                            6.561739      -0.034569       2.014788                    0.999488      25.079968      69.948818       0.625035       0.434797      -1.055740      -0.016852       0.006478      -0.041288       0.045063       0.002113      -0.002965      -0.005587       0.032025       0.102981      -0.033742      -0.001315       0.035057             12.740039       5.343741       0.426350       2.105907       8.873312      -1.853100      24.003064          -0.003387
          224              C      10.029200       1.151647      18.610651      -0.210176      33.731320 0.43653827E+03  0.10285529E+05                                 9.101165                            6.988511       0.030283       1.983790                    0.999199      29.779359      86.032251       0.619617       0.419545      -1.060975      -0.017001       0.022054       0.025037       0.037447       0.008107      -0.000437      -0.009390      -0.011518      -0.071013      -0.025762       0.002406       0.023356             10.720398       5.185646       0.446542       1.699494       8.613008      -0.121677      18.362541           0.003579
          225              C      10.160950       1.001018      19.955590       0.116587      26.604830 0.32150277E+03  0.70464711E+04                                 7.902693                            6.073633       0.041054       2.036444                    0.999499      25.747934      72.716562       0.649494       0.430273      -1.049957      -0.021851      -0.034270      -0.002581       0.040726      -0.002753       0.000558       0.006362       0.022941      -0.165113      -0.055609       0.016294       0.039316              9.260191       4.738454       0.464620       1.398205       8.073487      -0.751517      14.968632          -0.001215
          226              C       8.344270      18.906837      15.792106       0.038038      28.937036 0.36096528E+03  0.81371193E+04                                 8.354333                            6.443284       0.125779       2.052631                    0.998910      26.904571      76.855824       0.629971       0.431301      -1.050181       0.037032       0.019198      -0.000926       0.041723       0.006697       0.000054       0.007667       0.052557      -0.081067      -0.030464      -0.010181       0.040645              9.814516       9.175788       0.939456       2.872492       4.951331      -0.753503      15.316428          -0.000110
          227              C       8.198531       0.000000      14.454450      -0.252509      37.141052 0.51382058E+03  0.12673627E+05                                 9.890962                            7.738979      -0.293134       1.876720                    0.998020      31.461682      94.540296       0.568106       0.437106      -1.044876      -0.013751      -0.016549       0.002436       0.021654      -0.023241       0.005958       0.029034      -0.013088       0.011874      -0.039460       0.002255       0.037205             11.517520      11.346596       1.547013       0.297746       6.318047      -1.127737      16.887916           0.000553
          228              C       9.210123       0.549130      13.641175       0.429037      25.426307 0.29582924E+03  0.63806305E+04                                 7.910652                            6.061693      -0.080614       2.025742                    0.999455      23.561138      67.045753       0.609685       0.465777      -1.024452       0.001799      -0.001468      -0.059736       0.059781      -0.015977      -0.006860       0.011318      -0.043504      -0.112091      -0.039599      -0.008031       0.047630              9.155269       8.533059       1.109435      -0.236164       4.866468      -0.642993      14.066281          -0.000171
          229              C      10.403106       0.850388      14.345204      -0.246039      36.853147 0.48816121E+03  0.11836704E+05                                 9.681004                            7.444140      -0.043274       1.954300                    0.999068      30.774298      90.414273       0.593392       0.425694      -1.056324       0.017312      -0.022397      -0.012134       0.030799      -0.005400      -0.011174      -0.011551      -0.024570      -0.010808      -0.022320       0.002529       0.019790             11.241768      10.373633       1.553879       0.367340       5.869571      -1.492946      17.482099           0.000487
          230              C      10.541711       0.671158      15.673149       0.005241      28.747554 0.34876023E+03  0.77381299E+04                                 8.093120                            6.181200       0.440351       2.135611                    0.999842      26.764217      74.067883       0.671966       0.410818      -1.070800      -0.038746      -0.033242       0.004797       0.051277       0.024813      -0.014031       0.005594       0.069864      -0.067182      -0.038113      -0.017696       0.055809              9.437446       8.043015       1.170927      -0.712630       4.826882      -1.863369      15.442441          -0.000092
          231              C       0.614224       8.010047      10.135594       0.105238      26.942759 0.33711716E+03  0.74988287E+04                                 8.050846                            6.282949       0.096080       2.052499                    0.999469      26.263578      75.444500       0.627070       0.439114      -1.041565       0.032139      -0.022606       0.024060       0.046074      -0.033251      -0.013359       0.015028      -0.003938       0.068798      -0.044781       0.002285       0.042496              9.392881      10.828078       3.476730       1.384191      11.034036      -1.734971       6.316529          -0.000841
          232              C      -0.232387       6.949922      10.237557      -0.209115      33.903709 0.44835857E+03  0.10651036E+05                                 9.154302                            7.096523       0.100259       2.014218                    0.998333      29.775451      86.805134       0.612129       0.421208      -1.058313       0.009648       0.010020      -0.014862       0.020356      -0.007962      -0.001945       0.022908       0.037039       0.022375      -0.035438       0.011825       0.023613             10.700337      10.733972       3.527810       1.065459      14.160350      -2.878585       7.206688           0.003722
          233              C       0.142251       5.872636      10.990140       0.219078      33.597397 0.36702417E+03  0.82781279E+04                                 9.359663                            6.589929      -0.008430       2.027318                    0.999419      25.107687      70.897105       0.612027       0.443709      -1.046550      -0.027058      -0.032165       0.000132       0.042033       0.022629      -0.007573       0.005487      -0.013684       0.003100      -0.027250       0.004124       0.023125             12.140730      12.073080       5.982771       0.824394      17.467682      -3.066003       6.881428          -0.002871
          234              C       1.366482       5.876449      11.609201      -0.203085      35.831353 0.45914837E+03  0.10984709E+05                                 9.596514                            7.246431      -0.071023       1.954458                    0.998873      30.132829      88.481610       0.596958       0.428871      -1.052372       0.021526       0.001344       0.004091       0.021953      -0.021244      -0.007674       0.003005      -0.001344       0.026840      -0.026075       0.004684       0.021391             11.487542      13.006699       4.937769       1.436527      14.815776      -2.209546       6.640152           0.004109
          235              C       2.177875       6.982335      11.448973       0.106272      26.504252 0.32450460E+03  0.71196851E+04                                 7.842883                            6.067829       0.201043       2.086380                    0.999771      25.751750      72.461579       0.656129       0.425478      -1.054252      -0.020925       0.012468      -0.029520       0.038272      -0.032816      -0.001498       0.013064       0.020142       0.068491      -0.047087       0.014638       0.032449              9.155338      10.414284       3.578653       1.317004      11.192396      -1.705938       5.859333          -0.000882
          236              C      13.878171       4.133726      10.099179       0.022443      29.777739 0.34116461E+03  0.75583826E+04                                 8.394100                            6.168672       0.400025       2.135621                    0.999844      26.519961      74.307277       0.660984       0.418264      -1.061724       0.019597       0.001059       0.045076       0.049163      -0.010710       0.017053       0.004894       0.013868       0.099272      -0.031916      -0.007168       0.039084             10.125310       9.043111       6.120107       0.841076      12.590692      -0.022817       8.742128          -0.000191
          237              C      13.104761       3.062160      10.225419      -0.252403      37.858141 0.47760971E+03  0.11516483E+05                                 9.842403                            7.333579      -0.070617       1.942803                    0.999187      30.763366      90.097897       0.601547       0.422270      -1.058577      -0.006163      -0.010024      -0.010000       0.015442      -0.009289       0.010602       0.003742       0.011471      -0.020826      -0.016545      -0.000470       0.017015             11.860202      10.823017       7.204708       0.171501      14.637607      -0.624271      10.119983           0.001680
          238              C      12.891454       2.440576      11.487816       0.443676      27.076520 0.28687025E+03  0.61089365E+04                                 8.161886                            5.898671      -0.070786       2.030915                    0.999370      22.944554      63.809563       0.632371       0.454835      -1.035800      -0.028239      -0.046914       0.004465       0.054939      -0.047036      -0.006730       0.007136       0.033866      -0.059611      -0.040255      -0.020813       0.061068             10.000753      10.200333       6.255413       0.741081      11.744341      -0.219480       8.057584           0.000065
          239              C      13.617582       3.006866      12.543860      -0.268028      35.965351 0.45420912E+03  0.10782286E+05                                 9.394709                            7.050102       0.174964       2.023444                    0.999657      30.181125      86.826398       0.628760       0.410361      -1.069463       0.025572      -0.020492       0.011609       0.034765      -0.011052      -0.007217      -0.024441       0.002359      -0.015737      -0.031210       0.007666       0.023544             11.125604      11.389813       6.450270       1.220495      12.889381      -0.178150       9.097617           0.001510
          240              C      14.424199       4.068898      12.388488       0.056774      30.572559 0.37244485E+03  0.84866223E+04                                 8.748364                            6.594084      -0.137662       1.959930                    0.999224      27.387684      79.411493       0.613981       0.437802      -1.043209       0.015486      -0.011266      -0.050677       0.054174      -0.022012       0.006690      -0.015028       0.008095       0.077686      -0.036249       0.001125       0.035123             10.353694       9.616210       5.184034       0.343774      12.663521      -1.791570       8.781351          -0.000141
          241              C      10.160824      18.859170       1.293957       0.100165      27.830713 0.34493976E+03  0.77178476E+04                                 8.214116                            6.350653      -0.093055       1.985780                    0.999230      26.587295      76.626781       0.624350       0.438455      -1.041837       0.044428       0.002180      -0.001611       0.044511       0.000256       0.005885      -0.010374      -0.040036      -0.135642      -0.047117       0.003279       0.043838              9.494851      10.635904       0.038717      -0.156385       4.507032       0.390829      13.341615          -0.001022
          242              C      10.148017      19.007892       2.648607      -0.209692      36.201765 0.46942127E+03  0.11293381E+05                                 9.600649                            7.296389      -0.026035       1.963995                    0.998895      30.440281      89.650085       0.598633       0.425289      -1.054524      -0.004359      -0.000884      -0.013733       0.014435       0.002797      -0.017229      -0.006985      -0.020088      -0.054600      -0.029262       0.006849       0.022413             11.204215      12.034086       0.435824       1.518389       4.961634       0.635068      16.616924           0.004108
          243              C      11.364828       0.061014       3.296799       0.210799      34.593818 0.36346553E+03  0.81354318E+04                                 9.395780                            6.451412       0.117094       2.065402                    0.999188      24.820686      68.641383       0.637252       0.429415      -1.060663      -0.006819       0.001610       0.041258       0.041849       0.006411      -0.001373       0.005911      -0.033020       0.101672      -0.034744      -0.000137       0.034881             12.252341      10.823943       0.256328       0.819007       4.764852       1.211771      21.168229          -0.003263
          244              C      12.527590      18.992639       2.592770      -0.219061      34.649551 0.43990979E+03  0.10393827E+05                                 9.243906                            6.984963       0.111655       2.007813                    0.999430      29.984901      86.989763       0.623302       0.415907      -1.062376       0.010087      -0.016109      -0.018028       0.026196       0.009454       0.018416      -0.014560      -0.020933      -0.065697      -0.037367       0.010773       0.026593             10.830727      11.113548      -0.135426      -1.367819       4.746877       1.220633      16.631755           0.004163
          245              C      12.453934      18.834383       1.238121       0.118108      27.961623 0.34011907E+03  0.75964011E+04                                 8.298258                            6.338605      -0.140492       1.975199                    0.999090      26.472524      76.660256       0.619073       0.442984      -1.037366      -0.046804      -0.002405       0.002378       0.046926       0.012879      -0.006432      -0.018803      -0.057220      -0.114002      -0.042382      -0.012204       0.054586              9.639208      10.910892      -0.469661      -0.224933       4.530086       0.905072      13.476647          -0.000857
          246              C      12.388088       1.001018       5.370044       0.014858      30.777555 0.35156117E+03  0.78126619E+04                                 8.488424                            6.217425       0.392743       2.122254                    0.999823      26.678175      73.788720       0.668431       0.412336      -1.070256      -0.044962      -0.027054      -0.003628       0.052599       0.043180      -0.005769      -0.002145      -0.007535      -0.066328      -0.033033      -0.021757       0.054790             10.192195       7.217894       2.774224       0.838842       6.895093       1.207533      16.463597          -0.000423
          247              C      12.481915       1.077286       6.714983      -0.242076      37.503631 0.44474849E+03  0.10486418E+05                                 9.604840                            6.954672       0.174922       2.021803                    0.999680      29.911310      85.336481       0.636976       0.407821      -1.072745      -0.001034       0.012060       0.007178       0.014072       0.004214       0.026510       0.013260      -0.009582      -0.007925      -0.030736       0.000670       0.030066             11.633828       8.134790       3.057136      -0.784559       7.673753      -0.140895      19.092941           0.007197
          248              C      11.663300       0.326046       7.586523       0.398017      29.922690 0.30038319E+03  0.64644123E+04                                 8.681178                            6.019633       0.081794       2.077585                    0.999593      23.348740      65.068471       0.629154       0.452372      -1.038221       0.014160      -0.011855       0.050001       0.053303      -0.027601       0.009510      -0.024210      -0.007386      -0.095198      -0.041399      -0.009662       0.051061             10.931004       7.150021       2.478417      -0.423782       6.760255       0.186833      18.882736           0.000103
          249              C      10.782850      18.533124       6.914053      -0.235485      39.053384 0.47148989E+03  0.11348886E+05                                10.108786                            7.322383      -0.040830       1.960205                    0.998797      30.501721      89.679710       0.596707       0.426446      -1.054434      -0.007398      -0.008191       0.002449       0.011306      -0.008214      -0.004680      -0.015336      -0.004109      -0.005927      -0.019386       0.002633       0.016753             12.384202       8.670031       3.116675      -0.000653       7.767386       1.039517      20.715190           0.005762
          250              C      10.740823      18.428256       5.564259       0.040329      30.648777 0.34206664E+03  0.75909758E+04                                 8.621849                            6.222295       0.287924       2.104342                    0.999673      26.436651      74.378570       0.650276       0.424445      -1.056778       0.030331       0.031253      -0.008696       0.044411       0.014662      -0.012136      -0.005953       0.001784      -0.080540      -0.030252      -0.000768       0.031020             10.557880       7.020243       2.601624      -1.000264       6.781612      -0.386792      17.871786          -0.000436
          251              C       3.996054      12.597567      11.167362       0.116279      27.075828 0.31824955E+03  0.69533678E+04                                 7.987145                            6.038227       0.210364       2.094038                    0.999776      25.528151      71.844997       0.652524       0.429618      -1.050975       0.024636      -0.018545      -0.025426       0.039967      -0.028502       0.018644      -0.003392       0.033825       0.095807      -0.049624       0.005432       0.044191              9.592893       9.375315       4.013039      -2.042511      13.100959       0.960127       6.302406          -0.000968
          252              C       4.756593      13.732053      11.089676      -0.193321      35.965825 0.45457874E+03  0.10850367E+05                                 9.651017                            7.231427      -0.066948       1.964622                    0.998108      29.765466      87.358650       0.594841       0.431390      -1.050625      -0.005555      -0.013318       0.028562       0.032000      -0.024066       0.027035      -0.012019       0.008512       0.036755      -0.032842      -0.011442       0.044283             11.753512      11.260646       5.511567      -2.829575      16.380665       0.505677       7.619225           0.003977
          253              C       5.811228      13.737774      10.198714       0.215838      34.827096 0.37948990E+03  0.86244078E+04                                 9.576786                            6.686543      -0.103857       1.991271                    0.999471      25.393483      71.795343       0.610018       0.441809      -1.048481       0.030155       0.027273      -0.002425       0.040731       0.037120       0.001667      -0.002890      -0.005633       0.002980      -0.037984       0.001227       0.036757             12.602275       9.982693       5.911547      -2.651602      20.479793      -0.194277       7.344340          -0.003441
          254              C       6.091215      12.624261       9.460697      -0.225916      35.211335 0.45035131E+03  0.10679278E+05                                 9.317476                            7.076004       0.173051       2.025032                    0.999540      29.978441      86.496955       0.619526       0.416923      -1.064098       0.000539      -0.019128      -0.004112       0.019572      -0.005765      -0.018978      -0.003563       0.030323      -0.001316      -0.020343      -0.007877       0.028220             11.072229       9.675625       4.020407      -2.242162      16.471724       1.071057       7.069337           0.003481
          255              C       5.305662      11.512655       9.652485       0.093393      28.052707 0.34381625E+03  0.76650382E+04                                 8.191030                            6.292121       0.023752       2.017267                    0.999655      26.529151      75.629669       0.636237       0.431816      -1.048738      -0.017327       0.018575       0.037932       0.045652      -0.036116       0.007282       0.001610       0.001586       0.052725      -0.045532       0.016651       0.028881              9.691737       9.606679       3.798651      -2.161743      13.013828       0.699770       6.454704          -0.001567
          256              C       6.848233      15.760782      11.060543       0.036547      29.538692 0.37181697E+03  0.84692206E+04                                 8.600536                            6.625240       0.035009       2.025406                    0.998014      27.216813      78.916197       0.607417       0.442696      -1.040256      -0.017055      -0.001750      -0.044549       0.047734      -0.012952       0.006892       0.026003       0.005266       0.102003      -0.038870      -0.005709       0.044579             10.114832       7.708811       5.113189      -0.144369      13.648418       0.614326       8.987266          -0.000173
          257              C       7.604228      16.851415      10.917310      -0.245004      34.856552 0.48645344E+03  0.11815208E+05                                 9.425479                            7.474808      -0.152096       1.926589                    0.998184      30.762903      91.217516       0.585485       0.430715      -1.050536      -0.010647       0.014038       0.020269       0.026856      -0.014989       0.006070       0.010739       0.011462      -0.024305      -0.022502       0.002353       0.020148             10.904601       9.103712       5.271420      -0.671021      13.498693      -0.411814      10.111399           0.000139
          258              C       8.016588      17.326183       9.647629       0.422868      25.683548 0.29384466E+03  0.63204611E+04                                 7.913434                            6.002714      -0.028145       2.035316                    0.999037      23.630340      66.918212       0.619250       0.459842      -1.028832       0.028042       0.047528      -0.006166       0.055527      -0.041128      -0.003775       0.001713       0.004653      -0.019771      -0.037957      -0.006831       0.044788              9.335529       8.513277       4.902250      -0.020487      11.089973       0.464069       8.403337          -0.000104
          259              C       7.513166      16.576850       8.564881      -0.275658      37.391711 0.51363946E+03  0.12644288E+05                                 9.827951                            7.651687      -0.160517       1.909387                    0.998431      31.701119      94.584533       0.582080       0.427452      -1.052701       0.003739       0.000598      -0.016836       0.017257       0.006150      -0.016450      -0.021738       0.023087      -0.008834      -0.029511      -0.001602       0.031113             11.352992       8.569539       5.095101      -0.022115      13.494715       0.660226      11.994720          -0.000022
          260              C       6.746492      15.476684       8.742102       0.026761      28.532849 0.35299807E+03  0.79189547E+04                                 8.244665                            6.348583       0.281049       2.096339                    0.999548      27.066583      77.313169       0.637673       0.428166      -1.051339      -0.000850       0.006021       0.044085       0.044502      -0.008480       0.006906       0.001509      -0.002148       0.091628      -0.024521      -0.007020       0.031540              9.500453       6.718907       4.221215      -1.306664      11.568688      -1.759265      10.213765          -0.000043
          261              C      12.600386       1.630229      22.859104       0.268909      39.482363 0.39792403E+03  0.92129603E+04                                10.271162                            7.028161       0.140928       2.034328                    0.999802      27.266333      79.537831       0.568320       0.465494      -1.027947      -0.004158       0.007334      -0.008551       0.012008      -0.110088      -0.024271      -0.025916      -0.066775       0.186991      -0.151906       0.065844       0.086061             12.537333      19.125343       8.209666       2.128989      12.003040       1.469686       6.483615          -0.003185
          262              C       7.464843      17.068778      22.354145       0.284357      31.799096 0.38247413E+03  0.87809707E+04                                 8.980727                            6.938432       0.161825       2.048647                    0.999824      26.847063      78.362479       0.565215       0.472011      -1.022870      -0.005829      -0.010506       0.005784       0.013334      -0.081906      -0.073866      -0.046848      -0.090686       0.089888      -0.150873       0.071327       0.079545              9.886258      14.229971       4.804607       2.222818       8.848554       1.063737       6.580249           0.001902
          263              C       2.531883      10.721374       7.710335       0.101491      27.147504 0.33000052E+03  0.72987226E+04                                 8.043499                            6.170995       0.054342       2.035088                    0.999564      26.311001      75.272426       0.639951       0.432740      -1.045774      -0.001695      -0.048439       0.004133       0.048645       0.010418      -0.014191      -0.000886       0.001983      -0.114214      -0.041390       0.010023       0.031367              9.399374       4.637758      -0.468369       1.031779       8.628790       1.326678      14.931573          -0.000782
          264              C       2.397326      10.679427       6.360541      -0.209750      33.215272 0.41916779E+03  0.97433478E+04                                 8.923984                            6.777250       0.332814       2.085525                    0.999769      29.082542      82.530971       0.641262       0.410913      -1.070132      -0.016208       0.010157       0.013980       0.023692       0.005750       0.002843      -0.022839      -0.018242      -0.048312      -0.028688      -0.000595       0.029284             10.582865       4.868796      -0.335471       1.264669       9.120211       2.404426      17.759588           0.003585
          265              C       2.645164       9.472486       5.726914       0.213997      34.977708 0.37133639E+03  0.83691030E+04                                 9.544320                            6.561646      -0.034585       2.014791                    0.999488      25.079406      69.946882       0.625036       0.434800      -1.055739      -0.016862      -0.006479      -0.041287       0.045065      -0.002115      -0.002972       0.005583       0.032041       0.102898      -0.033736      -0.001294       0.035030             12.739834       5.343700      -0.426342       2.105990       8.873040       1.852926      24.002763          -0.003423
          266              C       3.008005       8.381853       6.472214      -0.210169      33.731230 0.43653632E+03  0.10285465E+05                                 9.101151                            6.988501       0.030235       1.983778                    0.999199      29.779198      86.031529       0.619617       0.419545      -1.060975      -0.017007      -0.022057       0.025029       0.037446      -0.008107      -0.000433       0.009394      -0.011504      -0.070990      -0.025757       0.002408       0.023349             10.720410       5.185664      -0.446547       1.699546       8.612904       0.121596      18.362663           0.003561
          267              C       3.139754       8.532482       7.817153       0.116562      26.605586 0.32151383E+03  0.70467689E+04                                 7.902808                            6.073716       0.041062       2.036436                    0.999499      25.748421      72.718046       0.649494       0.430269      -1.049960      -0.021855       0.034271      -0.002584       0.040728       0.002742       0.000563      -0.006364       0.022923      -0.165115      -0.055610       0.016306       0.039305              9.260339       4.738526      -0.464624       1.398239       8.073558       0.751526      14.968935          -0.001216
          268              C       1.323075       9.693663       3.653669       0.038053      28.938472 0.36098377E+03  0.81377024E+04                                 8.354765                            6.443553       0.125304       2.052472                    0.998909      26.905680      76.861688       0.629938       0.431315      -1.050165       0.037040      -0.019190      -0.000932       0.041726      -0.006662       0.000058      -0.007674       0.052543      -0.081043      -0.030460      -0.010165       0.040626              9.815060       9.176424      -0.939661       2.872601       4.951593       0.753489      15.317162          -0.000281
          269              C       1.177336       9.533500       2.316014      -0.252454      37.141402 0.51382509E+03  0.12673825E+05                                 9.891252                            7.739183      -0.293397       1.876647                    0.998019      31.461586      94.541763       0.568077       0.437126      -1.044860      -0.013747       0.016564       0.002432       0.021662       0.023281       0.005961      -0.029054      -0.013132       0.011842      -0.039502       0.002251       0.037250             11.517896      11.346947      -1.547220       0.297635       6.318304       1.127844      16.888436           0.000322
          270              C       2.188927       8.984370       1.502738       0.429024      25.426142 0.29582654E+03  0.63805432E+04                                 7.910561                            6.061621      -0.080497       2.025784                    0.999456      23.560865      67.044326       0.609697       0.465770      -1.024458       0.001800       0.001466      -0.059733       0.059778       0.015973      -0.006854      -0.011315      -0.043520      -0.112120      -0.039606      -0.008031       0.047637              9.155168       8.532964      -1.109461      -0.236222       4.866433       0.643052      14.066108          -0.000262
          271              C       3.381911       8.683112       2.206768      -0.246029      36.852994 0.48815989E+03  0.11836664E+05                                 9.680970                            7.444129      -0.043310       1.954288                    0.999067      30.774308      90.414289       0.593392       0.425693      -1.056324       0.017305       0.022394      -0.012136       0.030794       0.005405      -0.011176       0.011558      -0.024585      -0.010827      -0.022329       0.002526       0.019804             11.241704      10.373674      -1.553920       0.367242       5.869566       1.492962      17.481872           0.000344
          272              C       3.520516       8.862342       3.534713       0.005215      28.748440 0.34877390E+03  0.77385065E+04                                 8.093243                            6.181297       0.440343       2.135595                    0.999842      26.764912      74.070079       0.671965       0.410815      -1.070803      -0.038752       0.033248       0.004793       0.051285      -0.024820      -0.014031      -0.005592       0.069882      -0.067188      -0.038119      -0.017702       0.055821              9.437570       8.043222      -1.170980      -0.712675       4.826952       1.863381      15.442537          -0.000200
          273              C       7.635420       1.523453      22.274031       0.105232      26.943015 0.33712013E+03  0.74989134E+04                                 8.050875                            6.282956       0.096083       2.052494                    0.999469      26.263844      75.445425       0.627073       0.439111      -1.041567       0.032140       0.022606       0.024060       0.046075       0.033252      -0.013359      -0.015026      -0.003936       0.068796      -0.044781       0.002287       0.042495              9.392936      10.828142      -3.476763       1.384195      11.034122       1.734988       6.316543          -0.000778
          274              C       6.788808       2.583579      22.375994      -0.209128      33.904166 0.44836504E+03  0.10651226E+05                                 9.154366                            7.096560       0.100285       2.014221                    0.998333      29.775721      86.806002       0.612129       0.421207      -1.058314       0.009649      -0.010018      -0.014860       0.020354       0.007963      -0.001942      -0.022907       0.037047       0.022364      -0.035440       0.011830       0.023610             10.700440      10.734090      -3.527888       1.065457      14.160516       2.878603       7.206715           0.003659
          275              C       7.163447       3.660864      23.128577       0.219068      33.597490 0.36702521E+03  0.82781491E+04                                 9.359642                            6.589912      -0.008401       2.027324                    0.999419      25.107742      70.897028       0.612032       0.443705      -1.046553      -0.027054       0.032166       0.000128       0.042031      -0.022632      -0.007570      -0.005483      -0.013684       0.003081      -0.027247       0.004117       0.023131             12.140724      12.073062      -5.982781       0.824373      17.467708       3.066011       6.881402          -0.002825
          276              C       8.387677       3.657051      23.747637      -0.203097      35.831036 0.45914372E+03  0.10984552E+05                                 9.596413                            7.246362      -0.070925       1.954491                    0.998873      30.132620      88.480341       0.596966       0.428867      -1.052376       0.021530      -0.001339       0.004083       0.021954       0.021250      -0.007672      -0.003003      -0.001353       0.026826      -0.026079       0.004686       0.021393             11.487434      13.006571      -4.937730       1.436503      14.815658       2.209522       6.640072           0.004174
          277              C       9.199070       2.551165      23.587410       0.106284      26.503921 0.32449952E+03  0.71195453E+04                                 7.842813                            6.067778       0.201040       2.086382                    0.999771      25.751566      72.460901       0.656132       0.425477      -1.054252      -0.020923      -0.012469      -0.029526       0.038275       0.032815      -0.001499      -0.013067       0.020137       0.068486      -0.047085       0.014634       0.032451              9.155261      10.414210      -3.578614       1.317003      11.192300       1.705913       5.859275          -0.000842
          278              C       5.730366       5.399774      22.237616       0.022436      29.777712 0.34116459E+03  0.75583767E+04                                 8.394075                            6.168659       0.400073       2.135636                    0.999844      26.519956      74.307070       0.660987       0.418262      -1.061726       0.019588      -0.001068       0.045080       0.049163       0.010707       0.017055      -0.004890       0.013882       0.099271      -0.031914      -0.007172       0.039086             10.125282       9.043109      -6.120099       0.841085      12.590663       0.022797       8.742075          -0.000276
          279              C       4.956957       6.471340      22.363855      -0.252390      37.857695 0.47760317E+03  0.11516292E+05                                 9.842365                            7.333560      -0.070671       1.942791                    0.999187      30.763089      90.097126       0.601543       0.422273      -1.058574      -0.006188       0.010010      -0.009992       0.015438       0.009296       0.010604      -0.003740       0.011483      -0.020847      -0.016550      -0.000477       0.017027             11.860151      10.823006      -7.204669       0.171526      14.637516       0.624232      10.119931           0.001493
          280              C       4.743649       7.092924      23.626253       0.443682      27.076211 0.28686703E+03  0.61088527E+04                                 8.161854                            5.898660      -0.070804       2.030916                    0.999370      22.944335      63.808940       0.632368       0.454839      -1.035798      -0.028250       0.046901       0.004465       0.054933       0.047040      -0.006724      -0.007135       0.033875      -0.059629      -0.040258      -0.020817       0.061075             10.000705      10.200318      -6.255366       0.741091      11.744249       0.219471       8.057549           0.000015
          281              C       6.596387       6.526634       0.405424      -0.268025      35.965122 0.45420595E+03  0.10782188E+05                                 9.394661                            7.050075       0.174975       2.023448                    0.999657      30.181019      86.825896       0.628762       0.410361      -1.069463       0.025570       0.020492       0.011605       0.034763       0.011059      -0.007220       0.024442       0.002365      -0.015746      -0.031218       0.007672       0.023546             11.125542      11.389780      -6.450214       1.220493      12.889282       0.178157       9.097566           0.001488
          282              C       7.403003       5.464602       0.250052       0.056764      30.572492 0.37244375E+03  0.84865816E+04                                 8.748299                            6.594037      -0.137596       1.959949                    0.999224      27.387697      79.411177       0.613989       0.437798      -1.043213       0.015489       0.011268      -0.050680       0.054179       0.022010       0.006693       0.015028       0.008106       0.077685      -0.036247       0.001124       0.035123             10.353615       9.616153      -5.183974       0.343790      12.663399       1.791553       8.781294          -0.000029
          283              C       2.013019       9.741330      13.432394       0.100160      27.831391 0.34494902E+03  0.77181098E+04                                 8.214265                            6.350750      -0.093099       1.985762                    0.999230      26.587620      76.628096       0.624344       0.438456      -1.041836       0.044429      -0.002202      -0.001615       0.044513      -0.000260       0.005882       0.010378      -0.040020      -0.135640      -0.047117       0.003286       0.043831              9.495047      10.636100      -0.038725      -0.156368       4.507096      -0.390834      13.341947          -0.001219
          284              C       2.000212       9.592608      14.787043      -0.209675      36.202175 0.46942616E+03  0.11293549E+05                                 9.600801                            7.296485      -0.026199       1.963945                    0.998894      30.440393      89.651150       0.598620       0.425296      -1.054518      -0.004363       0.000869      -0.013725       0.014428      -0.002800      -0.017225       0.006971      -0.020114      -0.054572      -0.029254       0.006842       0.022412             11.204427      12.034271      -0.435829       1.518505       4.961695      -0.635065      16.617314           0.003791
          285              C       3.217024       9.472486      15.435236       0.210827      34.593904 0.36346274E+03  0.81353686E+04                                 9.395856                            6.451422       0.117098       2.065405                    0.999187      24.820595      68.641536       0.637245       0.429420      -1.060658      -0.006821      -0.001625       0.041260       0.041851      -0.006408      -0.001375      -0.005902      -0.033028       0.101602      -0.034735      -0.000121       0.034856             12.252505      10.824042      -0.256328       0.818971       4.764870      -1.211754      21.168604          -0.003177
          286              C       4.379786       9.607861      14.731207      -0.219054      34.650270 0.43991772E+03  0.10394092E+05                                 9.244136                            6.985090       0.111537       2.007780                    0.999429      29.985147      86.991654       0.623286       0.415914      -1.062368       0.010095       0.016093      -0.018027       0.026189      -0.009447       0.018408       0.014567      -0.020942      -0.065659      -0.037355       0.010762       0.026593             10.831054      11.113856       0.135436      -1.367953       4.746950      -1.220656      16.632356           0.003985
          287              C       4.306130       9.766117      13.376557       0.118097      27.962203 0.34012478E+03  0.75965615E+04                                 8.298346                            6.338626      -0.140545       1.975176                    0.999090      26.472886      76.661497       0.619076       0.442979      -1.037369      -0.046793       0.002400       0.002378       0.046915      -0.012892      -0.006423       0.018810      -0.057226      -0.114009      -0.042384      -0.012212       0.054596              9.639353      10.911108       0.469671      -0.225005       4.530091      -0.905083      13.476861          -0.001224
          288              C       4.240283       8.532482      17.508481       0.014842      30.778771 0.35157632E+03  0.78130867E+04                                 8.488617                            6.217537       0.392777       2.122250                    0.999823      26.678943      73.791387       0.668428       0.412333      -1.070257      -0.044981       0.027049      -0.003630       0.052613      -0.043196      -0.005778       0.002144      -0.007537      -0.066314      -0.033053      -0.021751       0.054804             10.192446       7.218058      -2.774294       0.838890       6.895229      -1.207579      16.464052          -0.000489
          289              C       4.334110       8.456215      18.853420      -0.242071      37.504294 0.44475565E+03  0.10486639E+05                                 9.604959                            6.954732       0.174897       2.021793                    0.999680      29.911628      85.337848       0.636973       0.407822      -1.072744      -0.001040      -0.012059       0.007186       0.014077      -0.004209       0.026522      -0.013259      -0.009601      -0.007941      -0.030754       0.000684       0.030070             11.633991       8.134897      -3.057181      -0.784523       7.673833       0.140867      19.093245           0.006948
          290              C       3.515495       9.207454      19.724959       0.398031      29.922898 0.30038431E+03  0.64644449E+04                                 8.681226                            6.019649       0.081864       2.077610                    0.999593      23.348810      65.068798       0.629152       0.452373      -1.038220       0.014147       0.011852       0.049988       0.053286       0.027612       0.009508       0.024220      -0.007353      -0.095233      -0.041418      -0.009658       0.051076             10.931090       7.150061      -2.478425      -0.423770       6.760275      -0.186825      18.882935           0.000040
          291              C       2.635045      10.067376      19.052490      -0.235463      39.053595 0.47148979E+03  0.11348902E+05                                10.108891                            7.322424      -0.040872       1.960197                    0.998797      30.501696      89.680197       0.596700       0.426451      -1.054430      -0.007419       0.008158       0.002459       0.011297       0.008215      -0.004682       0.015339      -0.004124      -0.005924      -0.019389       0.002629       0.016760             12.384374       8.670109      -3.116696      -0.000647       7.767433      -1.039528      20.715579           0.005556
          292              C       2.593019      10.172245      17.702696       0.040302      30.650422 0.34208630E+03  0.75915369E+04                                 8.622143                            6.222454       0.287947       2.104333                    0.999673      26.437707      74.382653       0.650269       0.424443      -1.056777       0.030323      -0.031274      -0.008700       0.044421      -0.014688      -0.012139       0.005953       0.001798      -0.080524      -0.030248      -0.000797       0.031045             10.558279       7.020508      -2.601758      -1.000287       6.781846       0.386798      17.872482          -0.000463
          293              C      11.017250      16.002933      23.305798       0.116284      27.075888 0.31824724E+03  0.69533202E+04                                 7.987224                            6.038236       0.210425       2.094067                    0.999776      25.528079      71.845331       0.652517       0.429622      -1.050970       0.024638       0.018546      -0.025414       0.039961       0.028511       0.018644       0.003391       0.033806       0.095825      -0.049629       0.005435       0.044194              9.593064       9.375278      -4.013149      -2.042432      13.101465      -0.960285       6.302448          -0.000913
          294              C      11.777788      14.868447      23.228112      -0.193298      35.968859 0.45461462E+03  0.10851574E+05                                 9.651969                            7.232006      -0.067795       1.964351                    0.998104      29.767137      87.368577       0.594773       0.431425      -1.050590      -0.005555       0.013321       0.028556       0.031996       0.024058       0.027066       0.012065       0.008543       0.036712      -0.032823      -0.011508       0.044331             11.754794      11.261510      -5.512037      -2.829803      16.382800      -0.506111       7.620071           0.004010
          295              C      12.832424      14.862727      22.337151       0.215827      34.826795 0.37948742E+03  0.86243436E+04                                 9.576721                            6.686511      -0.103734       1.991310                    0.999472      25.393510      71.795554       0.610020       0.441807      -1.048481       0.030153      -0.027278      -0.002429       0.040733      -0.037114       0.001671       0.002886      -0.005637       0.002992      -0.037980       0.001231       0.036749             12.602148       9.982588      -5.911291      -2.651700      20.479438       0.194200       7.344420          -0.003280
          296              C      13.112410      15.976239      21.599134      -0.225945      35.212900 0.45037218E+03  0.10679907E+05                                 9.317718                            7.076142       0.172988       2.024994                    0.999540      29.979443      86.500658       0.619523       0.416920      -1.064099       0.000535       0.019119      -0.004113       0.019563       0.005765      -0.018983       0.003566       0.030329      -0.001332      -0.020347      -0.007879       0.028226             11.072540       9.675871      -4.020459      -2.242286      16.472189      -1.071144       7.069561           0.003680
          297              C      12.326857      17.087845      21.790921       0.093362      28.053752 0.34383039E+03  0.76654403E+04                                 8.191215                            6.292239       0.023780       2.017263                    0.999655      26.529967      75.632683       0.636233       0.431815      -1.048738      -0.017331      -0.018573       0.037942       0.045661       0.036115       0.007276      -0.001610       0.001568       0.052717      -0.045529       0.016651       0.028878              9.691978       9.606827      -3.798735      -2.161772      13.014268      -0.699847       6.454839          -0.001439
          298              C      13.869428      12.839718      23.198980       0.036602      29.536331 0.37178678E+03  0.84683473E+04                                 8.600155                            6.625030       0.035052       2.025454                    0.998013      27.215001      78.909655       0.607419       0.442704      -1.040253      -0.017089       0.001721      -0.044538       0.047735       0.012965       0.006874      -0.026031       0.005279       0.102010      -0.038892      -0.005706       0.044598             10.114335       7.708507      -5.112909      -0.144424      13.647589      -0.614311       8.986910          -0.000270
          299              C      -0.543576      11.749085      23.055746      -0.245004      34.855665 0.48644472E+03  0.11814921E+05                                 9.425290                            7.474724      -0.152027       1.926615                    0.998184      30.762385      91.215129       0.585492       0.430713      -1.050539      -0.010673      -0.014047       0.020283       0.026882       0.014975       0.006048      -0.010734       0.011479      -0.024247      -0.022477       0.002348       0.020129             10.904331       9.103529      -5.271238      -0.671085      13.498179       0.411866      10.111284           0.000029
          300              C      -0.131217      11.274317      21.786066       0.422856      25.684036 0.29385094E+03  0.63206328E+04                                 7.913529                            6.002775      -0.028177       2.035299                    0.999037      23.630679      66.919462       0.619248       0.459842      -1.028832       0.028031      -0.047534      -0.006168       0.055527       0.041123      -0.003773      -0.001718       0.004646      -0.019770      -0.037951      -0.006832       0.044783              9.335655       8.513406      -4.902352      -0.020481      11.090141      -0.464089       8.403419          -0.000165
          301              C      -0.634639      12.023650      20.703317      -0.275690      37.393359 0.51366635E+03  0.12645121E+05                                 9.828211                            7.651866      -0.160501       1.909375                    0.998431      31.702182      94.588491       0.582075       0.427450      -1.052702       0.003729      -0.000608      -0.016832       0.017251      -0.006163      -0.016457       0.021741       0.023078      -0.008784      -0.029507      -0.001620       0.031126             11.353316       8.569801      -5.095311      -0.022126      13.495156      -0.660246      11.994993          -0.000112
          302              C      13.767687      13.123816      20.880538       0.026739      28.533790 0.35301132E+03  0.79193263E+04                                 8.244816                            6.348680       0.281064       2.096330                    0.999548      27.067256      77.315447       0.637672       0.428163      -1.051341      -0.000860      -0.006024       0.044088       0.044506       0.008470       0.006906      -0.001517      -0.002161       0.091641      -0.024516      -0.007029       0.031545              9.500655       6.719064      -4.221361      -1.306743      11.568976       1.759363      10.213926          -0.000122
          303              C       5.579191       7.903272      10.720667       0.268922      39.481376 0.39791381E+03  0.92126857E+04                                10.271139                            7.028167       0.140832       2.034306                    0.999802      27.265910      79.537031       0.568306       0.465507      -1.027937      -0.004137      -0.007345      -0.008557       0.012012       0.110123      -0.024220       0.025981      -0.066810       0.186886      -0.151926       0.065768       0.086159             12.537262      19.125317      -8.209542       2.128978      12.002854      -1.469660       6.483614          -0.003185
          304              C       0.443647      11.531722      10.215708       0.284365      31.799949 0.38248554E+03  0.87813071E+04                                 8.980892                            6.938539       0.161777       2.048618                    0.999824      26.847664      78.364830       0.565210       0.472011      -1.022869      -0.005827       0.010493       0.005762       0.013314       0.081912      -0.073860       0.046852      -0.090709       0.089899      -0.150879       0.071320       0.079559              9.886449      14.230256      -4.804727       2.222883       8.848709      -1.063773       6.580383           0.001891
          305              S       7.163466      12.162839      13.354708      -0.341093     191.533303 0.44604082E+04  0.17725814E+06                                22.798200                           18.391927       1.265417       1.995579                    0.999742      79.749177     247.348275       0.541955       0.284388      -1.239460      -0.144965       0.168332       0.024413       0.223488      -0.372330       0.107659      -0.008112       0.146827      -0.959511      -0.356673      -0.191779       0.548452             26.715121      36.543498     -13.962060       4.886173      28.073752      -3.900473      15.528113          -0.052750
          306              S      -0.293618       6.789759      14.760339      -0.381731     153.420658 0.40883639E+04  0.15919001E+06                                19.494853                           17.494124       1.478802       2.053745                    0.999522      79.761324     245.964619       0.560368       0.280715      -1.241803       0.167603      -0.109844       0.064150       0.210408      -0.318329       0.307474      -0.118383       0.307208      -0.478111      -0.347510      -0.228687       0.576196             20.333949      25.304548      -5.776154       3.621299      19.476676      -0.475255      16.220622          -0.022566
          307              S       0.142271      16.437661       1.216271      -0.340616     191.490483 0.44589637E+04  0.17718585E+06                                22.794686                           18.388765       1.265744       1.995724                    0.999743      79.739093     247.304162       0.542012       0.284382      -1.239470      -0.144989      -0.168434       0.024464       0.223586       0.372349       0.107106       0.008654       0.147030      -0.958203      -0.355764      -0.192499       0.548263             26.711502      36.538088      13.961136       4.885258      28.070859       3.899753      15.525559           0.055831
          308              S       7.854186       2.743741       2.621902      -0.381522     153.397907 0.40875688E+04  0.15915132E+06                                19.493090                           17.492532       1.478804       2.053781                    0.999523      79.754280     245.936983       0.560389       0.280719      -1.241799       0.167584       0.109823       0.064054       0.210353       0.318125       0.307359       0.118530       0.307080      -0.478773      -0.347325      -0.228735       0.576060             20.332141      25.302241       5.775662       3.620956      19.475019       0.475281      16.219163           0.025372
          309              S      13.900120       2.629339      23.060602      -0.340812     191.514799 0.44597725E+04  0.17722596E+06                                22.796312                           18.390228       1.265741       1.995690                    0.999742      79.746467     247.332261       0.541999       0.284376      -1.239477       0.144970       0.168330      -0.024408       0.223488       0.372438       0.107150       0.008682       0.147130      -0.958131      -0.355772      -0.192585       0.548357             26.713162      36.540545      13.961540       4.885738      28.072197       3.900178      15.526745           0.056092
          310              S       6.188205      16.323259      21.654971      -0.381513     153.398180 0.40875792E+04  0.15915169E+06                                19.492968                           17.492431       1.478879       2.053799                    0.999523      79.755164     245.939011       0.560397       0.280715      -1.241805      -0.167598      -0.109848      -0.064049       0.210376       0.318161       0.307389       0.118533       0.307127      -0.478695      -0.347351      -0.228757       0.576108             20.331992      25.302111       5.775549       3.620955      19.474851       0.475237      16.219013           0.025068
          311              S       6.878925       6.904161      10.922165      -0.340893     191.525352 0.44601510E+04  0.17724442E+06                                22.796708                           18.390659       1.265761       1.995671                    0.999742      79.751494     247.348710       0.542009       0.284365      -1.239492       0.144926      -0.168320      -0.024425       0.223454      -0.372280       0.107782      -0.008066       0.146822      -0.959925      -0.356861      -0.191623       0.548484             26.713433      36.541124     -13.961338       4.885799      28.072110      -3.900222      15.527065           0.056814
          312              S      14.336009      12.277241       9.516534      -0.381645     153.404539 0.40877807E+04  0.15916122E+06                                19.493170                           17.492563       1.478998       2.053810                    0.999522      79.758913     245.950423       0.560410       0.280705      -1.241818      -0.167613       0.109843      -0.064187       0.210427      -0.318209       0.307555      -0.118522       0.307062      -0.478840      -0.347539      -0.228706       0.576245             20.332213      25.302410      -5.775745       3.621087      19.474962      -0.475334      16.219265           0.024944
          313              N      11.146938       9.388591      15.804244      -0.206667      37.340685 0.54122552E+03  0.13232497E+05                                 9.476989                            7.633149      -0.146220       1.977621                    0.998926      28.041964      78.127678       0.620558       0.403702      -1.089342       0.022746       0.011298       0.121760       0.124381      -0.016764      -0.005641      -0.005996      -0.017426      -0.188687      -0.063763       0.013379       0.050384             10.999323       5.982801      -0.440948       1.238177      11.262796       0.728327      15.752374          -0.052708
          314              N      11.545932       9.695570      19.987150       0.011051      32.890677 0.34166106E+03  0.73861582E+04                                 8.530311                            5.843842       0.146013       2.135080                    0.998471      23.045917      58.810498       0.755875       0.374829      -1.118706       0.005848       0.007662       0.022459       0.024440      -0.039395       0.004052       0.012802       0.078011       0.171763      -0.085320       0.026767       0.058553             11.315703       8.400866      -0.949532       1.700068       4.977054       1.682756      20.569190           0.000402
          315              N       5.216277      17.572147       1.412914      -0.211059      37.668145 0.53470263E+03  0.13043343E+05                                 9.528230                            7.580399      -0.156991       1.971859                    0.999023      28.116936      78.441780       0.623055       0.402998      -1.088990       0.072848      -0.103279      -0.010623       0.126832       0.049991       0.013481      -0.003393       0.027851       0.054384      -0.062434       0.016753       0.045681             11.278698      12.968212      -3.340426       2.288062      12.460163       2.184286       8.407720           0.059043
          316              N       7.680620      14.212542       0.968647       0.019918      31.081321 0.33479143E+03  0.72135010E+04                                 8.227167                            5.810673       0.193900       2.158793                    0.998513      22.849422      58.542741       0.751665       0.378190      -1.114276       0.003082      -0.028290       0.002328       0.028553      -0.057314       0.024973       0.020178      -0.042180       0.049196      -0.079924       0.026871       0.053053             10.581445       9.097675      -6.501103       0.468779      14.237606       1.155332       8.409056           0.000101
          317              N      10.899869       9.268469      11.550936      -0.202770      37.939299 0.52291239E+03  0.12682569E+05                                 9.549163                            7.479729      -0.148687       1.977970                    0.998989      27.867811      77.478317       0.629439       0.401212      -1.090395      -0.001595       0.015564      -0.123495       0.124482      -0.004262      -0.003746       0.015589       0.017251      -0.196551      -0.068232       0.025324       0.042907             11.172458      14.070665       0.606311      -0.047862       5.595296      -0.237974      13.851412          -0.055684
          318              N      10.690037       9.682223       7.377742       0.021375      32.523009 0.33407105E+03  0.71703922E+04                                 8.433069                            5.767619       0.220532       2.164612                    0.998628      22.731814      57.506189       0.764216       0.373410      -1.121521      -0.000954       0.002206      -0.020030       0.020173      -0.054346       0.004212      -0.003941       0.010845       0.160042      -0.081290       0.026694       0.054596             11.059002       6.926910      -2.428106       0.324260       6.443879      -0.578743      19.806217           0.002517
          319              N       2.774599       1.963901       1.662966      -0.203126      38.905713 0.53658389E+03  0.13109349E+05                                 9.769352                            7.612832      -0.265113       1.937726                    0.998574      28.190083      78.875484       0.618980       0.405029      -1.086908      -0.072892       0.098795       0.005047       0.122879       0.051224      -0.006487      -0.010489       0.033070       0.061270      -0.064299       0.015978       0.048321             11.855797      11.709102      -4.138212      -2.581584      15.165540      -1.661215       8.692748           0.056869
          320              N       0.628572       5.531337       2.177636       0.016606      31.377293 0.33845345E+03  0.73159453E+04                                 8.294942                            5.842061       0.205219       2.159209                    0.998729      22.993044      59.102818       0.749325       0.378150      -1.113744      -0.034088       0.012894      -0.000645       0.036451      -0.056661      -0.012146      -0.006919      -0.080854       0.090085      -0.086295       0.031690       0.054605             10.725234       7.324452      -5.794008      -1.148131      15.611458       1.528508       9.239792          -0.000005
          321              N       9.368375      10.484943      13.728572      -0.481757      57.709980 0.70881277E+03  0.18531675E+05                                12.359665                            8.791338      -0.023198       1.967627                    0.997632      32.445419      93.359499       0.572945       0.408893      -1.086290       0.023666      -0.013296       0.002927       0.027302       0.084765      -0.020266       0.022256      -0.054798       0.143609      -0.118257       0.050640       0.067616             14.961657      21.881656      -8.097271       2.344027      14.143443      -1.549908       8.859871          -0.061434
          322              N      12.694667       8.074875      13.636320      -0.500567      51.241575 0.71697209E+03  0.18789255E+05                                11.410978                            8.829364       0.033302       1.979946                    0.997978      32.695354      94.034997       0.573206       0.407744      -1.087601      -0.021172       0.010706       0.000049       0.023726       0.062003      -0.050522       0.027149      -0.070058       0.067159      -0.107673       0.047379       0.060294             12.844612      18.317252      -5.337061       2.326755      11.422772      -1.134041       8.793812          -0.045549
          323              N      10.383720       7.678281       1.099742       0.707931      19.569477 0.19006169E+03  0.36090502E+04                                 6.150785                            4.537486       0.293743       2.209831                    0.999918      19.405725      49.049918       0.794037       0.406226      -1.078032      -0.010914       0.003421      -0.020475       0.023453      -0.045980       0.040136      -0.026590       0.048951      -0.049515      -0.044589      -0.038896       0.083485              7.168228       6.148899       3.083094      -0.419805       8.935181       1.738824       6.420606          -0.002686
          324              N      13.369430      12.384017       2.005270       0.734761      17.716734 0.18463074E+03  0.34868721E+04                                 5.728956                            4.473527       0.259071       2.198255                    0.999779      19.306165      48.952338       0.797897       0.406469      -1.075933      -0.006325       0.000834       0.005465       0.008400      -0.021810      -0.045627       0.023074       0.023433       0.129532      -0.046693      -0.031336       0.078029              6.379563       6.270526       0.702823       1.186134       8.477534      -1.058381       4.390628          -0.000657
          325              N       4.125743       0.144909       3.665808      -0.206723      37.342418 0.54125521E+03  0.13233418E+05                                 9.477302                            7.633378      -0.146292       1.977588                    0.998926      28.042759      78.130717       0.620545       0.403704      -1.089339       0.022756      -0.011305       0.121794       0.124416       0.016745      -0.005651       0.006004      -0.017412      -0.188809      -0.063805       0.013421       0.050385             10.999737       5.982996       0.440927       1.238244      11.263131      -0.728263      15.753084           0.055947
          326              N       4.524736      18.904931       7.848713       0.011080      32.889566 0.34164855E+03  0.73858068E+04                                 8.530091                            5.843712       0.146062       2.135104                    0.998471      23.045427      58.808573       0.755890       0.374826      -1.118710       0.005846      -0.007659       0.022447       0.024427       0.039389       0.004050      -0.012799       0.078002       0.171714      -0.085304       0.026768       0.058536             11.315405       8.400615       0.949485       1.700040       4.976936      -1.682697      20.568664           0.000347
          327              N      12.237473      11.028353      13.551351      -0.210865      37.661478 0.53459231E+03  0.13039927E+05                                 9.527058                            7.579576      -0.156835       1.971952                    0.999023      28.113644      78.429377       0.623096       0.402994      -1.088998       0.072819       0.103205      -0.010625       0.126755      -0.049953       0.013491       0.003379       0.027799       0.054280      -0.062375       0.016711       0.045663             11.277128      12.966352       3.339597       2.287857      12.458265      -2.183993       8.406767          -0.055503
          328              N      -0.467184      14.387958      13.107084       0.019914      31.081041 0.33479025E+03  0.72134727E+04                                 8.227139                            5.810683       0.193869       2.158784                    0.998513      22.849339      58.542614       0.751660       0.378192      -1.114273       0.003076       0.028281       0.002328       0.028543       0.057304       0.024965      -0.020168      -0.042194       0.049186      -0.079909       0.026861       0.053047             10.581320       9.097470       6.500914       0.468809      14.237411      -1.155296       8.409078           0.000427
          329              N       2.752064       0.265031      23.689373      -0.202872      37.942491 0.52296639E+03  0.12684228E+05                                 9.549713                            7.480136      -0.148786       1.977918                    0.998989      27.869366      77.484137       0.629418       0.401214      -1.090391      -0.001594      -0.015544      -0.123574       0.124558       0.004253      -0.003737      -0.015571       0.017232      -0.196738      -0.068285       0.025362       0.042923             11.173140      14.071342      -0.606372      -0.047911       5.595628       0.237983      13.852451           0.059257
          330              N       2.542233      18.918277      19.516178       0.021410      32.521955 0.33405940E+03  0.71700691E+04                                 8.432853                            5.767494       0.220582       2.164633                    0.998629      22.731397      57.504559       0.764231       0.373406      -1.121525      -0.000962      -0.002198      -0.020026       0.020170       0.054345       0.004214       0.003938       0.010844       0.160001      -0.081282       0.026700       0.054582             11.058691       6.926734       2.428041       0.324332       6.443729       0.578707      19.805610           0.002532
          331              N       9.795795       7.569599      13.801402      -0.203002      38.901158 0.53651434E+03  0.13107180E+05                                 9.768518                            7.612286      -0.265106       1.937754                    0.998574      28.187979      78.867292       0.619011       0.405023      -1.086915      -0.072868      -0.098742       0.005030       0.122821      -0.051200      -0.006518       0.010481       0.033012       0.061207      -0.064253       0.015939       0.048314             11.854593      11.707922       4.137503      -2.581357      15.163792       1.661129       8.692064          -0.053458
          332              N       7.649768       4.002163      14.316072       0.016612      31.376415 0.33844550E+03  0.73157264E+04                                 8.294791                            5.841995       0.205291       2.159239                    0.998730      22.992703      59.101648       0.749329       0.378151      -1.113744      -0.034081      -0.012889      -0.000645       0.036443       0.056653      -0.012143       0.006918      -0.080834       0.090057      -0.086278       0.031680       0.054598             10.724930       7.324265       5.793769      -1.148081      15.610876      -1.528419       9.239650           0.000248
          333              N       2.347180      18.115557       1.590135      -0.481640      57.705798 0.70874492E+03  0.18529444E+05                                12.359113                            8.790950      -0.023349       1.967607                    0.997631      32.443761      93.353367       0.572955       0.408896      -1.086288       0.023626       0.013292       0.002939       0.027267      -0.084770      -0.020328      -0.022172      -0.054788       0.143757      -0.118282       0.050751       0.067531             14.961063      21.880683       8.096976       2.343851      14.143054       1.549849       8.859453           0.065153
          334              N       5.673472       1.458625       1.497883      -0.500442      51.236443 0.71688605E+03  0.18786445E+05                                11.410340                            8.828920       0.033174       1.979938                    0.997978      32.693135      94.027367       0.573212       0.407752      -1.087595      -0.021153      -0.010668      -0.000011       0.023691      -0.062056      -0.050511      -0.027131      -0.070070       0.067168      -0.107701       0.047356       0.060345             12.843881      18.316111       5.336665       2.326609      11.422182       1.133986       8.793350           0.048719
          335              N       2.235915       1.855219      13.238179       0.707974      19.569878 0.19006603E+03  0.36091568E+04                                 6.150877                            4.537551       0.293846       2.209845                    0.999918      19.406079      49.051137       0.794027       0.406228      -1.078030      -0.010918      -0.003413      -0.020482       0.023460       0.046007       0.040140       0.026606       0.048973      -0.049481      -0.044624      -0.038891       0.083515              7.168319       6.148968      -3.083103      -0.419819       8.935256      -1.738870       6.420734          -0.002642
          336              N       5.221625      16.216484      14.143706       0.733818      17.711637 0.18458074E+03  0.34854938E+04                                 5.726948                            4.472223       0.260220       2.198891                    0.999778      19.300037      48.924679       0.798245       0.406342      -1.076079      -0.006277      -0.000865       0.005446       0.008355       0.021787      -0.045417      -0.022966       0.023400       0.128970      -0.046568      -0.031135       0.077703              6.377201       6.268322      -0.702498       1.185702       8.474127       1.057905       4.389153          -0.001693
          337              N       9.916648      18.922091      20.611065      -0.206729      37.342874 0.54126312E+03  0.13233668E+05                                 9.477398                            7.633447      -0.146318       1.977577                    0.998926      28.042993      78.131712       0.620540       0.403705      -1.089338      -0.022754       0.011304      -0.121796       0.124417       0.016746      -0.005650       0.006003      -0.017414      -0.188807      -0.063804       0.013419       0.050385             10.999846       5.983044       0.440919       1.238240      11.263265      -0.728352      15.753230           0.055938
          338              N       9.517655       0.162070      16.428160       0.011070      32.889939 0.34165344E+03  0.73859398E+04                                 8.530159                            5.843760       0.146032       2.135090                    0.998471      23.045608      58.809171       0.755885       0.374826      -1.118709      -0.005846       0.007659      -0.022449       0.024429       0.039394       0.004052      -0.012800       0.078006       0.171727      -0.085312       0.026771       0.058541             11.315499       8.400572       0.949462       1.699943       4.976981      -1.682788      20.568945           0.000328
          339              N       1.804918       8.038647      10.725522      -0.211018      37.666708 0.53467969E+03  0.13042630E+05                                 9.527969                            7.580221      -0.156955       1.971881                    0.999023      28.116242      78.439111       0.623065       0.402996      -1.088993      -0.072844      -0.103266       0.010622       0.126819      -0.049985       0.013480       0.003386       0.027852       0.054363      -0.062424       0.016743       0.045681             11.278329      12.967739       3.340209       2.287996      12.459727      -2.184247       8.407520           0.059009
          340              N      14.509575       4.679042      11.169789       0.019918      31.081191 0.33479057E+03  0.72134768E+04                                 8.227142                            5.810666       0.193902       2.158796                    0.998513      22.849365      58.542553       0.751666       0.378190      -1.114276      -0.003073      -0.028288      -0.002328       0.028549       0.057309       0.024972      -0.020170      -0.042195       0.049204      -0.079919       0.026870       0.053049             10.581380       9.097584       6.501017       0.468805      14.237510      -1.155302       8.409047           0.000282
          341              N      11.290327      18.801969       0.587500      -0.202873      37.942232 0.52296366E+03  0.12684136E+05                                 9.549652                            7.480109      -0.148770       1.977924                    0.998989      27.869246      77.483550       0.629421       0.401214      -1.090393       0.001594       0.015534       0.123575       0.124558       0.004252      -0.003738      -0.015574       0.017226      -0.196741      -0.068287       0.025366       0.042921             11.173039      14.071248      -0.606381      -0.047943       5.595604       0.237976      13.852265           0.059250
          342              N      11.500158       0.148723       4.760695       0.021416      32.520827 0.33404970E+03  0.71697915E+04                                 8.432599                            5.767372       0.220630       2.164653                    0.998629      22.731059      57.502973       0.764248       0.373402      -1.121532       0.000965       0.002194       0.020020       0.020163       0.054339       0.004215       0.003938       0.010838       0.159981      -0.081272       0.026696       0.054576             11.058286       6.926524       2.427952       0.324317       6.443546       0.578713      19.804789           0.002565
          343              N       4.246596      11.497401      10.475471      -0.203095      38.904826 0.53657483E+03  0.13109060E+05                                 9.769171                            7.612751      -0.265181       1.937709                    0.998573      28.189776      78.874190       0.618986       0.405027      -1.086910       0.072888       0.098775      -0.005037       0.122860      -0.051213      -0.006508       0.010489       0.033039       0.061246      -0.064278       0.015956       0.048322             11.855470      11.708961       4.138045      -2.581582      15.164859       1.661092       8.692591           0.056721
          344              N       6.392623      15.064837       9.960801       0.016607      31.376948 0.33844975E+03  0.73158402E+04                                 8.294862                            5.842018       0.205260       2.159224                    0.998730      22.992910      59.102240       0.749330       0.378149      -1.113746       0.034090       0.012888       0.000645       0.036451       0.056655      -0.012142       0.006916      -0.080844       0.090077      -0.086286       0.031686       0.054599             10.725079       7.324322       5.793868      -1.148044      15.611227      -1.528390       9.239688           0.000083
          345              N      11.695211       0.951443      22.686738      -0.481672      57.706812 0.70876272E+03  0.18530010E+05                                12.359185                            8.791007      -0.023288       1.967622                    0.997631      32.444194      93.354607       0.572959       0.408891      -1.086293      -0.023637      -0.013309      -0.002941       0.027285      -0.084758      -0.020322      -0.022170      -0.054774       0.143774      -0.118270       0.050751       0.067519             14.961107      21.880761       8.096960       2.343892      14.143068       1.549867       8.859491           0.065161
          346              N       8.368919      17.608375      22.778990      -0.500450      51.236642 0.71688992E+03  0.18786561E+05                                11.410331                            8.828919       0.033184       1.979941                    0.997978      32.693262      94.027588       0.573215       0.407750      -1.087597       0.021160       0.010662       0.000020       0.023695      -0.062049      -0.050510      -0.027135      -0.070069       0.067174      -0.107697       0.047360       0.060337             12.843853      18.316086       5.336643       2.326570      11.422160       1.133952       8.793313           0.048721
          347              N      11.806476      17.211781      11.038694       0.707937      19.569369 0.19006157E+03  0.36090404E+04                                 6.150751                            4.537485       0.293879       2.209877                    0.999918      19.405553      49.049121       0.794038       0.406226      -1.078034       0.010915       0.003414       0.020475       0.023453       0.045989       0.040136       0.026596       0.048953      -0.049496      -0.044601      -0.038892       0.083493              7.168160       6.148817      -3.083029      -0.419818       8.935095      -1.738805       6.420568          -0.002653
          348              N       8.820766       2.850517      10.133167       0.734458      17.718312 0.18465586E+03  0.34873873E+04                                 5.729007                            4.473634       0.259841       2.198533                    0.999778      19.305965      48.948555       0.797958       0.406433      -1.075981       0.006306       0.000841      -0.005450       0.008377       0.021800      -0.045603      -0.023058       0.023430       0.129440      -0.046667      -0.031316       0.077983              6.379576       6.270568      -0.702825       1.186176       8.477527       1.058393       4.390633          -0.001216
          349              N       2.895453       9.678409       8.472629      -0.206688      37.341499 0.54124063E+03  0.13232967E+05                                 9.477134                            7.633269      -0.146282       1.977597                    0.998926      28.042382      78.129291       0.620551       0.403703      -1.089340      -0.022760      -0.011302      -0.121772       0.124395      -0.016756      -0.005646      -0.005998      -0.017426      -0.188719      -0.063774       0.013392       0.050382             10.999498       5.982892      -0.440931       1.238175      11.262929       0.728337      15.752673           0.055877
          350              N       2.496459       9.371430       4.289723       0.011059      32.890091 0.34165517E+03  0.73859853E+04                                 8.530159                            5.843754       0.146069       2.135100                    0.998471      23.045717      58.809448       0.755890       0.374824      -1.118711      -0.005846      -0.007658      -0.022457       0.024436      -0.039396       0.004048       0.012798       0.078000       0.171751      -0.085314       0.026765       0.058549             11.315481       8.400746      -0.949535       1.700039       4.976968       1.682659      20.568728           0.000291
          351              N       8.826114       1.494853      22.863959      -0.211062      37.668327 0.53470623E+03  0.13043456E+05                                 9.528270                            7.580431      -0.157015       1.971851                    0.999023      28.117022      78.442149       0.623053       0.402999      -1.088990      -0.072852       0.103282       0.010625       0.126837       0.049995       0.013479      -0.003395       0.027856       0.054399      -0.062441       0.016759       0.045682             11.278745      12.968264      -3.340449       2.288058      12.460224       2.184301       8.407746           0.059047
          352              N       6.361771       4.854458      23.308226       0.019922      31.081004 0.33478823E+03  0.72134098E+04                                 8.227098                            5.810639       0.193917       2.158801                    0.998513      22.849278      58.542152       0.751669       0.378189      -1.114277      -0.003075       0.028289      -0.002329       0.028551      -0.057309       0.024973       0.020174      -0.042188       0.049195      -0.079919       0.026870       0.053049             10.581330       9.097538      -6.500977       0.468796      14.237450       1.155315       8.409002           0.000218
          353              N       3.142522       9.798531      12.725937      -0.202786      37.940110 0.52292616E+03  0.12682984E+05                                 9.549285                            7.479822      -0.148722       1.977953                    0.998989      27.868157      77.479461       0.629436       0.401212      -1.090395       0.001592      -0.015564       0.123514       0.124501      -0.004254      -0.003745       0.015588       0.017238      -0.196622      -0.068254       0.025345       0.042909             11.172610      14.070823       0.606329      -0.047896       5.595366      -0.237974      13.851639           0.059224
          354              N       3.352354       9.384777      16.899131       0.021392      32.522553 0.33406638E+03  0.71702582E+04                                 8.432953                            5.767554       0.220556       2.164621                    0.998628      22.731661      57.505438       0.764227       0.373406      -1.121525       0.000960      -0.002200       0.020032       0.020175      -0.054350       0.004213      -0.003940       0.010845       0.160038      -0.081293       0.026699       0.054595             11.058827       6.926814      -2.428065       0.324297       6.443787      -0.578716      19.805880           0.002472
          355              N      11.267792      17.103099      22.613907      -0.203137      38.906247 0.53659195E+03  0.13109595E+05                                 9.769430                            7.612878      -0.265103       1.937725                    0.998574      28.190337      78.876350       0.618979       0.405028      -1.086908       0.072896      -0.098797      -0.005047       0.122883       0.051224      -0.006487      -0.010489       0.033071       0.061278      -0.064300       0.015980       0.048320             11.855907      11.709200      -4.138282      -2.581595      15.165719      -1.661254       8.692802           0.056865
          356              N      13.413819      13.535663      22.099237       0.016614      31.376501 0.33844617E+03  0.73157360E+04                                 8.294763                            5.841972       0.205305       2.159242                    0.998730      22.992731      59.101471       0.749337       0.378147      -1.113748       0.034076      -0.012892       0.000647       0.036438      -0.056654      -0.012149      -0.006919      -0.080849       0.090086      -0.086289       0.031691       0.054598             10.724945       7.324266      -5.793807      -1.148136      15.610974       1.528508       9.239595           0.000032
          357              N       4.674016       8.582057      10.548301      -0.481684      57.705587 0.70874770E+03  0.18529472E+05                                12.358867                            8.790805      -0.023178       1.967660                    0.997631      32.443933      93.352714       0.572978       0.408881      -1.086302      -0.023669       0.013299      -0.002946       0.027308       0.084773      -0.020245       0.022257      -0.054792       0.143543      -0.118247       0.050611       0.067636             14.960672      21.880210      -8.096652       2.343842      14.142503      -1.549808       8.859303           0.065294
          358              N       1.347724      10.992126      10.640553      -0.500545      51.240671 0.71695648E+03  0.18788736E+05                                11.410839                            8.829268       0.033248       1.979939                    0.997978      32.694972      94.033491       0.573210       0.407744      -1.087601       0.021174      -0.010682      -0.000009       0.023715       0.062045      -0.050496       0.027136      -0.070065       0.067107      -0.107679       0.047338       0.060341             12.844450      18.317000      -5.336980       2.326706      11.422645      -1.134031       8.793706           0.048676
          359              N       3.658671      11.388719      23.177131       0.707948      19.570140 0.19006969E+03  0.36092379E+04                                 6.150929                            4.537598       0.293904       2.209866                    0.999918      19.406067      49.050926       0.794023       0.406228      -1.078031       0.010914      -0.003417       0.020477       0.023454      -0.045998       0.040147      -0.026598       0.048968      -0.049509      -0.044608      -0.038903       0.083511              7.168381       6.149036       3.083165      -0.419817       8.935357       1.738869       6.420751          -0.002686
          360              N       0.672961       6.682983      22.271603       0.734479      17.717557 0.18464545E+03  0.34871574E+04                                 5.728908                            4.473547       0.259691       2.198490                    0.999779      19.305700      48.948375       0.797952       0.406440      -1.075972       0.006307      -0.000840      -0.005450       0.008377      -0.021804      -0.045600       0.023058       0.023434       0.129444      -0.046672      -0.031311       0.077983              6.379477       6.270463       0.702805       1.186145       8.477397      -1.058382       4.390572          -0.001184
          361              N       6.701134       3.311938      18.969949       0.735201      16.637629 0.20437237E+03  0.39649941E+04                                 5.551057                            4.793263      -0.023245       2.097760                    0.999334      19.783309      51.094306       0.748883       0.421572      -1.064549       0.000234      -0.002716      -0.004158       0.004972      -0.001182      -0.000636       0.008153       0.001317       0.204482      -0.035896      -0.032912       0.068808              5.640971       6.352342      -0.241486      -0.118623       6.576428       0.001728       3.994143          -0.004160
          362              N      -0.806547      12.845438      17.445361       0.735191      16.637422 0.20436917E+03  0.39649159E+04                                 5.550986                            4.793202      -0.023292       2.097752                    0.999334      19.783211      51.093923       0.748894       0.421568      -1.064552      -0.000236      -0.002717       0.004182       0.004992       0.001182      -0.000636      -0.008152       0.001314       0.204436      -0.035888      -0.032905       0.068792              5.640898       6.352246       0.241479      -0.118623       6.576349      -0.001733       3.994099          -0.004188
          363              N       7.341257      15.755062       5.306924       0.735172      16.637483 0.20437029E+03  0.39649335E+04                                 5.550978                            4.793203      -0.023246       2.097772                    0.999334      19.783021      51.093004       0.748898       0.421566      -1.064556      -0.000237       0.002718       0.004153       0.004969      -0.001182      -0.000635       0.008153       0.001317       0.204424      -0.035886      -0.032902       0.068788              5.640891       6.352240      -0.241488      -0.118621       6.576337       0.001733       3.994095          -0.004160
          364              N      -0.320062       6.221562       6.831512       0.735210      16.637768 0.20437470E+03  0.39650526E+04                                 5.551107                            4.793308      -0.023245       2.097755                    0.999334      19.783410      51.094742       0.748875       0.421575      -1.064546       0.000233       0.002713      -0.004179       0.004988       0.001180      -0.000636      -0.008153       0.001315       0.204508      -0.035899      -0.032918       0.068816              5.641022       6.352384       0.241481      -0.118628       6.576490      -0.001740       3.994190          -0.004166
          365              O      11.979942      10.225632      24.036532      -0.536033      42.466717 0.60402578E+03  0.14920540E+05                                 9.695956                            7.634239       0.187847       2.124784                    0.994094      27.372805      72.477139       0.685283       0.361832      -1.138954      -0.004506      -0.004070      -0.067510       0.067782       0.043575       0.006122       0.011901      -0.102882       0.182989      -0.097932       0.031035       0.066897             11.485537       7.502814       0.257302      -1.227128       6.802358      -0.286216      20.151438           0.001994
          366              O      10.038104      10.946365       0.538947      -0.523212      40.934236 0.51890857E+03  0.12349450E+05                                 9.516296                            7.056509       0.202721       2.132874                    0.994630      26.902662      70.086175       0.715203       0.359849      -1.139683      -0.045768       0.047087       0.018432       0.068203      -0.007898      -0.029347      -0.020800      -0.000708      -0.289808      -0.105455       0.048880       0.056575             11.981848      13.347590      -8.027935      -0.111686      15.714165       0.028910       6.883790           0.011810
          367              O      10.444130       9.945347       3.262812      -0.437570      42.071850 0.50057602E+03  0.11804141E+05                                 9.708011                            6.942884       0.192514       2.148034                    0.995361      25.865905      67.032231       0.719284       0.361111      -1.138915      -0.033095      -0.074040       0.047286       0.093879       0.063166       0.013706       0.016517      -0.069528       0.148632      -0.096953       0.027258       0.069694             12.444717       6.657834      -0.428576      -0.622632       7.348887      -0.128698      23.327429           0.058454
          368              O      13.437670       8.807047       2.626758      -0.519033      43.298813 0.56485304E+03  0.13732566E+05                                 9.887675                            7.407742       0.125228       2.118715                    0.991579      26.857538      70.744195       0.691548       0.364307      -1.136054       0.064446      -0.024263      -0.003742       0.068964       0.007297      -0.002774       0.006578      -0.024121      -0.324563      -0.108497       0.040129       0.068368             12.226972      14.104522      -7.823603       0.172598      15.617871      -0.734633       6.958523           0.000019
          369              O      10.151228       8.349439       2.121799      -0.373323      29.932385 0.40366749E+03  0.90219232E+04                                 7.676583                            6.225046       0.339690       2.193597                    0.998117      24.958109      63.002851       0.761269       0.359992      -1.139609      -0.003631       0.034824      -0.018392       0.039550      -0.058968       0.035780       0.104135      -0.052643       0.142458      -0.136044       0.003955       0.132089              8.768824       5.596296       0.930979       0.295307       9.266204       4.965137      11.443973           0.066893
          370              O      11.131942       8.162583       0.208781      -0.459416      29.285490 0.45512039E+03  0.10491862E+05                                 7.551248                            6.650564       0.371919       2.191893                    0.995863      26.213857      67.420843       0.729051       0.364437      -1.135006      -0.026873       0.008700      -0.001809       0.028304       0.028956      -0.057281      -0.114970       0.107691      -0.027647      -0.147070       0.009672       0.137398              8.134804       8.654900       2.718181      -2.683175       7.879822      -1.701152       7.869690           0.027389
          371              O       9.790411       6.610529       0.907955      -0.414475      33.614155 0.40506938E+03  0.90326075E+04                                 8.290338                            6.186374       0.754591       2.317645                    0.998589      25.296862      63.132169       0.775262       0.354302      -1.147766       0.002399       0.044956      -0.006293       0.045458       0.050086       0.063518       0.013110      -0.075523      -0.345231      -0.140462       0.012996       0.127466             10.131432       9.766433       6.361507       1.982203      14.789864       3.040628       5.837998           0.062130
          372              O      13.689154      11.270504       2.502946      -0.464817      33.348464 0.47528098E+03  0.11071245E+05                                 8.293882                            6.815661       0.445735       2.219843                    0.995966      26.192975      67.623774       0.717403       0.366519      -1.133876       0.002106       0.001525      -0.013976       0.014216      -0.069914      -0.042121      -0.055504      -0.179295      -0.052833      -0.134933       0.001459       0.133474              9.508778       7.337917      -2.411826       1.361576      14.265041      -3.210603       6.923376           0.005949
          373              O      12.260986      12.429777       1.408059      -0.489744      31.081512 0.49803035E+03  0.11713661E+05                                 7.805334                            6.932953       0.571956       2.248745                    0.997335      26.532973      68.375936       0.719544       0.361919      -1.139784       0.010925      -0.004037       0.008774       0.014582       0.002486       0.053787       0.022546       0.220687       0.095043      -0.129462       0.003365       0.126097              8.332242      11.478782      -0.300703       1.983722       7.071047      -0.799792       6.446896           0.006024
          374              O      14.054827      13.383127       2.141220      -0.425038      29.354575 0.41822097E+03  0.94659031E+04                                 7.611079                            6.416237       0.556040       2.246978                    0.997169      26.052716      67.001405       0.733101       0.369136      -1.128228      -0.025968      -0.016527      -0.000328       0.030783       0.103526      -0.082095       0.046450      -0.091081      -0.024830      -0.165404       0.047756       0.117648              8.241926       7.312645       3.618830       0.295598      11.720053       0.242097       5.693080           0.006588
          375              O       4.958747      18.374868      11.898095      -0.536211      42.473210 0.60413648E+03  0.14923984E+05                                 9.696939                            7.634940       0.187953       2.124763                    0.994096      27.375308      72.485891       0.685250       0.361832      -1.138952      -0.004473       0.004157      -0.067603       0.067878      -0.043506       0.006125      -0.011874      -0.102781       0.182863      -0.097828       0.030995       0.066833             11.486787       7.503707      -0.257385      -1.227480       6.802985       0.286645      20.153669           0.002495
          376              O       1.890299      17.654135      12.677383      -0.523263      40.930846 0.51885862E+03  0.12347942E+05                                 9.515764                            7.056172       0.270288       2.154888                    0.994809      26.901614      70.082131       0.715221       0.359849      -1.139685      -0.045909      -0.047023       0.018375       0.068238       0.007842      -0.029261       0.020713      -0.000704      -0.289785      -0.105390       0.048874       0.056516             11.981106      13.346507       8.027414      -0.111757      15.713357      -0.028900       6.883454           0.014100
          377              O       2.296326      18.655153      15.401248      -0.437764      42.079528 0.50067707E+03  0.11807067E+05                                 9.708848                            6.943355       0.193032       2.148136                    0.995366      25.869055      67.040958       0.719299       0.361087      -1.138939      -0.033201       0.074084       0.047316       0.093966      -0.063238       0.013746      -0.016500      -0.069516       0.148745      -0.097033       0.027292       0.069741             12.445905       6.658336       0.428701      -0.622723       7.349457       0.128540      23.329922           0.057951
          378              O       5.289866       0.726453      14.765194      -0.519145      43.297082 0.56484529E+03  0.13732289E+05                                 9.887299                            7.407603       0.125460       2.118785                    0.991578      26.857727      70.743769       0.691569       0.364298      -1.136064       0.064461       0.024335      -0.003718       0.069002      -0.007300      -0.002788      -0.006571      -0.024159      -0.324579      -0.108502       0.040115       0.068387             12.226291      14.104168       7.823060       0.172526      15.616362       0.734453       6.958342           0.000971
          379              O       2.003423       1.184061      14.260235      -0.373383      29.933402 0.40368315E+03  0.90223208E+04                                 7.676523                            6.224985       0.339838       2.193631                    0.998117      24.959368      63.005288       0.761309       0.359971      -1.139630      -0.003699      -0.034786      -0.018339       0.039498       0.059086       0.035823      -0.104175      -0.052658       0.142661      -0.136195       0.004033       0.132162              8.768752       5.596206      -0.930891       0.295273       9.266053      -4.965150      11.443997           0.066933
          380              O       2.984137       1.370917      12.347218      -0.459520      29.287672 0.45516345E+03  0.10493076E+05                                 7.551457                            6.650746       0.372077       2.191913                    0.995863      26.215616      67.425515       0.729065       0.364422      -1.135020      -0.026894      -0.008662      -0.001839       0.028314      -0.028911      -0.057295       0.115044       0.107782      -0.027668      -0.147176       0.009744       0.137432              8.135018       8.655143      -2.718241      -2.683293       7.879966       1.701224       7.869944           0.027567
          381              O       1.642606       2.922971      13.046392      -0.414495      33.614755 0.40508067E+03  0.90328904E+04                                 8.290236                            6.186309       0.754742       2.317686                    0.998589      25.297862      63.134050       0.775297       0.354285      -1.147784       0.002388      -0.044959      -0.006274       0.045458      -0.050098       0.063606      -0.013052      -0.075549      -0.345495      -0.140597       0.013077       0.127520             10.131262       9.766269      -6.361364       1.982169      14.789588      -3.040577       5.837930           0.062250
          382              O       5.541349      17.329996      14.641382      -0.463960      33.308428 0.47460692E+03  0.11052002E+05                                 8.289818                            6.812869       0.444903       2.219878                    0.995967      26.168476      67.557303       0.717203       0.366739      -1.133667       0.002269      -0.001572      -0.013866       0.014138       0.069030      -0.041099       0.055241      -0.177887      -0.054494      -0.133093       0.000372       0.132721              9.503667       7.334359       2.410262       1.360618      14.256425       3.208449       6.920217           0.020247
          383              O       4.113182      16.170723      13.546495      -0.488777      31.044193 0.49730615E+03  0.11692848E+05                                 7.801785                            6.930166       0.571094       2.248777                    0.997336      26.507652      68.308713       0.719308       0.362155      -1.139552       0.010922       0.003865       0.008731       0.014507      -0.002746       0.053917      -0.022020       0.217970       0.091843      -0.127471       0.002145       0.125326              8.328235      11.472857       0.300580       1.982438       7.067655       0.799237       6.444194           0.021427
          384              O       5.907022      15.217373      14.279657      -0.424057      29.311944 0.41748672E+03  0.94454538E+04                                 7.606458                            6.412821       0.555805       2.247357                    0.997167      26.021220      66.914244       0.732890       0.369392      -1.127995      -0.025850       0.016600      -0.000325       0.030723      -0.102411      -0.080758      -0.045541      -0.090451      -0.026455      -0.163082       0.046318       0.116764              8.236624       7.308181      -3.615834       0.295338      11.711650      -0.242037       5.690041           0.022642
          385              O       9.083644       0.692132      12.378778      -0.536202      42.473950 0.60415044E+03  0.14924404E+05                                 9.696974                            7.634984       0.187927       2.124756                    0.994096      27.375643      72.486788       0.685254       0.361828      -1.138956       0.004505      -0.004136       0.067564       0.067840      -0.043562       0.006114      -0.011885      -0.102853       0.182981      -0.097911       0.031033       0.066878             11.486801       7.503693      -0.257375      -1.227335       6.803026       0.286554      20.153683           0.002231
          386              O      12.152092       1.412865      11.599490      -0.523290      40.935954 0.51893191E+03  0.12350137E+05                                 9.516513                            7.056639       0.202827       2.132894                    0.994630      26.903414      70.088381       0.715201       0.359846      -1.139686       0.045841       0.047048      -0.018408       0.068218       0.007900      -0.029347       0.020793      -0.000698      -0.289787      -0.105447       0.048872       0.056576             11.982152      13.347830       8.028250      -0.111729      15.714672      -0.028909       6.883955           0.012950
          387              O      11.746065       0.411847       8.875625      -0.437677      42.076038 0.50063365E+03  0.11805822E+05                                 9.708496                            6.943188       0.192699       2.148058                    0.995363      25.867663      67.037379       0.719285       0.361101      -1.138924       0.033159      -0.074071      -0.047310       0.093937      -0.063187       0.013714      -0.016509      -0.069560       0.148695      -0.096990       0.027279       0.069711             12.445348       6.658142       0.428669      -0.622696       7.349201       0.128727      23.328700           0.058302
          388              O       8.752525      18.340547       9.511679      -0.519124      43.300743 0.56489184E+03  0.13733739E+05                                 9.887898                            7.407958       0.125270       2.118711                    0.991579      26.858602      70.747474       0.691544       0.364303      -1.136058      -0.064431      -0.024333       0.003733       0.068973      -0.007288      -0.002775      -0.006569      -0.024111      -0.324519      -0.108482       0.040131       0.068351             12.227162      14.105070       7.823734       0.172637      15.617695       0.734638       6.958721           0.000370
          389              O      12.038968      17.882939      10.016638      -0.373286      29.929172 0.40361837E+03  0.90205175E+04                                 7.675896                            6.224559       0.339841       2.193666                    0.998117      24.957291      62.998947       0.761321       0.359979      -1.139623       0.003646       0.034817       0.018368       0.039534       0.058992       0.035791      -0.104154      -0.052650       0.142494      -0.136082       0.003968       0.132114              8.767957       5.595776      -0.930751       0.295194       9.265229      -4.964558      11.442865           0.067243
          390              O      11.058254      17.696083      11.929655      -0.459466      29.285788 0.45512924E+03  0.10492107E+05                                 7.551240                            6.650588       0.372021       2.191925                    0.995862      26.214314      67.421939       0.729057       0.364432      -1.135010       0.026874       0.008694       0.001830       0.028304      -0.028927      -0.057294       0.115019       0.107730      -0.027694      -0.147136       0.009715       0.137421              8.134762       8.654827      -2.718118      -2.683131       7.879792       1.701150       7.869668           0.027610
          391              O      12.399785      16.144029      11.230481      -0.414409      33.610586 0.40502433E+03  0.90313219E+04                                 8.289614                            6.185919       0.754811       2.317725                    0.998590      25.296209      63.128873       0.775313       0.354290      -1.147780      -0.002416       0.044967       0.006292       0.045470      -0.050083       0.063526      -0.013071      -0.075503      -0.345253      -0.140474       0.013023       0.127451             10.130432       9.765436      -6.360742       1.981933      14.788383      -3.040227       5.837478           0.062448
          392              O       8.501042       1.737004       9.635491      -0.464211      33.325174 0.47489003E+03  0.11059855E+05                                 8.290346                            6.813093       0.445627       2.219972                    0.995966      26.182676      67.590056       0.717501       0.366545      -1.133857      -0.002139       0.001492       0.013946       0.014188       0.069725      -0.041913       0.055455      -0.178982      -0.053101      -0.134552       0.001252       0.133299              9.504407       7.334769       2.410676       1.360808      14.257827       3.208918       6.920627           0.015352
          393              O       9.929209       2.896277      10.730378      -0.489156      31.063077 0.49767087E+03  0.11703133E+05                                 7.802678                            6.930816       0.571751       2.248836                    0.997334      26.523320      68.345772       0.719595       0.361958      -1.139750      -0.010883      -0.004015      -0.008733       0.014520      -0.002523       0.053808      -0.022429       0.220183       0.094472      -0.129091       0.003143       0.125948              8.329245      11.474461       0.300667       1.982841       7.068380       0.799392       6.444894           0.015641
          394              O       8.135369       3.849627       9.997216      -0.424336      29.328396 0.41777048E+03  0.94531305E+04                                 7.606795                            6.412941       0.556578       2.247370                    0.997169      26.039829      66.958471       0.733264       0.369154      -1.128217       0.025924      -0.016505       0.000346       0.030734      -0.103305      -0.081772      -0.046259      -0.090883      -0.025214      -0.164882       0.047415       0.117467              8.237041       7.308535      -3.616228       0.295380      11.712413      -0.242076       5.690176           0.017447
          395              O       2.062449       8.841368       0.240341      -0.536138      42.470812 0.60409694E+03  0.14922748E+05                                 9.696543                            7.634671       0.187893       2.124767                    0.994095      27.374439      72.482718       0.685265       0.361831      -1.138955       0.004491       0.004121       0.067551       0.067826       0.043558       0.006119       0.011889      -0.102854       0.182965      -0.097906       0.031028       0.066878             11.486261       7.503337       0.257334      -1.227292       6.802729      -0.286411      20.152717           0.002038
          396              O       4.004287       8.120635      23.737926      -0.523250      40.934523 0.51891216E+03  0.12349551E+05                                 9.516311                            7.056517       0.270113       2.154817                    0.994810      26.902868      70.086637       0.715205       0.359847      -1.139685       0.045822      -0.047053      -0.018415       0.068211      -0.007893      -0.029334      -0.020785      -0.000701      -0.289817      -0.105449       0.048877       0.056572             11.981867      13.347548      -8.027987      -0.111721      15.714230       0.028906       6.883823           0.012765
          397              O       3.598261       9.121653      21.014061      -0.437664      42.076420 0.50063923E+03  0.11805956E+05                                 9.708418                            6.943122       0.192770       2.148081                    0.995363      25.868026      67.037756       0.719306       0.361090      -1.138936       0.033157       0.074053      -0.047274       0.093904       0.063243       0.013728       0.016487      -0.069425       0.148799      -0.097025       0.027306       0.069719             12.445264       6.658096      -0.428648      -0.622667       7.349148      -0.128680      23.328548           0.057849
          398              O       0.604721      10.259953      21.650115      -0.519124      43.301160 0.56489628E+03  0.13733882E+05                                 9.887986                            7.408003       0.125253       2.118703                    0.991579      26.858653      70.747840       0.691539       0.364305      -1.136056      -0.064445       0.024315       0.003744       0.068982       0.007289      -0.002773       0.006567      -0.024115      -0.324528      -0.108485       0.040130       0.068355             12.227299      14.105201      -7.823849       0.172649      15.617931      -0.734668       6.958764           0.000305
          399              O       3.891163      10.717561      22.155074      -0.373323      29.931550 0.40365641E+03  0.90215685E+04                                 7.676191                            6.224769       0.339839       2.193648                    0.998117      24.958671      63.002870       0.761325       0.359970      -1.139632       0.003686      -0.034793       0.018351       0.039508      -0.059072       0.035816       0.104166      -0.052644       0.142611      -0.136172       0.004029       0.132144              8.768324       5.596009       0.930850       0.295264       9.265619       4.964813      11.443344           0.066840
          400              O       2.910449      10.904417      24.068092      -0.459402      29.283699 0.45508696E+03  0.10490865E+05                                 7.550788                            6.650195       0.372005       2.191930                    0.995863      26.213649      67.418874       0.729094       0.364423      -1.135020       0.026870      -0.008687       0.001820       0.028298       0.028928      -0.057290      -0.115009       0.107745      -0.027667      -0.147129       0.009715       0.137415              8.134270       8.654345       2.717921      -2.682999       7.879234      -1.701053       7.869231           0.027403
          401              O       4.251980      12.456471      23.368918      -0.414431      33.611788 0.40504114E+03  0.90317736E+04                                 8.289693                            6.185959       0.754771       2.317711                    0.998589      25.297053      63.130865       0.775329       0.354280      -1.147790      -0.002389      -0.044956       0.006287       0.045456       0.050099       0.063608       0.013057      -0.075546      -0.345474      -0.140593       0.013074       0.127519             10.130553       9.765611       6.360844       1.982003      14.788497       3.040308       5.837550           0.062116
          402              O       0.353237       7.796496      21.773927      -0.464306      33.328756 0.47494852E+03  0.11061571E+05                                 8.290969                            6.813535       0.445655       2.219961                    0.995966      26.183885      67.594526       0.717474       0.366547      -1.133854      -0.002143      -0.001503       0.013954       0.014197      -0.069736      -0.041924      -0.055454      -0.179009      -0.053104      -0.134573       0.001259       0.133314              9.505195       7.335290      -2.410848       1.360925      14.259200      -3.209238       6.921094           0.013813
          403              O       1.781405       6.637223      22.868814      -0.489249      31.065582 0.49771874E+03  0.11704540E+05                                 7.803077                            6.931127       0.571819       2.248838                    0.997334      26.524433      68.349462       0.719583       0.361955      -1.139752      -0.010899       0.004011      -0.008739       0.014534       0.002523       0.053807       0.022440       0.220200       0.094478      -0.129103       0.003149       0.125954              8.329706      11.475150      -0.300628       1.982987       7.068780      -0.799441       6.445186           0.014165
          404              O      -0.012436       5.683873      22.135653      -0.424489      29.335778 0.41789829E+03  0.94567966E+04                                 7.608267                            6.414099       0.556305       2.247244                    0.997168      26.042235      66.968578       0.733163       0.369175      -1.128196       0.025928       0.016522       0.000345       0.030747       0.103302      -0.081801       0.046268      -0.090904      -0.025191      -0.164910       0.047445       0.117465              8.238709       7.309935       3.617083       0.295443      11.714997       0.242076       5.691196           0.015580
          405              O       6.483819       2.084023      19.011219      -0.462371      26.652496 0.43837162E+03  0.99650797E+04                                 6.910903                            6.428284       1.284820       2.483022                    0.999456      25.884229      65.112766       0.762235       0.353492      -1.149015       0.000083       0.025919      -0.011863       0.028505       0.051828       0.004886      -0.002219      -0.234591       0.025633      -0.132702       0.008727       0.123975              6.962657       5.339563       0.742174      -0.070045       9.164838      -0.249502       6.383570           0.047229
          406              O       5.714932       4.105125      18.909256      -0.475200      26.628264 0.42176783E+03  0.95262990E+04                                 6.932506                            6.292238       0.815434       2.301490                    0.999680      26.714276      67.696895       0.770348       0.352021      -1.146499       0.010199      -0.014171      -0.000747       0.017475      -0.153739       0.006555       0.018877       0.066398       0.010709      -0.161215       0.005416       0.155799              7.075954       7.692121      -2.872551      -0.257475       7.608164       0.365332       5.927578           0.061600
          407              O       7.855382       3.763826      18.972376      -0.459912      24.331222 0.40051993E+03  0.89386211E+04                                 6.507162                            6.144602       0.825883       2.317649                    0.999096      26.284738      66.413971       0.776363       0.353504      -1.144219      -0.022401      -0.017668       0.003200       0.028709       0.086211       0.001445       0.010503       0.243806       0.046251      -0.157546       0.015782       0.141763              6.403133       8.348259       1.100478      -0.112278       5.317797       0.006467       5.543344           0.046469
          408              O      -0.589232      11.617523      17.404090      -0.462371      26.652690 0.43837567E+03  0.99652123E+04                                 6.911020                            6.428386       1.284802       2.483012                    0.999456      25.884000      65.112693       0.762215       0.353499      -1.149007      -0.000087       0.025918       0.011899       0.028519      -0.051810       0.004885       0.002212      -0.234508       0.025498      -0.132634       0.008682       0.123952              6.962779       5.339637      -0.742187      -0.070053       9.165011       0.249500       6.383690           0.047167
          409              O       0.179655      13.638625      17.506053      -0.475192      26.629161 0.42178634E+03  0.95268495E+04                                 6.932808                            6.292504       0.815359       2.301464                    0.999680      26.714008      67.697333       0.770306       0.352035      -1.146484      -0.010205      -0.014173       0.000781       0.017482       0.153668       0.006559      -0.018872       0.066363       0.010529      -0.161115       0.005358       0.155757              7.076263       7.692438       2.872689      -0.257501       7.608513      -0.365364       5.927838           0.061555
          410              O      13.208204      13.297326      17.442933      -0.459900      24.331908 0.40053564E+03  0.89390776E+04                                 6.507380                            6.144808       0.825813       2.317620                    0.999097      26.284652      66.414587       0.776333       0.353514      -1.144209       0.022406      -0.017671      -0.003165       0.028711      -0.086177       0.001442      -0.010491       0.243729       0.046105      -0.157470       0.015733       0.141736              6.403343       8.348522      -1.100511      -0.112277       5.317968      -0.006471       5.543539           0.046436
          411              O       7.558572      16.982977       5.265654      -0.462358      26.651932 0.43836089E+03  0.99647958E+04                                 6.910915                            6.428302       1.284801       2.483018                    0.999456      25.883553      65.111378       0.762215       0.353502      -1.149004      -0.000089      -0.025922       0.011857       0.028506       0.051798       0.004889      -0.002221      -0.234460       0.025442      -0.132599       0.008664       0.123935              6.962671       5.339552       0.742161      -0.070048       9.164833      -0.249483       6.383628           0.047263
          412              O       8.327459      14.961875       5.367617      -0.475160      26.626038 0.42172310E+03  0.95250493E+04                                 6.932225                            6.291993       0.815419       2.301501                    0.999680      26.712654      67.692239       0.770346       0.352031      -1.146490      -0.010190       0.014166       0.000735       0.017466      -0.153647       0.006547       0.018874       0.066372       0.010434      -0.161078       0.005325       0.155753              7.075670       7.691802      -2.872425      -0.257468       7.607855       0.365317       5.927353           0.061544
          413              O       6.187009      15.303174       5.304497      -0.459889      24.330424 0.40050382E+03  0.89381832E+04                                 6.507093                            6.144545       0.825873       2.317648                    0.999097      26.283970      66.412015       0.776354       0.353512      -1.144212       0.022404       0.017669      -0.003207       0.028712       0.086166       0.001449       0.010497       0.243702       0.046057      -0.157444       0.015717       0.141728              6.403067       8.348135       1.100472      -0.112271       5.317753       0.006473       5.543312           0.046443
          414              O      14.631623       7.449477       6.872783      -0.462353      26.651726 0.43835418E+03  0.99645684E+04                                 6.910704                            6.428098       1.284881       2.483048                    0.999456      25.884044      65.111584       0.762257       0.353485      -1.149022       0.000075      -0.025910      -0.011895       0.028510      -0.051841       0.004884       0.002210      -0.234650       0.025702      -0.132746       0.008750       0.123996              6.962462       5.339404      -0.742163      -0.070049       9.164583       0.249470       6.383399           0.047185
          415              O      13.862736       5.428375       6.770820      -0.475203      26.628468 0.42177215E+03  0.95264141E+04                                 6.932495                            6.292232       0.815450       2.301495                    0.999680      26.714614      67.697657       0.770357       0.352016      -1.146504       0.010204       0.014172      -0.000778       0.017481       0.153772       0.006561      -0.018875       0.066406       0.010819      -0.161267       0.005452       0.155814              7.075943       7.692090       2.872529      -0.257492       7.608144      -0.365353       5.927595           0.061760
          416              O       0.834187       5.769674       6.833940      -0.459916      24.331301 0.40052156E+03  0.89386591E+04                                 6.507129                            6.144574       0.825876       2.317644                    0.999096      26.285012      66.414487       0.776374       0.353500      -1.144224      -0.022404       0.017664       0.003169       0.028705      -0.086229       0.001437      -0.010504       0.243841       0.046330      -0.157584       0.015809       0.141775              6.403103       8.348199      -1.100474      -0.112271       5.317764      -0.006476       5.543346           0.046581

******************************************************
Auxiliary information for the entire system
The total spin magnetic moment of the unit cell is   7.069599
The total net atomic charge of the unit cell is   -0.000005
Accuracy of reproducing the electrostatic potential in the unit cell:
  The inner radius (bohr) =    5.0000
  The outer radius (bohr) =   12.0000
  Valid grid points have density less than (e/(bohr^3)) =    0.0001
  The number of valid grid points were=       241419
  The rms potential error without charges in kcal/mol is=      7.59397
  The rms potential error with partial charges in kcal/mol is=      2.11077
  The RRMSE value at monopole order=      0.27795
  The rms potential error with partial charges and cloud penetration in kcal/mol is=      2.10316
  The RRMSE value at monopole order with cloud penetration is=      0.27695
  The rms potential error with partial charges and atomic dipoles in kcal/mol is=      1.02291
  The RRMSE value at dipole order=      0.13470
  The rms potential error with partial charges, atomic dipoles and cloud penetration in kcal/mol is=      1.01269
  The RRMSE value at dipole order with cloud penetration=      0.13335

******************************************************
The electron densities and ab initio electrostatic potential were computed in VASP using the PBE functional and
projector augmented wave method. See the main text of the journal article for a description of computational details.
The atomic charges, dipoles, and quadrupoles were computed with the DDEC6 method as described in
(a) T. A. Manz and N. Gabaldon Limas, RSC Adv. 6 (2016) 47771-47801 DOI: 10.1039/c6ra04656h
(b) N. Gabaldon Limas and T. A. Manz, RSC Adv. 8 (2018) 2678-2707 DOI: 10.1039/c7ra11829e.
For each atom in the material, the electron cloud parameters were fit to the spherically averaged atom-in-material
electron density using radial positions for which this density was between 10^-4 and 10^-2 electrons per cubic bohr.
The polarizabilities, dispersion coefficients, and quantum Drude oscillator (QDO) parameters were fit using the MCLF method.
The magnetic structure of the system was optimized in VASP from the default ferromagnetic initial guess using spin polarization.
The atomic spin moments (ASMs) were computed on this optimized magnetic structure using the DDEC6 partition as inputs
to the method of T. A. Manz and D. S. Sholl, J. Chem. Theory Comput. 7 (2011) 4146-4164 DOI: 10.1021/ct200539n.
The RMSE and RRMSE were computed using a uniform grid with Ewald summation.
