# Supplementary material for: A collection of forcefield precursors for metal–organic frameworks
Source: RSC Adv. 2019 Nov 13;9(63):36492–507. doi: 10.1039/c9ra07327b (PMC9075174; doi:10.1039/c9ra07327b)
Supplement: RA-009-C9RA07327B-s4997 [file RA-009-C9RA07327B-s4997.xyz]

  412
jmolscript: load "" {1 1 1} spacegroup "x,y,z" unitcell [{      9.570000     0.000000     0.000000 }, {      0.000000    23.288000     0.000000 }, {      0.000000    -6.552459    23.303307 }]
Cu     9.160882    13.791492    12.052703     0.878646
Cu     5.392886    14.406597     9.894118     0.821288
Cu     3.384143    12.843529    14.455041     0.775190
Cu     4.375882    -0.332180    22.902257     0.880101
Cu     0.607886     5.605174     1.757535     0.823360
Cu     8.169143     0.615782    20.499919     0.771217
Cu     0.409117     2.944049    11.250604     0.879227
Cu     4.177114     2.328944    13.409189     0.823648
Cu     6.185857     3.892012     8.848266     0.770963
Cu     5.194117    17.067721     0.401050     0.877766
Cu     8.962114    11.130367    21.545772     0.821359
Cu     1.400857    16.119759     2.803388     0.773110
P      7.840701    16.024471    10.159776     1.267089
P      2.814537    15.070090    11.306998     1.225847
P      0.779955    11.498937    13.901588     1.263871
P      5.770710    12.487514    12.699836     1.248988
P      3.055701     3.987300     1.491878     1.266690
P      7.599537     4.941681     0.344656     1.225362
P      5.564955     1.960374    21.053373     1.262927
P      0.985710     0.971797    22.255124     1.247484
P      1.729299     0.711070    13.143531     1.267427
P      6.755463     1.665451    11.996309     1.225537
P      8.790045     5.236604     9.401719     1.263114
P      3.799290     4.248027    10.603471     1.247958
P      6.514299    12.748241    21.811429     1.267385
P      1.970463    11.793860    22.958651     1.226378
P      4.005045    14.775167     2.249934     1.263714
P      8.584290    15.763744     1.048183     1.249305
H      6.772689    15.801302    12.264530     0.148433
H      6.717183    17.332907    11.786813     0.143831
H      3.939969    16.821883    12.395029     0.148236
H      4.626138    15.418884    12.763221     0.155474
H      5.602278    17.511050     9.372590     0.111253
H      4.135197    16.884461     9.339965     0.115494
H      4.013658    19.135411     9.799041     0.107766
H      3.430845    18.295009    11.015473     0.100610
H      5.990820    19.483415    11.104026     0.099614
H      5.204166    18.834046    12.336771     0.084822
H      1.815429    10.319758    12.138693     0.149856
H      1.884333    11.894787    11.854392     0.147938
H      3.884463    12.221677    11.362692     0.149717
H      4.639536    10.820811    11.532807     0.153946
H      3.268155     9.929827    14.660110     0.102335
H      4.712268     9.977792    13.984315     0.113338
H      3.721773     7.910587    13.625444     0.102064
H      2.450877     8.594022    12.958969     0.098840
H      3.715074     9.111019    11.045768     0.090557
H      3.661482     7.536282    11.320747     0.111585
H      8.569935    10.979284    11.176266     0.107614
H      8.829282     9.568381     9.419197     0.138362
H      0.995280    12.614978     7.396470     0.133256
H      0.702438    13.934827     9.253743     0.116441
H      2.445135     6.977244     3.635316     0.108872
H      2.432694     8.837428     5.045166     0.118845
H      8.276136     9.709335     3.882331     0.132111
H      8.361309     7.903511     2.502775     0.092803
H      9.091500     9.399612     6.946716     0.125791
H      1.092894     9.365814     7.207713     0.132711
H      9.416880    11.224626     5.392385     0.116429
H      1.433586    11.084509     5.609106     0.118866
H      7.974681    13.710028    14.865180     0.118834
H      7.583268    15.111687    16.638561     0.137943
H      9.035994    18.162675    14.401444     0.137814
H      0.110055    16.647251    12.784194     0.122345
H      6.584160    -1.962748    20.082790     0.101480
H      6.965046    -3.981616    18.980544     0.115642
H      0.657459    -2.439468    17.330669     0.124235
H      0.384714    -0.569660    18.582057     0.102485
H      9.464730    17.953410    17.845673     0.122288
H     -0.006699    -4.487477    16.489420     0.114036
H      7.243533    17.418777    17.461168     0.111252
H      7.107639    18.527274    16.309985     0.124810
H      1.987689    -2.341990    22.690430     0.148733
H      1.932183    -3.873596    23.168148     0.143801
H      8.724969    -3.362572    22.559932     0.148411
H      9.411138    -1.959572    22.191739     0.156610
H      0.817278     2.500721     2.279063     0.111354
H      8.920197     3.127310     2.311688     0.115697
H      8.798658     0.876360     1.852613     0.107775
H      8.215845     1.716761     0.636180     0.100633
H      1.205820     0.528356     0.547628     0.099507
H      0.419166    -5.374734    22.618190     0.085053
H      6.600429     3.139554    22.816268     0.145712
H      6.669333     1.564524    23.100568     0.146029
H      8.669463     7.790094     0.288961     0.148320
H      9.424536     9.190959     0.118847     0.150630
H      8.053155     3.529484    20.294850     0.101042
H      9.497268     3.481520    20.970646     0.111733
H      8.506773     5.548725    21.329517     0.099852
H      7.235877     4.865290    21.995991     0.098381
H      8.500074    10.900751     0.605886     0.091160
H      8.446482    12.475489     0.330907     0.110681
H      3.784935     9.032487     0.475387     0.107614
H      4.044282    10.443390     2.232457     0.137981
H      5.780280     7.396793     4.255184     0.133672
H      5.487438     6.076943     2.397910     0.116536
H      7.230135    13.034526     8.016338     0.108850
H      7.217694    11.174343     6.606488     0.118849
H      3.491136    10.302436     7.769323     0.132196
H      3.576309    12.108260     9.148878     0.092508
H      4.306500    10.612159     4.704938     0.125330
H      5.877894    10.645956     4.443941     0.132525
H      4.631880     8.787145     6.259268     0.116808
H      6.218586     8.927262     6.042548     0.119317
H      3.189681    -0.250717    20.089781     0.119249
H      2.798268    -1.652375    18.316399     0.138313
H      4.250994    -4.703363    20.553517     0.137586
H      4.895055    -3.187939    22.170766     0.122271
H      1.799160    15.422059    14.872171     0.102592
H      2.180046    17.440928    15.974417     0.117003
H      5.442459    15.898779    17.624291     0.125355
H      5.169714    14.028971    16.372903     0.103492
H      4.679730    -4.494099    17.109288     0.123229
H      4.778301    17.946788    18.465540     0.114561
H      2.458533    -3.959465    17.493793     0.111495
H      2.322639    -5.067962    18.644976     0.124699
H      2.797311     0.934239    11.038777     0.148792
H      2.852817    -0.597366    11.516494     0.143602
H      5.630031    -0.086342    10.908278     0.148478
H      4.943862     1.316657    10.540086     0.156923
H      3.967722    -0.775509    13.930717     0.111498
H      5.434803    -0.148920    13.963342     0.115604
H      5.556342    -2.399870    13.504266     0.107701
H      6.139155    -1.559468    12.287834     0.100563
H      3.579180    -2.747874    12.199281     0.099616
H      4.365834    -2.098505    10.966536     0.085137
H      7.754571     6.415783    11.164614     0.145631
H      7.685667     4.840754    11.448915     0.146190
H      5.685537     4.513864    11.940615     0.148863
H      4.930464     5.914730    11.770500     0.150624
H      6.301845     6.805714     8.643197     0.101012
H      4.857732     6.757749     9.318992     0.111697
H      5.848227     8.824954     9.677863     0.099726
H      7.119123     8.141519    10.344338     0.098472
H      5.854926     7.624522    12.257539     0.091288
H      5.908518     9.199259    11.982560     0.110939
H      1.000065     5.756257    12.127041     0.107142
H      0.740718     7.167160    13.884110     0.137693
H      8.574720     4.120563    15.906837     0.133409
H      8.867562     2.800714    14.049564     0.116277
H      7.124865     9.758297    19.667991     0.108878
H      7.137306     7.898113    18.258141     0.118889
H      1.293864     7.026206    19.420976     0.132239
H      1.208691     8.832030    20.800532     0.092572
H      0.478500     7.335929    16.356591     0.125209
H      8.477106     7.369727    16.095594     0.132423
H      0.153120     5.510915    17.910922     0.116827
H      8.136414     5.651032    17.694201     0.119309
H      1.595319     3.025513     8.438127     0.118931
H      1.986732     1.623854     6.664746     0.138007
H      0.534006    -1.427134     8.901863     0.137347
H      9.459945     0.088290    10.519113     0.122067
H      2.985840    18.698289     3.220517     0.102607
H      2.604954    20.717157     4.322763     0.116991
H      8.912541    19.175009     5.972638     0.125328
H      9.185286    17.305201     4.721250     0.103493
H      0.105270    -1.217869     5.457634     0.123228
H      0.006699    21.223018     6.813887     0.114587
H      2.326467    -0.683236     5.842139     0.111405
H      2.462361    -1.791733     6.993322     0.124628
H      7.582311    19.077531     0.612877     0.148473
H      7.637817    20.609137     0.135159     0.143540
H      0.845031    20.098113     0.743375     0.148261
H      0.158862    18.695113     1.111568     0.155842
H      8.752722    14.234820    21.024244     0.111411
H      0.649803    13.608231    20.991619     0.115420
H      0.771342    15.859181    21.450694     0.107670
H      1.354155    15.018780    22.667127     0.100552
H      8.364180    16.207185    22.755679     0.099722
H      9.150834    22.110275     0.685117     0.084949
H      2.969571    13.595987     0.487039     0.149730
H      2.900667    15.171017     0.202739     0.147861
H      0.900537     8.945447    23.014346     0.150080
H      0.145464     7.544582    23.184460     0.153843
H      1.516845    13.206057     3.008457     0.102243
H      0.072732    13.254021     2.332661     0.113162
H      1.063227    11.186816     1.973790     0.101856
H      2.334123    11.870251     1.307316     0.098760
H      1.069926     5.834790    22.697421     0.090655
H      1.123518     4.260052    22.972400     0.111796
H      5.785065     7.703054    22.827920     0.107225
H      5.525718     6.292151    21.070850     0.138139
H      3.789720     9.338748    19.048123     0.133029
H      4.082562    10.658598    20.905397     0.116218
H      2.339865     3.701015    15.286969     0.108945
H      2.352306     5.561198    16.696819     0.118879
H      6.078864     6.433105    15.533984     0.132157
H      5.993691     4.627281    14.154429     0.092875
H      5.263500     6.123382    18.598369     0.125682
H      3.692106     6.089585    18.859366     0.132601
H      4.938120     7.948396    17.044039     0.116403
H      3.351414     7.808279    17.260759     0.118833
H      6.380319    16.986258     3.213526     0.118556
H      6.771732    18.387916     4.986908     0.137748
H      5.319006    21.438904     2.749790     0.137598
H      4.674945    19.923480     1.132541     0.122148
H      7.770840     1.313482     8.431136     0.101536
H      7.389954    -0.705387     7.328890     0.115644
H      4.127541     0.836762     5.679016     0.124143
H      4.400286     2.706570     6.930404     0.102369
H      4.890270    21.229640     6.194019     0.122281
H      4.791699    -1.211247     4.837767     0.113984
H      7.111467    20.695006     5.809514     0.111202
H      7.247361    21.803503     4.658331     0.124725
C      6.620526    16.394435    11.488530    -0.440147
C      4.233768    15.951974    12.026837    -0.428809
C      4.824237    17.270972     9.936530    -0.122943
C      4.268220    18.539152    10.544746    -0.177740
C      5.092197    19.343059    11.495521    -0.173621
C      1.989603    11.202834    12.551161    -0.441081
C      4.337124    11.630668    12.015185    -0.443135
C      3.741870     9.952998    13.790897    -0.130186
C      3.435630     8.657254    13.040531    -0.173711
C      4.017486     8.395424    11.660975    -0.188040
C      8.984316    11.321199    10.390945     0.122329
C      9.135522    10.464978     9.344626    -0.210413
C      0.155991    10.888737     8.177130     0.172700
C      0.581856    12.250066     8.172470    -0.217926
C      0.398112    13.034016     9.277047     0.113901
C      1.673793     7.529383     3.684253     0.116888
C      1.661352     8.648200     4.525502    -0.209576
C      0.611523     9.456719     4.623376     0.191904
C      9.055134     9.167238     3.847376    -0.210680
C      9.120210     8.081528     3.045742     0.101473
C      0.331122     9.964776     7.007304    -0.236192
C      0.575157    10.590511     5.618427    -0.244853
C      8.223501    14.623218    14.781288     0.127864
C      7.928745    15.461465    15.825276    -0.208643
C      8.144070    16.837803    15.676135     0.174024
C      8.822583    17.243295    14.515630    -0.220445
C      9.187200    16.344783    13.536891     0.104464
C      7.358373    -2.061586    19.539823     0.116475
C      7.575612    -3.265205    18.859366    -0.217021
C      8.635968    -3.434165    18.027438     0.184446
C      9.485784    -2.382335    17.922573    -0.194112
C      9.301083    -1.256735    18.640315     0.103802
C      8.971875    -4.715715    17.251438    -0.235900
C      7.720119    17.867667    16.717792    -0.235147
C      1.835526     3.617335     0.163123    -0.440314
C      9.018768    -2.492662    22.928124    -0.428488
C      0.039237     2.740798     1.715123    -0.122965
C      9.053220     1.472619     1.106907    -0.177734
C      0.307197     0.668711     0.156132    -0.173648
C      6.774603     2.256477    22.403799    -0.440540
C      9.122124     1.828643    22.939775    -0.444405
C      8.526870     3.506314    21.164063    -0.128735
C      8.220630     4.802058    21.914430    -0.175135
C      8.802486    11.616347    -0.009321    -0.187452
C      4.199316     8.690571     1.260709     0.122808
C      4.350522     9.546793     2.307027    -0.210394
C      4.940991     9.123034     3.474523     0.172913
C      5.366856     7.761704     3.479184    -0.217256
C      5.183112     6.977755     2.374607     0.114321
C      6.458793    12.482388     7.967401     0.116728
C      6.446352    11.363570     7.126151    -0.209442
C      5.396523    10.555051     7.028277     0.192457
C      4.270134    10.844533     7.804278    -0.210431
C      4.335210    11.930242     8.605911     0.100594
C      5.116122    10.046995     4.644349    -0.236319
C      5.360157     9.421260     6.033226    -0.244723
C      3.438501    -1.163907    20.173673     0.129377
C      3.143745    -2.002154    19.129685    -0.207236
C      3.359070    -3.378492    19.278826     0.174061
C      4.037583    -3.783983    20.439331    -0.220383
C      4.402200    -2.885471    21.418069     0.104521
C      2.573373    15.520897    15.415138     0.116961
C      2.790612    16.724517    16.095594    -0.214780
C      3.850968    16.893476    16.927522     0.186380
C      4.700784    15.841647    17.032387    -0.192228
C      4.516083    14.716047    16.314645     0.103640
C      4.186875    18.175026    17.703522    -0.236285
C      2.935119    -4.408355    18.237168    -0.234880
C      2.949474     0.341106    11.814777    -0.440074
C      5.336232     0.783567    11.276470    -0.428598
C      4.745763    -0.535431    13.366777    -0.123017
C      5.301780    -1.803611    12.758561    -0.177634
C      4.477803    -2.607518    11.807786    -0.173609
C      7.580397     5.532707    10.752146    -0.440252
C      5.232876     5.104873    11.288122    -0.444356
C      5.828130     6.782543     9.512410    -0.128668
C      6.134370     8.078287    10.262776    -0.175300
C      5.552514     8.340117    11.642332    -0.187483
C      0.585684     5.414342    12.912362     0.122705
C      0.434478     6.270563    13.958681    -0.210874
C      9.414009     5.846804    15.126177     0.172532
C      8.988144     4.485475    15.130837    -0.217638
C      9.171888     3.701525    14.026260     0.114272
C      7.896207     9.206158    19.619054     0.116724
C      7.908648     8.087341    18.777805    -0.209415
C      8.958477     7.278822    18.679931     0.192442
C      0.514866     7.568303    19.455931    -0.210473
C      0.449790     8.654013    20.257565     0.100566
C      9.238878     6.770765    16.296003    -0.236262
C      8.994843     6.145030    17.684880    -0.244742
C      1.346499     2.112323     8.522019     0.129094
C      1.641255     1.274076     7.478031    -0.207594
C      1.425930    -0.102262     7.627172     0.173703
C      0.747417    -0.507754     8.787677    -0.220716
C      0.382800     0.390758     9.766416     0.104446
C      2.211627    18.797127     3.763484     0.116680
C      1.994388    20.000746     4.443941    -0.214790
C      0.934032    20.169706     5.275869     0.186279
C      0.084216    19.117876     5.380734    -0.192258
C      0.268917    17.992276     4.662992     0.103341
C      0.598125    21.451256     6.051869    -0.236324
C      1.849881    -1.132126     6.585515    -0.234861
C      7.734474    13.118206    23.140184    -0.439968
C      0.551232    19.228203     0.375183    -0.428848
C      9.530763    13.994743    21.588184    -0.122976
C      0.516780    15.262922    22.196400    -0.177673
C      9.262803    16.066830    23.147175    -0.173571
C      2.795397    14.479064     0.899508    -0.440895
C      0.447876    14.906898     0.363532    -0.442968
C      1.043130    13.229227     2.139244    -0.130160
C      1.349370    11.933483     1.388877    -0.173807
C      0.767514    11.671653     0.009321    -0.188132
C      5.370684     8.044970    22.042598     0.122236
C      5.219478     7.188748    20.996280    -0.210712
C      4.629009     7.612507    19.828784     0.172503
C      4.203144     8.973837    19.824123    -0.218043
C      4.386888     9.757786    20.928700     0.113867
C      3.111207     4.253153    15.335906     0.116975
C      3.123648     5.371971    16.177156    -0.209534
C      4.173477     6.180490    16.275030     0.191871
C      5.299866     5.891008    15.499029    -0.210690
C      5.234790     4.805299    14.697396     0.101426
C      4.453878     6.688546    18.658958    -0.236179
C      4.209843     7.314281    17.270081    -0.244831
C      6.131499    17.899448     3.129634     0.127678
C      6.426255    18.737695     4.173622    -0.208809
C      6.210930    20.114033     4.024481     0.173843
C      5.532417    20.519524     2.863976    -0.220638
C      5.167800    19.621012     1.885238     0.104335
C      6.996627     1.214644     7.888169     0.116453
C      6.779388     0.011024     7.207713    -0.216994
C      5.719032    -0.157935     6.375785     0.184428
C      4.869216     0.893894     6.270920    -0.194178
C      5.053917     2.019494     6.988662     0.103741
C      5.383125    -1.439485     5.599785    -0.235916
C      6.634881    21.143896     5.066139    -0.235146
N      5.269242    16.174137    10.938572     0.038022
N      3.366726    11.238724    13.077816     0.068130
N      9.367116    12.580496    10.409587    -0.192987
N      0.572286     7.241716     2.943208    -0.194997
N      8.847465    15.008477    13.634765    -0.201709
N      8.229243    -1.057643    19.439619    -0.180587
N      0.484242     3.837634     0.713081     0.037258
N      8.151726     2.220587    21.877145     0.050250
N      4.582116     7.431275     1.242066    -0.191501
N      5.357286    12.770054     8.708446    -0.194744
N      4.062465    -1.549166    21.320196    -0.200078
N      3.444243    14.516954    15.515342    -0.175229
N      4.300758     0.561404    12.364735     0.037411
N      6.203274     5.496817    10.225491     0.049043
N      0.202884     4.155045    12.893720    -0.193692
N      8.997714     9.493825    20.360099    -0.195047
N      0.722535     1.727064     9.668542    -0.202147
N      1.340757    17.793184     3.863688    -0.175006
N      9.085758    12.897907    22.590226     0.037509
N      1.418274    14.514954     1.426162     0.067612
N      4.987884     9.304266    22.061241    -0.194526
N      4.212714     3.965487    14.594861    -0.195099
N      5.507535    18.284707     1.983111    -0.203326
N      6.125757     2.218587     7.787965    -0.180974
O      7.075101    15.055564     9.235101    -0.727391
O      9.029295    15.357755    10.868662    -0.655604
O      8.323986    17.244247     9.451821    -0.697711
O      3.489222    14.204714    10.190536    -0.722524
O      2.038410    14.308461    12.322789    -0.760126
O      1.902516    16.147323    10.586692    -0.607116
O      1.553211    12.485956    14.837216    -0.730198
O      9.147963    12.203051    13.201323    -0.641942
O      0.371316    10.236148    14.564567    -0.707378
O      5.194596    13.243433    13.907414    -0.732389
O      6.760248    11.349329    13.189672    -0.646289
O      6.415728    13.338448    11.656314    -0.769471
O      2.290101     4.956206     2.416553    -0.727648
O      4.244295     4.654016     0.782991    -0.653922
O      3.538986     2.767523     2.199832    -0.695820
O      8.274222     5.807057     1.461117    -0.721054
O      6.823410    -0.849150    22.632172    -0.755606
O      6.687516     3.864447     1.064961    -0.604999
O      6.338211     0.973356    20.117745    -0.738016
O      4.362963     1.256260    21.753637    -0.638957
O      5.156316     3.223163    20.390394    -0.706702
O      0.409596     0.215878    21.047547    -0.736225
O      1.975248     2.109982    21.765289    -0.635150
O      1.630728     6.673322    -0.004661    -0.766977
O      2.494899     1.679977    14.068206    -0.727134
O      0.540705     1.377786    12.434645    -0.654952
O      1.246014    -0.508706    13.851486    -0.699719
O      6.080778     2.530827    13.112771    -0.722260
O      7.531590     2.427080    10.980518    -0.754996
O      7.667484     0.588218    12.716615    -0.601205
O      8.016789     4.249585     8.466091    -0.735850
O      0.422037     4.532490    10.101984    -0.639782
O      9.198684     6.499393     8.738740    -0.709084
O      4.375404     3.492108     9.395893    -0.737195
O      2.809752     5.386212    10.113635    -0.630116
O      3.154272     3.397093    11.646993    -0.766535
O      7.279899    11.779335    20.886754    -0.727100
O      5.325705    12.081525    22.520316    -0.654631
O      6.031014    13.968018    21.103475    -0.700495
O      1.295778    10.928484    21.842190    -0.724322
O      2.746590    17.584691     0.671135    -0.759809
O      2.882484    12.871094    22.238346    -0.603872
O      3.231789    15.762185     3.185562    -0.728601
O      5.207037    15.479281     1.549670    -0.641812
O      4.413684    13.512378     2.912913    -0.709357
O      9.160404    16.519663     2.255760    -0.732898
O      7.594752    14.625559     1.538018    -0.640778
O      7.939272    16.614678     0.004661    -0.769005

The following XYZ coordinates are in angstroms. Other properties are in atomic units.
The sperically averaged electron density of each atom fit to a function of the form exp(a - br)
eigen_1, eigen_2 and eigen_3 are the three eigenvalues of traceless quadrupole moment tensor
  atom number  atomic symbol              X              Y              Z     net charge C6 coefficient C8 coefficient C10 coefficient fluctuating dipole atomic polarizability isotropic forcefield polarizability              a              b squared Pearson coefficient          <r^3>          <r^4>         wp_QDO          m_QDO          q_QDO       dipole_x       dipole_y       dipole_z         dipole            Qxy            Qxz            Qyz     Q(x^2-y^2)  Q(3z^2 - R^2)        eigen_1        eigen_2        eigen_3 static polarizability      alpha(xx)      alpha(xy)      alpha(xz)      alpha(yy)      alpha(yz)      alpha(zz) atomic spin moment
            1             Cu       9.160882      13.791492      12.052703       0.878646      59.055328 0.10577428E+04  0.28843956E+05                                12.836404                           11.048943       1.510361       2.414214                    0.996454      40.032443      97.351876       0.518966       0.432805      -1.134868       0.013729       0.004562      -0.000303       0.014470       0.051605      -0.001229      -0.095932      -0.052903      -0.091868      -0.106255      -0.016176       0.122431             14.750913      12.615627      -3.057035       0.413207      16.136431       2.824865      15.500681           0.372162
            2             Cu       5.392886      14.406597       9.894118       0.821288      52.717477 0.97960760E+03  0.26371987E+05                                12.070350                           10.750413       1.217718       2.309489                    0.994929      41.345652     101.987290       0.514264       0.442415      -1.121536       0.033629      -0.040785       0.020427       0.056670       0.027571      -0.027134      -0.033065       0.205069      -0.104127      -0.102318      -0.027293       0.129611             13.347540      14.178395       1.144623      -1.340547      15.306776       3.849386      10.557450           0.618294
            3             Cu       3.384143      12.843529      14.455041       0.775190      55.239757 0.98757580E+03  0.26731923E+05                                12.591220                           10.896482       1.122882       2.264037                    0.996004      42.507828     106.324915       0.501895       0.450851      -1.112430      -0.017555       0.042646      -0.010977       0.047406       0.017488      -0.012131      -0.044566       0.202767      -0.100223      -0.110822      -0.010496       0.121318             14.118126      15.354672       2.637352      -1.344241      15.472444       4.987641      11.527261           0.022047
            4             Cu       4.375882      -0.332180      22.902257       0.880101      58.989583 0.10564533E+04  0.28798994E+05                                12.825880                           11.041571       1.507457       2.413628                    0.996456      40.012892      97.276596       0.519202       0.432756      -1.134941       0.014380      -0.004439       0.000058       0.015050      -0.050060       0.000295      -0.095514      -0.051764      -0.090849      -0.105784      -0.014887       0.120671             14.736120      12.606261       3.057391      -0.416278      16.117489       2.816903      15.484610           0.276716
            5             Cu       0.607886       5.605174       1.757535       0.823360      52.577437 0.97652980E+03  0.26266510E+05                                12.046575                           10.731699       1.222383       2.311597                    0.994924      41.293073     101.789141       0.514881       0.442265      -1.121714       0.033255       0.040774      -0.019803       0.056219      -0.027713       0.026766      -0.034544       0.204124      -0.098976      -0.103497      -0.024913       0.128410             13.318336      14.143169      -1.143277       1.336867      15.274220       3.839309      10.537619           0.636704
            6             Cu       8.169143       0.615782      20.499919       0.771217      55.528168 0.99293681E+03  0.26918765E+05                                12.643264                           10.931525       1.130934       2.265080                    0.995930      42.581909     106.661805       0.500612       0.451306      -1.111930      -0.018210      -0.042705       0.012562       0.048095      -0.020196       0.015266      -0.041430       0.206699      -0.108641      -0.109310      -0.016483       0.125793             14.186224      15.413665      -2.656101       1.346421      15.561734       5.032374      11.583272           0.649166
            7             Cu       0.409117       2.944049      11.250604       0.879227      59.029416 0.10570376E+04  0.28818950E+05                                12.830754                           11.043618       1.513634       2.415207                    0.996483      40.028271      97.321284       0.519224       0.432677      -1.134991      -0.014565      -0.004480       0.000045       0.015238       0.050281       0.000063      -0.096288      -0.052395      -0.091030      -0.106652      -0.014832       0.121484             14.744057      12.608709      -3.060745       0.415928      16.127955       2.821364      15.495508          -0.382421
            8             Cu       4.177114       2.328944      13.409189       0.823648      52.563863 0.97618263E+03  0.26254262E+05                                12.043278                           10.728815       1.224078       2.312166                    0.994929      41.289614     101.767680       0.515031       0.442185      -1.121790      -0.033052       0.040748      -0.019677       0.056036       0.027446      -0.026491      -0.035450       0.202636      -0.095806      -0.103813      -0.023321       0.127134             13.314738      14.140641       1.144147      -1.336563      15.269644       3.837692      10.533930           0.645709
            9             Cu       6.185857       3.892012       8.848266       0.770963      55.541708 0.99320707E+03  0.26927779E+05                                12.644678                           10.932425       1.133069       2.265590                    0.995937      42.589446     106.682149       0.500635       0.451258      -1.111966       0.018011      -0.042917       0.012772       0.048263       0.020501      -0.015396      -0.041800       0.206315      -0.108190      -0.109518      -0.016134       0.125652             14.188294      15.414296       2.657350      -1.345966      15.565864       5.034385      11.584722           0.663159
           10             Cu       5.194117      17.067721       0.401050       0.877766      59.092770 0.10583959E+04  0.28866077E+05                                12.840798                           11.051400       1.514858       2.415331                    0.996472      40.048208      97.395896       0.518978       0.432731      -1.134923      -0.013924       0.004616      -0.000281       0.014672      -0.051392       0.000460      -0.096612      -0.053237      -0.091922      -0.107096      -0.015632       0.122727             14.757446      12.618480       3.059265      -0.412832      16.143546       2.829273      15.510311          -0.408628
           11             Cu       8.962114      11.130367      21.545772       0.821359      52.711601 0.97939857E+03  0.26365201E+05                                12.070186                           10.749805       1.218726       2.309816                    0.994929      41.339772     101.973685       0.514235       0.442459      -1.121497      -0.033430      -0.040761       0.020342       0.056505      -0.027531       0.027273      -0.033474       0.203546      -0.101850      -0.102175      -0.026466       0.128642             13.347785      14.179385      -1.145301       1.341107      15.306671       3.850229      10.557300           0.639850
           12             Cu       1.400857      16.119759       2.803388       0.773110      55.316234 0.98926150E+03  0.26793359E+05                                12.613878                           10.914655       1.114070       2.261134                    0.995989      42.505608     106.407642       0.500783       0.451586      -1.111796       0.017419       0.042786      -0.011256       0.047547      -0.019108       0.014025      -0.040889       0.203589      -0.105928      -0.107771      -0.015540       0.123311             14.144859      15.381623      -2.643912       1.346070      15.503932       4.999737      11.549023           0.001342
           13              P       7.840701      16.024471      10.159776       1.267089      73.243862 0.13574310E+04  0.41840639E+05                                13.935504                           11.494377       0.159304       1.840226                    0.999393      50.233292     158.070732       0.544429       0.364993      -1.115131       0.079942      -0.042256      -0.071739       0.115424      -0.008277      -0.008079       0.064726       0.080487       0.021805      -0.087942       0.030480       0.057462             15.596077      19.828755      -0.298613       1.235387      14.700705      -1.790790      12.258770           0.009095
           14              P       2.814537      15.070090      11.306998       1.225847      67.907344 0.13062687E+04  0.39931611E+05                                13.708395                           11.670430       0.242188       1.855791                    0.999587      51.090387     160.797493       0.512447       0.390996      -1.094659      -0.055772      -0.073609      -0.037038       0.099501       0.011466       0.021448       0.038528      -0.004111       0.029193      -0.036748      -0.015366       0.052114             15.208521      20.631703       1.788214      -2.636758      13.348810      -0.648125      11.645051          -0.000336
           15              P       0.779955      11.498937      13.901588       1.263871      74.624764 0.13909201E+04  0.43115663E+05                                14.098290                           11.632909       0.151167       1.835750                    0.999289      50.494575     159.110091       0.541586       0.364843      -1.115744      -0.090595       0.042835       0.075809       0.125655      -0.011407      -0.013581       0.070922       0.074078       0.038009      -0.091636       0.022604       0.069032             15.938799      19.684170      -0.396562       1.167405      15.838999      -2.185168      12.293227           0.001937
           16              P       5.770710      12.487514      12.699836       1.248988      64.911837 0.12604786E+04  0.38267028E+05                                13.356558                           11.525179       0.228906       1.851945                    0.999768      50.990015     160.990309       0.510535       0.395177      -1.089545       0.069997       0.078907       0.029074       0.109413       0.013863       0.027797       0.053463       0.013795       0.000175      -0.058394      -0.007042       0.065436             14.632378      18.010376       1.320311      -2.529743      13.766856      -0.480307      12.119902          -0.001887
           17              P       3.055701       3.987300       1.491878       1.266690      73.254492 0.13580253E+04  0.41862044E+05                                13.936023                           11.496506       0.158504       1.840018                    0.999394      50.229810     158.047175       0.544425       0.364968      -1.115190       0.080016       0.042457       0.071996       0.115710       0.008796       0.008015       0.064216       0.080953       0.023285      -0.087665       0.030229       0.057435             15.595108      19.828422       0.301102      -1.235054      14.696368      -1.790487      12.260534           0.008988
           18              P       7.599537       4.941681       0.344656       1.225362      67.929912 0.13073162E+04  0.39967748E+05                                13.706319                           11.671480       0.244386       1.856601                    0.999585      51.070682     160.692609       0.512713       0.390753      -1.094936      -0.054739       0.073845       0.036779       0.099005      -0.010273      -0.022475       0.037640      -0.006523       0.029868      -0.036211      -0.015495       0.051706             15.203615      20.617247      -1.788357       2.634719      13.348890      -0.651216      11.644707          -0.000020
           19              P       5.564955       1.960374      21.053373       1.262927      74.618600 0.13904130E+04  0.43104292E+05                                14.105761                           11.635873       0.140786       1.832811                    0.999277      50.520103     159.298478       0.541058       0.365162      -1.115286      -0.090302      -0.042518      -0.077114       0.126130       0.014608       0.011608       0.066693       0.075675       0.029332      -0.088406       0.023279       0.065127             15.950607      19.712518       0.389870      -1.166329      15.841789      -2.180523      12.297514           0.008854
           20              P       0.985710       0.971797      22.255124       1.247484      64.893166 0.12599735E+04  0.38246252E+05                                13.353840                           11.521686       0.223376       1.850978                    0.999757      50.939039     160.795776       0.510713       0.395095      -1.089647       0.071141      -0.077429      -0.031310       0.109711      -0.013003      -0.024944       0.046566       0.007638       0.006552      -0.049308      -0.009322       0.058631             14.632390      18.023106      -1.336962       2.539244      13.755390      -0.478832      12.118674           0.003120
           21              P       1.729299       0.711070      13.143531       1.267427      73.237159 0.13572700E+04  0.41836195E+05                                13.936960                           11.495614       0.156328       1.839370                    0.999392      50.235472     158.100259       0.544240       0.365115      -1.114992      -0.080164       0.043143       0.071574       0.115803      -0.008608      -0.008488       0.064053       0.079599       0.024272      -0.087041       0.029381       0.057660             15.597051      19.825610      -0.299413       1.234179      14.703095      -1.794388      12.262449           0.003410
           22              P       6.755463       1.665451      11.996309       1.225537      67.926203 0.13073187E+04  0.39967464E+05                                13.705703                           11.671419       0.242806       1.856291                    0.999579      51.058240     160.647752       0.512724       0.390748      -1.094950       0.054770       0.073609       0.037211       0.099009       0.010773       0.022537       0.036791      -0.006254       0.029689      -0.035325      -0.015878       0.051202             15.202890      20.616984       1.789735      -2.635608      13.347420      -0.650089      11.644268           0.000241
           23              P       8.790045       5.236604       9.401719       1.263114      74.620553 0.13902683E+04  0.43100206E+05                                14.107279                           11.636070       0.139559       1.832466                    0.999275      50.524989     159.332964       0.540979       0.365212      -1.115208       0.090204      -0.042838      -0.076745       0.125943      -0.014358      -0.011579       0.066516       0.074237       0.029885      -0.087739       0.022814       0.064924             15.953039      19.712248      -0.390299       1.165824      15.847871      -2.183719      12.298999           0.004919
           24              P       3.799290       4.248027      10.603471       1.247958      64.874007 0.12596238E+04  0.38233332E+05                                13.352644                           11.521135       0.219706       1.850196                    0.999751      50.915152     160.720360       0.510651       0.395167      -1.089587      -0.071120      -0.077072      -0.032113       0.109679       0.014051       0.025348       0.044792       0.007245       0.004792      -0.047498      -0.010445       0.057943             14.631095      18.021870       1.339253      -2.540730      13.753376      -0.477796      12.118038           0.004194
           25              P       6.514299      12.748241      21.811429       1.267385      73.226271 0.13568762E+04  0.41821975E+05                                13.936814                           11.494669       0.156066       1.839339                    0.999390      50.233058     158.100507       0.544199       0.365161      -1.114931      -0.079987      -0.043066      -0.071335       0.115504       0.008377       0.008470       0.064030       0.079082       0.022823      -0.086820       0.029431       0.057389             15.597869      19.827915       0.296848      -1.234666      14.704931      -1.792835      12.260762           0.003381
           26              P       1.970463      11.793860      22.958651       1.226378      67.894459 0.13059962E+04  0.39921740E+05                                13.707971                           11.670258       0.239962       1.855279                    0.999583      51.078938     160.765489       0.512375       0.391066      -1.094595       0.055744      -0.073311      -0.037553       0.099459      -0.012109      -0.021626       0.037460      -0.003993       0.029252      -0.035610      -0.015987       0.051596             15.207945      20.630602      -1.789067       2.638737      13.347235      -0.647257      11.646000           0.000817
           27              P       4.005045      14.775167       2.249934       1.263714      74.572863 0.13897196E+04  0.43070991E+05                                14.096033                           11.631063       0.148690       1.835252                    0.999288      50.467973     159.034696       0.541384       0.365042      -1.115544       0.090332       0.043570       0.075760       0.125689       0.011542       0.014186       0.071060       0.072475       0.039563      -0.091223       0.021398       0.069825             15.936014      19.676914       0.394234      -1.167543      15.839636      -2.186975      12.291492          -0.001769
           28              P       8.584290      15.763744       1.048183       1.249305      64.846884 0.12591817E+04  0.38217712E+05                                13.349552                           11.520461       0.224524       1.851273                    0.999762      50.924333     160.760507       0.510561       0.395260      -1.089491      -0.069540       0.078866       0.029840       0.109298      -0.014911      -0.028475       0.052210       0.013169      -0.002026      -0.057143      -0.008222       0.065365             14.623860      17.998272      -1.320261       2.531157      13.757616      -0.479640      12.115691          -0.001224
           29              H       6.772689      15.801302      12.264530       0.148433       1.064099 0.86889295E+01  0.89250955E+02                                 1.871549                            1.836586      -1.720221       2.064976                    0.991486       4.233077      13.136645       0.409611       1.455753      -0.669763      -0.001034      -0.018149       0.023019       0.029331       0.004686       0.000138      -0.007057       0.003554       0.009231      -0.009568       0.001126       0.008442              1.892086       1.819010      -0.175869       0.287126       1.915135      -0.374308       1.942113          -0.000082
           30              H       6.717183      17.332907      11.786813       0.143831       1.096593 0.88485251E+01  0.90168771E+02                                 1.840741                            1.801999      -1.322028       2.256272                    0.994205       3.815061      11.319773       0.436769       1.376162      -0.687802       0.001027       0.023254       0.002388       0.023399       0.004570       0.007190      -0.001644       0.005950      -0.029220      -0.012972       0.001094       0.011878              1.863245       1.624346      -0.073259       0.103587       2.462365       0.146556       1.503026           0.001998
           31              H       3.939969      16.821883      12.395029       0.148236       1.025934 0.81737834E+01  0.81309823E+02                                 1.735647                            1.713853      -1.109182       2.357877                    0.997155       3.604849      10.421649       0.456910       1.347582      -0.694377      -0.007774       0.023770       0.006179       0.025761      -0.004361      -0.011417       0.000264      -0.005614      -0.013276      -0.014448       0.003292       0.011155              1.746099       1.505149      -0.159693      -0.109230       2.196449       0.078594       1.536698           0.001637
           32              H       4.626138      15.418884      12.763221       0.155474       1.006490 0.81822437E+01  0.82617428E+02                                 1.795280                            1.779014      -1.594663       2.133292                    0.991827       4.006702      12.242606       0.418205       1.450500      -0.671796       0.013271      -0.014309       0.022454       0.029750      -0.003226      -0.001736      -0.002248       0.010378       0.011222      -0.008551       0.003246       0.005305              1.792488       1.629044      -0.139748       0.130541       1.868109      -0.371692       1.880311          -0.000120
           33              H       5.602278      17.511050       9.372590       0.111253       1.200545 0.97213990E+01  0.99590961E+02                                 1.822912                            1.785767      -1.142047       2.326375                    0.995103       3.658678      10.256052       0.486030       1.230133      -0.720363       0.025011       0.017652      -0.022360       0.037909      -0.000882      -0.002066      -0.010020      -0.004656       0.027374      -0.009404      -0.005642       0.015046              1.818049       2.027430       0.058472      -0.362125       1.632498      -0.132525       1.794219           0.000041
           34              H       4.135197      16.884461       9.339965       0.115494       1.331159 0.10927007E+02  0.11469237E+03                                 1.922867                            1.869104      -1.228974       2.282490                    0.995542       3.667844      10.240285       0.486716       1.198938      -0.728603      -0.033019      -0.005408      -0.026394       0.042616       0.002914       0.015289      -0.001401       0.000108       0.034694      -0.015699      -0.004786       0.020485              1.934747       2.006352       0.309945       0.367993       1.902291       0.213819       1.895600           0.000921
           35              H       4.013658      19.135411       9.799041       0.107766       1.037982 0.77549903E+01  0.73886948E+02                                 1.556674                            1.516611      -0.650166       2.549037                    0.999770       3.225196       8.273698       0.577991       1.112240      -0.750685      -0.001657       0.015918      -0.017192       0.023489       0.001535       0.002469       0.001636      -0.006361       0.010686      -0.005790       0.000524       0.005266              1.570766       1.267121      -0.134152       0.153491       1.759600      -0.335994       1.685578           0.000480
           36              H       3.430845      18.295009      11.015473       0.100610       1.263076 0.10596171E+02  0.11048187E+03                                 1.847979                            1.831597      -1.190110       2.286444                    0.995017       3.791034      10.584554       0.494791       1.187250      -0.729639      -0.021314      -0.010594       0.016946       0.029218      -0.000714      -0.007552       0.004390       0.006444       0.014332      -0.007954      -0.003564       0.011517              1.839052       2.011998       0.266870      -0.254951       1.892392      -0.139153       1.612766          -0.000092
           37              H       5.990820      19.483415      11.104026       0.099614       1.155100 0.95464801E+01  0.96661977E+02                                 1.738535                            1.740872      -0.668582       2.540054                    0.999406       3.485420       9.489026       0.508127       1.190478      -0.731503       0.020384       0.006671      -0.019852       0.029225       0.002898      -0.004416       0.001658      -0.002425      -0.001688      -0.006491       0.002378       0.004113              1.709946       1.927542       0.043211      -0.241069       1.711081       0.013718       1.491216           0.000133
           38              H       5.204166      18.834046      12.336771       0.084822       1.166395 0.94525958E+01  0.95741856E+02                                 1.754935                            1.731190      -0.905637       2.417942                    0.997384       3.672817      10.092342       0.508611       1.188966      -0.729698      -0.007028      -0.013743       0.019844       0.025140      -0.001451      -0.002982      -0.002368      -0.012418       0.012300      -0.009229       0.002643       0.006586              1.765971       1.387093      -0.105148       0.092916       2.077613      -0.317613       1.833207          -0.000053
           39              H       1.815429      10.319758      12.138693       0.149856       0.983824 0.78231246E+01  0.77181513E+02                                 1.705206                            1.690403      -1.116547       2.358086                    0.996149       3.612714      10.493586       0.453254       1.369719      -0.689688      -0.003950      -0.024213      -0.010054       0.026513       0.004018       0.005387       0.005450       0.001296      -0.030430      -0.012828       0.001025       0.011802              1.713215       1.582087      -0.003900       0.108480       2.118207       0.112212       1.439352           0.000152
           40              H       1.884333      11.894787      11.854392       0.147938       1.040668 0.84108644E+01  0.85856673E+02                                 1.852860                            1.813655      -1.733715       2.054495                    0.991821       4.289412      13.351874       0.409141       1.466561      -0.667268       0.002328       0.019835      -0.021312       0.029207       0.004932       0.000398      -0.004808       0.000685       0.008483      -0.007814       0.001091       0.006723              1.883660       1.812264      -0.173704       0.176756       2.018196      -0.394948       1.820520           0.000165
           41              H       3.884463      12.221677      11.362692       0.149717       0.963436 0.76586229E+01  0.76603187E+02                                 1.781316                            1.747246      -1.713702       2.063926                    0.991561       4.272924      13.298799       0.409658       1.494819      -0.662053      -0.014840       0.014175      -0.016994       0.026645      -0.002643      -0.002329      -0.002202       0.011240       0.003856      -0.007664       0.001376       0.006287              1.803026       1.639437      -0.185580       0.114365       1.938826      -0.368633       1.830816           0.000357
           42              H       4.639536      10.820811      11.532807       0.153946       0.901510 0.68472435E+01  0.66099229E+02                                 1.675071                            1.631050      -1.334544       2.258707                    0.993284       3.782550      11.285633       0.435487       1.456967      -0.671327       0.009583      -0.021887      -0.009089       0.025564      -0.002640      -0.014138      -0.002308      -0.001494      -0.001779      -0.015404       0.001783       0.013621              1.707079       1.463016      -0.236424      -0.136853       2.179583       0.211454       1.478637          -0.000126
           43              H       3.268155       9.929827      14.660110       0.102335       1.300859 0.10717359E+02  0.11320319E+03                                 1.968985                            1.910264      -1.185337       2.295147                    0.995038       3.893346      11.308519       0.454156       1.276822      -0.709278      -0.019808      -0.010073       0.030635       0.037846      -0.003473      -0.004864      -0.006462      -0.002443       0.040659      -0.012768      -0.003335       0.016103              1.986237       1.814589      -0.026537      -0.414740       1.725549      -0.105455       2.418573           0.000107
           44              H       4.712268       9.977792      13.984315       0.113338       1.218191 0.10146590E+02  0.10603418E+03                                 1.909431                            1.880293      -1.182676       2.307602                    0.994941       3.822750      11.152492       0.448557       1.306659      -0.703092       0.037073      -0.009221       0.002824       0.038307      -0.007160       0.008372      -0.006912       0.001516      -0.002875      -0.008402      -0.006638       0.015039              1.910385       2.392659       0.049596       0.105207       1.693907      -0.039370       1.644590           0.000729
           45              H       3.721773       7.910587      13.625444       0.102064       0.987664 0.75052580E+01  0.72679229E+02                                 1.647653                            1.604681      -0.819802       2.468447                    0.997931       3.624177      10.151875       0.491607       1.286599      -0.706373       0.013013      -0.020100       0.008987       0.025576      -0.000790       0.001939       0.003790      -0.015568       0.009035      -0.009711       0.000929       0.008782              1.675280       1.403259      -0.192313       0.089180       1.945261      -0.418825       1.677320           0.000050
           46              H       2.450877       8.594022      12.958969       0.098840       1.053510 0.83148424E+01  0.82552004E+02                                 1.718067                            1.687501      -0.930541       2.419320                    0.996805       3.692927      10.451156       0.480361       1.284296      -0.707167      -0.030315       0.002027      -0.008795       0.031630       0.003954       0.005560       0.008458       0.015507      -0.007326      -0.013195      -0.000621       0.013816              1.733562       2.224417       0.041452      -0.026442       1.601029      -0.059299       1.375239           0.000162
           47              H       3.715074       9.111019      11.045768       0.090557       1.087515 0.87049369E+01  0.86942457E+02                                 1.718114                            1.697913      -0.800484       2.468265                    0.998140       3.660773      10.206375       0.493791       1.241928      -0.717050      -0.007262       0.020164      -0.010808       0.024003      -0.006282       0.000101      -0.004062      -0.000493      -0.000453      -0.007359      -0.000249       0.007608              1.729148       1.497229      -0.216972       0.067567       2.057434      -0.303760       1.632779           0.000119
           48              H       3.661482       7.536282      11.320747       0.111585       1.063971 0.81520980E+01  0.80689101E+02                                 1.734479                            1.673014      -1.105933       2.330331                    0.995867       3.756742      10.681028       0.480617       1.287541      -0.705391      -0.008511      -0.026752      -0.008938       0.029461       0.001444      -0.005381       0.001042       0.006028      -0.002745      -0.005493      -0.001637       0.007129              1.760766       1.530364       0.171962      -0.000246       2.291848       0.289609       1.460086           0.000106
           49              H       8.569935      10.979284      11.176266       0.107614       1.055713 0.77405048E+01  0.75843506E+02                                 1.750062                            1.654142      -1.020476       2.390718                    0.997731       3.622822      10.343413       0.471573       1.325586      -0.698296      -0.022592      -0.021354       0.041964       0.052224       0.004782      -0.006498      -0.008065      -0.021588       0.002416      -0.014108      -0.002839       0.016947              1.791924       1.711728       0.173921      -0.355005       1.516119      -0.162300       2.147925           0.000564
           50              H       8.829282       9.568381       9.419197       0.138362       0.965499 0.68808253E+01  0.65207825E+02                                 1.623166                            1.540335      -1.089328       2.374156                    0.996995       3.399752       9.424121       0.499834       1.293068      -0.705414      -0.007006      -0.034209       0.001333       0.034944       0.004571      -0.006117       0.002832      -0.015942       0.023766      -0.015073       0.004977       0.010096              1.656199       1.485548       0.346308      -0.082324       2.080733      -0.093876       1.402318           0.000278
           51              H       0.995280      12.614978       7.396470       0.133256       1.054168 0.76946090E+01  0.73786111E+02                                 1.629060                            1.560727      -0.889779       2.462205                    0.999259       3.186639       8.429479       0.538046       1.187130      -0.732373       0.015901       0.019037      -0.027318       0.036898       0.009619      -0.007910      -0.002143      -0.022949       0.010408      -0.018790       0.003430       0.015360              1.655273       1.502624       0.113624      -0.290447       1.437573      -0.110292       2.025622           0.000304
           52              H       0.702438      13.934827       9.253743       0.116441       1.204020 0.89691611E+01  0.90888695E+02                                 1.894327                            1.769253      -1.215338       2.309681                    0.995164       3.640041      10.459188       0.461837       1.308758      -0.702770       0.017954       0.051805      -0.007459       0.055333       0.008136      -0.006482      -0.008943      -0.018969       0.011902      -0.015085      -0.003379       0.018464              1.943387       1.733827       0.324794       0.026173       2.524742       0.182060       1.571593           0.000141
           53              H       2.445135       6.977244       3.635316       0.108872       1.239824 0.91944931E+01  0.93390310E+02                                 1.890834                            1.760139      -1.257419       2.278488                    0.994428       3.701665      10.515154       0.477238       1.263564      -0.711716       0.038154      -0.031932      -0.000845       0.049761      -0.010356       0.006329      -0.000822       0.006693      -0.001938      -0.011543      -0.001945       0.013489              1.939627       2.312584      -0.500088      -0.109339       1.950260       0.189036       1.556036           0.000395
           54              H       2.432694       8.837428       5.045166       0.118845       1.058230 0.76677095E+01  0.74891252E+02                                 1.744849                            1.640039      -1.060580       2.374455                    0.995965       3.609916      10.262508       0.476724       1.315448      -0.700214       0.024395       0.007285       0.018977       0.031754      -0.002227       0.008963       0.009404       0.002913      -0.018930      -0.016233       0.005271       0.010962              1.798824       2.231593       0.155320       0.400377       1.416727       0.190751       1.748153           0.000391
           55              H       8.276136       9.709335       3.882331       0.132111       0.992592 0.71263228E+01  0.67942893E+02                                 1.641151                            1.559945      -0.881348       2.468047                    0.999028       3.349350       9.229686       0.501699       1.280513      -0.709072      -0.027134       0.019194       0.000158       0.033237      -0.008928       0.006166       0.008079       0.004658      -0.017162      -0.016211       0.004124       0.012087              1.670324       2.038981      -0.356498      -0.061398       1.533230       0.085758       1.438760           0.000375
           56              H       8.361309       7.903511       2.502775       0.092803       1.096813 0.78884262E+01  0.77921988E+02                                 1.806457                            1.675439      -1.253842       2.271263                    0.994212       3.860711      11.190016       0.464663       1.334438      -0.694787      -0.036873      -0.007964      -0.027301       0.046566      -0.006663       0.012887       0.001944       0.008530      -0.010428      -0.014947      -0.001124       0.016072              1.871099       2.122184       0.182380       0.498648       1.523552       0.243636       1.967560           0.000667
           57              H       9.091500       9.399612       6.946716       0.125791       1.064664 0.83610467E+01  0.83268606E+02                                 1.751895                            1.710725      -0.916458       2.441327                    0.997028       3.580074      10.204552       0.468549       1.312595      -0.702118      -0.023985      -0.017177      -0.000152       0.029502       0.009386      -0.001171      -0.002723       0.009590       0.005243      -0.011637       0.001280       0.010357              1.773699       2.049849       0.306464       0.005317       1.604302       0.055756       1.666946           0.000050
           58              H       1.092894       9.365814       7.207713       0.132711       1.069305 0.83584901E+01  0.82759580E+02                                 1.725532                            1.686639      -0.739299       2.527926                    0.999147       3.422875       9.547101       0.484695       1.276285      -0.711136       0.022419      -0.020240       0.007253       0.031062      -0.009705       0.001638      -0.007276       0.004938       0.003571      -0.012460      -0.000137       0.012597              1.743609       1.989494      -0.321076       0.066560       1.605413      -0.035056       1.635920           0.000067
           59              H       9.416880      11.224626       5.392385       0.116429       1.113419 0.86720382E+01  0.86103388E+02                                 1.727941                            1.682944      -0.703844       2.531581                    0.999399       3.411167       9.329862       0.503684       1.224755      -0.723131      -0.022234       0.017050      -0.006578       0.028781      -0.007554       0.003892      -0.004226      -0.001557      -0.001547      -0.007337      -0.003438       0.010775              1.742601       1.872886      -0.322148       0.068480       1.688111      -0.067527       1.666806           0.000123
           60              H       1.433586      11.084509       5.609106       0.118866       1.087045 0.84100513E+01  0.83192089E+02                                 1.723527                            1.674835      -0.707174       2.531755                    0.999327       3.455781       9.556800       0.495047       1.250767      -0.716507       0.025533       0.011785       0.000339       0.028123       0.005447      -0.003529      -0.002254       0.004431      -0.007089      -0.004710      -0.003943       0.008653              1.743607       2.035033       0.297525      -0.047308       1.584142       0.031450       1.611645           0.000073
           61              H       7.974681      13.710028      14.865180       0.118834       1.177967 0.88212132E+01  0.88930299E+02                                 1.868011                            1.757064      -1.055956       2.390131                    0.996935       3.535843      10.100884       0.462921       1.312436      -0.702974      -0.016484      -0.052199       0.009559       0.055569       0.008302      -0.005035      -0.010111      -0.022359       0.011592      -0.016024      -0.003825       0.019849              1.909960       1.651331       0.214090      -0.033961       2.536487       0.107320       1.542063           0.000231
           62              H       7.583268      15.111687      16.638561       0.137943       0.998249 0.71825183E+01  0.67751471E+02                                 1.575723                            1.512028      -0.830525       2.498337                    0.999352       3.117465       8.199339       0.543989       1.193642      -0.730814      -0.009283      -0.018664       0.032902       0.038950       0.005639      -0.007485      -0.003462      -0.024470       0.021903      -0.018831       0.004564       0.014267              1.584702       1.490310       0.085445      -0.280827       1.408349      -0.157172       1.855447           0.000158
           63              H       9.035994      18.162675      14.401444       0.137814       0.965663 0.69467664E+01  0.64594952E+02                                 1.505292                            1.459031      -0.795986       2.511488                    0.999722       3.021719       7.737791       0.573208       1.149152      -0.742222       0.006614       0.036405      -0.007461       0.037746       0.003058      -0.013067      -0.000018      -0.022877       0.002148      -0.020240       0.008104       0.012136              1.510408       1.282568       0.116428      -0.000252       1.869733       0.041705       1.378922           0.000149
           64              H       0.110055      16.647251      12.784194       0.122345       1.147103 0.85151978E+01  0.85155212E+02                                 1.834041                            1.724765      -1.098611       2.365210                    0.997150       3.552296      10.132019       0.467512       1.310076      -0.702759       0.026500       0.021115      -0.042658       0.054477       0.004921      -0.009359      -0.007640      -0.020646      -0.006564      -0.015712      -0.001901       0.017613              1.869918       1.865145       0.094270      -0.415855       1.511906      -0.070745       2.232702           0.000284
           65              H       6.584160      -1.962748      20.082790       0.101480       1.073801 0.76234553E+01  0.75219848E+02                                 1.831596                            1.685398      -1.358982       2.228015                    0.993031       3.956066      11.740924       0.444264       1.397284      -0.681765      -0.036540       0.010117       0.027219       0.046673      -0.002252      -0.010078       0.002201       0.000993      -0.018176      -0.012456       0.001442       0.011014              1.902198       2.358585      -0.106774      -0.594074       1.500349       0.194162       1.847659           0.000618
           66              H       6.965046      -3.981616      18.980544       0.115642       1.169920 0.87664717E+01  0.87604657E+02                                 1.787626                            1.694685      -1.208636       2.299168                    0.995288       3.594180       9.983654       0.498907       1.228526      -0.719873      -0.015964      -0.027000       0.004209       0.031648       0.003928      -0.009192       0.002070      -0.013546      -0.021223      -0.015202       0.003824       0.011379              1.812223       1.959992       0.467181      -0.075418       1.967929       0.131486       1.508749           0.000463
           67              H       0.657459      -2.439468      17.330669       0.124235       1.085544 0.78720746E+01  0.76641629E+02                                 1.715285                            1.617476      -0.988098       2.413470                    0.997960       3.417014       9.393759       0.504793       1.246286      -0.716705       0.022012       0.002589      -0.025500       0.033786       0.006067      -0.012019       0.004447       0.001241      -0.004451      -0.015620       0.003326       0.012294              1.747567       2.019486      -0.069216      -0.391139       1.505172       0.106079       1.718043           0.000326
           68              H       0.384714      -0.569660      18.582057       0.102485       1.292189 0.96503612E+01  0.98217806E+02                                 1.891849                            1.766410      -1.023673       2.394529                    0.997124       3.473915       9.557903       0.496351       1.212469      -0.726390       0.040143       0.035128      -0.004763       0.053555       0.017519      -0.011139       0.000002       0.004303      -0.023906      -0.019315      -0.004606       0.023921              1.929965       2.042389       0.508674      -0.033674       2.157985       0.053893       1.589520           0.000703
           69              H       9.464730      17.953410      17.845673       0.122288       1.072319 0.85090436E+01  0.84150989E+02                                 1.687534                            1.669057      -0.693584       2.538569                    0.999477       3.406536       9.322534       0.504470       1.227701      -0.722132       0.006294      -0.022393       0.020025       0.030693       0.000246       0.004618      -0.009045      -0.008648       0.007106      -0.009625      -0.002712       0.012337              1.682661       1.730512      -0.205459       0.255457       1.657158      -0.155964       1.660314          -0.000072
           70              H      -0.006699      -4.487477      16.489420       0.114036       1.169930 0.92685090E+01  0.94018835E+02                                 1.806605                            1.752289      -1.000270       2.388888                    0.996770       3.659915      10.277861       0.486036       1.242319      -0.717113       0.008634       0.010787      -0.026550       0.029930       0.005705      -0.004776      -0.006132       0.000072       0.011361      -0.007750      -0.003785       0.011535              1.832935       1.836710       0.076491      -0.278466       1.619813       0.141380       2.042281          -0.000010
           71              H       7.243533      17.418777      17.461168       0.111252       1.146458 0.90110381E+01  0.90730205E+02                                 1.784824                            1.731140      -0.869564       2.451789                    0.997140       3.586872      10.022616       0.487762       1.247156      -0.716696      -0.005501      -0.015303       0.025363       0.030129       0.003315      -0.000999      -0.006861      -0.004187       0.022442      -0.008217      -0.003292       0.011509              1.800272       1.844596       0.220615      -0.303039       1.681406      -0.073402       1.874815           0.000027
           72              H       7.107639      18.527274      16.309985       0.124810       1.074900 0.85091710E+01  0.84367107E+02                                 1.707489                            1.682712      -0.726702       2.526213                    0.999277       3.434999       9.491031       0.495059       1.247853      -0.717370      -0.011443       0.021922      -0.014563       0.028698      -0.001868       0.005818      -0.007176      -0.001438      -0.005565      -0.009020      -0.001050       0.010070              1.707749       1.821753      -0.291536       0.152708       1.726594      -0.063093       1.574898          -0.000062
           73              H       1.987689      -2.341990      22.690430       0.148733       1.062959 0.86770762E+01  0.89101015E+02                                 1.870495                            1.835578      -1.720285       2.065229                    0.991472       4.230184      13.126663       0.409631       1.456142      -0.669702      -0.001148       0.018157      -0.023084       0.029392      -0.004701      -0.000101      -0.007009       0.003535       0.009244      -0.009526       0.001099       0.008427              1.890990       1.817864       0.175709      -0.286845       1.914129      -0.374071       1.940978           0.000086
           74              H       1.932183      -3.873596      23.168148       0.143801       1.097148 0.88543040E+01  0.90242566E+02                                 1.841334                            1.802556      -1.322622       2.255933                    0.994199       3.816195      11.324146       0.436711       1.376115      -0.687806       0.000933      -0.023206      -0.002428       0.023351      -0.004535      -0.007162      -0.001645       0.005924      -0.029091      -0.012918       0.001102       0.011816              1.863830       1.624836       0.073300      -0.103634       2.463213       0.146625       1.503440           0.002189
           75              H       8.724969      -3.362572      22.559932       0.148411       1.025247 0.81669519E+01  0.81224374E+02                                 1.734833                            1.713117      -1.107987       2.358542                    0.997156       3.603235      10.415647       0.457019       1.347552      -0.694385      -0.007748      -0.023678      -0.006289       0.025695       0.004336       0.011396       0.000248      -0.005651      -0.013275      -0.014434       0.003323       0.011111              1.745220       1.504481       0.159495       0.109221       2.195077       0.078676       1.536101           0.001879
           76              H       9.411138      -1.959572      22.191739       0.156610       1.000693 0.81223850E+01  0.81872146E+02                                 1.789652                            1.773616      -1.591964       2.135730                    0.991790       3.993386      12.196070       0.418395       1.452335      -0.671506       0.013175       0.014427      -0.022636       0.029902       0.003137       0.001780      -0.002272       0.010232       0.011288      -0.008470       0.003158       0.005312              1.786814       1.624058       0.139086      -0.129885       1.862118      -0.369924       1.874266           0.000005
           77              H       0.817278       2.500721       2.279063       0.111354       1.198647 0.97010012E+01  0.99322464E+02                                 1.820535                            1.783547      -1.139411       2.327718                    0.995131       3.654593      10.239054       0.486510       1.229656      -0.720486       0.025020      -0.017623       0.022394       0.037922       0.000863       0.002108      -0.010003      -0.004563       0.027370      -0.009405      -0.005620       0.015024              1.815653       2.024549      -0.058353       0.361406       1.630436      -0.132243       1.791974           0.000141
           78              H       8.920197       3.127310       2.311688       0.115697       1.328624 0.10900302E+02  0.11433969E+03                                 1.920347                            1.866772      -1.226875       2.283655                    0.995562       3.663881      10.225277       0.487049       1.198879      -0.728628      -0.033031       0.005391       0.026462       0.042666      -0.002887      -0.015297      -0.001376       0.000229       0.034730      -0.015652      -0.004864       0.020515              1.932158       2.003561      -0.309268      -0.367271       1.899701       0.213401       1.893212           0.001175
           79              H       8.798658       0.876360       1.852613       0.107775       1.037867 0.77535592E+01  0.73867019E+02                                 1.556284                            1.516244      -0.650088       2.549049                    0.999770       3.224842       8.271382       0.578213       1.111907      -0.750770      -0.001685      -0.015871       0.017221       0.023479      -0.001535      -0.002495       0.001658      -0.006331       0.010771      -0.005798       0.000490       0.005308              1.570357       1.266854       0.134082      -0.153456       1.759032      -0.335845       1.685187           0.000660
           80              H       8.215845       1.716761       0.636180       0.100633       1.262851 0.10593228E+02  0.11043919E+03                                 1.847461                            1.831101      -1.189935       2.286489                    0.995026       3.790222      10.580360       0.494976       1.186936      -0.729716      -0.021312       0.010590      -0.016952       0.029218       0.000715       0.007555       0.004413       0.006486       0.014387      -0.007986      -0.003557       0.011543              1.838522       2.011444      -0.266792       0.254850       1.891786      -0.139105       1.612337           0.000131
           81              H       1.205820       0.528356       0.547628       0.099507       1.155703 0.95525634E+01  0.96735710E+02                                 1.738853                            1.741181      -0.669013       2.539747                    0.999403       3.486289       9.490940       0.508206       1.190143      -0.731580       0.020356      -0.006632       0.019828       0.029181      -0.002896       0.004419       0.001668      -0.002442      -0.001668      -0.006500       0.002394       0.004106              1.710258       1.927917      -0.043168       0.241134       1.711404       0.013745       1.491453           0.000324
           82              H       0.419166      -5.374734      22.618190       0.085053       1.165279 0.94413680E+01  0.95603988E+02                                 1.754212                            1.730495      -0.904498       2.418667                    0.997395       3.671002      10.087551       0.508543       1.189426      -0.729595      -0.007045       0.013795      -0.019896       0.025215       0.001469       0.002982      -0.002394      -0.012437       0.012399      -0.009258       0.002634       0.006624              1.765235       1.386607       0.105076      -0.092824       2.076653      -0.317452       1.832444           0.000119
           83              H       6.600429       3.139554      22.816268       0.145712       0.997912 0.79647737E+01  0.78904012E+02                                 1.718109                            1.702738      -1.118423       2.353627                    0.996166       3.643483      10.592411       0.452926       1.365065      -0.690522      -0.002929       0.024032       0.009422       0.025979      -0.003685      -0.005279       0.005292       0.001201      -0.030495      -0.012763       0.001369       0.011395              1.726375       1.593561       0.003639      -0.109910       2.136606       0.113781       1.448957           0.002197
           84              H       6.669333       1.564524      23.100568       0.146029       1.046552 0.84693241E+01  0.86587834E+02                                 1.858245                            1.818591      -1.731723       2.054058                    0.991795       4.303198      13.397400       0.409115       1.464376      -0.667635       0.002861      -0.019950       0.020949       0.029070      -0.004846      -0.000460      -0.004803       0.000861       0.008086      -0.007745       0.001151       0.006594              1.889324       1.817343       0.174902      -0.177774       2.025001      -0.397243       1.825627           0.000147
           85              H       8.669463       7.790094       0.288961       0.148320       0.966814 0.76918783E+01  0.77009693E+02                                 1.784496                            1.750204      -1.712145       2.063774                    0.991538       4.281633      13.326928       0.409654       1.493401      -0.662292      -0.015309      -0.014276       0.016448       0.026622       0.002597       0.002381      -0.002398       0.011019       0.003713      -0.007656       0.001439       0.006217              1.806340       1.642047       0.186133      -0.114567       1.942939      -0.370030       1.834035           0.000206
           86              H       9.424536       9.190959       0.118847       0.150630       0.911898 0.69457886E+01  0.67270975E+02                                 1.685330                            1.640534      -1.334693       2.255851                    0.993320       3.807853      11.369017       0.435231       1.453049      -0.671974       0.009008       0.022024       0.008248       0.025185       0.002533       0.014159      -0.002315      -0.001870      -0.002741      -0.015550       0.002083       0.013467              1.717793       1.471424       0.238873       0.138421       2.194830       0.213727       1.487125           0.001911
           87              H       8.053155       3.529484      20.294850       0.101042       1.306944 0.10779802E+02  0.11401761E+03                                 1.973974                            1.914830      -1.186417       2.293538                    0.995027       3.904754      11.345906       0.454008       1.275502      -0.709528      -0.020309       0.009387      -0.030015       0.037436       0.003480       0.005051      -0.006415      -0.002026       0.039624      -0.012677      -0.003155       0.015831              1.991356       1.818597       0.026500       0.416678       1.729533      -0.106181       2.425938           0.000543
           88              H       9.497268       3.481520      20.970646       0.111733       1.219363 0.10156465E+02  0.10614366E+03                                 1.909468                            1.880268      -1.174643       2.310661                    0.994963       3.823457      11.148187       0.448979       1.305354      -0.703397       0.036994       0.008343      -0.002437       0.038001       0.006495      -0.008656      -0.006620       0.001615      -0.004346      -0.008932      -0.005699       0.014631              1.910434       2.393486      -0.049326      -0.105390       1.693550      -0.039451       1.644264           0.000738
           89              H       8.506773       5.548725      21.329517       0.099852       0.994573 0.75700189E+01  0.73446336E+02                                 1.653283                            1.609854      -0.818770       2.466943                    0.997948       3.638723      10.194343       0.491729       1.283830      -0.706924       0.013026       0.019415      -0.009154       0.025108       0.000961      -0.001790       0.003712      -0.015349       0.009628      -0.009676       0.001056       0.008620              1.681192       1.407565       0.193429      -0.089724       1.952954      -0.421284       1.683058           0.000549
           90              H       7.235877       4.865290      21.995991       0.098381       1.056412 0.83455868E+01  0.82938735E+02                                 1.721349                            1.690696      -0.934732       2.416918                    0.996756       3.701061      10.481392       0.479844       1.284415      -0.707108      -0.030164      -0.002684       0.008550       0.031467      -0.004016      -0.005317       0.008463       0.015481      -0.006746      -0.013173      -0.000455       0.013628              1.736894       2.228713      -0.041353       0.026346       1.604447      -0.059635       1.377523           0.000187
           91              H       8.500074      10.900751       0.605886       0.091160       1.086752 0.86980128E+01  0.86867582E+02                                 1.718290                            1.698034      -0.804403       2.466919                    0.998122       3.659993      10.208302       0.493360       1.243094      -0.716786      -0.007598      -0.020650       0.010287       0.024290       0.006341      -0.000132      -0.003978      -0.000519      -0.000898      -0.007307      -0.000365       0.007672              1.729369       1.497154       0.216930      -0.067571       2.057989      -0.303816       1.632965           0.000145
           92              H       8.446482      12.475489       0.330907       0.110681       1.063484 0.81478062E+01  0.80644870E+02                                 1.735000                            1.673428      -1.097640       2.334253                    0.995819       3.757593      10.687169       0.480138       1.288856      -0.705133      -0.009043       0.026829       0.008851       0.029663      -0.001654       0.005054       0.001376       0.005457      -0.003413      -0.005659      -0.000987       0.006647              1.761346       1.530564      -0.172340       0.000206       2.292924       0.289991       1.460551           0.000137
           93              H       3.784935       9.032487       0.475387       0.107614       1.054451 0.77295965E+01  0.75715030E+02                                 1.749345                            1.653535      -1.016998       2.392721                    0.997721       3.620577      10.337806       0.471389       1.326481      -0.698131      -0.022546       0.021439      -0.042067       0.052322      -0.004843       0.006787      -0.008100      -0.021167       0.002188      -0.014116      -0.002846       0.016962              1.791177       1.711145      -0.173727       0.354674       1.515399      -0.162174       2.146988           0.000720
           94              H       4.044282      10.443390       2.232457       0.137981       0.965038 0.68766080E+01  0.65152011E+02                                 1.622146                            1.539503      -1.084021       2.376377                    0.997054       3.397946       9.415203       0.500190       1.292462      -0.705560      -0.006847       0.034174      -0.001375       0.034880      -0.004515       0.006182       0.002778      -0.015998       0.023584      -0.015070       0.005020       0.010050              1.655052       1.484648      -0.345783       0.082188       2.078908      -0.093689       1.401600           0.000220
           95              H       5.780280       7.396793       4.255184       0.133672       1.051436 0.76693549E+01  0.73485425E+02                                 1.626612                            1.558474      -0.886722       2.464127                    0.999282       3.181585       8.413472       0.538260       1.187604      -0.732281       0.015926      -0.019098       0.027430       0.037024      -0.009597       0.007914      -0.002184      -0.022880       0.010523      -0.018762       0.003415       0.015347              1.652739       1.500432      -0.113388       0.289816       1.435495      -0.110210       2.022292           0.000401
           96              H       5.487438       6.076943       2.397910       0.116536       1.203029 0.89599391E+01  0.90770008E+02                                 1.893216                            1.768311      -1.214806       2.310073                    0.995174       3.637723      10.450365       0.461982       1.308711      -0.702791       0.018005      -0.051837       0.007539       0.055391      -0.008113       0.006470      -0.009004      -0.019064       0.011835      -0.015092      -0.003430       0.018522              1.942144       1.732786      -0.324455      -0.026121       2.522942       0.181708       1.570703           0.000262
           97              H       7.230135      13.034526       8.016338       0.108850       1.240665 0.92028409E+01  0.93502395E+02                                 1.892138                            1.761280      -1.258235       2.278075                    0.994416       3.703820      10.525049       0.476913       1.264055      -0.711601       0.038182       0.031865       0.000950       0.049741       0.010340      -0.006312      -0.000792       0.006731      -0.001968      -0.011535      -0.001929       0.013464              1.941014       2.314274       0.500576       0.109469       1.951743       0.189321       1.557025           0.000303
           98              H       7.217694      11.174343       6.606488       0.118849       1.058302 0.76686890E+01  0.74907123E+02                                 1.745303                            1.640436      -1.060883       2.374331                    0.995963       3.610648      10.266772       0.476514       1.315918      -0.700115       0.024414      -0.007390      -0.018902       0.031748       0.002203      -0.008963       0.009414       0.002919      -0.018872      -0.016222       0.005241       0.010982              1.799307       2.232205      -0.155397      -0.400555       1.417080       0.190856       1.748635           0.000363
           99              H       3.491136      10.302436       7.769323       0.132196       0.992133 0.71220969E+01  0.67893474E+02                                 1.640798                            1.559603      -0.880975       2.468354                    0.999032       3.348336       9.226689       0.501689       1.280713      -0.709034      -0.027105      -0.019311      -0.000176       0.033281       0.008933      -0.006127       0.008060       0.004573      -0.017300      -0.016181       0.004075       0.012105              1.669989       2.038537       0.356411       0.061425       1.532991       0.085716       1.438440           0.000352
          100              H       3.576309      12.108260       9.148878       0.092508       1.097384 0.78933763E+01  0.77980294E+02                                 1.806824                            1.675766      -1.252007       2.271880                    0.994234       3.861528      11.191737       0.464717       1.334120      -0.694853      -0.036849       0.008012       0.027155       0.046470       0.006664      -0.012839       0.001878       0.008482      -0.010343      -0.014866      -0.001164       0.016030              1.871485       2.122714      -0.182483      -0.498688       1.524001       0.243795       1.967740           0.000591
          101              H       4.306500      10.612159       4.704938       0.125330       1.067558 0.83903371E+01  0.83634608E+02                                 1.754995                            1.713625      -0.918944       2.439724                    0.996989       3.586258      10.227205       0.468183       1.312453      -0.702127      -0.023929       0.017039       0.000210       0.029376      -0.009316       0.001116      -0.002727       0.009645       0.005358      -0.011616       0.001345       0.010271              1.776882       2.053785      -0.307269      -0.005375       1.606954       0.056015       1.669908           0.000048
          102              H       5.877894      10.645956       4.443941       0.132525       1.069793 0.83631280E+01  0.82816025E+02                                 1.725956                            1.687016      -0.739338       2.527755                    0.999148       3.423926       9.550278       0.484685       1.276148      -0.711164       0.022461       0.020161      -0.007262       0.031044       0.009681      -0.001647      -0.007296       0.004913       0.003654      -0.012453      -0.000138       0.012591              1.744046       1.990192       0.321197      -0.066631       1.605651      -0.035025       1.636293           0.000092
          103              H       4.631880       8.787145       6.259268       0.116808       1.111368 0.86518657E+01  0.85855065E+02                                 1.726122                            1.681257      -0.701758       2.532978                    0.999413       3.407177       9.317040       0.503802       1.225152      -0.723056      -0.022178      -0.017203       0.006666       0.028848       0.007605      -0.003913      -0.004218      -0.001600      -0.001604      -0.007381      -0.003446       0.010827              1.740741       1.870727       0.321614      -0.068355       1.686420      -0.067518       1.665076           0.000171
          104              H       6.218586       8.927262       6.042548       0.119317       1.084585 0.83858560E+01  0.82893387E+02                                 1.721095                            1.672591      -0.705594       2.532943                    0.999345       3.450854       9.539896       0.495302       1.251017      -0.716468       0.025540      -0.011944      -0.000227       0.028196      -0.005502       0.003563      -0.002241       0.004432      -0.007125      -0.004765      -0.003950       0.008715              1.741094       2.031815      -0.296885       0.047229       1.582046       0.031265       1.609420           0.000114
          105              H       3.189681      -0.250717      20.089781       0.119249       1.177814 0.88204439E+01  0.88929067E+02                                 1.868638                            1.757623      -1.058636       2.389365                    0.996901       3.535261      10.102732       0.462552       1.313386      -0.702780      -0.016484       0.052351      -0.009679       0.055732      -0.008335       0.005060      -0.010224      -0.022529       0.011405      -0.016081      -0.003933       0.020015              1.910561       1.651966      -0.214217       0.034032       2.537312       0.107206       1.542405           0.000374
          106              H       2.798268      -1.652375      18.316399       0.138313       0.996605 0.71676223E+01  0.67578691E+02                                 1.574391                            1.510795      -0.829902       2.499024                    0.999364       3.114193       8.189892       0.544007       1.194172      -0.730703      -0.009405       0.018760      -0.032925       0.039044      -0.005630       0.007482      -0.003527      -0.024407       0.021906      -0.018794       0.004485       0.014309              1.583349       1.489211      -0.085379       0.280559       1.407087      -0.157071       1.853749           0.000298
          107              H       4.250994      -4.703363      20.553517       0.137586       0.966335 0.69528259E+01  0.64664366E+02                                 1.505860                            1.459559      -0.795792       2.511398                    0.999722       3.022970       7.741376       0.573177       1.148983      -0.742261       0.006676      -0.036343       0.007457       0.037695      -0.003061       0.013078      -0.000021      -0.022857       0.002162      -0.020243       0.008110       0.012133              1.510964       1.283027      -0.116509       0.000260       1.870527       0.041640       1.379340           0.000329
          108              H       4.895055      -3.187939      22.170766       0.122271       1.147655 0.85206468E+01  0.85225222E+02                                 1.834812                            1.725467      -1.098538       2.365266                    0.997142       3.553157      10.136131       0.467346       1.310304      -0.702713       0.026614      -0.021159       0.042599       0.054504      -0.004993       0.009359      -0.007666      -0.020582      -0.006441      -0.015690      -0.001955       0.017644              1.870688       1.865903      -0.094371       0.416067       1.512482      -0.070857       2.233679           0.000546
          109              H       1.799160      15.422059      14.872171       0.102592       1.071001 0.75995874E+01  0.74930752E+02                                 1.829060                            1.683259      -1.360392       2.228044                    0.993057       3.949658      11.720356       0.444317       1.398116      -0.681616      -0.036742      -0.009836      -0.027315       0.046828       0.002325       0.010013       0.002097       0.001085      -0.017986      -0.012337       0.001357       0.010981              1.899464       2.354899       0.106459       0.592755       1.498421       0.193685       1.845072          -0.000063
          110              H       2.180046      17.440928      15.974417       0.117003       1.163418 0.87055461E+01  0.86850879E+02                                 1.782000                            1.689627      -1.206500       2.301435                    0.995333       3.581279       9.941999       0.499242       1.229750      -0.719639      -0.016010       0.027294      -0.004197       0.031920      -0.003932       0.009073       0.001924      -0.013678      -0.021147      -0.015070       0.003639       0.011431              1.806424       1.953616      -0.465232       0.075023       1.961391       0.130659       1.504266          -0.000067
          111              H       5.442459      15.898779      17.624291       0.125355       1.080921 0.78303030E+01  0.76140097E+02                                 1.711329                            1.613933      -0.986447       2.415301                    0.997995       3.407778       9.365144       0.504949       1.247452      -0.716477       0.022136      -0.002422       0.025685       0.033994      -0.005999       0.012041       0.004442       0.001341      -0.004030      -0.015567       0.003228       0.012340              1.743453       2.014609       0.068942       0.389873       1.501734       0.105569       1.714015          -0.000031
          112              H       5.169714      14.028971      16.372903       0.103492       1.284453 0.95787837E+01  0.97310260E+02                                 1.884992                            1.760429      -1.018407       2.397969                    0.997201       3.461216       9.514923       0.496935       1.213271      -0.726253       0.040459      -0.035235       0.004916       0.053876      -0.017510       0.011067      -0.000015       0.004068      -0.024123      -0.019263      -0.004630       0.023893              1.922850       2.034675      -0.505955       0.033435       2.149695       0.053460       1.584180          -0.000006
          113              H       4.679730      -4.494099      17.109288       0.123229       1.068595 0.84711404E+01  0.83686308E+02                                 1.684157                            1.665813      -0.692531       2.539882                    0.999490       3.398806       9.297704       0.504721       1.228406      -0.721998       0.006413       0.022719      -0.019836       0.030834      -0.000122      -0.004575      -0.009040      -0.008829       0.006972      -0.009543      -0.002839       0.012381              1.679254       1.727071       0.204813      -0.254702       1.653644      -0.155604       1.657048          -0.000006
          114              H       4.778301      17.946788      18.465540       0.114561       1.167447 0.92434942E+01  0.93703299E+02                                 1.804314                            1.750168      -0.999531       2.389685                    0.996789       3.654845      10.260792       0.486220       1.242667      -0.717051       0.008725      -0.010520       0.026654       0.029954      -0.005677       0.004838      -0.006134      -0.000050       0.011226      -0.007679      -0.003877       0.011555              1.830510       1.834605      -0.076383       0.278033       1.617646       0.140854       2.039280           0.000036
          115              H       2.458533      -3.959465      17.493793       0.111495       1.145378 0.89996335E+01  0.90583719E+02                                 1.783518                            1.729906      -0.869488       2.452029                    0.997150       3.584194      10.012311       0.488011       1.246957      -0.716748      -0.005650       0.015493      -0.025264       0.030170      -0.003299       0.000974      -0.006873      -0.004102       0.022495      -0.008213      -0.003300       0.011513              1.798917       1.843364      -0.220477       0.302799       1.680050      -0.073530       1.873336           0.000015
          116              H       2.322639      -5.067962      18.644976       0.124699       1.074481 0.85044354E+01  0.84305788E+02                                 1.706875                            1.682114      -0.725014       2.526992                    0.999286       3.433884       9.486175       0.495219       1.247662      -0.717420      -0.011597      -0.021714       0.014670       0.028657       0.001825      -0.005888      -0.007160      -0.001377      -0.005684      -0.009088      -0.000977       0.010066              1.707114       1.821193       0.291443      -0.152619       1.725911      -0.063175       1.574237           0.000010
          117              H       2.797311       0.934239      11.038777       0.148792       1.061976 0.86666756E+01  0.88967897E+02                                 1.869472                            1.834600      -1.719274       2.065839                    0.991469       4.227751      13.117347       0.409698       1.456336      -0.669677       0.001040       0.018142      -0.023088       0.029382       0.004680       0.000091      -0.006980       0.003556       0.009259      -0.009494       0.001095       0.008398              1.889946       1.816805      -0.175541       0.286584       1.913108      -0.373805       1.939923          -0.000033
          118              H       2.852817      -0.597366      11.516494       0.143602       1.097601 0.88590604E+01  0.90302051E+02                                 1.841705                            1.802928      -1.322266       2.255974                    0.994194       3.817375      11.327881       0.436713       1.375942      -0.687836      -0.000942      -0.023182      -0.002392       0.023324       0.004498       0.007158      -0.001684       0.005897      -0.029046      -0.012915       0.001147       0.011768              1.864204       1.625167      -0.073323       0.103680       2.463703       0.146716       1.503742           0.002092
          119              H       5.630031      -0.086342      10.908278       0.148478       1.025028 0.81646819E+01  0.81195368E+02                                 1.734515                            1.712825      -1.107690       2.358695                    0.997161       3.602661      10.413246       0.457084       1.347466      -0.694403       0.007719      -0.023675      -0.006337       0.025696      -0.004337      -0.011401       0.000258      -0.005663      -0.013235      -0.014435       0.003317       0.011117              1.744888       1.504226      -0.159421      -0.109197       2.194561       0.078665       1.535877           0.001728
          120              H       4.943862       1.316657      10.540086       0.156923       0.999548 0.81108500E+01  0.81730471E+02                                 1.788686                            1.772694      -1.592375       2.135839                    0.991775       3.990977      12.188591       0.418365       1.452890      -0.671412      -0.013232       0.014383      -0.022670       0.029931      -0.003118      -0.001746      -0.002258       0.010231       0.011354      -0.008460       0.003176       0.005283              1.785839       1.623216      -0.138958       0.129766       1.861077      -0.369590       1.873223          -0.000021
          121              H       3.967722      -0.775509      13.930717       0.111498       1.199389 0.97092908E+01  0.99433305E+02                                 1.821566                            1.784518      -1.141267       2.326839                    0.995124       3.656346      10.246899       0.486268       1.229945      -0.720409      -0.025020      -0.017620       0.022343       0.037891      -0.000824      -0.002031      -0.009978      -0.004702       0.027363      -0.009312      -0.005701       0.015013              1.816683       2.025821       0.058372      -0.361738       1.631283      -0.132335       1.792947          -0.000150
          122              H       5.434803      -0.148920      13.963342       0.115604       1.328231 0.10896806E+02  0.11429993E+03                                 1.920522                            1.866933      -1.224601       2.284834                    0.995561       3.663357      10.225454       0.486821       1.199471      -0.728499       0.033033       0.005394       0.026424       0.042644       0.002910       0.015214      -0.001389       0.000398       0.034534      -0.015543      -0.004881       0.020424              1.932332       2.003802       0.309352       0.367335       1.899870       0.213445       1.893325           0.001022
          123              H       5.556342      -2.399870      13.504266       0.107701       1.038292 0.77575572E+01  0.73913781E+02                                 1.556599                            1.516544      -0.650666       2.548682                    0.999768       3.225610       8.273526       0.578215       1.111774      -0.750801       0.001654      -0.015864       0.017198       0.023456       0.001541       0.002479       0.001664      -0.006314       0.010748      -0.005781       0.000479       0.005302              1.570673       1.267074      -0.134132       0.153512       1.759414      -0.335945       1.685530           0.000388
          124              H       6.139155      -1.559468      12.287834       0.100563       1.262883 0.10593471E+02  0.11044182E+03                                 1.847480                            1.831114      -1.189561       2.286632                    0.995026       3.790167      10.580045       0.494980       1.186926      -0.729721       0.021295       0.010567      -0.016957       0.029201      -0.000716      -0.007536       0.004461       0.006450       0.014408      -0.008008      -0.003533       0.011541              1.838540       2.011484       0.266804      -0.254897       1.891769      -0.139111       1.612366          -0.000016
          125              H       3.579180      -2.747874      12.199281       0.099616       1.155168 0.95474878E+01  0.96676425E+02                                 1.738722                            1.741060      -0.668627       2.540020                    0.999406       3.485727       9.490613       0.508048       1.190611      -0.731470      -0.020391      -0.006601       0.019810       0.029186       0.002879      -0.004429       0.001694      -0.002426      -0.001675      -0.006509       0.002417       0.004092              1.710129       1.927775       0.043122      -0.241084       1.711281       0.013766       1.491330           0.000017
          126              H       4.365834      -2.098505      10.966536       0.085137       1.164678 0.94352606E+01  0.95528131E+02                                 1.753767                            1.730074      -0.903955       2.419024                    0.997400       3.669901      10.084283       0.508537       1.189615      -0.729554       0.007012       0.013796      -0.019924       0.025229      -0.001464      -0.002974      -0.002396      -0.012430       0.012467      -0.009259       0.002627       0.006632              1.764779       1.386313      -0.105048       0.092796       2.076045      -0.317333       1.831979           0.000055
          127              H       7.754571       6.415783      11.164614       0.145631       0.998105 0.79667808E+01  0.78928307E+02                                 1.718256                            1.702889      -1.118269       2.353633                    0.996165       3.644006      10.593982       0.452934       1.364964      -0.690540       0.002901       0.024013       0.009418       0.025957       0.003659       0.005262       0.005279       0.001173      -0.030472      -0.012746       0.001392       0.011354              1.726524       1.593708      -0.003630       0.109948       2.136777       0.113839       1.449088           0.002186
          128              H       7.685667       4.840754      11.448915       0.146190       1.045445 0.84577970E+01  0.86441458E+02                                 1.857115                            1.817515      -1.730841       2.054650                    0.991792       4.300355      13.386801       0.409177       1.464637      -0.667598      -0.002802      -0.019942       0.020973       0.029076       0.004822       0.000436      -0.004788       0.000904       0.008089      -0.007713       0.001135       0.006578              1.888157       1.816162      -0.174739       0.177618       2.023760      -0.396923       1.824549          -0.000007
          129              H       5.685537       4.513864      11.940615       0.148863       0.965173 0.76754907E+01  0.76808575E+02                                 1.782946                            1.748735      -1.712487       2.064015                    0.991534       4.277461      13.312949       0.409665       1.494078      -0.662183       0.015433      -0.014211       0.016438       0.026652      -0.002566      -0.002338      -0.002407       0.011052       0.003665      -0.007647       0.001449       0.006198              1.804744       1.640638      -0.185916       0.114429       1.941208      -0.369544       1.832386           0.000420
          130              H       4.930464       5.914730      11.770500       0.150624       0.912185 0.69484396E+01  0.67302533E+02                                 1.685595                            1.640770      -1.334839       2.255706                    0.993328       3.808428      11.370934       0.435234       1.452911      -0.671995      -0.008956       0.022016       0.008262       0.025163      -0.002534      -0.014161      -0.002302      -0.001925      -0.002680      -0.015556       0.002095       0.013461              1.718071       1.471626      -0.238939      -0.138492       2.195209       0.213848       1.487377           0.001825
          131              H       6.301845       6.805714       8.643197       0.101012       1.308841 0.10799617E+02  0.11427784E+03                                 1.975610                            1.916343      -1.189266       2.292056                    0.995007       3.907816      11.356730       0.453924       1.275174      -0.709585       0.020342       0.009368      -0.029956       0.037402      -0.003499      -0.005016      -0.006410      -0.002117       0.039664      -0.012688      -0.003141       0.015829              1.993025       1.819946      -0.026559      -0.417193       1.730897      -0.106305       2.428233           0.000371
          132              H       4.857732       6.757749       9.318992       0.111697       1.216669 0.10128641E+02  0.10579057E+03                                 1.907771                            1.878646      -1.170613       2.312970                    0.994941       3.819031      11.135532       0.448787       1.306683      -0.703150      -0.037084       0.008240      -0.002365       0.038062      -0.006292       0.008553      -0.006659       0.001836      -0.004859      -0.008971      -0.005491       0.014462              1.908720       2.391243       0.049245       0.105177       1.692048      -0.039363       1.642869           0.000855
          133              H       5.848227       8.824954       9.677863       0.099726       0.995126 0.75754904E+01  0.73512252E+02                                 1.653803                            1.610357      -0.818996       2.466699                    0.997946       3.640099      10.198885       0.491691       1.283704      -0.706945      -0.013021       0.019390      -0.009128       0.025077      -0.000976       0.001787       0.003708      -0.015357       0.009638      -0.009683       0.001065       0.008619              1.681723       1.407987      -0.193541       0.089757       1.953620      -0.421446       1.683563           0.000574
          134              H       7.119123       8.141519      10.344338       0.098472       1.056281 0.83448064E+01  0.82932178E+02                                 1.721476                            1.690835      -0.935030       2.416843                    0.996752       3.701248      10.483293       0.479713       1.284747      -0.707035       0.030176      -0.002714       0.008570       0.031486       0.004026       0.005320       0.008468       0.015498      -0.006762      -0.013184      -0.000459       0.013643              1.737019       2.228857       0.041279      -0.026333       1.604578      -0.059630       1.377623           0.000168
          135              H       5.854926       7.624522      12.257539       0.091288       1.086086 0.86911963E+01  0.86782858E+02                                 1.717650                            1.697425      -0.803612       2.467392                    0.998126       3.658695      10.203843       0.493422       1.243177      -0.716771       0.007630      -0.020631       0.010315       0.024295      -0.006352       0.000138      -0.003977      -0.000512      -0.000871      -0.007316      -0.000364       0.007679              1.728719       1.496649      -0.216804       0.067532       2.057145      -0.303624       1.632362           0.000133
          136              H       5.908518       9.199259      11.982560       0.110939       1.063339 0.81468952E+01  0.80637919E+02                                 1.735161                            1.673580      -1.098685       2.333855                    0.995806       3.758148      10.690755       0.479984       1.289235      -0.705044       0.009059       0.026837       0.008870       0.029681       0.001667      -0.005056       0.001326       0.005488      -0.003645      -0.005651      -0.001020       0.006671              1.761515       1.530703       0.172337      -0.000210       2.293141       0.290070       1.460702           0.000189
          137              H       1.000065       5.756257      12.127041       0.107142       1.055843 0.77423811E+01  0.75871712E+02                                 1.750832                            1.654854      -1.017686       2.392179                    0.997702       3.623800      10.349203       0.471221       1.326405      -0.698140       0.022591       0.021382      -0.042072       0.052322       0.004868      -0.006839      -0.008070      -0.021142       0.002149      -0.014143      -0.002813       0.016956              1.792742       1.712559       0.173950      -0.355138       1.516605      -0.162354       2.149062          -0.000097
          138              H       0.740718       7.167160      13.884110       0.137693       0.966358 0.68883568E+01  0.65290098E+02                                 1.623407                            1.540633      -1.084797       2.375718                    0.997038       3.400942       9.424926       0.500104       1.292153      -0.705614       0.006837       0.034104      -0.001392       0.034810       0.004536      -0.006203       0.002790      -0.015981       0.023636      -0.015093       0.005017       0.010076              1.656373       1.485761       0.346192      -0.082299       2.080711      -0.093779       1.402646          -0.000076
          139              H       8.574720       4.120563      15.906837       0.133409       1.052921 0.76831304E+01  0.73650503E+02                                 1.628049                            1.559786      -0.887826       2.463315                    0.999273       3.184506       8.423107       0.538078       1.187471      -0.732301      -0.015899      -0.019100       0.027368       0.036967       0.009607      -0.007907      -0.002160      -0.022906       0.010512      -0.018776       0.003433       0.015343              1.654230       1.501703       0.113528      -0.290213       1.436679      -0.110299       2.024309          -0.000040
          140              H       8.867562       2.800714      14.049564       0.116277       1.204425 0.89728502E+01  0.90934477E+02                                 1.894687                            1.769582      -1.215080       2.309755                    0.995156       3.640430      10.460432       0.461813       1.308706      -0.702785      -0.017963      -0.051770       0.007469       0.055304       0.008107      -0.006461      -0.008955      -0.019001       0.011900      -0.015074      -0.003386       0.018460              1.943700       1.734067       0.324845       0.026148       2.525216       0.181987       1.571817          -0.000387
          141              H       7.124865       9.758297      19.667991       0.108878       1.240900 0.92050498E+01  0.93531785E+02                                 1.892467                            1.761555      -1.258419       2.277970                    0.994413       3.704369      10.527491       0.476843       1.264147      -0.711578      -0.038185       0.031840       0.000945       0.049727      -0.010335       0.006304      -0.000803       0.006744      -0.001988      -0.011522      -0.001942       0.013464              1.941370       2.314734      -0.500716      -0.109517       1.952098       0.189397       1.557278           0.000303
          142              H       7.137306       7.898113      18.258141       0.118889       1.058308 0.76688924E+01  0.74910739E+02                                 1.745409                            1.640535      -1.061044       2.374269                    0.995961       3.610853      10.267974       0.476459       1.316041      -0.700088      -0.024420      -0.007395      -0.018902       0.031754      -0.002203       0.008965       0.009418       0.002919      -0.018877      -0.016228       0.005242       0.010986              1.799423       2.232350       0.155405       0.400568       1.417169       0.190892       1.748752           0.000384
          143              H       1.293864       7.026206      19.420976       0.132239       0.992178 0.71225301E+01  0.67898880E+02                                 1.640852                            1.559652      -0.881200       2.468246                    0.999030       3.348516       9.227380       0.501679       1.280714      -0.709031       0.027111      -0.019301      -0.000194       0.033280      -0.008932       0.006124       0.008062       0.004574      -0.017297      -0.016179       0.004075       0.012104              1.670047       2.038609      -0.356415      -0.061418       1.533039       0.085724       1.438492           0.000369
          144              H       1.208691       8.832030      20.800532       0.092572       1.097167 0.78914463E+01  0.77957216E+02                                 1.806676                            1.675631      -1.251624       2.272100                    0.994237       3.861111      11.190594       0.464703       1.334231      -0.694832       0.036858       0.008051       0.027136       0.046473      -0.006658       0.012849       0.001894       0.008460      -0.010347      -0.014883      -0.001143       0.016026              1.871335       2.122556       0.182474       0.498642       1.523896       0.243780       1.967554           0.000593
          145              H       0.478500       7.335929      16.356591       0.125209       1.067963 0.83943259E+01  0.83683011E+02                                 1.755304                            1.713919      -0.918720       2.439718                    0.996989       3.587029      10.229413       0.468197       1.312279      -0.702161       0.023933       0.017005       0.000181       0.029360       0.009318      -0.001120      -0.002739       0.009647       0.005360      -0.011621       0.001343       0.010278              1.777207       2.054167       0.307330       0.005392       1.607210       0.056072       1.670243           0.000116
          146              H       8.477106       7.369727      16.095594       0.132423       1.070261 0.83678116E+01  0.82873587E+02                                 1.726379                            1.687416      -0.739407       2.527609                    0.999145       3.424996       9.553750       0.484661       1.276038      -0.711183      -0.022460       0.020123      -0.007295       0.031026      -0.009672       0.001649      -0.007310       0.004929       0.003679      -0.012458      -0.000134       0.012592              1.744487       1.990720      -0.321327       0.066627       1.606031      -0.034996       1.636709           0.000215
          147              H       0.153120       5.510915      17.910922       0.116827       1.111520 0.86534529E+01  0.85875100E+02                                 1.726280                            1.681407      -0.702072       2.532811                    0.999411       3.407587       9.318517       0.503780       1.225146      -0.723054       0.022183      -0.017198       0.006634       0.028842      -0.007602       0.003913      -0.004219      -0.001595      -0.001601      -0.007379      -0.003446       0.010825              1.740908       1.870897      -0.321643       0.068366       1.686569      -0.067508       1.665259           0.000183
          148              H       8.136414       5.651032      17.694201       0.119309       1.084777 0.83878042E+01  0.82917574E+02                                 1.721289                            1.672775      -0.705895       2.532770                    0.999342       3.451276       9.541389       0.495279       1.251001      -0.716469      -0.025533      -0.011937      -0.000264       0.028187       0.005503      -0.003563      -0.002246       0.004441      -0.007130      -0.004765      -0.003954       0.008719              1.741298       2.032044       0.296910      -0.047245       1.582217       0.031302       1.609634           0.000098
          149              H       1.595319       3.025513       8.438127       0.118931       1.179392 0.88353185E+01  0.89118201E+02                                 1.870368                            1.759141      -1.058446       2.389207                    0.996890       3.538427      10.114608       0.462329       1.313441      -0.702760       0.016461       0.052256      -0.009611       0.055624       0.008321      -0.005056      -0.010176      -0.022421       0.011489      -0.016044      -0.003893       0.019937              1.912380       1.653398       0.214494      -0.034094       2.540034       0.107422       1.543708          -0.000222
          150              H       1.986732       1.623854       6.664746       0.138007       0.997736 0.71776696E+01  0.67693527E+02                                 1.575121                            1.511478      -0.830588       2.498386                    0.999353       3.116409       8.195515       0.544116       1.193579      -0.730832       0.009392       0.018759      -0.032850       0.038977       0.005636      -0.007484      -0.003524      -0.024422       0.021878      -0.018799       0.004488       0.014311              1.584086       1.489904       0.085416      -0.280743       1.407712      -0.157112       1.854643           0.000014
          151              H       0.534006      -1.427134       8.901863       0.137347       0.967623 0.69647963E+01  0.64803969E+02                                 1.507155                            1.460773      -0.796373       2.510856                    0.999716       3.025603       7.749970       0.572961       1.148915      -0.742267      -0.006671      -0.036276       0.007468       0.037633       0.003067      -0.013096      -0.000012      -0.022842       0.002224      -0.020258       0.008134       0.012123              1.512278       1.284030       0.116639      -0.000266       1.872289       0.041753       1.380515          -0.000157
          152              H       9.459945       0.088290      10.519113       0.122067       1.148507 0.85286858E+01  0.85327546E+02                                 1.835846                            1.726377      -1.098260       2.365295                    0.997134       3.555017      10.143440       0.467174       1.310450      -0.702678      -0.026618      -0.021107       0.042602       0.054488       0.005034      -0.009402      -0.007643      -0.020501      -0.006544      -0.015702      -0.001942       0.017644              1.871770       1.866939       0.094429      -0.416431       1.513244      -0.070870       2.235127           0.000092
          153              H       2.985840      18.698289       3.220517       0.102607       1.070899 0.75986622E+01  0.74920249E+02                                 1.829046                            1.683235      -1.360753       2.227909                    0.993054       3.949571      11.720450       0.444283       1.398247      -0.681592       0.036764      -0.009852      -0.027304       0.046842      -0.002327      -0.010024       0.002119       0.001107      -0.018004      -0.012349       0.001345       0.011004              1.899457       2.354906      -0.106463      -0.592785       1.498395       0.193682       1.845071           0.000086
          154              H       2.604954      20.717157       4.322763       0.116991       1.163502 0.87064132E+01  0.86861950E+02                                 1.782106                            1.689727      -1.207220       2.301134                    0.995322       3.581447       9.942700       0.499218       1.229774      -0.719634       0.016015       0.027321      -0.004171       0.031942       0.003927      -0.009071       0.001925      -0.013688      -0.021191      -0.015075       0.003635       0.011440              1.806535       1.953738       0.465246      -0.075034       1.961493       0.130700       1.504373           0.000144
          155              H       8.912541      19.175009       5.972638       0.125328       1.081078 0.78316713E+01  0.76155395E+02                                 1.711373                            1.613980      -0.986933       2.415056                    0.997992       3.407808       9.364813       0.504995       1.247306      -0.716510      -0.022150      -0.002379       0.025678       0.033995       0.006003      -0.012055       0.004444       0.001331      -0.004000      -0.015581       0.003230       0.012352              1.743498       2.014660      -0.068950      -0.389848       1.501795       0.105595       1.714039           0.000082
          156              H       9.185286      17.305201       4.721250       0.103493       1.284714 0.95810614E+01  0.97337947E+02                                 1.885122                            1.760538      -1.019115       2.397608                    0.997195       3.461523       9.515594       0.496969       1.213134      -0.726283      -0.040465      -0.035221       0.004869       0.053867       0.017536      -0.011079      -0.000009       0.004050      -0.024131      -0.019293      -0.004626       0.023919              1.922986       2.034837       0.506017      -0.033435       2.149859       0.053470       1.584263           0.000159
          157              H       0.105270      -1.217869       5.457634       0.123228       1.068851 0.84738559E+01  0.83720081E+02                                 1.684418                            1.666068      -0.692850       2.539696                    0.999488       3.399386       9.299763       0.504687       1.228389      -0.721998      -0.006406       0.022723      -0.019809       0.030818       0.000121       0.004567      -0.009035      -0.008828       0.006977      -0.009533      -0.002842       0.012375              1.679520       1.727361      -0.204841       0.254768       1.653883      -0.155609       1.657316           0.000210
          158              H       0.006699      21.223018       6.813887       0.114587       1.167744 0.92466793E+01  0.93745075E+02                                 1.804705                            1.750531      -1.000032       2.389433                    0.996783       3.655570      10.263853       0.486137       1.242754      -0.717027      -0.008714      -0.010494       0.026654       0.029942       0.005674      -0.004835      -0.006125      -0.000055       0.011169      -0.007665      -0.003875       0.011541              1.830928       1.835000       0.076399      -0.278086       1.618004       0.140973       2.039781           0.000070
          159              H       2.326467      -0.683236       5.842139       0.111405       1.145944 0.90051742E+01  0.90651859E+02                                 1.783940                            1.730299      -0.869856       2.451763                    0.997144       3.585145      10.015082       0.488023       1.246756      -0.716789       0.005647       0.015504      -0.025224       0.030141       0.003304      -0.000961      -0.006863      -0.004085       0.022487      -0.008217      -0.003282       0.011499              1.799358       1.843829       0.220529      -0.302908       1.680435      -0.073494       1.873810           0.000146
          160              H       2.462361      -1.791733       6.993322       0.124628       1.074950 0.85092736E+01  0.84365731E+02                                 1.707328                            1.682549      -0.725238       2.526795                    0.999283       3.434944       9.489772       0.495174       1.247597      -0.717429       0.011587      -0.021681       0.014694       0.028640      -0.001811       0.005894      -0.007159      -0.001357      -0.005683      -0.009096      -0.000961       0.010058              1.707579       1.821708      -0.291562       0.152648       1.726390      -0.063152       1.574639           0.000139
          161              H       7.582311      19.077531       0.612877       0.148473       1.063320 0.86804614E+01  0.89141589E+02                                 1.870669                            1.835732      -1.718905       2.065681                    0.991483       4.230880      13.127866       0.409696       1.455818      -0.669761       0.000982      -0.018133       0.023011       0.029313      -0.004663      -0.000115      -0.007017       0.003557       0.009264      -0.009520       0.001106       0.008413              1.891186       1.818067       0.175752      -0.286924       1.914261      -0.374124       1.941231           0.000008
          162              H       7.637817      20.609137       0.135159       0.143540       1.097498 0.88577136E+01  0.90283761E+02                                 1.841528                            1.802743      -1.321951       2.256112                    0.994201       3.816963      11.325909       0.436758       1.375870      -0.687854      -0.000984       0.023217       0.002343       0.023355      -0.004527      -0.007184      -0.001687       0.005914      -0.029145      -0.012962       0.001144       0.011818              1.864049       1.624996       0.073272      -0.103669       2.463540       0.146729       1.503611           0.002176
          163              H       0.845031      20.098113       0.743375       0.148261       1.026018 0.81745136E+01  0.81317362E+02                                 1.735583                            1.713800      -1.108959       2.357924                    0.997161       3.604799      10.420877       0.456978       1.347379      -0.694416       0.007742       0.023755       0.006204       0.025744       0.004361       0.011422       0.000271      -0.005631      -0.013247      -0.014452       0.003292       0.011160              1.746024       1.505091       0.159674       0.109248       2.196297       0.078643       1.536685           0.001788
          164              H       0.158862      18.695113       1.111568       0.155842       1.005165 0.81685669E+01  0.82447272E+02                                 1.794005                            1.777788      -1.594400       2.133717                    0.991817       4.003532      12.231719       0.418244       1.450927      -0.671727      -0.013323      -0.014275       0.022471       0.029770       0.003201       0.001706      -0.002243       0.010390       0.011284      -0.008545       0.003265       0.005281              1.791202       1.627910       0.139593      -0.130398       1.866736      -0.371293       1.878959           0.000073
          165              H       8.752722      14.234820      21.024244       0.111411       1.200507 0.97212222E+01  0.99590634E+02                                 1.822981                            1.785828      -1.142138       2.326324                    0.995112       3.658874      10.257330       0.485980       1.230240      -0.720333      -0.025024       0.017635      -0.022293       0.037871       0.000817       0.002018      -0.009992      -0.004723       0.027254      -0.009298      -0.005706       0.015004              1.818115       2.027585      -0.058487       0.362182       1.632508      -0.132519       1.794253          -0.000139
          166              H       0.649803      13.608231      20.991619       0.115420       1.331065 0.10926593E+02  0.11469301E+03                                 1.923308                            1.869510      -1.227068       2.283494                    0.995536       3.667706      10.241892       0.486465       1.199505      -0.728478       0.033021      -0.005427      -0.026332       0.042582      -0.002945      -0.015192      -0.001424       0.000298       0.034510      -0.015582      -0.004805       0.020387              1.935193       2.006836      -0.310078      -0.368163       1.902717       0.213924       1.896027           0.000929
          167              H       0.771342      15.859181      21.450694       0.107670       1.038532 0.77600777E+01  0.73945847E+02                                 1.557025                            1.516942      -0.650912       2.548565                    0.999767       3.226162       8.276140       0.578037       1.111996      -0.750743       0.001627       0.015904      -0.017173       0.023462      -0.001545      -0.002458       0.001643      -0.006341       0.010673      -0.005776       0.000512       0.005264              1.571119       1.267363       0.134196      -0.153547       1.760019      -0.336109       1.685974           0.000473
          168              H       1.354155      15.018780      22.667127       0.100552       1.263134 0.10596587E+02  0.11048556E+03                                 1.847923                            1.831543      -1.189752       2.286574                    0.995015       3.790965      10.583788       0.494843       1.187133      -0.729668       0.021293      -0.010587       0.016945       0.029199       0.000708       0.007525       0.004443       0.006392       0.014323      -0.007975      -0.003528       0.011503              1.838991       2.011928      -0.266862       0.254975       1.892301      -0.139158       1.612745           0.000123
          169              H       8.364180      16.207185      22.755679       0.099722       1.154505 0.95402845E+01  0.96585039E+02                                 1.738064                            1.740417      -0.668038       2.540370                    0.999411       3.484531       9.486380       0.508137       1.190629      -0.731469      -0.020408       0.006640      -0.019835       0.029223      -0.002882       0.004437       0.001686      -0.002405      -0.001691      -0.006511       0.002403       0.004107              1.709482       1.926993      -0.043160       0.240948       1.710615       0.013723       1.490838           0.000232
          170              H       9.150834      22.110275       0.685117       0.084949       1.165781 0.94462531E+01  0.95662401E+02                                 1.754418                            1.730697      -0.905173       2.418266                    0.997389       3.671638      10.088590       0.508640       1.189087      -0.729673       0.007004      -0.013751       0.019868       0.025157       0.001449       0.002979      -0.002368      -0.012420       0.012374      -0.009238       0.002644       0.006594              1.765444       1.386752       0.105116      -0.092886       2.076913      -0.317466       1.832666           0.000159
          171              H       2.969571      13.595987       0.487039       0.149730       0.982684 0.78113808E+01  0.77039367E+02                                 1.704341                            1.689537      -1.116523       2.358415                    0.996148       3.609974      10.485019       0.453192       1.370373      -0.689582       0.004038      -0.024201      -0.010092       0.026530      -0.004060      -0.005410       0.005451       0.001319      -0.030528      -0.012861       0.000998       0.011863              1.712337       1.581186       0.003815      -0.108411       2.117160       0.112256       1.438664           0.000151
          172              H       2.900667      15.171017       0.202739       0.147861       1.040339 0.84069113E+01  0.85804899E+02                                 1.852425                            1.813205      -1.732544       2.055065                    0.991824       4.287954      13.345768       0.409206       1.466522      -0.667282      -0.002286       0.019805      -0.021310       0.029182      -0.004925      -0.000379      -0.004792       0.000689       0.008540      -0.007798       0.001078       0.006720              1.883209       1.811652       0.173679      -0.176738       2.017742      -0.395011       1.820234           0.000123
          173              H       0.900537       8.945447      23.014346       0.150080       0.962017 0.76441348E+01  0.76424633E+02                                 1.779923                            1.745900      -1.713590       2.064313                    0.991562       4.268921      13.284862       0.409694       1.495345      -0.661973       0.014927       0.014101      -0.016998       0.026657       0.002643       0.002280      -0.002196       0.011267       0.003861      -0.007665       0.001399       0.006266              1.801590       1.638108       0.185440      -0.114334       1.937244      -0.368328       1.829417           0.000598
          174              H       0.145464       7.544582      23.184460       0.153843       0.900622 0.68384215E+01  0.65994560E+02                                 1.674324                            1.630306      -1.334578       2.258933                    0.993289       3.780076      11.277571       0.435452       1.457518      -0.671246      -0.009586      -0.021821      -0.009195       0.025546       0.002649       0.014195      -0.002305      -0.001475      -0.001674      -0.015448       0.001757       0.013691              1.706305       1.462343       0.236361       0.136822       2.178544       0.211483       1.478030          -0.000343
          175              H       1.516845      13.206057       3.008457       0.102243       1.301767 0.10726347E+02  0.11331849E+03                                 1.969610                            1.910824      -1.187005       2.294290                    0.995032       3.894441      11.311609       0.454189       1.276500      -0.709344       0.019835      -0.010024       0.030622       0.037837       0.003477       0.004866      -0.006438      -0.002462       0.040774      -0.012780      -0.003345       0.016125              1.986876       1.814996       0.026566       0.414965       1.726049      -0.105504       2.419582          -0.000075
          176              H       0.072732      13.254021       2.332661       0.113162       1.215019 0.10112889E+02  0.10559894E+03                                 1.906895                            1.877868      -1.177435       2.310462                    0.994939       3.816759      11.132296       0.448576       1.307634      -0.702929      -0.037166      -0.009103       0.002769       0.038364       0.006932      -0.008291      -0.006915       0.001822      -0.003415      -0.008450      -0.006399       0.014849              1.907813       2.389263      -0.049460      -0.104969       1.691665      -0.039263       1.642510           0.000781
          177              H       1.063227      11.186816       1.973790       0.101856       0.988044 0.75090058E+01  0.72724650E+02                                 1.648077                            1.605083      -0.820291       2.468147                    0.997928       3.625132      10.155211       0.491544       1.286602      -0.706372      -0.012983      -0.020139       0.008944       0.025576       0.000787      -0.001940       0.003792      -0.015618       0.008971      -0.009726       0.000924       0.008801              1.675715       1.403591       0.192395      -0.089203       1.945798      -0.418976       1.677756           0.000054
          178              H       2.334123      11.870251       1.307316       0.098760       1.053229 0.83118307E+01  0.82512260E+02                                 1.717599                            1.687078      -0.929422       2.419838                    0.996817       3.691933      10.446740       0.480485       1.284118      -0.707212       0.030344       0.002036      -0.008814       0.031663      -0.003938      -0.005563       0.008451       0.015541      -0.007412      -0.013201      -0.000620       0.013821              1.733064       2.223662      -0.041351       0.026401       1.600596      -0.059266       1.374936           0.000142
          179              H       1.069926       5.834790      22.697421       0.090655       1.086944 0.86987576E+01  0.86863741E+02                                 1.717418                            1.697239      -0.799497       2.468786                    0.998149       3.659322      10.200727       0.493929       1.241824      -0.717078       0.007279       0.020138      -0.010827       0.023995       0.006289      -0.000099      -0.004059      -0.000480      -0.000428      -0.007367      -0.000241       0.007608              1.728434       1.496659       0.216847      -0.067547       2.056471      -0.303599       1.632172           0.000081
          180              H       1.123518       4.260052      22.972400       0.111796       1.063295 0.81459861E+01  0.80617035E+02                                 1.734084                            1.672660      -1.106104       2.330444                    0.995857       3.755833      10.679212       0.480529       1.287962      -0.705302       0.008521      -0.026789      -0.008959       0.029504      -0.001491       0.005377       0.000994       0.005967      -0.003014      -0.005503      -0.001615       0.007118              1.760350       1.530034      -0.171897       0.000234       2.291199       0.289535       1.459816           0.000109
          181              H       5.785065       7.703054      22.827920       0.107225       1.056517 0.77476943E+01  0.75930125E+02                                 1.750826                            1.654813      -1.020329       2.390663                    0.997722       3.624274      10.348017       0.471528       1.325430      -0.698330       0.022626      -0.021328       0.041973       0.052236      -0.004792       0.006537      -0.008052      -0.021527       0.002356      -0.014105      -0.002830       0.016934              1.792726       1.712417      -0.174038       0.355249       1.516739      -0.162412       2.149021          -0.000354
          182              H       5.525718       6.292151      21.070850       0.138139       0.966309 0.68877374E+01  0.65286254E+02                                 1.623664                            1.540783      -1.089576       2.373833                    0.996988       3.401040       9.426992       0.499946       1.292521      -0.705526       0.007002      -0.034159       0.001334       0.034895      -0.004588       0.006121       0.002840      -0.015936       0.023787      -0.015084       0.004978       0.010106              1.656715       1.485980      -0.346461       0.082366       2.081426      -0.093903       1.402738          -0.000035
          183              H       3.789720       9.338748      19.048123       0.133029       1.054917 0.77015315E+01  0.73869082E+02                                 1.629804                            1.561404      -0.890305       2.461812                    0.999254       3.188090       8.434258       0.537942       1.187094      -0.732379      -0.015889       0.019046      -0.027289       0.036877      -0.009626       0.007906      -0.002139      -0.022970       0.010388      -0.018798       0.003430       0.015368              1.656047       1.503280      -0.113690       0.290663       1.438170      -0.110330       2.026691          -0.000184
          184              H       4.082562      10.658598      20.905397       0.116218       1.205152 0.89796494E+01  0.91022769E+02                                 1.895577                            1.770334      -1.215750       2.309375                    0.995146       3.642149      10.467294       0.461672       1.308827      -0.702752      -0.017955       0.051751      -0.007419       0.055277      -0.008130       0.006470      -0.008908      -0.018909       0.011994      -0.015069      -0.003345       0.018414              1.944704       1.734923      -0.325130      -0.026200       2.526644       0.182289       1.572544          -0.000438
          185              H       2.339865       3.701015      15.286969       0.108945       1.239782 0.91942521E+01  0.93389295E+02                                 1.890956                            1.760242      -1.257547       2.278475                    0.994424       3.701772      10.516291       0.477162       1.263745      -0.711675      -0.038192      -0.031899      -0.000854       0.049768       0.010357      -0.006312      -0.000842       0.006706      -0.001949      -0.011529      -0.001961       0.013490              1.939768       2.312769       0.500144       0.109364       1.950406       0.189073       1.556131           0.000336
          186              H       2.352306       5.561198      16.696819       0.118879       1.058163 0.76672281E+01  0.74886163E+02                                 1.744849                            1.640045      -1.060756       2.374401                    0.995964       3.609917      10.262837       0.476693       1.315541      -0.700194      -0.024415       0.007294       0.018961       0.031761       0.002226      -0.008968       0.009404       0.002913      -0.018922      -0.016234       0.005267       0.010967              1.798825       2.231596      -0.155312      -0.400354       1.416730       0.190758       1.748150           0.000392
          187              H       6.078864       6.433105      15.533984       0.132157       0.992468 0.71252529E+01  0.67930755E+02                                 1.641073                            1.559873      -0.881488       2.468015                    0.999027       3.349233       9.229504       0.501684       1.280589      -0.709055       0.027149       0.019187       0.000163       0.033245       0.008926      -0.006163       0.008074       0.004659      -0.017162      -0.016205       0.004120       0.012086              1.670248       2.038892       0.356462       0.061386       1.533156       0.085752       1.438696           0.000369
          188              H       5.993691       4.627281      14.154429       0.092875       1.096385 0.78847899E+01  0.77878511E+02                                 1.806156                            1.675187      -1.253486       2.271514                    0.994213       3.860026      11.188154       0.464634       1.334651      -0.694746       0.036910      -0.007990      -0.027282       0.046589       0.006657      -0.012905       0.001956       0.008503      -0.010430      -0.014968      -0.001106       0.016074              1.870780       2.121840      -0.182341      -0.498508       1.523334       0.243571       1.967166           0.000581
          189              H       5.263500       6.123382      18.598369       0.125682       1.064882 0.83630454E+01  0.83291486E+02                                 1.751969                            1.710796      -0.916006       2.441463                    0.997033       3.580229      10.204375       0.468605       1.312390      -0.702162       0.023994      -0.017154      -0.000151       0.029495      -0.009401       0.001175      -0.002727       0.009577       0.005219      -0.011643       0.001270       0.010373              1.773777       2.049966      -0.306473      -0.005341       1.604340       0.055795       1.667026           0.000138
          190              H       3.692106       6.089585      18.859366       0.132601       1.069756 0.83629794E+01  0.82814766E+02                                 1.725964                            1.687044      -0.739543       2.527730                    0.999145       3.423753       9.550026       0.484659       1.276212      -0.711150      -0.022430      -0.020211       0.007258       0.031052       0.009706      -0.001642      -0.007279       0.004958       0.003570      -0.012465      -0.000137       0.012601              1.744053       1.990033       0.321219      -0.066567       1.605798      -0.035037       1.636329           0.000226
          191              H       4.938120       7.948396      17.044039       0.116403       1.113422 0.86721608E+01  0.86105856E+02                                 1.728022                            1.683018      -0.703937       2.531533                    0.999399       3.411347       9.330757       0.503639       1.224846      -0.723110       0.022239       0.017048      -0.006570       0.028781       0.007552      -0.003891      -0.004230      -0.001550      -0.001524      -0.007339      -0.003435       0.010774              1.742688       1.872986       0.322172      -0.068487       1.688180      -0.067522       1.666898           0.000136
          192              H       3.351414       7.808279      17.260759       0.118833       1.087133 0.84109473E+01  0.83203231E+02                                 1.723622                            1.674925      -0.707340       2.531662                    0.999325       3.455986       9.557521       0.495032       1.250770      -0.716506      -0.025532       0.011778       0.000351       0.028120      -0.005445       0.003529      -0.002257       0.004442      -0.007077      -0.004712      -0.003941       0.008653              1.743708       2.035156      -0.297536       0.047320       1.584216       0.031471       1.611751           0.000046
          193              H       6.380319      16.986258       3.213526       0.118556       1.178926 0.88299838E+01  0.89039125E+02                                 1.868852                            1.757800      -1.055346       2.390244                    0.996932       3.537408      10.105878       0.462887       1.312231      -0.703015       0.016458      -0.052129       0.009530       0.055490      -0.008287       0.005027      -0.010089      -0.022280       0.011625      -0.015988      -0.003812       0.019800              1.910835       1.652016      -0.214229       0.033994       2.537800       0.107398       1.542690          -0.000298
          194              H       6.771732      18.387916       4.986908       0.137748       0.998926 0.71883799E+01  0.67817388E+02                                 1.576051                            1.512333      -0.830925       2.497944                    0.999345       3.118714       8.202001       0.544128       1.193150      -0.730924       0.009271      -0.018661       0.032860       0.038910      -0.005643       0.007486      -0.003464      -0.024480       0.021901      -0.018836       0.004564       0.014272              1.585035       1.490624      -0.085460       0.280912       1.408631      -0.157189       1.855850          -0.000081
          195              H       5.319006      21.438904       2.749790       0.137598       0.966446 0.69539035E+01  0.64676738E+02                                 1.505935                            1.459640      -0.796404       2.511100                    0.999718       3.023275       7.742237       0.573182       1.148932      -0.742271      -0.006610       0.036363      -0.007461       0.037705      -0.003065       0.013084      -0.000019      -0.022872       0.002170      -0.020255       0.008115       0.012140              1.511053       1.283068      -0.116477       0.000252       1.870569       0.041780       1.379523           0.000026
          196              H       4.674945      19.923480       1.132541       0.122148       1.148098 0.85245207E+01  0.85273421E+02                                 1.835221                            1.725801      -1.098870       2.365034                    0.997135       3.554226      10.139650       0.467326       1.310215      -0.702727      -0.026545       0.021098      -0.042646       0.054483      -0.004976       0.009391      -0.007630      -0.020567      -0.006717      -0.015714      -0.001915       0.017629              1.871154       1.866342      -0.094336       0.416275       1.512772      -0.070766       2.234348           0.000201
          197              H       7.770840       1.313482       8.431136       0.101536       1.073584 0.76215755E+01  0.75197090E+02                                 1.831400                            1.685229      -1.359020       2.228032                    0.993033       3.955714      11.739768       0.444269       1.397346      -0.681753       0.036569       0.010104       0.027205       0.046685       0.002259       0.010074       0.002214       0.001000      -0.018201      -0.012456       0.001435       0.011021              1.901992       2.358323       0.106753       0.593982       1.500207       0.194124       1.847446           0.000593
          198              H       7.389954      -0.705387       7.328890       0.115644       1.170050 0.87677479E+01  0.87621384E+02                                 1.787814                            1.694850      -1.209012       2.299000                    0.995283       3.594507       9.985081       0.498859       1.228587      -0.719858       0.015981      -0.026990       0.004202       0.031647      -0.003925       0.009186       0.002073      -0.013537      -0.021236      -0.015198       0.003822       0.011375              1.812421       1.960229      -0.467256       0.075435       1.968134       0.131524       1.508900           0.000494
          199              H       4.127541       0.836762       5.679016       0.124143       1.085866 0.78747063E+01  0.76669826E+02                                 1.715259                            1.617462      -0.988630       2.413133                    0.997957       3.417079       9.392562       0.504953       1.245848      -0.716804      -0.022024       0.002566      -0.025455       0.033758      -0.006076       0.012030       0.004432       0.001224      -0.004425      -0.015626       0.003321       0.012305              1.747533       2.019453       0.069224       0.391087       1.505160       0.106103       1.717987           0.000475
          200              H       4.400286       2.706570       6.930404       0.102369       1.292974 0.96575778E+01  0.98308902E+02                                 1.892512                            1.766985      -1.024384       2.394107                    0.997114       3.475148       9.561924       0.496310       1.212352      -0.726413      -0.040159       0.035080      -0.004717       0.053531      -0.017517       0.011142       0.000003       0.004333      -0.023833      -0.019314      -0.004600       0.023914              1.930658       2.043165      -0.508946       0.033680       2.158787       0.053947       1.590022           0.000702
          201              H       4.890270      21.229640       6.194019       0.122281       1.072443 0.85104181E+01  0.84168499E+02                                 1.687698                            1.669217      -0.693813       2.538453                    0.999476       3.406853       9.323806       0.504431       1.227739      -0.722122      -0.006296      -0.022389       0.020018       0.030686      -0.000249      -0.004615      -0.009040      -0.008645       0.007122      -0.009621      -0.002710       0.012331              1.682829       1.730699       0.205474      -0.255504       1.657303      -0.155969       1.660484           0.000047
          202              H       4.791699      -1.211247       4.837767       0.113984       1.170387 0.92730943E+01  0.94076363E+02                                 1.807003                            1.752660      -1.000850       2.388571                    0.996764       3.660669      10.280360       0.486014       1.242229      -0.717130      -0.008627       0.010765      -0.026538       0.029909      -0.005699       0.004772      -0.006123       0.000078       0.011337      -0.007740      -0.003780       0.011520              1.833354       1.837120      -0.076508       0.278534       1.620160       0.141488       2.042781           0.000137
          203              H       7.111467      20.695006       5.809514       0.111202       1.146766 0.90141320E+01  0.90769201E+02                                 1.785135                            1.731426      -0.869837       2.451622                    0.997135       3.587469      10.024737       0.487727       1.247139      -0.716698       0.005505      -0.015306       0.025348       0.030117      -0.003320       0.000995      -0.006858      -0.004173       0.022428      -0.008219      -0.003283       0.011502              1.800600       1.844943      -0.220657       0.303128       1.681687      -0.073385       1.875169           0.000106
          204              H       7.247361      21.803503       4.658331       0.124725       1.075307 0.85133706E+01  0.84419323E+02                                 1.707910                            1.683114      -0.727059       2.525983                    0.999273       3.435884       9.494132       0.495004       1.247834      -0.717372       0.011437       0.021905      -0.014565       0.028684       0.001862      -0.005818      -0.007175      -0.001430      -0.005565      -0.009021      -0.001043       0.010064              1.708179       1.822238       0.291648      -0.152744       1.727026      -0.063078       1.575272           0.000240
          205              C       6.620526      16.394435      11.488530      -0.440147      31.873096 0.58006080E+03  0.14712891E+05                                 8.702954                            7.912422      -0.430770       1.820631                    0.997023      34.018378     102.860877       0.596630       0.404740      -1.067697      -0.117320       0.002661       0.012226       0.117985       0.015872       0.047854      -0.025242       0.060128      -0.135801      -0.077161       0.004604       0.072557              9.317754      12.159554      -1.054762       0.946520       8.494929       0.050213       7.298779           0.002384
          206              C       4.233768      15.951974      12.026837      -0.428809      31.209589 0.58459813E+03  0.14837575E+05                                 8.598105                            7.978085      -0.432473       1.825408                    0.996732      33.654652     101.362389       0.591057       0.408292      -1.066754       0.102616       0.048227      -0.039090       0.119933      -0.006890      -0.059244      -0.042716       0.026114       0.059181      -0.073025      -0.006439       0.079464              9.092058      10.367230       1.630404      -1.036573       9.214640      -0.679064       7.694303           0.001461
          207              C       4.824237      17.270972       9.936530      -0.122943      26.231158 0.41938859E+03  0.98502023E+04                                 7.886201                            6.919002      -0.356499       1.882509                    0.997349      29.447798      86.862194       0.609223       0.428057      -1.048452      -0.010695       0.024474       0.094450       0.098153      -0.007964       0.027369      -0.053481       0.001523       0.131762      -0.053912      -0.027267       0.081179              8.617914       7.030575      -1.414878       0.119541      11.869280      -0.185548       6.953888           0.001679
          208              C       4.268220      18.539152      10.544746      -0.177740      26.650966 0.41138818E+03  0.95675452E+04                                 7.854769                            6.750594      -0.147271       1.945827                    0.998973      29.021877      83.794295       0.634007       0.415397      -1.061687       0.084331      -0.026693       0.014579       0.089648       0.000042       0.002502       0.028081      -0.039766       0.021201      -0.023951      -0.016263       0.040213              8.771008       5.985788      -0.007376       0.324248      13.681716       1.967365       6.645520           0.004020
          209              C       5.092197      19.343059      11.495521      -0.173621      27.966150 0.40990027E+03  0.95101445E+04                                 8.079197                            6.660946      -0.028196       1.979194                    0.999314      28.953533      83.091994       0.650388       0.405906      -1.069431      -0.077858       0.026564      -0.035311       0.089523       0.012204      -0.016204       0.024783      -0.059964       0.006311      -0.044047       0.000279       0.043768              9.507673       5.999151      -0.472447       0.329067      16.073798       2.648201       6.450071           0.000276
          210              C       1.989603      11.202834      12.551161      -0.441081      32.128444 0.58806899E+03  0.14960784E+05                                 8.762914                            7.988629      -0.454497       1.814237                    0.997145      33.965498     102.710352       0.591606       0.406956      -1.066700       0.116428      -0.012117      -0.015487       0.118077       0.007041       0.047345      -0.017073       0.046031      -0.135986      -0.070363       0.004519       0.065843              9.505557      12.925721      -1.457656       0.401640       8.419061      -0.286747       7.171890           0.000212
          211              C       4.337124      11.630668      12.015185      -0.443135      32.013651 0.58681637E+03  0.14911699E+05                                 8.788779                            8.027482      -0.462885       1.816631                    0.996836      33.679599     101.580813       0.585320       0.411801      -1.064209      -0.092487      -0.051624       0.041174       0.113640      -0.009500      -0.064230      -0.043688       0.009986       0.013586      -0.080775       0.004735       0.076041              9.466681      10.596616       1.733524      -1.270900       9.876957      -0.673049       7.926470           0.000848
          212              C       3.741870       9.952998      13.790897      -0.130186      25.586684 0.42017548E+03  0.98925086E+04                                 7.748597                            6.919430      -0.343248       1.887420                    0.997145      29.655721      88.138549       0.608820       0.427308      -1.046875      -0.037834      -0.014533      -0.094320       0.102659      -0.021218       0.009589      -0.053541      -0.004266       0.041169      -0.052394      -0.012478       0.064872              8.312126       6.626083      -0.602529      -0.062339      11.250401      -0.511781       7.059895           0.000745
          213              C       3.435630       8.657254      13.040531      -0.173711      25.700080 0.43227971E+03  0.10170225E+05                                 7.601898                            6.902515       0.058901       2.014300                    0.999193      29.018979      84.042598       0.629882       0.413315      -1.063907       0.062386       0.063932      -0.043491       0.099352       0.004368       0.002928       0.031990      -0.023697       0.011490      -0.025307      -0.014218       0.039525              8.013139       6.704125      -0.656998      -1.215494       9.864594       1.090226       7.470698           0.000639
          214              C       4.017486       8.395424      11.660975      -0.188040      25.419541 0.43723315E+03  0.10337532E+05                                 7.604217                            6.995410      -0.146539       1.946926                    0.998034      29.495012      86.214079       0.617245       0.419705      -1.057637       0.046798       0.012756       0.068643       0.084051      -0.007656      -0.027648       0.016490       0.057766       0.032627      -0.039732      -0.009011       0.048743              7.945524       8.224619      -1.250535      -1.939217       8.415800       1.151194       7.196152           0.000372
          215              C       8.984316      11.321199      10.390945       0.122329      24.575395 0.32532156E+03  0.71585009E+04                                 7.516028                            6.159781       0.048460       2.045435                    0.999359      25.627570      72.760822       0.636426       0.437370      -1.044612       0.014448       0.037396      -0.022300       0.045875      -0.017443       0.014425      -0.033243       0.055030      -0.058841      -0.051958       0.000714       0.051244              8.219648       5.585199       1.209252      -1.112879       9.080742       2.196031       9.993003           0.000365
          216              C       9.135522      10.464978       9.344626      -0.210413      31.760998 0.43970816E+03  0.10342256E+05                                 8.618783                            6.939736       0.301579       2.075101                    0.999496      29.291932      83.577568       0.634020       0.410726      -1.070411       0.003480      -0.003616       0.015434       0.016229      -0.007912      -0.000257       0.005998      -0.025662      -0.031138      -0.012246      -0.009095       0.021341              9.610877       6.291561       1.184937      -2.201176       9.612170       1.978718      12.928900           0.002185
          217              C       0.155991      10.888737       8.177130       0.172700      31.245934 0.39545291E+03  0.90354578E+04                                 8.778709                            6.725115       0.060391       2.042423                    0.999458      25.395065      70.838990       0.625050       0.428880      -1.061531       0.007469      -0.021627      -0.027323       0.035638      -0.009036       0.003872       0.013333      -0.017968       0.018868      -0.019382      -0.000459       0.019841             10.370013       6.237626       0.586321      -2.461408       9.591441       3.870254      15.280973          -0.001122
          218              C       0.581856      12.250066       8.172470      -0.217926      31.740478 0.45462130E+03  0.10753411E+05                                 8.556804                            7.023352       0.471630       2.125685                    0.999620      29.468592      83.576455       0.636413       0.406884      -1.075837       0.000189       0.014906       0.005028       0.015732       0.009590      -0.006897      -0.014748      -0.003528       0.008038      -0.014078      -0.007688       0.021767              9.355712       6.269826       1.029803      -1.508201       9.885667       3.234632      11.911644           0.001877
          219              C       0.398112      13.034016       9.277047       0.113901      25.563545 0.33954728E+03  0.75437736E+04                                 7.700347                            6.270549       0.044473       2.039029                    0.999311      25.955834      73.788211       0.634856       0.434252      -1.047609      -0.025180      -0.027673       0.025394       0.045218      -0.007560       0.017455      -0.036133       0.042833      -0.086165      -0.056624       0.009871       0.046753              8.428137       5.940281       0.996400      -1.497018       9.124667       2.381447      10.219462           0.000358
          220              C       1.673793       7.529383       3.684253       0.116888      26.362584 0.33829686E+03  0.74908997E+04                                 7.818688                            6.227662       0.051244       2.039426                    0.999258      25.815687      72.689861       0.643408       0.429916      -1.052788      -0.048134      -0.002234      -0.012121       0.049687      -0.003840      -0.016564      -0.041513      -0.009374       0.065785      -0.042427      -0.011113       0.053540              8.614380       9.179807      -1.019766       1.184497       8.594266       3.653668       8.069068          -0.000378
          221              C       1.661352       8.648200       4.525502      -0.209576      32.424968 0.44210080E+03  0.10442884E+05                                 8.819941                            7.013295       0.186202       2.036376                    0.999332      29.647216      85.578172       0.621517       0.417210      -1.063141      -0.001443      -0.022628       0.002638       0.022827       0.024598       0.011451      -0.003635      -0.003269       0.040533      -0.033914       0.011827       0.022088              9.786914      10.305024      -1.732760       0.361600       9.654916       4.430800       9.400802           0.002608
          222              C       0.611523       9.456719       4.623376       0.191904      29.770175 0.36464122E+03  0.81713708E+04                                 8.485500                            6.448963      -0.060248       2.010087                    0.998953      24.826859      68.782240       0.639045       0.427706      -1.061327      -0.005214       0.015851       0.030706       0.034947       0.011113      -0.008802       0.003122      -0.044307       0.050410      -0.034855       0.015986       0.018869              9.953545       8.963635      -1.333064       0.872155       9.040612       5.091565      11.856386          -0.001571
          223              C       9.055134       9.167238       3.847376      -0.210680      32.206790 0.43981977E+03  0.10322055E+05                                 8.628311                            6.889510       0.507865       2.138002                    0.999809      29.150019      82.466433       0.644884       0.404700      -1.076818      -0.003961      -0.006554      -0.000267       0.007663      -0.021852      -0.001257      -0.003669      -0.010098       0.002790      -0.023334       0.001164       0.022170              9.572995       9.567786      -0.630020       1.942944       8.892637       4.120359      10.258563           0.002973
          224              C       9.120210       8.081528       3.045742       0.101473      26.424104 0.33301662E+03  0.73640779E+04                                 7.852609                            6.201384       0.044849       2.032830                    0.999620      26.069812      73.979142       0.639604       0.433055      -1.048158       0.055200      -0.027052       0.014608       0.063184       0.022954      -0.006951      -0.040104       0.016759       0.043503      -0.048290      -0.001594       0.049885              8.695495       8.629936      -1.190303       1.365496       8.764277       3.772290       8.692270           0.001042
          225              C       0.331122       9.964776       7.007304      -0.236192      32.435883 0.45680216E+03  0.10922342E+05                                 9.011526                            7.140701      -0.216047       1.919643                    0.997282      30.212967      88.897529       0.611975       0.418586      -1.058026       0.009320       0.062072      -0.040527       0.074715       0.008756      -0.015834      -0.032333      -0.032069       0.132243      -0.041341      -0.021821       0.063162             10.890691       7.531027      -0.501171      -1.815958       7.767617       3.205674      17.373428           0.000064
          226              C       0.575157      10.590511       5.618427      -0.244853      31.188303 0.45422500E+03  0.10808936E+05                                 8.662120                            7.047940      -0.049635       1.966266                    0.998914      30.018759      87.152030       0.627639       0.410095      -1.067046      -0.013819      -0.059040       0.053067       0.080578      -0.004401      -0.002251      -0.013355      -0.009605       0.082858      -0.021538      -0.010446       0.031984             10.193183       7.090335      -0.236162      -1.278867       8.371191       2.667330      15.118022           0.000257
          227              C       8.223501      14.623218      14.781288       0.127864      25.434918 0.33458596E+03  0.74043853E+04                                 7.676376                            6.228902       0.055477       2.046140                    0.999333      25.731661      72.947489       0.636470       0.434857      -1.047508       0.019471       0.030976      -0.027965       0.046051      -0.007298       0.029750      -0.036417       0.043313      -0.051584      -0.055196       0.001707       0.053489              8.448159       5.964783       0.111856      -2.250582       9.608725       2.573480       9.770969           0.000069
          228              C       7.928745      15.461465      15.825276      -0.208643      31.060514 0.43678643E+03  0.10226052E+05                                 8.414435                            6.867932       0.449976       2.117144                    0.999841      29.193307      82.302237       0.646031       0.404962      -1.077391       0.005523      -0.026622      -0.002640       0.027317       0.009041      -0.002391      -0.016788      -0.008844       0.038411      -0.018730      -0.006405       0.025135              9.251577       6.033684       0.095391      -2.135358      11.370859       3.092268      10.350189           0.001827
          229              C       8.144070      16.837803      15.676135       0.174024      31.150456 0.39831937E+03  0.91009183E+04                                 8.736276                            6.721990      -0.004236       2.019317                    0.999147      25.381546      70.383950       0.630169       0.425398      -1.065623      -0.003922       0.026851       0.018789       0.033006      -0.002069       0.011958       0.024379      -0.013233       0.047118      -0.025876      -0.008700       0.034576             10.366584       6.109533      -0.377498      -2.494096      12.935822       5.235038      12.054396          -0.001370
          230              C       8.822583      17.243295      14.515630      -0.220445      31.996795 0.45054181E+03  0.10624713E+05                                 8.600541                            6.985850       0.470229       2.122913                    0.999835      29.390631      83.019433       0.639424       0.406195      -1.077125      -0.005827      -0.001128      -0.016882       0.017895       0.003827       0.000589      -0.007133      -0.041884      -0.024170      -0.017445      -0.009302       0.026747              9.541061       6.250159      -0.503980      -2.572243      10.100842       3.740726      12.272182           0.001768
          231              C       9.187200      16.344783      13.536891       0.104464      26.189719 0.35395711E+03  0.79384317E+04                                 7.824113                            6.407171       0.091132       2.051120                    0.999348      26.195807      74.588141       0.627926       0.434924      -1.048211      -0.026964      -0.039415       0.009631       0.048718      -0.006136       0.024714      -0.034398       0.026823      -0.035244      -0.047267       0.002672       0.044596              8.618074       6.248946      -0.019479      -1.933492       9.326586       2.829261      10.278690           0.000044
          232              C       7.358373      -2.061586      19.539823       0.116475      26.872479 0.34239711E+03  0.76173716E+04                                 7.986384                            6.304178       0.078999       2.053454                    0.998916      25.884280      73.457056       0.632518       0.435269      -1.047771       0.041321       0.027832      -0.015955       0.052313      -0.023551       0.018205      -0.028551       0.013178       0.069687      -0.039267      -0.011878       0.051145              8.927827       8.859351       0.607499      -2.355037      10.143588       3.464375       7.780543           0.000463
          233              C       7.575612      -3.265205      18.859366      -0.217021      33.414549 0.44430452E+03  0.10474221E+05                                 8.888515                            6.944415       0.285653       2.059758                    0.999705      29.732969      84.844101       0.638327       0.407026      -1.073179       0.005793       0.013751       0.011472       0.018821       0.017484       0.006519      -0.006827      -0.052971      -0.028376      -0.030291      -0.006654       0.036945             10.054647       9.230410      -0.109247      -3.025150      11.533477       4.653037       9.400055           0.003620
          234              C       8.635968      -3.434165      18.027438       0.184446      30.117864 0.35467683E+03  0.78737444E+04                                 8.498722                            6.314718       0.073851       2.055732                    0.999181      24.537329      67.117907       0.654412       0.421606      -1.067779       0.000317      -0.026600      -0.024636       0.036257      -0.003283       0.016351       0.008746      -0.043142       0.043114      -0.034974       0.009907       0.025067             10.206654       8.351131       0.309831      -2.284103      13.150965       5.420827       9.117867          -0.001884
          235              C       9.485784      -2.382335      17.922573      -0.194112      31.686465 0.41711474E+03  0.96969537E+04                                 8.646435                            6.785664       0.268113       2.066486                    0.999623      29.024423      82.739627       0.636452       0.413962      -1.066700      -0.009357       0.017251      -0.009017       0.021598      -0.012866      -0.000666      -0.015102       0.020076       0.076274      -0.032413       0.002361       0.030051              9.667769       8.626943       1.211217      -1.677147      12.282659       3.920269       8.093703           0.002774
          236              C       9.301083      -1.256735      18.640315       0.103802      26.083623 0.32096915E+03  0.70096869E+04                                 7.691680                            6.010766       0.164900       2.070016                    0.999776      25.711082      71.739158       0.664421       0.422112      -1.058332      -0.042761      -0.011921       0.027749       0.052351       0.015300       0.020105      -0.037226       0.033426       0.087337      -0.057631       0.007648       0.049983              8.578088       8.029623       0.330664      -2.215944       9.831057       3.416046       7.873584          -0.000115
          237              C       8.971875      -4.715715      17.251438      -0.235900      32.197602 0.45768482E+03  0.10917635E+05                                 8.900235                            7.099312      -0.170129       1.930976                    0.997789      30.037196      87.459794       0.621794       0.412950      -1.064642      -0.092244      -0.004408      -0.010869       0.092986       0.034154       0.010341      -0.009036      -0.028542       0.019705      -0.043971       0.010110       0.033861             10.664734       8.553912       0.895042       1.043583      12.815371       5.640589      10.624919           0.000035
          238              C       7.720119      17.867667      16.717792      -0.235147      31.658938 0.45374333E+03  0.10806193E+05                                 8.789920                            7.064336      -0.170585       1.931451                    0.997788      30.043286      87.564660       0.623562       0.412443      -1.064382       0.091610       0.017505       0.006199       0.093473       0.025782       0.015922      -0.006925      -0.027114       0.045412      -0.041898       0.018658       0.023239             10.379928       8.893251       0.783752       0.247011      11.327957       5.163392      10.918577          -0.000017
          239              C       1.835526       3.617335       0.163123      -0.440314      31.872937 0.58007070E+03  0.14713093E+05                                 8.702519                            7.912223      -0.430722       1.820665                    0.997016      34.018346     102.858064       0.596672       0.404713      -1.067723      -0.117611      -0.002681      -0.012354       0.118289      -0.015776      -0.047549      -0.025241       0.060012      -0.134892      -0.076771       0.004573       0.072198              9.316756      12.157975       1.054825      -0.946353       8.494448       0.050105       7.297846           0.002719
          240              C       9.018768      -2.492662      22.928124      -0.428488      31.184392 0.58408847E+03  0.14820453E+05                                 8.592701                            7.974439      -0.431615       1.826107                    0.996708      33.624956     101.237340       0.591249       0.408275      -1.066834       0.102410      -0.047863       0.038757       0.119502       0.006525       0.059551      -0.042740       0.025862       0.059146      -0.073004      -0.006824       0.079828              9.085318      10.358351      -1.629768       1.037842       9.208250      -0.678227       7.689355           0.001734
          241              C       0.039237       2.740798       1.715123      -0.122965      26.229539 0.41938615E+03  0.98495829E+04                                 7.884933                            6.918473      -0.355156       1.882960                    0.997355      29.440778      86.823229       0.609347       0.427994      -1.048549      -0.010711      -0.024533      -0.094338       0.098062       0.008034      -0.027386      -0.053375       0.001696       0.132250      -0.053870      -0.027334       0.081205              8.615960       7.028419       1.415274      -0.119914      11.866447      -0.186046       6.953014           0.002000
          242              C       9.053220       1.472619       1.106907      -0.177734      26.649459 0.41137601E+03  0.95669499E+04                                 7.853788                            6.750082      -0.147091       1.945855                    0.998975      29.020137      83.781000       0.634105       0.415346      -1.061747       0.084316       0.026766      -0.014585       0.089657      -0.000016      -0.002625       0.028163      -0.039656       0.021608      -0.024022      -0.016261       0.040283              8.769313       5.985199       0.007031      -0.324509      13.678076       1.966346       6.644665           0.004352
          243              C       0.307197       0.668711       0.156132      -0.173648      27.967238 0.40992296E+03  0.95107574E+04                                 8.079366                            6.661106      -0.028370       1.979143                    0.999313      28.953514      83.091029       0.650386       0.405902      -1.069438      -0.077908      -0.026501       0.035260       0.089528      -0.012148       0.016269       0.024820      -0.059968       0.006216      -0.044075       0.000274       0.043800              9.507760       5.999340       0.472469      -0.328948      16.073996       2.648146       6.449944           0.000490
          244              C       6.774603       2.256477      22.403799      -0.440540      32.086767 0.58700350E+03  0.14929471E+05                                 8.752739                            7.976687      -0.451655       1.814458                    0.997175      33.999840     102.857386       0.592470       0.406477      -1.066831       0.119025       0.011890       0.014598       0.120505      -0.006487      -0.046197      -0.018288       0.041785      -0.133607      -0.069660       0.006627       0.063033              9.495321      12.906229       1.450853      -0.404227       8.414530      -0.283519       7.165203           0.002206
          245              C       9.122124       1.828643      22.939775      -0.444405      32.017216 0.58669558E+03  0.14909790E+05                                 8.787473                            8.022908      -0.457431       1.817302                    0.996895      33.739018     101.806978       0.585821       0.411417      -1.064320      -0.095211       0.052703      -0.042127       0.116694       0.010681       0.062891      -0.044009       0.009359       0.010101      -0.080833       0.006711       0.074122              9.466968      10.595015      -1.732544       1.278002       9.876718      -0.671091       7.929170           0.002102
          246              C       8.526870       3.506314      21.164063      -0.128735      25.521152 0.41875475E+03  0.98507559E+04                                 7.731338                            6.902967      -0.335946       1.889861                    0.997168      29.628345      88.021299       0.610173       0.426720      -1.047231      -0.038635       0.013015       0.094878       0.103266       0.020135      -0.008643      -0.051802      -0.001041       0.035643      -0.051590      -0.009891       0.061481              8.294077       6.610531       0.601533       0.062897      11.224597      -0.512427       7.047104           0.001844
          247              C       8.220630       4.802058      21.914430      -0.175135      25.730070 0.43288915E+03  0.10188950E+05                                 7.608800                            6.907826       0.056721       2.012962                    0.999214      29.056460      84.190838       0.629529       0.413368      -1.063789       0.061917      -0.064811       0.044201       0.099940      -0.002651      -0.001866       0.030423      -0.022306       0.015162      -0.023657      -0.013859       0.037516              8.021486       6.706695       0.659274       1.214610       9.882936       1.087879       7.474826           0.004898
          248              C       8.802486      11.616347      -0.009321      -0.187452      25.401281 0.43683451E+03  0.10325620E+05                                 7.599776                            6.991317      -0.141554       1.948702                    0.998049      29.479682      86.155302       0.617554       0.419597      -1.057719       0.046449      -0.013779      -0.069444       0.084675       0.007137       0.026630       0.017317       0.057545       0.026040      -0.039463      -0.008132       0.047595              7.940814       8.216856       1.248203       1.937051       8.413045       1.150328       7.192543           0.000241
          249              C       4.199316       8.690571       1.260709       0.122808      24.575335 0.32536918E+03  0.71600455E+04                                 7.517281                            6.161270       0.046247       2.044725                    0.999367      25.627481      72.770882       0.636167       0.437517      -1.044490       0.015420      -0.037046       0.021903       0.045716       0.017322      -0.014357      -0.033421       0.055341      -0.058815      -0.052209       0.000949       0.051259              8.220609       5.586617      -1.208615       1.111903       9.079063       2.196554       9.996148           0.000633
          250              C       4.350522       9.546793       2.307027      -0.210394      31.758585 0.43970621E+03  0.10342086E+05                                 8.618129                            6.939667       0.302503       2.075397                    0.999495      29.290959      83.571330       0.634037       0.410720      -1.070427       0.004194       0.003831      -0.015772       0.016764       0.007890       0.000220       0.005894      -0.025905      -0.031106      -0.012227      -0.009161       0.021388              9.609871       6.290749      -1.183140       2.200117       9.607186       1.979974      12.931678           0.001835
          251              C       4.940991       9.123034       3.474523       0.172913      31.237225 0.39532993E+03  0.90319179E+04                                 8.777513                            6.724391       0.060407       2.042553                    0.999459      25.389300      70.819335       0.625041       0.428921      -1.061509       0.007725       0.021616       0.027255       0.035634       0.009149      -0.004126       0.013172      -0.017744       0.019271      -0.019556      -0.000075       0.019630             10.368481       6.236100      -0.585537       2.459966       9.588247       3.870863      15.281097          -0.000769
          252              C       5.366856       7.761704       3.479184      -0.217256      31.697860 0.45394943E+03  0.10733016E+05                                 8.548626                            7.017885       0.500046       2.135122                    0.999688      29.439816      83.463764       0.636730       0.406852      -1.075912       0.000344      -0.014943      -0.005080       0.015787      -0.009424       0.006539      -0.014857      -0.003592       0.008150      -0.014201      -0.007384       0.021585              9.345657       6.263708      -1.028634       1.505854       9.874204       3.229461      11.899060           0.001687
          253              C       5.183112       6.977755       2.374607       0.114321      25.546182 0.33931796E+03  0.75372501E+04                                 7.697041                            6.268739       0.044385       2.039266                    0.999304      25.942106      73.737229       0.634914       0.434295      -1.047605      -0.024757       0.027860      -0.025386       0.045094       0.007707      -0.017592      -0.036459       0.042749      -0.085787      -0.056860       0.009895       0.046964              8.423656       5.937464      -0.995705       1.495903       9.118767       2.378219      10.214736           0.000547
          254              C       6.458793      12.482388       7.967401       0.116728      26.371324 0.33841664E+03  0.74944101E+04                                 7.821069                            6.229116       0.050321       2.039086                    0.999255      25.821128      72.715517       0.643262       0.429964      -1.052731      -0.048001       0.001984       0.012554       0.049655       0.003746       0.016650      -0.041348      -0.009293       0.065293      -0.042290      -0.011048       0.053339              8.617549       9.182468       1.020105      -1.184610       8.598891       3.656007       8.071290          -0.000545
          255              C       6.446352      11.363570       7.126151      -0.209442      32.423230 0.44206318E+03  0.10441956E+05                                 8.820343                            7.013382       0.185535       2.036246                    0.999326      29.645243      85.577204       0.621451       0.417255      -1.063093      -0.001146       0.022101      -0.002124       0.022233      -0.024752      -0.011302      -0.003633      -0.003491       0.040483      -0.034016       0.011969       0.022047              9.787780      10.305073       1.732946      -0.361650       9.657020       4.431686       9.401247           0.002525
          256              C       5.396523      10.555051       7.028277       0.192457      29.754704 0.36444177E+03  0.81660114E+04                                 8.484038                            6.448292      -0.061954       2.009776                    0.998959      24.818295      68.761012       0.638898       0.427851      -1.061208      -0.005000      -0.016355      -0.030224       0.034728      -0.011178       0.008906       0.002907      -0.044277       0.050280      -0.034869       0.016172       0.018698              9.951591       8.962424       1.333392      -0.871257       9.039029       5.089598      11.853320          -0.001561
          257              C       4.270134      10.844533       7.804278      -0.210431      32.202504 0.43975065E+03  0.10320067E+05                                 8.627875                            6.889198       0.506733       2.137693                    0.999810      29.146463      82.455962       0.644864       0.404727      -1.076796      -0.003746       0.006170       0.000439       0.007231       0.021755       0.001407      -0.003630      -0.010574       0.001741      -0.023153       0.000871       0.022281              9.572610       9.567711       0.630290      -1.941918       8.893932       4.120026      10.256188           0.002893
          258              C       4.335210      11.930242       8.605911       0.100594      26.441642 0.33326389E+03  0.73708132E+04                                 7.855293                            6.203072       0.048543       2.033815                    0.999624      26.081734      74.016047       0.639620       0.432969      -1.048224       0.055130       0.027213      -0.014737       0.063222      -0.023098       0.006824      -0.039972       0.016884       0.042759      -0.048296      -0.001386       0.049683              8.698930       8.633427       1.190999      -1.365087       8.769932       3.774673       8.693431           0.000826
          259              C       5.116122      10.046995       4.644349      -0.236319      32.442482 0.45691717E+03  0.10925886E+05                                 9.012064                            7.140953      -0.216373       1.919335                    0.997294      30.222322      88.931145       0.612041       0.418510      -1.058064       0.009403      -0.062275       0.040534       0.074897      -0.008682       0.015629      -0.032385      -0.031811       0.132276      -0.041149      -0.021964       0.063113             10.891284       7.532613       0.500579       1.815020       7.767289       3.206154      17.373951           0.000077
          260              C       5.360157       9.421260       6.033226      -0.244723      31.172683 0.45397645E+03  0.10801328E+05                                 8.659937                            7.046692      -0.049330       1.966735                    0.998898      30.002265      87.091669       0.627616       0.410174      -1.067015      -0.013735       0.058738      -0.052787       0.080158       0.004357       0.002429      -0.013449      -0.010161       0.084053      -0.021896      -0.010517       0.032413             10.190406       7.087550       0.236123       1.279414       8.368699       2.664810      15.114967           0.000298
          261              C       3.438501      -1.163907      20.173673       0.129377      25.398167 0.33406714E+03  0.73903301E+04                                 7.671437                            6.225998       0.050093       2.045072                    0.999309      25.704658      72.867722       0.636298       0.435126      -1.047304       0.019774      -0.030945       0.027680       0.045987       0.007490      -0.029655      -0.036565       0.044216      -0.051550      -0.055405       0.001618       0.053787              8.441112       5.962795      -0.112456       2.249085       9.600251       2.567837       9.760289           0.000456
          262              C       3.143745      -2.002154      19.129685      -0.207236      31.007677 0.43599570E+03  0.10202912E+05                                 8.406450                            6.863074       0.449654       2.117735                    0.999838      29.157121      82.181481       0.646067       0.405123      -1.077284       0.005245       0.026896       0.002677       0.027533      -0.008886       0.002152      -0.016783      -0.008133       0.036436      -0.018468      -0.006148       0.024617              9.240605       6.030185      -0.095798       2.133503      11.355503       3.084680      10.336128           0.001768
          263              C       3.359070      -3.378492      19.278826       0.174061      31.124099 0.39806311E+03  0.90933732E+04                                 8.730856                            6.719813      -0.002091       2.020254                    0.999155      25.370418      70.340823       0.630288       0.425396      -1.065650      -0.004106      -0.026986      -0.018958       0.033234       0.002143      -0.011729       0.024525      -0.012668       0.046597      -0.025827      -0.008637       0.034464             10.356220       6.107688       0.376481       2.493272      12.919955       5.223916      12.041018          -0.000870
          264              C       4.037583      -3.783983      20.439331      -0.220383      31.989824 0.45048031E+03  0.10622894E+05                                 8.599053                            6.985418       0.469836       2.122842                    0.999836      29.388627      83.012157       0.639439       0.406200      -1.077123      -0.005228       0.001356       0.016731       0.017581      -0.003788      -0.000474      -0.007148      -0.041473      -0.024705      -0.017124      -0.009510       0.026634              9.537565       6.250291       0.503210       2.571620      10.096709       3.735939      12.265695           0.001786
          265              C       4.402200      -2.885471      21.418069       0.104521      26.187700 0.35396025E+03  0.79385332E+04                                 7.823664                            6.407293       0.090460       2.050927                    0.999348      26.194985      74.586355       0.627906       0.434937      -1.048201      -0.026348       0.039435      -0.010128       0.048497       0.005969      -0.024757      -0.034533       0.026898      -0.035293      -0.047472       0.002866       0.044606              8.616264       6.248942       0.018894       1.932731       9.324429       2.826260      10.275420           0.000438
          266              C       2.573373      15.520897      15.415138       0.116961      26.845530 0.34213458E+03  0.76092563E+04                                 7.980462                            6.301787       0.078734       2.053783                    0.998906      25.858734      73.347925       0.632702       0.435273      -1.047881       0.041554      -0.027279       0.015871       0.052180       0.023028      -0.018545      -0.029133       0.013546       0.069707      -0.039162      -0.012412       0.051574              8.919445       8.853951      -0.608014       2.352883      10.130511       3.458005       7.773873          -0.000179
          267              C       2.790612      16.724517      16.095594      -0.214780      33.294587 0.44258051E+03  0.10422549E+05                                 8.868104                            6.931883       0.287303       2.061607                    0.999691      29.654221      84.550990       0.638827       0.407138      -1.073197       0.005344      -0.013260      -0.011690       0.018468      -0.016461      -0.007167      -0.006947      -0.053210      -0.026024      -0.030540      -0.005594       0.036135             10.028656       9.210980       0.109765       3.018407      11.498041       4.636339       9.376947          -0.000068
          268              C       3.850968      16.893476      16.927522       0.186380      30.039846 0.35377722E+03  0.78483860E+04                                 8.484740                            6.307607       0.076700       2.057279                    0.999173      24.496163      66.971101       0.654674       0.421726      -1.067757       0.000299       0.026778       0.024784       0.036488       0.003202      -0.017059       0.007567      -0.041446       0.044934      -0.034778       0.010381       0.024396             10.185540       8.339141      -0.310908       2.279545      13.118877       5.403830       9.098602          -0.000122
          269              C       4.700784      15.841647      17.032387      -0.192228      31.591635 0.41580903E+03  0.96583046E+04                                 8.629518                            6.775777       0.267991       2.067503                    0.999610      28.961969      82.506049       0.636859       0.414053      -1.066721      -0.008777      -0.017152       0.009163       0.021335       0.013102      -0.000367      -0.015118       0.019063       0.077486      -0.032243       0.001568       0.030676              9.645911       8.610995      -1.210947       1.671785      12.252234       3.906075       8.074505          -0.000113
          270              C       4.516083      14.716047      16.314645       0.103640      26.051926 0.32068904E+03  0.70006892E+04                                 7.682484                            6.006532       0.172016       2.072603                    0.999779      25.683270      71.601651       0.665050       0.421886      -1.058678      -0.042509       0.012276      -0.027683       0.052192      -0.015313      -0.019804      -0.037589       0.033905       0.086976      -0.057915       0.007937       0.049978              8.565639       8.019945      -0.330466       2.212160       9.814187       3.407994       7.862784          -0.000228
          271              C       4.186875      18.175026      17.703522      -0.236285      32.167298 0.45735685E+03  0.10906658E+05                                 8.892204                            7.095532      -0.167262       1.932320                    0.997767      30.010655      87.338533       0.622191       0.412806      -1.064852      -0.092078       0.004882       0.011169       0.092881      -0.033447      -0.010038      -0.008423      -0.029646       0.018790      -0.043143       0.009589       0.033554             10.650851       8.549196      -0.895140      -1.043034      12.793503       5.627620      10.609854          -0.000058
          272              C       2.935119      -4.408355      18.237168      -0.234880      31.633957 0.45344901E+03  0.10796966E+05                                 8.784478                            7.061848      -0.169613       1.931980                    0.997781      30.027090      87.496138       0.623725       0.412420      -1.064443       0.091558      -0.017013      -0.005831       0.093308      -0.026123      -0.016399      -0.006939      -0.025786       0.043763      -0.041913       0.018172       0.023742             10.369862       8.890694      -0.782531      -0.245735      11.313074       5.152568      10.905818           0.000069
          273              C       2.949474       0.341106      11.814777      -0.440074      31.865634 0.57990237E+03  0.14707709E+05                                 8.701432                            7.911407      -0.430904       1.820714                    0.997012      34.011125     102.831243       0.596667       0.404747      -1.067704       0.117462      -0.002750      -0.012434       0.118150       0.015580       0.047748      -0.025327       0.060247      -0.135691      -0.077051       0.004567       0.072484              9.315549      12.156391      -1.054069       0.945593       8.492989       0.050185       7.297268           0.002421
          274              C       5.336232       0.783567      11.276470      -0.428598      31.187101 0.58416328E+03  0.14822580E+05                                 8.592914                            7.974835      -0.431273       1.826227                    0.996704      33.624014     101.229813       0.591257       0.408263      -1.066859      -0.102561      -0.047800       0.038585       0.119551      -0.006380      -0.059407      -0.042625       0.025950       0.059413      -0.072736      -0.007008       0.079743              9.085480      10.358486       1.630473      -1.038364       9.208449      -0.678036       7.689504           0.001783
          275              C       4.745763      -0.535431      13.366777      -0.123017      26.226466 0.41933823E+03  0.98482375E+04                                 7.884324                            6.918064      -0.354389       1.883257                    0.997350      29.439500      86.820268       0.609363       0.427992      -1.048543       0.010625      -0.024481      -0.094358       0.098059      -0.007996       0.027519      -0.053216       0.001977       0.131722      -0.053852      -0.027158       0.081010              8.615066       7.028511      -1.414867       0.119507      11.864361      -0.185667       6.952327           0.001670
          276              C       5.301780      -1.803611      12.758561      -0.177634      26.645973 0.41131684E+03  0.95651935E+04                                 7.852915                            6.749469      -0.145734       1.946301                    0.998978      29.018118      83.772468       0.634154       0.415331      -1.061761      -0.084359       0.026765      -0.014632       0.089704       0.000051       0.002584       0.028188      -0.039587       0.021414      -0.023938      -0.016342       0.040279              8.768165       5.984745      -0.007394       0.324274      13.675684       1.966101       6.644067           0.003893
          277              C       4.477803      -2.607518      11.807786      -0.173609      27.964838 0.40988398E+03  0.95096573E+04                                 8.079190                            6.661034      -0.028356       1.979229                    0.999311      28.950540      83.082511       0.650352       0.405932      -1.069415       0.077863      -0.026465       0.035229       0.089466       0.012111      -0.016233       0.024910      -0.059883       0.006218      -0.044026       0.000181       0.043845              9.507564       5.999307      -0.472849       0.328905      16.073674       2.648275       6.449712           0.000243
          278              C       7.580397       5.532707      10.752146      -0.440252      32.075890 0.58675650E+03  0.14921567E+05                                 8.750773                            7.974981      -0.451671       1.814566                    0.997169      33.991544     102.825528       0.592539       0.406474      -1.066837      -0.118940       0.011935       0.014640       0.120431       0.006358       0.046197      -0.018348       0.042047      -0.133747      -0.069685       0.006524       0.063161              9.493204      12.903565      -1.449955       0.404252       8.412373      -0.283318       7.163673           0.002680
          279              C       5.232876       5.104873      11.288122      -0.444356      32.009740 0.58651972E+03  0.14903866E+05                                 8.785165                            8.020868      -0.457268       1.817496                    0.996883      33.729505     101.765781       0.586001       0.411331      -1.064400       0.095519       0.052674      -0.041955       0.116870      -0.010551      -0.062581      -0.044018       0.009732       0.009923      -0.080527       0.006593       0.073934              9.464421      10.591457       1.732333      -1.278563       9.874604      -0.670169       7.927203           0.003737
          280              C       5.828130       6.782543       9.512410      -0.128668      25.516710 0.41866029E+03  0.98477638E+04                                 7.729309                            6.901161      -0.333321       1.890682                    0.997181      29.624428      87.999955       0.610403       0.426593      -1.047332       0.038696       0.012978       0.094914       0.103317      -0.020065       0.008648      -0.051758      -0.000347       0.034624      -0.051724      -0.009488       0.061212              8.291841       6.608168      -0.601450      -0.063687      11.221324      -0.511721       7.046031           0.001894
          281              C       6.134370       8.078287      10.262776      -0.175300      25.736614 0.43302399E+03  0.10193068E+05                                 7.610365                            6.909092       0.055845       2.012598                    0.999215      29.062697      84.216883       0.629436       0.413391      -1.063758      -0.061831      -0.064830       0.044271       0.099929       0.002541       0.001890       0.030408      -0.022354       0.015247      -0.023615      -0.013897       0.037512              8.023274       6.707860      -0.660481      -1.215198       9.885707       1.088763       7.476254           0.004978
          282              C       5.552514       8.340117      11.642332      -0.187483      25.402214 0.43685463E+03  0.10326321E+05                                 7.600397                            6.991802      -0.142609       1.948419                    0.998038      29.479884      86.159737       0.617483       0.419636      -1.057683      -0.046396      -0.013783      -0.069364       0.084581      -0.007228      -0.026655       0.017328       0.057761       0.026201      -0.039573      -0.008137       0.047710              7.941584       8.217856      -1.248636      -1.937540       8.413851       1.151103       7.193044           0.000261
          283              C       0.585684       5.414342      12.912362       0.122705      24.581867 0.32543993E+03  0.71622889E+04                                 7.519025                            6.162113       0.046277       2.044622                    0.999364      25.636257      72.809163       0.636071       0.437542      -1.044432      -0.015482      -0.037172       0.021889       0.045832      -0.017260       0.014248      -0.033388       0.055329      -0.058472      -0.052145       0.001040       0.051105              8.222979       5.587595       1.208883      -1.112527       9.081586       2.197458       9.999756          -0.000076
          284              C       0.434478       6.270563      13.958681      -0.210874      31.781960 0.44005629E+03  0.10352578E+05                                 8.622198                            6.942215       0.302154       2.075007                    0.999501      29.307250      83.632156       0.633938       0.410695      -1.070423      -0.004238       0.003714      -0.015669       0.016651      -0.007752      -0.000289       0.005820      -0.026211      -0.031498      -0.012201      -0.009289       0.021490              9.615025       6.293382       1.183864      -2.201354       9.612842       1.981994      12.938850          -0.001924
          285              C       9.414009       5.846804      15.126177       0.172532      31.250578 0.39549616E+03  0.90367184E+04                                 8.779757                            6.725520       0.060203       2.042371                    0.999460      25.396759      70.845430       0.625024       0.428885      -1.061525      -0.007716       0.021561       0.027194       0.035552      -0.009126       0.003999       0.013392      -0.018034       0.019779      -0.019650      -0.000321       0.019971             10.371955       6.237578       0.585528      -2.461135       9.591399       3.872990      15.286888           0.001463
          286              C       8.988144       4.485475      15.130837      -0.217638      31.717948 0.45425733E+03  0.10742308E+05                                 8.552117                            7.020055       0.499998       2.134861                    0.999689      29.453778      83.516029       0.636649       0.406828      -1.075909      -0.000301      -0.014810      -0.005178       0.015692       0.009555      -0.006656      -0.014974      -0.003578       0.008438      -0.014332      -0.007493       0.021826              9.350114       6.266051       1.028910      -1.507253       9.878521       3.231651      11.905770          -0.001755
          287              C       9.171888       3.701525      14.026260       0.114272      25.549290 0.33933299E+03  0.75379073E+04                                 7.697907                            6.268906       0.044576       2.039246                    0.999305      25.947660      73.762258       0.634881       0.434299      -1.047570       0.024816       0.027794      -0.025482       0.045141      -0.007779       0.017614      -0.036298       0.042751      -0.086035      -0.056745       0.009742       0.047003              8.425040       5.937895       0.995868      -1.496292       9.120953       2.379164      10.216273          -0.000326
          288              C       7.896207       9.206158      19.619054       0.116724      26.373579 0.33844056E+03  0.74951022E+04                                 7.821457                            6.229215       0.050062       2.038962                    0.999257      25.822928      72.722320       0.643273       0.429948      -1.052737       0.047964       0.001953       0.012574       0.049623      -0.003729      -0.016668      -0.041339      -0.009220       0.065226      -0.042291      -0.011026       0.053317              8.618250       9.183105      -1.020265       1.184514       8.599758       3.656651       8.071887          -0.000614
          289              C       7.908648       8.087341      18.777805      -0.209415      32.427270 0.44211515E+03  0.10443572E+05                                 8.821342                            7.013931       0.185106       2.036089                    0.999325      29.647276      85.586853       0.621403       0.417272      -1.063075       0.001138       0.022102      -0.002117       0.022232       0.024758       0.011282      -0.003589      -0.003429       0.040453      -0.033995       0.011928       0.022067              9.789297      10.306211      -1.733307       0.361388       9.658708       4.433037       9.402973           0.002500
          290              C       8.958477       7.278822      18.679931       0.192442      29.758461 0.36447953E+03  0.81670790E+04                                 8.484714                            6.448526      -0.062093       2.009691                    0.998958      24.820125      68.767288       0.638901       0.427838      -1.061215       0.005025      -0.016295      -0.030259       0.034733       0.011180      -0.008912       0.002912      -0.044205       0.050259      -0.034839       0.016147       0.018692              9.952943       8.963046      -1.333597       0.871137       9.040391       5.090987      11.855393          -0.001587
          291              C       0.514866       7.568303      19.455931      -0.210473      32.206617 0.43980999E+03  0.10321832E+05                                 8.628646                            6.889659       0.506553       2.137594                    0.999810      29.148829      82.464775       0.644841       0.404727      -1.076794       0.003770       0.006222       0.000364       0.007284      -0.021770      -0.001423      -0.003592      -0.010552       0.001702      -0.023156       0.000863       0.022292              9.573741       9.568593      -0.630325       1.942203       8.895127       4.120877      10.257505           0.002879
          292              C       0.449790       8.654013      20.257565       0.100566      26.441778 0.33325803E+03  0.73706334E+04                                 7.855180                            6.202868       0.049068       2.033977                    0.999625      26.081717      74.015162       0.639655       0.432948      -1.048239      -0.055086       0.027285      -0.014818       0.063234       0.023145      -0.006807      -0.039907       0.016865       0.042609      -0.048262      -0.001366       0.049628              8.698993       8.633389      -1.190924       1.365085       8.770217       3.774981       8.693374           0.000777
          293              C       9.238878       6.770765      16.296003      -0.236262      32.448473 0.45698799E+03  0.10928159E+05                                 9.013453                            7.141621      -0.216789       1.919108                    0.997300      30.227265      88.952196       0.611989       0.418524      -1.058040      -0.009403      -0.062320       0.040495       0.074913       0.008725      -0.015620      -0.032507      -0.031629       0.132213      -0.041056      -0.022127       0.063183             10.893757       7.533665      -0.501014      -1.815701       7.768900       3.208230      17.378707          -0.000020
          294              C       8.994843       6.145030      17.684880      -0.244742      31.177345 0.45403910E+03  0.10803270E+05                                 8.660940                            7.047210      -0.049835       1.966526                    0.998897      30.005485      87.104901       0.627584       0.410178      -1.067005       0.013743       0.058708      -0.052863       0.080188      -0.004377      -0.002390      -0.013343      -0.010079       0.083905      -0.021839      -0.010464       0.032303             10.192206       7.088216      -0.236357      -1.279766       8.369946       2.666276      15.118457           0.000262
          295              C       1.346499       2.112323       8.522019       0.129094      25.407337 0.33417853E+03  0.73936464E+04                                 7.673286                            6.226885       0.050574       2.045062                    0.999311      25.714680      72.907932       0.636255       0.435105      -1.047283      -0.019751      -0.030882       0.027767       0.045987      -0.007515       0.029618      -0.036407       0.044188      -0.051868      -0.055272       0.001554       0.053718              8.443655       5.963969       0.112400      -2.249793       9.604126       2.569328       9.762870          -0.000039
          296              C       1.641255       1.274076       7.478031      -0.207594      31.029816 0.43633412E+03  0.10213006E+05                                 8.410508                            6.865735       0.448904       2.117237                    0.999838      29.172018      82.237316       0.645930       0.405122      -1.077264      -0.005190       0.026776       0.002811       0.027419       0.009035      -0.002274      -0.016913      -0.008066       0.036705      -0.018640      -0.006198       0.024838              9.245716       6.032968       0.095475      -2.135058      11.362001       3.087766      10.342178          -0.001672
          297              C       1.425930      -0.102262       7.627172       0.173703      31.138365 0.39824134E+03  0.90985602E+04                                 8.733441                            6.721126      -0.002602       2.019976                    0.999155      25.378170      70.369089       0.630247       0.425372      -1.065654       0.004090      -0.026949      -0.018889       0.033163      -0.002166       0.011550       0.024735      -0.012965       0.046777      -0.025868      -0.008801       0.034669             10.360319       6.109372      -0.377000      -2.494435      12.925450       5.227384      12.046136           0.001674
          298              C       0.747417      -0.507754       8.787677      -0.220716      32.011628 0.45081691E+03  0.10633106E+05                                 8.603211                            6.988102       0.468962       2.122327                    0.999836      29.403283      83.069837       0.639288       0.406209      -1.077087       0.005303       0.001476       0.016635       0.017523       0.003900       0.000457      -0.007196      -0.041757      -0.024924      -0.017247      -0.009591       0.026838              9.542909       6.252846      -0.503701      -2.573093      10.103197       3.739422      12.272684          -0.001536
          299              C       0.382800       0.390758       9.766416       0.104446      26.192034 0.35400127E+03  0.79399797E+04                                 7.825068                            6.407921       0.090246       2.050810                    0.999344      26.200979      74.615000       0.627814       0.434971      -1.048141       0.026481       0.039551      -0.010011       0.048639      -0.005945       0.024710      -0.034429       0.026979      -0.034982      -0.047343       0.002834       0.044509              8.618320       6.249731      -0.019073      -1.933454       9.326677       2.827578      10.278553          -0.000058
          300              C       2.211627      18.797127       3.763484       0.116680      26.841135 0.34206326E+03  0.76072710E+04                                 7.979602                            6.301009       0.078107       2.053653                    0.998904      25.855738      73.337414       0.632759       0.435256      -1.047891      -0.041505      -0.027139       0.016012       0.052111      -0.023044       0.018414      -0.028993       0.013636       0.069570      -0.039145      -0.012228       0.051373              8.918681       8.852927       0.607992      -2.352585      10.129896       3.457947       7.773221           0.000202
          301              C       1.994388      20.000746       4.443941      -0.214790      33.297733 0.44262286E+03  0.10423917E+05                                 8.869222                            6.932558       0.286386       2.061287                    0.999691      29.655489      84.559308       0.638741       0.407178      -1.073158      -0.005265      -0.013357      -0.011688       0.018513       0.016444       0.007123      -0.006835      -0.053342      -0.026414      -0.030488      -0.005737       0.036225             10.030325       9.212059      -0.110006      -3.018856      11.500203       4.637810       9.378714           0.000265
          302              C       0.934032      20.169706       5.275869       0.186279      30.042983 0.35380574E+03  0.78492097E+04                                 8.485441                            6.307859       0.076408       2.057182                    0.999175      24.497468      66.976402       0.654658       0.421726      -1.067753      -0.000302       0.026800       0.024790       0.036509      -0.003183       0.017093       0.007584      -0.041384       0.044924      -0.034769       0.010348       0.024421             10.186987       8.339654       0.310686      -2.279663      13.121133       5.405522       9.100173           0.000185
          303              C       0.084216      19.117876       5.380734      -0.192258      31.596334 0.41587661E+03  0.96603402E+04                                 8.630688                            6.776501       0.267108       2.067153                    0.999611      28.964834      82.518250       0.636796       0.414074      -1.066699       0.008684      -0.017134       0.008990       0.021208      -0.013106       0.000314      -0.014941       0.019094       0.077468      -0.032192       0.001635       0.030557              9.647563       8.612078       1.210880      -1.671831      12.254753       3.907498       8.075856           0.000089
          304              C       0.268917      17.992276       4.662992       0.103341      26.050523 0.32066376E+03  0.69999917E+04                                 7.682104                            6.006099       0.171578       2.072488                    0.999778      25.682617      71.598823       0.665108       0.421858      -1.058697       0.042370       0.012487      -0.027731       0.052155       0.015437       0.019822      -0.037469       0.033865       0.086508      -0.057861       0.008086       0.049776              8.565448       8.019504       0.330149      -2.212101       9.814320       3.408291       7.862521           0.000151
          305              C       0.598125      21.451256       6.051869      -0.236324      32.172462 0.45742181E+03  0.10908754E+05                                 8.893533                            7.096196      -0.167854       1.932088                    0.997766      30.014567      87.356263       0.622131       0.412825      -1.064824       0.092046       0.004893       0.011188       0.092852       0.033383       0.010012      -0.008370      -0.029738       0.018832      -0.043085       0.009581       0.033504             10.653266       8.550452       0.895484       1.043469      12.796626       5.630068      10.612722           0.000273
          306              C       1.849881      -1.132126       6.585515      -0.234861      31.641017 0.45353717E+03  0.10799797E+05                                 8.786229                            7.062744      -0.170307       1.931670                    0.997784      30.032906      87.521518       0.623646       0.412444      -1.064406      -0.091540      -0.016985      -0.005783       0.093282       0.026203       0.016426      -0.007000      -0.025675       0.043692      -0.041977       0.018205       0.023772             10.372807       8.892392       0.782389       0.245520      11.316625       5.155334      10.909406           0.000133
          307              C       7.734474      13.118206      23.140184      -0.439968      31.859500 0.57974441E+03  0.14702788E+05                                 8.700390                            7.910174      -0.430886       1.820741                    0.997016      34.008251     102.821342       0.596728       0.404731      -1.067708       0.117312       0.002700       0.012267       0.117983      -0.015564      -0.047905      -0.025315       0.060033      -0.136248      -0.077240       0.004687       0.072553              9.314826      12.154996       1.053427      -0.946069       8.492270       0.050526       7.297212           0.002541
          308              C       0.551232      19.228203       0.375183      -0.428848      31.204657 0.58449265E+03  0.14833965E+05                                 8.596761                            7.977058      -0.432118       1.825601                    0.996725      33.648815     101.335735       0.591140       0.408261      -1.066794      -0.102740       0.048100      -0.038981       0.119953       0.006755       0.059045      -0.042604       0.026045       0.059363      -0.072726      -0.006573       0.079299              9.090451      10.364843      -1.630427       1.037069       9.213042      -0.678481       7.693468           0.002092
          309              C       9.530763      13.994743      21.588184      -0.122976      26.223745 0.41925729E+03  0.98463274E+04                                 7.884494                            6.917690      -0.355409       1.882954                    0.997344      29.442851      86.843529       0.609312       0.428029      -1.048471       0.010625       0.024438       0.094469       0.098156       0.007877      -0.027408      -0.053257       0.001912       0.131031      -0.053861      -0.026972       0.080833              8.615761       7.029366       1.414153      -0.119498      11.865485      -0.184951       6.952433           0.001595
          310              C       0.516780      15.262922      22.196400      -0.177673      26.648433 0.41134444E+03  0.95662226E+04                                 7.854114                            6.750120      -0.146028       1.946214                    0.998976      29.020463      83.787419       0.634049       0.415383      -1.061702      -0.084381      -0.026739       0.014632       0.089717      -0.000089      -0.002484       0.028089      -0.039719       0.020932      -0.023870      -0.016327       0.040198              8.770129       5.985239       0.007597      -0.324138      13.679957       1.967125       6.645192           0.004005
          311              C       9.262803      16.066830      23.147175      -0.173571      27.964834 0.40987671E+03  0.95094264E+04                                 8.079142                            6.660922      -0.028333       1.979214                    0.999312      28.950782      83.082357       0.650367       0.405926      -1.069421       0.077808       0.026524      -0.035279       0.089455      -0.012167       0.016202       0.024864      -0.059934       0.006280      -0.044037       0.000212       0.043826              9.507626       5.998977       0.472601      -0.329138      16.073860       2.648469       6.450041           0.000455
          312              C       2.795397      14.479064       0.899508      -0.440895      32.082690 0.58706751E+03  0.14928421E+05                                 8.753814                            7.981079      -0.454903       1.814641                    0.997120      33.928754     102.563871       0.591989       0.406880      -1.066787      -0.116034      -0.012077      -0.015442       0.117679      -0.006919      -0.047302      -0.016714       0.045915      -0.135785      -0.070107       0.004362       0.065746              9.494671      12.906880       1.454501      -0.402447       8.411266      -0.286844       7.165866           0.001044
          313              C       0.447876      14.906898       0.363532      -0.442968      31.971216 0.58589209E+03  0.14881466E+05                                 8.778890                            8.019198      -0.463420       1.817088                    0.996802      33.637440     101.411087       0.585872       0.411600      -1.064402       0.092414      -0.051323       0.040903       0.113346       0.009157       0.063929      -0.043290       0.009887       0.013694      -0.080106       0.004387       0.075719              9.455111      10.580253      -1.729142       1.269805       9.865942      -0.671666       7.919137           0.002429
          314              C       1.043130      13.229227       2.139244      -0.130160      25.566913 0.41976939E+03  0.98801179E+04                                 7.743489                            6.915044      -0.341364       1.888289                    0.997147      29.634992      88.051489       0.609178       0.427180      -1.047001       0.037775      -0.014802      -0.094368       0.102720       0.021068      -0.009640      -0.053262      -0.003771       0.040931      -0.052203      -0.012277       0.064480              8.306466       6.620603       0.602268       0.063054      11.242620      -0.510665       7.056177           0.000861
          315              C       1.349370      11.933483       1.388877      -0.173807      25.700984 0.43230193E+03  0.10171040E+05                                 7.602958                            6.903447       0.058236       2.014032                    0.999195      29.019699      84.050254       0.629726       0.413405      -1.063832      -0.062393       0.064082      -0.043436       0.099429      -0.004465      -0.002984       0.032055      -0.024100       0.010938      -0.025342      -0.014346       0.039688              8.014274       6.704322       0.658009       1.215875       9.866469       1.090579       7.472030           0.000580
          316              C       0.767514      11.671653       0.009321      -0.188132      25.417567 0.43719285E+03  0.10336200E+05                                 7.603622                            6.994958      -0.146434       1.947036                    0.998029      29.491343      86.197932       0.617291       0.419690      -1.057661      -0.046813       0.012723       0.068529       0.083961       0.007714       0.027688       0.016486       0.057831       0.032646      -0.039759      -0.009056       0.048815              7.944792       8.223810       1.250512       1.939020       8.414641       1.151183       7.195924           0.000326
          317              C       5.370684       8.044970      22.042598       0.122236      24.577464 0.32532890E+03  0.71587874E+04                                 7.516317                            6.159686       0.049412       2.045680                    0.999359      25.631199      72.774563       0.636449       0.437347      -1.044614      -0.014513       0.037478      -0.022301       0.045963       0.017385      -0.014366      -0.033283       0.055019      -0.058572      -0.051972       0.000822       0.051150              8.220219       5.585131      -1.209264       1.113124       9.081279       2.196253       9.994247          -0.000282
          318              C       5.219478       7.188748      20.996280      -0.210712      31.772601 0.43987623E+03  0.10347192E+05                                 8.620429                            6.940713       0.301645       2.074944                    0.999501      29.300436      83.605669       0.634023       0.410685      -1.070438      -0.003485      -0.003535       0.015342       0.016126       0.007823       0.000273       0.005950      -0.025838      -0.031406      -0.012252      -0.009144       0.021397              9.613063       6.292562      -1.185135       2.201670       9.614413       1.979804      12.932213          -0.002092
          319              C       4.629009       7.612507      19.828784       0.172503      31.253060 0.39554119E+03  0.90379919E+04                                 8.779893                            6.725715       0.060125       2.042279                    0.999458      25.398840      70.851866       0.625042       0.428861      -1.061541      -0.007447      -0.021583      -0.027288       0.035580       0.009027      -0.003803       0.013449      -0.018079       0.019165      -0.019427      -0.000585       0.020012             10.371938       6.238437      -0.586167       2.462052       9.593070       3.871686      15.284306           0.001559
          320              C       4.203144       8.973837      19.824123      -0.218043      31.748042 0.45472262E+03  0.10756506E+05                                 8.558198                            7.024079       0.471520       2.125565                    0.999620      29.473578      83.595819       0.636382       0.406877      -1.075832      -0.000174       0.014830       0.005070       0.015674      -0.009670       0.006935      -0.014834      -0.003484       0.008174      -0.014191      -0.007710       0.021901              9.357689       6.270725      -1.029784       1.508868       9.887379       3.235931      11.914964          -0.001981
          321              C       4.386888       9.757786      20.928700       0.113867      25.564907 0.33954349E+03  0.75438263E+04                                 7.700764                            6.270505       0.044582       2.039021                    0.999312      25.959050      73.803069       0.634847       0.434251      -1.047588       0.025158      -0.027649       0.025454       0.045225       0.007548      -0.017463      -0.036063       0.042862      -0.086287      -0.056586       0.009835       0.046752              8.428921       5.940495      -0.996569       1.497138       9.125869       2.382083      10.220400          -0.000320
          322              C       3.111207       4.253153      15.335906       0.116975      26.363680 0.33831464E+03  0.74914575E+04                                 7.819172                            6.228006       0.050331       2.039129                    0.999257      25.816306      72.694479       0.643357       0.429941      -1.052764       0.048060      -0.002145      -0.012228       0.049638       0.003754       0.016602      -0.041551      -0.009229       0.065759      -0.042443      -0.011133       0.053576              8.615045       9.180685       1.020027      -1.184341       8.595075       3.654043       8.069375          -0.000510
          323              C       3.123648       5.371971      16.177156      -0.209534      32.425496 0.44210864E+03  0.10443180E+05                                 8.820290                            7.013525       0.185628       2.036209                    0.999330      29.647359      85.580767       0.621480       0.417229      -1.063122       0.001365      -0.022561       0.002551       0.022746      -0.024594      -0.011385      -0.003623      -0.003220       0.040500      -0.033879       0.011835       0.022044              9.787499      10.305644       1.733101      -0.361297       9.655614       4.431302       9.401240           0.002526
          324              C       4.173477       6.180490      16.275030       0.191871      29.770936 0.36464894E+03  0.81715788E+04                                 8.485604                            6.448969      -0.060184       2.010091                    0.998952      24.827243      68.783221       0.639055       0.427698      -1.061333       0.005210       0.015863       0.030696       0.034943      -0.011130       0.008829       0.003108      -0.044231       0.050389      -0.034835       0.015984       0.018851              9.953941       8.963922       1.333196      -0.872043       9.041077       5.092055      11.856824          -0.001569
          325              C       5.299866       5.891008      15.499029      -0.210690      32.207390 0.43983268E+03  0.10322458E+05                                 8.628506                            6.889686       0.507616       2.137925                    0.999809      29.150325      82.468337       0.644863       0.404709      -1.076809       0.003995      -0.006577      -0.000236       0.007699       0.021814       0.001259      -0.003666      -0.010073       0.002721      -0.023284       0.001143       0.022141              9.573315       9.568324       0.629980      -1.943085       8.892980       4.120529      10.258641           0.002894
          326              C       5.234790       4.805299      14.697396       0.101426      26.426072 0.33305175E+03  0.73650331E+04                                 7.852917                            6.201658       0.045091       2.032884                    0.999621      26.070943      73.982730       0.639599       0.433047      -1.048164      -0.055144      -0.027113       0.014688       0.063180      -0.022975       0.006943      -0.040076       0.016778       0.043177      -0.048270      -0.001561       0.049832              8.695903       8.630608       1.190457      -1.365454       8.764847       3.772469       8.692255           0.000904
          327              C       4.453878       6.688546      18.658958      -0.236179      32.438790 0.45683978E+03  0.10923498E+05                                 9.011993                            7.140894      -0.216269       1.919506                    0.997286      30.215781      88.907701       0.611978       0.418574      -1.058031      -0.009317       0.062115      -0.040536       0.074755      -0.008786       0.015821      -0.032357      -0.031896       0.132129      -0.041243      -0.021898       0.063141             10.891661       7.531571       0.501561       1.816193       7.768209       3.206870      17.375202          -0.000014
          328              C       4.209843       7.314281      17.270081      -0.244831      31.188265 0.45421980E+03  0.10808796E+05                                 8.662124                            7.047878      -0.049812       1.966210                    0.998914      30.018775      87.152409       0.627643       0.410093      -1.067046       0.013821      -0.059023       0.053091       0.080581       0.004413       0.002241      -0.013326      -0.009535       0.082882      -0.021526      -0.010444       0.031970             10.193462       7.090430       0.236337       1.278924       8.371291       2.667916      15.118664           0.000216
          329              C       6.131499      17.899448       3.129634       0.127678      25.438785 0.33462389E+03  0.74055086E+04                                 7.676825                            6.228957       0.056414       2.046339                    0.999337      25.736787      72.965807       0.636507       0.434816      -1.047522      -0.019482       0.030916      -0.027990       0.046030       0.007329      -0.029711      -0.036333       0.043326      -0.051959      -0.055144       0.001685       0.053459              8.448882       5.965082      -0.111840       2.250916       9.609766       2.573765       9.771798          -0.000114
          330              C       6.426255      18.737695       4.173622      -0.208809      31.072719 0.43697241E+03  0.10231583E+05                                 8.416589                            6.869380       0.449500       2.116839                    0.999841      29.201565      82.332574       0.645959       0.404960      -1.077382      -0.005487      -0.026528      -0.002721       0.027226      -0.009141       0.002440      -0.016866      -0.008744       0.038623      -0.018858      -0.006404       0.025262              9.254263       6.035277      -0.095148       2.136364      11.373894       3.093748      10.353616          -0.001894
          331              C       6.210930      20.114033       4.024481       0.173843      31.158870 0.39842106E+03  0.91039021E+04                                 8.737896                            6.722803      -0.004680       2.019115                    0.999147      25.385954      70.400732       0.630131       0.425392      -1.065617       0.003890       0.026819       0.018749       0.032953       0.002083      -0.011859       0.024497      -0.013379       0.047201      -0.025899      -0.008786       0.034685             10.369195       6.110694       0.378021       2.495050      12.938812       5.237318      12.058077           0.001849
          332              C       5.532417      20.519524       2.863976      -0.220638      32.011358 0.45075802E+03  0.10631288E+05                                 8.603425                            6.987662       0.469252       2.122451                    0.999835      29.399936      83.056609       0.639311       0.406211      -1.077095       0.005854      -0.001204      -0.016778       0.017811      -0.003890      -0.000583      -0.007165      -0.042063      -0.024406      -0.017507      -0.009383       0.026889              9.544869       6.252045       0.504575       2.573526      10.104784       3.743386      12.277777          -0.001556
          333              C       5.167800      19.621012       1.885238       0.104335      26.194865 0.35401678E+03  0.79403855E+04                                 7.825658                            6.407994       0.090756       2.050955                    0.999343      26.202127      74.617651       0.627822       0.434962      -1.048150       0.027004      -0.039507       0.009601       0.048808       0.006075      -0.024620      -0.034366       0.026848      -0.035200      -0.047222       0.002752       0.044470              8.620169       6.250077       0.019751       1.934404       9.328341       2.830339      10.282089           0.000080
          334              C       6.996627       1.214644       7.888169       0.116453      26.873500 0.34241144E+03  0.76177945E+04                                 7.986650                            6.304341       0.078593       2.053316                    0.998914      25.885094      73.460637       0.632503       0.435274      -1.047765      -0.041309       0.027807      -0.016002       0.052305       0.023520      -0.018240      -0.028542       0.013308       0.069509      -0.039242      -0.011883       0.051125              8.928238       8.859898      -0.607661       2.355033      10.144135       3.464626       7.780683           0.000412
          335              C       6.779388       0.011024       7.207713      -0.216994      33.415087 0.44430618E+03  0.10474338E+05                                 8.888830                            6.944565       0.285286       2.059652                    0.999704      29.733085      84.846552       0.638297       0.407042      -1.073161      -0.005759       0.013770       0.011458       0.018817      -0.017469      -0.006539      -0.006797      -0.052836      -0.028490      -0.030233      -0.006659       0.036892             10.055213       9.230943       0.109198       3.025226      11.534243       4.653565       9.400453           0.003716
          336              C       5.719032      -0.157935       6.375785       0.184428      30.119713 0.35469174E+03  0.78741883E+04                                 8.499198                            6.314899       0.073697       2.055678                    0.999181      24.537956      67.120942       0.654393       0.421612      -1.067771      -0.000347      -0.026611      -0.024592       0.036235       0.003281      -0.016401       0.008776      -0.043040       0.043058      -0.034957       0.009869       0.025088             10.207612       8.351618      -0.309738       2.284115      13.152366       5.421999       9.118853          -0.001772
          337              C       4.869216       0.893894       6.270920      -0.194178      31.689940 0.41715856E+03  0.96982416E+04                                 8.647048                            6.786018       0.267395       2.066203                    0.999623      29.027028      82.748604       0.636435       0.413962      -1.066699       0.009245       0.017131      -0.008845       0.021381       0.012888       0.000649      -0.015053       0.020206       0.076180      -0.032433       0.002437       0.029996              9.668659       8.627539      -1.211295       1.676843      12.284186       3.921308       8.094252           0.003027
          338              C       5.053917       2.019494       6.988662       0.103741      26.086565 0.32100282E+03  0.70106670E+04                                 7.692242                            6.011046       0.164045       2.069693                    0.999776      25.714064      71.750770       0.664405       0.422107      -1.058326       0.042658      -0.012013       0.027951       0.052395      -0.015306      -0.020159      -0.037164       0.033565       0.087290      -0.057641       0.007689       0.049952              8.578841       8.030431      -0.330900       2.215870       9.832206       3.416543       7.873884          -0.000086
          339              C       5.383125      -1.439485       5.599785      -0.235916      32.200133 0.45771357E+03  0.10918601E+05                                 8.900940                            7.099638      -0.170595       1.930804                    0.997788      30.039548      87.470590       0.621760       0.412962      -1.064624       0.092202      -0.004423      -0.010866       0.092946      -0.034133      -0.010347      -0.008985      -0.028524       0.019747      -0.043943       0.010119       0.033824             10.666081       8.554740      -0.895246      -1.043878      12.816850       5.642023      10.626654           0.000385
          340              C       6.634881      21.143896       5.066139      -0.235146      31.663431 0.45379945E+03  0.10808004E+05                                 8.791005                            7.064872      -0.171085       1.931237                    0.997789      30.047111      87.581430       0.623518       0.412454      -1.064361      -0.091590       0.017497       0.006187       0.093451      -0.025810      -0.015918      -0.006949      -0.027050       0.045357      -0.041904       0.018666       0.023238             10.381777       8.894491      -0.783581      -0.246812      11.329907       5.165061      10.920934           0.000152
          341              N       5.269242      16.174137      10.938572       0.038022      25.970933 0.40212704E+03  0.91825344E+04                                 8.155552                            7.162618      -0.387274       1.929411                    0.997151      25.402536      69.742883       0.560654       0.478423      -1.037856       0.005708       0.116484       0.117395       0.165477      -0.001401      -0.000021      -0.078533       0.116540       0.001521      -0.112912       0.054704       0.058208              9.005144      11.283649      -0.126113      -0.085528       8.796410      -1.317007       6.935373           0.086010
          342              N       3.366726      11.238724      13.077816       0.068130      25.696428 0.39129501E+03  0.88644968E+04                                 7.939764                            6.936904      -0.333763       1.951353                    0.997562      24.946720      67.971690       0.586270       0.461167      -1.048600      -0.015097      -0.092424      -0.144023       0.171793      -0.005618      -0.010546      -0.087004       0.073376      -0.124988      -0.117492       0.056079       0.061413              8.839195      10.563223      -0.136349      -0.501799       9.281407      -1.508500       6.672955           0.002392
          343              N       9.367116      12.580496      10.409587      -0.192987      34.107076 0.53089966E+03  0.12909158E+05                                 8.853774                            7.543561      -0.098954       2.001071                    0.998469      27.627967      76.598485       0.626685       0.401950      -1.091247       0.004568      -0.068392      -0.106711       0.126829       0.019401      -0.008638      -0.059382       0.009778      -0.080557      -0.071373       0.008828       0.062545              9.676150       6.992406       1.251828      -1.437224      10.931085       1.750406      11.104961           0.029346
          344              N       0.572286       7.241716       2.943208      -0.194997      34.612618 0.48619410E+03  0.11533202E+05                                 8.858802                            7.136187       0.075497       2.058307                    0.999150      27.065638      73.453886       0.657373       0.392784      -1.100581      -0.002189       0.107770       0.073412       0.130416      -0.014106       0.011688      -0.036592       0.103316      -0.023461      -0.069780       0.007741       0.062039              9.876426      10.722670      -1.371046       1.914044       9.893531       3.805098       9.013078           0.040014
          345              N       8.847465      15.008477      13.634765      -0.201709      35.544761 0.56345100E+03  0.13877485E+05                                 9.075399                            7.745402      -0.077512       2.004285                    0.998517      27.877055      77.266234       0.622857       0.399267      -1.095322      -0.015288       0.080137       0.094308       0.124698       0.023953      -0.010404      -0.058342       0.001925      -0.061721      -0.066429       0.000131       0.066299              9.945399       7.363819       0.323747      -2.129783      10.953632       2.134335      11.518745           0.028888
          346              N       8.229243      -1.057643      19.439619      -0.180587      34.735202 0.48275729E+03  0.11435607E+05                                 8.916353                            7.121589      -0.030459       2.028582                    0.998813      26.892001      73.019469       0.656326       0.393964      -1.099350       0.010694      -0.110514      -0.052745       0.122921       0.008452       0.003368      -0.022980       0.113496       0.010324      -0.066743       0.011032       0.055711             10.031882       9.776702       0.976255      -2.417298      11.284325       3.770422       9.034619           0.047678
          347              N       0.484242       3.837634       0.713081       0.037258      25.985164 0.40243452E+03  0.91914334E+04                                 8.158421                            7.165413      -0.386290       1.929560                    0.997157      25.411072      69.776461       0.560531       0.478430      -1.037838       0.005769      -0.116558      -0.117523       0.165622       0.001369      -0.000070      -0.078656       0.116354       0.001732      -0.112965       0.054840       0.058125              9.007753      11.287817       0.125983       0.085498       8.798887      -1.317063       6.936555           0.087116
          348              N       8.151726       2.220587      21.877145       0.050250      25.881522 0.39482849E+03  0.89815295E+04                                 8.053225                            7.029722      -0.375018       1.935073                    0.997527      25.255797      69.380456       0.573674       0.469352      -1.042039      -0.015344       0.094795       0.146445       0.175122       0.005646       0.011246      -0.090913       0.077980      -0.128036      -0.122747       0.058237       0.064509              8.971780      10.730536       0.133675       0.516256       9.422631      -1.525121       6.762175           0.089539
          349              N       4.582116       7.431275       1.242066      -0.191501      34.079172 0.53044797E+03  0.12895460E+05                                 8.849432                            7.540904      -0.102222       2.000196                    0.998468      27.613778      76.551651       0.626725       0.402009      -1.091204       0.005328       0.068290       0.105850       0.126080      -0.019279       0.008581      -0.059025       0.009270      -0.079396      -0.070762       0.008536       0.062226              9.670142       6.989404      -1.250136       1.435257      10.922042       1.747235      11.098981           0.021895
          350              N       5.357286      12.770054       8.708446      -0.194744      34.607749 0.48605176E+03  0.11528793E+05                                 8.857168                            7.134329       0.077868       2.059043                    0.999161      27.063295      73.440329       0.657582       0.392695      -1.100662      -0.002106      -0.107758      -0.073443       0.130423       0.014075      -0.011532      -0.036383       0.103548      -0.024287      -0.069656       0.007524       0.062132              9.875441      10.721256       1.370607      -1.913209       9.894514       3.805745       9.010553           0.039270
          351              N       4.062465      -1.549166      21.320196      -0.200078      35.491779 0.56251557E+03  0.13848381E+05                                 9.066530                            7.739312      -0.078101       2.004572                    0.998500      27.849616      77.167605       0.623075       0.399302      -1.095323      -0.014571      -0.079391      -0.094172       0.124031      -0.023727       0.010399      -0.057913       0.001476      -0.061660      -0.065895      -0.000003       0.065899              9.933351       7.357832      -0.324861       2.126243      10.940721       2.126399      11.501500           0.021626
          352              N       3.444243      14.516954      15.515342      -0.175229      34.499445 0.47916382E+03  0.11324647E+05                                 8.863176                            7.085876      -0.019671       2.033191                    0.998831      26.793726      72.572269       0.659525       0.392947      -1.100513       0.010719       0.109479       0.051713       0.121552      -0.008736      -0.002149      -0.021516       0.110395       0.008306      -0.064243       0.009739       0.054505              9.965239       9.724132      -0.976809       2.400962      11.199757       3.728914       8.971826           0.000056
          353              N       4.300758       0.561404      12.364735       0.037411      25.991166 0.40255510E+03  0.91940388E+04                                 8.155590                            7.163226      -0.383330       1.930534                    0.997162      25.407036      69.744070       0.561050       0.477995      -1.038168      -0.005779      -0.116965      -0.117688       0.166027      -0.001304       0.000074      -0.078815       0.116592       0.002041      -0.113195       0.055014       0.058181              9.004362      11.283521      -0.125162      -0.085716       8.795268      -1.316605       6.934297           0.085332
          354              N       6.203274       5.496817      10.225491       0.049043      25.900524 0.39519859E+03  0.89927139E+04                                 8.059814                            7.035240      -0.375033       1.934831                    0.997528      25.275721      69.462500       0.573135       0.469649      -1.041797       0.015423       0.095064       0.146764       0.175541      -0.005634      -0.011334      -0.091246       0.078283      -0.128181      -0.123164       0.058372       0.064792              8.979374      10.740078      -0.132749      -0.517328       9.431057      -1.525796       6.766988           0.090607
          355              N       0.202884       4.155045      12.893720      -0.193692      34.141224 0.53160219E+03  0.12931266E+05                                 8.861025                            7.549659      -0.103836       1.999245                    0.998468      27.648259      76.684184       0.626257       0.402068      -1.091103      -0.005408       0.068928       0.106856       0.127273       0.019166      -0.008305      -0.059644       0.009787      -0.080975      -0.071702       0.009239       0.062463              9.683987       6.997663       1.251189      -1.437489      10.937970       1.752340      11.116328          -0.032272
          356              N       8.997714       9.493825      20.360099      -0.195047      34.620512 0.48624429E+03  0.11534728E+05                                 8.860031                            7.136237       0.077874       2.058945                    0.999163      27.068376      73.463184       0.657413       0.392749      -1.100602       0.002188      -0.107616      -0.073467       0.130321      -0.013971       0.011521      -0.036337       0.103540      -0.024617      -0.069592       0.007470       0.062122              9.879089      10.724586      -1.370743       1.913961       9.898602       3.808158       9.014079           0.039514
          357              N       0.722535       1.727064       9.668542      -0.202147      35.554013 0.56368408E+03  0.13885113E+05                                 9.078024                            7.747928      -0.079516       2.003702                    0.998501      27.882611      77.295091       0.622624       0.399362      -1.095221       0.014724      -0.080173      -0.094965       0.125151       0.023679      -0.010128      -0.058565       0.002268      -0.062709      -0.066851       0.000710       0.066141              9.947299       7.366429       0.324185      -2.129788      10.956376       2.132329      11.519092          -0.031670
          358              N       1.340757      17.793184       3.863688      -0.175006      34.492860 0.47902156E+03  0.11321700E+05                                 8.867114                            7.088523      -0.021451       2.032563                    0.998840      26.785159      72.576677       0.658812       0.393358      -1.100103      -0.010454       0.107848       0.050719       0.119637       0.008538       0.002050      -0.020789       0.109309       0.007950      -0.063261       0.009264       0.053996              9.970324       9.727590       0.976700      -2.401986      11.206667       3.732466       8.976716          -0.001275
          359              N       9.085758      12.897907      22.590226       0.037509      25.973020 0.40219078E+03  0.91848860E+04                                 8.158277                            7.165055      -0.387239       1.929330                    0.997153      25.408156      69.774926       0.560307       0.478672      -1.037660      -0.005711       0.116464       0.117334       0.165420       0.001307      -0.000039      -0.078436       0.116388       0.001601      -0.112769       0.054653       0.058117              9.008085      11.287895       0.125416       0.085875       8.799009      -1.316906       6.937351           0.084778
          360              N       1.418274      14.514954       1.426162       0.067612      25.656057 0.39061943E+03  0.88488793E+04                                 7.947334                            6.943740      -0.339607       1.949376                    0.997566      24.940847      68.042591       0.584127       0.462876      -1.047216       0.015099      -0.089938      -0.141888       0.168668       0.005612       0.010526      -0.084859       0.070759      -0.123396      -0.114641       0.054675       0.059966              8.847514      10.571846       0.135878       0.502664       9.291645      -1.508980       6.679052           0.000587
          361              N       4.987884       9.304266      22.061241      -0.194526      34.151448 0.53171969E+03  0.12934469E+05                                 8.861671                            7.549519      -0.099807       2.000472                    0.998471      27.652291      76.689227       0.626402       0.401964      -1.091205      -0.004707      -0.068879      -0.107403       0.127679      -0.019375       0.008424      -0.059751       0.010074      -0.081480      -0.071936       0.009245       0.062691              9.685566       6.998069      -1.252551       1.438681      10.941534       1.754023      11.117096          -0.033568
          362              N       4.212714       3.965487      14.594861      -0.195099      34.616418 0.48625591E+03  0.11534926E+05                                 8.858924                            7.136251       0.075649       2.058332                    0.999150      27.068085      73.459091       0.657430       0.392741      -1.100621       0.002223       0.107835       0.073578       0.130564       0.014013      -0.011676      -0.036587       0.103416      -0.024027      -0.069782       0.007670       0.062112              9.876664      10.723304       1.371193      -1.914017       9.893904       3.805161       9.012785           0.039729
          363              N       5.507535      18.284707       1.983111      -0.203326      35.594081 0.56437715E+03  0.13906507E+05                                 9.084152                            7.752005      -0.078772       2.003530                    0.998520      27.903185      77.365069       0.622540       0.399291      -1.095266       0.015256       0.080751       0.095037       0.125640      -0.023853       0.010284      -0.058800       0.002534      -0.062706      -0.067127       0.000672       0.066455              9.955923       7.370548      -0.323179       2.132525      10.964960       2.138723      11.532262          -0.033847
          364              N       6.125757       2.218587       7.787965      -0.180974      34.750196 0.48299724E+03  0.11442836E+05                                 8.919002                            7.123415      -0.030783       2.028351                    0.998815      26.899580      73.047554       0.656227       0.393970      -1.099334      -0.010798      -0.110635      -0.052683       0.123013      -0.008499      -0.003443      -0.022903       0.113677       0.010310      -0.066787       0.010972       0.055815             10.035178       9.779613      -0.976489       2.417861      11.288480       3.772452       9.037441           0.048172
          365              O       7.075101      15.055564       9.235101      -0.727391      40.908000 0.75677960E+03  0.19858552E+05                                 9.487522                            8.597835      -0.172178       1.945788                    0.996969      31.269137      86.478035       0.637218       0.366303      -1.130843       0.012766      -0.035710      -0.041078       0.055907       0.049966      -0.019887       0.001906       0.008643      -0.021728      -0.051688      -0.004979       0.056667             10.021966      11.317439       3.027449       1.014844      10.196599       2.267328       8.551861           0.037788
          366              O       9.029295      15.357755      10.868662      -0.655604      51.377895 0.86163952E+03  0.23334947E+05                                11.239927                            9.296247      -0.403687       1.893539                    0.995305      30.577529      85.660959       0.601318       0.376115      -1.124393       0.082157       0.015580      -0.014707       0.084905       0.021754       0.008419      -0.040279      -0.020270      -0.040463      -0.049718       0.001370       0.048348             12.880614      17.364589      -4.560953       4.066688      10.858630      -2.032856      10.418624           0.029291
          367              O       8.323986      17.244247       9.451821      -0.697711      32.597660 0.54746375E+03  0.13155882E+05                                 7.880257                            7.082030       0.543651       2.177849                    0.999359      29.322427      75.838097       0.741908       0.343551      -1.157243       0.066305       0.029275      -0.034132       0.080115       0.000384       0.031577      -0.019964       0.032693      -0.045069      -0.042253      -0.001084       0.043337              8.326867       7.038886       1.649207      -1.211471      10.449397      -3.354985       7.492316          -0.000180
          368              O       3.489222      14.204714      10.190536      -0.722524      43.371579 0.81082459E+03  0.21623420E+05                                 9.887761                            8.915497      -0.169227       1.944556                    0.996903      31.447475      87.367499       0.624760       0.367617      -1.131055      -0.016948      -0.028798      -0.033337       0.047201      -0.017028      -0.018134       0.015596       0.045780      -0.025670      -0.030216      -0.012390       0.042606             10.607216      12.749111      -1.647243      -2.956447       9.865728       2.796177       9.206810           0.089535
          369              O       2.038410      14.308461      12.322789      -0.760126      47.909691 0.92144014E+03  0.25277515E+05                                10.525992                            9.525623      -0.190740       1.948028                    0.994724      31.668473      88.155586       0.604628       0.369276      -1.133992      -0.047314      -0.035547       0.035506       0.069014      -0.012999      -0.019315      -0.008344      -0.034115       0.003820      -0.034420       0.013302       0.021118             11.349185      13.960004       2.304937      -2.896318       9.730102      -2.124251      10.357450           0.042369
          370              O       1.902516      16.147323      10.586692      -0.607116      33.060979 0.60390913E+03  0.14863706E+05                                 8.129600                            7.588192       0.651497       2.242836                    0.997701      28.484076      74.409020       0.696008       0.357550      -1.146441      -0.086214       0.014807      -0.036658       0.094847      -0.015450      -0.039961      -0.048144       0.106058      -0.076547      -0.090923       0.010055       0.080867              8.511569      11.504473      -1.020080       1.146998       8.089896      -1.124085       5.940337           0.187552
          371              O       1.553211      12.485956      14.837216      -0.730198      41.444490 0.77823608E+03  0.20580074E+05                                 9.567045                            8.714979      -0.158756       1.938300                    0.997580      31.870860      88.698023       0.632875       0.365976      -1.130257      -0.021487       0.042523       0.032041       0.057415       0.048765      -0.021601       0.017502       0.058065      -0.078118      -0.062512      -0.008388       0.070899             10.102531      12.371178       3.008974       1.332116       9.578659       2.084124       8.357758           0.000390
          372              O       9.147963      12.203051      13.201323      -0.641942      49.592544 0.83527447E+03  0.22417463E+05                                10.949582                            9.124790      -0.349413       1.916745                    0.994769      30.169124      83.788652       0.610522       0.373807      -1.127551      -0.084608      -0.020436       0.007657       0.087377       0.025300       0.015056      -0.036443      -0.015816      -0.053565      -0.053865       0.009032       0.044833             12.608026      16.912302      -4.380013       3.702044      11.097746      -2.173783       9.814030           0.038421
          373              O       0.371316      10.236148      14.564567      -0.707378      34.096734 0.56823111E+03  0.13765693E+05                                 8.131485                            7.228237       0.805693       2.271704                    0.999294      29.122374      75.322459       0.733267       0.344803      -1.157614      -0.052013      -0.045905       0.036794       0.078527      -0.010240       0.020087      -0.018536      -0.014662      -0.085042      -0.040281       0.003070       0.037211              8.746259       7.000596       1.673731      -1.120421      11.904574      -3.508132       7.333608           0.006548
          374              O       5.194596      13.243433      13.907414      -0.732389      43.928097 0.81931213E+03  0.21890168E+05                                 9.912809                            8.933181      -0.061185       1.978209                    0.997570      31.417009      87.147991       0.627642       0.365253      -1.133737       0.016872       0.030740       0.028783       0.045366       0.005720      -0.037521       0.010331       0.072864       0.005854      -0.043873      -0.015929       0.059802             10.559787      11.780917      -0.900350      -3.536593       9.022568       3.096245      10.875876           0.016763
          375              O       6.760248      11.349329      13.189672      -0.646289      34.767148 0.64027918E+03  0.15986673E+05                                 8.393340                            7.799315       0.611954       2.219493                    0.997340      29.140090      76.603957       0.688561       0.356266      -1.147779       0.102789      -0.016348       0.022815       0.106553      -0.002234      -0.004101      -0.025916       0.047020      -0.197018      -0.073917       0.017389       0.056529              8.893879      12.030903      -1.533035       0.899482       8.817543      -0.569255       5.833191           0.113925
          376              O       6.415728      13.338448      11.656314      -0.769471      46.840354 0.93823782E+03  0.25902228E+05                                10.388270                            9.641908      -0.170442       1.941833                    0.995006      32.114854      90.220570       0.597087       0.371573      -1.130163       0.046579       0.034127      -0.035273       0.067664      -0.014854      -0.013266      -0.009938      -0.051970       0.033410      -0.040160       0.012732       0.027428             10.950753      11.483573       1.953602      -1.923551      10.683105      -3.341482      10.685581           0.029507
          377              O       2.290101       4.956206       2.416553      -0.727648      40.866135 0.75590401E+03  0.19829024E+05                                 9.479428                            8.591704      -0.169978       1.946586                    0.996969      31.258195      86.421933       0.637600       0.366204      -1.130966       0.012685       0.035409       0.041857       0.056273      -0.049768       0.019659       0.001980       0.009307      -0.020732      -0.051558      -0.004734       0.056292             10.012109      11.305210      -3.022621      -1.013454      10.185095       2.264143       8.546021           0.041416
          378              O       4.244295       4.654016       0.782991      -0.653922      51.340853 0.86099534E+03  0.23313334E+05                                11.235308                            9.293484      -0.405711       1.892960                    0.995322      30.565752      85.622623       0.601333       0.376173      -1.124341       0.081244      -0.015670       0.015019       0.084093      -0.022350      -0.008046      -0.040769      -0.021345      -0.041218      -0.050157       0.000684       0.049472             12.874005      17.354498       4.557865      -4.064430      10.852802      -2.032309      10.414714           0.024490
          379              O       3.538986       2.767523       2.199832      -0.695820      32.498612 0.54546550E+03  0.13095557E+05                                 7.863901                            7.068853       0.546706       2.179522                    0.999359      29.279278      75.684755       0.742656       0.343528      -1.157292       0.065651      -0.029306       0.035191       0.080046       0.000768      -0.031889      -0.021045       0.033870      -0.046146      -0.043060      -0.001579       0.044639              8.308487       7.024308      -1.644218       1.208687      10.422972      -3.345610       7.478180           0.001533
          380              O       8.274222       5.807057       1.461117      -0.721054      43.287699 0.80906849E+03  0.21564382E+05                                 9.874761                            8.906087      -0.168203       1.945321                    0.996903      31.415957      87.248455       0.625078       0.367638      -1.131066      -0.016943       0.029714       0.032463       0.047157       0.017306       0.017889       0.015078       0.045160      -0.025055      -0.029614      -0.012603       0.042217             10.591111      12.724542       1.642651       2.949337       9.853548       2.789789       9.195242           0.092740
          381              O       6.823410      -0.849150      22.632172      -0.755606      47.701764 0.91654107E+03  0.25109373E+05                                10.497324                            9.502162      -0.195354       1.947991                    0.994674      31.584374      87.859473       0.605199       0.369423      -1.133891      -0.045500       0.037548      -0.037183       0.069732       0.013563       0.019269      -0.009008      -0.034670       0.002513      -0.034959       0.012919       0.022041             11.316137      13.909104      -2.294702       2.883506       9.707820      -2.119048      10.331487           0.045173
          382              O       6.687516       3.864447       1.064961      -0.604999      33.002905 0.60261172E+03  0.14823404E+05                                 8.118893                            7.579129       0.652458       2.243448                    0.997711      28.463428      74.327599       0.696568       0.357464      -1.146540      -0.085646      -0.014810       0.036694       0.094345       0.015809       0.040586      -0.048190       0.106464      -0.072949      -0.091188       0.010096       0.081092              8.499436      11.484888       1.017887      -1.145220       8.079098      -1.122871       5.934323           0.194256
          383              O       6.338211       0.973356      20.117745      -0.738016      41.798391 0.78638843E+03  0.20853456E+05                                 9.626124                            8.764449      -0.160474       1.936250                    0.997566      31.999184      89.228409       0.630553       0.366305      -1.129811      -0.018383      -0.042492      -0.031256       0.055861      -0.047518       0.019266       0.015584       0.048321      -0.076419      -0.057762      -0.009067       0.066829             10.168159      12.459370      -3.035108      -1.342323       9.638052       2.101255       8.407055           0.054171
          384              O       4.362963       1.256260      21.753637      -0.638957      49.572539 0.83480229E+03  0.22402174E+05                                10.948522                            9.123082      -0.347888       1.916856                    0.994900      30.159965      83.765045       0.610476       0.373879      -1.127470      -0.080903       0.020628      -0.009345       0.084013      -0.028941      -0.014822      -0.038435      -0.019405      -0.060318      -0.057443       0.007342       0.050100             12.608338      16.919287       4.382457      -3.706234      11.092080      -2.173200       9.813646           0.036515
          385              O       5.156316       3.223163      20.390394      -0.706702      34.159989 0.56947901E+03  0.13804654E+05                                 8.145582                            7.239443       0.797910       2.268967                    0.999291      29.130419      75.387818       0.732141       0.345115      -1.157255      -0.048014       0.044263      -0.037661       0.075385       0.010337      -0.025517      -0.021644      -0.007396      -0.088204      -0.045558       0.004565       0.040993              8.762559       7.014969      -1.682798       1.125551      11.928022      -3.515798       7.344687           0.014072
          386              O       0.409596       0.215878      21.047547      -0.736225      43.989419 0.82063321E+03  0.21934917E+05                                 9.922167                            8.940559      -0.058663       1.978559                    0.997577      31.440368      87.239643       0.627347       0.365268      -1.133694       0.013339      -0.031222      -0.028395       0.044261       0.000667       0.033844       0.009115       0.065538       0.002711      -0.036868      -0.017398       0.054265             10.570782      11.795913       0.896069       3.541809       9.028379       3.100184      10.888053           0.071232
          387              O       1.975248       2.109982      21.765289      -0.635150      34.377536 0.63133141E+03  0.15709095E+05                                 8.340038                            7.752990       0.607035       2.221458                    0.997262      28.926475      75.930514       0.689446       0.357036      -1.147072       0.097507       0.015356      -0.023785       0.101534       0.010566       0.025333      -0.033583       0.063312      -0.135638      -0.071165       0.010721       0.060444              8.835668      11.950738       1.519924      -0.892317       8.755949      -0.563228       5.800318           0.150557
          388              O       1.630728       6.673322      -0.004661      -0.766977      46.826644 0.93785215E+03  0.25890880E+05                                10.391158                            9.643559      -0.171172       1.941522                    0.995060      32.102488      90.206925       0.596653       0.371853      -1.129865       0.043486      -0.034984       0.033664       0.065178       0.018595       0.013634      -0.012384      -0.051921       0.025986      -0.041916       0.011083       0.030833             10.955239      11.495334      -1.959192       1.930331      10.681158      -3.340929      10.689225           0.045902
          389              O       2.494899       1.679977      14.068206      -0.727134      40.866922 0.75586557E+03  0.19827900E+05                                 9.480222                            8.591968      -0.170360       1.946597                    0.996958      31.254108      86.412319       0.637532       0.366245      -1.130926      -0.012607       0.034798       0.042252       0.056170       0.047990      -0.018345       0.002405       0.011370      -0.022590      -0.049398      -0.005136       0.054534             10.013421      11.306753       3.024503       1.013802      10.188198       2.264714       8.545311           0.061058
          390              O       0.540705       1.377786      12.434645      -0.654952      51.376602 0.86162791E+03  0.23335119E+05                                11.240936                            9.297187      -0.405269       1.893054                    0.995306      30.576198      85.664898       0.601175       0.376196      -1.124305      -0.080880      -0.015910       0.014889       0.083764       0.022373       0.008929      -0.038993      -0.021588      -0.044128      -0.049503       0.001479       0.048024             12.881077      17.359336      -4.563097       4.068021      10.861809      -2.035851      10.422084           0.003787
          391              O       1.246014      -0.508706      13.851486      -0.699719      32.671984 0.54900185E+03  0.13202219E+05                                 7.891831                            7.091615       0.542904       2.177084                    0.999358      29.358615      75.960901       0.741456       0.343517      -1.157262      -0.066397      -0.029515       0.035114       0.080701      -0.001956       0.028927      -0.020887       0.031540      -0.052857      -0.041777      -0.000311       0.042088              8.339512       7.048189       1.652377      -1.214361      10.465358      -3.362664       7.504991           0.016222
          392              O       6.080778       2.530827      13.112771      -0.722260      43.317079 0.80977191E+03  0.21587546E+05                                 9.878111                            8.909063      -0.167015       1.945548                    0.996896      31.431225      87.296158       0.625076       0.367564      -1.131137       0.016978       0.030212       0.032794       0.047712      -0.017308      -0.017973       0.015366       0.044408      -0.024728      -0.029605      -0.012498       0.042104             10.594792      12.729764      -1.642291      -2.950526       9.856173       2.790955       9.198438           0.092444
          393              O       7.531590       2.427080      10.980518      -0.754996      47.666978 0.91569605E+03  0.25080257E+05                                10.492280                            9.497855      -0.195943       1.948055                    0.994661      31.570115      87.807282       0.605333       0.369429      -1.133895       0.045761       0.037893      -0.037303       0.070153      -0.013449      -0.018999      -0.009505      -0.034240       0.002815      -0.034726       0.012727       0.021999             11.310711      13.903168       2.293125      -2.881928       9.702484      -2.116891      10.326481           0.047304
          394              O       7.667484       0.588218      12.716615      -0.601205      32.914282 0.60059903E+03  0.14761745E+05                                 8.106225                            7.568184       0.652297       2.244152                    0.997715      28.412924      74.168509       0.696824       0.357627      -1.146394       0.084769      -0.014224       0.036119       0.093235      -0.013915      -0.042730      -0.050724       0.110416      -0.080864      -0.094925       0.009686       0.085240              8.485593      11.464630      -1.015574       1.142738       8.066245      -1.120045       5.925904           0.207513
          395              O       8.016789       4.249585       8.466091      -0.735850      41.737043 0.78492139E+03  0.20805043E+05                                 9.618310                            8.757596      -0.161457       1.936404                    0.997555      31.966286      89.119177       0.630650       0.366416      -1.129714       0.018323      -0.042239      -0.031310       0.055679       0.046286      -0.018167       0.014733       0.047475      -0.076160      -0.055654      -0.009768       0.065421             10.159878      12.448494       3.032635       1.340913       9.631622       2.099561       8.399516           0.069948
          396              O       0.422037       4.532490      10.101984      -0.639782      49.601984 0.83535714E+03  0.22421254E+05                                10.953584                            9.126652      -0.347939       1.916788                    0.994869      30.169302      83.804508       0.610290       0.373923      -1.127413       0.080842       0.020863      -0.009069       0.083982       0.029120       0.015796      -0.036733      -0.018770      -0.062634      -0.057119       0.008191       0.048927             12.614643      16.923663      -4.387445       3.708549      11.100783      -2.175924       9.819482           0.004857
          397              O       9.198684       6.499393       8.738740      -0.709084      34.272472 0.57175445E+03  0.13874039E+05                                 8.163659                            7.253999       0.795503       2.267342                    0.999295      29.179806      75.561537       0.731368       0.345125      -1.157213       0.048767       0.044227      -0.037319       0.075676      -0.009587       0.024608      -0.020962      -0.008478      -0.088185      -0.044834       0.005233       0.039601              8.783134       7.029641       1.687694      -1.128790      11.958707      -3.527004       7.361052           0.013526
          398              O       4.375404       3.492108       9.395893      -0.737195      44.011621 0.82117374E+03  0.21953021E+05                                 9.925216                            8.943278      -0.058531       1.978510                    0.997570      31.450623      87.275921       0.627274       0.365250      -1.133706      -0.013331      -0.031936      -0.028610       0.044902      -0.000760      -0.033643       0.009569       0.065686       0.002335      -0.037149      -0.017036       0.054185             10.574110      11.800047      -0.895290      -3.542902       9.030712       3.101282      10.891570           0.071561
          399              O       2.809752       5.386212      10.113635      -0.630116      34.257427 0.62860259E+03  0.15624867E+05                                 8.324099                            7.739328       0.604866       2.221789                    0.997256      28.857440      75.719271       0.689611       0.357324      -1.146797      -0.096227       0.014465      -0.022552       0.099887      -0.005619      -0.029392      -0.037714       0.069153      -0.162405      -0.080860       0.012014       0.068846              8.817956      11.924274      -1.515760       0.889735       8.738963      -0.561132       5.790631           0.180446
          400              O       3.154272       3.397093      11.646993      -0.766535      46.799168 0.93716420E+03  0.25866953E+05                                10.387153                            9.640076      -0.171947       1.941505                    0.995037      32.090207      90.161663       0.596760       0.371857      -1.129870      -0.043702      -0.035421       0.033943       0.065700      -0.018210      -0.013148      -0.013213      -0.051053       0.026930      -0.041401       0.010425       0.030976             10.951072      11.492097       1.958711      -1.930253      10.676004      -3.338455      10.685114           0.047859
          401              O       7.279899      11.779335      20.886754      -0.727100      40.905669 0.75668464E+03  0.19855735E+05                                 9.488300                            8.598193      -0.172096       1.945937                    0.996961      31.262467      86.463103       0.637095       0.366379      -1.130767      -0.012360      -0.034976      -0.041580       0.055722      -0.048033       0.018361       0.002295       0.010958      -0.023664      -0.049267      -0.005464       0.054731             10.023103      11.318769      -3.028740      -1.014874      10.198894       2.268024       8.551646           0.061501
          402              O       5.325705      12.081525      22.520316      -0.654631      51.340546 0.86085993E+03  0.23308879E+05                                11.235820                            9.292967      -0.403979       1.893707                    0.995292      30.562282      85.612987       0.601325       0.376190      -1.124322      -0.081112       0.015878      -0.014773       0.083961      -0.022385      -0.009068      -0.038799      -0.021292      -0.044958      -0.049536       0.001744       0.047792             12.875655      17.353584       4.560331      -4.065624      10.856517      -2.033155      10.416863           0.004766
          403              O       6.031014      13.968018      21.103475      -0.700495      32.713548 0.54984753E+03  0.13227868E+05                                 7.899034                            7.097465       0.540886       2.176147                    0.999358      29.375332      76.023633       0.741076       0.343554      -1.157211      -0.066484       0.029609      -0.034381       0.080492       0.001616      -0.029074      -0.020478       0.031238      -0.053594      -0.041765      -0.000148       0.041914              8.347577       7.055145      -1.654877       1.215413      10.477281      -3.366099       7.510306           0.018233
          404              O       1.295778      10.928484      21.842190      -0.724322      43.427034 0.81209321E+03  0.21665744E+05                                 9.895433                            8.921860      -0.167865       1.944684                    0.996898      31.471831      87.452640       0.624600       0.367567      -1.131092       0.016866      -0.029252      -0.033637       0.047661       0.017026       0.018232       0.016035       0.045523      -0.025954      -0.030512      -0.012228       0.042740             10.615841      12.760553       1.647913       2.959915       9.872352       2.799092       9.214619           0.090491
          405              O       2.746590      17.584691       0.671135      -0.759809      47.888888 0.92092483E+03  0.25259450E+05                                10.522322                            9.522466      -0.190840       1.948159                    0.994711      31.660268      88.121377       0.604784       0.369238      -1.134039       0.047421      -0.035894       0.035752       0.069392       0.012713       0.019033      -0.008826      -0.033466       0.004644      -0.034042       0.013223       0.020819             11.345181      13.955065      -2.303530       2.895613       9.725503      -2.122948      10.354977           0.045228
          406              O       2.882484      12.871094      22.238346      -0.603872      32.996590 0.60245333E+03  0.14818975E+05                                 8.119940                            7.579866       0.652101       2.243531                    0.997709      28.449201      74.296329       0.696274       0.357627      -1.146375       0.085087       0.014289      -0.036133       0.093539       0.013361       0.041706      -0.050787       0.109816      -0.086449      -0.094700       0.009815       0.084884              8.500936      11.488698       1.018561      -1.145001       8.080082      -1.121908       5.934029           0.203799
          407              O       3.231789      15.762185       3.185562      -0.728601      41.376139 0.77662679E+03  0.20528223E+05                                 9.561657                            8.710143      -0.159503       1.938584                    0.997581      31.822570      88.562344       0.632554       0.366327      -1.129913       0.021373       0.042072       0.031597       0.056791      -0.048980       0.021757       0.017120       0.061134      -0.080677      -0.062850      -0.009558       0.072408             10.096840      12.364282      -3.007580      -1.330821       9.574030       2.082468       8.352209           0.009785
          408              O       5.207037      15.479281       1.549670      -0.641812      49.558533 0.83466277E+03  0.22396996E+05                                10.945235                            9.121888      -0.349071       1.917028                    0.994742      30.158068      83.751015       0.610573       0.373843      -1.127522       0.084211      -0.020624       0.007686       0.087040      -0.025731      -0.015323      -0.035342      -0.015260      -0.054489      -0.053508       0.009311       0.044196             12.601988      16.898595       4.378634      -3.700192      11.095534      -2.173846       9.811836          -0.010856
          409              O       4.413684      13.512378       2.912913      -0.709357      34.154658 0.56940470E+03  0.13801501E+05                                 8.141071                            7.235931       0.804582       2.270860                    0.999297      29.147320      75.411782       0.732827       0.344825      -1.157573       0.052374      -0.046125       0.036606       0.078807       0.010088      -0.019136      -0.017469      -0.016076      -0.083560      -0.038971       0.002736       0.036235              8.757238       7.008230      -1.676715       1.122201      11.921194      -3.514174       7.342289          -0.002775
          410              O       9.160404      16.519663       2.255760      -0.732898      43.896985 0.81862931E+03  0.21868545E+05                                 9.911514                            8.932145      -0.060838       1.978439                    0.997579      31.397535      87.102589       0.627362       0.365473      -1.133505      -0.016509       0.030998       0.028711       0.045362      -0.006344       0.038440       0.010544       0.075091       0.003952      -0.045124      -0.016334       0.061458             10.558339      11.780202       0.898682       3.536223       9.020074       3.094864      10.874740           0.016275
          411              O       7.594752      14.625559       1.538018      -0.640778      34.596723 0.63641326E+03  0.15867446E+05                                 8.372701                            7.781716       0.608749       2.219852                    0.997336      29.037704      76.301279       0.688487       0.356815      -1.147241      -0.101061      -0.015471       0.021674       0.104510      -0.003497       0.008250      -0.029423       0.051917      -0.217926      -0.082334       0.018956       0.063378              8.870694      11.995211       1.527949      -0.896228       8.795962      -0.567036       5.820909           0.146763
          412              O       7.939272      16.614678       0.004661      -0.769005      46.784426 0.93688817E+03  0.25855559E+05                                10.380753                            9.635580      -0.170185       1.942235                    0.994987      32.090843      90.135552       0.597229       0.371620      -1.130132      -0.046567       0.034639      -0.035737       0.068158       0.014682       0.012790      -0.010336      -0.051722       0.034233      -0.039894       0.012278       0.027616             10.942492      11.475297      -1.951609       1.922378      10.673622      -3.337506      10.678555           0.033020

******************************************************
Auxiliary information for the entire system
The total spin magnetic moment of the unit cell is   7.490119
The total net atomic charge of the unit cell is   -0.000008
Accuracy of reproducing the electrostatic potential in the unit cell:
  The inner radius (bohr) =    5.0000
  The outer radius (bohr) =   12.0000
  Valid grid points have density less than (e/(bohr^3)) =    0.0001
  The number of valid grid points were=        66052
  The rms potential error without charges in kcal/mol is=      7.50506
  The rms potential error with partial charges in kcal/mol is=      1.54494
  The RRMSE value at monopole order=      0.20585
  The rms potential error with partial charges and cloud penetration in kcal/mol is=      1.54372
  The RRMSE value at monopole order with cloud penetration is=      0.20569
  The rms potential error with partial charges and atomic dipoles in kcal/mol is=      0.34626
  The RRMSE value at dipole order=      0.04614
  The rms potential error with partial charges, atomic dipoles and cloud penetration in kcal/mol is=      0.34017
  The RRMSE value at dipole order with cloud penetration=      0.04533

******************************************************
The electron densities and ab initio electrostatic potential were computed in VASP using the PBE functional and
projector augmented wave method. See the main text of the journal article for a description of computational details.
The atomic charges, dipoles, and quadrupoles were computed with the DDEC6 method as described in
(a) T. A. Manz and N. Gabaldon Limas, RSC Adv. 6 (2016) 47771-47801 DOI: 10.1039/c6ra04656h
(b) N. Gabaldon Limas and T. A. Manz, RSC Adv. 8 (2018) 2678-2707 DOI: 10.1039/c7ra11829e.
For each atom in the material, the electron cloud parameters were fit to the spherically averaged atom-in-material
electron density using radial positions for which this density was between 10^-4 and 10^-2 electrons per cubic bohr.
The polarizabilities, dispersion coefficients, and quantum Drude oscillator (QDO) parameters were fit using the MCLF method.
The magnetic structure of the system was optimized in VASP from the default ferromagnetic initial guess using spin polarization.
The atomic spin moments (ASMs) were computed on this optimized magnetic structure using the DDEC6 partition as inputs
to the method of T. A. Manz and D. S. Sholl, J. Chem. Theory Comput. 7 (2011) 4146-4164 DOI: 10.1021/ct200539n.
The RMSE and RRMSE were computed using a uniform grid with Ewald summation.
