# Supplementary material for: A collection of forcefield precursors for metal–organic frameworks
Source: RSC Adv. 2019 Nov 13;9(63):36492–507. doi: 10.1039/c9ra07327b (PMC9075174; doi:10.1039/c9ra07327b)
Supplement: RA-009-C9RA07327B-s4998 [file RA-009-C9RA07327B-s4998.xyz]

 1692
jmolscript: load "" {1 1 1} spacegroup "x,y,z" unitcell [{     30.091300     0.000000     0.000000 }, {      5.078140    29.659717     0.000000 }, {      5.078140     4.282587    29.348906 }]
Zn    29.907729    12.461174    23.911141     1.012488
Zn    30.364231    15.800564    23.065599     1.074901
Zn    10.800071     6.746512    14.125335     0.946882
Zn    30.141852    25.182232     8.878044     1.012488
Zn    29.869470    25.692012    12.304529     1.074901
Zn    16.559601     8.121999     4.636247     0.946881
Zn    17.329611    27.613389    23.636435     1.012490
Zn    20.698094    26.760009    23.646120     1.074908
Zn     8.472346    15.349983     7.367456     0.946882
Zn    12.950459    23.537597    20.112218     1.012488
Zn     9.581925    23.651191    20.957760     1.074901
Zn    11.651444     7.464507     0.549118     0.946881
Zn    25.385501    21.171022     5.796409     1.012488
Zn    24.928999    21.525526     2.369924     1.074901
Zn     9.323719     2.019707    10.038206     0.946882
Zn    25.151378     8.832650    20.386924     1.012491
Zn    25.424061     5.368465    20.377239     1.074909
Zn     3.564189    11.210749     7.306997     0.946882
Zn    10.339851    21.481130     5.437765     1.012488
Zn     9.883349    18.141740     6.283307     1.074901
Zn    29.447509    27.195792    15.223571     0.946883
Zn    10.105728     8.760072    20.470862     1.012487
Zn    10.378110     8.250292    17.044377     1.074901
Zn    23.687979    25.820305    24.712659     0.946876
Zn    22.917969     6.328915     5.712471     1.012488
Zn    19.549435     7.181998     5.702786     1.074901
Zn    31.775234    18.592321    21.981450     0.946881
Zn    27.297121    10.404707     9.236688     1.012488
Zn    30.665655    10.291113     8.391146     1.074901
Zn    28.596136    26.477797    28.799788     0.946883
Zn    14.862079    12.771282    23.552497     1.012487
Zn    15.318581    12.416778    26.978982     1.074901
Zn    30.923861    31.922597    19.310700     0.946876
Zn    15.096202    25.109654     8.961982     1.012488
Zn    14.823820    28.573839     8.971667     1.074901
Zn    36.683391    22.731555    22.041909     0.946882
H     33.714695    12.084928    25.885735     0.116771
H     35.731705    12.255708    26.995124     0.109953
H      6.611319    14.325609    27.317962     0.128967
H     33.577094    16.082517    25.536483     0.134631
H     35.164969    17.870807    25.413218     0.093479
H     34.337805    17.825421    26.748593     0.090913
H     30.301018    13.987097     0.545890     0.166781
H     29.155899    14.980489     0.137940     0.168691
H     34.450417    17.940693    28.676816     0.159877
H     36.861614    19.507207    24.066103     0.165338
H      8.168468    19.019046    24.582644     0.167493
H      6.922400    18.077311    24.694170     0.165672
H      8.832506    22.162445    28.888128     0.168815
H      8.300301    22.957096    27.646669     0.161408
H     37.545837    22.906175    28.964435     0.168811
H      8.521229    22.331345    25.777144     0.091190
H      8.532365    21.087106    24.811565     0.091406
H     10.297977    22.352795    24.033819     0.140740
H     12.174439    20.552515    27.083170     0.131768
H     32.141599    17.031504     1.124063     0.088028
H     31.216585    15.781927     1.361789     0.092315
H     28.282747    18.921132     1.593646     0.141612
H     28.867110    19.078970     5.561618     0.108166
H     30.635582    17.649481     5.359110     0.097167
H     31.340376    16.924250     3.275338     0.122574
H     29.524662     5.564427    21.222194     0.134180
H     32.816097     3.597233    22.375606     0.128882
H     36.744000    31.276902    22.343322     0.111462
H     34.521038    31.257263    21.700581     0.118959
H     30.912452     7.425061    21.574381     0.084386
H     31.233906     6.691221    20.224331     0.075249
H     32.559907     9.748300    23.511409     0.171227
H     31.754049     8.454563    23.141612     0.167666
H     31.263606     9.855419    22.639746     0.160819
H      4.977819    11.986224    19.883884     0.157899
H      5.198881    11.203247    18.542639     0.164046
H      6.197185    11.009768    19.737139     0.166929
H     33.659607     6.605227    18.049577     0.156457
H     32.760162     5.996416    19.182445     0.160322
H      4.230055     5.894448    19.276361     0.165646
H      4.362996    11.008395    15.296650     0.123549
H      5.511986    11.454612    13.415385     0.102949
H      7.587091    10.512113    13.033849     0.119308
H      7.206592     8.379297    16.406038     0.130697
H     33.451365    12.233358    21.049035     0.081396
H     32.935002    11.630401    22.404955     0.086849
H     33.312589    14.024684    22.064508     0.122844
H     35.990535    16.854082    22.795295     0.111633
H      7.487839    15.239914    23.176831     0.099676
H      6.993627    12.955369    22.968454     0.137942
H      6.236391     8.903540    18.392959     0.095573
H      5.403884     7.653309    17.935116     0.084322
H     14.297358    22.477351    24.297959     0.112767
H     14.205262    21.163817    26.190964     0.107660
H     32.656638    28.614029     8.220629     0.116771
H     34.103348    30.412693     8.229433     0.109953
H     29.798519     1.605617    10.231029     0.128967
H     32.861718    28.439313    12.226754     0.134631
H     33.263969    29.981423    14.014103     0.093479
H     34.420349    28.944235    13.776376     0.090913
H      7.636594    29.434445    13.761702     0.166781
H      7.186841    28.349667    14.803588     0.168691
H     36.336409    28.730431    13.612023     0.159878
H     32.469303    31.838813    15.827865     0.165338
H     28.061434     3.482836    15.270236     0.167493
H     27.825898     2.258963    14.322266     0.165673
H     32.820126     3.341784    17.759023     0.168816
H     31.632577     3.005160    18.724602     0.161406
H     37.845995    31.612431    18.483941     0.168811
H     29.757402     3.550357    18.375350     0.091189
H     28.640444     3.752894    17.283571     0.091406
H     28.359980     5.592216    18.648295     0.140735
H     31.394551     6.976424    16.426583     0.131769
H      8.944395    31.077896    16.690723     0.088028
H      8.842313    30.156899    15.419915     0.092316
H      9.020112    27.149929    18.492746     0.141612
H     13.011268    27.059456    18.075991     0.108167
H     12.908756    28.871213    16.690723     0.097167
H     10.892118    29.931538    16.273968     0.122574
H     26.473056    25.421738     2.441829     0.134182
H     27.873497    28.521293     0.328708     0.128881
H     32.444238    31.723780    27.722977     0.111460
H     31.439417    29.640510    27.796349     0.118958
H     27.315560    26.685474     4.232112     0.084411
H     25.948626    27.245643     3.700897     0.075250
H     29.813462    27.929227     6.251317     0.171226
H     29.132670    27.228204     5.024533     0.167666
H     28.759789    26.794467     6.483173     0.160819
H     21.939243     1.293961     8.989570     0.157899
H     20.556961     1.754904     8.408462     0.164046
H     21.862927     2.544136     8.044535     0.166928
H     24.224643    30.001810     3.929819     0.156457
H     25.091127    28.940923     3.163812     0.160323
H     20.353538     0.806809     3.049351     0.165645
H     17.222262     1.477801     8.684341     0.123549
H     15.644817     2.913590     9.397520     0.102949
H     15.488748     5.045611     8.519987     0.119308
H     18.409987     4.159421     5.922609     0.130697
H     27.915952    29.158536     9.065877     0.081396
H     29.065466    28.437847     8.273457     0.086849
H     29.137893    28.808528    10.691806     0.122845
H     30.705255    31.257088    13.386036     0.111633
H     26.037599     3.138811    11.733693     0.099676
H     25.425824     2.742151     9.503176     0.137942
H     20.258769     2.858566     6.154466     0.095572
H     19.493797     2.144918     4.983444     0.084322
H     29.310257     9.487093    18.733407     0.112768
H     30.954074     9.112214    17.160305     0.107662
H     17.601217    30.118266    27.127194     0.116770
H     18.109934    31.498928    28.905738     0.109952
H     15.235857    27.623538     0.111526     0.128966
H     21.518250    29.655681    26.375862     0.134631
H     23.548857    29.716118    27.643735     0.093478
H     23.364532    30.920883    26.651742     0.090914
H     18.900020     4.511779    27.138933     0.166781
H     19.685917     3.920925    25.915084     0.168691
H     23.497154    32.842118    26.463909     0.159878
H     25.448109    28.584712    29.219771     0.165338
H     20.124759    25.024132     1.241459     0.167493
H     18.986247    24.980097     0.167289     0.165672
H     23.335136    29.302409     0.742527     0.168815
H     24.028576    27.978853     0.270010     0.161407
H     28.913796    33.446269    28.612248     0.168811
H     23.449083    26.175609     0.859923     0.091190
H     22.224569    25.252052     1.217980     0.091406
H     23.770065    24.702897     2.840974     0.140740
H     22.312273    28.031218     4.531471     0.131768
H     22.211375     5.271661    28.342239     0.088028
H     20.823617     5.405697    27.614386     0.092315
H     23.422690     5.141087    24.195238     0.141614
H     23.676880     9.146799    24.165889     0.108165
H     22.566337     9.232934    26.158680     0.097166
H     21.970446     7.288976    27.268069     0.122573
H     10.467135    25.066156    24.802760     0.134182
H      9.083611    26.723852    28.174950     0.128881
H     37.029150    26.576453    27.388399     0.111461
H     36.634651    25.624554    25.316366     0.118958
H     12.535283    25.566824    25.794753     0.084386
H     11.866216    24.294552    26.425755     0.075249
H     15.103223    27.661408    26.733918     0.171228
H     13.692046    27.212322    26.217378     0.167667
H     14.990044    26.611780    25.577572     0.160818
H     12.654358    20.091889    -0.017609     0.157898
H     11.919917    18.815239     0.522411     0.164046
H     11.897685    20.144015     1.355919     0.166929
H     12.190812    22.489909    29.119985     0.156457
H     11.438944    23.497731    28.180820     0.160323
H      6.523762    19.532750     0.358057     0.165645
H     11.586797    15.489051     0.208377     0.123548
H     12.220515    13.780151     1.526143     0.102949
H     11.641724    13.720908     3.762530     0.119308
H      9.475286    17.055577     3.260663     0.130697
H     17.703079    25.291157    27.543948     0.081395
H     17.021630    26.574071    26.945231     0.086849
H     19.445293    26.232588    26.962840     0.122842
H     22.686036    27.267898    28.996719     0.111633
H     16.284967    23.628271     1.411682     0.099677
H     13.949786    23.407409     1.341245     0.137942
H      9.828281    18.870824     1.939963     0.095572
H      8.455489    18.329761     1.402878     0.084322
H     24.567761    25.530425     6.682746     0.112768
H     23.257525    27.422492     6.538936     0.107661
H     12.678853    19.721738    18.137624     0.116771
H     12.170136    17.762477    17.028235     0.109953
H      9.966073    17.154800    16.705397     0.128967
H      8.761820    20.531989    18.486876     0.134631
H      6.731213    19.268676    18.610141     0.093479
H      6.915538    20.076317    17.274766     0.090913
H      6.301910    19.124873    14.128563     0.166781
H     35.607313    20.421211    14.536513     0.168691
H      6.782916    19.984773    15.346543     0.159878
H     34.923261    17.872520    19.957256     0.165338
H     35.168471    16.412038    19.440715     0.167493
H      6.215683    17.481310    19.329189     0.165673
H     31.958094    16.287998    15.135231     0.168815
H     31.264654    16.946673    16.376690     0.161408
H     31.457574    17.771713    15.058924     0.168811
H     31.844147    16.623313    18.246215     0.091190
H     33.068661    16.402362    19.211794     0.091406
H     31.523165    14.875668    19.989540     0.140740
H     32.980957    12.722307    16.940189     0.131768
H     33.081855    17.824457    13.550390     0.088028
H     34.469613    18.525329    13.312664     0.092315
H     31.870540    21.946854    13.080807     0.141612
H     31.616350    21.397508     9.112835     0.108166
H     32.726893    19.413163     9.315343     0.097167
H     33.322784    18.596089    11.399115     0.122574
H     19.812935    22.751291    22.801165     0.134180
H     21.196459    19.175083    21.647753     0.128882
H     23.342220    19.974675    21.680037     0.111462
H     23.736719    22.162439    22.322778     0.118959
H     17.744787    21.697401    22.448978     0.084410
H     18.413854    21.256716    23.799028     0.075249
H     15.176847    20.465639    20.511950     0.171227
H     16.588024    21.041611    20.881747     0.167666
H     15.290026    21.761425    21.383613     0.160819
H     12.547572    18.370082    24.139475     0.157899
H     13.282013    18.020058    25.480720     0.164046
H     13.304245    17.003420    24.286220     0.166929
H     18.089258    18.851294    25.973782     0.156457
H     18.841126    19.635097    24.840914     0.160322
H     18.678168    18.079087    24.746998     0.165646
H     13.615133    18.811071    28.726709     0.123548
H      7.903275    13.471276     1.259068     0.102949
H      8.482066    11.266879     1.640604     0.119308
H     15.726644    15.564578    27.617321     0.130697
H     12.576991    20.006340    22.974324     0.081396
H     13.258440    20.413543    21.618404     0.086849
H     10.834777    20.445425    21.958851     0.122844
H      7.594034    18.283370    21.228064     0.111633
H      8.916963    16.445148    20.846528     0.099676
H     11.252144    16.546737    21.054905     0.137942
H     15.373649    16.609334    25.630400     0.095573
H     16.746441    17.218916    26.088243     0.084322
H     30.725469    10.954668    19.725400     0.112767
H     32.035705    10.823773    17.832395     0.107660
H     21.578535    19.271446     6.453824     0.116771
H     19.561525    18.149024     6.445020     0.109953
H     18.590611    17.530695     4.443424     0.128967
H     21.716136    19.039823     2.447699     0.134631
H     20.128261    18.903585     0.660350     0.093479
H     20.955425    17.588757     0.898077     0.090913
H     19.914072    14.411376     0.912751     0.166781
H     26.137331    18.954201    29.219771     0.168691
H     20.842813    15.664096     1.062430     0.159878
H     23.509756    24.282889    28.195494     0.165338
H     22.111602    23.842247    28.753123     0.167493
H     18.279530    19.585281     0.352187     0.165673
H     21.447564    19.128003    26.264336     0.168816
H     21.979769    20.241712    25.298757     0.161406
H     22.825533    18.945108    25.539418     0.168811
H     21.758841    22.181999    25.648009     0.091189
H     21.747705    23.317116    26.739788     0.091406
H     19.982093    23.903958    25.375064     0.140735
H     18.105631    21.146505    27.596776     0.131769
H     23.151631    17.682265    27.332636     0.088028
H     24.076645    17.627457    28.603444     0.092316
H     27.010483    16.944758    25.530613     0.141612
H     26.426120    12.995577    25.947368     0.108167
H     24.657648    13.402367    27.332636     0.097167
H     23.952854    15.569020    27.749391     0.122574
H     25.768568    24.827616    12.232624     0.134182
H     22.477133    23.970336    14.345745     0.128881
H     23.627370    24.288182    16.300382     0.111460
H     25.850332    24.927023    16.227010     0.118958
H     24.380778    24.210462    10.442341     0.084386
H     24.059324    25.652324    10.973556     0.075249
H     22.733323    21.958279     8.423136     0.171226
H     23.539181    22.511003     9.649920     0.167666
H     24.029624    22.805340     8.191280     0.160819
H     20.224111    25.224654     5.684883     0.157899
H     20.003049    26.664899     6.265991     0.164046
H     19.004745    25.510852     6.629918     0.166928
H     21.633623    27.816705    10.744634     0.156457
H     22.533068    26.783615    11.510641     0.160323
H     20.971875    26.705406    11.625102     0.165645
H     20.838934    29.905007     5.990112     0.123549
H     14.611804     2.042411     5.276933     0.102949
H     12.536699     2.556037     6.154466     0.119308
H     17.995338    29.186861     8.751844     0.130697
H     21.841865    24.036029     5.608576     0.081396
H     22.358228    22.781380     6.400996     0.086849
H     21.980641    22.772547     3.982647     0.122845
H     19.302695    21.640879     1.288417     0.111633
H     17.714091    21.496412     2.940760     0.099676
H     18.208303    22.032473     5.171277     0.137942
H     18.965539    27.145066     8.519987     0.095572
H     19.798046    27.778633     9.691009     0.084322
H     15.982712    23.624601    25.289952     0.112768
H     16.074808    21.941096    26.863054     0.107662
H     22.636592     8.987657    16.896165     0.116770
H     21.189882     8.719234    15.117621     0.109952
H     20.416571     6.615501    14.562927     0.128966
H     22.431512     5.048740    17.647497     0.134631
H     22.029261     3.057455    16.379624     0.093478
H     20.872881     3.442451    17.371617     0.090914
H     17.565336     3.386189    16.884426     0.166781
H     23.093229    32.171570    18.108275     0.168691
H     18.956821     3.635954    17.559450     0.159878
H     27.902067    30.654227    14.803588     0.165338
H     27.231796    31.017765    13.432994     0.167493
H     22.389192     2.472799    14.507164     0.165672
H     22.473104    28.575425    13.931926     0.168815
H     23.660653    27.668570    14.404443     0.161407
H     22.525375    28.058672    15.411111     0.168811
H     25.535828    27.935440    13.814530     0.091190
H     26.652786    28.986534    13.456473     0.091406
H     26.933250    27.370530    11.833479     0.140740
H     23.898679    29.369094    10.142982     0.131768
H     21.335675    29.910281    15.681120     0.088028
H     21.437757    31.300755    16.408973     0.092315
H     21.259958    28.694304    19.828121     0.141614
H     17.268802    29.119754    19.857470     0.108165
H     17.371314    30.228905    17.864679     0.097166
H     19.387952    30.488191    16.755290     0.122573
H     28.820174    15.166836    19.220599     0.134182
H     27.419733    16.810267    15.848409     0.128881
H     27.927132    18.900377    16.634960     0.111461
H     28.931953    19.128578    18.706993     0.118958
H     27.977670    13.212842    18.228606     0.084411
H     29.344604    13.657607    17.597604     0.075249
H     25.479768    11.035211    17.289441     0.171228
H     26.160560    12.350360    17.805981     0.167667
H     26.533441    10.969633    18.445787     0.160818
H     28.275847     7.888950    14.692062     0.157898
H     29.658129     8.397413    14.152042     0.164046
H     28.352163     8.643568    13.318534     0.166929
H     31.068587    13.033120    14.903374     0.156457
H     30.202103    13.944281    15.842539     0.160323
H     29.861552    13.837260    14.316396     0.165645
H     32.992828     8.164435    14.466076     0.123548
H      4.478973     7.251416    13.148310     0.102949
H      4.635042     7.811909    10.911923     0.119308
H     31.805103    10.510026    11.413790     0.130697
H     27.377278     8.072645    16.479411     0.081395
H     26.227764     8.960822    17.078128     0.086849
H     26.155337     6.514291    17.060519     0.122842
H     24.587975     3.494746    15.026640     0.111633
H     24.177491     4.907205    13.262771     0.099677
H     24.789266     7.171621    13.333208     0.137942
H     29.956321    10.468430    12.734490     0.095572
H     30.721293    11.730224    13.271575     0.084322
H     25.982973    26.723927     7.991707     0.112768
H     24.339156    28.334672     8.135517     0.107661
H      6.532885    21.857376     3.463171     0.116771
H      4.515875    21.686596     2.353782     0.109953
H     33.636261    19.616695     2.030944     0.128967
H      6.670486    17.859787     3.812423     0.134631
H      5.082611    16.071497     3.935688     0.093479
H      5.909775    16.116883     2.600313     0.090913
H      9.946562    19.955207    28.803016     0.166781
H     11.091681    18.961815    29.210966     0.168690
H      5.797163    16.001611     0.672090     0.159877
H      3.385966    14.435097     5.282803     0.165338
H     32.079112    14.923258     4.766262     0.167493
H     33.325180    15.864993     4.654736     0.165673
H     31.415074    11.779859     0.460778     0.168815
H     31.947279    10.985208     1.702237     0.161408
H      2.701743    11.036129     0.384471     0.168811
H     31.726351    11.610959     3.571762     0.091190
H     31.715215    12.855198     4.537341     0.091406
H     29.949603    11.589509     5.315087     0.140740
H     28.073141    13.389789     2.265736     0.131768
H      8.105981    16.910800    28.224843     0.088028
H      9.030995    18.160377    27.987117     0.092315
H     11.964833    15.021172    27.755260     0.141612
H     11.380470    14.863334    23.787288     0.108166
H      9.611998    16.292823    23.989796     0.097166
H      8.907204    17.018054    26.073568     0.122574
H     10.722918    28.377877     8.126712     0.134182
H      7.431483    30.345071     6.973300     0.128881
H      3.503580     2.665402     7.005584     0.111461
H      5.726542     2.685041     7.648325     0.118958
H      9.335128    26.517243     7.774525     0.084386
H      9.013674    27.251083     9.124575     0.075249
H      7.687673    24.194004     5.837497     0.171227
H      8.493531    25.487741     6.207294     0.167667
H      8.983974    24.086885     6.709160     0.160819
H      5.178461    21.956080     9.465022     0.157899
H     35.048699    22.739057    10.806267     0.164046
H     34.050395    22.932536     9.611767     0.166928
H      6.587973    27.337077    11.299329     0.156456
H      7.487418    27.945888    10.166461     0.160323
H     36.017525    28.047856    10.072545     0.165645
H     35.884584    22.933909    14.052256     0.123549
H     34.735594    22.487692    15.933521     0.102949
H     32.660489    23.430191    16.315057     0.119308
H     33.040988    25.563007    12.942868     0.130697
H      6.796215    21.708946     8.299871     0.081396
H      7.312578    22.311903     6.943951     0.086849
H      6.934991    19.917620     7.284398     0.122845
H      4.257045    17.088222     6.553611     0.111633
H     32.759741    18.702390     6.172075     0.099676
H     33.253953    20.986935     6.380452     0.137942
H     34.011189    25.038764    10.955947     0.095572
H     34.843696    26.288995    11.413790     0.084322
H     25.950222    11.464953     5.050947     0.112768
H     26.042318    12.778487     3.157942     0.107661
H      7.590942     5.328275    21.128277     0.116771
H      6.144232     3.529611    21.119473     0.109953
H     10.449061    32.336687    19.117877     0.128966
H      7.385862     5.502991    17.122152     0.134631
H      6.983611     3.960881    15.334803     0.093479
H      5.827231     4.998069    15.572530     0.090913
H     32.610986     4.507859    15.587204     0.166780
H     33.060739     5.592637    14.545318     0.168690
H      3.911171     5.211873    15.736883     0.159877
H      7.778277     2.103491    13.521041     0.165339
H     12.186146    30.459468    14.078670     0.167493
H     12.421682    31.683341    15.026640     0.165673
H      7.427454    30.600520    11.589883     0.168815
H      8.615003    30.937144    10.624304     0.161408
H      2.401585     2.329873    10.864965     0.168811
H     10.490178    30.391947    10.973556     0.091190
H     11.607136    30.189410    12.065335     0.091407
H     11.887600    28.350088    10.700611     0.140740
H      8.853029    26.965880    12.922323     0.131768
H     31.303185     2.864408    12.658183     0.088028
H     31.405267     3.785405    13.928991     0.092315
H     31.227468     6.792375    10.856160     0.141612
H     27.236312     6.882848    11.272915     0.108167
H     27.338824     5.071091    12.658183     0.097167
H     29.355462     4.010766    13.074938     0.122574
H     13.774524     8.520566    26.907077     0.134182
H     12.374083     5.421011    29.020198     0.128881
H      7.803342     2.218524     1.625929     0.111461
H      8.808163     4.301794     1.552557     0.118958
H     12.932020     7.256830    25.116794     0.084410
H     14.298954     6.696661    25.648009     0.075250
H     10.434118     6.013077    23.097589     0.171226
H     11.114910     6.714100    24.324373     0.167666
H     11.487791     7.147837    22.865733     0.160818
H     13.230197     2.988626    20.359336     0.157898
H     19.690619    32.187400    20.940444     0.164047
H     18.384653    31.398168    21.304371     0.166929
H     16.022937     3.940494    25.419087     0.156457
H     15.156453     5.001381    26.185094     0.160322
H     19.894042    33.135495    26.299555     0.165646
H     23.025318    32.464503    20.664565     0.123548
H     24.602763    31.028714    19.951386     0.102948
H     24.758832    28.896693    20.828919     0.119307
H     21.837593    29.782883    23.426297     0.130701
H     12.331628     4.783768    20.283029     0.081396
H     11.182114     5.504457    21.075449     0.086848
H     11.109687     5.133776    18.657100     0.122845
H      9.542325     2.685216    15.962870     0.111632
H     14.209981    30.803493    17.615213     0.099676
H     14.821756    31.200153    19.845730     0.137942
H     19.988811    31.083738    23.194440     0.095574
H     20.753783    31.797386    24.365462     0.084323
H     10.937323    24.455211    10.615499     0.112768
H      9.293506    24.830090    12.188601     0.107660
H     22.646363     3.824038     2.221712     0.116771
H     22.137646     2.443376     0.443168     0.109953
H     25.011723     6.318766    29.237380     0.128967
H     18.729330     4.286623     2.973044     0.134631
H     16.698723     4.226186     1.705171     0.093478
H     16.883048     3.021421     2.697164     0.090913
H     21.347560    29.430525     2.209973     0.166781
H     20.561663    30.021379     3.433822     0.168690
H     16.750426     1.100186     2.884997     0.159877
H     14.799471     5.357592     0.129135     0.165338
H     20.122821     8.918172    28.107447     0.167494
H     21.261333     8.962207    29.181617     0.165672
H     16.912444     4.639895    28.606379     0.168816
H     16.219004     5.963451    29.078896     0.161408
H     11.333784     0.496035     0.736658     0.168811
H     16.798497     7.766695    28.488983     0.091190
H     18.023011     8.690252    28.130926     0.091406
H     16.477515     9.239407    26.507932     0.140740
H     17.935307     5.911086    24.817435     0.131769
H     18.036205    28.670643     1.006667     0.088029
H     19.423963    28.536607     1.734520     0.092315
H     16.824890    28.801217     5.153668     0.141612
H     16.570700    24.795505     5.183017     0.108166
H     17.681243    24.709370     3.190226     0.097166
H     18.277134    26.653328     2.080837     0.122574
H     29.780445     8.876148     4.546146     0.134182
H     31.163969     7.218452     1.173956     0.128881
H      3.218430     7.365851     1.960507     0.111461
H      3.612929     8.317750     4.032540     0.118958
H     27.712297     8.375480     3.554153     0.084386
H     28.381364     9.647752     2.923151     0.075249
H     25.144357     6.280896     2.614988     0.171227
H     26.555534     6.729982     3.131528     0.167666
H     25.257536     7.330524     3.771334     0.160819
H     22.515082     9.567828     0.017609     0.157899
H     28.327663    15.127065    28.826495     0.164046
H     28.349895    13.798289    27.992987     0.166928
H     28.056768    11.452395     0.228921     0.156456
H     28.808636    10.444573     1.168086     0.160323
H     33.723818    14.409554    28.990849     0.165645
H     28.660783    18.453253    29.140529     0.123549
H     28.027065    20.162153    27.822763     0.102949
H     28.605856    20.221396    25.586376     0.119308
H     30.772294    16.886727    26.088243     0.130697
H     22.544501     8.651147     1.804958     0.081396
H     23.225950     7.368233     2.403675     0.086849
H     20.802287     7.709716     2.386066     0.122844
H     17.561544     6.674406     0.352187     0.111633
H     23.962613    10.314033    27.937224     0.099677
H     26.297794    10.534895    28.007661     0.137942
H     30.419299    15.071480    27.408943     0.095572
H     31.792091    15.612543    27.946028     0.084322
H     15.679819     8.411879    22.666160     0.112768
H     16.990055     6.519812    22.809970     0.107661
H     27.568727    14.220566    11.211282     0.116771
H     28.077444    16.179827    12.320671     0.109953
H     30.281507    16.787504    12.643509     0.128967
H     31.485760    13.410315    10.862030     0.134631
H     33.516367    14.673628    10.738765     0.093479
H     33.332042    13.865987    12.074140     0.090913
H     33.945670    14.817431    15.220343     0.166781
H      4.640267    13.521093    14.812393     0.168691
H     33.464664    13.957531    14.002363     0.159877
H      5.324319    16.069784     9.391650     0.165338
H      5.079109    17.530266     9.908191     0.167493
H     34.031897    16.460994    10.019717     0.165673
H      8.289486    17.654306    14.213675     0.168815
H      8.982926    16.995631    12.972216     0.161408
H      8.790006    16.170591    14.289982     0.168811
H      8.403433    17.318991    11.102691     0.091190
H      7.178919    17.539942    10.137112     0.091406
H      8.724415    19.066636     9.359366     0.140740
H      7.266623    21.219997    12.408717     0.131768
H      7.165725    16.117847    15.798516     0.088028
H      5.777967    15.416975    16.036242     0.092315
H      8.377040    11.995450    16.268099     0.141612
H      8.631230    12.544796    20.236071     0.108166
H      7.520687    14.529141    20.033563     0.097166
H      6.924796    15.346215    17.949791     0.122574
H     20.434645    11.191013     6.547741     0.134182
H     19.051121    14.767221     7.701153     0.128881
H     16.905360    13.967629     7.668869     0.111461
H     16.510861    11.779865     7.026128     0.118958
H     22.502793    12.244903     6.899928     0.084411
H     21.833726    12.685588     5.549878     0.075250
H     25.070733    13.476665     8.836956     0.171227
H     23.659556    12.900693     8.467159     0.167667
H     24.957554    12.180879     7.965293     0.160819
H     27.700008    15.572222     5.209431     0.157899
H     26.965567    15.922246     3.868186     0.164046
H     26.943335    16.938884     5.062686     0.166928
H     22.158322    15.091010     3.375124     0.156456
H     21.406454    14.307207     4.507992     0.160323
H     21.569412    15.863217     4.601908     0.165645
H     26.632447    15.131233     0.622197     0.123549
H     32.344305    20.471028    28.089838     0.102949
H     31.765514    22.675425    27.708302     0.119308
H     24.520936    18.377726     1.731585     0.130697
H     27.670589    13.935964     6.374582     0.081396
H     26.989140    13.528761     7.730502     0.086849
H     29.412803    13.496879     7.390055     0.122845
H     32.653546    15.658934     8.120842     0.111633
H     31.330617    17.497156     8.502378     0.099676
H     28.995436    17.395567     8.294001     0.137942
H     24.873931    17.332970     3.718506     0.095572
H     23.501139    16.723388     3.260663     0.084322
H      9.522111    22.987636     9.623506     0.112768
H      8.211875    23.118531    11.516511     0.107661
H     18.669045    14.670858    22.895082     0.116771
H     20.686055    15.793280    22.903886     0.109953
H     21.656969    16.411609    24.905482     0.128966
H     18.531444    14.902481    26.901207     0.134631
H     20.119319    15.038719    28.688556     0.093479
H     19.292155    16.353547    28.450829     0.090913
H     20.333508    19.530928    28.436155     0.166780
H     14.110249    14.988103     0.129135     0.168690
H     19.404767    18.278208    28.286476     0.159877
H     16.737824     9.659415     1.153412     0.165339
H     18.135978    10.100057     0.595783     0.167494
H     21.968050    14.357023    28.996719     0.165673
H     18.800016    14.814301     3.084570     0.168816
H     18.267811    13.700592     4.050149     0.161408
H     17.422047    14.997196     3.809488     0.168811
H     18.488739    11.760305     3.700897     0.091190
H     18.499875    10.625188     2.609118     0.091407
H     20.265487    10.038346     3.973842     0.140740
H     22.141949    12.795799     1.752130     0.131768
H     17.095949    16.260039     2.016270     0.088028
H     16.170935    16.314847     0.745462     0.092315
H     13.237097    16.997546     3.818293     0.141612
H     13.821460    20.946727     3.401538     0.108167
H     15.589932    20.539937     2.016270     0.097167
H     16.294726    18.373284     1.599515     0.122574
H     14.479012     9.114688    17.116282     0.134182
H     17.770447     9.971968    15.003161     0.128881
H     16.620210     9.654122    13.048524     0.111461
H     14.397248     9.015281    13.121896     0.118958
H     15.866802     9.731842    18.906565     0.084386
H     16.188256     8.289980    18.375350     0.075249
H     17.514257    11.984025    20.925770     0.171226
H     16.708399    11.431301    19.698986     0.167666
H     16.217956    11.136964    21.157626     0.160818
H     20.023469     8.717650    23.664023     0.157898
H     20.244531     7.277405    23.082915     0.164047
H     21.242835     8.431452    22.718988     0.166929
H     18.613957     6.125599    18.604272     0.156457
H     17.714512     7.158689    17.838265     0.160322
H     19.275705     7.236898    17.723804     0.165646
H     19.408646     4.037297    23.358794     0.123548
H     25.635776    31.899893    24.071973     0.102948
H     27.710881    31.386267    23.194440     0.119307
H     22.252242     4.755443    20.597062     0.130701
H     18.405715     9.906275    23.740330     0.081396
H     17.889352    11.160924    22.947910     0.086848
H     18.266939    11.169757    25.366259     0.122845
H     20.944885    12.301425    28.060489     0.111632
H     22.533489    12.445892    26.408146     0.099676
H     22.039277    11.909831    24.177629     0.137942
H     21.282041     6.797238    20.828919     0.095574
H     20.449534     6.163671    19.657897     0.084323
H     24.264868    10.317703     4.058954     0.112768
H     24.172772    12.001208     2.485852     0.107660
H     17.610988    24.954647    12.452741     0.116771
H     19.057698    25.223070    14.231285     0.109953
H     19.831009    27.326803    14.785979     0.128967
H     17.816068    28.893564    11.701409     0.134631
H     18.218319    30.884849    12.969282     0.093478
H     19.374699    30.499853    11.977289     0.090913
H     22.682244    30.556115    12.464480     0.166781
H     17.154351     1.770734    11.240631     0.168690
H     21.290759    30.306350    11.789456     0.159877
H     12.345513     3.288077    14.545318     0.165338
H     13.015784     2.924539    15.915912     0.167494
H     17.858388    31.469505    14.841742     0.165672
H     17.774476     5.366879    15.416980     0.168816
H     16.586927     6.273734    14.944463     0.161408
H     17.722205     5.883632    13.937795     0.168811
H     14.711752     6.006864    15.534376     0.091190
H     13.594794     4.955770    15.892433     0.091406
H     13.314330     6.571774    17.515427     0.140740
H     16.348901     4.573210    19.205924     0.131769
H     18.911905     4.032023    13.667786     0.088029
H     18.809823     2.641549    12.939933     0.092315
H     18.987622     5.248000     9.520785     0.141612
H     22.978778     4.822550     9.491436     0.108166
H     22.876266     3.713399    11.484227     0.097166
H     20.859628     3.454113    12.593616     0.122574
H     11.427406    18.775468    10.128307     0.134182
H     12.827847    17.132037    13.500497     0.128881
H     12.320448    15.041927    12.713946     0.111461
H     11.315627    14.813726    10.641913     0.118958
H     12.269910    20.729462    11.120300     0.084411
H     10.902976    20.284697    11.751302     0.075250
H     14.767812    22.907093    12.059465     0.171227
H     14.087020    21.591944    11.542925     0.167666
H     13.714139    22.972671    10.903119     0.160819
H     11.971733    26.053354    14.656844     0.157899
H     10.589451    25.544891    15.196864     0.164046
H     11.895417    25.298736    16.030372     0.166928
H      9.178993    20.909184    14.445532     0.156456
H     10.045477    19.998023    13.506367     0.160323
H     10.386028    20.105044    15.032510     0.165645
H      7.254752    25.777869    14.882830     0.123549
H     35.768607    26.690888    16.200596     0.102949
H     35.612538    26.130395    18.436983     0.119308
H      8.442477    23.432278    17.935116     0.130697
H     12.870302    25.869659    12.869495     0.081396
H     14.019816    24.981482    12.270778     0.086849
H     14.092243    27.428013    12.288387     0.122845
H     15.659605    30.447558    14.322266     0.111633
H     16.070089    29.035099    16.086135     0.099677
H     15.458314    26.770683    16.015698     0.137942
H     10.291259    23.473874    16.614416     0.095572
H      9.526287    22.212080    16.077331     0.084322
H     14.264607     7.218377    21.357199     0.112768
H     15.908424     5.607632    21.213389     0.107661
C     33.433677    14.051431    25.625997    -0.006152
C     34.088935    12.920263    26.043045    -0.133278
C     35.301108    13.018553    26.692243    -0.063064
C     35.876794    14.258005    26.893283    -0.200821
C     35.232368    15.397548    26.466550     0.265527
C     34.009103    15.310713    25.826744    -0.272289
C     32.109485    13.971853    24.911938     0.620676
C     37.002290    19.555550    26.114950     0.094527
C      7.603315    20.686544    26.597153    -0.065656
C     37.440232    21.164555    27.897309     0.111681
C     36.566110    20.470516    28.716437    -0.055467
C     35.232793    17.800866    26.379090    -0.046404
C     34.888057    18.641703    29.157551    -0.523017
C      7.221558    18.985347    24.737899    -0.520706
C      8.046988    22.407728    28.394186    -0.512720
C      8.623372    21.366365    25.735469    -0.045057
C     35.847205    19.365322    28.232180     0.115212
C     12.313342    22.501632    23.944011    -0.013425
C     11.084036    22.124717    24.474933    -0.270402
C     12.207858    21.049414    26.299261    -0.190521
C     12.369351    23.097773    22.592201     0.627280
C     31.340592    16.572958     0.819128    -0.054038
C     29.873709    17.850501     2.222299     0.273068
C     28.772903    18.679770     2.348206    -0.225988
C     28.400758    19.155154     3.593774    -0.014855
C     29.114863    18.764379     4.722826    -0.147894
C     30.176926    17.923500     4.596626    -0.059163
C     30.593460    17.471339     3.353699    -0.232228
C     27.206053    20.067140     3.725550     0.628886
C     27.835796     3.539974    20.970967     0.642104
C     29.264758     3.562497    21.424114    -0.000830
C     29.956479     4.769113    21.434680    -0.277519
C     31.299745     4.762508    21.765442     0.270608
C     31.921746     3.587304    22.120564    -0.210445
C     36.316848    32.068790    22.107357    -0.063594
C     34.983507    32.061435    21.735800    -0.145197
C     11.034608    21.418659    25.658868     0.266275
C     31.613774     6.987469    21.065471    -0.043822
C     32.747069     7.984077    20.791352    -0.066901
C     32.874413     9.157310    21.571152     0.105134
C     32.036265     9.318621    22.831101    -0.526217
C     33.725329    10.192388    21.158213    -0.066531
C     34.528409    10.039824    20.019182     0.111595
C      5.277975    11.158291    19.498826    -0.519503
C     33.632983     7.757736    19.728041     0.108162
C     33.589781     6.445847    18.991971    -0.511089
C      5.640197     9.589919    16.021274     0.266258
C      5.161566    10.565265    15.123785    -0.212596
C      5.859370    10.846686    14.025842    -0.051633
C      7.087495    10.258274    13.776083    -0.135393
C      7.554368     9.301434    14.639821     0.003132
C      6.857195     8.987809    15.791472    -0.277619
C     33.646277    11.590488    21.749300    -0.047398
C     35.126450    13.237449    22.486838     0.274194
C     34.183399    14.257872    22.296657    -0.271399
C     35.761432    15.955386    22.736304    -0.148224
C      6.626859    14.980756    22.947616    -0.070564
C     34.500885    15.607955    22.442815     0.012125
C      6.337140    13.599530    22.827873    -0.206345
C      4.426219     8.766605    19.355017    -0.073976
C     33.402170    16.627793    22.230329     0.593930
C      5.346074     8.590965    18.171669    -0.041600
C     36.039945    18.943939    26.917643    -0.064362
C     13.475374    22.180532    24.619623    -0.138937
C     13.418445    21.419171    25.770100    -0.046688
C      8.797018     8.560828    14.336941     0.635096
C     32.635757    28.332497    10.204028    -0.006151
C     32.992108    28.936278     9.024495    -0.133278
C     33.843841    30.020261     9.028017    -0.063064
C     34.313471    30.523917    10.225452    -0.200821
C     33.950694    29.932227    11.414670     0.265527
C     33.107879    28.835463    11.421127    -0.272289
C     31.704522    27.148476    10.228387     0.620676
C     34.498223    31.634158    15.579867     0.094528
C     30.168187     2.548755    16.629384    -0.065657
C     36.539508    31.728977    16.914655     0.111680
C     37.092136    30.747518    16.109615    -0.055467
C     34.207504    29.888688    13.805432    -0.046404
C     36.978907    29.064434    14.236274    -0.523017
C     28.048265     2.524402    15.214473    -0.520706
C     32.240717     2.644039    18.073056    -0.512720
C     29.596656     3.681508    17.426500    -0.045057
C     36.341215    30.146721    15.085925     0.115212
C     28.633679     7.590047    18.808540    -0.013435
C     28.890404     6.298898    18.358915    -0.270405
C     30.706340     7.128160    17.031464    -0.190517
C     27.409514     7.856464    19.593623     0.627301
C      8.446546    30.350471    16.281012    -0.054038
C      9.749371    28.639183    17.342562     0.273067
C      9.804424    27.512933    18.144961    -0.225989
C     11.024115    26.926545    18.435515    -0.014855
C     12.190208    27.451390    17.885810    -0.147893
C     12.126679    28.539784    17.071965    -0.059162
C     10.920360    29.168918    16.804010    -0.232228
C     11.080819    25.704747    19.318917     0.628886
C     25.654899    23.848377     0.474865     0.642109
C     26.341220    25.180625     0.431722    -0.000824
C     26.639984    25.831258     1.624168    -0.277519
C     27.188332    27.100186     1.569873     0.270607
C     27.472405    27.682601     0.355709    -0.210450
C     32.254710    31.322861    28.540637    -0.063596
C     31.666262    30.070869    28.587008    -0.145202
C     29.936303     6.069679    17.489307     0.266276
C     26.875281    27.472383     3.872588    -0.043849
C     26.941014    28.610914     4.898332    -0.066899
C     27.890040    28.577625     5.946675     0.105133
C     29.000418    27.537170     5.924370    -0.526217
C     27.778200    29.460071     7.030530    -0.066532
C     26.781083    30.445557     7.044031     0.111594
C     21.496508     1.674286     8.225911    -0.519503
C     26.021229    29.667199     4.827895     0.108162
C     25.109320    29.779500     3.636036    -0.511089
C     17.942669     2.650243     7.176101     0.266258
C     17.125360     2.304582     8.270815    -0.212594
C     16.212317     3.168865     8.707820    -0.051633
C     16.092233     4.435421     8.161637    -0.135393
C     16.877273     4.774678     7.090109     0.003131
C     17.838223     3.902833     6.613482    -0.277618
C     28.540340    29.249380     8.328633    -0.047398
C     29.743868    30.545032     9.851841     0.274194
C     29.544459    29.622400    10.889031    -0.271399
C     30.481154    31.063020    12.505275    -0.148224
C     25.631858     2.334771    11.510347    -0.070564
C     29.932732    29.878028    12.203862     0.012126
C     25.269601     2.102859    10.160885    -0.206345
C     20.872121     0.917039     5.880053    -0.073976
C     29.685215    28.805704    13.243694     0.593930
C     19.848204     2.025588     5.877118    -0.041600
C     35.031664    30.566477    14.858764    -0.064361
C     29.443025     8.630417    18.393253    -0.138932
C     30.447155     8.400739    17.473752    -0.046685
C     16.686168     6.068129     6.400996     0.635096
C     19.492092    29.773337    26.562227    -0.006147
C     18.487727    30.306834    27.329995    -0.133282
C     18.789171    31.119350    28.402110    -0.063066
C     20.107998    31.370013    28.727590    -0.200826
C     21.122445    30.828270    27.970388     0.265526
C     20.830420    30.023190    26.884185    -0.272292
C     19.190188    28.880242    25.387097     0.620650
C     25.519499    30.630931    29.053069     0.094527
C     21.672967    26.896466     0.120917    -0.065657
C     27.179333    32.417734    28.954163     0.111680
C     26.347733    33.120785    28.099230    -0.055467
C     23.491366    30.683225    27.582102    -0.046404
C     24.261966    33.363019    26.704276    -0.523017
C     19.931745    25.043818     0.301120    -0.520706
C     23.444339    28.695871     0.006750    -0.512720
C     22.515180    26.172421     1.126705    -0.045057
C     25.137070    32.566218    27.652539     0.115212
C     24.256876    24.897230     4.794731    -0.013425
C     23.677912    25.256818     3.582034    -0.270403
C     22.807685    27.248172     4.594278    -0.190521
C     24.853919    23.553030     4.944997     0.627280
C     21.624230     4.867096    27.681595    -0.054038
C     22.635901     6.015667    25.834961     0.273067
C     23.267507     5.963381    24.604655    -0.225987
C     23.673270     7.131348    23.982459    -0.014854
C     23.408610     8.359722    24.581176    -0.147897
C     22.759023     8.406487    25.775677    -0.059165
C     22.383641     7.246885    26.436908    -0.232231
C     24.370561     7.069491    22.645909     0.628922
C      8.186709    24.626533    23.529898     0.642109
C      8.450057    25.277752    24.854415    -0.000825
C      9.756101    25.357251    25.326051    -0.277519
C      9.976276    25.875881    26.589522     0.270607
C      8.922896    26.344441    27.341147    -0.210450
C     37.737595    26.262872    26.873619    -0.063596
C     37.505334    25.705627    25.628052    -0.145202
C     22.973639    26.438516     3.480780     0.266275
C     12.222321    25.173721    26.625328    -0.043822
C     13.395888    25.039481    27.603820    -0.066900
C     14.573784    25.800645    27.419509     0.105133
C     14.591337    26.924175    26.393178    -0.526217
C     15.737615    25.487914    28.136209    -0.066532
C     15.722765    24.478831    29.109419     0.111594
C     11.888953    19.773759     0.468996    -0.519503
C     13.322297    24.118911    28.659207     0.108162
C     12.021934    23.416373    28.942424    -0.511089
C     10.404203    16.422417     1.586308     0.266258
C     11.284788    15.442447     1.086203    -0.212596
C     11.679933    14.448464     1.878330    -0.051632
C     11.307215    14.390447     3.210477    -0.135393
C     10.442888    15.334894     3.700897     0.003132
C     10.016107    16.382898     2.907009    -0.277619
C     17.102323    26.027488    27.740292    -0.047399
C     18.975453    26.927824    28.802429     0.274194
C     19.822093    26.580556    27.739705    -0.271398
C     21.761566    27.198818    28.931858    -0.148222
C     15.884230    23.285238     0.648317    -0.070563
C     21.206391    26.737469    27.802806     0.012123
C     14.473921    23.159173     0.613686    -0.206344
C      9.387829    19.568513     0.058404    -0.073977
C     22.026185    26.345991    26.591576     0.593936
C      9.369941    18.532759     1.155760    -0.041599
C     24.754257    31.303155    28.100697    -0.064361
C     24.136483    25.738966     5.884162    -0.138936
C     23.376434    26.887837     5.789659    -0.046688
C      9.922610    15.230088     5.080296     0.635096
C     10.787978    20.330588    18.397362    -0.006151
C     11.792343    19.493835    17.980314    -0.133278
C     11.490899    18.315634    17.331116    -0.063064
C     10.172072    17.957372    17.130076    -0.200821
C      9.157625    18.784862    17.556809     0.265527
C      9.449650    19.975928    18.196615    -0.272289
C     11.089882    21.622359    19.111421     0.620676
C     34.851871    17.742020    17.908409     0.094527
C     33.620263    17.250489    17.426206    -0.065656
C     33.192037    17.581892    16.126050     0.111681
C     34.023637    18.326352    15.306922    -0.055467
C      6.788704    19.190022    17.644269    -0.046404
C      6.018104    19.671712    14.865808    -0.523017
C     35.361485    17.339681    19.285460    -0.520706
C     31.848891    17.103643    15.629173    -0.512720
C     32.778050    16.359788    18.287890    -0.045057
C     35.234300    18.848436    15.791179     0.115212
C     31.036354    12.914325    20.079348    -0.013425
C     31.615318    14.062393    19.548426    -0.270402
C     32.485545    12.773224    17.724098    -0.190521
C     30.439311    12.959723    21.431158     0.627280
C     33.669000    18.536594    13.855325    -0.054038
C     32.657329    20.198032    12.452154     0.273068
C     32.025723    21.422995    12.326247    -0.225988
C     31.619960    21.870028    11.080679    -0.014855
C     31.884620    21.100219     9.951627    -0.147894
C     32.534207    19.911484    10.077827    -0.059163
C     32.909589    19.424618    11.320754    -0.232228
C     30.922669    23.201503    10.948903     0.628886
C     22.093361    24.074291    23.052392     0.642104
C     21.830013    22.669625    22.599245    -0.000830
C     20.523969    22.191452    22.588679    -0.277519
C     20.303794    20.866336    22.257917     0.270608
C     21.357174    20.054932    21.902795    -0.210445
C     22.633775    20.529338    21.916002    -0.063594
C     22.866036    21.842314    22.287559    -0.145197
C     32.319591    13.991959    18.364491     0.266275
C     18.057749    20.932291    22.957888    -0.043849
C     16.884182    19.983435    23.232007    -0.066901
C     15.706286    20.055910    22.452207     0.105134
C     15.688733    20.909259    21.192258    -0.526217
C     14.542455    19.391876    22.865146    -0.066531
C     14.557305    18.574567    24.004177     0.111595
C     13.312977    17.934512    24.524533    -0.519503
C     16.957773    19.072030    24.295318     0.108162
C     18.258136    18.893221    25.031388    -0.511089
C     14.797727    17.312810    28.002085     0.266258
C     13.917142    17.949173    28.899574    -0.212595
C      8.443857    13.026282     0.648611    -0.051633
C      8.816575    11.716472     0.898370    -0.135393
C      9.680902    11.094822     0.034632     0.003132
C     15.185823    16.011655    28.231887    -0.277620
C     13.177747    19.705734    22.274059    -0.047398
C     11.304617    18.524728    21.536521     0.274194
C     10.457977    19.626457    21.726702    -0.271399
C      8.518504    18.357526    21.287055    -0.148224
C      9.317700    17.250044    21.075743    -0.070564
C      9.073679    19.541361    21.580544     0.012126
C     10.728009    17.302515    21.195486    -0.206345
C     15.814101    18.370436    24.668342    -0.073976
C      8.253885    20.796424    21.793030     0.593928
C     15.831989    17.434133    25.851690    -0.041599
C     35.617113    18.587349    17.105716    -0.064362
C     31.156747    11.714771    19.403736    -0.138936
C     31.916796    11.642398    18.253259    -0.046688
C     10.201180     9.745011     0.337512     0.635096
C     21.859553    19.244517     4.470425    -0.006151
C     21.204295    18.995170     5.649958    -0.133278
C     19.992122    18.338583     5.646436    -0.063064
C     19.416436    17.960684     4.449001    -0.200821
C     20.060862    18.218406     3.259783     0.265527
C     21.284127    18.864046     3.253326    -0.272289
C     23.183745    19.962584     4.446066     0.620676
C     23.369080    22.248532    28.443492     0.094528
C     22.676755    21.608077    27.393975    -0.065657
C     22.931138    20.252525    27.108704     0.111680
C     23.805260    19.542194    27.913744    -0.055467
C     20.060437    17.957933     0.869021    -0.046404
C     20.405173    15.087179     0.438179    -0.523017
C     23.058512    23.693484    28.808886    -0.520706
C     22.233082    19.581353    25.950303    -0.512720
C     21.656698    22.362572    26.596859    -0.045057
C     24.524165    20.180956    28.937434     0.115212
C     17.966728    23.971334    25.214819    -0.013435
C     19.196034    23.500399    25.664444    -0.270405
C     18.072212    21.850452    26.991895    -0.190517
C     17.910719    25.222901    24.429736     0.627301
C     23.952638    18.050214    27.742347    -0.054038
C     25.419521    16.477282    26.680797     0.273067
C     26.520327    16.232956    25.878398    -0.225989
C     26.892472    14.931800    25.587844    -0.014855
C     26.178367    13.871003    26.137549    -0.147893
C     25.116304    14.117296    26.951394    -0.059162
C     24.699770    15.412485    27.219349    -0.232228
C     28.087177    14.669722    24.704442     0.628886
C     27.457434    25.368523    14.199588     0.642109
C     26.028472    24.916872    14.242731    -0.000824
C     25.336751    24.732193    13.050285    -0.277519
C     23.993485    24.405851    13.104580     0.270607
C     23.371484    24.224139    14.318744    -0.210450
C     24.054522    24.407333    15.482722    -0.063596
C     25.387863    24.776059    15.436351    -0.145202
C     19.245462    22.430819    26.534052     0.266276
C     23.679456    24.777223    10.801865    -0.043822
C     22.546161    24.904569     9.776121    -0.066900
C     22.418817    23.963536     8.727778     0.105134
C     23.256965    22.693499     8.750083    -0.526217
C     21.567901    24.222692     7.643923    -0.066532
C     20.764821    25.371816     7.630422     0.111594
C     19.923955    25.725223     6.448542    -0.519502
C     21.660247    25.989418     9.846558     0.108162
C     21.703449    26.907200    11.038417    -0.511089
C     19.561733    29.392791     7.498352     0.266258
C     20.040364    30.140044     6.403638    -0.212594
C     14.264420     1.526130     5.966633    -0.051633
C     13.036295     1.858233     6.512816    -0.135393
C     12.569422     1.141705     7.584344     0.003131
C     18.344735    29.707124     8.060971    -0.277618
C     21.646953    23.435927     6.345820    -0.047398
C     20.166780    22.468312     4.822612     0.274194
C     21.109831    22.509160     3.785422    -0.271399
C     19.531798    21.829015     2.169178    -0.148224
C     18.575071    21.760645     3.164106    -0.070564
C     20.792345    22.169595     2.470591     0.012126
C     18.864790    22.078570     4.513568    -0.206345
C     20.775711    26.212863     8.794400    -0.073977
C     21.891060    22.232599     1.430759     0.593930
C     19.855856    27.409171     8.797335    -0.041599
C     24.331425    21.542562    29.164595    -0.064361
C     16.804696    23.349166    25.630106    -0.138932
C     16.861625    22.320678    26.549607    -0.046685
C     11.326772     1.548348     8.273457     0.635097
C     22.657473     7.065693    17.461132    -0.006147
C     22.301122     8.145685    16.693364    -0.133282
C     21.449389     7.985683    15.621249    -0.063066
C     20.979759     6.728072    15.295769    -0.200826
C     21.342536     5.636751    16.052971     0.265526
C     22.185351     5.788725    17.139174    -0.272292
C     23.588708     7.212550    18.636262     0.620650
C     25.873147    30.929177    14.970290     0.094527
C     25.125043    29.807732    14.553536    -0.065657
C     23.831862    29.594685    15.069196     0.111680
C     23.279234    30.533003    15.924129    -0.055467
C     21.085726     3.277329    16.441257    -0.046404
C     18.314323     2.970017    17.319083    -0.523017
C     27.244965    31.211332    14.373333    -0.520706
C     23.052513    28.365430    14.667703    -0.512720
C     25.696574    28.855410    13.547748    -0.045057
C     24.030155    31.632715    16.370820     0.115212
C     26.659551    26.923497     9.879722    -0.013425
C     26.402826    27.554840    11.092419    -0.270403
C     24.586890    28.748642    10.080175    -0.190521
C     27.883716    26.108172     9.729456     0.627280
C     21.833524    30.420731    16.341764    -0.054038
C     20.530699    29.617400    18.188398     0.273067
C     20.475646    28.986029    19.418704    -0.225986
C     19.255955    28.783189    20.040900    -0.014854
C     18.089862    29.251351    19.442183    -0.147897
C     18.153391    29.899513    18.247682    -0.059165
C     19.359710    30.073820    17.586451    -0.232231
C     19.199251    28.085460    21.377450     0.628922
C     29.638331    17.340366    20.493461     0.642109
C     28.952010    17.190693    19.168944    -0.000825
C     28.653246    15.916797    18.697308    -0.277519
C     28.104898    15.787303    17.433837     0.270607
C     27.820825    16.904648    16.682212    -0.210450
C     28.116660    18.149174    17.149740    -0.063596
C     28.705108    18.284065    18.395307    -0.145202
C     25.356927    28.448432    11.193673     0.266275
C     28.417949    13.454976    17.398031    -0.043849
C     28.352216    12.275588    16.419539    -0.066899
C     27.403190    11.243037    16.603850     0.105133
C     26.292812    11.415341    17.630181    -0.526217
C     27.515030    10.043123    15.887150    -0.066532
C     28.512147     9.887469    14.913940     0.111594
C     28.718582     8.589691    14.205457    -0.519503
C     29.272001    12.192769    15.364152     0.108162
C     30.183910    13.355923    15.080935    -0.511089
C     32.272421     9.487581    13.088145     0.266258
C     33.089730     8.454249    13.588250    -0.212596
C      3.911473     7.897028    12.796123    -0.051632
C      4.031557     8.254609    11.463976    -0.135393
C      3.246517     9.265923    10.973556     0.003132
C     32.376867     9.863441    11.767444    -0.277618
C     26.752890     8.789046    16.283067    -0.047399
C     25.549362     7.094720    15.220930     0.274194
C     25.748771     6.201618    16.283654    -0.271398
C     24.812076     4.394299    15.091501    -0.148222
C     24.583232     5.244305    14.026136    -0.070563
C     25.360498     4.863655    16.220553     0.012123
C     24.945489     6.613112    14.060767    -0.206344
C     29.342969    11.020305    14.616049    -0.073977
C     25.608015     3.989554    17.431783     0.593936
C     30.366886    10.863145    13.518693    -0.041599
C     25.339706    31.796886    15.922662    -0.064361
C     25.850205    27.184212     8.790291    -0.138936
C     24.846075    28.127241     8.884794    -0.046688
C      3.437622     9.761052     9.594157     0.635096
C      6.813903    19.890873     3.722909    -0.006151
C      6.158645    21.022041     3.305861    -0.133278
C      4.946472    20.923751     2.656663    -0.063064
C      4.370786    19.684299     2.455623    -0.200821
C      5.015212    18.544756     2.882356     0.265527
C      6.238477    18.631591     3.522162    -0.272290
C      8.138095    19.970451     4.436968     0.620676
C      3.245290    14.386754     3.233956     0.094527
C     32.644265    13.255760     2.751753    -0.065656
C      2.807348    12.777749     1.451597     0.111681
C      3.681470    13.471788     0.632469    -0.055467
C      5.014787    16.141438     2.969816    -0.046404
C      5.359523    15.300601     0.191355    -0.523017
C     33.026022    14.956957     4.611007    -0.520706
C      2.109292    11.534576     0.954720    -0.512720
C     31.624208    12.575939     3.613437    -0.045057
C      4.400375    14.576982     1.116726     0.115211
C     27.934238    11.440672     5.404895    -0.013425
C     29.163544    11.817587     4.873973    -0.270403
C     28.039722    12.892890     3.049645    -0.190521
C     27.878229    10.844531     6.756705     0.627280
C      8.906988    17.369346    28.529778    -0.054038
C     10.373871    16.091803    27.126607     0.273068
C     11.474677    15.262534    27.000700    -0.225988
C     11.846822    14.787150    25.755132    -0.014855
C     11.132717    15.177925    24.626080    -0.147894
C     10.070654    16.018804    24.752280    -0.059163
C      9.654120    16.470965    25.995207    -0.232229
C     13.041527    13.875164    25.623356     0.628886
C     12.411784    30.402330     8.377939     0.642109
C     10.982822    30.379807     7.924792    -0.000824
C     10.291101    29.173191     7.914226    -0.277519
C      8.947835    29.179796     7.583464     0.270607
C      8.325834    30.355000     7.228342    -0.210450
C      3.930732     1.873514     7.241549    -0.063596
C      5.264073     1.880869     7.613106    -0.145202
C     29.212972    12.523645     3.690038     0.266275
C      8.633806    26.954835     8.283435    -0.043822
C      7.500511    25.958227     8.557554    -0.066900
C      7.373167    24.784994     7.777754     0.105134
C      8.211315    24.623683     6.517805    -0.526217
C      6.522251    23.749916     8.190693    -0.066532
C      5.719171    23.902480     9.329724     0.111594
C     34.969605    22.784013     9.850080    -0.519503
C      6.614597    26.184568     9.620865     0.108162
C      6.657799    27.496457    10.356935    -0.511089
C     34.607383    24.352385    13.327632     0.266258
C     35.086014    23.377039    14.225121    -0.212595
C     34.388210    23.095618    15.323064    -0.051633
C     33.160085    23.684030    15.572823    -0.135393
C     32.693212    24.640870    14.709085     0.003132
C     33.390385    24.954495    13.557434    -0.277619
C      6.601303    22.351816     7.599606    -0.047398
C      5.121130    20.704855     6.862068     0.274194
C      6.064181    19.684432     7.052249    -0.271399
C      4.486148    17.986918     6.612602    -0.148224
C     33.620721    18.961548     6.401290    -0.070564
C      5.746695    18.334349     6.906091     0.012125
C     33.910440    20.342774     6.521033    -0.206345
C     35.821361    25.175699     9.993889    -0.073977
C      6.845410    17.314511     7.118577     0.593930
C     34.901506    25.351339    11.177237    -0.041599
C      4.207635    14.998365     2.431263    -0.064362
C     26.772206    11.761772     4.729283    -0.138936
C     26.829135    12.523133     3.578806    -0.046687
C     31.450562    25.381476    15.011965     0.635096
C      7.611823     5.609807    19.144878    -0.006151
C      7.255472     5.006026    20.324411    -0.133278
C      6.403739     3.922043    20.320889    -0.063064
C      5.934109     3.418387    19.123454    -0.200822
C      6.296886     4.010077    17.934236     0.265527
C      7.139701     5.106841    17.927779    -0.272289
C      8.543058     6.793828    19.120519     0.620676
C      5.749357     2.308146    13.769039     0.094527
C     10.079393    31.393549    12.719522    -0.065656
C      3.708072     2.213327    12.434251     0.111681
C      3.155444     3.194786    13.239291    -0.055467
C      6.040076     4.053616    15.543474    -0.046404
C      3.268673     4.877870    15.112632    -0.523017
C     12.199315    31.417902    14.134433    -0.520706
C      2.928723     1.638548    11.275850    -0.512720
C     10.650924    30.260796    11.922406    -0.045057
C      3.906365     3.795583    14.262981     0.115211
C     11.613901    26.352257    10.540366    -0.013425
C     11.357176    27.643406    10.989991    -0.270402
C      9.541240    26.814144    12.317442    -0.190521
C     12.838066    26.085840     9.755283     0.627280
C     31.801034     3.591833    13.067894    -0.054038
C     30.498209     5.303121    12.006344     0.273067
C     30.443156     6.429371    11.203945    -0.225988
C     29.223465     7.015759    10.913391    -0.014855
C     28.057372     6.490914    11.463096    -0.147894
C     28.120901     5.402520    12.276941    -0.059163
C     29.327220     4.773386    12.544896    -0.232229
C     29.166761     8.237557    10.029989     0.628886
C     14.592681    10.093927    28.874041     0.642109
C     13.906360     8.761679    28.917184    -0.000825
C     13.607596     8.111046    27.724738    -0.277519
C     13.059248     6.842118    27.779033     0.270607
C     12.775175     6.259703    28.993197    -0.210450
C      7.992870     2.619443     0.808269    -0.063596
C      8.581318     3.871435     0.761898    -0.145202
C     10.311277    27.872625    11.859599     0.266275
C     13.372299     6.469921    25.476318    -0.043849
C     13.306566     5.331390    24.450574    -0.066900
C     12.357540     5.364679    23.402231     0.105133
C     11.247162     6.405134    23.424536    -0.526217
C     12.469380     4.482233    22.318376    -0.066533
C     13.466497     3.496747    22.304875     0.111595
C     18.751072    32.268018    21.122995    -0.519502
C     14.226351     4.275105    24.521011     0.108162
C     15.138260     4.162804    25.712870    -0.511089
C     22.304911    31.292061    22.172805     0.266256
C     23.122220    31.637722    21.078091    -0.212596
C     24.035263    30.773439    20.641086    -0.051634
C     24.155347    29.506883    21.187269    -0.135397
C     23.370307    29.167626    22.258797     0.003140
C     22.409357    30.039471    22.735424    -0.277611
C     11.707240     4.692924    21.020273    -0.047398
C     10.503712     3.397272    19.497065     0.274194
C     10.703121     4.319904    18.459875    -0.271399
C      9.766426     2.879284    16.843631    -0.148225
C     14.615722    31.607533    17.838559    -0.070564
C     10.314848     4.064276    17.145044     0.012125
C     14.977979    31.839445    19.188021    -0.206345
C     19.375459    33.025265    23.468853    -0.073975
C     10.562365     5.136600    16.105212     0.593930
C     20.399376    31.916716    23.471788    -0.041600
C      5.215916     3.375827    14.490142    -0.064362
C     10.804555    25.311887    10.955653    -0.138936
C      9.800425    25.541565    11.875154    -0.046688
C     23.561412    27.874175    22.947910     0.635094
C     20.755488     4.168967     2.786679    -0.006152
C     21.759853     3.635470     2.018911    -0.133279
C     21.458409     2.822954     0.946796    -0.063064
C     20.139582     2.572291     0.621316    -0.200821
C     19.125135     3.114034     1.378518     0.265527
C     19.417160     3.919114     2.464721    -0.272289
C     21.057392     5.062062     3.961809     0.620676
C     14.728081     3.311373     0.295837     0.094527
C     18.574613     7.045838    29.227989    -0.065656
C     13.068247     1.524570     0.394743     0.111681
C     13.899847     0.821519     1.249676    -0.055467
C     16.756214     3.259079     1.766804    -0.046404
C     15.985614     0.579285     2.644630    -0.523017
C     20.315835     8.898486    29.047786    -0.520706
C     11.725101     0.963846    -0.006750    -0.512720
C     17.732400     7.769883    28.222201    -0.045057
C     15.110510     1.376086     1.696367     0.115211
C     15.990704     9.045074    24.554175    -0.013426
C     16.569668     8.685486    25.766872    -0.270403
C     17.439895     6.694132    24.754628    -0.190520
C     15.393661    10.389274    24.403909     0.627280
C     18.623350    29.075208     1.667311    -0.054038
C     17.611679    27.926637     3.513945     0.273068
C     16.980073    27.978923     4.744251    -0.225988
C     16.574310    26.810956     5.366447    -0.014855
C     16.838970    25.582582     4.767730    -0.147894
C     17.488557    25.535817     3.573229    -0.059163
C     17.863939    26.695419     2.911998    -0.232227
C     15.877019    26.872813     6.702997     0.628886
C     32.060871     9.315771     5.819008     0.642109
C     31.797523     8.664552     4.494491    -0.000824
C     30.491479     8.585053     4.022855    -0.277519
C     30.271304     8.066423     2.759384     0.270607
C     31.324684     7.597863     2.007759    -0.210450
C      2.509985     7.679432     2.475287    -0.063596
C      2.742246     8.236677     3.720854    -0.145202
C     17.273941     7.503788    25.868126     0.266275
C     28.025259     8.768583     2.723578    -0.043822
C     26.851692     8.902823     1.745086    -0.066900
C     25.673796     8.141659     1.929397     0.105134
C     25.656243     7.018129     2.955728    -0.526217
C     24.509965     8.454390     1.212697    -0.066531
C     24.524815     9.463473     0.239487     0.111594
C     28.358627    14.168545    28.879910    -0.519503
C     26.925283     9.823393     0.689699     0.108162
C     28.225646    10.525931     0.406482    -0.511089
C     29.843377    17.519887    27.762598     0.266258
C     28.962792    18.499857    28.262703    -0.212595
C     28.567647    19.493840    27.470576    -0.051633
C     28.940365    19.551857    26.138429    -0.135393
C     29.804692    18.607410    25.648009     0.003131
C     30.231473    17.559406    26.441897    -0.277618
C     23.145257     7.914816     1.608614    -0.047398
C     21.272127     7.014480     0.546477     0.274194
C     20.425487     7.361748     1.609201    -0.271399
C     18.486014     6.743486     0.417048    -0.148224
C     24.363350    10.657066    28.700589    -0.070563
C     19.041189     7.204835     1.546100     0.012125
C     25.773659    10.783131    28.735220    -0.206346
C     30.859751    14.373791    29.290502    -0.073977
C     18.221395     7.596313     2.757330     0.593930
C     30.877639    15.409545    28.193146    -0.041599
C     15.493323     2.639149     1.248209    -0.064362
C     16.111097     8.203338    23.464744    -0.138935
C     16.871146     7.054467    23.559247    -0.046687
C     30.324970    18.712216    24.268610     0.635096
C     29.459602    13.611716    10.951544    -0.006151
C     28.455237    14.448469    11.368592    -0.133278
C     28.756681    15.626670    12.017790    -0.063064
C     30.075508    15.984932    12.218830    -0.200821
C     31.089955    15.157442    11.792097     0.265527
C     30.797930    13.966376    11.152291    -0.272289
C     29.157698    12.319945    10.237485     0.620676
C      5.395709    16.200284    11.440497     0.094527
C      6.627317    16.691815    11.922700    -0.065656
C      7.055543    16.360412    13.222856     0.111681
C      6.223943    15.615952    14.041984    -0.055467
C     33.458876    14.752282    11.704637    -0.046404
C     34.229476    14.270592    14.483098    -0.523017
C      4.886095    16.602623    10.063446    -0.520706
C      8.398689    16.838661    13.719733    -0.512720
C      7.469530    17.582516    11.061016    -0.045057
C      5.013280    15.093868    13.557727     0.115211
C      9.211226    21.027979     9.269558    -0.013425
C      8.632262    19.879911     9.800480    -0.270403
C      7.762035    21.169080    11.624808    -0.190521
C      9.808269    20.982581     7.917748     0.627280
C      6.578580    15.405710    15.493581    -0.054038
C      7.590251    13.744272    16.896752     0.273067
C      8.221857    12.519309    17.022659    -0.225988
C      8.627620    12.072276    18.268227    -0.014855
C      8.362960    12.842085    19.397279    -0.147894
C      7.713373    14.030820    19.271079    -0.059163
C      7.337991    14.517686    18.028152    -0.232229
C      9.324911    10.740801    18.400003     0.628886
C     18.154219     9.868013     6.296514     0.642109
C     18.417567    11.272679     6.749661    -0.000824
C     19.723611    11.750852     6.760227    -0.277519
C     19.943786    13.075968     7.090989     0.270607
C     18.890406    13.887372     7.446111    -0.210450
C     17.613805    13.412966     7.432904    -0.063596
C     17.381544    12.099990     7.061347    -0.145202
C      7.927989    19.950345    10.984415     0.266275
C     22.189831    13.010013     6.391018    -0.043849
C     23.363398    13.958869     6.116899    -0.066899
C     24.541294    13.886394     6.896699     0.105134
C     24.558847    13.033045     8.156648    -0.526217
C     25.705125    14.550428     6.483760    -0.066532
C     25.690275    15.367737     5.344729     0.111594
C     26.934603    16.007792     4.824373    -0.519502
C     23.289807    14.870274     5.053588     0.108162
C     21.989444    15.049083     4.317518    -0.511089
C     25.449853    16.629494     1.346821     0.266259
C     26.330438    15.993131     0.449332    -0.212595
C     31.803723    20.916022    28.700295    -0.051633
C     31.431005    22.225832    28.450536    -0.135393
C     25.488538    18.564895    -0.034632     0.003132
C     25.061757    17.930649     1.117019    -0.277620
C     27.069833    14.236570     7.074847    -0.047398
C     28.942963    15.417576     7.812385     0.274194
C     29.789603    14.315847     7.622204    -0.271399
C     31.729076    15.584778     8.061851    -0.148224
C     30.929880    16.692260     8.273163    -0.070564
C     31.173901    14.400943     7.768362     0.012126
C     29.519571    16.639789     8.153420    -0.206345
C     24.433479    15.571868     4.680564    -0.073977
C     31.993695    13.145880     7.555876     0.593928
C     24.415591    16.508171     3.497216    -0.041599
C      4.630467    15.354955    12.243190    -0.064362
C      9.090833    22.227533     9.945170    -0.138935
C      8.330784    22.299906    11.095647    -0.046688
C     30.046400    24.197293    29.011394     0.635096
C     18.388027    14.697787    24.878481    -0.006151
C     19.043285    14.947134    23.698948    -0.133278
C     20.255458    15.603721    23.702470    -0.063064
C     20.831144    15.981620    24.899905    -0.200822
C     20.186718    15.723898    26.089123     0.265527
C     18.963453    15.078258    26.095580    -0.272289
C     17.063835    13.979720    24.902840     0.620675
C     16.878500    11.693772     0.905414     0.094528
C     17.570825    12.334227     1.954931    -0.065656
C     17.316442    13.689779     2.240202     0.111681
C     16.442320    14.400110     1.435162    -0.055467
C     20.187143    15.984371    28.479885    -0.046404
C     19.842407    18.855125    28.910727    -0.523017
C     17.189068    10.248820     0.540020    -0.520706
C     18.014498    14.360951     3.398603    -0.512720
C     18.590882    11.579732     2.752047    -0.045057
C     15.723415    13.761348     0.411472     0.115211
C     22.280852     9.970970     4.134087    -0.013425
C     21.051546    10.441905     3.684462    -0.270402
C     22.175368    12.091852     2.357011    -0.190521
C     22.336861     8.719403     4.919170     0.627280
C     16.294942    15.892090     1.606559    -0.054038
C     14.828059    17.465022     2.668109     0.273067
C     13.727253    17.709348     3.470508    -0.225988
C     13.355108    19.010504     3.761062    -0.014855
C     14.069213    20.071301     3.211357    -0.147894
C     15.131276    19.825008     2.397512    -0.059163
C     15.547810    18.529819     2.129557    -0.232229
C     12.160403    19.272582     4.644464     0.628886
C     12.790146     8.573781    15.149318     0.642109
C     14.219108     9.025432    15.106175    -0.000825
C     14.910829     9.210111    16.298621    -0.277519
C     16.254095     9.536453    16.244326     0.270607
C     16.876096     9.718165    15.030162    -0.210450
C     16.193058     9.534971    13.866184    -0.063596
C     14.859717     9.166245    13.912555    -0.145202
C     21.002118    11.511485     2.814854     0.266275
C     16.568124     9.165081    18.547041    -0.043822
C     17.701419     9.037735    19.572785    -0.066901
C     17.828763     9.978768    20.621128     0.105133
C     16.990615    11.248805    20.598823    -0.526217
C     18.679679     9.719612    21.704983    -0.066533
C     19.482759     8.570488    21.718484     0.111595
C     20.323625     8.217081    22.900364    -0.519502
C     18.587333     7.952886    19.502348     0.108162
C     18.544131     7.035104    18.310489    -0.511089
C     20.685847     4.549513    21.850554     0.266256
C     20.207216     3.802260    22.945268    -0.212596
C     25.983160    32.416174    23.382273    -0.051634
C     27.211285    32.084071    22.836090    -0.135397
C     22.600018     3.140882    21.764562     0.003140
C     21.902845     4.235180    21.287935    -0.277611
C     18.600627    10.506377    23.003086    -0.047398
C     20.080800    11.473992    24.526294     0.274194
C     19.137749    11.433144    25.563484    -0.271399
C     20.715782    12.113289    27.179728    -0.148225
C     21.672509    12.181659    26.184800    -0.070565
C     19.455235    11.772709    26.878315     0.012125
C     21.382790    11.863734    24.835338    -0.206345
C     19.471869     7.729441    20.554506    -0.073975
C     18.356520    11.709705    27.918147     0.593930
C     20.391724     6.533133    20.551571    -0.041600
C     15.916155    12.399742     0.184311    -0.064362
C     23.442884    10.593138     3.718800    -0.138936
C     23.385955    11.621626     2.799299    -0.046688
C     28.920808    32.393956    21.075449     0.635094
C     17.590107    26.876611    11.887774    -0.006152
C     17.946458    25.796619    12.655542    -0.133279
C     18.798191    25.956621    13.727657    -0.063064
C     19.267821    27.214232    14.053137    -0.200821
C     18.905044    28.305553    13.295935     0.265527
C     18.062229    28.153579    12.209732    -0.272289
C     16.658872    26.729754    10.712644     0.620676
C     14.374433     3.013127    14.378616     0.094527
C     15.122537     4.134572    14.795370    -0.065656
C     16.415718     4.347619    14.279710     0.111681
C     16.968346     3.409301    13.424777    -0.055467
C     19.161854    30.664975    12.907649    -0.046404
C     21.933257    30.972287    12.029823    -0.523017
C     13.002615     2.730972    14.975573    -0.520706
C     17.195067     5.576874    14.681203    -0.512720
C     14.551006     5.086894    15.801158    -0.045057
C     16.217425     2.309589    12.978086     0.115211
C     13.588029     7.018807    19.469184    -0.013426
C     13.844754     6.387464    18.256487    -0.270403
C     15.660690     5.193662    19.268731    -0.190520
C     12.363864     7.834132    19.619450     0.627280
C     18.414056     3.521573    13.007142    -0.054038
C     19.716881     4.324904    11.160508     0.273068
C     19.771934     4.956275     9.930202    -0.225988
C     20.991625     5.159115     9.308006    -0.014855
C     22.157718     4.690953     9.906723    -0.147894
C     22.094189     4.042791    11.101224    -0.059163
C     20.887870     3.868484    11.762455    -0.232227
C     21.048329     5.856844     7.971456     0.628886
C     10.609249    16.601938     8.855445     0.642109
C     11.295570    16.751611    10.179962    -0.000825
C     11.594334    18.025507    10.651598    -0.277519
C     12.142682    18.155001    11.915069     0.270607
C     12.426755    17.037656    12.666694    -0.210450
C     12.130920    15.793130    12.199166    -0.063596
C     11.542472    15.658239    10.953599    -0.145202
C     14.890653     5.493872    18.155233     0.266275
C     11.829631    20.487328    11.950875    -0.043849
C     11.895364    21.666716    12.929367    -0.066899
C     12.844390    22.699267    12.745056     0.105134
C     13.954768    22.526963    11.718725    -0.526217
C     12.732550    23.899181    13.461756    -0.066531
C     11.735433    24.054835    14.434966     0.111594
C     11.528998    25.352613    15.143449    -0.519503
C     10.975579    21.749535    13.984754     0.108162
C     10.063670    20.586381    14.267971    -0.511089
C      7.975159    24.454723    16.260761     0.266258
C      7.157850    25.488055    15.760656    -0.212595
C     36.336107    26.045276    16.552783    -0.051633
C     36.216023    25.687695    17.884930    -0.135393
C      6.909763    24.676381    18.375350     0.003131
C      7.870713    24.078863    17.581462    -0.277619
C     13.494690    25.153258    13.065839    -0.047398
C     14.698218    26.847584    14.127976     0.274194
C     14.498809    27.740686    13.065252    -0.271399
C     15.435504    29.548005    14.257405    -0.148224
C     15.664348    28.697999    15.322770    -0.070563
C     14.887082    29.078649    13.128353     0.012125
C     15.302091    27.329192    15.288139    -0.206346
C     10.904611    22.921999    14.732857    -0.073977
C     14.639565    29.952750    11.917123     0.593930
C      9.880694    23.079159    15.830213    -0.041600
C     14.907874     2.145418    13.426244    -0.064362
C     14.397375     6.758092    20.558615    -0.138935
C     15.401505     5.815063    20.464112    -0.046687
C     36.809958    24.181252    19.754749     0.635096
O     32.252154    16.253542    21.883131    -0.589743
O     33.697111    17.802032    22.456022    -0.526657
O     34.889062    11.915835    22.365040    -0.189108
O      4.825036     9.339457    17.083411    -0.211431
O      9.326956     7.993674    15.255268    -0.604709
O     31.572986    15.041270    24.565621    -0.569438
O     31.639178    12.817211    24.727040    -0.577393
O     32.089291     5.888957    21.775421    -0.207568
O     27.134088     4.547210    21.184334    -0.554267
O     32.528609    32.163155    20.388098    -0.569233
O     35.883482    16.573472    26.740375    -0.215849
O      9.907496    20.968560    26.265510    -0.201850
O     30.194348    17.445115     0.950318    -0.211593
O     26.873825    20.347795     4.921225    -0.608223
O     26.635416    20.481968     2.696284    -0.536813
O     11.345909    23.295177    21.961199    -0.589597
O     13.482699    23.306602    22.033398    -0.570686
O      9.318884     8.562420    13.231954    -0.567864
O     29.099246    27.739280    12.923497    -0.589743
O     30.122231    29.030114    14.373040    -0.526657
O     29.396922    30.363591     8.561663    -0.189108
O     18.805391     1.675511     6.774901    -0.211431
O     17.590553     6.450935     5.707188    -0.604708
O     31.428409    26.651444    11.336602    -0.569438
O     31.280489    26.743926     9.112542    -0.577393
O     27.491622    27.849294     2.683077    -0.207570
O     25.887932    23.096560     1.440738    -0.554302
O     29.952003    27.873754    28.882258    -0.569246
O     34.495001    30.499622    12.538733    -0.215849
O     30.273711     4.868397    16.956330    -0.201848
O      8.505187    29.177508    17.125087    -0.211594
O     12.230871    25.170781    19.423986    -0.608223
O     10.039685    25.304063    19.878014    -0.536813
O     26.649461     6.948261    19.880068    -0.589616
O     27.082103     9.042069    19.880949    -0.570681
O     15.696739     6.766992     6.562122    -0.567864
O     21.463228    25.847881    25.582561    -0.589734
O     23.233356    26.582682    26.650568    -0.526651
O     17.632733    26.805721    28.809180    -0.189107
O     10.019769    17.363513     0.679721    -0.211431
O      9.453022    16.228032     5.559270    -0.604709
O     20.153728    28.435141    24.735258    -0.569389
O     17.972737    28.658482    25.147904    -0.577406
O     11.219812    25.970675    27.170043    -0.207570
O      9.061079    24.713253    22.646496    -0.554302
O     37.191312    24.020189    23.411329    -0.569246
O     22.391383    31.163238    28.369533    -0.215851
O     22.339787    26.889358     2.369044    -0.201849
O     22.290440     4.812526    26.399047    -0.211593
O     24.591124     8.198515    22.102368    -0.608234
O     24.683139     5.959690    22.168696    -0.536897
O     24.875777    22.778175     4.004952    -0.589598
O     25.247638    23.153446     6.076691    -0.570685
O     10.012248    14.210914     5.748570    -0.567863
O      8.816842    21.866788    22.140228    -0.589741
O      7.046714    20.703875    21.567337    -0.526656
O     12.647337    18.535679    21.658319    -0.189108
O     15.182161    18.074012    26.939948    -0.211431
O     15.748908    13.409550    28.768091    -0.604708
O     10.126342    22.331636    19.457738    -0.569438
O     12.307333    21.891066    19.296319    -0.577393
O     19.060258    20.278211    22.247938    -0.207568
O     21.218991    24.935914    22.839025    -0.554267
O     23.180058    24.279169    23.635261    -0.569233
O      7.888687    18.341533    17.282984    -0.215849
O     32.953443    15.026948    17.757849    -0.201850
O     33.002790    19.813580    13.724135    -0.211593
O     30.702106    23.576329     9.753228    -0.608223
O     30.610091    23.833960    11.978169    -0.536813
O     30.417453    14.001800    22.062160    -0.589597
O     30.045592    11.897585    21.989961    -0.570686
O     10.111542     9.230899     1.442499    -0.567864
O     23.041076    22.630196     1.750956    -0.589743
O     21.596119    21.839722     0.301413    -0.526657
O     20.404168    22.779662     6.112790    -0.189108
O     20.376894    28.377949     7.899552    -0.211431
O     15.874974    30.381253     8.967265    -0.604708
O     23.720244    20.150858     3.337851    -0.569438
O     23.654052    20.312264     5.561911    -0.577393
O     23.203939    24.233328    11.991376    -0.207571
O     28.159142    25.011956    13.233715    -0.554302
O     27.842761    26.094950    15.141101    -0.569246
O     19.409748    17.777658     2.135720    -0.215849
O     20.372574    21.895524    27.067029    -0.201848
O     25.098882    17.794468    26.898272    -0.211594
O     28.419405    13.446053    24.599373    -0.608223
O     28.657814    15.628305    24.145345    -0.536814
O     18.934161    25.818787    24.143291    -0.589616
O     16.797371    25.745696    24.142410    -0.570681
O     10.804906     2.641525     8.112331    -0.567864
O     26.193984     4.460377    18.440798    -0.589734
O     25.170999     2.839640    17.372791    -0.526651
O     25.896308     8.397576    15.214179    -0.189107
O     31.409699    10.025318    13.994732    -0.211431
O     32.624537    10.392316     9.115183    -0.604709
O     23.864821     6.187716    19.288101    -0.569389
O     24.012741     8.375116    18.875455    -0.577406
O     27.801608    14.577600    16.853316    -0.207570
O     29.405298    16.493171    21.376863    -0.554302
O     30.419367    18.309152    20.612030    -0.569246
O     20.798229     4.442541    15.653826    -0.215851
O     25.019519    29.149277    12.305409    -0.201849
O     21.774883    29.754867    17.624312    -0.211593
O     18.049199    28.058592    21.920991    -0.608234
O     20.240385    27.590078    21.854663    -0.536897
O     28.643769    25.955865    10.669501    -0.589598
O     28.211127    25.652667     8.597762    -0.570685
O      4.427051     9.500706     8.925883    -0.567864
O      7.995426    17.688762     7.465775    -0.589743
O      6.550469    16.140272     6.892884    -0.526657
O      5.358518    22.026469     6.983866    -0.189108
O     35.422544    24.602847    12.265495    -0.211431
O     30.920624    25.948630    14.093638    -0.604709
O      8.674594    18.901034     4.783285    -0.569438
O      8.608402    21.125093     4.621866    -0.577393
O      8.158289    28.053347     7.573485    -0.207571
O     13.113492    29.395094     8.164572    -0.554302
O      7.718971     1.779149     8.960808    -0.569246
O      4.364098    17.368832     2.608531    -0.215849
O     30.340084    12.973744     3.083396    -0.201850
O     10.053232    16.497189    28.398588    -0.211593
O     13.373755    13.594509    24.427681    -0.608223
O     13.612164    13.460336    26.652622    -0.536813
O     28.901671    10.647127     7.387707    -0.589598
O     26.764881    10.635702     7.315508    -0.570685
O     30.928696    25.379884    16.116952    -0.567864
O     11.148334     6.203024    16.425409    -0.589742
O     10.125349     4.912190    14.975866    -0.526657
O     10.850658     3.578713    20.787243    -0.189108
O     21.442189    32.266793    22.574005    -0.211433
O     22.657027    27.491369    23.641718    -0.604719
O      8.819171     7.290860    18.012304    -0.569438
O      8.967091     7.198378    20.236364    -0.577393
O     12.755958     6.093010    26.665829    -0.207570
O     14.359648    10.845744    27.908168    -0.554302
O     10.295577     6.068550     0.466648    -0.569246
O      5.752579     3.442682    16.810173    -0.215849
O      9.973869    29.073907    12.392576    -0.201850
O     31.742393     4.764796    12.223819    -0.211593
O     28.016709     8.771523     9.924920    -0.608223
O     30.207895     8.638241     9.470892    -0.536813
O     13.598119    26.994043     9.468838    -0.589597
O     13.165477    24.900235     9.467957    -0.570685
O     24.550841    27.175312    22.786784    -0.567872
O     18.784352     8.094423     3.766345    -0.589743
O     17.014224     7.359622     2.698338    -0.526657
O     22.614847     7.136583     0.539726    -0.189108
O     30.227811    16.578791    28.669185    -0.211430
O     30.794558    17.714272    23.789636    -0.604708
O     20.093852     5.507163     4.613648    -0.569438
O     22.274843     5.283822     4.201002    -0.577393
O     29.027768     7.971629     2.178863    -0.207570
O     31.186501     9.229051     6.702410    -0.554302
O      3.056268     9.922115     5.937577    -0.569246
O     17.856197     2.779066     0.979373    -0.215848
O     17.907793     7.052946    26.979862    -0.201849
O     17.957140    29.129778     2.949859    -0.211593
O     15.656456    25.743789     7.246538    -0.608224
O     15.564441    27.982614     7.180210    -0.536813
O     15.371803    11.164129    25.343954    -0.589598
O     14.999942    10.788858    23.272215    -0.570685
O     30.235332    19.731390    23.600336    -0.567864
O     31.430738    12.075516     7.208678    -0.589741
O     33.200866    13.238429     7.781569    -0.526657
O     27.600243    15.406625     7.690587    -0.189108
O     25.065419    15.868292     2.408958    -0.211431
O     24.498672    20.532754     0.580815    -0.604709
O     30.121238    11.610668     9.891168    -0.569438
O     27.940247    12.051238    10.052587    -0.577393
O     21.187322    13.664093     7.100968    -0.207570
O     19.028589     9.006390     6.509881    -0.554302
O     17.067522     9.663135     5.713645    -0.569246
O     32.358893    15.600771    12.065922    -0.215849
O      7.294137    18.915356    11.591057    -0.201850
O      7.244790    14.128724    15.624771    -0.211593
O      9.545474    10.365975    19.595678    -0.608223
O      9.637489    10.108344    17.370737    -0.536813
O      9.830127    19.940504     7.286746    -0.589598
O     10.201988    22.044719     7.358945    -0.570685
O     30.136038    24.711405    27.906407    -0.567864
O     17.206504    11.312108    27.597950    -0.589742
O     18.651461    12.102582    29.047493    -0.526657
O     19.843412    11.162642    23.236116    -0.189108
O     19.870686     5.564355    21.449354    -0.211433
O     24.372606     3.561051    20.381641    -0.604720
O     16.527336    13.791446    26.011055    -0.569438
O     16.593528    13.630040    23.786995    -0.577393
O     17.043641     9.708976    17.357530    -0.207570
O     12.088438     8.930348    16.115191    -0.554302
O     12.404819     7.847354    14.207805    -0.569246
O     20.837832    16.164646    27.213186    -0.215849
O     19.875006    12.046780     2.281877    -0.201850
O     15.148698    16.147836     2.450634    -0.211593
O     11.828175    20.496251     4.749533    -0.608223
O     11.589766    18.313999     5.203561    -0.536813
O     21.313419     8.123517     5.205615    -0.589597
O     23.450209     8.196608     5.206496    -0.570685
O     29.442674    31.300779    21.236575    -0.567872
O     14.053596    29.481927    10.908108    -0.589743
O     15.076581    31.102664    11.976115    -0.526657
O     14.351272    25.544728    14.134727    -0.189108
O      8.837881    23.916986    15.354174    -0.211430
O      7.623043    23.549988    20.233723    -0.604708
O     16.382759    27.754588    10.060805    -0.569438
O     16.234839    25.567188    10.473451    -0.577393
O     12.445972    19.364704    12.495590    -0.207570
O     10.842282    17.449133     7.972043    -0.554302
O      9.828213    15.633152     8.736876    -0.569246
O     19.449351    29.499763    13.695080    -0.215848
O     15.228061     4.793027    17.043497    -0.201849
O     18.472697     4.187437    11.724594    -0.211593
O     22.198381     5.883712     7.427915    -0.608224
O     20.007195     6.352226     7.494243    -0.536813
O     11.603811     7.986439    18.679405    -0.589598
O     12.036453     8.289637    20.751144    -0.570685
O     35.820529    24.441598    20.423023    -0.567864

The following XYZ coordinates are in angstroms. Other properties are in atomic units.
The sperically averaged electron density of each atom fit to a function of the form exp(a - br)
eigen_1, eigen_2 and eigen_3 are the three eigenvalues of traceless quadrupole moment tensor
  atom number  atomic symbol              X              Y              Z     net charge C6 coefficient C8 coefficient C10 coefficient fluctuating dipole atomic polarizability isotropic forcefield polarizability              a              b squared Pearson coefficient          <r^3>          <r^4>         wp_QDO          m_QDO          q_QDO       dipole_x       dipole_y       dipole_z         dipole            Qxy            Qxz            Qyz     Q(x^2-y^2)  Q(3z^2 - R^2)        eigen_1        eigen_2        eigen_3 static polarizability      alpha(xx)      alpha(xy)      alpha(xz)      alpha(yy)      alpha(yz)      alpha(zz) atomic spin moment
            1             Zn      29.907729      12.461174      23.911141       1.012488      69.602813 0.13578216E+04  0.39934490E+05                                14.111530                           12.248041       0.288989       1.988441                    0.998710      42.463277     111.951251       0.502665       0.414307      -1.132330      -0.037193      -0.106492       0.059380       0.127475       0.047681      -0.026477      -0.101061      -0.111871      -0.118371      -0.098223      -0.052122       0.150346             17.096393      18.370290      -1.519792      -5.812674      11.864160       5.211376      21.054731           0.000002
            2             Zn      30.364231      15.800564      23.065599       1.074901      93.551654 0.16229291E+04  0.50071819E+05                                17.735004                           14.018718       0.106193       1.919130                    0.999369      43.394282     118.438859       0.437184       0.454097      -1.103043       0.014358       0.011961      -0.017151       0.025365      -0.013893       0.015251       0.065057       0.080347       0.002492      -0.091275       0.040725       0.050550             22.466930      20.457361      -0.967645      -5.706070      17.761861       3.132557      29.181569          -0.000001
            3             Zn      10.800071       6.746512      14.125335       0.946882      71.258015 0.16143548E+04  0.49624882E+05                                14.436143                           13.440821       0.417252       1.993743                    0.999341      44.918829     121.441657       0.474812       0.419647      -1.127656       0.023323      -0.031887      -0.106209       0.113318      -0.019235      -0.048934       0.069497       0.069531       0.259071      -0.103416      -0.028136       0.131552             15.685027      18.536383      -1.948852      -0.109078      17.327263      -0.857096      11.191436           0.000008
            4             Zn      30.141852      25.182232       8.878044       1.012488      69.602860 0.13578224E+04  0.39934518E+05                                14.111538                           12.248044       0.288988       1.988440                    0.998710      42.463285     111.951289       0.502665       0.414307      -1.132330       0.036483      -0.043980      -0.113950       0.127475      -0.013270      -0.070638       0.063840      -0.040888       0.306427      -0.098224      -0.052122       0.150346             17.096406      20.252444      -6.293465       3.516009      20.470175      -1.276234      10.566599           0.000002
            5             Zn      29.869470      25.692012      12.304529       1.074901      93.551619 0.16229291E+04  0.50071816E+05                                17.734999                           14.018718       0.106193       1.919130                    0.999369      43.394278     118.438837       0.437184       0.454097      -1.103043      -0.012602       0.016725       0.014312       0.025365       0.015866       0.052926      -0.025243      -0.011287      -0.174947      -0.091275       0.040725       0.050550             22.466918      27.646592      -7.016870       1.328114      22.649364      -0.362934      17.104797          -0.000001
            6             Zn      16.559601       8.121999       4.636247       0.946881      71.258064 0.16143565E+04  0.49624950E+05                                14.436151                           13.440830       0.417253       1.993743                    0.999341      44.918842     121.441715       0.474812       0.419647      -1.127656      -0.104191       0.041501      -0.016218       0.113318      -0.066780       0.040486      -0.019073       0.070805      -0.283133      -0.103416      -0.028136       0.131552             15.685034      11.157437       0.874048      -0.268260      18.453403      -1.894585      17.444261           0.000008
            7             Zn      17.329611      27.613389      23.636435       1.012490      69.603313 0.13578328E+04  0.39934913E+05                                14.111622                           12.248114       0.288906       1.988416                    0.998710      42.463318     111.951614       0.502662       0.414308      -1.132329      -0.111238       0.056058      -0.027065       0.127472      -0.099184       0.041108      -0.010017       0.130587      -0.138333      -0.098220      -0.052133       0.150353             17.096480      11.543867       4.061403      -0.947334      19.116998      -6.670927      20.628574           0.000002
            8             Zn      20.698094      26.760009      23.646120       1.074908      93.554489 0.16229526E+04  0.50073009E+05                                17.735917                           14.019279       0.105893       1.919053                    0.999366      43.394948     118.443410       0.437151       0.454126      -1.103018       0.014188      -0.015160       0.014375       0.025255       0.066099      -0.009390       0.009632      -0.045735       0.120275      -0.091322       0.040799       0.050523             22.468317      17.517676       2.035499      -0.766424      27.249659      -7.108557      22.637615          -0.000001
            9             Zn       8.472346      15.349983       7.367456       0.946882      71.258025 0.16143555E+04  0.49624910E+05                                14.436144                           13.440824       0.417253       1.993743                    0.999341      44.918837     121.441687       0.474812       0.419647      -1.127656      -0.027494      -0.100999       0.043408       0.113318       0.058662      -0.015203      -0.070370      -0.149702       0.045070      -0.103416      -0.028136       0.131552             15.685026      16.713364      -1.090496      -1.494936      11.367980       1.172722      18.973733           0.000008
           10             Zn      12.950459      23.537597      20.112218       1.012488      69.602789 0.13578213E+04  0.39934478E+05                                14.111528                           12.248040       0.288988       1.988440                    0.998710      42.463269     111.951231       0.502665       0.414307      -1.132330       0.111241       0.018688      -0.059380       0.127475       0.026357      -0.104080      -0.009043       0.137223      -0.118371      -0.098224      -0.052122       0.150346             17.096389      11.543855      -0.351015       4.155701      18.690586      -6.608758      21.054727           0.000002
           11             Zn       9.581925      23.651191      20.957760       1.074901      93.551658 0.16229293E+04  0.50071825E+05                                17.735006                           14.018721       0.106192       1.919130                    0.999369      43.394285     118.438877       0.437184       0.454097      -1.103042      -0.014212      -0.012134       0.017151       0.025365       0.000263       0.066698       0.004053      -0.085014       0.002492      -0.091275       0.040725       0.050550             22.466932      17.516717      -0.464162       2.124678      20.702504      -6.152870      29.181576          -0.000001
           12             Zn      11.651444       7.464507       0.549118       0.946881      71.258019 0.16143553E+04  0.49624906E+05                                14.436150                           13.440829       0.417250       1.993743                    0.999341      44.918809     121.441632       0.474812       0.419647      -1.127655       0.027494      -0.028370       0.106209       0.113319      -0.006574       0.060243      -0.059960      -0.078369       0.259072      -0.103416      -0.028136       0.131553             15.685032      16.713370      -1.636728      -0.863215      19.150284       0.037131      11.191444           0.000008
           13             Zn      25.385501      21.171022       5.796409       1.012488      69.602850 0.13578225E+04  0.39934522E+05                                14.111536                           12.248045       0.288989       1.988440                    0.998710      42.463286     111.951289       0.502665       0.414307      -1.132330       0.037192      -0.043382       0.113950       0.127475      -0.019316       0.051004      -0.080399       0.029729       0.306427      -0.098224      -0.052122       0.150346             17.096401      18.370297      -5.971210      -0.664572      22.352311       3.680950      10.566596           0.000002
           14             Zn      24.928999      21.525526       2.369924       1.074901      93.551652 0.16229291E+04  0.50071819E+05                                17.735007                           14.018721       0.106192       1.919130                    0.999369      43.394283     118.438872       0.437183       0.454097      -1.103042      -0.014358       0.015244      -0.014312       0.025365       0.013085      -0.015949       0.056426       0.021200      -0.174947      -0.091275       0.040725       0.050550             22.466934      20.457370      -5.785994      -0.133596      29.838631       1.370316      17.104801          -0.000001
           15             Zn       9.323719       2.019707      10.038206       0.946882      71.258061 0.16143565E+04  0.49624947E+05                                14.436149                           13.440828       0.417253       1.993743                    0.999341      44.918849     121.441725       0.474812       0.419647      -1.127656      -0.023323       0.109700       0.016217       0.113318      -0.051199      -0.011967       0.043125      -0.111204      -0.283133      -0.103416      -0.028136       0.131552             15.685031      18.536389      -0.389329      -1.912683      11.074446       0.055316      17.444258           0.000008
           16             Zn      25.151378       8.832650      20.386924       1.012491      69.603217 0.13578304E+04  0.39934824E+05                                14.111608                           12.248102       0.288910       1.988417                    0.998710      42.463295     111.951519       0.502663       0.414308      -1.132329      -0.036482       0.119103       0.027065       0.127472      -0.071814      -0.002935       0.042208      -0.189141      -0.138333      -0.098221      -0.052132       0.150353             17.096464      20.252433       2.570375      -6.735118      10.408405       0.192023      20.628556           0.000002
           17             Zn      25.424061       5.368465      20.377239       1.074909      93.554490 0.16229523E+04  0.50072996E+05                                17.735914                           14.019275       0.105893       1.919053                    0.999366      43.394945     118.443393       0.437151       0.454126      -1.103018       0.012548      -0.016543      -0.014375       0.025255       0.054727       0.007909      -0.010881       0.087109       0.120275      -0.091322       0.040799       0.050523             22.468312      27.649647       0.300765      -7.135937      17.117677       0.444190      22.637612          -0.000001
           18             Zn       3.564189      11.210749       7.306997       0.946882      71.257992 0.16143546E+04  0.49624877E+05                                14.436140                           13.440821       0.417253       1.993743                    0.999341      44.918828     121.441650       0.474812       0.419647      -1.127656       0.104190       0.010055      -0.043408       0.113318       0.030419      -0.071926      -0.003110       0.180206       0.045070      -0.103416      -0.028136       0.131552             15.685020      11.157429      -0.139247       0.903618      16.923907      -1.671401      18.973724           0.000008
           19             Zn      10.339851      21.481130       5.437765       1.012488      69.602775 0.13578208E+04  0.39934459E+05                                14.111526                           12.248037       0.288989       1.988441                    0.998710      42.463263     111.951205       0.502665       0.414307      -1.132330       0.037193       0.106492      -0.059381       0.127475       0.047681      -0.026478      -0.101061      -0.111871      -0.118372      -0.098224      -0.052122       0.150346             17.096387      18.370286      -1.519792      -5.812671      11.864154       5.211372      21.054722           0.000002
           20             Zn       9.883349      18.141740       6.283307       1.074901      93.551647 0.16229291E+04  0.50071818E+05                                17.735003                           14.018719       0.106192       1.919130                    0.999369      43.394281     118.438858       0.437184       0.454097      -1.103043      -0.014358      -0.011961       0.017151       0.025365      -0.013893       0.015251       0.065057       0.080347       0.002492      -0.091275       0.040725       0.050550             22.466928      20.457361      -0.967645      -5.706070      17.761859       3.132558      29.181565          -0.000001
           21             Zn      29.447509      27.195792      15.223571       0.946883      71.257944 0.16143529E+04  0.49624808E+05                                14.436133                           13.440813       0.417254       1.993744                    0.999341      44.918810     121.441578       0.474812       0.419647      -1.127656      -0.023324       0.031888       0.106209       0.113319      -0.019236      -0.048935       0.069497       0.069531       0.259071      -0.103416      -0.028137       0.131552             15.685014      18.536366      -1.948850      -0.109076      17.327246      -0.857097      11.191429           0.000008
           22             Zn      10.105728       8.760072      20.470862       1.012487      69.602910 0.13578236E+04  0.39934564E+05                                14.111547                           12.248052       0.288986       1.988440                    0.998710      42.463292     111.951333       0.502665       0.414307      -1.132330      -0.036483       0.043980       0.113950       0.127475      -0.013270      -0.070639       0.063840      -0.040889       0.306427      -0.098224      -0.052122       0.150346             17.096419      20.252459      -6.293470       3.516012      20.470191      -1.276235      10.566606           0.000002
           23             Zn      10.378110       8.250292      17.044377       1.074901      93.551615 0.16229290E+04  0.50071814E+05                                17.734999                           14.018718       0.106193       1.919130                    0.999369      43.394277     118.438836       0.437184       0.454097      -1.103043       0.012603      -0.016725      -0.014311       0.025365       0.015866       0.052925      -0.025243      -0.011287      -0.174947      -0.091275       0.040725       0.050550             22.466919      27.646593      -7.016870       1.328111      22.649365      -0.362932      17.104798          -0.000001
           24             Zn      23.687979      25.820305      24.712659       0.946876      71.258692 0.16143795E+04  0.49625840E+05                                14.436244                           13.440935       0.417250       1.993740                    0.999341      44.919055     121.442573       0.474809       0.419647      -1.127655       0.104196      -0.041503       0.016220       0.113325      -0.066785       0.040487      -0.019068       0.070782      -0.283135      -0.103416      -0.028134       0.131550             15.685124      11.157573       0.874145      -0.268263      18.453407      -1.894653      17.444392           0.000008
           25             Zn      22.917969       6.328915       5.712471       1.012488      69.602857 0.13578227E+04  0.39934531E+05                                14.111538                           12.248047       0.288988       1.988440                    0.998710      42.463285     111.951294       0.502665       0.414307      -1.132330       0.111241      -0.056060       0.027066       0.127475      -0.099184       0.041108      -0.010013       0.130578      -0.138307      -0.098223      -0.052122       0.150346             17.096402      11.543857       4.061471      -0.947384      19.116969      -6.670981      20.628379           0.000002
           26             Zn      19.549435       7.181998       5.702786       1.074901      93.551641 0.16229296E+04  0.50071838E+05                                17.735007                           14.018724       0.106192       1.919129                    0.999369      43.394284     118.438876       0.437183       0.454097      -1.103042      -0.014212       0.015219      -0.014483       0.025365       0.066037      -0.009370       0.009779      -0.045772       0.120219      -0.091275       0.040725       0.050550             22.466930      17.516712       2.035397      -0.766081      27.246580      -7.107783      22.637497          -0.000001
           27             Zn      31.775234      18.592321      21.981450       0.946881      71.258016 0.16143553E+04  0.49624905E+05                                14.436148                           13.440828       0.417250       1.993743                    0.999341      44.918814     121.441643       0.474812       0.419647      -1.127655       0.027494       0.101000      -0.043409       0.113319       0.058662      -0.015204      -0.070370      -0.149703       0.045070      -0.103416      -0.028136       0.131553             15.685030      16.713367      -1.090496      -1.494937      11.367984       1.172723      18.973738           0.000008
           28             Zn      27.297121      10.404707       9.236688       1.012488      69.602772 0.13578209E+04  0.39934462E+05                                14.111525                           12.248037       0.288989       1.988441                    0.998710      42.463268     111.951217       0.502665       0.414307      -1.132330      -0.111241      -0.018688       0.059381       0.127475       0.026357      -0.104080      -0.009043       0.137222      -0.118372      -0.098224      -0.052122       0.150346             17.096385      11.543850      -0.351015       4.155698      18.690584      -6.608756      21.054720           0.000002
           29             Zn      30.665655      10.291113       8.391146       1.074901      93.551646 0.16229291E+04  0.50071818E+05                                17.735000                           14.018717       0.106193       1.919130                    0.999369      43.394279     118.438841       0.437184       0.454097      -1.103043       0.014212       0.012134      -0.017151       0.025365       0.000263       0.066698       0.004053      -0.085014       0.002492      -0.091275       0.040725       0.050550             22.466923      17.516708      -0.464162       2.124677      20.702497      -6.152866      29.181563          -0.000001
           30             Zn      28.596136      26.477797      28.799788       0.946883      71.257918 0.16143524E+04  0.49624790E+05                                14.436128                           13.440810       0.417255       1.993744                    0.999341      44.918806     121.441557       0.474812       0.419647      -1.127656      -0.027494       0.028371      -0.106209       0.113319      -0.006574       0.060242      -0.059961      -0.078369       0.259070      -0.103415      -0.028137       0.131552             15.685007      16.713342      -1.636723      -0.863215      19.150250       0.037134      11.191428           0.000008
           31             Zn      14.862079      12.771282      23.552497       1.012487      69.602902 0.13578237E+04  0.39934569E+05                                14.111545                           12.248053       0.288986       1.988440                    0.998710      42.463292     111.951332       0.502665       0.414307      -1.132330      -0.037192       0.043382      -0.113950       0.127475      -0.019316       0.051004      -0.080399       0.029730       0.306427      -0.098224      -0.052122       0.150346             17.096415      18.370311      -5.971215      -0.664572      22.352329       3.680953      10.566604           0.000002
           32             Zn      15.318581      12.416778      26.978982       1.074901      93.551646 0.16229290E+04  0.50071812E+05                                17.735003                           14.018718       0.106193       1.919130                    0.999369      43.394278     118.438840       0.437184       0.454097      -1.103043       0.014358      -0.015244       0.014311       0.025364       0.013085      -0.015949       0.056426       0.021200      -0.174947      -0.091275       0.040725       0.050550             22.466929      20.457365      -5.785991      -0.133595      29.838624       1.370312      17.104798          -0.000001
           33             Zn      30.923861      31.922597      19.310700       0.946876      71.258691 0.16143795E+04  0.49625838E+05                                14.436241                           13.440932       0.417251       1.993740                    0.999341      44.919067     121.442592       0.474810       0.419647      -1.127655       0.023324      -0.109706      -0.016219       0.113324      -0.051207      -0.011962       0.043124      -0.111186      -0.283135      -0.103416      -0.028134       0.131550             15.685121      18.536428      -0.389216      -1.912749      11.074545       0.055325      17.444389           0.000008
           34             Zn      15.096202      25.109654       8.961982       1.012488      69.602748 0.13578200E+04  0.39934430E+05                                14.111522                           12.248033       0.288993       1.988442                    0.998710      42.463261     111.951189       0.502665       0.414306      -1.132330       0.036483      -0.119106      -0.027066       0.127475      -0.071815      -0.002931       0.042208      -0.189132      -0.138308      -0.098224      -0.052122       0.150346             17.096383      20.252423       2.570441      -6.735177      10.408370       0.191983      20.628357           0.000002
           35             Zn      14.823820      28.573839       8.971667       1.074901      93.551650 0.16229294E+04  0.50071831E+05                                17.735007                           14.018722       0.106192       1.919129                    0.999369      43.394284     118.438877       0.437183       0.454097      -1.103042      -0.012602       0.016577       0.014483       0.025365       0.054662       0.008058      -0.010886       0.087102       0.120219      -0.091275       0.040725       0.050550             22.466929      27.646602       0.301021      -7.135117      17.116688       0.444397      22.637498          -0.000001
           36             Zn      36.683391      22.731555      22.041909       0.946882      71.257993 0.16143546E+04  0.49624878E+05                                14.436141                           13.440822       0.417252       1.993743                    0.999341      44.918821     121.441638       0.474812       0.419647      -1.127656      -0.104191      -0.010055       0.043408       0.113319       0.030420      -0.071926      -0.003110       0.180206       0.045070      -0.103416      -0.028136       0.131552             15.685022      11.157430      -0.139248       0.903620      16.923909      -1.671402      18.973727           0.000008
           37              H      33.714695      12.084928      25.885735       0.116771       1.133350 0.83623139E+01  0.81688425E+02                                 1.694202                            1.615336      -0.906080       2.447600                    0.999067       3.269921       8.665580       0.535848       1.170120      -0.736696      -0.011443      -0.036022      -0.006417       0.038337       0.000600       0.007157      -0.002121      -0.022058      -0.037458      -0.016895      -0.000528       0.017423              1.710055       1.556204       0.313168       0.132517       2.041653       0.239520       1.532309           0.000000
           38              H      35.731705      12.255708      26.995124       0.109953       1.036175 0.72153365E+01  0.67065946E+02                                 1.517738                            1.439214      -0.729129       2.532191                    0.999836       3.012854       7.468721       0.612118       1.076528      -0.761922       0.016538      -0.032194       0.013529       0.038639       0.000916       0.013717      -0.002478      -0.008983      -0.043934      -0.022371       0.010271       0.012100              1.509440       1.416624      -0.289490       0.137402       1.738898      -0.170166       1.372796           0.000001
           39              H       6.611319      14.325609      27.317962       0.128967       1.084885 0.78076811E+01  0.75755343E+02                                 1.717609                            1.614930      -0.846254       2.487992                    0.999344       3.291118       8.992044       0.503963       1.252612      -0.716776       0.032110      -0.000726       0.015011       0.035453      -0.001830       0.012499      -0.003327       0.003071      -0.034324      -0.017914       0.003436       0.014478              1.767225       2.194767       0.158965       0.426076       1.443011       0.114572       1.663897           0.000000
           40              H      33.577094      16.082517      25.536483       0.134631       0.916887 0.70726768E+01  0.68538324E+02                                 1.658539                            1.635039      -1.305866       2.267653                    0.994630       3.743160      11.035140       0.445916       1.417436      -0.678842      -0.019046       0.027524      -0.014583       0.036510      -0.007212       0.006324      -0.006668      -0.014046      -0.028996      -0.013529      -0.004126       0.017654              1.651731       1.683451      -0.057251       0.126122       1.739481      -0.003864       1.532260           0.000000
           41              H      35.164969      17.870807      25.413218       0.093479       1.123073 0.85600852E+01  0.85751877E+02                                 1.812619                            1.726931      -0.962540       2.411462                    0.996401       3.698273      10.571643       0.467991       1.306482      -0.702953      -0.001335       0.008654      -0.037430       0.038441      -0.005342       0.002720      -0.003169      -0.011267       0.012684      -0.010016       0.001023       0.008993              1.888073       1.628240       0.199603      -0.047496       1.507323       0.105558       2.528658          -0.000001
           42              H      34.337805      17.825421      26.748593       0.090913       1.096624 0.83248230E+01  0.82376025E+02                                 1.749445                            1.676013      -0.861715       2.452359                    0.998543       3.580429       9.996552       0.489181       1.265351      -0.712383      -0.032948       0.005970       0.013517       0.036110      -0.005939      -0.003804      -0.004456       0.004716      -0.022997      -0.011484       0.001234       0.010250              1.823616       2.226598       0.137428      -0.358085       1.477048       0.144697       1.767203          -0.000002
           43              H      30.301018      13.987097       0.545890       0.166781       0.856516 0.64021093E+01  0.60828078E+02                                 1.620409                            1.579485      -1.382241       2.237606                    0.994846       3.719148      11.041721       0.441150       1.461299      -0.670214       0.010534      -0.004387       0.007482       0.013645      -0.001092       0.001801       0.000608       0.002863      -0.011663      -0.004455       0.000410       0.004046              1.631089       1.571376      -0.071616       0.255023       1.467124      -0.219288       1.854766           0.000001
           44              H      29.155899      14.980489       0.137940       0.168691       0.868378 0.62222263E+01  0.58358634E+02                                 1.611774                            1.538556      -1.121486       2.370146                    0.996471       3.473088      10.051773       0.457757       1.426632      -0.678184      -0.008250       0.014248       0.002816       0.016703      -0.000842      -0.000802       0.002053       0.004455       0.000545      -0.003493       0.000563       0.002930              1.676249       1.950765      -0.363061      -0.307943       1.624043       0.241781       1.453938           0.000000
           45              H      34.450417      17.940693      28.676816       0.159877       0.864362 0.60755829E+01  0.56151833E+02                                 1.555169                            1.480862      -0.910378       2.461308                    0.999156       3.313972       9.253190       0.489619       1.353544      -0.693188      -0.002045      -0.009260      -0.011341       0.014783       0.003883       0.000865       0.002920      -0.001004      -0.002503      -0.004168      -0.001393       0.005561              1.607097       1.498781       0.318079       0.112448       1.679581       0.337934       1.642928          -0.000001
           46              H      36.861614      19.507207      24.066103       0.165338       0.989061 0.74616586E+01  0.72239954E+02                                 1.676123                            1.623567      -0.870322       2.481841                    0.998924       3.338208       9.387070       0.477560       1.324757      -0.700376      -0.010699       0.009935      -0.007717       0.016515      -0.004583       0.002448      -0.000953      -0.000179      -0.006800      -0.004268      -0.002120       0.006389              1.712684       1.482748      -0.033051       0.200541       1.577380      -0.325200       2.077925           0.000001
           47              H       8.168468      19.019046      24.582644       0.167493       0.874885 0.64280278E+01  0.60593091E+02                                 1.602823                            1.552446      -1.023066       2.418351                    0.997126       3.410518       9.795813       0.462140       1.406005      -0.682772       0.018405       0.001195       0.003151       0.018711       0.000826      -0.000000       0.002658       0.011799      -0.018361      -0.007613      -0.001406       0.009020              1.648922       2.082479       0.145284      -0.187161       1.404036       0.005162       1.460251          -0.000000
           48              H       6.922400      18.077311      24.694170       0.165672       0.839735 0.58866288E+01  0.54482783E+02                                 1.580754                            1.500295      -1.051888       2.404339                    0.997165       3.431437       9.884309       0.461525       1.433897      -0.676929      -0.004539      -0.015988       0.005327       0.017453      -0.000041      -0.001668       0.002734      -0.009094      -0.003953      -0.004866      -0.001371       0.006237              1.637978       1.531533       0.392773      -0.039741       1.957935       0.091021       1.424467          -0.000000
           49              H       8.832506      22.162445      28.888128       0.168815       0.797139 0.58342388E+01  0.53744134E+02                                 1.510997                            1.482844      -0.971662       2.443006                    0.997275       3.367155       9.598394       0.470459       1.413311      -0.681064       0.012777      -0.007839       0.008213       0.017092      -0.000886       0.006442      -0.002686       0.005961      -0.015110      -0.008619      -0.000349       0.008968              1.522855       1.805991      -0.056023       0.276583       1.269381      -0.063832       1.493192           0.000001
           50              H       8.300301      22.957096      27.646669       0.161408       0.906526 0.64587641E+01  0.60981138E+02                                 1.639501                            1.552725      -1.098407       2.376462                    0.996849       3.493714      10.056690       0.463435       1.399816      -0.683238       0.000422       0.006143      -0.014193       0.015472       0.003662       0.000009      -0.002518       0.002434       0.009241      -0.005880       0.001388       0.004492              1.690218       1.416601       0.208077      -0.303906       1.629430      -0.369234       2.024624          -0.000001
           51              H      37.545837      22.906175      28.964435       0.168811       1.015726 0.76026069E+01  0.73684039E+02                                 1.689371                            1.627111      -0.912792       2.469713                    0.999117       3.243334       9.018562       0.483941       1.305879      -0.705427      -0.016269       0.004977       0.007746       0.018694      -0.001902      -0.003477       0.004731       0.003618      -0.000758      -0.005861      -0.001024       0.006886              1.724158       1.760889      -0.173559      -0.435790       1.582586       0.240940       1.828999          -0.000000
           52              H       8.521229      22.331345      25.777144       0.091190       1.054545 0.82596022E+01  0.82710531E+02                                 1.783964                            1.732091      -1.165197       2.309203                    0.993578       3.926629      11.540356       0.449046       1.362114      -0.689736      -0.007860       0.033229       0.002730       0.034255      -0.003402       0.002563       0.000869      -0.000488      -0.019614      -0.007458       0.000680       0.006778              1.801516       1.478222       0.035910      -0.106512       2.262692      -0.007568       1.663634          -0.000002
           53              H       8.532365      21.087106      24.811565       0.091406       0.998909 0.74557188E+01  0.72973570E+02                                 1.740224                            1.660282      -1.138237       2.325325                    0.994028       3.880450      11.376577       0.451361       1.386454      -0.684807      -0.005665      -0.012596      -0.034277       0.036955      -0.003288       0.001166       0.004897       0.013883       0.007446      -0.010826       0.004384       0.006442              1.816089       1.506730       0.191204      -0.001797       1.574707       0.200555       2.366831          -0.000001
           54              H      10.297977      22.352795      24.033819       0.140740       0.849813 0.61264206E+01  0.57819281E+02                                 1.629702                            1.562038      -1.439890       2.208007                    0.992985       3.855724      11.569915       0.434543       1.493508      -0.663716      -0.026897       0.010410      -0.019751       0.034956      -0.004217       0.001066      -0.008324       0.012793      -0.011949      -0.012775       0.002072       0.010703              1.681942       1.916654      -0.067319       0.268319       1.394116      -0.134525       1.735056           0.000000
           55              H      12.174439      20.552515      27.083170       0.131768       0.853902 0.59843542E+01  0.55003669E+02                                 1.525072                            1.460875      -0.822764       2.502291                    0.999584       3.304634       9.149264       0.498301       1.337335      -0.696495       0.000896      -0.017585       0.027590       0.032730       0.000180       0.001214      -0.010366       0.009018       0.013588      -0.012968       0.002177       0.010791              1.553335       1.374376       0.036127      -0.066351       1.456403      -0.338842       1.829225           0.000000
           56              H      32.141599      17.031504       1.124063       0.088028       1.081956 0.84192482E+01  0.85097585E+02                                 1.839709                            1.766566      -1.402464       2.194942                    0.991472       4.125440      12.362466       0.435958       1.390010      -0.683153       0.028970       0.017470       0.004387       0.034113       0.001609      -0.004145       0.005663      -0.002711      -0.017420      -0.010051       0.003235       0.006816              1.916276       2.321157       0.402743       0.053812       1.643685       0.140968       1.783986          -0.000001
           57              H      31.216585      15.781927       1.361789       0.092315       1.029433 0.82296102E+01  0.82684272E+02                                 1.780671                            1.749228      -1.368264       2.219413                    0.991031       4.032271      12.035671       0.437238       1.394263      -0.682831      -0.007405      -0.028664       0.015117       0.033241      -0.000374      -0.005595      -0.004602      -0.001262      -0.004614      -0.007944       0.001241       0.006704              1.805194       1.572524       0.158233      -0.115012       1.996618      -0.163401       1.846439          -0.000001
           58              H      28.282747      18.921132       1.593646       0.141612       1.148744 0.88446569E+01  0.89329859E+02                                 1.833037                            1.757024      -1.338785       2.263759                    0.993315       3.597723      10.326289       0.463324       1.308897      -0.702630      -0.017795       0.010781      -0.029813       0.036356      -0.002806       0.003693      -0.005822      -0.000201       0.027474      -0.007601      -0.004859       0.012460              1.847470       2.039149      -0.294939       0.322578       1.601290      -0.075480       1.901970           0.000000
           59              H      28.867110      19.078970       5.561618       0.108166       1.179566 0.88751492E+01  0.88352433E+02                                 1.757180                            1.675887      -1.059010       2.366073                    0.997619       3.465545       9.393797       0.518464       1.186711      -0.731161      -0.008221       0.011949       0.034823       0.037723      -0.007555       0.002768       0.004930       0.001652       0.050317      -0.016894      -0.000863       0.017757              1.779933       1.641432      -0.201552      -0.105103       1.622135       0.273588       2.076231           0.000000
           60              H      30.635582      17.649481       5.359110       0.097167       1.003827 0.69685717E+01  0.66420506E+02                                 1.677464                            1.556322      -0.951105       2.413152                    0.997728       3.602139      10.098882       0.493016       1.303426      -0.702189       0.016338      -0.012599       0.027582       0.034445      -0.013754       0.002799       0.004704       0.007097       0.014354      -0.017898       0.006013       0.011885              1.761026       1.774850      -0.155193       0.473359       1.409438      -0.209051       2.098790           0.000001
           61              H      31.340376      16.924250       3.275338       0.122574       0.932100 0.66344142E+01  0.63286147E+02                                 1.676603                            1.581008      -1.284205       2.274360                    0.994002       3.752775      10.985060       0.454468       1.412852      -0.679233       0.028352      -0.019198       0.001747       0.034285      -0.013711       0.003652       0.000466       0.005790       0.015121      -0.016860       0.004459       0.012402              1.746107       2.062284      -0.468400      -0.130531       1.595594       0.135603       1.580443           0.000000
           62              H      29.524662       5.564427      21.222194       0.134180       1.093302 0.83966473E+01  0.83903903E+02                                 1.777885                            1.714026      -1.411220       2.217494                    0.993148       3.693280      10.624043       0.467164       1.312080      -0.700581      -0.020799       0.029019      -0.002766       0.035810      -0.007335       0.005675       0.000860      -0.009398      -0.036718      -0.014759      -0.000223       0.014982              1.781412       1.820194      -0.132389       0.083108       2.052869      -0.182091       1.471171           0.000000
           63              H      32.816097       3.597233      22.375606       0.128882       1.148446 0.83013900E+01  0.80771550E+02                                 1.703203                            1.604412      -0.899683       2.460375                    0.998985       3.179343       8.350037       0.541360       1.162819      -0.739436       0.031604      -0.002877       0.011146       0.033635      -0.002702       0.009102      -0.003377       0.003994      -0.042384      -0.017515       0.003741       0.013774              1.715089       2.235844      -0.041902       0.230212       1.467460      -0.064251       1.441963           0.000000
           64              H      36.744000      31.276902      22.343322       0.111462       1.086731 0.73167923E+01  0.68226681E+02                                 1.568707                            1.447574      -0.728885       2.531836                    0.999819       3.023430       7.499703       0.611618       1.073970      -0.762600       0.016976      -0.033257       0.009383       0.038500       0.001458       0.009013      -0.004517      -0.003950      -0.060074      -0.023308       0.010675       0.012633              1.640738       1.502816      -0.407057       0.128673       2.061351      -0.290740       1.358046           0.000001
           65              H      34.521038      31.257263      21.700581       0.118959       1.143341 0.83189852E+01  0.80703172E+02                                 1.667548                            1.582247      -0.937771       2.435042                    0.998660       3.203010       8.304426       0.559469       1.128521      -0.747598      -0.017075      -0.035197       0.000030       0.039120       0.002705       0.002627      -0.003227      -0.013969      -0.060007      -0.020628       0.002941       0.017686              1.674396       1.632218       0.283467       0.003246       2.027425      -0.080460       1.363544           0.000000
           66              H      30.912452       7.425061      21.574381       0.084386       1.209756 0.96221991E+01  0.98285613E+02                                 1.840775                            1.782791      -0.880540       2.447736                    0.997741       3.627107      10.140274       0.484097       1.238677      -0.719386      -0.024342       0.018053       0.023179       0.038154      -0.005405      -0.010423      -0.004044      -0.000399      -0.008503      -0.014170       0.003972       0.010197              1.868570       1.865547      -0.080629      -0.283791       1.952140       0.358578       1.788024          -0.000001
           67              H      31.233906       6.691221      20.224331       0.075249       1.095942 0.87341055E+01  0.89251770E+02                                 1.858774                            1.800127      -1.492646       2.139472                    0.990583       4.343328      13.162670       0.430813       1.391295      -0.681789      -0.009104      -0.009564      -0.029577       0.032390      -0.001362       0.002845       0.000859      -0.009502       0.014868      -0.008083       0.002404       0.005678              1.899138       1.800598       0.247915       0.234798       1.734079       0.282930       2.162737          -0.000002
           68              H      32.559907       9.748300      23.511409       0.171227       0.968758 0.68823976E+01  0.64198646E+02                                 1.553745                            1.482943      -0.800078       2.523534                    0.999785       2.993012       7.815087       0.547999       1.198231      -0.730486       0.015553       0.005478       0.007682       0.018191       0.004645       0.002959       0.001878       0.009246       0.000955      -0.006771      -0.001189       0.007960              1.590873       1.407130       0.256864       0.238990       1.590232       0.348884       1.775258           0.000000
           69              H      31.754049       8.454563      23.141612       0.167666       0.968562 0.67230254E+01  0.61944808E+02                                 1.509007                            1.429090      -0.885927       2.477833                    0.999475       2.964197       7.531928       0.583553       1.139163      -0.744565      -0.000239      -0.019223       0.001077       0.019255       0.001300      -0.003622      -0.001915      -0.007056      -0.007673      -0.006051       0.000134       0.005917              1.536098       1.250501       0.275670      -0.082603       1.983743      -0.086974       1.374050          -0.000000
           70              H      31.263606       9.855419      22.639746       0.160819       0.997242 0.74808412E+01  0.72004106E+02                                 1.626520                            1.577796      -1.113939       2.354854                    0.998268       3.379699       9.277589       0.509937       1.247908      -0.715539      -0.011263       0.006023      -0.010950       0.016823      -0.000313       0.000977      -0.001644       0.010611       0.003311      -0.006227       0.001180       0.005046              1.620437       1.749396      -0.336418       0.012516       1.756270       0.004793       1.355646           0.000001
           71              H       4.977819      11.986224      19.883884       0.157899       0.967713 0.72135146E+01  0.70304488E+02                                 1.736808                            1.659954      -1.314025       2.271828                    0.994634       3.700403      10.968845       0.438726       1.432440      -0.676519      -0.007900       0.011258       0.008990       0.016431      -0.001858      -0.004686       0.001751      -0.009174      -0.012502      -0.008096       0.000389       0.007706              1.798644       1.529366      -0.218979      -0.242400       2.163516       0.462761       1.703048          -0.000001
           72              H       5.198881      11.203247      18.542639       0.164046       0.884987 0.67673130E+01  0.64780464E+02                                 1.624447                            1.600721      -1.147635       2.352215                    0.996767       3.562384      10.396521       0.450642       1.419863      -0.679380      -0.003015      -0.000458      -0.015867       0.016158      -0.000271      -0.001520      -0.005555      -0.003618       0.016146      -0.005391      -0.003341       0.008732              1.618941       1.326032       0.009195      -0.004359       1.442557       0.075938       2.088236           0.000000
           73              H       6.197185      11.009768      19.737139       0.166929       0.955165 0.73333338E+01  0.71100855E+02                                 1.671247                            1.637091      -1.012824       2.418614                    0.997291       3.426251       9.825754       0.460954       1.370489      -0.690449       0.014201      -0.006756       0.007480       0.017414      -0.005205       0.006462      -0.002693       0.005200      -0.005271      -0.006318      -0.004273       0.010592              1.677904       2.239511      -0.035766       0.093080       1.455830       0.049542       1.338372           0.000001
           74              H      33.659607       6.605227      18.049577       0.156457       0.837383 0.62108959E+01  0.57846599E+02                                 1.534111                            1.508347      -0.856009       2.486798                    0.999052       3.370204       9.514708       0.478743       1.373661      -0.689118       0.000729       0.009729      -0.014606       0.017565       0.002562      -0.000968      -0.003990      -0.010574       0.022227      -0.009580      -0.000079       0.009659              1.534281       1.359626       0.063645      -0.049744       1.378344       0.016903       1.864873          -0.000000
           75              H      32.760162       5.996416      19.182445       0.160322       0.881707 0.63578123E+01  0.60053546E+02                                 1.636341                            1.561851      -1.138973       2.357921                    0.996144       3.561486      10.401171       0.450684       1.438809      -0.675606      -0.014082      -0.005440       0.008711       0.017429       0.006197      -0.003780       0.001464      -0.000785      -0.009545      -0.007787      -0.000241       0.008029              1.685507       2.074628       0.352945      -0.206464       1.590169       0.031576       1.391724          -0.000001
           76              H       4.230055       5.894448      19.276361       0.165646       0.908043 0.67051201E+01  0.64031809E+02                                 1.653771                            1.592217      -1.143822       2.355497                    0.996003       3.549995      10.345171       0.452363       1.417847      -0.679678       0.011850      -0.004330       0.009682       0.015903      -0.000253       0.003965      -0.000008       0.004475      -0.004856      -0.003892      -0.001430       0.005322              1.698209       2.002162      -0.487528       0.101051       1.790310      -0.058216       1.302155           0.000001
           77              H       4.362996      11.008395      15.296650       0.123549       0.926646 0.66230285E+01  0.62551005E+02                                 1.620394                            1.543747      -0.937966       2.441123                    0.998184       3.464819       9.782206       0.480619       1.349358      -0.693670      -0.027963       0.015810       0.003979       0.032368      -0.012071      -0.005601      -0.006170       0.010496       0.001624      -0.017253       0.004191       0.013062              1.654914       1.922265      -0.355434      -0.084786       1.645444       0.020751       1.397033           0.000000
           78              H       5.511986      11.454612      13.415385       0.102949       1.077223 0.75048312E+01  0.71748655E+02                                 1.674255                            1.555162      -0.683394       2.548349                    0.999883       3.265180       8.715212       0.530141       1.208487      -0.726775      -0.014590       0.022256      -0.026342       0.037444      -0.009849      -0.005808      -0.013685       0.008950       0.012129      -0.021360       0.007829       0.013531              1.771972       1.546492      -0.324490       0.289003       1.983395      -0.493704       1.786029           0.000000
           79              H       7.587091      10.512113      13.033849       0.119308       1.165506 0.86451442E+01  0.84990425E+02                                 1.717664                            1.637309      -0.936165       2.437432                    0.998674       3.243622       8.568471       0.535782       1.162841      -0.739288       0.020939       0.014233      -0.031393       0.040331      -0.003512      -0.007072      -0.016398       0.006893       0.014489      -0.020118       0.002505       0.017613              1.715988       1.670731       0.038553      -0.313428       1.552645      -0.265330       1.924588           0.000000
           80              H       7.206592       8.379297      16.406038       0.130697       0.989746 0.72626448E+01  0.70993364E+02                                 1.747396                            1.655584      -1.566971       2.137738                    0.992132       3.953856      11.786156       0.442736       1.415268      -0.677703       0.017566      -0.020265       0.019625       0.033232      -0.004507      -0.003111      -0.006231      -0.003044       0.002426      -0.009249       0.001895       0.007355              1.812062       1.793013      -0.353831       0.161014       1.877047      -0.394226       1.766127           0.000000
           81              H      33.451365      12.233358      21.049035       0.081396       1.060941 0.88018804E+01  0.90218778E+02                                 1.826971                            1.813873      -1.500745       2.136956                    0.991450       4.350826      13.253635       0.426300       1.401747      -0.679756      -0.004355       0.020245      -0.027935       0.034773       0.001295       0.001256      -0.006590      -0.005248       0.016638      -0.006773      -0.003112       0.009885              1.838787       1.581070      -0.060774       0.083677       1.983393      -0.131113       1.951898          -0.000002
           82              H      32.935002      11.630401      22.404955       0.086849       1.003115 0.76884417E+01  0.75880952E+02                                 1.747769                            1.688775      -1.203103       2.295423                    0.992728       3.942952      11.632649       0.446144       1.391030      -0.683800      -0.025541      -0.004048       0.025195       0.036105       0.002443      -0.000502       0.004254       0.004851       0.007516      -0.006593       0.001780       0.004813              1.796534       1.814741       0.056663      -0.445225       1.666393       0.139824       1.908467          -0.000001
           83              H      33.312589      14.024684      22.064508       0.122844       0.896879 0.67025003E+01  0.64607093E+02                                 1.677809                            1.623755      -1.525490       2.157721                    0.991524       4.000665      12.079544       0.430752       1.475147      -0.666661      -0.036369      -0.004891      -0.006300       0.037234       0.003943       0.003789      -0.000950       0.008006      -0.030219      -0.011042      -0.000091       0.011132              1.722508       1.994507       0.209006       0.196918       1.670951       0.192240       1.502066           0.000000
           84              H      35.990535      16.854082      22.795295       0.111633       0.956411 0.67813280E+01  0.64511615E+02                                 1.657833                            1.562634      -0.989172       2.404031                    0.997702       3.598027      10.239791       0.476817       1.350303      -0.692622       0.008032       0.034098       0.000096       0.035032       0.003918       0.003972      -0.001056      -0.006571      -0.043065      -0.015316       0.003004       0.012312              1.728884       1.593667       0.383669       0.077385       2.082636       0.163326       1.510349           0.000000
           85              H       7.487839      15.239914      23.176831       0.099676       1.018333 0.69601003E+01  0.66067493E+02                                 1.675455                            1.541648      -0.877689       2.451820                    0.998749       3.479358       9.614266       0.503903       1.280520      -0.708000       0.033565       0.011118       0.012534       0.037515      -0.002254       0.005917       0.002459      -0.002551      -0.052410      -0.019092       0.007732       0.011360              1.787797       2.349496       0.400616       0.347262       1.509347       0.165268       1.504546           0.000000
           86              H       6.993627      12.955369      22.968454       0.137942       1.087962 0.80796755E+01  0.78373296E+02                                 1.672275                            1.609522      -0.805414       2.511328                    0.999757       3.122961       8.288887       0.525171       1.202351      -0.730575       0.025365      -0.024465       0.005822       0.035719      -0.004450       0.005077       0.000013       0.001980      -0.045119      -0.016125       0.003461       0.012664              1.666563       1.838424      -0.322220       0.099333       1.725414       0.019647       1.435850           0.000000
           87              H       6.236391       8.903540      18.392959       0.095573       0.998619 0.77631419E+01  0.76348721E+02                                 1.710002                            1.673295      -0.959022       2.415023                    0.996136       3.729060      10.771195       0.460472       1.352504      -0.692722       0.031949       0.014412       0.010803       0.036676       0.005429       0.007299      -0.003685       0.008170      -0.004430      -0.011166       0.000984       0.010181              1.734456       2.152279       0.165407       0.068714       1.603363       0.100699       1.447726          -0.000002
           88              H       5.403884       7.653309      17.935116       0.084322       1.061269 0.80595576E+01  0.80106497E+02                                 1.782883                            1.704242      -1.169207       2.313082                    0.993872       3.888834      11.336821       0.456002       1.351396      -0.692028      -0.003548      -0.033130      -0.006308       0.033911      -0.000015       0.001364       0.002308      -0.010167       0.021502      -0.008788       0.000702       0.008086              1.853717       1.591413      -0.017707      -0.095557       2.508502       0.189245       1.461236          -0.000001
           89              H      14.297358      22.477351      24.297959       0.112767       0.984801 0.71392180E+01  0.68888243E+02                                 1.698563                            1.610688      -1.065268       2.371696                    0.996565       3.657902      10.530837       0.465809       1.362710      -0.690106       0.034032       0.013372      -0.012274       0.038570       0.005002      -0.001729      -0.008838       0.018046      -0.007781      -0.014728       0.001897       0.012831              1.770169       2.322492       0.306586      -0.053703       1.459229      -0.052934       1.528784           0.000000
           90              H      14.205262      21.163817      26.190964       0.107660       0.963662 0.67009926E+01  0.63499279E+02                                 1.664154                            1.552213      -0.915883       2.444974                    0.997951       3.532952      10.004891       0.479382       1.348326      -0.693513       0.030929      -0.011691       0.016079       0.036767       0.000802       0.002498      -0.011438       0.018461       0.005138      -0.017212       0.006893       0.010318              1.764736       2.323606      -0.106731       0.424156       1.418202      -0.089745       1.552401           0.000000
           91              H      32.656638      28.614029       8.220629       0.116771       1.133348 0.83622960E+01  0.81688209E+02                                 1.694200                            1.615334      -0.906078       2.447601                    0.999067       3.269919       8.665573       0.535848       1.170120      -0.736696      -0.013316      -0.009330      -0.034718       0.038337       0.008038       0.002113      -0.000807      -0.002478       0.051773      -0.016895      -0.000528       0.017423              1.710054       1.668466       0.157127       0.347037       1.499108       0.235566       1.962587           0.000000
           92              H      34.103348      30.412693       8.229433       0.109953       1.036176 0.72153446E+01  0.67066043E+02                                 1.517739                            1.439215      -0.729129       2.532191                    0.999836       3.012855       7.468726       0.612118       1.076528      -0.761922       0.011404       0.014826      -0.033810       0.038639       0.015858       0.001204      -0.001296      -0.007508       0.035911      -0.022371       0.010271       0.012100              1.509441       1.365545       0.102908      -0.160864       1.382885      -0.283211       1.779893           0.000001
           93              H      29.798519       1.605617      10.231029       0.128967       1.084886 0.78076905E+01  0.75755456E+02                                 1.717610                            1.614931      -0.846254       2.487992                    0.999344       3.291119       8.992048       0.503963       1.252612      -0.716776       0.019956       0.029160      -0.002886       0.035453       0.014628      -0.001552      -0.003403      -0.010169       0.014431      -0.017914       0.003436       0.014478              1.767226       1.854245       0.502867       0.093277       2.032555       0.081202       1.414877           0.000000
           94              H      32.861718      28.439313      12.226754       0.134631       0.916887 0.70726809E+01  0.68538373E+02                                 1.658539                            1.635039      -1.305866       2.267653                    0.994630       3.743161      11.035143       0.445916       1.417436      -0.678842      -0.013520      -0.017008       0.029342       0.036510       0.006404      -0.004626      -0.007375      -0.004953       0.039938      -0.013529      -0.004126       0.017654              1.651731       1.578458       0.134509       0.012900       1.640470      -0.078160       1.736265           0.000000
           95              H      33.263969      29.981423      14.014103       0.093479       1.123073 0.85600831E+01  0.85751852E+02                                 1.812619                            1.726931      -0.962540       2.411462                    0.996401       3.698272      10.571640       0.467991       1.306482      -0.702953      -0.035501       0.004724       0.013968       0.038441      -0.000028      -0.004051      -0.005068       0.011703       0.013319      -0.010016       0.001022       0.008993              1.888073       2.505584      -0.168391      -0.009638       1.660183       0.208993       1.498453          -0.000002
           96              H      34.420349      28.944235      13.776376       0.090913       1.096623 0.83248164E+01  0.82375944E+02                                 1.749444                            1.676013      -0.861714       2.452359                    0.998543       3.580428       9.996549       0.489181       1.265352      -0.712383       0.008473      -0.034878       0.003956       0.036110      -0.001874      -0.003821      -0.004751      -0.017163       0.007673      -0.011484       0.001234       0.010250              1.823616       1.703303      -0.244893       0.127487       2.325796       0.168597       1.441750          -0.000002
           97              H       7.636594      29.434445      13.761702       0.166781       0.856516 0.64021050E+01  0.60828027E+02                                 1.620408                            1.579484      -1.382242       2.237606                    0.994846       3.719147      11.041717       0.441150       1.461299      -0.670214       0.008451       0.009241      -0.005422       0.013645       0.002696       0.000967      -0.001526      -0.005519       0.000740      -0.004455       0.000410       0.004046              1.631088       1.858475       0.192854      -0.279894       1.496921      -0.061334       1.537868           0.000001
           98              H       7.186841      28.349667      14.803588       0.168691       0.868378 0.62222213E+01  0.58358576E+02                                 1.611773                            1.538555      -1.121486       2.370146                    0.996471       3.473087      10.051769       0.457757       1.426632      -0.678184       0.003382      -0.008949       0.013692       0.016703      -0.000627       0.001466      -0.000979      -0.001949      -0.008558      -0.003493       0.000563       0.002930              1.676248       1.419843      -0.266238       0.199208       2.057494      -0.353479       1.551406           0.000000
           99              H      36.336409      28.730431      13.612023       0.159878       0.864362 0.60755782E+01  0.56151778E+02                                 1.555168                            1.480861      -0.910377       2.461309                    0.999156       3.313970       9.253184       0.489619       1.353544      -0.693188      -0.012724       0.000104      -0.007525       0.014783       0.001316       0.003632       0.003149       0.001057       0.000145      -0.004168      -0.001393       0.005561              1.607096       1.785677       0.108076       0.374736       1.453361       0.238693       1.582249          -0.000001
          100              H      32.469303      31.838813      15.827865       0.165338       0.989063 0.74616784E+01  0.72240195E+02                                 1.676125                            1.623569      -0.870328       2.481838                    0.998924       3.338213       9.387088       0.477560       1.324756      -0.700376      -0.007918      -0.009499       0.010945       0.016515       0.002244      -0.001233      -0.004749      -0.002139       0.004267      -0.004269      -0.002120       0.006389              1.712686       2.024985       0.100830      -0.388067       1.432328       0.003884       1.680745           0.000001
          101              H      28.061434       3.482836      15.270236       0.167493       0.874887 0.64280506E+01  0.60593369E+02                                 1.602826                            1.552450      -1.023072       2.418348                    0.997126       3.410526       9.795846       0.462140       1.406005      -0.682772       0.006350       0.017585       0.000727       0.018711       0.002483       0.003111       0.000297      -0.013361      -0.011001      -0.007613      -0.001406       0.009020              1.648925       1.423636      -0.051420       0.025780       2.119405       0.168858       1.403736          -0.000000
          102              H      27.825898       2.258963      14.322266       0.165673       0.839733 0.58866099E+01  0.54482571E+02                                 1.580752                            1.500293      -1.051888       2.404339                    0.997165       3.431432       9.884295       0.461525       1.433898      -0.676928       0.002154      -0.004974      -0.016590       0.017453      -0.002142       0.003535      -0.000402       0.002187       0.012865      -0.004866      -0.001371       0.006237              1.637976       1.469373       0.028030       0.227658       1.523755       0.361156       1.920800          -0.000001
          103              H      32.820126       3.341784      17.759023       0.168816       0.797138 0.58342339E+01  0.53744081E+02                                 1.510996                            1.482843      -0.971664       2.443005                    0.997275       3.367155       9.598395       0.470459       1.413311      -0.681064       0.009051       0.011413      -0.008942       0.017093       0.007755      -0.002197      -0.001457      -0.006413       0.000629      -0.008619      -0.000349       0.008968              1.522854       1.568203       0.306308      -0.107907       1.708072      -0.078284       1.292287           0.000001
          104              H      31.632577       3.005160      18.724602       0.161406       0.906530 0.64588009E+01  0.60981556E+02                                 1.639504                            1.552728      -1.098406       2.376461                    0.996849       3.493721      10.056707       0.463436       1.399813      -0.683238      -0.012898       0.002636       0.008128       0.015471       0.000080      -0.002589       0.004118       0.002774      -0.005748      -0.005880       0.001388       0.004492              1.690222       1.806755      -0.337477      -0.362267       1.520729       0.315439       1.743183          -0.000001
          105              H      37.845995      31.612431      18.483941       0.168811       1.015726 0.76026092E+01  0.73684062E+02                                 1.689371                            1.627110      -0.912794       2.469713                    0.999117       3.243334       9.018560       0.483941       1.305878      -0.705427       0.005518      -0.017451       0.003806       0.018694      -0.003359       0.004034      -0.002091      -0.003288      -0.009015      -0.005861      -0.001024       0.006886              1.724158       1.737164      -0.452222       0.174516       1.916438      -0.140279       1.518873          -0.000000
          106              H      29.757402       3.550357      18.375350       0.091189       1.054553 0.82596789E+01  0.82711486E+02                                 1.783971                            1.732098      -1.165200       2.309200                    0.993578       3.926646      11.540417       0.449046       1.362113      -0.689736       0.006066      -0.009014       0.032486       0.034255       0.003443       0.001606      -0.004066      -0.007226       0.009164      -0.007458       0.000680       0.006779              1.801524       1.635056      -0.127064       0.085808       1.517140       0.036964       2.252375          -0.000002
          107              H      28.640444       3.752894      17.283571       0.091406       0.998915 0.74557738E+01  0.72974253E+02                                 1.740230                            1.660288      -1.138249       2.325319                    0.994028       3.880466      11.376640       0.451360       1.386455      -0.684807      -0.036180       0.000447      -0.007515       0.036955       0.000980       0.002546      -0.003908      -0.001474      -0.028079      -0.010826       0.004384       0.006442              1.816096       2.390572      -0.125497       0.109854       1.523800       0.173409       1.533918          -0.000002
          108              H      28.359980       5.592216      18.648295       0.140735       0.849831 0.61265897E+01  0.57821266E+02                                 1.629724                            1.562057      -1.439897       2.207999                    0.992985       3.855782      11.570122       0.434541       1.493504      -0.663716      -0.022321      -0.023466       0.013151       0.034955       0.002874      -0.008652      -0.002908      -0.013622      -0.006053      -0.012775       0.002073       0.010702              1.681966       1.781100       0.279009      -0.192869       1.825115      -0.073871       1.439684           0.000000
          109              H      31.394551       6.976424      16.426583       0.131769       0.853900 0.59843287E+01  0.55003373E+02                                 1.525068                            1.460872      -0.822763       2.502292                    0.999584       3.304625       9.149232       0.498301       1.337335      -0.696495       0.024558      -0.003296      -0.021384       0.032730       0.001309      -0.011383       0.001952      -0.000044      -0.010727      -0.012968       0.002177       0.010791              1.553331       1.694541      -0.115256      -0.364909       1.404454       0.108465       1.560998           0.000000
          110              H       8.944395      31.077896      16.690723       0.088028       1.081956 0.84192491E+01  0.85097595E+02                                 1.839709                            1.766566      -1.402463       2.194942                    0.991472       4.125439      12.362462       0.435958       1.390010      -0.683153       0.011654       0.027396       0.016653       0.034113      -0.002730       0.007137       0.001001      -0.007786       0.007293      -0.010051       0.003235       0.006816              1.916276       1.872638       0.188193       0.179336       2.269863       0.365733       1.606327          -0.000001
          111              H       8.842313      30.156899      15.419915       0.092316       1.029432 0.82296062E+01  0.82684222E+02                                 1.780670                            1.749228      -1.368264       2.219413                    0.991031       4.032269      12.035665       0.437238       1.394263      -0.682831       0.009415      -0.009125      -0.030546       0.033241      -0.004785      -0.003859       0.001105      -0.006482       0.007960      -0.007944       0.001241       0.006704              1.805193       1.766058      -0.124095      -0.103967       1.609343       0.193502       2.040178          -0.000001
          112              H       9.020112      27.149929      18.492746       0.141612       1.148746 0.88446816E+01  0.89330170E+02                                 1.833039                            1.757026      -1.338785       2.263759                    0.993315       3.597726      10.326301       0.463324       1.308897      -0.702630      -0.030547      -0.012824       0.014973       0.036355       0.001087      -0.007978      -0.001992       0.013374      -0.007591      -0.007601      -0.004859       0.012460              1.847472       1.970856       0.288304      -0.170752       1.942430      -0.314115       1.629130           0.000000
          113              H      13.011268      27.059456      18.075991       0.108167       1.179564 0.88751325E+01  0.88352231E+02                                 1.757179                            1.675886      -1.059008       2.366074                    0.997619       3.465542       9.393789       0.518464       1.186712      -0.731161       0.034277      -0.014209       0.006796       0.037723      -0.002637      -0.000331      -0.007934       0.024861      -0.030239      -0.016894      -0.000863       0.017757              1.779931       2.086322      -0.209275       0.163375       1.700050      -0.214917       1.553422           0.000000
          114              H      12.908756      28.871213      16.690723       0.097167       1.003826 0.69685657E+01  0.66420434E+02                                 1.677464                            1.556321      -0.951106       2.413152                    0.997728       3.602136      10.098872       0.493016       1.303426      -0.702189       0.027866       0.011804      -0.016450       0.034445      -0.000051       0.000568      -0.014315       0.005000      -0.021184      -0.017898       0.006013       0.011885              1.761025       2.165935       0.379031      -0.331991       1.633595      -0.168303       1.483546           0.000001
          115              H      10.892118      29.931538      16.273968       0.122574       0.932100 0.66344099E+01  0.63286097E+02                                 1.676603                            1.581008      -1.284205       2.274360                    0.994002       3.752773      10.985054       0.454468       1.412853      -0.679233       0.003756       0.028121      -0.019249       0.034285       0.000779      -0.003411      -0.013716       0.005407      -0.015991      -0.016860       0.004459       0.012402              1.746107       1.566649      -0.111937       0.055182       2.115142      -0.460562       1.556529           0.000000
          116              H      26.473056      25.421738       2.441829       0.134182       1.093291 0.83965440E+01  0.83902650E+02                                 1.777877                            1.714019      -1.411211       2.217500                    0.993148       3.693265      10.624001       0.467164       1.312085      -0.700580      -0.002078      -0.020747       0.029115       0.035811       0.006449       0.002696      -0.008657      -0.009166       0.030277      -0.014760      -0.000223       0.014983              1.781404       1.463334       0.124217      -0.114208       1.788107      -0.125526       2.092770           0.000000
          117              H      27.873497      28.521293       0.328708       0.128881       1.148461 0.83015335E+01  0.80773330E+02                                 1.703220                            1.604428      -0.899695       2.460368                    0.998985       3.179370       8.350139       0.541356       1.162822      -0.739435       0.015795       0.029359      -0.004457       0.033635       0.012077      -0.001160      -0.003848      -0.016668       0.016896      -0.017515       0.003741       0.013774              1.715106       1.521036       0.344141      -0.069706       2.138979      -0.063857       1.485304           0.000000
          118              H      32.444238      31.723780      27.722977       0.111460       1.086746 0.73169176E+01  0.68228170E+02                                 1.568724                            1.447588      -0.728884       2.531834                    0.999819       3.023454       7.499790       0.611614       1.073972      -0.762599       0.007282       0.015976      -0.034263       0.038500       0.013381       0.000266       0.000098      -0.020978       0.037831      -0.023308       0.010675       0.012633              1.640755       1.318516       0.100108      -0.246689       1.473955      -0.385272       2.129792           0.000000
          119              H      31.439417      29.640510      27.796349       0.118958       1.143358 0.83191508E+01  0.80705241E+02                                 1.667570                            1.582267      -0.937786       2.435034                    0.998660       3.203039       8.304546       0.559463       1.128527      -0.747597      -0.007862      -0.015978      -0.034832       0.039120       0.006674       0.002548       0.001894      -0.019861       0.051410      -0.020628       0.002942       0.017686              1.674418       1.377007       0.087843       0.064753       1.609643       0.273023       2.036604           0.000000
          120              H      27.315560      26.685474       4.232112       0.084411       1.209765 0.96223545E+01  0.98288260E+02                                 1.840839                            1.782850      -0.880699       2.447675                    0.997739       3.627120      10.140588       0.484068       1.238738      -0.719372       0.021049      -0.028290       0.014503       0.038128      -0.009621      -0.003830      -0.003249      -0.012196       0.008031      -0.014171       0.003964       0.010207              1.868637       1.795870      -0.280533       0.355279       1.963720      -0.100202       1.846320          -0.000001
          121              H      25.948626      27.245643       3.700897       0.075250       1.095937 0.87340510E+01  0.89251083E+02                                 1.858770                            1.800123      -1.492645       2.139473                    0.990582       4.343317      13.162632       0.430813       1.391296      -0.681788      -0.031745      -0.003801      -0.005193       0.032391       0.000412       0.000136      -0.001807       0.013411       0.006252      -0.008082       0.002404       0.005678              1.899134       2.311485       0.180660       0.242555       1.723752       0.172960       1.662164          -0.000002
          122              H      29.813462      27.929227       6.251317       0.171226       0.968761 0.68824251E+01  0.64198967E+02                                 1.553748                            1.482946      -0.800081       2.523532                    0.999785       2.993018       7.815107       0.547998       1.198231      -0.730486       0.010896       0.013913       0.004311       0.018191       0.004012       0.001759       0.003928      -0.001109      -0.015638      -0.006771      -0.001189       0.007960              1.590877       1.948899       0.180818       0.340556       1.329335       0.164554       1.494398           0.000000
          123              H      29.132670      27.228204       5.024533       0.167666       0.968562 0.67230221E+01  0.61944778E+02                                 1.509007                            1.429090      -0.885930       2.477832                    0.999475       2.964199       7.531936       0.583552       1.139164      -0.744565      -0.001726       0.000053      -0.019177       0.019255      -0.003086      -0.000467       0.001915      -0.002922       0.015601      -0.006052       0.000134       0.005917              1.536099       1.344786      -0.058076       0.051757       1.267624       0.279990       1.995886          -0.000000
          124              H      28.759789      26.794467       6.483173       0.160819       0.997242 0.74808355E+01  0.72004041E+02                                 1.626520                            1.577795      -1.113938       2.354855                    0.998268       3.379699       9.277590       0.509937       1.247908      -0.715539      -0.011723      -0.009420       0.007541       0.016824       0.001578      -0.002609      -0.000011      -0.003409      -0.015727      -0.006227       0.001180       0.005046              1.620437       1.364264       0.029749       0.004463       1.750499      -0.340335       1.746548           0.000001
          125              H      21.939243       1.293961       8.989570       0.157899       0.967713 0.72135140E+01  0.70304483E+02                                 1.736808                            1.659954      -1.314025       2.271828                    0.994634       3.700403      10.968846       0.438726       1.432440      -0.676519       0.009037      -0.009563       0.009842       0.016431      -0.004469       0.002984      -0.001690      -0.004148       0.017832      -0.008096       0.000389       0.007706              1.798644       1.745584      -0.308497       0.471291       1.628666      -0.265019       2.021681          -0.000001
          126              H      20.556961       1.754904       8.408462       0.164046       0.884987 0.67673219E+01  0.64780568E+02                                 1.624447                            1.600722      -1.147635       2.352214                    0.996767       3.562385      10.396524       0.450642       1.419863      -0.679380      -0.016050      -0.000311       0.001838       0.016158      -0.002814      -0.006137       0.001002       0.006672       0.002508      -0.005391      -0.003341       0.008732              1.618942       2.073540      -0.130969      -0.017561       1.348967       0.012876       1.434319           0.000000
          127              H      21.862927       2.544136       8.044535       0.166928       0.955167 0.73333493E+01  0.71101041E+02                                 1.671249                            1.637092      -1.012825       2.418614                    0.997291       3.426255       9.825767       0.460954       1.370488      -0.690449       0.008730       0.012913      -0.007765       0.017414       0.006320      -0.003566      -0.005562      -0.001908      -0.002858      -0.006318      -0.004273       0.010592              1.677906       1.409092       0.229119       0.055096       2.185400      -0.058975       1.439226           0.000001
          128              H      24.224643      30.001810       3.929819       0.156457       0.837383 0.62108949E+01  0.57846590E+02                                 1.534111                            1.508347      -0.856009       2.486798                    0.999052       3.370204       9.514709       0.478743       1.373662      -0.689118      -0.012738       0.002920       0.011736       0.017565      -0.003072      -0.004137       0.003423       0.013886       0.008533      -0.009580      -0.000079       0.009659              1.534281       1.832004      -0.120910      -0.040711       1.387182       0.078152       1.383657          -0.000000
          129              H      25.091127      28.940923       3.163812       0.160323       0.881704 0.63577827E+01  0.60053202E+02                                 1.636338                            1.561849      -1.138973       2.357922                    0.996144       3.561478      10.401146       0.450684       1.438810      -0.675606       0.005346      -0.015202      -0.006641       0.017430      -0.002043       0.003237       0.006220      -0.005528       0.004371      -0.007787      -0.000242       0.008029              1.685504       1.372944      -0.033201       0.121740       2.106561       0.363728       1.577006          -0.000001
          130              H      20.353538       0.806809       3.049351       0.165645       0.908042 0.67051100E+01  0.64031684E+02                                 1.653769                            1.592216      -1.143817       2.355499                    0.996003       3.549992      10.345157       0.452364       1.417847      -0.679678       0.010826       0.010169      -0.005683       0.015903       0.004442      -0.000120      -0.000814      -0.001812      -0.004289      -0.003892      -0.001430       0.005322              1.698207       1.325661       0.145423      -0.070117       1.972193      -0.492237       1.796768           0.000001
          131              H      17.222262       1.477801       8.684341       0.123549       0.926646 0.66230264E+01  0.62550979E+02                                 1.620394                            1.543747      -0.937965       2.441123                    0.998184       3.464818       9.782202       0.480620       1.349358      -0.693670       0.001412      -0.028611       0.015070       0.032368      -0.005818      -0.008561      -0.009832      -0.010813      -0.010888      -0.017253       0.004191       0.013062              1.654914       1.377800      -0.041999      -0.002704       1.952607      -0.343943       1.634334           0.000000
          132              H      15.644817       2.913590       9.397520       0.102949       1.077223 0.75048321E+01  0.71748668E+02                                 1.674255                            1.555163      -0.683394       2.548349                    0.999883       3.265180       8.715213       0.530141       1.208487      -0.726775      -0.024986      -0.010524       0.025827       0.037444      -0.006338      -0.015914      -0.006312      -0.007166      -0.007098      -0.021360       0.007829       0.013531              1.771973       1.725694       0.208440      -0.499766       1.469864      -0.282532       2.120360           0.000000
          133              H      15.488748       5.045611       8.519987       0.119308       1.165506 0.86451408E+01  0.84990383E+02                                 1.717664                            1.637308      -0.936162       2.437434                    0.998674       3.243623       8.568473       0.535782       1.162840      -0.739288      -0.025060       0.025534       0.018617       0.040331      -0.006893      -0.017409       0.000491      -0.006041      -0.002859      -0.020118       0.002505       0.017613              1.715987       1.734839      -0.315552      -0.288925       1.776904       0.134085       1.636218           0.000000
          134              H      18.409987       4.159421       5.922609       0.130697       0.989746 0.72626488E+01  0.70993407E+02                                 1.747396                            1.655584      -1.566971       2.137738                    0.992132       3.953857      11.786156       0.442736       1.415267      -0.677703       0.019221       0.014531      -0.022886       0.033232      -0.003676      -0.006519      -0.002952      -0.001575       0.008676      -0.009249       0.001895       0.007355              1.812062       1.695703       0.124898      -0.419758       1.753097      -0.306937       1.987386           0.000000
          135              H      27.915952      29.158536       9.065877       0.081396       1.060940 0.88018773E+01  0.90218738E+02                                 1.826971                            1.813873      -1.500744       2.136956                    0.991450       4.350827      13.253637       0.426300       1.401747      -0.679756      -0.025099      -0.000121       0.024067       0.034773      -0.000138      -0.006841       0.002287       0.009383       0.005558      -0.006773      -0.003112       0.009885              1.838787       1.930202       0.014248      -0.131597       1.565956      -0.050739       2.020202          -0.000002
          136              H      29.065466      28.437847       8.273457       0.086849       1.003115 0.76884473E+01  0.75881015E+02                                 1.747769                            1.688775      -1.203103       2.295423                    0.992728       3.942954      11.632653       0.446144       1.391029      -0.683800       0.019687      -0.029284      -0.007643       0.036105      -0.000539       0.003567       0.001915       0.002185      -0.014295      -0.006593       0.001780       0.004813              1.796534       1.795871      -0.429146       0.118292       1.962245       0.101854       1.631485          -0.000001
          137              H      29.137893      28.808528      10.691806       0.122845       0.896880 0.67025045E+01  0.64607140E+02                                 1.677809                            1.623755      -1.525490       2.157721                    0.991524       4.000664      12.079539       0.430752       1.475147      -0.666661      -0.012979      -0.034677      -0.003930       0.037234       0.007258       0.001233       0.003193      -0.015188       0.003221      -0.011042      -0.000091       0.011132              1.722508       1.647743       0.284405       0.235470       1.907284       0.140663       1.612497           0.000000
          138              H      30.705255      31.257088      13.386036       0.111633       0.956411 0.67813293E+01  0.64511630E+02                                 1.657833                            1.562634      -0.989172       2.404031                    0.997702       3.598028      10.239794       0.476817       1.350303      -0.692622       0.006302       0.007070       0.033727       0.035032       0.007240       0.003055       0.002829      -0.014012       0.030742      -0.015316       0.003004       0.012312              1.728884       1.613560       0.128566       0.297048       1.549060       0.322978       2.024033           0.000000
          139              H      26.037599       3.138811      11.733693       0.099676       1.018334 0.69601132E+01  0.66067644E+02                                 1.675456                            1.541649      -0.877689       2.451819                    0.998749       3.479361       9.614275       0.503904       1.280520      -0.708000       0.019472       0.030720       0.009192       0.037515       0.009149       0.005672      -0.004101      -0.018628       0.026204      -0.019092       0.007732       0.011360              1.787798       1.708148       0.511277       0.215219       2.193224       0.314468       1.462022           0.000000
          140              H      25.425824       2.742151       9.503176       0.137942       1.087963 0.80796905E+01  0.78373484E+02                                 1.672277                            1.609524      -0.805416       2.511328                    0.999757       3.122964       8.288899       0.525170       1.202352      -0.730575       0.006477       0.024625      -0.025049       0.035719       0.007973       0.002183      -0.005585      -0.018865       0.018230      -0.016125       0.003461       0.012664              1.666565       1.475857       0.113844       0.003109       1.810072      -0.338567       1.713765           0.000000
          141              H      20.258769       2.858566       6.154466       0.095572       0.998621 0.77631620E+01  0.76348964E+02                                 1.710004                            1.673297      -0.959022       2.415023                    0.996136       3.729064      10.771208       0.460472       1.352504      -0.692722       0.017979       0.029336       0.012701       0.036676       0.008780      -0.003015       0.004898      -0.001644      -0.006764      -0.011166       0.000984       0.010181              1.734458       1.529467       0.198512       0.142981       2.102563       0.131510       1.571345          -0.000002
          142              H      19.493797       2.144918       4.983444       0.084322       1.061268 0.80595519E+01  0.80106432E+02                                 1.782883                            1.704242      -1.169207       2.313082                    0.993872       3.888834      11.336824       0.456002       1.351397      -0.692028      -0.011466      -0.001637      -0.031872       0.033911      -0.001453       0.001346      -0.000445       0.016340       0.002875      -0.008788       0.000702       0.008086              1.853717       1.506386      -0.082554       0.325608       1.622175      -0.059527       2.432590          -0.000001
          143              H      29.310257       9.487093      18.733407       0.112768       0.984797 0.71391773E+01  0.68887758E+02                                 1.698559                            1.610684      -1.065266       2.371698                    0.996565       3.657892      10.530804       0.465810       1.362711      -0.690106      -0.004324       0.035269       0.015004       0.038571       0.001654      -0.008193       0.006678      -0.015318      -0.015281      -0.014728       0.001896       0.012832              1.770165       1.532330       0.126415      -0.007289       2.302362       0.316900       1.475802           0.000000
          144              H      30.954074       9.112214      17.160305       0.107662       0.963658 0.67009532E+01  0.63498814E+02                                 1.664149                            1.552209      -0.915884       2.444975                    0.997951       3.532941      10.004854       0.479382       1.348326      -0.693513       0.019238       0.028086      -0.013890       0.036767       0.004133      -0.012393       0.002561      -0.007874      -0.019716      -0.017212       0.006893       0.010318              1.764732       1.681227       0.514281      -0.131826       2.166327      -0.146714       1.446642           0.000000
          145              H      17.601217      30.118266      27.127194       0.116770       1.133361 0.83624192E+01  0.81689737E+02                                 1.694214                            1.615347      -0.906096       2.447591                    0.999067       3.269941       8.665657       0.535845       1.170122      -0.736695      -0.037436      -0.007100      -0.004219       0.038337      -0.001321      -0.002943       0.008265       0.027042      -0.019935      -0.016895      -0.000527       0.017423              1.710068       2.132028       0.286727       0.175020       1.556709       0.076940       1.441468           0.000000
          146              H      18.109934      31.498928      28.905738       0.109952       1.036186 0.72154352E+01  0.67067113E+02                                 1.517750                            1.439225      -0.729129       2.532189                    0.999836       3.012872       7.468787       0.612115       1.076530      -0.761922      -0.028941       0.016525       0.019552       0.038639      -0.000217      -0.000605       0.015848       0.022161      -0.004695      -0.022371       0.010271       0.012100              1.509451       1.633427      -0.190184      -0.302317       1.422826       0.178639       1.472101           0.000001
          147              H      15.235857      27.623538       0.111526       0.128966       1.084892 0.78077413E+01  0.75756074E+02                                 1.717615                            1.614935      -0.846260       2.487988                    0.999344       3.291133       8.992094       0.503962       1.252611      -0.716776       0.004704       0.019442       0.029271       0.035452      -0.001333      -0.001034       0.015090       0.011024       0.011088      -0.017914       0.003436       0.014478              1.767231       1.517310       0.222598       0.245388       1.787903       0.449161       1.996480           0.000000
          148              H      21.518250      29.655681      26.375862       0.134631       0.916893 0.70727340E+01  0.68538999E+02                                 1.658543                            1.635043      -1.305880       2.267645                    0.994630       3.743173      11.035178       0.445916       1.417432      -0.678843       0.023916      -0.017811      -0.021066       0.036510      -0.006768      -0.008248       0.008518       0.016406      -0.005125      -0.013528      -0.004128       0.017656              1.651735       1.718847       0.008151      -0.065171       1.571555       0.144303       1.664802           0.000000
          149              H      23.548857      29.716118      27.643735       0.093478       1.123072 0.85600671E+01  0.85751632E+02                                 1.812616                            1.726929      -0.962532       2.411465                    0.996401       3.698267      10.571614       0.467992       1.306480      -0.702954       0.008304      -0.037439       0.002657       0.038441      -0.003634      -0.006455       0.001670      -0.003520      -0.019086      -0.010016       0.001022       0.008993              1.888070       1.577167       0.125106       0.192297       2.489957      -0.200562       1.597087          -0.000001
          150              H      23.364532      30.920883      26.651742       0.090914       1.096618 0.83247669E+01  0.82375326E+02                                 1.749439                            1.676008      -0.861710       2.452362                    0.998543       3.580416       9.996505       0.489181       1.265351      -0.712383       0.000324       0.008541      -0.035084       0.036110      -0.005677      -0.004039      -0.000630       0.007828       0.025685      -0.011484       0.001234       0.010250              1.823610       1.544109       0.118045       0.239745       1.667542      -0.305576       2.259178          -0.000002
          151              H      18.900020       4.511779      27.138933       0.166781       0.856517 0.64021154E+01  0.60828145E+02                                 1.620409                            1.579485      -1.382239       2.237607                    0.994846       3.719149      11.041722       0.441150       1.461297      -0.670214      -0.002547       0.009009       0.009927       0.013645       0.000814      -0.000678       0.002681       0.003483       0.009066      -0.004455       0.000410       0.004046              1.631089       1.446269      -0.178540      -0.024675       1.931696       0.238837       1.515302           0.000001
          152              H      19.685917       3.920925      25.915084       0.168691       0.868377 0.62222132E+01  0.58358483E+02                                 1.611772                            1.538555      -1.121488       2.370146                    0.996471       3.473085      10.051763       0.457757       1.426633      -0.678184       0.012651       0.001265      -0.010832       0.016703       0.001860      -0.000325      -0.000788      -0.002372       0.007712      -0.003493       0.000564       0.002930              1.676247       1.512566       0.142803      -0.311923       1.368225      -0.243058       2.147951           0.000000
          153              H      23.497154      32.842118      26.463909       0.159878       0.864360 0.60755649E+01  0.56151619E+02                                 1.555166                            1.480859      -0.910375       2.461311                    0.999156       3.313965       9.253164       0.489619       1.353543      -0.693188      -0.009472      -0.011287       0.001189       0.014783       0.003497       0.003021       0.000272       0.002924      -0.004320      -0.004168      -0.001393       0.005561              1.607094       1.780246       0.387343       0.216224       1.653196       0.016583       1.387839          -0.000001
          154              H      25.448109      28.584712      29.219771       0.165338       0.989061 0.74616570E+01  0.72239931E+02                                 1.676122                            1.623566      -0.870321       2.481841                    0.998924       3.338208       9.387068       0.477560       1.324756      -0.700376       0.007987      -0.009401      -0.010980       0.016515      -0.001149      -0.004230       0.003158       0.001123       0.005212      -0.004268      -0.002120       0.006389              1.712684       1.563689      -0.290461      -0.005022       2.137967       0.158933       1.436395           0.000001
          155              H      20.124759      25.024132       1.241459       0.167493       0.874886 0.64280418E+01  0.60593252E+02                                 1.602824                            1.552448      -1.023065       2.418351                    0.997126       3.410521       9.795822       0.462141       1.406004      -0.682772       0.004284       0.005709       0.017296       0.018711       0.002988       0.002335       0.001637       0.003719       0.024526      -0.007613      -0.001406       0.009020              1.648923       1.471691       0.009858       0.251067       1.418850      -0.098384       2.056229          -0.000000
          156              H      18.986247      24.980097       0.167289       0.165672       0.839736 0.58866328E+01  0.54482828E+02                                 1.580754                            1.500295      -1.051889       2.404338                    0.997165       3.431438       9.884312       0.461525       1.433897      -0.676929      -0.016525       0.005015      -0.002526       0.017453       0.002164      -0.001883      -0.002346       0.006900      -0.008897      -0.004866      -0.001371       0.006238              1.637979       2.076458       0.125380       0.284351       1.408646      -0.053895       1.428832          -0.000001
          157              H      23.335136      29.302409       0.742527       0.168815       0.797138 0.58342362E+01  0.53744107E+02                                 1.510996                            1.482843      -0.971662       2.443006                    0.997275       3.367156       9.598398       0.470459       1.413311      -0.681064      -0.005570       0.010136       0.012585       0.017092      -0.001521       0.000380       0.008043       0.002282       0.010373      -0.008619      -0.000349       0.008968              1.522854       1.266026      -0.010811       0.038390       1.580763       0.316743       1.721774           0.000001
          158              H      24.028576      27.978853       0.270010       0.161407       0.906526 0.64587651E+01  0.60981150E+02                                 1.639501                            1.552725      -1.098406       2.376462                    0.996849       3.493715      10.056693       0.463435       1.399816      -0.683238       0.006126      -0.014134       0.001435       0.015472      -0.001897       0.004176      -0.000255      -0.004576      -0.004910      -0.005880       0.001388       0.004492              1.690219       1.692591      -0.387652       0.219093       1.942840      -0.323242       1.435226          -0.000001
          159              H      28.913796      33.446269      28.612248       0.168811       1.015726 0.76026094E+01  0.73684055E+02                                 1.689370                            1.627109      -0.912795       2.469712                    0.999117       3.243335       9.018558       0.483942       1.305877      -0.705428       0.002160       0.005228      -0.017817       0.018694       0.003861      -0.001768      -0.003661      -0.000810       0.010848      -0.005861      -0.001024       0.006886              1.724157       1.529924       0.142873      -0.156281       1.694314      -0.452801       1.948232          -0.000000
          160              H      23.449083      26.175609       0.859923       0.091190       1.054546 0.82596111E+01  0.82710640E+02                                 1.783965                            1.732092      -1.165196       2.309203                    0.993578       3.926630      11.540359       0.449046       1.362114      -0.689736       0.031426       0.000773      -0.013610       0.034255       0.000801      -0.003441       0.003810       0.008002       0.009803      -0.007458       0.000680       0.006778              1.801516       2.252298      -0.039119      -0.091938       1.630350      -0.124389       1.521901          -0.000002
          161              H      22.224569      25.252052       1.217980       0.091406       0.998909 0.74557213E+01  0.72973602E+02                                 1.740224                            1.660282      -1.138237       2.325325                    0.994028       3.880452      11.376584       0.451361       1.386454      -0.684807      -0.013371      -0.034417       0.001527       0.036955       0.004857      -0.001508       0.000869      -0.011537       0.018676      -0.010826       0.004384       0.006442              1.816090       1.636380       0.219709       0.138736       2.337436      -0.165833       1.474453          -0.000002
          162              H      23.770065      24.702897       2.840974       0.140740       0.849813 0.61264237E+01  0.57819321E+02                                 1.629703                            1.562039      -1.439890       2.208007                    0.992985       3.855725      11.569921       0.434543       1.493509      -0.663716       0.005721      -0.023626      -0.025120       0.034956      -0.008208      -0.000671       0.004269      -0.002442       0.025336      -0.012775       0.002072       0.010703              1.681943       1.386603      -0.083016       0.035795       1.821061       0.302218       1.838165           0.000000
          163              H      22.312273      28.031218       4.531471       0.131768       0.853903 0.59843594E+01  0.55003725E+02                                 1.525072                            1.460875      -0.822764       2.502291                    0.999584       3.304635       9.149265       0.498301       1.337334      -0.696495      -0.017181       0.027857      -0.000173       0.032730      -0.009667       0.003098       0.002452      -0.011774       0.003420      -0.012968       0.002177       0.010791              1.553335       1.466086      -0.338613       0.070052       1.817192      -0.074246       1.376727           0.000000
          164              H      22.211375       5.271661      28.342239       0.088028       1.081958 0.84192713E+01  0.85097870E+02                                 1.839711                            1.766568      -1.402464       2.194942                    0.991472       4.125445      12.362481       0.435958       1.390008      -0.683154       0.022108       0.008039       0.024704       0.034113       0.004985       0.000350      -0.003846       0.011821       0.007159      -0.010051       0.003235       0.006816              1.916278       1.796962       0.217587       0.465958       1.800350       0.082881       2.151521          -0.000001
          165              H      20.823617       5.405697      27.614386       0.092315       1.029433 0.82296117E+01  0.82684288E+02                                 1.780671                            1.749228      -1.368264       2.219413                    0.991031       4.032271      12.035670       0.437238       1.394263      -0.682831      -0.029503       0.014603      -0.004619       0.033241      -0.005504       0.000235      -0.004278       0.004093       0.004842      -0.007944       0.001241       0.006704              1.805194       2.037180      -0.167215       0.103911       1.815369      -0.127143       1.563032          -0.000001
          166              H      23.422690       5.141087      24.195238       0.141614       1.148728 0.88445052E+01  0.89327991E+02                                 1.833026                            1.757014      -1.338762       2.263772                    0.993315       3.597693      10.326201       0.463323       1.308904      -0.702628       0.007623      -0.032296      -0.014853       0.036356      -0.005448      -0.001915       0.002587      -0.015627      -0.014372      -0.007602      -0.004856       0.012459              1.847459       1.515634      -0.049394      -0.200272       2.001101       0.348735       2.025641           0.000000
          167              H      23.676880       9.146799      24.165889       0.108165       1.179580 0.88752896E+01  0.88354209E+02                                 1.757196                            1.675902      -1.059023       2.366065                    0.997619       3.465570       9.393895       0.518460       1.186713      -0.731161       0.010390       0.032997      -0.015042       0.037723       0.004282      -0.007548      -0.001307      -0.028538      -0.015539      -0.016894      -0.000863       0.017757              1.779949       1.555647       0.222309      -0.221283       2.025776      -0.196145       1.758425           0.000000
          168              H      22.566337       9.232934      26.158680       0.097166       1.003829 0.69685936E+01  0.66420768E+02                                 1.677467                            1.556324      -0.951105       2.413152                    0.997728       3.602146      10.098906       0.493016       1.303426      -0.702189      -0.009661       0.029925       0.014056       0.034445       0.003353      -0.012404       0.001989      -0.015676       0.014858      -0.017899       0.006013       0.011885              1.761028       1.368217      -0.137203      -0.066457       2.236305       0.440529       1.678563           0.000001
          169              H      21.970446       7.288976      27.268069       0.122573       0.932103 0.66344393E+01  0.63286443E+02                                 1.676606                            1.581010      -1.284208       2.274358                    0.994002       3.752783      10.985086       0.454468       1.412852      -0.679233      -0.014138       0.006231       0.030606       0.034285      -0.000664      -0.011997       0.003335      -0.015853       0.011312      -0.016861       0.004459       0.012402              1.746110       1.453063       0.057889      -0.376397       1.550159      -0.056016       2.235108           0.000000
          170              H      10.467135      25.066156      24.802760       0.134182       1.093293 0.83965583E+01  0.83902826E+02                                 1.777878                            1.714020      -1.411209       2.217501                    0.993148       3.693265      10.624002       0.467164       1.312084      -0.700580       0.025093      -0.006405      -0.024733       0.035811       0.000561      -0.008652       0.007561       0.018452       0.006691      -0.014760      -0.000223       0.014983              1.781405       2.002197      -0.187336      -0.137947       1.511688       0.165053       1.830331           0.000000
          171              H       9.083611      26.723852      28.174950       0.128881       1.148459 0.83015155E+01  0.80773102E+02                                 1.703218                            1.604425      -0.899693       2.460368                    0.998985       3.179366       8.350123       0.541357       1.162821      -0.739435       0.002497       0.015597       0.029695       0.033635      -0.002046      -0.001605       0.012569       0.015184       0.019860      -0.017515       0.003741       0.013774              1.715104       1.475416      -0.011475       0.090906       1.526300       0.340136       2.143596           0.000000
          172              H      37.029150      26.576453      27.388399       0.111461       1.086743 0.73168954E+01  0.68227908E+02                                 1.568721                            1.447586      -0.728884       2.531835                    0.999819       3.023449       7.499774       0.611615       1.073972      -0.762600      -0.029915       0.012510       0.020756       0.038500      -0.002797       0.001134       0.013200       0.029051       0.012994      -0.023308       0.010675       0.012633              1.640752       1.910044      -0.330927      -0.433543       1.414493       0.210866       1.597719           0.000000
          173              H      36.634651      25.624554      25.316366       0.118958       1.143358 0.83191528E+01  0.80705263E+02                                 1.667570                            1.582267      -0.937787       2.435033                    0.998660       3.203039       8.304545       0.559463       1.128526      -0.747597      -0.037573      -0.001543      -0.010781       0.039120      -0.002676       0.000620       0.006221       0.036125       0.003450      -0.020628       0.002942       0.017686              1.674418       2.110502      -0.048827       0.210849       1.372225       0.042602       1.540527           0.000000
          174              H      12.535283      25.566824      25.794753       0.084386       1.209759 0.96222245E+01  0.98285932E+02                                 1.840778                            1.782794      -0.880541       2.447736                    0.997741       3.627106      10.140272       0.484097       1.238677      -0.719386       0.013686       0.019032      -0.030103       0.038154      -0.006430      -0.004280      -0.008353       0.005260       0.016938      -0.014169       0.003972       0.010197              1.868573       1.922854       0.289283      -0.133610       1.693030      -0.310786       1.989836          -0.000001
          175              H      11.866216      24.294552      26.425755       0.075249       1.095940 0.87340777E+01  0.89251411E+02                                 1.858771                            1.800124      -1.492645       2.139473                    0.990583       4.343321      13.162642       0.430813       1.391295      -0.681789      -0.010963      -0.030329      -0.003012       0.032390       0.000899      -0.003026       0.000911      -0.003927      -0.021079      -0.008083       0.002404       0.005678              1.899135       1.818446       0.350512       0.196304       2.205913       0.112228       1.673046          -0.000002
          176              H      15.103223      27.661408      26.733918       0.171228       0.968757 0.68823867E+01  0.64198533E+02                                 1.553745                            1.482943      -0.800078       2.523535                    0.999785       2.993009       7.815084       0.547998       1.198233      -0.730486       0.008024       0.009681       0.013145       0.018191       0.003180       0.005517       0.002825      -0.004084       0.005592      -0.006771      -0.001189       0.007960              1.590874       1.670471       0.410764       0.154081       1.816400       0.105257       1.285752           0.000000
          177              H      13.692046      27.212322      26.217378       0.167667       0.968560 0.67230037E+01  0.61944556E+02                                 1.509004                            1.429088      -0.885926       2.477834                    0.999475       2.964193       7.531914       0.583553       1.139163      -0.744565      -0.018988       0.001500       0.002822       0.019255      -0.002465       0.000413      -0.003100       0.008522      -0.004663      -0.006051       0.000134       0.005917              1.536095       2.054566      -0.078697       0.150948       1.350924      -0.091729       1.202797          -0.000000
          178              H      14.990044      26.611780      25.577572       0.160818       0.997241 0.74808288E+01  0.72003957E+02                                 1.626520                            1.577795      -1.113929       2.354859                    0.998268       3.379695       9.277576       0.509937       1.247908      -0.715539       0.004036      -0.012584      -0.010410       0.016823      -0.001228       0.001664       0.001681      -0.007189       0.012388      -0.006227       0.001180       0.005046              1.620437       1.644156      -0.039210      -0.316051       1.369486       0.083324       1.847669           0.000001
          179              H      12.654358      20.091889      -0.017609       0.157898       0.967715 0.72135338E+01  0.70304732E+02                                 1.736811                            1.659957      -1.314028       2.271826                    0.994634       3.700410      10.968875       0.438725       1.432441      -0.676518       0.009763       0.007497      -0.010884       0.016431       0.000452      -0.003379      -0.004346       0.011309      -0.000817      -0.008096       0.000389       0.007706              1.798647       2.072612       0.365818      -0.368674       1.610735      -0.315626       1.712594          -0.000001
          180              H      11.919917      18.815239       0.522411       0.164046       0.884989 0.67673351E+01  0.64780723E+02                                 1.624449                            1.600723      -1.147635       2.352214                    0.996767       3.562388      10.396534       0.450642       1.419862      -0.679380      -0.000961      -0.016119      -0.000573       0.016158      -0.005796      -0.000021      -0.001922      -0.006095      -0.011833      -0.005391      -0.003341       0.008732              1.618943       1.442299       0.071790      -0.021301       2.067464      -0.125263       1.347068           0.000000
          181              H      11.897685      20.144015       1.355919       0.166929       0.955164 0.73333247E+01  0.71100749E+02                                 1.671247                            1.637090      -1.012824       2.418615                    0.997291       3.426250       9.825752       0.460954       1.370489      -0.690449      -0.004262       0.009587       0.013899       0.017414      -0.002132      -0.003775       0.007514      -0.003640       0.008910      -0.006318      -0.004273       0.010592              1.677904       1.466249       0.077815       0.086295       1.380769       0.207171       2.186693           0.000001
          182              H      12.190812      22.489909      29.119985       0.156457       0.837384 0.62108972E+01  0.57846616E+02                                 1.534111                            1.508347      -0.856009       2.486798                    0.999052       3.370205       9.514712       0.478743       1.373661      -0.689118       0.009712      -0.014586       0.001195       0.017565      -0.003958       0.001242      -0.002691      -0.004841      -0.027329      -0.009580      -0.000079       0.009659              1.534281       1.398984       0.016396       0.055117       1.839084      -0.124857       1.364776           0.000000
          183              H      11.438944      23.497731      28.180820       0.160323       0.881705 0.63577896E+01  0.60053282E+02                                 1.636339                            1.561849      -1.138974       2.357921                    0.996144       3.561480      10.401152       0.450684       1.438810      -0.675606      -0.007739       0.006748      -0.014084       0.017429       0.001622       0.005537      -0.003473       0.008290       0.000737      -0.007787      -0.000242       0.008029              1.685505       1.721380       0.056014       0.409629       1.343550      -0.121299       1.991584          -0.000001
          184              H       6.523762      19.532750       0.358057       0.165645       0.908043 0.67051135E+01  0.64031726E+02                                 1.653770                            1.592217      -1.143818       2.355499                    0.996003       3.549993      10.345161       0.452364       1.417847      -0.679678      -0.002269       0.011372       0.010883       0.015903       0.000727       0.000405       0.004407      -0.000980       0.005369      -0.003892      -0.001430       0.005322              1.698208       1.634155      -0.101203      -0.414249       1.351273       0.227190       2.109196           0.000001
          185              H      11.586797      15.489051       0.208377       0.123548       0.926647 0.66230348E+01  0.62551078E+02                                 1.620395                            1.543748      -0.937966       2.441122                    0.998184       3.464821       9.782212       0.480619       1.349358      -0.693670       0.010865      -0.000428      -0.030488       0.032368      -0.008345      -0.008522      -0.003128      -0.008667       0.029413      -0.017253       0.004191       0.013062              1.654915       1.535084      -0.035669      -0.287000       1.385404       0.007370       2.044256           0.000000
          186              H      12.220515      13.780151       1.526143       0.102949       1.077222 0.75048224E+01  0.71748556E+02                                 1.674254                            1.555162      -0.683393       2.548349                    0.999883       3.265178       8.715208       0.530141       1.208488      -0.726775       0.019475      -0.028684      -0.014143       0.037444      -0.015444      -0.005629      -0.003068      -0.012615       0.019263      -0.021360       0.007829       0.013531              1.771972       1.863002      -0.487940      -0.311491       1.888753       0.335800       1.564160           0.000000
          187              H      11.641724      13.720908       3.762530       0.119308       1.165505 0.86451336E+01  0.84990297E+02                                 1.717664                            1.637308      -0.936165       2.437433                    0.998674       3.243620       8.568465       0.535782       1.162841      -0.739288       0.017563      -0.028431       0.022579       0.040331      -0.017487       0.000363      -0.004432      -0.010403       0.009792      -0.020118       0.002505       0.017613              1.715987       1.568833      -0.303038       0.100811       1.843474      -0.291724       1.735655           0.000000
          188              H       9.475286      17.055577       3.260663       0.130697       0.989745 0.72626350E+01  0.70993243E+02                                 1.747394                            1.655582      -1.566971       2.137739                    0.992132       3.953855      11.786150       0.442736       1.415268      -0.677703      -0.017010       0.022413       0.017683       0.033232      -0.007284      -0.003744      -0.002095      -0.000677       0.000778      -0.009249       0.001895       0.007355              1.812061       1.756942      -0.407810      -0.291829       1.833552       0.236842       1.845689           0.000000
          189              H      17.703079      25.291157      27.543948       0.081395       1.060948 0.88019568E+01  0.90219749E+02                                 1.826978                            1.813880      -1.500749       2.136952                    0.991450       4.350847      13.253709       0.426299       1.401745      -0.679757       0.019220      -0.028755      -0.003594       0.034773      -0.006167       0.001252       0.000649      -0.005852      -0.018349      -0.006774      -0.003112       0.009885              1.838794       1.951725      -0.131845      -0.106312       1.974726       0.051785       1.589932          -0.000002
          190              H      17.021630      26.574071      26.945231       0.086849       1.003118 0.76884763E+01  0.75881387E+02                                 1.747774                            1.688779      -1.203111       2.295418                    0.992728       3.942965      11.632699       0.446143       1.391030      -0.683800      -0.008300       0.021396      -0.027873       0.036105       0.004514       0.002485      -0.001489      -0.004839       0.001848      -0.006594       0.001780       0.004814              1.796538       1.689473       0.073305       0.068242       1.773894      -0.459843       1.926248          -0.000001
          191              H      19.445293      26.232588      26.962840       0.122842       0.896885 0.67025523E+01  0.64607686E+02                                 1.677812                            1.623758      -1.525484       2.157722                    0.991524       4.000673      12.079556       0.430753       1.475142      -0.666662      -0.010959      -0.011290      -0.033745       0.037233       0.000435       0.005041       0.006243       0.011167       0.018060      -0.011042      -0.000091       0.011133              1.722511       1.749699       0.256611       0.216133       1.556887       0.214023       1.860948           0.000000
          192              H      22.686036      27.267898      28.996719       0.111633       0.956411 0.67813202E+01  0.64511519E+02                                 1.657832                            1.562633      -0.989170       2.404032                    0.997702       3.598024      10.239779       0.476817       1.350303      -0.692622       0.034965       0.000407       0.002126       0.035032       0.000009       0.002628       0.006370       0.024408       0.003746      -0.015316       0.003004       0.012312              1.728884       2.196347       0.212718       0.252413       1.523635       0.042339       1.466669           0.000000
          193              H      16.284967      23.628271       1.411682       0.099677       1.018331 0.69600907E+01  0.66067378E+02                                 1.675454                            1.541647      -0.877687       2.451821                    0.998749       3.479356       9.614258       0.503904       1.280520      -0.708000       0.016623       0.016909       0.029071       0.037515       0.003018      -0.003017       0.008871       0.024573       0.018592      -0.019092       0.007732       0.011360              1.787795       1.666547       0.293908       0.480138       1.608723       0.399546       2.088114           0.000000
          194              H      13.949786      23.407409       1.341245       0.137942       1.087961 0.80796753E+01  0.78373301E+02                                 1.672276                            1.609523      -0.805413       2.511329                    0.999757       3.122961       8.288890       0.525170       1.202352      -0.730575      -0.019834       0.009967       0.027984       0.035719       0.000302      -0.003952       0.008361       0.018196       0.023951      -0.016125       0.003461       0.012664              1.666563       1.621439      -0.005412      -0.287298       1.473442       0.163024       1.904809           0.000000
          195              H       9.828281      18.870824       1.939963       0.095572       0.998620 0.77631494E+01  0.76348812E+02                                 1.710003                            1.673296      -0.959021       2.415024                    0.996136       3.729061      10.771199       0.460472       1.352504      -0.692722       0.019597       0.014885       0.027194       0.036676      -0.001440       0.006758       0.008099      -0.002153       0.001386      -0.011166       0.000984       0.010181              1.734457       1.674023       0.145396       0.228694       1.475441       0.139189       2.053907          -0.000002
          196              H       8.455489      18.329761       1.402878       0.084322       1.061268 0.80595549E+01  0.80106465E+02                                 1.782883                            1.704242      -1.169207       2.313082                    0.993872       3.888834      11.336822       0.456002       1.351396      -0.692028      -0.033253      -0.005940       0.002982       0.033911       0.002233      -0.002049      -0.001305      -0.005911      -0.024965      -0.008788       0.000702       0.008086              1.853717       2.476493       0.144181      -0.192076       1.428577      -0.097691       1.656081          -0.000001
          197              H      24.567761      25.530425       6.682746       0.112768       0.984800 0.71392031E+01  0.68888063E+02                                 1.698561                            1.610686      -1.065267       2.371696                    0.996565       3.657898      10.530823       0.465810       1.362710      -0.690106       0.018924      -0.007628       0.032732       0.038570      -0.007794       0.008938       0.001330      -0.003117       0.023936      -0.014728       0.001897       0.012831              1.770166       1.585806       0.001884       0.437022       1.530118       0.053153       2.194575           0.000000
          198              H      23.257525      27.422492       6.538936       0.107661       0.963661 0.67009812E+01  0.63499143E+02                                 1.664152                            1.552212      -0.915883       2.444974                    0.997951       3.532950      10.004883       0.479382       1.348325      -0.693513      -0.006304       0.020597       0.029797       0.036767      -0.010186       0.005354       0.005048      -0.012384       0.018611      -0.017212       0.006893       0.010318              1.764735       1.408480      -0.009489       0.051865       1.692475       0.526730       2.193250           0.000000
          199              H      12.678853      19.721738      18.137624       0.116771       1.133350 0.83623117E+01  0.81688397E+02                                 1.694202                            1.615335      -0.906080       2.447600                    0.999067       3.269921       8.665579       0.535848       1.170119      -0.736696       0.037437       0.005200       0.006417       0.038337      -0.003103      -0.000883       0.007412       0.021201      -0.037458      -0.016895      -0.000528       0.017423              1.710055       2.132010       0.214582       0.258448       1.465846       0.090196       1.532309           0.000000
          200              H      12.170136      17.762477      17.028235       0.109953       1.036175 0.72153361E+01  0.67065943E+02                                 1.517738                            1.439214      -0.729129       2.532191                    0.999836       3.012854       7.468722       0.612118       1.076528      -0.761922       0.028941      -0.021734      -0.013529       0.038639      -0.000630      -0.000128       0.013939       0.009081      -0.043934      -0.022371       0.010271       0.012100              1.509440       1.633414      -0.326607      -0.144538       1.522109       0.164148       1.372796           0.000000
          201              H       9.966073      17.154800      16.705397       0.128967       1.084885 0.78076817E+01  0.75755352E+02                                 1.717609                            1.614930      -0.846254       2.487992                    0.999344       3.291118       8.992045       0.503963       1.252612      -0.716776      -0.004704      -0.031771      -0.015011       0.035453      -0.001215      -0.001170       0.012881      -0.004114      -0.034324      -0.017914       0.003436       0.014478              1.767225       1.517304       0.274956       0.184833       2.120474       0.400630       1.663897           0.000000
          202              H       8.761820      20.531989      18.486876       0.134631       0.916887 0.70726792E+01  0.68538353E+02                                 1.658539                            1.635039      -1.305867       2.267653                    0.994630       3.743160      11.035140       0.445916       1.417436      -0.678842      -0.023916       0.023418       0.014583       0.036510      -0.009138      -0.005506       0.007358       0.008448      -0.028996      -0.013529      -0.004126       0.017654              1.651731       1.718840      -0.063310       0.017476       1.704093       0.124965       1.532261           0.000000
          203              H       6.731213      19.268676      18.610141       0.093479       1.123073 0.85600845E+01  0.85751869E+02                                 1.812619                            1.726931      -0.962540       2.411462                    0.996401       3.698273      10.571643       0.467991       1.306482      -0.702953      -0.008305       0.002776       0.037430       0.038441      -0.006912      -0.002664       0.003216       0.007070       0.012684      -0.010016       0.001022       0.008993              1.888074       1.577169       0.208347       0.096029       1.558393      -0.064629       2.528658          -0.000002
          204              H       6.915538      20.076317      17.274766       0.090913       1.096623 0.83248194E+01  0.82375978E+02                                 1.749444                            1.676013      -0.861714       2.452359                    0.998543       3.580429       9.996551       0.489181       1.265351      -0.712383      -0.000324       0.033483      -0.013517       0.036110      -0.004816      -0.005034      -0.002998      -0.008399      -0.022997      -0.011484       0.001234       0.010250              1.823616       1.544113       0.254279       0.082192       2.159531      -0.377367       1.767203          -0.000002
          205              H       6.301910      19.124873      14.128563       0.166781       0.856516 0.64021092E+01  0.60828078E+02                                 1.620409                            1.579485      -1.382241       2.237606                    0.994846       3.719148      11.041722       0.441150       1.461299      -0.670214       0.002547      -0.011124      -0.007482       0.013645      -0.000553       0.000903       0.001673      -0.003427      -0.011663      -0.004455       0.000410       0.004046              1.631089       1.446268      -0.050196      -0.173106       1.592232       0.288371       1.854766           0.000000
          206              H      35.607313      20.421211      14.536513       0.168691       0.868379 0.62222323E+01  0.58358700E+02                                 1.611774                            1.538556      -1.121486       2.370146                    0.996471       3.473089      10.051774       0.457757       1.426631      -0.678184      -0.012651       0.010536      -0.002816       0.016703      -0.000053       0.001888      -0.001137      -0.004761       0.000545      -0.003493       0.000563       0.002930              1.676249       1.512567      -0.288035       0.186345       2.062241      -0.344329       1.453938           0.000000
          207              H       6.782916      19.984773      15.346543       0.159878       0.864363 0.60755851E+01  0.56151855E+02                                 1.555168                            1.480861      -0.910377       2.461309                    0.999156       3.313972       9.253189       0.489619       1.353543      -0.693188       0.009472       0.000453       0.011341       0.014783       0.003495       0.003024       0.000360       0.003530      -0.002503      -0.004168      -0.001393       0.005561              1.607096       1.780249       0.269887       0.352064       1.398112       0.053806       1.642928          -0.000001
          208              H      34.923261      17.872520      19.957256       0.165338       0.989061 0.74616507E+01  0.72239858E+02                                 1.676122                            1.623566      -0.870322       2.481841                    0.998924       3.338207       9.387066       0.477560       1.324757      -0.700376      -0.007987       0.012222       0.007717       0.016515      -0.004352      -0.000526       0.002573      -0.002880      -0.006800      -0.004268      -0.002120       0.006389              1.712683       1.563689      -0.046909      -0.286693       1.496437       0.252545       2.077924           0.000001
          209              H      35.168471      16.412038      19.440715       0.167493       0.874886 0.64280359E+01  0.60593181E+02                                 1.602824                            1.552447      -1.023066       2.418351                    0.997126       3.410519       9.795815       0.462141       1.406004      -0.682772      -0.004284      -0.017939      -0.003151       0.018711       0.002742       0.002620      -0.000449      -0.010577      -0.018361      -0.007613      -0.001406       0.009020              1.648922       1.471690       0.249859      -0.026497       2.014826      -0.185348       1.460251          -0.000000
          210              H       6.215683      17.481310      19.329189       0.165673       0.839735 0.58866296E+01  0.54482791E+02                                 1.580754                            1.500295      -1.051888       2.404339                    0.997165       3.431437       9.884309       0.461525       1.433896      -0.676929       0.016525       0.001776      -0.005327       0.017453      -0.001551       0.002413      -0.002106       0.008548      -0.003953      -0.004866      -0.001371       0.006237              1.637978       2.076456       0.299475       0.083009       1.413011      -0.054532       1.424467          -0.000001
          211              H      31.958094      16.287998      15.135231       0.168815       0.797139 0.58342376E+01  0.53744122E+02                                 1.510997                            1.482844      -0.971662       2.443006                    0.997275       3.367155       9.598395       0.470459       1.413311      -0.681064       0.005570      -0.013917      -0.008213       0.017092       0.000156      -0.001560       0.006803      -0.006211      -0.015110      -0.008619      -0.000349       0.008968              1.522855       1.266026       0.036426      -0.016241       1.809346       0.283388       1.493192           0.000001
          212              H      31.264654      16.946673      16.376690       0.161408       0.906526 0.64587636E+01  0.60981132E+02                                 1.639501                            1.552725      -1.098407       2.376462                    0.996849       3.493714      10.056690       0.463435       1.399816      -0.683238      -0.006126       0.000621       0.014193       0.015472       0.003858      -0.002480       0.000433       0.000141       0.009241      -0.005880       0.001388       0.004492              1.690219       1.692590       0.160824      -0.415225       1.353441      -0.237237       2.024625          -0.000001
          213              H      31.457574      17.771713      15.058924       0.168811       1.015726 0.76026080E+01  0.73684049E+02                                 1.689371                            1.627110      -0.912793       2.469713                    0.999117       3.243335       9.018563       0.483941       1.305878      -0.705427      -0.002160       0.016876      -0.007746       0.018694      -0.001192       0.004076      -0.004225      -0.004678      -0.000758      -0.005861      -0.001024       0.006886              1.724158       1.529925      -0.134014       0.163942       1.813549      -0.470200       1.828999          -0.000000
          214              H      31.844147      16.623313      18.246215       0.091190       1.054545 0.82596035E+01  0.82710549E+02                                 1.783964                            1.732091      -1.165197       2.309203                    0.993578       3.926629      11.540357       0.449046       1.362114      -0.689736      -0.031426       0.013355      -0.002730       0.034255      -0.003289       0.001289       0.002380      -0.001803      -0.019614      -0.007458       0.000680       0.006778              1.801516       2.252298      -0.096622      -0.025434       1.488617      -0.103708       1.663634          -0.000002
          215              H      33.068661      16.402362      19.211794       0.091406       0.998909 0.74557160E+01  0.72973539E+02                                 1.740224                            1.660282      -1.138237       2.325325                    0.994028       3.880450      11.376578       0.451361       1.386455      -0.684807       0.013371       0.003458       0.034277       0.036955      -0.000791       0.005024       0.000323      -0.015280       0.007446      -0.010826       0.004384       0.006442              1.816089       1.636379       0.169006       0.197374       1.445057      -0.035617       2.366832          -0.000001
          216              H      31.523165      14.875668      19.989540       0.140740       0.849813 0.61264206E+01  0.57819281E+02                                 1.629702                            1.562038      -1.439890       2.208007                    0.992985       3.855724      11.569915       0.434543       1.493508      -0.663716      -0.005722       0.028268       0.019751       0.034956      -0.001849      -0.008025       0.002455      -0.014870      -0.011949      -0.012775       0.002072       0.010703              1.681942       1.386602       0.023433      -0.087314       1.924168       0.287173       1.735057           0.000000
          217              H      32.980957      12.722307      16.940189       0.131768       0.853902 0.59843538E+01  0.55003667E+02                                 1.525072                            1.460875      -0.822764       2.502291                    0.999584       3.304634       9.149265       0.498300       1.337336      -0.696495       0.017181      -0.003851      -0.027590       0.032730       0.001670      -0.010013       0.002946      -0.008385       0.013588      -0.012968       0.002177       0.010791              1.553335       1.466086       0.020425      -0.345179       1.364694      -0.008216       1.829225           0.000000
          218              H      33.081855      17.824457      13.550390       0.088028       1.081956 0.84192529E+01  0.85097643E+02                                 1.839710                            1.766567      -1.402464       2.194942                    0.991472       4.125440      12.362466       0.435958       1.390010      -0.683153      -0.022108      -0.025606      -0.004387       0.034113       0.001066       0.004883      -0.005041       0.003628      -0.017420      -0.010051       0.003235       0.006816              1.916277       1.796961       0.492493       0.148026       2.167883       0.029250       1.783986          -0.000001
          219              H      34.469613      18.525329      13.312664       0.092315       1.029433 0.82296156E+01  0.82684336E+02                                 1.780671                            1.749228      -1.368265       2.219413                    0.991031       4.032272      12.035673       0.437238       1.394263      -0.682831       0.029503       0.002462      -0.015117       0.033241      -0.000562      -0.005480      -0.004738       0.000941      -0.004614      -0.007944       0.001241       0.006704              1.805194       2.037180       0.078677      -0.180466       1.531961      -0.085787       1.846440          -0.000001
          220              H      31.870540      21.946854      13.080807       0.141612       1.148744 0.88446588E+01  0.89329882E+02                                 1.833037                            1.757024      -1.338784       2.263760                    0.993315       3.597722      10.326286       0.463324       1.308897      -0.702630      -0.007623       0.019359       0.029813       0.036356      -0.002680      -0.005115       0.004623      -0.001677       0.027474      -0.007601      -0.004859       0.012460              1.847470       1.515641      -0.205308      -0.019960       2.124799       0.330689       1.901969           0.000000
          221              H      31.616350      21.397508       9.112835       0.108166       1.179567 0.88751528E+01  0.88352476E+02                                 1.757180                            1.675887      -1.059010       2.366073                    0.997619       3.465545       9.393797       0.518464       1.186711      -0.731161      -0.010390       0.010120      -0.034823       0.037723      -0.006850       0.005327       0.001897      -0.006585       0.050317      -0.016894      -0.000863       0.017757              1.779933       1.555634      -0.186862       0.251928       1.707933      -0.149766       2.076232           0.000000
          222              H      32.726893      19.413163       9.315343       0.097167       1.003827 0.69685717E+01  0.66420506E+02                                 1.677464                            1.556322      -0.951106       2.413152                    0.997728       3.602139      10.098882       0.493016       1.303426      -0.702189       0.009661      -0.018229      -0.027582       0.034445      -0.011790       0.005109       0.001965      -0.015844       0.014354      -0.017898       0.006013       0.011885              1.761026       1.368215      -0.085572      -0.126169       1.816073       0.501849       2.098790           0.000001
          223              H      33.322784      18.596089      11.399115       0.122574       0.932100 0.66344155E+01  0.63286162E+02                                 1.676603                            1.581008      -1.284205       2.274360                    0.994002       3.752775      10.985059       0.454468       1.412852      -0.679233       0.014138      -0.031185      -0.001747       0.034285      -0.011967       0.001076       0.003521      -0.014583       0.015121      -0.016860       0.004459       0.012402              1.746107       1.453061      -0.364093       0.111630       2.204818      -0.151543       1.580443           0.000000
          224              H      19.812935      22.751291      22.801165       0.134180       1.093299 0.83966174E+01  0.83903542E+02                                 1.777882                            1.714024      -1.411221       2.217493                    0.993148       3.693279      10.624041       0.467164       1.312081      -0.700581      -0.025093       0.025398       0.002766       0.035810      -0.008480       0.001805       0.005448       0.003982      -0.036717      -0.014759      -0.000223       0.014982              1.781409       2.002198      -0.163550      -0.165453       1.870860       0.112645       1.471169           0.000000
          225              H      21.196459      19.175083      21.647753       0.128882       1.148446 0.83013904E+01  0.80771552E+02                                 1.703203                            1.604412      -0.899682       2.460375                    0.998985       3.179342       8.350033       0.541360       1.162819      -0.739436      -0.002497      -0.031636      -0.011146       0.033635      -0.001884      -0.001793       0.009541      -0.005565      -0.042384      -0.017515       0.003741       0.013774              1.715089       1.475403       0.088295      -0.024480       2.227901       0.237753       1.441963           0.000001
          226              H      23.342220      19.974675      21.680037       0.111462       1.086731 0.73167908E+01  0.68226662E+02                                 1.568707                            1.447573      -0.728885       2.531836                    0.999819       3.023430       7.499702       0.611619       1.073969      -0.762600       0.029915      -0.022345      -0.009383       0.038500       0.000718      -0.002931       0.009646       0.004695      -0.060074      -0.023308       0.010675       0.012633              1.640737       1.910026      -0.476777      -0.264856       1.654140       0.175892       1.358045           0.000001
          227              H      23.736719      22.162439      22.322778       0.118959       1.143340 0.83189794E+01  0.80703103E+02                                 1.667548                            1.582247      -0.937771       2.435042                    0.998660       3.203010       8.304426       0.559469       1.128521      -0.747598       0.037574       0.010891      -0.000030       0.039120       0.000227      -0.002738       0.003134       0.014973      -0.060007      -0.020628       0.002941       0.017686              1.674396       2.110472       0.201583      -0.078758       1.549171       0.016778       1.363544           0.000000
          228              H      17.744787      21.697401      22.448978       0.084410       1.209764 0.96223418E+01  0.98288098E+02                                 1.840837                            1.782849      -0.880700       2.447674                    0.997739       3.627122      10.140592       0.484068       1.238738      -0.719372      -0.013672       0.027027      -0.023160       0.038128      -0.005171      -0.005733      -0.009600      -0.003217      -0.008488      -0.014171       0.003964       0.010207              1.868635       1.922919      -0.090443       0.305558       1.894902      -0.340251       1.788082          -0.000001
          229              H      18.413854      21.256716      23.799028       0.075249       1.095941 0.87340951E+01  0.89251639E+02                                 1.858774                            1.800126      -1.492647       2.139471                    0.990582       4.343328      13.162670       0.430813       1.391295      -0.681788       0.010963       0.007359       0.029577       0.032391      -0.002864       0.001326       0.002660       0.008055       0.014866      -0.008083       0.002405       0.005678              1.899138       1.818448       0.244857       0.318498       1.716226       0.183681       2.162739          -0.000002
          230              H      15.176847      20.465639      20.511950       0.171227       0.968758 0.68823963E+01  0.64198630E+02                                 1.553745                            1.482943      -0.800078       2.523534                    0.999785       2.993011       7.815084       0.547999       1.198231      -0.730486      -0.008024      -0.014405      -0.007682       0.018191       0.005918       0.002350       0.002600      -0.005629       0.000955      -0.006771      -0.001189       0.007960              1.590874       1.670470       0.211777       0.384212       1.326892       0.176686       1.775258           0.000000
          231              H      16.588024      21.041611      20.881747       0.167666       0.968561 0.67230144E+01  0.61944676E+02                                 1.509005                            1.429088      -0.885928       2.477833                    0.999475       2.964197       7.531924       0.583553       1.139162      -0.744566       0.018987      -0.003009      -0.001077       0.019255       0.000052      -0.002499      -0.003247       0.007518      -0.007673      -0.006052       0.000134       0.005917              1.536096       2.054566       0.138003      -0.099666       1.179673      -0.066740       1.374049          -0.000000
          232              H      15.290026      21.761425      21.383613       0.160819       0.997241 0.74808319E+01  0.72003993E+02                                 1.626519                            1.577795      -1.113939       2.354854                    0.998268       3.379698       9.277584       0.509938       1.247907      -0.715539      -0.004036       0.012118       0.010950       0.016823       0.001470      -0.001455       0.001240      -0.010215       0.003311      -0.006227       0.001180       0.005046              1.620436       1.644155      -0.318399       0.006836       1.861508       0.011527       1.355645           0.000001
          233              H      12.547572      18.370082      24.139475       0.157899       0.967713 0.72135118E+01  0.70304457E+02                                 1.736808                            1.659954      -1.314025       2.271828                    0.994634       3.700403      10.968846       0.438726       1.432440      -0.676519      -0.009763       0.009687      -0.008990       0.016431      -0.003278       0.000935      -0.004914       0.007415      -0.012502      -0.008096       0.000389       0.007706              1.798643       2.072608      -0.311989       0.415217       1.620275      -0.317018       1.703048          -0.000001
          234              H      13.282013      18.020058      25.480720       0.164046       0.884986 0.67673116E+01  0.64780447E+02                                 1.624446                            1.600721      -1.147635       2.352215                    0.996767       3.562384      10.396521       0.450642       1.419863      -0.679380       0.000960       0.002895       0.015867       0.016158      -0.000857      -0.005732      -0.000561       0.003232       0.016146      -0.005391      -0.003341       0.008732              1.618941       1.442297      -0.010711       0.074113       1.326291      -0.017111       2.088236           0.000000
          235              H      13.304245      17.003420      24.286220       0.166929       0.955166 0.73333408E+01  0.71100938E+02                                 1.671248                            1.637092      -1.012824       2.418614                    0.997291       3.426251       9.825754       0.460954       1.370488      -0.690449       0.004262      -0.015137      -0.007480       0.017414      -0.004044      -0.001564       0.006824      -0.008367      -0.005272      -0.006318      -0.004273       0.010592              1.677905       1.466250       0.096627       0.064539       2.229092       0.083384       1.338372           0.000001
          236              H      18.089258      18.851294      25.973782       0.156457       0.837383 0.62108959E+01  0.57846599E+02                                 1.534111                            1.508347      -0.856009       2.486798                    0.999052       3.370204       9.514708       0.478743       1.373661      -0.689118      -0.009712       0.000923       0.014606       0.017565       0.000658      -0.004096      -0.000280       0.011677       0.022227      -0.009580      -0.000079       0.009659              1.534281       1.398984       0.056907       0.008266       1.338986      -0.051882       1.864873           0.000000
          237              H      18.841126      19.635097      24.840914       0.160322       0.881707 0.63578132E+01  0.60053553E+02                                 1.636341                            1.561851      -1.138973       2.357921                    0.996144       3.561485      10.401166       0.450684       1.438808      -0.675606       0.007738       0.012962      -0.008711       0.017429       0.005713       0.000805      -0.003973       0.004863      -0.009545      -0.007787      -0.000241       0.008029              1.685507       1.721382       0.413425      -0.003719       1.943415      -0.208832       1.391724          -0.000001
          238              H      18.678168      18.079087      24.746998       0.165646       0.908043 0.67051149E+01  0.64031749E+02                                 1.653770                            1.592217      -1.143821       2.355498                    0.996003       3.549994      10.345168       0.452363       1.417848      -0.679678       0.002268      -0.012411      -0.009682       0.015903       0.000506       0.000661       0.003910      -0.004388      -0.004856      -0.003892      -0.001430       0.005322              1.698209       1.634155      -0.424521      -0.040328       2.158317       0.109426       1.302154           0.000001
          239              H      13.615133      18.811071      28.726709       0.123548       0.926646 0.66230304E+01  0.62551026E+02                                 1.620394                            1.543748      -0.937966       2.441123                    0.998184       3.464820       9.782208       0.480619       1.349358      -0.693670      -0.010865       0.030230      -0.003979       0.032368      -0.009638      -0.007027      -0.004480      -0.017930       0.001624      -0.017253       0.004191       0.013062              1.654914       1.535083      -0.289143       0.006145       2.032625      -0.087072       1.397034           0.000000
          240              H       7.903275      13.471276       1.259068       0.102949       1.077223 0.75048245E+01  0.71748583E+02                                 1.674255                            1.555162      -0.683394       2.548349                    0.999883       3.265179       8.715212       0.530141       1.208488      -0.726775      -0.019475       0.018136       0.026342       0.037444      -0.007800      -0.014469      -0.003415      -0.014993       0.012129      -0.021360       0.007829       0.013531              1.771972       1.863003      -0.378681      -0.437851       1.666885       0.368175       1.786029           0.000000
          241              H       8.482066      11.266879       1.640604       0.119308       1.165506 0.86451414E+01  0.84990389E+02                                 1.717664                            1.637308      -0.936165       2.437432                    0.998674       3.243622       8.568470       0.535782       1.162840      -0.739288      -0.017563      -0.018237       0.031393       0.040331      -0.002165      -0.017356      -0.004203      -0.008838       0.014489      -0.020118       0.002505       0.017613              1.715988       1.568833       0.055999      -0.314418       1.654542      -0.264156       1.924588           0.000000
          242              H      15.726644      15.564578      27.617321       0.130697       0.989745 0.72626365E+01  0.70993265E+02                                 1.747395                            1.655583      -1.566971       2.137739                    0.992132       3.953855      11.786152       0.442736       1.415268      -0.677703       0.017010      -0.020734      -0.019625       0.033232      -0.004756      -0.006667      -0.002015      -0.000128       0.002426      -0.009249       0.001895       0.007355              1.812061       1.756942      -0.347655      -0.361399       1.913115       0.225233       1.766127           0.000000
          243              H      12.576991      20.006340      22.974324       0.081396       1.060940 0.88018774E+01  0.90218739E+02                                 1.826971                            1.813873      -1.500745       2.136956                    0.991450       4.350826      13.253634       0.426300       1.401747      -0.679756      -0.019220       0.007709       0.027935       0.034773       0.000348      -0.006283       0.002350       0.005810       0.016638      -0.006773      -0.003112       0.009885              1.838787       1.951716      -0.124234      -0.115112       1.612746       0.104603       1.951899          -0.000002
          244              H      13.258440      20.413543      21.618404       0.086849       1.003115 0.76884468E+01  0.75881012E+02                                 1.747769                            1.688775      -1.203103       2.295423                    0.992728       3.942953      11.632651       0.446144       1.391030      -0.683800       0.008300       0.024492      -0.025195       0.036105       0.003110       0.004108      -0.001213      -0.002950       0.007516      -0.006593       0.001780       0.004813              1.796534       1.689469       0.078112       0.062683       1.791666      -0.462435       1.908467          -0.000001
          245              H      10.834777      20.445425      21.958851       0.122844       0.896880 0.67025027E+01  0.64607119E+02                                 1.677809                            1.623755      -1.525490       2.157721                    0.991524       4.000665      12.079542       0.430752       1.475147      -0.666661       0.010959       0.035022       0.006300       0.037234       0.005050      -0.000297       0.003895      -0.004926      -0.030219      -0.011042      -0.000091       0.011132              1.722508       1.749697       0.250921       0.222714       1.915761       0.161652       1.502066           0.000000
          246              H       7.594034      18.283370      21.228064       0.111633       0.956411 0.67813276E+01  0.64511606E+02                                 1.657833                            1.562634      -0.989172       2.404031                    0.997702       3.598027      10.239789       0.476817       1.350302      -0.692622      -0.034965      -0.002163      -0.000096       0.035032       0.002602      -0.000371       0.004094       0.008804      -0.043065      -0.015316       0.003004       0.012312              1.728884       2.196347       0.280483       0.174043       1.479956       0.048712       1.510349           0.000000
          247              H       8.916963      16.445148      20.846528       0.099676       1.018332 0.69600948E+01  0.66067429E+02                                 1.675455                            1.541648      -0.877689       2.451820                    0.998749       3.479358       9.614266       0.503904       1.280520      -0.708000      -0.016623      -0.031208      -0.012534       0.037515      -0.002550       0.003422       0.005417       0.000905      -0.052410      -0.019092       0.007732       0.011360              1.787796       1.666548       0.517545       0.221501       2.192294       0.314391       1.504546           0.000000
          248              H      11.252144      16.546737      21.054905       0.137942       1.087961 0.80796733E+01  0.78373272E+02                                 1.672275                            1.609522      -0.805415       2.511328                    0.999757       3.122961       8.288888       0.525171       1.202352      -0.730575       0.019834      -0.029130      -0.005822       0.035719      -0.003867       0.000869       0.005002      -0.004827      -0.045119      -0.016125       0.003461       0.012664              1.666563       1.621438      -0.285069       0.036128       1.942400       0.094593       1.435850           0.000000
          249              H      15.373649      16.609334      25.630400       0.095573       0.998619 0.77631464E+01  0.76348774E+02                                 1.710002                            1.673295      -0.959022       2.415023                    0.996136       3.729060      10.771195       0.460472       1.352504      -0.692722      -0.019597      -0.029059      -0.010803       0.036676       0.006479      -0.002400       0.007816      -0.004092      -0.004430      -0.011166       0.000984       0.010181              1.734456       1.674022       0.247291       0.110850       2.081621       0.050735       1.447727          -0.000002
          250              H      16.746441      17.218916      26.088243       0.084322       1.061268 0.80595566E+01  0.80106485E+02                                 1.782883                            1.704242      -1.169207       2.313082                    0.993872       3.888834      11.336822       0.456002       1.351396      -0.692028       0.033253      -0.002094       0.006308       0.033911      -0.001705       0.002505       0.000955       0.009578       0.021502      -0.008788       0.000702       0.008086              1.853717       2.476493      -0.169244       0.170404       1.623422      -0.126123       1.461236          -0.000001
          251              H      30.725469      10.954668      19.725400       0.112767       0.984801 0.71392122E+01  0.68888177E+02                                 1.698562                            1.610687      -1.065268       2.371695                    0.996565       3.657902      10.530838       0.465809       1.362710      -0.690106      -0.018924      -0.031288       0.012274       0.038570       0.007719      -0.009003      -0.000212      -0.013690      -0.007781      -0.014728       0.001897       0.012831              1.770168       1.585807       0.432716      -0.061238       2.195912      -0.043999       1.528784           0.000000
          252              H      32.035705      10.823773      17.832395       0.107660       0.963662 0.67009942E+01  0.63499297E+02                                 1.664154                            1.552213      -0.915884       2.444974                    0.997951       3.532953      10.004894       0.479382       1.348326      -0.693513       0.006304      -0.032459      -0.016079       0.036767       0.003827      -0.010853       0.004393      -0.016875       0.005138      -0.017212       0.006893       0.010318              1.764737       1.408481       0.049952      -0.016878       2.333328       0.433218       1.552401           0.000001
          253              H      21.578535      19.271446       6.453824       0.116771       1.133348 0.83622956E+01  0.81688206E+02                                 1.694200                            1.615334      -0.906079       2.447600                    0.999067       3.269919       8.665574       0.535848       1.170120      -0.736696       0.011443       0.011551       0.034718       0.038337       0.007168      -0.000439       0.002219       0.007685       0.051773      -0.016895      -0.000528       0.017423              1.710054       1.556203       0.176347       0.290752       1.611371       0.302306       1.962588           0.000000
          254              H      19.561525      18.149024       6.445020       0.109953       1.036176 0.72153412E+01  0.67066002E+02                                 1.517739                            1.439214      -0.729129       2.532191                    0.999836       3.012855       7.468725       0.612118       1.076528      -0.761922      -0.016538      -0.008739       0.033810       0.038639       0.013706      -0.001074       0.001406       0.017632       0.035911      -0.022371       0.010271       0.012100              1.509440       1.416625       0.094162      -0.306296       1.331803      -0.110763       1.779892           0.000000
          255              H      18.590611      17.530695       4.443424       0.128967       1.084885 0.78076765E+01  0.75755288E+02                                 1.717609                            1.614929      -0.846254       2.487991                    0.999344       3.291118       8.992044       0.503963       1.252612      -0.716776      -0.032109      -0.014749       0.002886       0.035453       0.012103      -0.003616      -0.000955       0.019322       0.014431      -0.017914       0.003436       0.014478              1.767224       2.194767       0.444563       0.095778       1.692030       0.078236       1.414876           0.000000
          256              H      21.716136      19.039823       2.447699       0.134631       0.916886 0.70726731E+01  0.68538286E+02                                 1.658539                            1.635039      -1.305866       2.267653                    0.994630       3.743160      11.035143       0.445916       1.417437      -0.678842       0.019046       0.010456      -0.029342       0.036510       0.005216      -0.008050      -0.003315       0.008932       0.039938      -0.013529      -0.004126       0.017654              1.651731       1.683451       0.116533      -0.074862       1.535476       0.025905       1.736265           0.000000
          257              H      20.128261      18.903585       0.660350       0.093479       1.123073 0.85600812E+01  0.85751827E+02                                 1.812618                            1.726931      -0.962540       2.411462                    0.996401       3.698272      10.571639       0.467991       1.306482      -0.702953       0.001335       0.035789      -0.013968       0.038441       0.001920      -0.005679      -0.003138      -0.011055       0.013319      -0.010016       0.001022       0.008993              1.888073       1.628239      -0.018178       0.204369       2.537526      -0.044770       1.498452          -0.000002
          258              H      20.955425      17.588757       0.898077       0.090913       1.096623 0.83248166E+01  0.82375945E+02                                 1.749444                            1.676012      -0.861714       2.452359                    0.998543       3.580428       9.996548       0.489181       1.265351      -0.712383       0.032948      -0.014238      -0.003956       0.036110      -0.004622      -0.005327      -0.002964       0.014939       0.007673      -0.011484       0.001234       0.010250              1.823616       2.226597      -0.334488       0.187693       1.802500       0.097206       1.441749          -0.000002
          259              H      19.914072      14.411376       0.912751       0.166781       0.856516 0.64021055E+01  0.60828033E+02                                 1.620408                            1.579484      -1.382242       2.237606                    0.994846       3.719147      11.041717       0.441150       1.461299      -0.670214      -0.010534      -0.006770       0.005422       0.013645       0.001625      -0.001341       0.001211       0.006998       0.000740      -0.004455       0.000410       0.004046              1.631088       1.571376       0.242009      -0.107689       1.784021      -0.265530       1.537868           0.000000
          260              H      26.137331      18.954201      29.219771       0.168691       0.868378 0.62222243E+01  0.58358609E+02                                 1.611773                            1.538555      -1.121486       2.370146                    0.996471       3.473087      10.051768       0.457757       1.426632      -0.678184       0.008250      -0.004844      -0.013692       0.016703      -0.000915      -0.000718       0.001610       0.001421      -0.008558      -0.003493       0.000563       0.002930              1.676248       1.950764      -0.357139      -0.314791       1.526574       0.256003       1.551406           0.000000
          261              H      20.842813      15.664096       1.062430       0.159878       0.864362 0.60755802E+01  0.56151798E+02                                 1.555168                            1.480861      -0.910377       2.461309                    0.999156       3.313970       9.253182       0.489619       1.353543      -0.693188       0.002045       0.012559       0.007526       0.014783       0.001417       0.003717       0.003048      -0.000121       0.000145      -0.004168      -0.001393       0.005561              1.607096       1.498780       0.157197       0.298509       1.740258       0.329080       1.582249          -0.000001
          262              H      23.509756      24.282889      28.195494       0.165338       0.989063 0.74616793E+01  0.72240204E+02                                 1.676125                            1.623569      -0.870328       2.481838                    0.998924       3.338213       9.387087       0.477560       1.324756      -0.700376       0.010699       0.006202      -0.010945       0.016515       0.001760      -0.004889      -0.000414       0.003510       0.004267      -0.004269      -0.002120       0.006389              1.712686       1.482750       0.193668      -0.061661       1.974564      -0.383157       1.680745           0.000001
          263              H      22.111602      23.842247      28.753123       0.167493       0.874887 0.64280510E+01  0.60593371E+02                                 1.602826                            1.552449      -1.023072       2.418348                    0.997126       3.410526       9.795845       0.462140       1.406005      -0.682772      -0.018405      -0.003291      -0.000727       0.018711       0.000119       0.000818       0.003016       0.014252      -0.011001      -0.007613      -0.001406       0.009020              1.648925       2.082483      -0.164223       0.170786       1.460557      -0.003085       1.403736          -0.000000
          264              H      18.279530      19.585281       0.352187       0.165673       0.839734 0.58866158E+01  0.54482635E+02                                 1.580752                            1.500294      -1.051888       2.404339                    0.997165       3.431433       9.884297       0.461525       1.433898      -0.676928       0.004539      -0.002963       0.016590       0.017453      -0.001657       0.000200       0.003552      -0.003488       0.012865      -0.004866      -0.001371       0.006237              1.637977       1.531531       0.017388       0.394395       1.461597       0.163446       1.920801          -0.000001
          265              H      21.447564      19.128003      26.264336       0.168816       0.797137 0.58342207E+01  0.53743935E+02                                 1.510995                            1.482842      -0.971663       2.443006                    0.997275       3.367152       9.598388       0.470458       1.413313      -0.681064      -0.012777      -0.006995       0.008942       0.017093       0.006247      -0.001807      -0.001920       0.011207       0.000628      -0.008619      -0.000349       0.008968              1.522853       1.805988       0.265595      -0.095371       1.470285      -0.093148       1.292287           0.000001
          266              H      21.979769      20.241712      25.298757       0.161406       0.906530 0.64587970E+01  0.60981512E+02                                 1.639504                            1.552728      -1.098406       2.376461                    0.996849       3.493721      10.056708       0.463435       1.399814      -0.683238      -0.000422       0.013158      -0.008128       0.015471       0.000537       0.003622      -0.003247      -0.002562      -0.005748      -0.005880       0.001388       0.004492              1.690222       1.416604      -0.270678       0.249779       1.910878      -0.410304       1.743184          -0.000001
          267              H      22.825533      18.945108      25.539418       0.168811       1.015725 0.76026042E+01  0.73683987E+02                                 1.689369                            1.627109      -0.912794       2.469713                    0.999117       3.243332       9.018547       0.483942       1.305876      -0.705428       0.016269      -0.008384      -0.003806       0.018694      -0.003715      -0.001381       0.004329       0.000866      -0.009015      -0.005861      -0.001024       0.006886              1.724156       1.760887      -0.456283      -0.108815       1.892710       0.195686       1.518871          -0.000000
          268              H      21.758841      22.181999      25.648009       0.091189       1.054553 0.82596840E+01  0.82711544E+02                                 1.783971                            1.732098      -1.165200       2.309200                    0.993578       3.926647      11.540418       0.449046       1.362112      -0.689737       0.007861      -0.007500      -0.032486       0.034255       0.002045      -0.003736       0.002269       0.009106       0.009164      -0.007458       0.000680       0.006779              1.801523       1.478227      -0.100212       0.050914       1.673968       0.078339       2.252375          -0.000002
          269              H      21.747705      23.317116      26.739788       0.091406       0.998914 0.74557713E+01  0.72974223E+02                                 1.740230                            1.660288      -1.138249       2.325319                    0.994028       3.880466      11.376640       0.451361       1.386455      -0.684807       0.005665       0.035736       0.007515       0.036955       0.000679      -0.003422       0.003169       0.002042      -0.028079      -0.010826       0.004384       0.006442              1.816096       1.506735       0.025829       0.189461       2.407636       0.079014       1.533918          -0.000002
          270              H      19.982093      23.903958      25.375064       0.140735       0.849831 0.61265896E+01  0.57821264E+02                                 1.629724                            1.562057      -1.439897       2.207999                    0.992985       3.855782      11.570121       0.434541       1.493503      -0.663717       0.026897       0.018040      -0.013151       0.034955       0.000445      -0.004327      -0.008037       0.014759      -0.006053      -0.012775       0.002073       0.010702              1.681966       1.916680       0.255796      -0.105360       1.689535      -0.177637       1.439684           0.000000
          271              H      18.105631      21.146505      27.596776       0.131769       0.853900 0.59843290E+01  0.55003379E+02                                 1.525069                            1.460872      -0.822763       2.502292                    0.999584       3.304625       9.149233       0.498301       1.337335      -0.696495      -0.000896      -0.024762       0.021384       0.032730       0.001228       0.000003      -0.011549       0.000912      -0.010727      -0.012968       0.002177       0.010791              1.553331       1.374373      -0.060439       0.045328       1.724623      -0.377980       1.560999           0.000000
          272              H      23.151631      17.682265      27.332636       0.088028       1.081955 0.84192433E+01  0.85097523E+02                                 1.839709                            1.766566      -1.402463       2.194942                    0.991472       4.125439      12.362462       0.435958       1.390010      -0.683153      -0.028970      -0.006864      -0.016653       0.034113      -0.003869       0.002191       0.006865       0.005526       0.007293      -0.010051       0.003235       0.006816              1.916275       2.321157       0.111400       0.390752       1.821343       0.115043       1.606327          -0.000001
          273              H      24.076645      17.627457      28.603444       0.092316       1.029432 0.82296078E+01  0.82684237E+02                                 1.780670                            1.749227      -1.368264       2.219413                    0.991031       4.032269      12.035662       0.437238       1.394263      -0.682831       0.007405      -0.010820       0.030546       0.033241      -0.005590       0.000438      -0.003990       0.002930       0.007960      -0.007944       0.001241       0.006704              1.805193       1.572523      -0.090960       0.173182       1.802877      -0.135131       2.040179          -0.000001
          274              H      27.010483      16.944758      25.530613       0.141612       1.148745 0.88446674E+01  0.89330000E+02                                 1.833039                            1.757025      -1.338785       2.263759                    0.993315       3.597725      10.326300       0.463324       1.308898      -0.702629       0.017795       0.027944      -0.014973       0.036355       0.003249      -0.003310      -0.007527      -0.011889      -0.007591      -0.007601      -0.004859       0.012460              1.847471       2.039151       0.276611      -0.338426       1.874134      -0.115293       1.629129           0.000000
          275              H      26.426120      12.995577      25.947368       0.108167       1.179564 0.88751343E+01  0.88352255E+02                                 1.757179                            1.675886      -1.059008       2.366074                    0.997619       3.465542       9.393790       0.518463       1.186712      -0.731161       0.008221      -0.036183      -0.006796       0.037723       0.001648      -0.007876       0.001012      -0.025199      -0.030239      -0.016894      -0.000863       0.017757              1.779932       1.641431      -0.133104      -0.184264       2.144942       0.197300       1.553422           0.000000
          276              H      24.657648      13.402367      27.332636       0.097167       1.003826 0.69685631E+01  0.66420404E+02                                 1.677463                            1.556321      -0.951106       2.413152                    0.997728       3.602136      10.098872       0.493016       1.303426      -0.702189      -0.016338      -0.025474       0.016450       0.034445       0.000783      -0.014014       0.002976      -0.004749      -0.021184      -0.017898       0.006013       0.011885              1.761025       1.774849       0.445990      -0.221915       2.024680      -0.298827       1.483546           0.000001
          277              H      23.952854      15.569020      27.749391       0.122574       0.932100 0.66344144E+01  0.63286147E+02                                 1.676603                            1.581008      -1.284205       2.274360                    0.994002       3.752774      10.985055       0.454468       1.412852      -0.679233      -0.028352       0.001043       0.019249       0.034285       0.001634      -0.014095      -0.001047      -0.004581      -0.015991      -0.016860       0.004459       0.012402              1.746107       2.062283      -0.196796      -0.444644       1.619508       0.132114       1.556529           0.000000
          278              H      25.768568      24.827616      12.232624       0.134182       1.093293 0.83965633E+01  0.83902891E+02                                 1.777879                            1.714021      -1.411209       2.217501                    0.993148       3.693265      10.624004       0.467163       1.312085      -0.700580       0.020800      -0.001453      -0.029115       0.035811       0.004557      -0.008078       0.004118       0.012934       0.030277      -0.014760      -0.000223       0.014983              1.781406       1.820185       0.063120      -0.143000       1.431262      -0.091386       2.092772           0.000000
          279              H      22.477133      23.970336      14.345745       0.128881       1.148461 0.83015402E+01  0.80773419E+02                                 1.703222                            1.604429      -0.899695       2.460367                    0.998985       3.179370       8.350143       0.541356       1.162823      -0.739435      -0.031604      -0.010614       0.004457       0.033635       0.008616      -0.003988      -0.000494       0.023754       0.016896      -0.017515       0.003741       0.013774              1.715108       2.235870       0.221752      -0.074704       1.424148      -0.057930       1.485305           0.000000
          280              H      23.627370      24.288182      16.300382       0.111460       1.086746 0.73169152E+01  0.68228144E+02                                 1.568724                            1.447588      -0.728884       2.531834                    0.999819       3.023454       7.499791       0.611614       1.073973      -0.762599      -0.016976      -0.004482       0.034263       0.038500       0.009129       0.000141       0.000245       0.028686       0.037831      -0.023308       0.010675       0.012633              1.640755       1.502831       0.068550      -0.421376       1.289640      -0.178133       2.129793           0.000000
          281              H      25.850332      24.927023      16.227010       0.118958       1.143358 0.83191484E+01  0.80705208E+02                                 1.667569                            1.582266      -0.937786       2.435034                    0.998660       3.203039       8.304544       0.559464       1.128526      -0.747597       0.017075       0.005053       0.034832       0.039120       0.002990       0.002297       0.002192       0.023170       0.051410      -0.020628       0.002942       0.017686              1.674417       1.632240       0.044143       0.280034       1.354408       0.017749       2.036603           0.000000
          282              H      24.380778      24.210462      10.442341       0.084386       1.209757 0.96222061E+01  0.98285710E+02                                 1.840777                            1.782793      -0.880539       2.447737                    0.997741       3.627105      10.140272       0.484096       1.238678      -0.719385       0.024342      -0.025543      -0.014517       0.038154      -0.011094      -0.003844      -0.003240       0.005116       0.008038      -0.014169       0.003972       0.010197              1.868572       1.865549      -0.292459      -0.038808       1.893913       0.367075       1.846255          -0.000001
          283              H      24.059324      25.652324      10.973556       0.075249       1.095939 0.87340684E+01  0.89251294E+02                                 1.858770                            1.800123      -1.492644       2.139473                    0.990583       4.343318      13.162632       0.430813       1.391295      -0.681789       0.009104       0.030648       0.005193       0.032390       0.002618      -0.001758       0.000440      -0.012374       0.006251      -0.008083       0.002404       0.005678              1.899134       1.800594       0.268133       0.211413       2.234644       0.209886       1.662164          -0.000002
          284              H      22.733323      21.958279       8.423136       0.171226       0.968761 0.68824258E+01  0.64198977E+02                                 1.553748                            1.482946      -0.800081       2.523532                    0.999785       2.993018       7.815108       0.547998       1.198231      -0.730486      -0.015553      -0.008392      -0.004311       0.018191       0.003599       0.004169       0.001071       0.003715      -0.015638      -0.006771      -0.001189       0.007960              1.590877       1.407134       0.273575       0.219666       1.871100       0.307902       1.494398           0.000000
          285              H      23.539181      22.511003       9.649920       0.167666       0.968563 0.67230309E+01  0.61944883E+02                                 1.509009                            1.429092      -0.885929       2.477832                    0.999475       2.964199       7.531939       0.583552       1.139165      -0.744565       0.000239       0.001710       0.019177       0.019255      -0.003396       0.001809      -0.000783       0.000702       0.015600      -0.006051       0.000134       0.005917              1.536100       1.250503      -0.041934       0.284709       1.361910       0.003763       1.995888          -0.000000
          286              H      24.029624      22.805340       8.191280       0.160819       0.997243 0.74808468E+01  0.72004180E+02                                 1.626522                            1.577797      -1.113938       2.354855                    0.998268       3.379700       9.277596       0.509937       1.247909      -0.715539       0.011263       0.009966      -0.007541       0.016824       0.000921      -0.000451      -0.002570       0.004265      -0.015727      -0.006227       0.001180       0.005046              1.620439       1.749398      -0.036191      -0.334701       1.365369       0.061833       1.746550           0.000001
          287              H      20.224111      25.224654       5.684883       0.157899       0.967713 0.72135184E+01  0.70304535E+02                                 1.736809                            1.659954      -1.314025       2.271828                    0.994634       3.700403      10.968846       0.438726       1.432440      -0.676519       0.007900      -0.010522      -0.009842       0.016431      -0.004905      -0.001162       0.003227       0.000938       0.017832      -0.008096       0.000389       0.007706              1.798644       1.529367      -0.271479      -0.181684       1.844885       0.509255       2.021680          -0.000001
          288              H      20.003049      26.664899       6.265991       0.164046       0.884987 0.67673200E+01  0.64780544E+02                                 1.624447                            1.600722      -1.147635       2.352215                    0.996767       3.562385      10.396523       0.450642       1.419863      -0.679380       0.003015       0.015767      -0.001838       0.016158      -0.001544      -0.000048      -0.006218      -0.008164       0.002508      -0.005391      -0.003341       0.008732              1.618942       1.326032      -0.002985       0.009728       2.096474      -0.019482       1.434319           0.000000
          289              H      19.004745      25.510852       6.629918       0.166928       0.955166 0.73333453E+01  0.71100998E+02                                 1.671249                            1.637093      -1.012825       2.418614                    0.997291       3.426254       9.825766       0.460953       1.370489      -0.690449      -0.014201      -0.006426       0.007765       0.017414       0.005643      -0.006084      -0.002576       0.006005      -0.002858      -0.006318      -0.004273       0.010592              1.677906       2.239513       0.086941      -0.048831       1.354979       0.064258       1.439225           0.000001
          290              H      21.633623      27.816705      10.744634       0.156457       0.837383 0.62108935E+01  0.57846573E+02                                 1.534111                            1.508347      -0.856009       2.486798                    0.999052       3.370204       9.514709       0.478743       1.373662      -0.689118      -0.000729       0.013048      -0.011736       0.017565      -0.000587       0.002675      -0.004656      -0.015139       0.008533      -0.009580      -0.000079       0.009659              1.534281       1.359626      -0.040033       0.070161       1.859560      -0.053316       1.383657           0.000000
          291              H      22.533068      26.783615      11.510641       0.160323       0.881704 0.63577834E+01  0.60053210E+02                                 1.636338                            1.561849      -1.138973       2.357921                    0.996144       3.561479      10.401149       0.450684       1.438810      -0.675606       0.014082      -0.007834       0.006641       0.017429      -0.002846       0.006678       0.002141       0.003854       0.004371      -0.007787      -0.000242       0.008029              1.685503       2.074622      -0.153338       0.379056       1.404882       0.058612       1.577006          -0.000001
          292              H      20.971875      26.705406      11.625102       0.165645       0.908043 0.67051205E+01  0.64031807E+02                                 1.653770                            1.592217      -1.143818       2.355499                    0.996003       3.549994      10.345164       0.452364       1.417847      -0.679678      -0.011850      -0.008955       0.005683       0.015903       0.003887      -0.000823       0.000019       0.004664      -0.004289      -0.003892      -0.001430       0.005322              1.698208       2.002161       0.029598      -0.497010       1.295696       0.013957       1.796768           0.000001
          293              H      20.838934      29.905007       5.990112       0.123549       0.926646 0.66230259E+01  0.62550971E+02                                 1.620394                            1.543747      -0.937965       2.441123                    0.998184       3.464818       9.782201       0.480620       1.349357      -0.693670       0.027963      -0.006220      -0.015070       0.032369      -0.007286      -0.011136      -0.006779       0.006326      -0.010888      -0.017253       0.004191       0.013062              1.654913       1.922265      -0.135219      -0.339467       1.408142       0.055378       1.634334           0.000000
          294              H      14.611804       2.042411       5.276933       0.102949       1.077223 0.75048325E+01  0.71748672E+02                                 1.674255                            1.555163      -0.683394       2.548349                    0.999883       3.265180       8.715213       0.530141       1.208487      -0.726775       0.014590       0.022852      -0.025827       0.037444      -0.007169      -0.008907      -0.014620       0.002541      -0.007098      -0.021360       0.007829       0.013531              1.771973       1.546492       0.239122      -0.362819       1.649065      -0.444918       2.120360           0.000000
          295              H      12.536699       2.556037       6.154466       0.119308       1.165507 0.86451525E+01  0.84990529E+02                                 1.717665                            1.637310      -0.936163       2.437433                    0.998674       3.243624       8.568478       0.535782       1.162841      -0.739288      -0.020939       0.029009      -0.018617       0.040331      -0.007505      -0.002454      -0.017242       0.001111      -0.002859      -0.020118       0.002505       0.017613              1.715989       1.670732      -0.304577       0.083404       1.841015      -0.307409       1.636219           0.000000
          296              H      17.995338      29.186861       8.751844       0.130697       0.989746 0.72626458E+01  0.70993373E+02                                 1.747396                            1.655584      -1.566971       2.137738                    0.992132       3.953856      11.786154       0.442736       1.415268      -0.677703      -0.017566      -0.016493       0.022886       0.033232      -0.003729      -0.004010      -0.005927      -0.000961       0.008676      -0.009250       0.001895       0.007355              1.812062       1.793012       0.108237      -0.373371       1.655788      -0.361940       1.987386           0.000000
          297              H      21.841865      24.036029       5.608576       0.081396       1.060940 0.88018777E+01  0.90218745E+02                                 1.826971                            1.813873      -1.500744       2.136956                    0.991450       4.350827      13.253638       0.426300       1.401747      -0.679756       0.004355       0.024719      -0.024067       0.034773       0.001430       0.001100      -0.007129      -0.008941       0.005558      -0.006773      -0.003112       0.009885              1.838787       1.581070       0.074025      -0.072219       1.915089      -0.121147       2.020202          -0.000002
          298              H      22.358228      22.781380       6.400996       0.086849       1.003115 0.76884499E+01  0.75881049E+02                                 1.747770                            1.688776      -1.203103       2.295423                    0.992728       3.942954      11.632654       0.446144       1.391030      -0.683800       0.025541      -0.024347       0.007643       0.036105      -0.000144       0.002489       0.003193      -0.002419      -0.014295      -0.006593       0.001780       0.004813              1.796534       1.814742      -0.432377       0.120356       1.943375       0.099406       1.631485          -0.000001
          299              H      21.980641      22.772547       3.982647       0.122845       0.896880 0.67025023E+01  0.64607114E+02                                 1.677809                            1.623755      -1.525490       2.157721                    0.991524       4.000664      12.079539       0.430752       1.475147      -0.666661       0.036369       0.006941       0.003930       0.037234       0.004318       0.003355       0.000676       0.019152       0.003221      -0.011042      -0.000091       0.011132              1.722508       1.994507       0.225034       0.178383       1.560520       0.208354       1.612496          -0.000000
          300              H      19.302695      21.640879       1.288417       0.111633       0.956411 0.67813284E+01  0.64511620E+02                                 1.657833                            1.562634      -0.989172       2.404031                    0.997702       3.598028      10.239794       0.476817       1.350303      -0.692622      -0.008032      -0.005018      -0.033727       0.035032       0.004497       0.003304       0.002534       0.018031       0.030743      -0.015316       0.003004       0.012312              1.728884       1.593667       0.131972       0.368475       1.568952       0.238282       2.024033           0.000000
          301              H      17.714091      21.496412       2.940760       0.099676       1.018334 0.69601120E+01  0.66067629E+02                                 1.675456                            1.541649      -0.877689       2.451819                    0.998749       3.479361       9.614275       0.503904       1.280520      -0.708000      -0.033565      -0.014008      -0.009192       0.037515       0.005530      -0.003085       0.006282       0.023654       0.026204      -0.019092       0.007732       0.011360              1.787798       2.349498       0.401469       0.346277       1.551874       0.159063       1.462022           0.000000
          302              H      18.208303      22.032473       5.171277       0.137942       1.087963 0.80796907E+01  0.78373483E+02                                 1.672277                            1.609524      -0.805415       2.511328                    0.999757       3.122964       8.288898       0.525170       1.202351      -0.730575      -0.025365      -0.002228       0.025049       0.035719       0.004381      -0.005136       0.003094       0.023096       0.018230      -0.016125       0.003461       0.012664              1.666564       1.838427       0.051767      -0.333187       1.447502       0.060200       1.713765           0.000000
          303              H      18.965539      27.145066       8.519987       0.095572       0.998621 0.77631603E+01  0.76348944E+02                                 1.710004                            1.673296      -0.959022       2.415023                    0.996136       3.729064      10.771208       0.460472       1.352504      -0.692722      -0.031949      -0.012770      -0.012701       0.036676       0.008006       0.004319      -0.003799       0.007392      -0.006764      -0.011166       0.000984       0.010181              1.734458       2.152281       0.091878       0.153753       1.479748       0.118737       1.571345          -0.000002
          304              H      19.798046      27.778633       9.691009       0.084322       1.061269 0.80595571E+01  0.80106494E+02                                 1.782884                            1.704242      -1.169207       2.313082                    0.993872       3.888835      11.336826       0.456002       1.351396      -0.692028       0.003548       0.011026       0.031872       0.033911       0.001348      -0.000212       0.001402      -0.016376       0.002875      -0.008788       0.000702       0.008086              1.853717       1.591413      -0.097112      -0.003725       1.537147       0.330984       2.432591          -0.000001
          305              H      15.982712      23.624601      25.289952       0.112768       0.984798 0.71391825E+01  0.68887817E+02                                 1.698559                            1.610684      -1.065266       2.371698                    0.996565       3.657892      10.530803       0.465810       1.362710      -0.690106      -0.034033       0.010214      -0.015004       0.038571      -0.000988       0.005199      -0.009202       0.015546      -0.015280      -0.014728       0.001896       0.012831              1.770165       2.322488      -0.008870       0.311125       1.512205      -0.060664       1.475802           0.000000
          306              H      16.074808      21.941096      26.863054       0.107662       0.963657 0.67009531E+01  0.63498813E+02                                 1.664149                            1.552209      -0.915884       2.444975                    0.997951       3.532941      10.004854       0.479382       1.348326      -0.693513      -0.030930      -0.014222       0.013890       0.036767       0.002588       0.000433      -0.012647       0.010176      -0.019716      -0.017212       0.006893       0.010318              1.764732       2.323599       0.404298      -0.166857       1.523953      -0.105176       1.446642           0.000000
          307              H      22.636592       8.987657      16.896165       0.116770       1.133360 0.83624101E+01  0.81689625E+02                                 1.694214                            1.615346      -0.906096       2.447591                    0.999067       3.269940       8.665653       0.535846       1.170122      -0.736695       0.013316       0.035701       0.004219       0.038337       0.003252       0.007649      -0.004296      -0.026381      -0.019935      -0.016895      -0.000527       0.017423              1.710067       1.668480       0.366093       0.105373       2.020255       0.159525       1.441467           0.000000
          308              H      21.189882       8.719234      15.117621       0.109952       1.036185 0.72154287E+01  0.67067037E+02                                 1.517749                            1.439224      -0.729129       2.532189                    0.999836       3.012872       7.468786       0.612115       1.076530      -0.761922      -0.011404       0.031315      -0.019552       0.038639       0.003481       0.015518      -0.003271      -0.021044      -0.004695      -0.022371       0.010271       0.012100              1.509450       1.365553      -0.144321       0.125058       1.690698      -0.328128       1.472100           0.000001
          309              H      20.416571       6.615501      14.562927       0.128966       1.084892 0.78077482E+01  0.75756164E+02                                 1.717617                            1.614937      -0.846259       2.487988                    0.999344       3.291133       8.992098       0.503961       1.252612      -0.716776      -0.019956      -0.001355      -0.029271       0.035452       0.000577       0.014699      -0.003565      -0.011283       0.011088      -0.017914       0.003436       0.014478              1.767232       1.854252       0.164909       0.484131       1.450964       0.166069       1.996481           0.000000
          310              H      22.431512       5.048740      17.647497       0.134631       0.916893 0.70727343E+01  0.68539002E+02                                 1.658543                            1.635043      -1.305880       2.267645                    0.994630       3.743173      11.035178       0.445916       1.417432      -0.678843       0.013520      -0.026579       0.021066       0.036510      -0.003654       0.007004      -0.009568      -0.019974      -0.005125      -0.013528      -0.004128       0.017656              1.651735       1.578462       0.032187       0.131236       1.711941      -0.088589       1.664802           0.000000
          311              H      22.029261       3.057455      16.379624       0.093478       1.123072 0.85600733E+01  0.85751708E+02                                 1.812616                            1.726929      -0.962532       2.411465                    0.996401       3.698267      10.571614       0.467992       1.306480      -0.702954       0.035501      -0.014503      -0.002657       0.038441      -0.004013       0.000557      -0.006644       0.000901      -0.019086      -0.010016       0.001022       0.008993              1.888071       2.505581      -0.033851      -0.165234       1.561544       0.223385       1.597087          -0.000002
          312              H      20.872881       3.442451      17.371617       0.090914       1.096618 0.83247632E+01  0.82375284E+02                                 1.749439                            1.676008      -0.861710       2.452362                    0.998543       3.580415       9.996504       0.489181       1.265352      -0.712383      -0.008473       0.001122       0.035084       0.036110      -0.004051      -0.001302      -0.003874      -0.011159       0.025685      -0.011484       0.001234       0.010250              1.823610       1.703298       0.090790      -0.260734       1.508354       0.287875       2.259178          -0.000002
          313              H      17.565336       3.386189      16.884426       0.166781       0.856517 0.64021138E+01  0.60828128E+02                                 1.620409                            1.579485      -1.382239       2.237607                    0.994846       3.719149      11.041723       0.441150       1.461298      -0.670214      -0.008450       0.004030      -0.009927       0.013645       0.001346       0.002528      -0.001121      -0.002743       0.009066      -0.004455       0.000410       0.004046              1.631089       1.858476      -0.249115       0.231247       1.519489      -0.064627       1.515302           0.000001
          314              H      23.093229      32.171570      18.108275       0.168691       0.868377 0.62222142E+01  0.58358493E+02                                 1.611772                            1.538555      -1.121487       2.370146                    0.996471       3.473085      10.051762       0.457757       1.426633      -0.678184      -0.003382      -0.012256       0.010832       0.016703       0.001360      -0.000832      -0.000188       0.003475       0.007712      -0.003493       0.000564       0.002930              1.676247       1.419842       0.158678      -0.292211       1.460948      -0.266432       2.147951           0.000000
          315              H      18.956821       3.635954      17.559450       0.159878       0.864360 0.60755654E+01  0.56151627E+02                                 1.555166                            1.480859      -0.910374       2.461311                    0.999156       3.313965       9.253165       0.489619       1.353543      -0.693188       0.012724       0.007432      -0.001189       0.014783       0.003784       0.000778       0.002932      -0.000431      -0.004320      -0.004168      -0.001393       0.005561              1.607094       1.785674       0.386414       0.052835       1.647769       0.210324       1.387839          -0.000001
          316              H      27.902067      30.654227      14.803588       0.165338       0.989061 0.74616587E+01  0.72239953E+02                                 1.676123                            1.623566      -0.870321       2.481841                    0.998924       3.338208       9.387069       0.477560       1.324756      -0.700376       0.007918      -0.009459       0.010980       0.016515      -0.000897       0.002398      -0.004703      -0.001824       0.005212      -0.004268      -0.002120       0.006389              1.712684       2.024984      -0.369441       0.155806       1.676673      -0.031771       1.436395           0.000001
          317              H      27.231796      31.017765      13.432994       0.167493       0.874886 0.64280416E+01  0.60593248E+02                                 1.602824                            1.552447      -1.023065       2.418351                    0.997126       3.410521       9.795821       0.462141       1.406003      -0.682772      -0.006350      -0.003259      -0.017296       0.018711       0.003436       0.002008       0.002025      -0.001519       0.024526      -0.007613      -0.001406       0.009019              1.648923       1.423634       0.018086      -0.054603       1.466906       0.264069       2.056229          -0.000000
          318              H      22.389192       2.472799      14.507164       0.165672       0.839735 0.58866286E+01  0.54482783E+02                                 1.580754                            1.500295      -1.051888       2.404338                    0.997165       3.431437       9.884311       0.461525       1.433897      -0.676928      -0.002155       0.017134       0.002526       0.017453       0.003188      -0.002630      -0.001461      -0.005068      -0.008897      -0.004866      -0.001371       0.006238              1.637978       1.469375       0.229321      -0.005135       2.015728       0.289368       1.428832          -0.000001
          319              H      22.473104      28.575425      13.931926       0.168815       0.797139 0.58342433E+01  0.53744188E+02                                 1.510997                            1.482844      -0.971662       2.443005                    0.997275       3.367157       9.598402       0.470458       1.413311      -0.681064      -0.009051       0.007201      -0.012585       0.017092      -0.001055       0.007991      -0.000983      -0.003165       0.010373      -0.008619      -0.000349       0.008968              1.522855       1.568204      -0.062548       0.318679       1.278587      -0.015614       1.721775           0.000001
          320              H      23.660653      27.668570      14.404443       0.161407       0.906527 0.64587711E+01  0.60981215E+02                                 1.639501                            1.552726      -1.098406       2.376462                    0.996849       3.493716      10.056694       0.463435       1.399815      -0.683238       0.012898      -0.008423      -0.001435       0.015472      -0.002550       0.000453       0.004159       0.003053      -0.004910      -0.005880       0.001388       0.004492              1.690219       1.806751      -0.407198      -0.281632       1.828680       0.270501       1.435226          -0.000001
          321              H      22.525375      28.058672      15.411111       0.168811       1.015726 0.76026132E+01  0.73684113E+02                                 1.689371                            1.627111      -0.912794       2.469712                    0.999117       3.243337       9.018570       0.483941       1.305878      -0.705427      -0.005518      -0.001246       0.017817       0.018694       0.003507      -0.003906      -0.001125       0.003333       0.010848      -0.005861      -0.001024       0.006886              1.724158       1.737164       0.107391      -0.472681       1.487077      -0.077627       1.948234          -0.000000
          322              H      25.535828      27.935440      13.814530       0.091190       1.054546 0.82596079E+01  0.82710600E+02                                 1.783964                            1.732091      -1.165196       2.309203                    0.993578       3.926630      11.540359       0.449046       1.362114      -0.689736      -0.006066      -0.030845       0.013610       0.034255       0.002086       0.003175      -0.004034      -0.007013       0.009803      -0.007458       0.000680       0.006778              1.801516       1.635049       0.066562      -0.138121       2.247598      -0.069627       1.521901          -0.000002
          323              H      26.652786      28.986534      13.456473       0.091406       0.998910 0.74557242E+01  0.72973635E+02                                 1.740224                            1.660283      -1.138237       2.325325                    0.994028       3.880452      11.376583       0.451362       1.386454      -0.684807       0.036180       0.007371      -0.001527       0.036955       0.002661       0.000602      -0.001633       0.014111       0.018676      -0.010826       0.004384       0.006442              1.816090       2.390563       0.090583      -0.140041       1.583254       0.164732       1.474453          -0.000001
          324              H      26.933250      27.370530      11.833479       0.140740       0.849813 0.61264216E+01  0.57819296E+02                                 1.629703                            1.562038      -1.439890       2.208007                    0.992985       3.855725      11.569921       0.434543       1.493509      -0.663716       0.022322      -0.009627       0.025120       0.034956      -0.008146       0.004094      -0.001382      -0.003158       0.025336      -0.012775       0.002072       0.010703              1.681943       1.781070      -0.150554       0.303924       1.426593      -0.015720       1.838165           0.000000
          325              H      23.898679      29.369094      10.142982       0.131768       0.853902 0.59843560E+01  0.55003692E+02                                 1.525072                            1.460876      -0.822764       2.502291                    0.999584       3.304634       9.149265       0.498300       1.337336      -0.696495      -0.024558       0.021636       0.000173       0.032730      -0.011074       0.002939       0.002640       0.004672       0.003420      -0.012968       0.002177       0.010791              1.553335       1.694545      -0.377728      -0.061359       1.588733       0.081577       1.376727           0.000000
          326              H      21.335675      29.910281      15.681120       0.088028       1.081958 0.84192676E+01  0.85097826E+02                                 1.839711                            1.766568      -1.402464       2.194942                    0.991472       4.125444      12.362479       0.435958       1.390009      -0.683154      -0.011654      -0.020434      -0.024704       0.034113       0.006668      -0.003732       0.000994      -0.007830       0.007159      -0.010051       0.003235       0.006816              1.916277       1.872640       0.204630       0.160327       1.724672       0.445288       2.151521          -0.000001
          327              H      21.437757      31.300755      16.408973       0.092315       1.029433 0.82296203E+01  0.82684393E+02                                 1.780671                            1.749229      -1.368264       2.219413                    0.991031       4.032272      12.035673       0.437238       1.394263      -0.682831      -0.009415       0.031544       0.004619       0.033241      -0.004510      -0.004177       0.000954      -0.007522       0.004842      -0.007944       0.001241       0.006704              1.805194       1.766059      -0.120795      -0.107783       2.086492       0.123877       1.563032          -0.000001
          328              H      21.259958      28.694304      19.828121       0.141614       1.148728 0.88445044E+01  0.89327986E+02                                 1.833026                            1.757014      -1.338762       2.263772                    0.993315       3.597693      10.326203       0.463323       1.308905      -0.702628       0.030546      -0.012964       0.014853       0.036356      -0.007737       0.002227      -0.002324       0.011112      -0.014372      -0.007602      -0.004856       0.012459              1.847459       1.970844      -0.127332       0.309936       1.545892      -0.256251       2.025641           0.000000
          329              H      17.268802      29.119754      19.857470       0.108165       1.179580 0.88752809E+01  0.88354099E+02                                 1.757195                            1.675901      -1.059023       2.366065                    0.997619       3.465570       9.393893       0.518461       1.186713      -0.731161      -0.034277      -0.004673       0.015042       0.037723      -0.000709      -0.002562      -0.007219       0.029761      -0.015539      -0.016894      -0.000863       0.017757              1.779948       2.086342       0.131447      -0.230675       1.495078      -0.185009       1.758424           0.000000
          330              H      17.371314      30.228905      17.864679       0.097166       1.003829 0.69685967E+01  0.66420803E+02                                 1.677467                            1.556325      -0.951105       2.413152                    0.997728       3.602146      10.098906       0.493016       1.303426      -0.702189      -0.027866       0.014573      -0.014056       0.034445       0.000555      -0.000133      -0.012562       0.017014       0.014858      -0.017899       0.006013       0.011885              1.761028       2.165939      -0.273784       0.422995       1.438584      -0.139847       1.678563           0.000001
          331              H      19.387952      30.488191      16.755290       0.122573       0.932102 0.66344326E+01  0.63286367E+02                                 1.676605                            1.581010      -1.284208       2.274358                    0.994002       3.752782      10.985084       0.454468       1.412852      -0.679233      -0.003756       0.014987      -0.030606       0.034285      -0.003263       0.001263      -0.012388       0.014508       0.011312      -0.016861       0.004459       0.012402              1.746110       1.566652       0.038441      -0.118732       1.436569      -0.361545       2.235108           0.000000
          332              H      28.820174      15.166836      19.220599       0.134182       1.093291 0.83965398E+01  0.83902596E+02                                 1.777876                            1.714018      -1.411211       2.217500                    0.993148       3.693265      10.624000       0.467164       1.312084      -0.700580       0.002078      -0.025814       0.024733       0.035811       0.003598       0.005992      -0.009804      -0.017027       0.006691      -0.014760      -0.000223       0.014983              1.781403       1.463334      -0.095075       0.139406       2.050548      -0.163822       1.830328           0.000000
          333              H      27.419733      16.810267      15.848409       0.128881       1.148459 0.83015153E+01  0.80773104E+02                                 1.703218                            1.604426      -0.899694       2.460368                    0.998985       3.179365       8.350122       0.541357       1.162822      -0.739435      -0.015795       0.000171      -0.029695       0.033635       0.000596       0.012118      -0.003703      -0.015680       0.019860      -0.017515       0.003741       0.013774              1.715104       1.521034      -0.019285       0.350599       1.480683       0.032201       2.143596           0.000000
          334              H      27.927132      18.900377      16.634960       0.111461       1.086743 0.73168916E+01  0.68227863E+02                                 1.568720                            1.447585      -0.728884       2.531835                    0.999819       3.023449       7.499773       0.611615       1.073972      -0.762600      -0.007283       0.031597      -0.020756       0.038500       0.002195       0.013202      -0.001110      -0.029257       0.012994      -0.023308       0.010675       0.012633              1.640751       1.318514      -0.229649       0.134678       2.006021      -0.462910       1.597718           0.000000
          335              H      28.931953      19.128578      18.706993       0.118958       1.143358 0.83191508E+01  0.80705232E+02                                 1.667569                            1.582266      -0.937787       2.435033                    0.998660       3.203040       8.304545       0.559464       1.128525      -0.747597       0.007862       0.036774       0.010781       0.039120       0.003485       0.006236      -0.000439      -0.035848       0.003450      -0.020628       0.002942       0.017686              1.674417       1.377006       0.076758       0.077573       2.105718       0.200635       1.540526           0.000000
          336              H      27.977670      13.212842      18.228606       0.084411       1.209766 0.96223634E+01  0.98288372E+02                                 1.840840                            1.782851      -0.880701       2.447674                    0.997739       3.627120      10.140589       0.484068       1.238738      -0.719372      -0.021049      -0.010266       0.030088       0.038128      -0.005179      -0.008967      -0.002816      -0.009228       0.016933      -0.014171       0.003964       0.010207              1.868638       1.795871       0.311050      -0.328893       1.820136      -0.079250       1.989907          -0.000001
          337              H      29.344604      13.657607      17.597604       0.075249       1.095939 0.87340667E+01  0.89251276E+02                                 1.858771                            1.800124      -1.492646       2.139472                    0.990582       4.343321      13.162643       0.430813       1.391296      -0.681788       0.031745       0.005688       0.003011       0.032391       0.000194       0.000388      -0.003136       0.004301      -0.021079      -0.008082       0.002404       0.005678              1.899135       2.311486       0.266099       0.143744       1.712874       0.174548       1.673045          -0.000002
          338              H      25.479768      11.035211      17.289441       0.171228       0.968757 0.68823837E+01  0.64198492E+02                                 1.553744                            1.482942      -0.800079       2.523535                    0.999785       2.993009       7.815081       0.547998       1.198232      -0.730486      -0.010897      -0.006275      -0.013145       0.018191       0.002320       0.003716       0.004961       0.005967       0.005592      -0.006771      -0.001189       0.007960              1.590873       1.948893       0.363094       0.129750       1.537975       0.134108       1.285751           0.000000
          339              H      26.160560      12.350360      17.805981       0.167667       0.968558 0.67229934E+01  0.61944439E+02                                 1.509003                            1.429087      -0.885928       2.477833                    0.999475       2.964193       7.531913       0.583554       1.139163      -0.744565       0.001726       0.018968      -0.002822       0.019255      -0.000907      -0.002986       0.000930      -0.009677      -0.004662      -0.006052       0.000134       0.005917              1.536094       1.344782       0.042828      -0.064940       2.060706       0.164263       1.202795          -0.000000
          340              H      26.533441      10.969633      18.445787       0.160818       0.997240 0.74808141E+01  0.72003779E+02                                 1.626518                            1.577793      -1.113929       2.354859                    0.998268       3.379693       9.277568       0.509938       1.247908      -0.715539       0.011723      -0.006101       0.010410       0.016823      -0.002354       0.001938       0.001357       0.005963       0.012388      -0.006227       0.001180       0.005046              1.620435       1.364263       0.008711       0.028793       1.649377      -0.325579       1.847667           0.000001
          341              H      28.275847       7.888950      14.692062       0.157898       0.967716 0.72135417E+01  0.70304820E+02                                 1.736812                            1.659957      -1.314029       2.271826                    0.994634       3.700411      10.968875       0.438726       1.432440      -0.676519      -0.009038      -0.008358       0.010884       0.016431       0.002308      -0.004853      -0.002597      -0.010364      -0.000817      -0.008096       0.000389       0.007706              1.798647       1.745587       0.421809      -0.373316       1.937761      -0.310122       1.712594          -0.000001
          342              H      29.658129       8.397413      14.152042       0.164046       0.884989 0.67673391E+01  0.64780769E+02                                 1.624449                            1.600724      -1.147635       2.352214                    0.996767       3.562389      10.396536       0.450642       1.419862      -0.679381       0.016050      -0.001773       0.000573       0.016158      -0.006479      -0.001898       0.000304       0.001892      -0.011833      -0.005391      -0.003341       0.008732              1.618944       2.073542      -0.036287      -0.127061       1.436220       0.000144       1.347068           0.000000
          343              H      28.352163       8.643568      13.318534       0.166929       0.955164 0.73333252E+01  0.71100758E+02                                 1.671247                            1.637091      -1.012824       2.418615                    0.997291       3.426250       9.825753       0.460953       1.370490      -0.690449      -0.008730       0.005819      -0.013899       0.017414      -0.002616       0.006769      -0.004989       0.002015       0.008910      -0.006318      -0.004273       0.010592              1.677904       1.409091       0.087601       0.218763       1.437928       0.050096       2.186693           0.000001
          344              H      31.068587      13.033120      14.903374       0.156457       0.837384 0.62108972E+01  0.57846618E+02                                 1.534111                            1.508348      -0.856009       2.486797                    0.999052       3.370205       9.514713       0.478743       1.373662      -0.689118       0.012738      -0.012034      -0.001195       0.017565      -0.004538      -0.002443       0.001678       0.001932      -0.027329      -0.009580      -0.000079       0.009659              1.534282       1.832005      -0.057743      -0.113765       1.406063       0.075397       1.364776          -0.000000
          345              H      30.202103      13.944281      15.842539       0.160323       0.881704 0.63577844E+01  0.60053221E+02                                 1.636338                            1.561849      -1.138974       2.357921                    0.996144       3.561479      10.401149       0.450684       1.438810      -0.675606      -0.005346       0.008766       0.014084       0.017430       0.002909      -0.002489       0.006044      -0.006739       0.000737      -0.007787      -0.000242       0.008029              1.685504       1.372944       0.115671      -0.050432       1.691984       0.424223       1.991583          -0.000001
          346              H      29.861552      13.837260      14.316396       0.165645       0.908043 0.67051148E+01  0.64031743E+02                                 1.653770                            1.592217      -1.143818       2.355499                    0.996003       3.549993      10.345162       0.452363       1.417847      -0.679678      -0.010826       0.004155      -0.010883       0.015903       0.000523       0.004412      -0.000344       0.001408       0.005369      -0.003892      -0.001430       0.005322              1.698208       1.325662      -0.048385       0.154023       1.659767      -0.446648       2.109196           0.000001
          347              H      32.992828       8.164435      14.466076       0.123548       0.926647 0.66230364E+01  0.62551098E+02                                 1.620395                            1.543748      -0.937966       2.441122                    0.998184       3.464821       9.782213       0.480619       1.349358      -0.693670      -0.001412      -0.010781       0.030488       0.032368      -0.009311      -0.004521      -0.007872       0.002621       0.029413      -0.017253       0.004191       0.013062              1.654915       1.377801      -0.008740      -0.041169       1.542688      -0.284128       2.044256           0.000000
          348              H       4.478973       7.251416      13.148310       0.102949       1.077223 0.75048249E+01  0.71748582E+02                                 1.674254                            1.555162      -0.683393       2.548349                    0.999883       3.265179       8.715209       0.530141       1.208487      -0.726775       0.024986      -0.024036       0.014143       0.037444      -0.016662      -0.003974      -0.005030       0.001621       0.019263      -0.021360       0.007829       0.013531              1.771971       1.725693      -0.464431       0.278417       2.026061      -0.363692       1.564160           0.000000
          349              H       4.635042       7.811909      10.911923       0.119308       1.165504 0.86451262E+01  0.84990205E+02                                 1.717663                            1.637307      -0.936164       2.437433                    0.998674       3.243620       8.568464       0.535782       1.162841      -0.739288       0.025060      -0.022109      -0.022579       0.040331      -0.018222      -0.004307       0.001106      -0.001824       0.009792      -0.020118       0.002505       0.017613              1.715986       1.734839      -0.331459      -0.270528       1.677465       0.148595       1.735655           0.000000
          350              H      31.805103      10.510026      11.413790       0.130697       0.989745 0.72626413E+01  0.70993319E+02                                 1.747395                            1.655583      -1.566971       2.137739                    0.992132       3.953855      11.786151       0.442736       1.415268      -0.677703      -0.019221       0.020548      -0.017683       0.033232      -0.006981      -0.002696      -0.003337      -0.004208       0.000778      -0.009249       0.001895       0.007355              1.812062       1.695703      -0.397325       0.184197       1.894793      -0.327612       1.845689           0.000000
          351              H      27.377278       8.072645      16.479411       0.081395       1.060948 0.88019565E+01  0.90219742E+02                                 1.826978                            1.813879      -1.500749       2.136952                    0.991450       4.350847      13.253707       0.426300       1.401744      -0.679757       0.025099      -0.023797       0.003594       0.034773      -0.006789       0.000851       0.001124       0.001415      -0.018349      -0.006774      -0.003112       0.009885              1.838794       1.930209      -0.128162       0.033101       1.996241      -0.113527       1.589931          -0.000002
          352              H      26.227764       8.960822      17.078128       0.086849       1.003118 0.76884766E+01  0.75881393E+02                                 1.747774                            1.688779      -1.203111       2.295418                    0.992728       3.942965      11.632700       0.446143       1.391031      -0.683800      -0.019688       0.011792       0.027873       0.036105       0.003452      -0.001048       0.002701       0.007566       0.001848      -0.006594       0.001780       0.004814              1.796538       1.795876       0.055087      -0.441731       1.667491       0.144866       1.926249          -0.000001
          353              H      26.155337       6.514291      17.060519       0.122842       0.896885 0.67025534E+01  0.64607699E+02                                 1.677813                            1.623758      -1.525484       2.157722                    0.991524       4.000673      12.079556       0.430753       1.475142      -0.666662       0.012978       0.008896       0.033745       0.037233       0.002268       0.007004       0.003915      -0.010241       0.018060      -0.011042      -0.000091       0.011133              1.722511       1.647746       0.274067       0.247427       1.658839       0.176915       1.860948           0.000000
          354              H      24.587975       3.494746      15.026640       0.111633       0.956411 0.67813243E+01  0.64511567E+02                                 1.657833                            1.562634      -0.989170       2.404032                    0.997702       3.598024      10.239780       0.476817       1.350303      -0.692622      -0.006302      -0.034395      -0.002126       0.035032       0.004068       0.006723       0.001516      -0.023011       0.003746      -0.015316       0.003004       0.012312              1.728884       1.613560       0.312499       0.084329       2.106423       0.241648       1.466670           0.000000
          355              H      24.177491       4.907205      13.262771       0.099677       1.018331 0.69600884E+01  0.66067353E+02                                 1.675454                            1.541647      -0.877687       2.451821                    0.998749       3.479355       9.614256       0.503904       1.280520      -0.708000      -0.019472      -0.013531      -0.029071       0.037515       0.006933       0.008234      -0.004471      -0.021165       0.018592      -0.019092       0.007732       0.011360              1.787795       1.708146       0.286786       0.474843       1.567124       0.405826       2.088115           0.000000
          356              H      24.789266       7.171621      13.333208       0.137942       1.087961 0.80796759E+01  0.78373306E+02                                 1.672275                            1.609523      -0.805413       2.511329                    0.999757       3.122962       8.288892       0.525170       1.202352      -0.730575      -0.006477       0.021231      -0.027984       0.035719       0.003311       0.007575      -0.005307      -0.016958       0.023951      -0.016125       0.003461       0.012664              1.666563       1.475856       0.019514       0.112202       1.619024      -0.310689       1.904809           0.000000
          357              H      29.956321      10.468430      12.734490       0.095572       0.998620 0.77631488E+01  0.76348807E+02                                 1.710003                            1.673296      -0.959021       2.415024                    0.996136       3.729061      10.771200       0.460472       1.352505      -0.692722      -0.017979      -0.016804      -0.027194       0.036676      -0.001716       0.009123       0.005294       0.001073       0.001386      -0.011166       0.000984       0.010181              1.734457       1.529466       0.170146       0.175786       1.619998       0.201925       2.053907          -0.000002
          358              H      30.721293      11.730224      13.271575       0.084322       1.061268 0.80595542E+01  0.80106459E+02                                 1.782883                            1.704242      -1.169207       2.313082                    0.993872       3.888834      11.336823       0.456002       1.351396      -0.692028       0.011466       0.031774      -0.002982       0.033911       0.001122      -0.001632      -0.001800       0.007060      -0.024965      -0.008788       0.000702       0.008086              1.853717       1.506386       0.310276      -0.128704       2.398684      -0.172835       1.656081          -0.000001
          359              H      25.982973      26.723927       7.991707       0.112768       0.984799 0.71391996E+01  0.68888025E+02                                 1.698561                            1.610686      -1.065268       2.371696                    0.996565       3.657898      10.530824       0.465810       1.362710      -0.690106       0.004325      -0.019940      -0.032732       0.038570      -0.007868       0.002820       0.008585      -0.002246       0.023936      -0.014728       0.001897       0.012831              1.770166       1.532331       0.011040       0.126142       1.583593       0.421784       2.194575           0.000000
          360              H      24.339156      28.334672       8.135517       0.107661       0.963660 0.67009780E+01  0.63499107E+02                                 1.664152                            1.552211      -0.915884       2.444974                    0.997951       3.532950      10.004884       0.479382       1.348326      -0.693513      -0.019238       0.009689      -0.029797       0.036767      -0.011666       0.005879       0.004425       0.004901       0.018611      -0.017212       0.006893       0.010318              1.764735       1.681229      -0.056187       0.527927       1.419724      -0.037769       2.193250           0.000000
          361              H       6.532885      21.857376       3.463171       0.116771       1.133349 0.83623014E+01  0.81688270E+02                                 1.694200                            1.615334      -0.906079       2.447600                    0.999067       3.269919       8.665572       0.535848       1.170119      -0.736696       0.011443       0.036022       0.006417       0.038337       0.000600       0.007157      -0.002121      -0.022058      -0.037458      -0.016895      -0.000528       0.017423              1.710054       1.556203       0.313168       0.132517       2.041651       0.239520       1.532308           0.000000
          362              H       4.515875      21.686596       2.353782       0.109953       1.036176 0.72153393E+01  0.67065976E+02                                 1.517738                            1.439214      -0.729129       2.532191                    0.999836       3.012855       7.468723       0.612119       1.076527      -0.761922      -0.016538       0.032194      -0.013529       0.038639       0.000916       0.013717      -0.002478      -0.008983      -0.043934      -0.022371       0.010271       0.012100              1.509440       1.416625      -0.289490       0.137402       1.738898      -0.170166       1.372796           0.000000
          363              H      33.636261      19.616695       2.030944       0.128967       1.084886 0.78076863E+01  0.75755409E+02                                 1.717610                            1.614931      -0.846254       2.487992                    0.999344       3.291119       8.992049       0.503962       1.252612      -0.716776      -0.032110       0.000726      -0.015011       0.035453      -0.001830       0.012499      -0.003327       0.003071      -0.034324      -0.017914       0.003436       0.014478              1.767226       2.194768       0.158965       0.426076       1.443012       0.114572       1.663897           0.000000
          364              H       6.670486      17.859787       3.812423       0.134631       0.916887 0.70726760E+01  0.68538316E+02                                 1.658539                            1.635039      -1.305866       2.267653                    0.994630       3.743160      11.035141       0.445916       1.417436      -0.678842       0.019046      -0.027524       0.014583       0.036510      -0.007212       0.006324      -0.006668      -0.014046      -0.028996      -0.013529      -0.004126       0.017654              1.651731       1.683451      -0.057251       0.126122       1.739481      -0.003864       1.532261           0.000000
          365              H       5.082611      16.071497       3.935688       0.093479       1.123073 0.85600792E+01  0.85751804E+02                                 1.812618                            1.726931      -0.962539       2.411462                    0.996401       3.698272      10.571640       0.467991       1.306482      -0.702953       0.001335      -0.008654       0.037430       0.038441      -0.005342       0.002720      -0.003169      -0.011267       0.012684      -0.010016       0.001022       0.008993              1.888073       1.628239       0.199603      -0.047496       1.507322       0.105557       2.528657          -0.000001
          366              H       5.909775      16.116883       2.600313       0.090913       1.096624 0.83248239E+01  0.82376037E+02                                 1.749445                            1.676013      -0.861715       2.452359                    0.998543       3.580429       9.996553       0.489180       1.265352      -0.712383       0.032948      -0.005970      -0.013517       0.036110      -0.005939      -0.003804      -0.004456       0.004716      -0.022997      -0.011484       0.001234       0.010250              1.823617       2.226598       0.137428      -0.358085       1.477048       0.144697       1.767204          -0.000002
          367              H       9.946562      19.955207      28.803016       0.166781       0.856517 0.64021117E+01  0.60828107E+02                                 1.620409                            1.579485      -1.382241       2.237606                    0.994846       3.719149      11.041725       0.441150       1.461299      -0.670214      -0.010534       0.004387      -0.007482       0.013645      -0.001092       0.001801       0.000608       0.002863      -0.011663      -0.004455       0.000410       0.004046              1.631089       1.571376      -0.071616       0.255023       1.467124      -0.219288       1.854767           0.000001
          368              H      11.091681      18.961815      29.210966       0.168690       0.868379 0.62222344E+01  0.58358726E+02                                 1.611775                            1.538557      -1.121487       2.370145                    0.996471       3.473090      10.051778       0.457757       1.426632      -0.678184       0.008250      -0.014248      -0.002816       0.016703      -0.000842      -0.000802       0.002053       0.004455       0.000545      -0.003493       0.000563       0.002930              1.676249       1.950766      -0.363061      -0.307944       1.624044       0.241781       1.453938           0.000000
          369              H       5.797163      16.001611       0.672090       0.159877       0.864363 0.60755866E+01  0.56151872E+02                                 1.555169                            1.480862      -0.910378       2.461308                    0.999156       3.313973       9.253192       0.489619       1.353543      -0.693188       0.002045       0.009260       0.011341       0.014783       0.003883       0.000865       0.002920      -0.001004      -0.002503      -0.004168      -0.001393       0.005561              1.607097       1.498781       0.318079       0.112448       1.679581       0.337934       1.642928          -0.000001
          370              H       3.385966      14.435097       5.282803       0.165338       0.989061 0.74616538E+01  0.72239893E+02                                 1.676122                            1.623566      -0.870322       2.481841                    0.998924       3.338207       9.387065       0.477560       1.324756      -0.700376       0.010699      -0.009935       0.007717       0.016515      -0.004583       0.002448      -0.000953      -0.000179      -0.006800      -0.004268      -0.002120       0.006389              1.712683       1.482747      -0.033051       0.200541       1.577379      -0.325200       2.077924           0.000001
          371              H      32.079112      14.923258       4.766262       0.167493       0.874885 0.64280287E+01  0.60593096E+02                                 1.602823                            1.552446      -1.023065       2.418351                    0.997126       3.410518       9.795810       0.462141       1.406004      -0.682772      -0.018405      -0.001195      -0.003151       0.018711       0.000826      -0.000000       0.002658       0.011799      -0.018361      -0.007613      -0.001406       0.009020              1.648921       2.082478       0.145284      -0.187161       1.404036       0.005162       1.460250          -0.000000
          372              H      33.325180      15.864993       4.654736       0.165673       0.839735 0.58866299E+01  0.54482795E+02                                 1.580754                            1.500295      -1.051888       2.404339                    0.997165       3.431437       9.884309       0.461526       1.433896      -0.676929       0.004539       0.015988      -0.005327       0.017453      -0.000041      -0.001668       0.002734      -0.009094      -0.003953      -0.004866      -0.001371       0.006237              1.637978       1.531533       0.392773      -0.039741       1.957934       0.091021       1.424467          -0.000001
          373              H      31.415074      11.779859       0.460778       0.168815       0.797139 0.58342380E+01  0.53744127E+02                                 1.510997                            1.482844      -0.971662       2.443006                    0.997275       3.367155       9.598395       0.470459       1.413311      -0.681064      -0.012777       0.007839      -0.008213       0.017092      -0.000886       0.006442      -0.002686       0.005961      -0.015110      -0.008619      -0.000349       0.008968              1.522855       1.805991      -0.056023       0.276583       1.269381      -0.063832       1.493192           0.000001
          374              H      31.947279      10.985208       1.702237       0.161408       0.906525 0.64587575E+01  0.60981066E+02                                 1.639501                            1.552725      -1.098407       2.376462                    0.996849       3.493713      10.056690       0.463435       1.399817      -0.683237      -0.000422      -0.006143       0.014193       0.015472       0.003662       0.000009      -0.002518       0.002434       0.009241      -0.005880       0.001388       0.004492              1.690218       1.416601       0.208077      -0.303906       1.629430      -0.369234       2.024624          -0.000001
          375              H       2.701743      11.036129       0.384471       0.168811       1.015726 0.76026112E+01  0.73684087E+02                                 1.689371                            1.627111      -0.912792       2.469713                    0.999117       3.243335       9.018563       0.483941       1.305878      -0.705428       0.016269      -0.004977      -0.007746       0.018694      -0.001902      -0.003477       0.004731       0.003619      -0.000758      -0.005861      -0.001024       0.006886              1.724158       1.760889      -0.173559      -0.435790       1.582586       0.240940       1.828999          -0.000000
          376              H      31.726351      11.610959       3.571762       0.091190       1.054545 0.82596013E+01  0.82710522E+02                                 1.783964                            1.732091      -1.165197       2.309203                    0.993578       3.926629      11.540357       0.449046       1.362114      -0.689736       0.007860      -0.033229      -0.002730       0.034255      -0.003402       0.002563       0.000869      -0.000488      -0.019614      -0.007458       0.000680       0.006778              1.801516       1.478222       0.035910      -0.106512       2.262692      -0.007568       1.663634          -0.000002
          377              H      31.715215      12.855198       4.537341       0.091406       0.998909 0.74557188E+01  0.72973570E+02                                 1.740224                            1.660282      -1.138237       2.325325                    0.994028       3.880450      11.376577       0.451361       1.386454      -0.684807       0.005665       0.012596       0.034277       0.036955      -0.003288       0.001166       0.004897       0.013883       0.007446      -0.010826       0.004384       0.006442              1.816089       1.506730       0.191204      -0.001797       1.574707       0.200555       2.366831          -0.000002
          378              H      29.949603      11.589509       5.315087       0.140740       0.849813 0.61264220E+01  0.57819301E+02                                 1.629703                            1.562038      -1.439890       2.208007                    0.992985       3.855725      11.569921       0.434543       1.493509      -0.663716       0.026897      -0.010410       0.019751       0.034956      -0.004217       0.001066      -0.008324       0.012793      -0.011949      -0.012775       0.002072       0.010703              1.681943       1.916655      -0.067319       0.268319       1.394116      -0.134525       1.735057           0.000000
          379              H      28.073141      13.389789       2.265736       0.131768       0.853903 0.59843580E+01  0.55003713E+02                                 1.525072                            1.460876      -0.822763       2.502291                    0.999584       3.304635       9.149267       0.498301       1.337335      -0.696495      -0.000896       0.017585      -0.027590       0.032730       0.000180       0.001214      -0.010366       0.009018       0.013588      -0.012968       0.002177       0.010791              1.553335       1.374377       0.036127      -0.066351       1.456403      -0.338842       1.829225           0.000000
          380              H       8.105981      16.910800      28.224843       0.088028       1.081956 0.84192472E+01  0.85097575E+02                                 1.839709                            1.766566      -1.402464       2.194942                    0.991472       4.125440      12.362467       0.435958       1.390010      -0.683153      -0.028970      -0.017470      -0.004387       0.034113       0.001609      -0.004145       0.005663      -0.002711      -0.017420      -0.010051       0.003235       0.006816              1.916276       2.321157       0.402743       0.053812       1.643685       0.140968       1.783986          -0.000001
          381              H       9.030995      18.160377      27.987117       0.092315       1.029434 0.82296196E+01  0.82684385E+02                                 1.780671                            1.749228      -1.368265       2.219413                    0.991031       4.032273      12.035676       0.437238       1.394263      -0.682831       0.007405       0.028664      -0.015117       0.033241      -0.000374      -0.005595      -0.004602      -0.001262      -0.004614      -0.007944       0.001241       0.006704              1.805194       1.572524       0.158234      -0.115012       1.996618      -0.163401       1.846440          -0.000001
          382              H      11.964833      15.021172      27.755260       0.141612       1.148743 0.88446480E+01  0.89329752E+02                                 1.833036                            1.757023      -1.338785       2.263760                    0.993315       3.597721      10.326284       0.463324       1.308898      -0.702630       0.017795      -0.010781       0.029813       0.036356      -0.002806       0.003693      -0.005822      -0.000201       0.027474      -0.007601      -0.004859       0.012460              1.847469       2.039149      -0.294939       0.322578       1.601290      -0.075480       1.901969           0.000000
          383              H      11.380470      14.863334      23.787288       0.108166       1.179566 0.88751487E+01  0.88352419E+02                                 1.757179                            1.675886      -1.059010       2.366073                    0.997619       3.465545       9.393794       0.518464       1.186710      -0.731161       0.008221      -0.011949      -0.034823       0.037723      -0.007555       0.002768       0.004930       0.001652       0.050317      -0.016894      -0.000863       0.017757              1.779932       1.641431      -0.201552      -0.105103       1.622134       0.273588       2.076230           0.000000
          384              H       9.611998      16.292823      23.989796       0.097166       1.003827 0.69685745E+01  0.66420537E+02                                 1.677465                            1.556322      -0.951106       2.413152                    0.997728       3.602140      10.098884       0.493016       1.303426      -0.702189      -0.016338       0.012599      -0.027582       0.034445      -0.013754       0.002799       0.004704       0.007097       0.014354      -0.017898       0.006013       0.011885              1.761026       1.774850      -0.155193       0.473359       1.409438      -0.209051       2.098790           0.000001
          385              H       8.907204      17.018054      26.073568       0.122574       0.932101 0.66344182E+01  0.63286193E+02                                 1.676603                            1.581008      -1.284206       2.274359                    0.994002       3.752776      10.985062       0.454468       1.412852      -0.679233      -0.028352       0.019198      -0.001747       0.034285      -0.013711       0.003652       0.000466       0.005790       0.015121      -0.016861       0.004459       0.012402              1.746107       2.062284      -0.468400      -0.130531       1.595595       0.135603       1.580443           0.000000
          386              H      10.722918      28.377877       8.126712       0.134182       1.093293 0.83965602E+01  0.83902846E+02                                 1.777878                            1.714020      -1.411209       2.217501                    0.993148       3.693264      10.623998       0.467164       1.312084      -0.700580       0.020800      -0.029019       0.002766       0.035811      -0.007335       0.005676       0.000859      -0.009398      -0.036719      -0.014760      -0.000223       0.014983              1.781405       1.820184      -0.132388       0.083106       2.052865      -0.182090       1.471167           0.000000
          387              H       7.431483      30.345071       6.973300       0.128881       1.148460 0.83015254E+01  0.80773227E+02                                 1.703219                            1.604427      -0.899695       2.460367                    0.998985       3.179368       8.350131       0.541357       1.162822      -0.739435      -0.031604       0.002877      -0.011146       0.033635      -0.002702       0.009102      -0.003377       0.003994      -0.042385      -0.017515       0.003741       0.013774              1.715105       2.235866      -0.041902       0.230214       1.467473      -0.064252       1.441975           0.000000
          388              H       3.503580       2.665402       7.005584       0.111461       1.086743 0.73168982E+01  0.68227942E+02                                 1.568721                            1.447586      -0.728884       2.531835                    0.999819       3.023450       7.499777       0.611615       1.073972      -0.762600      -0.016976       0.033257      -0.009382       0.038500       0.001458       0.009013      -0.004517      -0.003950      -0.060075      -0.023308       0.010675       0.012633              1.640752       1.502828      -0.407061       0.128674       2.061371      -0.290744       1.358057           0.000001
          389              H       5.726542       2.685041       7.648325       0.118958       1.143358 0.83191525E+01  0.80705251E+02                                 1.667569                            1.582266      -0.937786       2.435033                    0.998660       3.203039       8.304542       0.559464       1.128525      -0.747597       0.017075       0.035196      -0.000030       0.039120       0.002705       0.002627      -0.003228      -0.013969      -0.060007      -0.020628       0.002942       0.017686              1.674417       1.632240       0.283473       0.003247       2.027452      -0.080461       1.363560           0.000000
          390              H       9.335128      26.517243       7.774525       0.084386       1.209756 0.96221985E+01  0.98285604E+02                                 1.840776                            1.782792      -0.880538       2.447737                    0.997741       3.627103      10.140262       0.484097       1.238677      -0.719386       0.024342      -0.018053      -0.023179       0.038154      -0.005405      -0.010423      -0.004044      -0.000398      -0.008504      -0.014169       0.003972       0.010197              1.868571       1.865547      -0.080629      -0.283791       1.952141       0.358578       1.788024          -0.000001
          391              H       9.013674      27.251083       9.124575       0.075249       1.095939 0.87340769E+01  0.89251401E+02                                 1.858771                            1.800124      -1.492645       2.139473                    0.990583       4.343320      13.162639       0.430813       1.391295      -0.681789       0.009104       0.009564       0.029577       0.032390      -0.001362       0.002845       0.000859      -0.009502       0.014867      -0.008083       0.002404       0.005678              1.899135       1.800594       0.247913       0.234797       1.734076       0.282929       2.162733          -0.000002
          392              H       7.687673      24.194004       5.837497       0.171227       0.968760 0.68824163E+01  0.64198862E+02                                 1.553747                            1.482945      -0.800080       2.523533                    0.999785       2.993016       7.815099       0.547999       1.198230      -0.730486      -0.015552      -0.005478      -0.007682       0.018191       0.004645       0.002959       0.001878       0.009246       0.000955      -0.006771      -0.001189       0.007960              1.590875       1.407132       0.256865       0.238990       1.590234       0.348884       1.775260           0.000000
          393              H       8.493531      25.487741       6.207294       0.167667       0.968561 0.67230154E+01  0.61944699E+02                                 1.509006                            1.429090      -0.885927       2.477834                    0.999475       2.964195       7.531924       0.583552       1.139164      -0.744565       0.000239       0.019223      -0.001077       0.019255       0.001300      -0.003622      -0.001915      -0.007055      -0.007673      -0.006051       0.000134       0.005917              1.536097       1.250500       0.275670      -0.082603       1.983742      -0.086974       1.374050          -0.000000
          394              H       8.983974      24.086885       6.709160       0.160819       0.997242 0.74808391E+01  0.72004083E+02                                 1.626520                            1.577796      -1.113937       2.354855                    0.998268       3.379698       9.277587       0.509937       1.247908      -0.715539       0.011263      -0.006023       0.010950       0.016823      -0.000313       0.000977      -0.001644       0.010611       0.003311      -0.006227       0.001180       0.005046              1.620437       1.749397      -0.336419       0.012516       1.756270       0.004792       1.355646           0.000001
          395              H       5.178461      21.956080       9.465022       0.157899       0.967713 0.72135184E+01  0.70304535E+02                                 1.736809                            1.659954      -1.314025       2.271828                    0.994634       3.700404      10.968849       0.438726       1.432440      -0.676519       0.007900      -0.011258      -0.008990       0.016431      -0.001858      -0.004686       0.001751      -0.009174      -0.012502      -0.008096       0.000389       0.007706              1.798644       1.529367      -0.218979      -0.242400       2.163517       0.462761       1.703049          -0.000001
          396              H      35.048699      22.739057      10.806267       0.164046       0.884987 0.67673197E+01  0.64780544E+02                                 1.624447                            1.600722      -1.147635       2.352214                    0.996767       3.562386      10.396528       0.450642       1.419863      -0.679380       0.003015       0.000458       0.015867       0.016158      -0.000271      -0.001520      -0.005555      -0.003618       0.016146      -0.005391      -0.003341       0.008732              1.618942       1.326032       0.009195      -0.004359       1.442557       0.075938       2.088237           0.000000
          397              H      34.050395      22.932536       9.611767       0.166928       0.955166 0.73333461E+01  0.71101005E+02                                 1.671249                            1.637092      -1.012825       2.418614                    0.997291       3.426254       9.825765       0.460953       1.370489      -0.690449      -0.014201       0.006756      -0.007480       0.017414      -0.005205       0.006462      -0.002693       0.005200      -0.005271      -0.006318      -0.004273       0.010592              1.677906       2.239514      -0.035766       0.093080       1.455831       0.049542       1.338373           0.000001
          398              H       6.587973      27.337077      11.299329       0.156456       0.837384 0.62109035E+01  0.57846688E+02                                 1.534112                            1.508348      -0.856009       2.486797                    0.999052       3.370206       9.514715       0.478743       1.373662      -0.689118      -0.000729      -0.009729       0.014606       0.017565       0.002562      -0.000968      -0.003990      -0.010575       0.022227      -0.009580      -0.000079       0.009659              1.534282       1.359627       0.063645      -0.049744       1.378345       0.016903       1.864875           0.000000
          399              H       7.487418      27.945888      10.166461       0.160323       0.881704 0.63577857E+01  0.60053240E+02                                 1.636339                            1.561849      -1.138974       2.357921                    0.996144       3.561480      10.401154       0.450684       1.438810      -0.675606       0.014082       0.005440      -0.008711       0.017429       0.006197      -0.003780       0.001464      -0.000785      -0.009545      -0.007787      -0.000242       0.008029              1.685504       2.074623       0.352944      -0.206464       1.590167       0.031576       1.391723          -0.000001
          400              H      36.017525      28.047856      10.072545       0.165645       0.908043 0.67051169E+01  0.64031767E+02                                 1.653770                            1.592217      -1.143818       2.355499                    0.996003       3.549994      10.345165       0.452364       1.417847      -0.679678      -0.011850       0.004330      -0.009682       0.015903      -0.000253       0.003965      -0.000008       0.004475      -0.004856      -0.003892      -0.001430       0.005322              1.698208       2.002161      -0.487528       0.101051       1.790310      -0.058216       1.302154           0.000001
          401              H      35.884584      22.933909      14.052256       0.123549       0.926645 0.66230221E+01  0.62550930E+02                                 1.620394                            1.543747      -0.937965       2.441123                    0.998184       3.464817       9.782199       0.480619       1.349358      -0.693670       0.027963      -0.015810      -0.003979       0.032368      -0.012071      -0.005601      -0.006170       0.010496       0.001624      -0.017253       0.004191       0.013062              1.654913       1.922264      -0.355434      -0.084786       1.645443       0.020751       1.397033           0.000000
          402              H      34.735594      22.487692      15.933521       0.102949       1.077224 0.75048351E+01  0.71748704E+02                                 1.674255                            1.555163      -0.683394       2.548349                    0.999883       3.265181       8.715216       0.530141       1.208487      -0.726775       0.014590      -0.022256       0.026342       0.037444      -0.009849      -0.005808      -0.013685       0.008950       0.012129      -0.021360       0.007829       0.013531              1.771973       1.546493      -0.324490       0.289003       1.983396      -0.493704       1.786029           0.000000
          403              H      32.660489      23.430191      16.315057       0.119308       1.165507 0.86451560E+01  0.84990574E+02                                 1.717666                            1.637310      -0.936166       2.437432                    0.998674       3.243624       8.568479       0.535782       1.162841      -0.739288      -0.020939      -0.014233       0.031393       0.040331      -0.003512      -0.007072      -0.016398       0.006893       0.014489      -0.020118       0.002505       0.017613              1.715989       1.670732       0.038553      -0.313428       1.552646      -0.265331       1.924590           0.000000
          404              H      33.040988      25.563007      12.942868       0.130697       0.989746 0.72626491E+01  0.70993414E+02                                 1.747396                            1.655584      -1.566972       2.137738                    0.992132       3.953857      11.786158       0.442736       1.415268      -0.677703      -0.017566       0.020265      -0.019625       0.033232      -0.004507      -0.003111      -0.006231      -0.003044       0.002426      -0.009249       0.001895       0.007355              1.812062       1.793013      -0.353831       0.161014       1.877047      -0.394226       1.766128           0.000000
          405              H       6.796215      21.708946       8.299871       0.081396       1.060941 0.88018844E+01  0.90218828E+02                                 1.826972                            1.813873      -1.500745       2.136956                    0.991450       4.350827      13.253638       0.426300       1.401747      -0.679756       0.004355      -0.020245       0.027935       0.034773       0.001295       0.001256      -0.006590      -0.005248       0.016638      -0.006773      -0.003112       0.009885              1.838787       1.581070      -0.060774       0.083677       1.983393      -0.131113       1.951899          -0.000002
          406              H       7.312578      22.311903       6.943951       0.086849       1.003115 0.76884456E+01  0.75881000E+02                                 1.747770                            1.688776      -1.203103       2.295423                    0.992728       3.942953      11.632653       0.446144       1.391030      -0.683800       0.025541       0.004048      -0.025195       0.036105       0.002443      -0.000502       0.004254       0.004851       0.007516      -0.006593       0.001780       0.004813              1.796534       1.814742       0.056663      -0.445225       1.666394       0.139824       1.908467          -0.000001
          407              H       6.934991      19.917620       7.284398       0.122845       0.896880 0.67025038E+01  0.64607131E+02                                 1.677809                            1.623755      -1.525490       2.157721                    0.991524       4.000665      12.079542       0.430752       1.475146      -0.666661       0.036369       0.004891       0.006300       0.037234       0.003943       0.003789      -0.000950       0.008006      -0.030219      -0.011042      -0.000091       0.011132              1.722508       1.994507       0.209006       0.196918       1.670951       0.192240       1.502065           0.000000
          408              H       4.257045      17.088222       6.553611       0.111633       0.956411 0.67813272E+01  0.64511607E+02                                 1.657833                            1.562634      -0.989172       2.404031                    0.997702       3.598027      10.239792       0.476817       1.350303      -0.692621      -0.008032      -0.034098      -0.000096       0.035032       0.003918       0.003972      -0.001056      -0.006571      -0.043065      -0.015316       0.003004       0.012312              1.728884       1.593667       0.383669       0.077385       2.082636       0.163326       1.510350           0.000000
          409              H      32.759741      18.702390       6.172075       0.099676       1.018333 0.69601038E+01  0.66067536E+02                                 1.675456                            1.541649      -0.877689       2.451820                    0.998749       3.479359       9.614270       0.503903       1.280520      -0.708000      -0.033565      -0.011118      -0.012534       0.037515      -0.002254       0.005917       0.002459      -0.002551      -0.052410      -0.019092       0.007732       0.011360              1.787797       2.349497       0.400616       0.347262       1.509348       0.165268       1.504547           0.000000
          410              H      33.253953      20.986935       6.380452       0.137942       1.087963 0.80796888E+01  0.78373462E+02                                 1.672277                            1.609524      -0.805415       2.511328                    0.999757       3.122963       8.288896       0.525170       1.202352      -0.730575      -0.025365       0.024465      -0.005822       0.035719      -0.004450       0.005077       0.000013       0.001979      -0.045119      -0.016125       0.003461       0.012664              1.666565       1.838426      -0.322220       0.099334       1.725416       0.019647       1.435851           0.000000
          411              H      34.011189      25.038764      10.955947       0.095572       0.998620 0.77631523E+01  0.76348851E+02                                 1.710003                            1.673296      -0.959022       2.415023                    0.996136       3.729063      10.771207       0.460472       1.352505      -0.692722      -0.031949      -0.014412      -0.010803       0.036676       0.005429       0.007299      -0.003685       0.008170      -0.004430      -0.011166       0.000984       0.010181              1.734458       2.152281       0.165407       0.068714       1.603364       0.100699       1.447728          -0.000002
          412              H      34.843696      26.288995      11.413790       0.084322       1.061269 0.80595650E+01  0.80106588E+02                                 1.782884                            1.704243      -1.169208       2.313082                    0.993872       3.888836      11.336828       0.456002       1.351396      -0.692028       0.003548       0.033130       0.006308       0.033911      -0.000015       0.001364       0.002308      -0.010167       0.021502      -0.008788       0.000702       0.008086              1.853718       1.591414      -0.017707      -0.095557       2.508503       0.189245       1.461236          -0.000001
          413              H      25.950222      11.464953       5.050947       0.112768       0.984799 0.71391944E+01  0.68887965E+02                                 1.698560                            1.610686      -1.065267       2.371697                    0.996565       3.657896      10.530819       0.465809       1.362711      -0.690106      -0.034033      -0.013372       0.012274       0.038570       0.005002      -0.001729      -0.008838       0.018046      -0.007781      -0.014728       0.001897       0.012831              1.770166       2.322488       0.306585      -0.053703       1.459227      -0.052934       1.528782           0.000000
          414              H      26.042318      12.778487       3.157942       0.107661       0.963661 0.67009853E+01  0.63499194E+02                                 1.664153                            1.552212      -0.915884       2.444974                    0.997951       3.532950      10.004885       0.479382       1.348326      -0.693513      -0.030929       0.011691      -0.016079       0.036767       0.000802       0.002498      -0.011438       0.018460       0.005138      -0.017212       0.006893       0.010318              1.764735       2.323604      -0.106731       0.424155       1.418202      -0.089745       1.552400           0.000000
          415              H       7.590942       5.328275      21.128277       0.116771       1.133349 0.83623032E+01  0.81688305E+02                                 1.694202                            1.615335      -0.906079       2.447601                    0.999067       3.269920       8.665580       0.535848       1.170121      -0.736696       0.013316       0.009330       0.034718       0.038337       0.008038       0.002114      -0.000807      -0.002478       0.051773      -0.016895      -0.000528       0.017423              1.710056       1.668468       0.157127       0.347038       1.499109       0.235566       1.962589           0.000000
          416              H       6.144232       3.529611      21.119473       0.109953       1.036177 0.72153528E+01  0.67066132E+02                                 1.517739                            1.439215      -0.729129       2.532190                    0.999836       3.012858       7.468732       0.612118       1.076527      -0.761922      -0.011404      -0.014826       0.033810       0.038639       0.015858       0.001204      -0.001296      -0.007508       0.035911      -0.022371       0.010271       0.012100              1.509441       1.365545       0.102908      -0.160864       1.382885      -0.283211       1.779893           0.000001
          417              H      10.449061      32.336687      19.117877       0.128966       1.084888 0.78077047E+01  0.75755628E+02                                 1.717612                            1.614932      -0.846255       2.487991                    0.999344       3.291122       8.992058       0.503962       1.252612      -0.716776      -0.019956      -0.029160       0.002885       0.035453       0.014628      -0.001552      -0.003403      -0.010169       0.014431      -0.017914       0.003436       0.014478              1.767228       1.854247       0.502867       0.093277       2.032558       0.081202       1.414879           0.000000
          418              H       7.385862       5.502991      17.122152       0.134631       0.916886 0.70726741E+01  0.68538298E+02                                 1.658539                            1.635039      -1.305867       2.267653                    0.994630       3.743160      11.035143       0.445916       1.417437      -0.678842       0.013521       0.017008      -0.029342       0.036511       0.006404      -0.004626      -0.007375      -0.004953       0.039938      -0.013529      -0.004126       0.017654              1.651731       1.578458       0.134509       0.012900       1.640470      -0.078160       1.736265           0.000000
          419              H       6.983611       3.960881      15.334803       0.093479       1.123072 0.85600733E+01  0.85751734E+02                                 1.812618                            1.726931      -0.962540       2.411462                    0.996401       3.698270      10.571635       0.467990       1.306483      -0.702953       0.035501      -0.004724      -0.013968       0.038441      -0.000028      -0.004051      -0.005068       0.011703       0.013319      -0.010016       0.001022       0.008993              1.888073       2.505584      -0.168391      -0.009639       1.660182       0.208993       1.498452          -0.000002
          420              H       5.827231       4.998069      15.572530       0.090913       1.096624 0.83248262E+01  0.82376059E+02                                 1.749444                            1.676013      -0.861714       2.452359                    0.998543       3.580430       9.996553       0.489181       1.265351      -0.712383      -0.008473       0.034878      -0.003956       0.036110      -0.001874      -0.003821      -0.004751      -0.017163       0.007673      -0.011484       0.001234       0.010250              1.823616       1.703304      -0.244893       0.127487       2.325796       0.168597       1.441750          -0.000002
          421              H      32.610986       4.507859      15.587204       0.166780       0.856518 0.64021246E+01  0.60828253E+02                                 1.620410                            1.579486      -1.382240       2.237607                    0.994846       3.719152      11.041732       0.441150       1.461297      -0.670214      -0.008450      -0.009241       0.005421       0.013645       0.002696       0.000967      -0.001526      -0.005518       0.000740      -0.004455       0.000410       0.004046              1.631090       1.858477       0.192855      -0.279895       1.496923      -0.061334       1.537870           0.000000
          422              H      33.060739       5.592637      14.545318       0.168690       0.868379 0.62222301E+01  0.58358680E+02                                 1.611775                            1.538557      -1.121487       2.370145                    0.996471       3.473090      10.051780       0.457757       1.426633      -0.678184      -0.003382       0.008949      -0.013692       0.016703      -0.000627       0.001466      -0.000979      -0.001949      -0.008558      -0.003493       0.000563       0.002930              1.676249       1.419844      -0.266238       0.199208       2.057496      -0.353480       1.551407           0.000000
          423              H       3.911171       5.211873      15.736883       0.159877       0.864363 0.60755869E+01  0.56151881E+02                                 1.555169                            1.480862      -0.910379       2.461308                    0.999156       3.313973       9.253195       0.489618       1.353544      -0.693188       0.012724      -0.000104       0.007525       0.014783       0.001316       0.003632       0.003149       0.001057       0.000145      -0.004168      -0.001393       0.005561              1.607097       1.785679       0.108076       0.374736       1.453363       0.238693       1.582251          -0.000001
          424              H       7.778277       2.103491      13.521041       0.165339       0.989059 0.74616412E+01  0.72239747E+02                                 1.676121                            1.623565      -0.870322       2.481841                    0.998924       3.338204       9.387058       0.477560       1.324757      -0.700375       0.007918       0.009499      -0.010945       0.016515       0.002244      -0.001234      -0.004749      -0.002139       0.004267      -0.004268      -0.002120       0.006389              1.712682       2.024981       0.100830      -0.388066       1.432325       0.003884       1.680741           0.000001
          425              H      12.186146      30.459468      14.078670       0.167493       0.874885 0.64280285E+01  0.60593098E+02                                 1.602823                            1.552446      -1.023066       2.418351                    0.997126       3.410518       9.795813       0.462140       1.406005      -0.682772      -0.006349      -0.017585      -0.000727       0.018711       0.002483       0.003111       0.000297      -0.013361      -0.011001      -0.007613      -0.001406       0.009020              1.648922       1.423633      -0.051420       0.025780       2.119400       0.168857       1.403733          -0.000000
          426              H      12.421682      31.683341      15.026640       0.165673       0.839735 0.58866274E+01  0.54482768E+02                                 1.580754                            1.500295      -1.051888       2.404339                    0.997165       3.431436       9.884307       0.461525       1.433897      -0.676929      -0.002154       0.004974       0.016590       0.017453      -0.002142       0.003535      -0.000402       0.002187       0.012865      -0.004866      -0.001371       0.006237              1.637978       1.469375       0.028030       0.227659       1.523756       0.361156       1.920802          -0.000000
          427              H       7.427454      30.600520      11.589883       0.168815       0.797138 0.58342350E+01  0.53744094E+02                                 1.510997                            1.482843      -0.971662       2.443006                    0.997275       3.367155       9.598395       0.470459       1.413311      -0.681064      -0.009051      -0.011414       0.008942       0.017092       0.007755      -0.002197      -0.001457      -0.006413       0.000629      -0.008619      -0.000349       0.008968              1.522855       1.568203       0.306308      -0.107907       1.708073      -0.078284       1.292288           0.000001
          428              H       8.615003      30.937144      10.624304       0.161408       0.906525 0.64587588E+01  0.60981082E+02                                 1.639501                            1.552725      -1.098408       2.376462                    0.996849       3.493713      10.056690       0.463435       1.399817      -0.683237       0.012898      -0.002636      -0.008128       0.015472       0.000080      -0.002589       0.004118       0.002774      -0.005748      -0.005880       0.001388       0.004492              1.690219       1.806750      -0.337476      -0.362266       1.520726       0.315437       1.743180          -0.000001
          429              H       2.401585       2.329873      10.864965       0.168811       1.015726 0.76026104E+01  0.73684077E+02                                 1.689371                            1.627111      -0.912792       2.469714                    0.999117       3.243335       9.018563       0.483941       1.305878      -0.705428      -0.005518       0.017451      -0.003806       0.018694      -0.003359       0.004034      -0.002091      -0.003288      -0.009015      -0.005861      -0.001024       0.006886              1.724158       1.737163      -0.452221       0.174516       1.916437      -0.140279       1.518873          -0.000000
          430              H      10.490178      30.391947      10.973556       0.091190       1.054545 0.82596015E+01  0.82710522E+02                                 1.783964                            1.732091      -1.165197       2.309203                    0.993578       3.926629      11.540356       0.449046       1.362114      -0.689736      -0.006066       0.009013      -0.032487       0.034255       0.003443       0.001606      -0.004065      -0.007226       0.009164      -0.007458       0.000680       0.006778              1.801516       1.635049      -0.127062       0.085808       1.517134       0.036962       2.252364          -0.000002
          431              H      11.607136      30.189410      12.065335       0.091407       0.998908 0.74557124E+01  0.72973497E+02                                 1.740223                            1.660282      -1.138237       2.325325                    0.994028       3.880449      11.376576       0.451361       1.386455      -0.684807       0.036180      -0.000447       0.007514       0.036955       0.000980       0.002546      -0.003907      -0.001474      -0.028079      -0.010826       0.004384       0.006442              1.816089       2.390562      -0.125495       0.109854       1.523794       0.173408       1.533912          -0.000002
          432              H      11.887600      28.350088      10.700611       0.140740       0.849812 0.61264176E+01  0.57819250E+02                                 1.629702                            1.562038      -1.439890       2.208007                    0.992985       3.855724      11.569918       0.434543       1.493509      -0.663716       0.022322       0.023467      -0.013153       0.034956       0.002875      -0.008652      -0.002908      -0.013621      -0.006053      -0.012775       0.002072       0.010703              1.681942       1.781070       0.279001      -0.192860       1.825092      -0.073869       1.439665           0.000000
          433              H       8.853029      26.965880      12.922323       0.131768       0.853903 0.59843631E+01  0.55003771E+02                                 1.525073                            1.460876      -0.822763       2.502291                    0.999584       3.304636       9.149270       0.498301       1.337335      -0.696495      -0.024558       0.003296       0.021384       0.032730       0.001310      -0.011383       0.001952      -0.000044      -0.010728      -0.012968       0.002177       0.010791              1.553335       1.694546      -0.115256      -0.364910       1.404458       0.108466       1.561002           0.000000
          434              H      31.303185       2.864408      12.658183       0.088028       1.081956 0.84192552E+01  0.85097667E+02                                 1.839710                            1.766567      -1.402464       2.194942                    0.991472       4.125440      12.362464       0.435958       1.390009      -0.683154      -0.011654      -0.027396      -0.016653       0.034113      -0.002730       0.007137       0.001001      -0.007786       0.007293      -0.010051       0.003235       0.006816              1.916276       1.872638       0.188193       0.179336       2.269863       0.365734       1.606328          -0.000001
          435              H      31.405267       3.785405      13.928991       0.092315       1.029435 0.82296363E+01  0.82684591E+02                                 1.780673                            1.749230      -1.368265       2.219413                    0.991031       4.032276      12.035686       0.437238       1.394262      -0.682831      -0.009415       0.009125       0.030546       0.033241      -0.004785      -0.003859       0.001105      -0.006482       0.007961      -0.007944       0.001241       0.006704              1.805196       1.766060      -0.124096      -0.103967       1.609345       0.193503       2.040181          -0.000001
          436              H      31.227468       6.792375      10.856160       0.141612       1.148744 0.88446587E+01  0.89329877E+02                                 1.833037                            1.757024      -1.338784       2.263760                    0.993315       3.597721      10.326281       0.463324       1.308897      -0.702630       0.030547       0.012824      -0.014973       0.036356       0.001087      -0.007978      -0.001992       0.013374      -0.007591      -0.007601      -0.004859       0.012460              1.847469       1.970853       0.288304      -0.170752       1.942427      -0.314114       1.629127           0.000000
          437              H      27.236312       6.882848      11.272915       0.108167       1.179564 0.88751320E+01  0.88352217E+02                                 1.757178                            1.675885      -1.059009       2.366074                    0.997619       3.465542       9.393786       0.518464       1.186711      -0.731161      -0.034277       0.014209      -0.006796       0.037723      -0.002637      -0.000331      -0.007934       0.024861      -0.030239      -0.016894      -0.000863       0.017757              1.779931       2.086321      -0.209275       0.163375       1.700049      -0.214917       1.553421           0.000000
          438              H      27.338824       5.071091      12.658183       0.097167       1.003828 0.69685825E+01  0.66420635E+02                                 1.677466                            1.556323      -0.951108       2.413151                    0.997728       3.602141      10.098890       0.493016       1.303426      -0.702189      -0.027866      -0.011804       0.016450       0.034445      -0.000051       0.000568      -0.014315       0.005000      -0.021184      -0.017898       0.006013       0.011885              1.761027       2.165937       0.379032      -0.331991       1.633597      -0.168303       1.483547           0.000001
          439              H      29.355462       4.010766      13.074938       0.122574       0.932101 0.66344197E+01  0.63286213E+02                                 1.676604                            1.581009      -1.284206       2.274359                    0.994002       3.752776      10.985064       0.454468       1.412852      -0.679233      -0.003756      -0.028121       0.019249       0.034285       0.000779      -0.003411      -0.013716       0.005407      -0.015991      -0.016861       0.004459       0.012402              1.746108       1.566650      -0.111937       0.055182       2.115144      -0.460563       1.556530           0.000000
          440              H      13.774524       8.520566      26.907077       0.134182       1.093292 0.83965469E+01  0.83902691E+02                                 1.777877                            1.714019      -1.411212       2.217500                    0.993148       3.693266      10.624007       0.467163       1.312085      -0.700580       0.002078       0.020747      -0.029115       0.035811       0.006449       0.002696      -0.008657      -0.009166       0.030277      -0.014760      -0.000223       0.014983              1.781405       1.463335       0.124217      -0.114208       1.788108      -0.125526       2.092771           0.000000
          441              H      12.374083       5.421011      29.020198       0.128881       1.148459 0.83015218E+01  0.80773195E+02                                 1.703220                            1.604427      -0.899693       2.460368                    0.998985       3.179367       8.350133       0.541356       1.162823      -0.739435      -0.015795      -0.029360       0.004457       0.033635       0.012077      -0.001160      -0.003848      -0.016668       0.016896      -0.017515       0.003741       0.013774              1.715106       1.521036       0.344141      -0.069706       2.138979      -0.063857       1.485303           0.000000
          442              H       7.803342       2.218524       1.625929       0.111461       1.086745 0.73169087E+01  0.68228071E+02                                 1.568723                            1.447588      -0.728884       2.531835                    0.999819       3.023452       7.499786       0.611614       1.073973      -0.762599      -0.007283      -0.015976       0.034263       0.038500       0.013381       0.000266       0.000098      -0.020978       0.037832      -0.023308       0.010675       0.012633              1.640754       1.318516       0.100108      -0.246689       1.473955      -0.385271       2.129791           0.000000
          443              H       8.808163       4.301794       1.552557       0.118958       1.143360 0.83191707E+01  0.80705483E+02                                 1.667572                            1.582269      -0.937788       2.435032                    0.998660       3.203043       8.304559       0.559463       1.128526      -0.747597       0.007862       0.015978       0.034832       0.039120       0.006674       0.002548       0.001894      -0.019861       0.051410      -0.020628       0.002942       0.017686              1.674420       1.377008       0.087843       0.064753       1.609645       0.273023       2.036606           0.000000
          444              H      12.932020       7.256830      25.116794       0.084410       1.209766 0.96223701E+01  0.98288470E+02                                 1.840842                            1.782852      -0.880701       2.447674                    0.997739       3.627123      10.140603       0.484067       1.238740      -0.719372      -0.021049       0.028290      -0.014503       0.038128      -0.009621      -0.003830      -0.003249      -0.012196       0.008031      -0.014171       0.003964       0.010207              1.868639       1.795872      -0.280534       0.355280       1.963723      -0.100202       1.846323          -0.000001
          445              H      14.298954       6.696661      25.648009       0.075250       1.095938 0.87340600E+01  0.89251193E+02                                 1.858770                            1.800123      -1.492646       2.139472                    0.990582       4.343319      13.162637       0.430813       1.391296      -0.681788       0.031745       0.003801       0.005193       0.032391       0.000412       0.000136      -0.001807       0.013411       0.006252      -0.008082       0.002404       0.005678              1.899134       2.311486       0.180660       0.242555       1.723753       0.172960       1.662165          -0.000002
          446              H      10.434118       6.013077      23.097589       0.171226       0.968764 0.68824524E+01  0.64199289E+02                                 1.553752                            1.482949      -0.800084       2.523530                    0.999785       2.993024       7.815128       0.547998       1.198231      -0.730486      -0.010896      -0.013913      -0.004311       0.018191       0.004012       0.001759       0.003928      -0.001110      -0.015638      -0.006770      -0.001189       0.007960              1.590881       1.948904       0.180819       0.340558       1.329337       0.164555       1.494401           0.000000
          447              H      11.114910       6.714100      24.324373       0.167666       0.968564 0.67230463E+01  0.61945063E+02                                 1.509011                            1.429093      -0.885933       2.477830                    0.999475       2.964204       7.531955       0.583551       1.139164      -0.744565       0.001726      -0.000053       0.019177       0.019255      -0.003086      -0.000467       0.001915      -0.002923       0.015601      -0.006052       0.000134       0.005917              1.536102       1.344789      -0.058076       0.051757       1.267627       0.279992       1.995891          -0.000000
          448              H      11.487791       7.147837      22.865733       0.160818       0.997243 0.74808508E+01  0.72004229E+02                                 1.626522                            1.577797      -1.113939       2.354854                    0.998268       3.379703       9.277605       0.509937       1.247909      -0.715539       0.011724       0.009420      -0.007541       0.016824       0.001578      -0.002609      -0.000011      -0.003409      -0.015727      -0.006227       0.001180       0.005046              1.620439       1.364266       0.029749       0.004463       1.750501      -0.340336       1.746550           0.000001
          449              H      13.230197       2.988626      20.359336       0.157898       0.967715 0.72135380E+01  0.70304765E+02                                 1.736810                            1.659956      -1.314023       2.271828                    0.994634       3.700408      10.968859       0.438726       1.432438      -0.676519      -0.009037       0.009563      -0.009842       0.016431      -0.004469       0.002984      -0.001690      -0.004148       0.017832      -0.008096       0.000389       0.007706              1.798646       1.745586      -0.308498       0.471291       1.628668      -0.265019       2.021683          -0.000001
          450              H      19.690619      32.187400      20.940444       0.164047       0.884986 0.67673040E+01  0.64780355E+02                                 1.624446                            1.600720      -1.147634       2.352215                    0.996767       3.562380      10.396507       0.450642       1.419863      -0.679380       0.016050       0.000311      -0.001838       0.016158      -0.002814      -0.006137       0.001002       0.006672       0.002508      -0.005391      -0.003341       0.008732              1.618941       2.073538      -0.130969      -0.017561       1.348966       0.012876       1.434318           0.000000
          451              H      18.384653      31.398168      21.304371       0.166929       0.955162 0.73333054E+01  0.71100509E+02                                 1.671245                            1.637088      -1.012820       2.418617                    0.997291       3.426245       9.825731       0.460954       1.370489      -0.690449      -0.008730      -0.012913       0.007765       0.017414       0.006320      -0.003565      -0.005562      -0.001909      -0.002858      -0.006318      -0.004273       0.010591              1.677902       1.409089       0.229119       0.055096       2.185394      -0.058974       1.439222           0.000001
          452              H      16.022937       3.940494      25.419087       0.156457       0.837383 0.62108907E+01  0.57846535E+02                                 1.534110                            1.508346      -0.856009       2.486798                    0.999052       3.370202       9.514699       0.478744       1.373661      -0.689118       0.012738      -0.002921      -0.011736       0.017565      -0.003072      -0.004138       0.003423       0.013886       0.008533      -0.009580      -0.000079       0.009659              1.534280       1.832003      -0.120910      -0.040711       1.387181       0.078152       1.383657           0.000000
          453              H      15.156453       5.001381      26.185094       0.160322       0.881706 0.63578015E+01  0.60053415E+02                                 1.636340                            1.561850      -1.138972       2.357921                    0.996144       3.561482      10.401156       0.450684       1.438809      -0.675606      -0.005346       0.015202       0.006641       0.017429      -0.002043       0.003237       0.006220      -0.005528       0.004371      -0.007787      -0.000241       0.008029              1.685505       1.372946      -0.033201       0.121741       2.106563       0.363728       1.577007          -0.000001
          454              H      19.894042      33.135495      26.299555       0.165646       0.908040 0.67050890E+01  0.64031439E+02                                 1.653767                            1.592214      -1.143818       2.355500                    0.996003       3.549988      10.345145       0.452364       1.417848      -0.679678      -0.010826      -0.010169       0.005683       0.015903       0.004442      -0.000120      -0.000814      -0.001812      -0.004289      -0.003892      -0.001430       0.005322              1.698205       1.325660       0.145423      -0.070117       1.972190      -0.492236       1.796766           0.000001
          455              H      23.025318      32.464503      20.664565       0.123548       0.926649 0.66230567E+01  0.62551339E+02                                 1.620398                            1.543751      -0.937967       2.441121                    0.998184       3.464827       9.782234       0.480619       1.349358      -0.693670      -0.001411       0.028611      -0.015070       0.032368      -0.005818      -0.008561      -0.009832      -0.010813      -0.010887      -0.017253       0.004191       0.013062              1.654918       1.377803      -0.042000      -0.002703       1.952612      -0.343944       1.634338           0.000000
          456              H      24.602763      31.028714      19.951386       0.102948       1.077227 0.75048671E+01  0.71749096E+02                                 1.674260                            1.555167      -0.683392       2.548348                    0.999883       3.265188       8.715244       0.530140       1.208488      -0.726775       0.024986       0.010524      -0.025826       0.037444      -0.006338      -0.015914      -0.006312      -0.007166      -0.007098      -0.021360       0.007829       0.013531              1.771978       1.725698       0.208440      -0.499767       1.469868      -0.282533       2.120366           0.000000
          457              H      24.758832      28.896693      20.828919       0.119307       1.165521 0.86452904E+01  0.84992259E+02                                 1.717682                            1.637324      -0.936174       2.437427                    0.998674       3.243649       8.568575       0.535778       1.162843      -0.739287       0.025059      -0.025534      -0.018617       0.040330      -0.006893      -0.017409       0.000490      -0.006041      -0.002858      -0.020119       0.002505       0.017613              1.716005       1.734857      -0.315557      -0.288928       1.776924       0.134087       1.636235           0.000000
          458              H      21.837593      29.782883      23.426297       0.130701       0.989743 0.72626104E+01  0.70992790E+02                                 1.747376                            1.655567      -1.566984       2.137735                    0.992133       3.953820      11.785945       0.442744       1.415246      -0.677707      -0.019221      -0.014532       0.022885       0.033232      -0.003677      -0.006517      -0.002952      -0.001575       0.008677      -0.009249       0.001896       0.007353              1.812039       1.695684       0.124889      -0.419749       1.753069      -0.306926       1.987364           0.000000
          459              H      12.331628       4.783768      20.283029       0.081396       1.060941 0.88018814E+01  0.90218791E+02                                 1.826971                            1.813873      -1.500744       2.136956                    0.991450       4.350828      13.253641       0.426300       1.401747      -0.679756       0.025099       0.000121      -0.024067       0.034773      -0.000138      -0.006841       0.002287       0.009383       0.005558      -0.006773      -0.003111       0.009885              1.838787       1.930203       0.014248      -0.131597       1.565956      -0.050739       2.020203          -0.000002
          460              H      11.182114       5.504457      21.075449       0.086848       1.003115 0.76884506E+01  0.75881065E+02                                 1.747771                            1.688776      -1.203103       2.295423                    0.992728       3.942956      11.632664       0.446144       1.391031      -0.683800      -0.019687       0.029284       0.007643       0.036105      -0.000539       0.003567       0.001915       0.002185      -0.014295      -0.006593       0.001780       0.004813              1.796535       1.795872      -0.429147       0.118292       1.962247       0.101855       1.631487          -0.000001
          461              H      11.109687       5.133776      18.657100       0.122845       0.896880 0.67025045E+01  0.64607140E+02                                 1.677809                            1.623755      -1.525490       2.157721                    0.991524       4.000664      12.079539       0.430752       1.475147      -0.666661       0.012979       0.034676       0.003930       0.037234       0.007258       0.001233       0.003193      -0.015188       0.003220      -0.011042      -0.000091       0.011132              1.722508       1.647743       0.284405       0.235470       1.907284       0.140663       1.612497          -0.000000
          462              H       9.542325       2.685216      15.962870       0.111632       0.956412 0.67813325E+01  0.64511667E+02                                 1.657834                            1.562635      -0.989172       2.404030                    0.997702       3.598029      10.239797       0.476817       1.350303      -0.692622      -0.006302      -0.007070      -0.033727       0.035032       0.007240       0.003055       0.002829      -0.014013       0.030742      -0.015316       0.003004       0.012312              1.728885       1.613560       0.128566       0.297048       1.549060       0.322978       2.024033           0.000000
          463              H      14.209981      30.803493      17.615213       0.099676       1.018334 0.69601143E+01  0.66067657E+02                                 1.675457                            1.541650      -0.877689       2.451819                    0.998749       3.479361       9.614275       0.503904       1.280519      -0.708000      -0.019472      -0.030720      -0.009192       0.037515       0.009149       0.005672      -0.004101      -0.018628       0.026204      -0.019092       0.007732       0.011360              1.787798       1.708148       0.511277       0.215219       2.193224       0.314468       1.462022           0.000000
          464              H      14.821756      31.200153      19.845730       0.137942       1.087963 0.80796938E+01  0.78373524E+02                                 1.672278                            1.609525      -0.805415       2.511328                    0.999757       3.122964       8.288900       0.525170       1.202352      -0.730575      -0.006477      -0.024625       0.025049       0.035719       0.007973       0.002183      -0.005585      -0.018865       0.018230      -0.016125       0.003461       0.012664              1.666565       1.475857       0.113844       0.003109       1.810073      -0.338567       1.713766           0.000000
          465              H      19.988811      31.083738      23.194440       0.095574       0.998616 0.77631085E+01  0.76348317E+02                                 1.709999                            1.673292      -0.959027       2.415022                    0.996136       3.729051      10.771167       0.460472       1.352506      -0.692721      -0.017979      -0.029336      -0.012701       0.036677       0.008780      -0.003015       0.004898      -0.001644      -0.006764      -0.011166       0.000985       0.010181              1.734453       1.529464       0.198512       0.142980       2.102554       0.131509       1.571342          -0.000002
          466              H      20.753783      31.797386      24.365462       0.084323       1.061265 0.80595218E+01  0.80106053E+02                                 1.782880                            1.704238      -1.169204       2.313084                    0.993872       3.888826      11.336792       0.456003       1.351396      -0.692028       0.011466       0.001636       0.031872       0.033911      -0.001453       0.001346      -0.000446       0.016340       0.002875      -0.008789       0.000702       0.008087              1.853713       1.506383      -0.082554       0.325607       1.622171      -0.059527       2.432586          -0.000001
[truncated: 806,803 more chars]
