# Supplementary material for: A collection of forcefield precursors for metal–organic frameworks
Source: RSC Adv. 2019 Nov 13;9(63):36492–507. doi: 10.1039/c9ra07327b (PMC9075174; doi:10.1039/c9ra07327b)
Supplement: RA-009-C9RA07327B-s4999 [file RA-009-C9RA07327B-s4999.xyz]

  172
jmolscript: load "" {1 1 1} spacegroup "x,y,z" unitcell [{     14.760000     0.000000     0.000000 }, {     -5.853837    14.098297     0.000000 }, {     -5.853837    -5.584186    12.945225 }]
Co    -1.052136    -0.726507    10.766673     0.656909
Co    -3.275538    -1.659738     9.347747     0.660031
Co     4.104462     9.240618     2.178552     0.657289
Co     6.327864    10.173849     3.597478     0.659239
H      3.320609     3.740472     1.833044     0.114883
H      2.503824     2.784198     3.723047     0.112231
H     -0.282851     0.907314     1.576728     0.113134
H     -5.357723    -3.653191    12.635834     0.111980
H      2.124800     1.350499     5.268707     0.112811
H      1.273903     0.508669     7.216963     0.117444
H     -2.124113    -0.366078     5.342494     0.113156
H     -1.305337     0.533107     3.421423     0.111036
H      1.831263    -1.481948    11.204092     0.098520
H      3.809662    -0.592105    11.922552     0.123521
H      7.702559     8.303521    -0.022007     0.121126
H     -0.071288     1.774151    12.120614     0.099947
H     -3.806451     8.799124     1.280283     0.170231
H      9.763326     9.314193     0.400007     0.181776
H      9.478812     8.419218     1.654400     0.182713
H     -7.648283     8.312550     8.784630     0.114766
H     -6.831498     6.198356     8.914082     0.112158
H     -4.044823     7.425718    11.487593     0.113116
H      1.030049    -4.535253    11.294709     0.111945
H     -6.452474     4.211240     9.618302     0.112662
H     -5.601577     2.088888     9.619597     0.117401
H     -2.203561     3.463569    11.165257     0.113089
H     -3.022337     5.583678    11.100530     0.110923
H      8.601063    -2.360604     9.868145     0.098261
H      6.622664    -2.667845     8.766506     0.123380
H      8.583604    -2.275042     5.329549     0.120969
H     10.503614    -1.912459     6.515332     0.099659
H     -0.521223    10.823780     4.358657     0.170100
H      0.669000    11.836072     4.234383     0.181739
H      0.953514    10.329784     4.559308     0.182409
H     -0.268283     4.773639    11.112181     0.114871
H      0.548502     5.729913     9.222178     0.112187
H      3.335177     7.606797    11.368497     0.113077
H      8.410049    12.167302     0.309391     0.111932
H      0.927526     7.163612     7.676518     0.112765
H      1.778423     8.005442     5.728262     0.117414
H      5.176439     8.880189     7.602731     0.113145
H      4.357663     7.981004     9.523802     0.110992
H      1.221063     9.996059     1.741133     0.098453
H     -0.757336     9.106216     1.022673     0.123446
H      1.203604     5.794776     0.022007     0.120993
H      3.123614     6.739960     0.824611     0.099829
H      6.858777    -0.285013    11.664942     0.170198
H     -6.711000    -0.800082    12.545218     0.181733
H     -6.426486     0.094893    11.290825     0.182734
H     10.700609     0.201561     4.160595     0.114735
H      9.883824     2.315755     4.031143     0.112162
H      7.097149     1.088393     1.457632     0.113115
H      2.022277    13.049364     1.650516     0.111989
H      9.504800     4.302871     3.326923     0.112685
H      8.653903     6.425223     3.325628     0.117410
H      5.255887     5.050542     1.779968     0.113072
H      6.074663     2.930433     1.844695     0.110914
H     -5.548737    10.874715     3.077080     0.098392
H     -3.570338    11.181956     4.178719     0.123454
H      0.322559    -3.309144     7.615676     0.121048
H     -7.451288    10.426570     6.429893     0.099783
H      3.573549    -2.309669     8.586568     0.170148
H      2.383326    -3.321961     8.710842     0.181747
H      2.098812    -1.815673     8.385917     0.182342
C     -3.286565    -2.045412    12.234144     0.567633
C      2.000390     2.939671     0.537874    -0.028242
C      2.584455     3.176015     1.776085    -0.100105
C      2.096919     2.594718     2.908922    -0.143333
C      1.005576     1.723758     2.883678     0.080253
C      0.439305     1.490164     1.642361    -0.150681
C      0.916651     2.095657     0.503440    -0.105241
C      0.481795     1.101878     4.120724     0.072323
C      1.248041     1.039812     5.284629    -0.149016
C      0.740210     0.529309     6.455654    -0.100972
C     -0.549661     0.046087     6.517921    -0.023154
C     -1.277510     0.019072     5.345472    -0.094712
C     -0.778196     0.547703     4.187004    -0.141591
C     -1.128135    -0.459117     7.794320     0.572586
C      1.832667    -0.617288    11.544293     0.076557
C      3.028786    -0.090989    11.983524    -0.170212
C      3.062137     1.179202    12.511172     0.063442
C      1.874223     1.861589    12.564376    -0.173091
C      0.715672     1.282062    12.087086     0.094500
C     10.185996     7.362302     0.080001     0.291049
C     10.085884     8.582123     0.929338    -0.560468
C     -1.041109    -3.529592     9.977532     0.567868
C     -6.328064     9.184601    10.032938    -0.028031
C     -6.912129     8.141275     9.325481    -0.100587
C     -6.424593     6.870845     9.410531    -0.143475
C     -5.333250     6.549046    10.220255     0.080309
C     -4.766979     7.596314    10.926417    -0.150865
C     -5.244325     8.881914    10.821561    -0.105165
C     -4.809469     5.166855    10.301292     0.072040
C     -5.575715     4.073560     9.897272    -0.149347
C     -5.067884     2.796106     9.902191    -0.100990
C     -3.778013     2.547533    10.321228    -0.022725
C     -3.050164     3.613389    10.810428    -0.095179
C     -3.549478     4.886494    10.783890    -0.141732
C     -3.199539     1.175422    10.279544     0.573054
C      8.599659    -2.330498     8.939455     0.075719
C      7.403540    -2.525344     8.282226    -0.170205
C      7.370189    -2.506727     6.906925     0.062323
C      8.558103    -2.285294     6.259275    -0.173213
C      9.716654    -2.076585     6.980454     0.093195
C      0.246330    11.356783     6.153383     0.290852
C      0.346442    11.060070     4.696916    -0.560417
C      6.338891    10.559523     0.711081     0.567880
C      1.051936     5.574440    12.407351    -0.028123
C      0.467871     5.338096    11.169140    -0.100249
C      0.955407     5.919393    10.036303    -0.143410
C      2.046750     6.790353    10.061547     0.080213
C      2.613021     7.023947    11.302864    -0.150801
C      2.135675     6.418454    12.441785    -0.105301
C      2.570531     7.412233     8.824501     0.072283
C      1.804285     7.474299     7.660596    -0.149087
C      2.312116     7.984802     6.489571    -0.101009
C      3.601987     8.468024     6.427304    -0.023070
C      4.329836     8.495039     7.599753    -0.094705
C      3.830522     7.966408     8.758221    -0.141678
C      4.180461     8.973228     5.150905     0.572797
C      1.219659     9.131399     1.400932     0.076266
C      0.023540     8.605100     0.961701    -0.170185
C     -0.009811     7.334909     0.434053     0.062912
C      1.178103     6.652522     0.380849    -0.173094
C      2.336654     7.232049     0.858139     0.094022
C     -7.133670     1.151809    12.865224     0.291277
C     -7.033558    -0.068012    12.015887    -0.560503
C      4.093435    12.043703     2.967693     0.567638
C      9.380390    -0.670490     2.912287    -0.028046
C      9.964455     0.372836     3.619744    -0.100613
C      9.476919     1.643266     3.534694    -0.143447
C      8.385576     1.965065     2.724970     0.080286
C      7.819305     0.917797     2.018808    -0.150848
C      8.296651    -0.367803     2.123664    -0.105069
C      7.861795     3.347256     2.643933     0.072070
C      8.628041     4.440551     3.047953    -0.149328
C      8.120210     5.718005     3.043034    -0.100946
C      6.830339     5.966578     2.623997    -0.022859
C      6.102490     4.900722     2.134797    -0.095276
C      6.601804     3.627617     2.161335    -0.141753
C      6.251865     7.338689     2.665681     0.572790
C     -5.547333    10.844609     4.005770     0.076140
C     -4.351214    11.039455     4.662999    -0.170333
C     -4.317863    11.020838     6.038300     0.062933
C     -5.505777    10.799405     6.685950    -0.173309
C     -6.664328    10.590696     5.964771     0.093670
C      2.805996    -2.842672     6.791842     0.290555
C      2.705884    -2.545959     8.248309    -0.560382
N      0.672605     0.052285    11.581446    -0.179043
N      5.394498     1.167011    12.707421    -0.234824
N      9.759721    -2.099401     8.309928    -0.179289
N      5.037828    -2.691754     6.840386    -0.235429
N      2.379721     8.461826     1.363779    -0.179174
N     -2.342172     7.347100     0.237804    -0.235071
N     -6.707395    10.613512     4.635297    -0.178846
N     -1.985502    11.205865     6.104839    -0.235070
O     -3.919510    -2.260945    11.168622    -0.497042
O     -2.224752    -1.373143    12.328126    -0.501150
O     -0.424565    -0.395269     8.836281    -0.504198
O     -2.297521    -0.933827     7.749918    -0.494461
O     -0.408164    -2.636588    10.597479    -0.501287
O     -2.102922    -3.349609     9.323022    -0.500832
O     -3.903109     0.243970     9.808209    -0.511128
O     -2.030153     1.028165    10.733015    -0.495405
O      6.971836    10.775056     1.776603    -0.498773
O      5.277078     9.887254     0.617099    -0.501652
O      3.476891     8.909380     4.108944    -0.504823
O      5.349847     9.447938     5.195307    -0.495126
O      3.460490    11.150699     2.347746    -0.500997
O      5.155248    11.863720     3.622203    -0.499725
O      6.955435     8.270141     3.137016    -0.510910
O      5.082479     7.485946     2.212210    -0.494323

The following XYZ coordinates are in angstroms. Other properties are in atomic units.
The sperically averaged electron density of each atom fit to a function of the form exp(a - br)
eigen_1, eigen_2 and eigen_3 are the three eigenvalues of traceless quadrupole moment tensor
  atom number  atomic symbol              X              Y              Z     net charge C6 coefficient C8 coefficient C10 coefficient fluctuating dipole atomic polarizability isotropic forcefield polarizability              a              b squared Pearson coefficient          <r^3>          <r^4>         wp_QDO          m_QDO          q_QDO       dipole_x       dipole_y       dipole_z         dipole            Qxy            Qxz            Qyz     Q(x^2-y^2)  Q(3z^2 - R^2)        eigen_1        eigen_2        eigen_3 static polarizability      alpha(xx)      alpha(xy)      alpha(xz)      alpha(yy)      alpha(yz)      alpha(zz) atomic spin moment
            1             Co      -1.052136      -0.726507      10.766673       0.656909     119.002944 0.23602987E+04  0.79095256E+05                                19.631272                           15.850786       0.567625       1.999281                    0.994806      52.099444     142.966740       0.457885       0.399177      -1.151768       0.019108       0.004733       0.019076       0.027412      -0.080840      -0.145352      -0.053686      -0.156833       0.082617      -0.222335       0.097457       0.124878             24.573827      23.964160       0.029144      -0.977705      25.433234       2.052578      24.324089          -0.900312
            2             Co      -3.275538      -1.659738       9.347747       0.660031     118.895159 0.23573086E+04  0.78960921E+05                                19.611681                           15.834330       0.623746       2.016326                    0.994742      52.038117     142.713852       0.458454       0.398854      -1.152134      -0.017921      -0.018102      -0.011379       0.027898      -0.091592      -0.137242      -0.051674      -0.158436       0.100679      -0.221799       0.100004       0.121795             24.550610      23.939568      -0.915226      -0.353936      22.994608       1.010254      26.717655           0.916663
            3             Co       4.104462       9.240618       2.178552       0.657289     118.992362 0.23599633E+04  0.79079785E+05                                19.628837                           15.848567       0.623403       2.015657                    0.994767      52.093324     142.937740       0.457973       0.399122      -1.151829      -0.018918      -0.004906      -0.019212       0.027406      -0.082754      -0.145551      -0.050065      -0.160579       0.073487      -0.222967       0.099211       0.123756             24.571235      23.962284       0.031795      -0.978424      25.427722       2.051131      24.323699          -0.900157
            4             Co       6.327864      10.173849       3.597478       0.659239     118.889297 0.23572187E+04  0.78961708E+05                                19.615900                           15.837923       0.622249       2.015804                    0.994749      52.042790     142.756960       0.458207       0.399050      -1.151926       0.017982       0.018256       0.011865       0.028239      -0.093874      -0.134153      -0.047312      -0.163888       0.088028      -0.219975       0.099180       0.120794             24.555683      23.942537      -0.914652      -0.357532      22.997315       1.008896      26.727196           0.902726
            5              H       3.320609       3.740472       1.833044       0.114883       0.996092 0.68330113E+01  0.64772597E+02                                 1.671188                            1.543016      -0.975964       2.418758                    0.997785       3.483433       9.721338       0.494501       1.306652      -0.702154       0.030529       0.022940       0.004500       0.038452       0.011075       0.004224       0.002435       0.005965       0.007305      -0.012715       0.000153       0.012562              1.749873       2.069097       0.541350      -0.031210       1.733320      -0.079445       1.447201          -0.000064
            6              H       2.503824       2.784198       3.723047       0.112231       1.111121 0.81215607E+01  0.78647173E+02                                 1.660641                            1.581740      -0.847230       2.473643                    0.999244       3.252567       8.542214       0.547521       1.155213      -0.740115       0.017568       0.010819       0.030570       0.036881       0.013509       0.005773       0.001215       0.005643       0.019358      -0.017345       0.003121       0.014225              1.672337       1.488426       0.160381       0.181356       1.434282      -0.025436       2.094301          -0.000021
            7              H      -0.282851       0.907314       1.576728       0.113134       1.096443 0.78234343E+01  0.75662735E+02                                 1.696241                            1.589529      -0.856256       2.471184                    0.999117       3.335220       8.987247       0.522939       1.211074      -0.725555      -0.027298      -0.022261      -0.004139       0.035466       0.012983       0.004417      -0.001645       0.005270       0.014980      -0.016521       0.004840       0.011681              1.743819       1.843101       0.513679      -0.082891       1.788303      -0.076187       1.600052          -0.000000
            8              H      -5.357723      -3.653191      12.635834       0.111980       1.098130 0.79164812E+01  0.76857259E+02                                 1.701336                            1.601019      -0.964448       2.418031                    0.998513       3.379283       9.149904       0.519591       1.214205      -0.724445      -0.018329      -0.007579      -0.032886       0.038404       0.009659       0.008342       0.001838       0.011885       0.016555      -0.014456      -0.000999       0.015455              1.743433       1.505327       0.127312       0.264946       1.502051       0.042963       2.222922          -0.000142
            9              H       2.124800       1.350499       5.268707       0.112811       1.113765 0.80855691E+01  0.78003261E+02                                 1.646404                            1.565138      -0.866190       2.464575                    0.999110       3.217665       8.361375       0.558828       1.136124      -0.745190       0.034598       0.009945       0.002515       0.036087       0.007693       0.006085      -0.004785       0.024958       0.013187      -0.018613       0.003877       0.014736              1.661539       1.993253       0.312015      -0.103157       1.473682      -0.160255       1.517682          -0.000011
           10              H       1.273903       0.508669       7.216963       0.117444       1.087851 0.79075300E+01  0.76327653E+02                                 1.662147                            1.580009      -0.860443       2.472352                    0.999294       3.240366       8.592652       0.535988       1.183885      -0.733061       0.024320       0.000778       0.031309       0.039653       0.005918       0.009176      -0.000573       0.024222       0.007066      -0.015128      -0.002374       0.017502              1.691311       1.603025      -0.007608       0.328250       1.384708      -0.099211       2.086198           0.000195
           11              H      -2.124113      -0.366078       5.342494       0.113156       1.024126 0.72242267E+01  0.69818261E+02                                 1.732555                            1.609734      -1.212634       2.305959                    0.994701       3.673573      10.536460       0.471173       1.345080      -0.693316      -0.033659      -0.018513      -0.001407       0.038440       0.007572       0.001551      -0.001612       0.015501      -0.005788      -0.010384      -0.001467       0.011851              1.811991       2.297883       0.378744      -0.004298       1.552264      -0.088432       1.585826           0.000045
           12              H      -1.305337       0.533107       3.421423       0.111036       1.064079 0.77419929E+01  0.75301481E+02                                 1.714202                            1.621260      -0.917657       2.442020                    0.998576       3.460368       9.607811       0.494620       1.273162      -0.710624      -0.021246      -0.003815      -0.028139       0.035465       0.008174       0.006048      -0.002866       0.012799       0.018621      -0.014833       0.003361       0.011472              1.752155       1.755930       0.084366       0.257851       1.386171      -0.110874       2.114365           0.000018
           13              H       1.831263      -1.481948      11.204092       0.098520       1.119159 0.77772416E+01  0.75563231E+02                                 1.760400                            1.612914      -0.921167       2.439171                    0.998627       3.449385       9.503384       0.502566       1.254377      -0.714846       0.002718      -0.042099      -0.016130       0.045165      -0.010209       0.001420       0.008385      -0.003377      -0.040329      -0.017389      -0.000694       0.018083              1.847638       1.500819       0.129319       0.076389       2.356557       0.507569       1.685538          -0.000385
           14              H       3.809662      -0.592105      11.922552       0.123521       1.185823 0.87496786E+01  0.86582919E+02                                 1.746586                            1.651767      -1.190393       2.311842                    0.997110       3.387395       9.082010       0.529333       1.169329      -0.735651       0.027269      -0.023134      -0.003606       0.035942      -0.015201      -0.001615       0.008185      -0.018595      -0.022611      -0.015183      -0.008434       0.023617              1.774527       2.258135      -0.289425      -0.003580       1.656292       0.104502       1.409152          -0.000216
           15              H       7.702559       8.303521      -0.022007       0.121126       0.942086 0.67159125E+01  0.64270816E+02                                 1.689566                            1.592941      -1.272967       2.280736                    0.993864       3.752990      11.009827       0.451723       1.416855      -0.678632      -0.001141       0.029514       0.016898       0.034028      -0.001430       0.000701       0.010053       0.001694      -0.023095      -0.013832       0.004624       0.009209              1.752000       1.555437      -0.059579       0.032970       2.222791       0.339215       1.477770          -0.000229
           16              H      -0.071288       1.774151      12.120614       0.099947       1.025741 0.71378962E+01  0.68957525E+02                                 1.754051                            1.615023      -1.164334       2.326523                    0.995528       3.705476      10.717356       0.462675       1.370310      -0.688295      -0.039614       0.025282       0.003203       0.047103      -0.007150      -0.001894       0.004961       0.002063      -0.033795      -0.012690      -0.001057       0.013747              1.853041       2.342003      -0.445512       0.057537       1.779930       0.068062       1.437190          -0.000425
           17              H      -3.806451       8.799124       1.280283       0.170231       1.061590 0.76548308E+01  0.73305011E+02                                 1.629311                            1.542169      -1.211230       2.300137                    0.999092       3.246993       8.581539       0.548969       1.165091      -0.735858       0.008955       0.002180       0.006572       0.011320       0.009675       0.007705       0.002180      -0.019118       0.015642      -0.017969       0.003755       0.014214              1.665582       2.202720       0.130294       0.223009       1.379501       0.142669       1.414527          -0.000009
           18              H       9.763326       9.314193       0.400007       0.181776       0.908205 0.66376390E+01  0.62169940E+02                                 1.563111                            1.516322      -0.768139       2.541877                    0.999857       3.113659       8.504438       0.503430       1.298974      -0.706537      -0.001826       0.009338      -0.009609       0.013523      -0.000150       0.000818      -0.001242      -0.004180       0.010223      -0.003886      -0.000054       0.003939              1.572389       1.448851      -0.241677       0.162394       1.809065      -0.282959       1.459252           0.000029
           19              H       9.478812       8.419218       1.654400       0.182713       0.905542 0.65360620E+01  0.61706571E+02                                 1.625236                            1.554065      -1.067898       2.404834                    0.997335       3.327127       9.482037       0.468206       1.385651      -0.687066      -0.008145      -0.004751       0.012908       0.015985       0.000377      -0.002334      -0.001898      -0.000500       0.004641      -0.002668      -0.001056       0.003724              1.658286       1.780074       0.097455      -0.451385       1.380562      -0.017938       1.814222           0.000028
           20              H      -7.648283       8.312550       8.784630       0.114766       0.996359 0.68353321E+01  0.64800042E+02                                 1.671472                            1.543264      -0.975981       2.418686                    0.997780       3.484156       9.723737       0.494468       1.306628      -0.702157      -0.030498       0.004956      -0.022851       0.038430      -0.000524       0.011853       0.004091       0.002088      -0.004239      -0.012750       0.000197       0.012553              1.750190       2.069461      -0.243160       0.484801       1.550194      -0.158624       1.630914          -0.000138
           21              H      -6.831498       6.198356       8.914082       0.112158       1.111555 0.81256790E+01  0.78697967E+02                                 1.661132                            1.582184      -0.847661       2.473379                    0.999240       3.253486       8.545554       0.547415       1.155276      -0.740096      -0.017538      -0.023782      -0.022045       0.036867      -0.000063       0.014702       0.005379      -0.004025      -0.009609      -0.017362       0.003136       0.014226              1.672849       1.488841       0.102973       0.219178       2.009961       0.222635       1.519745           0.000009
           22              H      -4.044823       7.425718      11.487593       0.113116       1.096611 0.78250448E+01  0.75682862E+02                                 1.696466                            1.589731      -0.856611       2.471004                    0.999114       3.335640       8.988904       0.522882       1.211132      -0.725540       0.027287      -0.005028       0.022077       0.035458      -0.001084       0.013674       0.002558      -0.004483      -0.014199      -0.016526       0.004845       0.011681              1.744061       1.843325      -0.279642       0.438886       1.685295      -0.120764       1.703564          -0.000015
           23              H       1.030049      -4.535253      11.294709       0.111945       1.098915 0.79235120E+01  0.76942210E+02                                 1.702037                            1.601637      -0.966702       2.416859                    0.998498       3.380728       9.154661       0.519538       1.214065      -0.724470       0.018304       0.027193       0.019970       0.038384       0.003837       0.012185       0.006417       0.001334      -0.015298      -0.014429      -0.001041       0.015470              1.744179       1.505910       0.192917       0.221966       2.079569       0.291820       1.647058           0.000007
           24              H      -6.452474       4.211240       9.618302       0.112662       1.114903 0.80961642E+01  0.78132412E+02                                 1.647602                            1.566217      -0.867356       2.463893                    0.999100       3.219692       8.368562       0.558597       1.136203      -0.745165      -0.034562       0.001626      -0.010145       0.036057       0.002549       0.009482       0.003658       0.005352      -0.045515      -0.018626       0.003890       0.014735              1.662774       1.994778      -0.218593       0.245885       1.628644      -0.094081       1.364899           0.000012
           25              H      -5.601577       2.088888       9.619597       0.117401       1.088812 0.79164819E+01  0.76437004E+02                                 1.663169                            1.580928      -0.862962       2.471053                    0.999277       3.242243       8.599407       0.535811       1.183922      -0.733042      -0.024245      -0.028455      -0.013126       0.039621       0.006079       0.009065       0.005270       0.010730      -0.033672      -0.015092      -0.002422       0.017514              1.692387       1.603960       0.304618       0.123128       2.049814       0.187222       1.423387           0.000051
           26              H      -2.203561       3.463569      11.165257       0.113089       1.024618 0.72287979E+01  0.69875529E+02                                 1.733288                            1.610377      -1.213184       2.305652                    0.994689       3.675045      10.542676       0.471007       1.345303      -0.693267       0.033614      -0.006057       0.017597       0.038422      -0.001577       0.007583       0.000668       0.010173      -0.021642      -0.010413      -0.001427       0.011840              1.812785       2.298913      -0.154039       0.346279       1.645632      -0.048489       1.493808           0.000098
           27              H      -3.022337       5.583678      11.100530       0.110923       1.064327 0.77441952E+01  0.75327870E+02                                 1.714417                            1.621449      -0.917580       2.441962                    0.998575       3.460973       9.609646       0.494613       1.273097      -0.710637       0.021238       0.024297       0.014676       0.035451       0.002305       0.009924       0.003740      -0.002515      -0.027391      -0.014855       0.003379       0.011476              1.752395       1.756145       0.203341       0.179625       2.081104       0.188785       1.419935           0.000003
           28              H       8.601063      -2.360604       9.868145       0.098261       1.119761 0.77828321E+01  0.75632610E+02                                 1.761130                            1.613572      -0.919466       2.439754                    0.998636       3.451147       9.509792       0.502417       1.254499      -0.714815      -0.002768      -0.001805       0.044983       0.045104       0.005384      -0.008862      -0.002224       0.021250       0.033268      -0.017456      -0.000709       0.018165              1.848422       1.501513       0.018958       0.149140       1.422200       0.104336       2.621553           0.000414
           29              H       6.622664      -2.667845       8.766506       0.123380       1.186880 0.87594581E+01  0.86704566E+02                                 1.747625                            1.652684      -1.191725       2.311113                    0.997092       3.389292       9.088627       0.529185       1.169321      -0.735647      -0.027299      -0.005847       0.022630       0.035938       0.004560      -0.014593      -0.001880       0.004728       0.047424      -0.015206      -0.008424       0.023630              1.775611       2.259717       0.111480      -0.267353       1.372607      -0.018193       1.694508           0.000266
           30              H       8.583604      -2.275042       5.329549       0.120969       0.942595 0.67204122E+01  0.64324821E+02                                 1.690163                            1.593457      -1.273385       2.280435                    0.993851       3.754511      11.015323       0.451656       1.416824      -0.678634       0.001082      -0.003764      -0.033795       0.034021       0.001212      -0.001026       0.003002       0.018037       0.025903      -0.013835       0.004633       0.009202              1.752656       1.556007       0.053913      -0.041658       1.348322      -0.038200       2.353639           0.000206
           31              H      10.503614      -1.912459       6.515332       0.099659       1.026588 0.71453310E+01  0.69045272E+02                                 1.754734                            1.615647      -1.163538       2.326597                    0.995532       3.707473      10.723330       0.462693       1.369941      -0.688362       0.039519       0.007077      -0.024452       0.047007       0.001071      -0.007281      -0.002366       0.019071       0.017354      -0.012731      -0.000998       0.013729              1.853790       2.342952       0.229377      -0.386357       1.442011      -0.077947       1.776407           0.000358
           32              H      -0.521223      10.823780       4.358657       0.170100       1.062307 0.76613383E+01  0.73383470E+02                                 1.630057                            1.542830      -1.211816       2.299744                    0.999090       3.248427       8.586485       0.548845       1.165099      -0.735851      -0.008968      -0.005147      -0.004577       0.011308       0.003240       0.011936       0.000858      -0.016080       0.024806      -0.017975       0.003762       0.014213              1.666369       2.203886       0.153247       0.208117       1.305767       0.110718       1.489453           0.000009
           33              H       0.669000      11.836072       4.234383       0.181739       0.908227 0.66379739E+01  0.62175058E+02                                 1.563271                            1.516469      -0.768182       2.541881                    0.999857       3.113915       8.505808       0.503341       1.299160      -0.706498       0.001839       0.012561      -0.004748       0.013554       0.000817       0.000186       0.000246      -0.007627      -0.000172      -0.003878      -0.000068       0.003946              1.572558       1.449002       0.244878      -0.157611       1.720142      -0.321447       1.548530          -0.000048
           34              H       0.953514      10.329784       4.559308       0.182409       0.906439 0.65441224E+01  0.61800320E+02                                 1.626118                            1.554866      -1.067792       2.404656                    0.997331       3.329045       9.488162       0.468167       1.385370      -0.687116       0.008126      -0.013689      -0.000717       0.015935      -0.002303      -0.000577      -0.000565      -0.003645      -0.004813      -0.002684      -0.001068       0.003752              1.659208       1.781119      -0.453434      -0.089395       1.760184       0.145547       1.436320           0.000015
           35              H      -0.268283       4.773639      11.112181       0.114871       0.996186 0.68338320E+01  0.64782659E+02                                 1.671321                            1.543128      -0.976239       2.418615                    0.997782       3.483737       9.722523       0.494471       1.306684      -0.702146      -0.030535      -0.022929      -0.004487       0.038448       0.011074       0.004221       0.002433       0.005966       0.007315      -0.012716       0.000158       0.012558              1.750024       2.069280       0.541420      -0.031232       1.733466      -0.079470       1.447327          -0.000053
           36              H       0.548502       5.729913       9.222178       0.112187       1.111465 0.81248202E+01  0.78687396E+02                                 1.661038                            1.582099      -0.847499       2.473480                    0.999242       3.253220       8.544671       0.547431       1.155274      -0.740098      -0.017569      -0.010810      -0.030562       0.036873       0.013514       0.005771       0.001212       0.005647       0.019356      -0.017351       0.003126       0.014225              1.672745       1.488763       0.160449       0.181390       1.434613      -0.025472       2.094858          -0.000015
           37              H       3.335177       7.606797      11.368497       0.113077       1.096697 0.78257277E+01  0.75690413E+02                                 1.696481                            1.589742      -0.856543       2.470996                    0.999114       3.335764       8.989021       0.522914       1.211044      -0.725560       0.027292       0.022247       0.004132       0.035452       0.012984       0.004419      -0.001647       0.005271       0.015007      -0.016527       0.004848       0.011679              1.744076       1.843361       0.513775      -0.082932       1.788557      -0.076231       1.600310           0.000004
           38              H       8.410049      12.167302       0.309391       0.111932       1.098681 0.79214432E+01  0.76917193E+02                                 1.701833                            1.601460      -0.965666       2.417373                    0.998504       3.380306       9.153262       0.519551       1.214113      -0.724462       0.018314       0.007565       0.032878       0.038387       0.009666       0.008344       0.001844       0.011892       0.016468      -0.014449      -0.001012       0.015461              1.743959       1.505744       0.127375       0.265028       1.502468       0.042951       2.223665          -0.000115
           39              H       0.927526       7.163612       7.676518       0.112765       1.114077 0.80885294E+01  0.78039719E+02                                 1.646770                            1.565471      -0.866455       2.464415                    0.999108       3.218240       8.363558       0.558738       1.136191      -0.745172      -0.034593      -0.009938      -0.002511       0.036080       0.007693       0.006086      -0.004790       0.024959       0.013203      -0.018618       0.003883       0.014735              1.661915       1.993705       0.312118      -0.103208       1.473998      -0.160329       1.518041          -0.000011
           40              H       1.778423       8.005442       5.728262       0.117414       1.088163 0.79105043E+01  0.76364655E+02                                 1.662558                            1.580379      -0.860862       2.472134                    0.999291       3.240966       8.595119       0.535881       1.183995      -0.733033      -0.024311      -0.000766      -0.031309       0.039647       0.005920       0.009170      -0.000576       0.024231       0.007045      -0.015130      -0.002370       0.017500              1.691742       1.603399      -0.007608       0.328354       1.385018      -0.099264       2.086808           0.000176
           41              H       5.176439       8.880189       7.602731       0.113145       1.024341 0.72262142E+01  0.69843338E+02                                 1.732891                            1.610027      -1.212850       2.305843                    0.994697       3.674192      10.539204       0.471091       1.345200      -0.693290       0.033650       0.018533       0.001413       0.038442       0.007578       0.001568      -0.001612       0.015497      -0.005781      -0.010390      -0.001464       0.011854              1.812361       2.298377       0.378852      -0.004303       1.552555      -0.088465       1.586151           0.000011
           42              H       4.357663       7.981004       9.523802       0.110992       1.064234 0.77434526E+01  0.75319464E+02                                 1.714379                            1.621420      -0.917845       2.441891                    0.998574       3.460777       9.609286       0.494590       1.273174      -0.710620       0.021242       0.003813       0.028130       0.035455       0.008180       0.006045      -0.002871       0.012805       0.018607      -0.014839       0.003370       0.011469              1.752345       1.756118       0.084385       0.257861       1.386307      -0.110907       2.114609           0.000024
           43              H       1.221063       9.996059       1.741133       0.098453       1.119356 0.77791189E+01  0.75587049E+02                                 1.760686                            1.613170      -0.920770       2.439300                    0.998629       3.450034       9.505941       0.502490       1.254473      -0.714823      -0.002708       0.042081       0.016128       0.045147      -0.010220       0.001431       0.008392      -0.003351      -0.040378      -0.017413      -0.000684       0.018097              1.847947       1.501083       0.129366       0.076421       2.356925       0.507668       1.685832          -0.000390
           44              H      -0.757336       9.106216       1.022673       0.123446       1.186263 0.87537767E+01  0.86633965E+02                                 1.747029                            1.652161      -1.190715       2.311641                    0.997104       3.388192       9.084818       0.529265       1.169339      -0.735647      -0.027270       0.023128       0.003603       0.035938      -0.015197      -0.001615       0.008190      -0.018598      -0.022622      -0.015182      -0.008437       0.023619              1.774984       2.258786      -0.289521      -0.003569       1.656697       0.104543       1.409469          -0.000215
           45              H       1.203604       5.794776       0.022007       0.120993       0.942481 0.67193711E+01  0.64311836E+02                                 1.689980                            1.593301      -1.273005       2.280627                    0.993857       3.753993      11.013249       0.451695       1.416767      -0.678646       0.001134      -0.029496      -0.016906       0.034017      -0.001430       0.000700       0.010049       0.001704      -0.023100      -0.013831       0.004629       0.009202              1.752448       1.555807      -0.059593       0.032987       2.223423       0.339359       1.478116          -0.000227
           46              H       3.123614       6.739960       0.824611       0.099829       1.025923 0.71395221E+01  0.68975765E+02                                 1.754106                            1.615094      -1.163506       2.326807                    0.995533       3.705791      10.717756       0.462723       1.370117      -0.688333       0.039588      -0.025258      -0.003225       0.047070      -0.007140      -0.001885       0.004987       0.002018      -0.033848      -0.012718      -0.001029       0.013747              1.853090       2.342011      -0.445456       0.057546       1.779987       0.068075       1.437270          -0.000424
           47              H       6.858777      -0.285013      11.664942       0.170198       1.061776 0.76565524E+01  0.73325869E+02                                 1.629515                            1.542354      -1.211311       2.300070                    0.999092       3.247369       8.582884       0.548929       1.165107      -0.735853      -0.008950      -0.002169      -0.006578       0.011317       0.009671       0.007705       0.002176      -0.019122       0.015644      -0.017969       0.003760       0.014208              1.665794       2.203012       0.130328       0.223054       1.379670       0.142706       1.414701          -0.000005
           48              H      -6.711000      -0.800082      12.545218       0.181733       0.908357 0.66390803E+01  0.62186716E+02                                 1.563266                            1.516469      -0.768122       2.541843                    0.999857       3.114006       8.505566       0.503415       1.298944      -0.706542       0.001822      -0.009322       0.009610       0.013512      -0.000147       0.000817      -0.001241      -0.004181       0.010225      -0.003886      -0.000053       0.003940              1.572545       1.448986      -0.241698       0.162414       1.809257      -0.282990       1.459393           0.000033
           49              H      -6.426486       0.094893      11.290825       0.182734       0.905545 0.65362075E+01  0.61709211E+02                                 1.625333                            1.554156      -1.068143       2.404742                    0.997332       3.327329       9.483173       0.468152       1.385781      -0.687040       0.008150       0.004768      -0.012912       0.015996       0.000380      -0.002339      -0.001905      -0.000484       0.004621      -0.002671      -0.001059       0.003730              1.658386       1.780170       0.097467      -0.451413       1.380645      -0.017934       1.814344           0.000022
           50              H      10.700609       0.201561       4.160595       0.114735       0.996441 0.68360326E+01  0.64807936E+02                                 1.671514                            1.543305      -0.975850       2.418723                    0.997780       3.484293       9.724014       0.494483       1.306564      -0.702170       0.030483      -0.004942       0.022859       0.038421      -0.000521       0.011857       0.004091       0.002098      -0.004220      -0.012749       0.000188       0.012561              1.750228       2.069498      -0.243156       0.484812       1.550225      -0.158627       1.630960          -0.000173
           51              H       9.883824       2.315755       4.031143       0.112162       1.111478 0.81249166E+01  0.78688269E+02                                 1.661012                            1.582076      -0.847577       2.473417                    0.999241       3.253345       8.544892       0.547454       1.155227      -0.740108       0.017533       0.023781       0.022052       0.036867      -0.000063       0.014702       0.005380      -0.004029      -0.009608      -0.017362       0.003137       0.014226              1.672726       1.488739       0.102973       0.219155       2.009796       0.222616       1.519643           0.000010
           52              H       7.097149       1.088393       1.457632       0.113115       1.096671 0.78255576E+01  0.75688950E+02                                 1.696513                            1.589771      -0.856647       2.470983                    0.999113       3.335720       8.989143       0.522882       1.211114      -0.725544      -0.027285       0.005023      -0.022078       0.035456      -0.001084       0.013672       0.002562      -0.004483      -0.014197      -0.016525       0.004845       0.011679              1.744108       1.843377      -0.279648       0.438913       1.685327      -0.120768       1.703618          -0.000015
           53              H       2.022277      13.049364       1.650516       0.111989       1.098629 0.79209358E+01  0.76911135E+02                                 1.701777                            1.601406      -0.966322       2.417078                    0.998502       3.380215       9.152987       0.519560       1.214109      -0.724461      -0.018307      -0.027200      -0.019977       0.038393       0.003846       0.012178       0.006423       0.001330      -0.015280      -0.014422      -0.001052       0.015473              1.743906       1.505684       0.192886       0.221913       2.079223       0.291763       1.646812          -0.000029
           54              H       9.504800       4.302871       3.326923       0.112685       1.114797 0.80951459E+01  0.78119757E+02                                 1.647467                            1.566093      -0.867315       2.463928                    0.999100       3.219489       8.367753       0.558635       1.136165      -0.745174       0.034562      -0.001627       0.010152       0.036059       0.002550       0.009481       0.003660       0.005356      -0.045506      -0.018622       0.003886       0.014736              1.662634       1.994613      -0.218557       0.245858       1.628490      -0.094068       1.364799           0.000010
           55              H       8.653903       6.425223       3.325628       0.117410       1.088612 0.79145274E+01  0.76412318E+02                                 1.662865                            1.580653      -0.862731       2.471163                    0.999279       3.241871       8.597690       0.535906       1.183803      -0.733071       0.024249       0.028449       0.013136       0.039622       0.006092       0.009067       0.005274       0.010732      -0.033649      -0.015087      -0.002436       0.017523              1.692070       1.603679       0.304541       0.123095       2.049382       0.187167       1.423150           0.000076
           56              H       5.255887       5.050542       1.779968       0.113072       1.024552 0.72281745E+01  0.69867341E+02                                 1.733160                            1.610266      -1.212847       2.305806                    0.994692       3.674775      10.541415       0.471045       1.345235      -0.693283      -0.033619       0.006055      -0.017579       0.038417      -0.001587       0.007582       0.000671       0.010171      -0.021656      -0.010418      -0.001424       0.011842              1.812642       2.298722      -0.154030       0.346245       1.645495      -0.048489       1.493709           0.000130
           57              H       6.074663       2.930433       1.844695       0.110914       1.064417 0.77449530E+01  0.75336312E+02                                 1.714431                            1.621462      -0.917648       2.441918                    0.998575       3.461061       9.609637       0.494646       1.272993      -0.710658      -0.021234      -0.024301      -0.014665       0.035447       0.002305       0.009923       0.003741      -0.002518      -0.027398      -0.014856       0.003380       0.011476              1.752405       1.756155       0.203342       0.179630       2.081114       0.188787       1.419947           0.000011
           58              H      -5.548737      10.874715       3.077080       0.098392       1.119503 0.77803771E+01  0.75602126E+02                                 1.760818                            1.613284      -0.920277       2.439494                    0.998631       3.450313       9.506805       0.502482       1.254446      -0.714829       0.002747       0.001803      -0.045015       0.045135       0.005374      -0.008840      -0.002216       0.021194       0.033248      -0.017424      -0.000705       0.018129              1.848093       1.501216       0.018946       0.149100       1.421937       0.104293       2.621126           0.000402
           59              H      -3.570338      11.181956       4.178719       0.123454       1.186416 0.87551628E+01  0.86650888E+02                                 1.747145                            1.652262      -1.191444       2.311297                    0.997097       3.388442       9.085579       0.529264       1.169297      -0.735655       0.027294       0.005835      -0.022641       0.035939       0.004555      -0.014596      -0.001878       0.004721       0.047410      -0.015203      -0.008425       0.023628              1.775112       2.258989       0.111424      -0.267256       1.372284      -0.018187       1.694062           0.000253
           60              H       0.322559      -3.309144       7.615676       0.121048       0.942361 0.67183929E+01  0.64300736E+02                                 1.689902                            1.593235      -1.273273       2.280536                    0.993856       3.753873      11.013085       0.451679       1.416855      -0.678629      -0.001091       0.003744       0.033795       0.034019       0.001214      -0.001031       0.003006       0.018056       0.025902      -0.013846       0.004640       0.009205              1.752368       1.555781       0.053900      -0.041672       1.348141      -0.038199       2.353181           0.000210
           61              H      -7.451288      10.426570       6.429893       0.099783       1.026252 0.71422529E+01  0.69008649E+02                                 1.754446                            1.615369      -1.163744       2.326616                    0.995532       3.706526      10.720338       0.462699       1.370060      -0.688341      -0.039547      -0.007109       0.024473       0.047047       0.001063      -0.007292      -0.002367       0.019070       0.017312      -0.012724      -0.001012       0.013736              1.853487       2.342614       0.229348      -0.386366       1.441759      -0.077953       1.776089           0.000356
           62              H       3.573549      -2.309669       8.586568       0.170148       1.062111 0.76595526E+01  0.73362252E+02                                 1.629881                            1.542669      -1.211808       2.299792                    0.999090       3.248068       8.585357       0.548862       1.165128      -0.735845       0.008980       0.005136       0.004582       0.011314       0.003236       0.011944       0.000858      -0.016084       0.024806      -0.017981       0.003763       0.014218              1.666187       2.203647       0.153217       0.208068       1.305637       0.110692       1.489275           0.000009
           63              H       2.383326      -3.321961       8.710842       0.181747       0.908164 0.66373437E+01  0.62167451E+02                                 1.563179                            1.516381      -0.768159       2.541901                    0.999857       3.113750       8.505138       0.503366       1.299133      -0.706504      -0.001828      -0.012573       0.004751       0.013564       0.000814       0.000189       0.000247      -0.007632      -0.000177      -0.003879      -0.000070       0.003949              1.572464       1.448923       0.244862      -0.157606       1.720044      -0.321423       1.548427          -0.000046
           64              H       2.098812      -1.815673       8.385917       0.182342       0.906602 0.65454824E+01  0.61815316E+02                                 1.626196                            1.554934      -1.067523       2.404721                    0.997333       3.329215       9.488281       0.468207       1.385203      -0.687149      -0.008113       0.013682       0.000721       0.015923      -0.002304      -0.000576      -0.000560      -0.003661      -0.004805      -0.002683      -0.001072       0.003756              1.659291       1.781230      -0.453480      -0.089414       1.760267       0.145559       1.436376           0.000028
           65              C      -3.286565      -2.045412      12.234144       0.567633      24.380727 0.25905628E+03  0.54227879E+04                                 7.832577                            5.739322      -0.025936       2.045125                    0.999659      22.793115      64.582179       0.613648       0.476824      -1.015147       0.028626       0.017394      -0.052514       0.062288      -0.058965       0.006615       0.029438      -0.064459      -0.160216      -0.070583      -0.026584       0.097168              9.753885       8.463155       2.768193      -1.935851       7.128849      -2.644766      13.669652           0.000476
           66              C       2.000390       2.939671       0.537874      -0.028242      38.659564 0.43423124E+03  0.10127812E+05                                 9.909782                            6.895219       0.046906       2.019306                    0.999451      27.159478      75.846837       0.639595       0.410588      -1.076174      -0.009951      -0.022126       0.034952       0.042547       0.004206       0.002458       0.003753       0.005306       0.013656      -0.007661      -0.000217       0.007878             12.948169      10.128962       4.633699      -3.580635      10.069271      -5.316770      18.646273          -0.001913
           67              C       2.584455       3.176015       1.776085      -0.100105      35.326975 0.42634598E+03  0.10003690E+05                                 9.478109                            6.964476       0.063734       1.996345                    0.999749      29.177986      84.601215       0.611874       0.426625      -1.054701      -0.020831      -0.016810       0.004534       0.027149       0.012540       0.004940       0.016793       0.009257      -0.071189      -0.031094       0.002046       0.029048             11.541004       9.551446       4.003821      -2.162568       9.089301      -4.102106      15.982266          -0.000283
           68              C       2.096919       2.594718       2.908922      -0.143333      35.643643 0.41972749E+03  0.97909410E+04                                 9.460913                            6.846020       0.090326       1.999432                    0.999702      29.387712      84.423841       0.627060       0.418736      -1.061691      -0.000572       0.008442      -0.023488       0.024965       0.004455       0.025577       0.012968       0.005847       0.055380      -0.023511      -0.014546       0.038057             11.738768      10.183131       5.154072      -3.648210      10.137796      -5.035277      14.895377          -0.000111
           69              C       1.005576       1.723758       2.883678       0.080253      40.133154 0.40887154E+03  0.94102399E+04                                10.288727                            6.752689      -0.110364       1.973935                    0.999370      26.423385      73.717922       0.636348       0.418213      -1.069379       0.002058       0.005111      -0.003797       0.006691       0.006407      -0.003120      -0.012394       0.016231       0.022615      -0.018791       0.002462       0.016329             14.339023      10.683689       5.542552      -5.115402      11.201203      -7.313785      21.132176           0.000101
           70              C       0.439305       1.490164       1.642361      -0.150681      35.748561 0.42750244E+03  0.10015876E+05                                 9.449183                            6.897757       0.108680       2.003265                    0.999712      29.540801      84.985214       0.626394       0.417358      -1.062810       0.015680       0.015403      -0.017474       0.028079       0.023672      -0.000004       0.005550       0.014547      -0.067423      -0.024475      -0.011713       0.036188             11.595321       8.439817       3.744322      -2.386642       9.106362      -4.433268      17.239786          -0.000128
           71              C       0.916651       2.095657       0.503440      -0.105241      35.110666 0.41785804E+03  0.97436243E+04                                 9.358623                            6.840904       0.029502       1.978461                    0.999618      29.229361      84.154901       0.625439       0.419981      -1.060123       0.008599      -0.005504       0.029578       0.031291      -0.003661       0.020181       0.018832       0.013088       0.033671      -0.029316      -0.001715       0.031030             11.464574       9.432303       4.538350      -2.721897       9.916041      -4.429206      15.045380          -0.000167
           72              C       0.481795       1.101878       4.120724       0.072323      39.603097 0.41099272E+03  0.94787188E+04                                10.208010                            6.777538      -0.096639       1.977370                    0.999367      26.554606      74.350785       0.633650       0.419123      -1.067963      -0.003071      -0.000300       0.007227       0.007859       0.012412      -0.003892      -0.003126      -0.003362       0.046246      -0.020255       0.002894       0.017361             14.113355      11.672374       4.693559      -4.864780      10.052574      -7.634698      20.615117          -0.000232
           73              C       1.248041       1.039812       5.284629      -0.149016      34.037146 0.42934449E+03  0.10068206E+05                                 9.156742                            6.929373       0.115712       2.005097                    0.999730      29.559782      85.033193       0.622797       0.419385      -1.061696      -0.017430      -0.013130       0.016868       0.027581       0.015945       0.005074      -0.001557       0.039522      -0.072051      -0.025155      -0.012541       0.037696             10.875732       9.070884       2.314460      -1.868470       7.299814      -4.608527      16.256499           0.000047
           74              C       0.740210       0.529309       6.455654      -0.100972      32.312370 0.41593170E+03  0.96969320E+04                                 8.900611                            6.868066       0.007145       1.976960                    0.999658      29.147406      84.178175       0.617754       0.425283      -1.055776      -0.007497       0.003978      -0.024590       0.026013      -0.009705       0.025181       0.014074       0.017333       0.010202      -0.032843       0.002240       0.030603             10.416526      10.030640       2.626575      -2.380668       7.022601      -3.710657      14.196336          -0.000030
           75              C      -0.549661       0.046087       6.517921      -0.023154      36.986251 0.43188090E+03  0.10076908E+05                                 9.673400                            6.907145      -0.040788       1.993856                    0.999366      27.201717      76.413960       0.633692       0.414252      -1.071914       0.015915       0.019503      -0.033970       0.042280       0.000562       0.001614       0.007757       0.006795       0.003023      -0.009603       0.002305       0.007297             12.491206      10.980790       2.867040      -3.499650       7.155895      -4.224661      19.336933           0.001181
           76              C      -1.277510       0.019072       5.345472      -0.094712      34.586669 0.43305389E+03  0.10240394E+05                                 9.463840                            7.098577      -0.155230       1.929484                    0.998978      29.568685      87.163585       0.593608       0.436347      -1.044723       0.027809       0.006643      -0.008634       0.029867      -0.000464      -0.002470       0.017354       0.005260      -0.079540      -0.033452       0.015194       0.018257             11.522708      10.384343       2.693031      -1.376489       7.426207      -3.802642      16.757574           0.000169
           77              C      -0.778196       0.547703       4.187004      -0.141591      34.913446 0.42721747E+03  0.10042300E+05                                 9.413917                            6.962689       0.088868       2.003275                    0.999587      29.614652      86.310709       0.612330       0.425536      -1.054004      -0.000158      -0.014042       0.024593       0.028320      -0.001160       0.024627       0.010195      -0.010286       0.046504      -0.028622      -0.003125       0.031747             11.577652      11.639619       4.011674      -3.345642       8.176123      -4.568529      14.917215           0.000062
           78              C      -1.128135      -0.459117       7.794320       0.572586      24.219207 0.25944092E+03  0.54330849E+04                                 7.802242                            5.744525      -0.107505       2.017847                    0.999541      22.788167      64.590463       0.613193       0.476981      -1.015020      -0.028635      -0.010927       0.053057       0.061274      -0.048181       0.007964       0.030086      -0.083043      -0.175499      -0.072302      -0.024347       0.096649              9.718279       8.903974       1.949760      -2.194126       5.657677      -2.153307      14.593185          -0.002618
           79              C       1.832667      -0.617288      11.544293       0.076557      27.330318 0.33574614E+03  0.74164778E+04                                 7.972344                            6.172565       0.267960       2.103037                    0.999785      26.019277      73.049491       0.651580       0.425551      -1.056030      -0.037482       0.038904       0.007921       0.054600      -0.012746      -0.010044      -0.006072      -0.044807       0.053675      -0.037039       0.014875       0.022164              9.187437      11.937523       1.179463       2.228452       9.281077       2.722154       6.343709           0.001399
           80              C       3.028786      -0.090989      11.983524      -0.170212      33.270774 0.43904790E+03  0.10371986E+05                                 9.038701                            7.042833      -0.021088       1.960971                    0.999625      29.949638      86.980067       0.611987       0.423657      -1.057116      -0.006403       0.006531       0.004917       0.010384      -0.028123      -0.012542      -0.010768      -0.026769       0.044031      -0.043119       0.018327       0.024791             10.394171      14.056249       2.379302       2.688876      10.317318       3.107464       6.808944          -0.002202
           81              C       3.062137       1.179202      12.511172       0.063442      35.463650 0.40835263E+03  0.94235301E+04                                 9.508557                            6.795320      -0.157299       1.963230                    0.999302      26.590947      75.016135       0.625910       0.424049      -1.062490      -0.021618      -0.012396      -0.007808       0.026115       0.003492      -0.005213       0.002349      -0.019505       0.046565      -0.019010       0.002459       0.016551             12.230150      19.884480       2.200652       3.138571      10.162030       2.741959       6.643941           0.003666
           82              C       1.874223       1.861589      12.564376      -0.173091      34.412149 0.45954154E+03  0.11018846E+05                                 9.396253                            7.298756      -0.106568       1.945396                    0.998037      30.125043      89.148230       0.587612       0.434715      -1.046688      -0.003647      -0.013685       0.002291       0.014347       0.003962      -0.010093       0.009628      -0.022343       0.050252      -0.023733       0.000773       0.022960             11.108568      16.076724       0.180389       2.109839      10.564430       2.481413       6.684552          -0.002215
           83              C       0.715672       1.282062      12.087086       0.094500      27.744054 0.34026138E+03  0.75824287E+04                                 8.228161                            6.332989      -0.005991       2.023387                    0.998673      26.244570      75.330390       0.621834       0.442014      -1.040391       0.016347      -0.044519      -0.011975       0.048914      -0.016643      -0.018395      -0.015511       0.004188       0.096681      -0.040689       0.000405       0.040284              9.690441      12.228650       0.845348       2.226399      10.285658       2.932494       6.557016           0.001408
           84              C      10.185996       7.362302       0.080001       0.291049      34.481705 0.34522597E+03  0.76612223E+04                                 9.550530                            6.421711      -0.196883       1.972992                    0.999023      24.309556      67.887045       0.616144       0.447950      -1.045014       0.001603       0.063845       0.046405       0.078944       0.020292       0.010252      -0.040584      -0.063980       0.101848      -0.060563      -0.005785       0.066348             12.817821      22.915946       0.377780       0.950215       8.714792       2.747708       6.822724           0.001443
           85              C      10.085884       8.582123       0.929338      -0.560468      28.000597 0.45160258E+03  0.10734712E+05                                 7.825704                            6.886951       0.118726       1.996273                    0.997971      32.639696      94.816580       0.654249       0.393848      -1.077510       0.014961      -0.048603      -0.031115       0.059618      -0.004239      -0.005279       0.009758      -0.066337       0.050522      -0.042234       0.010341       0.031894              8.249558       8.914809      -0.587214      -0.517973       8.465502       1.728404       7.368364           0.000007
           86              C      -1.041109      -3.529592       9.977532       0.567868      24.386064 0.25908838E+03  0.54238927E+04                                 7.835013                            5.740526      -0.030491       2.043553                    0.999651      22.798723      64.610958       0.613418       0.476965      -1.015022      -0.028663       0.055248       0.004879       0.062432       0.029141      -0.051702      -0.020711       0.051582       0.188416      -0.070376      -0.026942       0.097319              9.757881       8.466032      -2.876561       1.775464      14.574359       0.564087       6.233253           0.001373
           87              C      -6.328064       9.184601      10.032938      -0.028031      38.668540 0.43427613E+03  0.10129321E+05                                 9.911886                            6.895862       0.046230       2.019053                    0.999452      27.161596      75.859388       0.639513       0.410622      -1.076130       0.010112      -0.040616       0.006546       0.042364       0.000622       0.004821       0.006117      -0.000356      -0.002289      -0.007707      -0.000265       0.007972             12.952603      10.131283      -5.125846       2.836767      21.177578      -0.528935       7.548947          -0.000894
           88              C      -6.912129       8.141275       9.325481      -0.100587      35.345997 0.42658124E+03  0.10010586E+05                                 9.480928                            6.965929       0.064528       1.996420                    0.999750      29.188585      84.637653       0.611872       0.426567      -1.054737       0.020901      -0.010917       0.013496       0.027169      -0.000491       0.013637       0.000235       0.047652       0.043790      -0.031133       0.001899       0.029234             11.545430       9.554357      -3.573765       2.820555      17.893025      -0.308300       7.188908           0.000040
           89              C      -6.424593       6.870845       9.410531      -0.143475      35.659393 0.41989910E+03  0.97961645E+04                                 9.464220                            6.847755       0.089222       1.998998                    0.999701      29.395242      84.456910       0.626920       0.418777      -1.061641       0.000648       0.024945       0.001490       0.024998       0.021702       0.014293       0.020064      -0.010706       0.006245      -0.023498      -0.014626       0.038124             11.744043      10.186928      -5.394764       3.288644      17.821292      -1.726131       7.223909           0.000006
           90              C      -5.333250       6.549046      10.220255       0.080309      40.145217 0.40894291E+03  0.94124851E+04                                10.291386                            6.753592      -0.111105       1.973667                    0.999370      26.426439      73.733713       0.636248       0.418252      -1.069333      -0.002025       0.005530      -0.003216       0.006710      -0.005392       0.004679      -0.001440      -0.009170      -0.053488      -0.018780       0.002466       0.016314             14.344787      10.686857      -6.896233       3.063736      24.906451      -1.407821       7.441053           0.000114
           91              C      -4.766979       7.596314      10.926417      -0.150865      35.760161 0.42762822E+03  0.10019673E+05                                 9.451420                            6.898836       0.108368       2.003103                    0.999712      29.546203      85.007489       0.626329       0.417366      -1.062793      -0.015648       0.022094      -0.007229       0.028023      -0.009422       0.021791      -0.005811       0.040786       0.011624      -0.024460      -0.011766       0.036226             11.599121       8.441774      -3.676419       2.493143      19.196425      -0.084149       7.159164          -0.000058
           92              C      -5.244325       8.881914      10.821561      -0.105165      35.120382 0.41795143E+03  0.97465879E+04                                 9.361019                            6.842092       0.027506       1.977768                    0.999616      29.234283      84.179276       0.625311       0.420033      -1.060064      -0.008645      -0.029236      -0.006703       0.031215       0.019914       0.004586       0.021383       0.006978       0.015738      -0.029246      -0.001691       0.030937             11.468501       9.434763      -4.299090       3.089650      17.470085      -1.174221       7.500654          -0.000169
           93              C      -4.809469       5.166855      10.301292       0.072040      39.621690 0.41114929E+03  0.94833504E+04                                10.211301                            6.778805      -0.096999       1.977164                    0.999367      26.561279      74.376491       0.633586       0.419120      -1.067951       0.003085      -0.006795      -0.002620       0.007909      -0.008562       0.009974       0.005673      -0.023907      -0.015097      -0.020448       0.002926       0.017522             14.120020      11.676407      -6.330109       2.383558      24.525399      -1.398303       6.158253          -0.000037
           94              C      -5.575715       4.073560       9.897272      -0.149347      34.058053 0.42959840E+03  0.10075841E+05                                 9.160514                            6.931301       0.115402       2.004809                    0.999731      29.572122      85.081073       0.622715       0.419371      -1.061685       0.017500      -0.020626       0.005272       0.027559      -0.001671       0.016790      -0.006954       0.052145      -0.034487      -0.025163      -0.012659       0.037822             10.881561       9.074772      -2.635182       1.385663      18.215173       0.094966       5.354738           0.000046
           95              C      -5.067884       2.796106       9.902191      -0.100990      32.325056 0.41605705E+03  0.97008733E+04                                 8.903704                            6.869521       0.005409       1.976335                    0.999657      29.153821      84.209301       0.617614       0.425335      -1.055713       0.007649       0.023978       0.005951       0.025862       0.026771       0.001031       0.014655       0.015636       0.006080      -0.032630       0.002236       0.030394             10.421510      10.033676      -3.229193       1.469063      15.780378       0.063015       5.450476           0.000257
           96              C      -3.778013       2.547533      10.321228      -0.022725      36.991559 0.43183109E+03  0.10075791E+05                                 9.675671                            6.907522      -0.042232       1.993433                    0.999365      27.200072      76.417815       0.633547       0.414345      -1.071818      -0.016089       0.038675      -0.004538       0.042133       0.001459       0.001180       0.007175       0.008054       0.008250      -0.009615       0.002058       0.007556             12.496404      10.982531      -4.351047       1.246510      20.511239       1.532786       5.995444           0.001325
           97              C      -3.050164       3.613389      10.810428      -0.095179      34.606183 0.43329604E+03  0.10247685E+05                                 9.467303                            7.100431      -0.154729       1.929506                    0.998981      29.579463      87.205708       0.593539       0.436331      -1.044719      -0.027803       0.010617      -0.002453       0.029862      -0.002159      -0.001224      -0.001581       0.049024       0.052301      -0.033376       0.015286       0.018090             11.528022      10.388021      -2.332010       1.928505      18.069592       0.784952       6.126451           0.000172
           98              C      -3.549478       4.886494      10.783890      -0.141732      34.925835 0.42735806E+03  0.10046533E+05                                 9.416191                            6.963808       0.088860       2.003152                    0.999589      29.621542      86.337657       0.612278       0.425533      -1.053995       0.000109      -0.028211       0.003258       0.028399       0.023110       0.008890       0.013614      -0.018154       0.022946      -0.028657      -0.003245       0.031902             11.581455      11.642531      -4.663327       2.359055      17.189818      -0.683648       5.912017           0.000127
           99              C      -3.199539       1.175422      10.279544       0.573054      24.215618 0.25935455E+03  0.54312121E+04                                 7.802979                            5.744489      -0.109746       2.017093                    0.999535      22.792638      64.617834       0.613004       0.477134      -1.014866       0.028471      -0.053149      -0.010980       0.061286       0.026130      -0.041151      -0.026600       0.047531       0.218376      -0.072244      -0.024774       0.097017              9.720089       8.904504      -2.788196       0.921446      14.761600       1.772444       5.494163           0.000214
          100              C       8.599659      -2.330498       8.939455       0.075719      27.363284 0.33621195E+03  0.74297447E+04                                 7.979714                            6.177579       0.263571       2.101349                    0.999779      26.041589      73.139735       0.651164       0.425652      -1.055911       0.037755       0.008559      -0.039020       0.054965      -0.004075      -0.015695      -0.002496      -0.052021       0.030738      -0.036789       0.015335       0.021454              9.196679      11.950587       1.581519       1.968749       4.828903       0.800907      10.810547          -0.001523
          101              C       7.403540      -2.525344       8.282226      -0.170205      33.284076 0.43920351E+03  0.10376828E+05                                 9.041187                            7.044001      -0.021493       1.960679                    0.999626      29.959351      87.019941       0.611932       0.423647      -1.057097       0.006307      -0.001620      -0.008219       0.010486      -0.000112      -0.030945      -0.004212      -0.041462      -0.001518      -0.043112       0.018186       0.024926             10.397911      14.063110       1.527880       3.251814       5.100275       0.856815      12.030349           0.002618
          102              C       7.370189      -2.506727       6.906925       0.062323      35.493281 0.40867615E+03  0.94328450E+04                                 9.513059                            6.797383      -0.156820       1.963191                    0.999303      26.604681      75.061764       0.625903       0.423970      -1.062541       0.021770       0.002489       0.014684       0.026377      -0.005921       0.001116       0.006528      -0.028238       0.018308      -0.018604       0.002473       0.016131             12.237970      19.899980       2.012339       3.267622       5.203746       0.602752      11.610184          -0.005022
          103              C       8.558103      -2.285294       6.259275      -0.173213      34.429159 0.45975617E+03  0.11025409E+05                                 9.398832                            7.299974      -0.106072       1.945323                    0.998047      30.137028      89.192863       0.587615       0.434657      -1.046710       0.003406      -0.007149       0.011791       0.014203      -0.010767      -0.000272       0.011652      -0.027114       0.037227      -0.023908       0.000892       0.023016             11.112548      16.083343       1.866958       1.002688       5.489583       0.292010      11.764719           0.002157
          104              C       9.716654      -2.076585       6.980454       0.093195      27.783747 0.34082106E+03  0.75983341E+04                                 8.236372                            6.338558      -0.007220       2.022631                    0.998658      26.271949      75.436151       0.621482       0.442065      -1.040319      -0.016433      -0.006269       0.045950       0.049201      -0.010179      -0.022664       0.007628      -0.048547      -0.064125      -0.040484       0.000797       0.039687              9.700995      12.242602       1.711747       1.660877       5.013745       0.657673      11.846638          -0.003295
          105              C       0.246330      11.356783       6.153383       0.290852      34.499067 0.34536361E+03  0.76651372E+04                                 9.553510                            6.422800      -0.196742       1.972875                    0.999026      24.316919      67.914221       0.616111       0.447923      -1.045017      -0.001769      -0.017256      -0.077004       0.078934       0.001451       0.022641      -0.020941      -0.109266      -0.033837      -0.060505      -0.005633       0.066138             12.823370      22.927439       0.723905       0.724924       5.122454       1.197994      10.420216          -0.001793
          106              C       0.346442      11.060070       4.696916      -0.560417      28.006833 0.45170440E+03  0.10737992E+05                                 7.827279                            6.887966       0.118037       1.995944                    0.997977      32.646815      94.848421       0.654152       0.393875      -1.077465      -0.014945       0.009409       0.057013       0.059686      -0.003166      -0.005997       0.003772      -0.052522       0.091183      -0.042108       0.010428       0.031680              8.251511       8.917034      -0.243108      -0.744605       6.284195       0.787523       9.553305          -0.000010
          107              C       6.338891      10.559523       0.711081       0.567880      24.380087 0.25903377E+03  0.54223511E+04                                 7.833224                            5.739574      -0.027429       2.044628                    0.999656      22.794428      64.592029       0.613537       0.476908      -1.015074      -0.028664      -0.017374       0.052513       0.062299      -0.059045       0.006530       0.029399      -0.064501      -0.160347      -0.070548      -0.026719       0.097267              9.755107       8.464186       2.768710      -1.936776       7.129641      -2.645646      13.671493           0.000159
          108              C       1.051936       5.574440      12.407351      -0.028123      38.663050 0.43423684E+03  0.10128092E+05                                 9.910782                            6.895476       0.046268       2.019097                    0.999451      27.159854      75.851285       0.639546       0.410613      -1.076145       0.009949       0.022172      -0.034876       0.042508       0.004163       0.002490       0.003759       0.005334       0.013726      -0.007646      -0.000255       0.007901             12.950356      10.130505       4.634689      -3.582068      10.070620      -5.318330      18.649942          -0.001628
          109              C       0.467871       5.338096      11.169140      -0.100249      35.333684 0.42642186E+03  0.10005944E+05                                 9.479240                            6.965007       0.063757       1.996300                    0.999749      29.181437      84.614033       0.611861       0.426614      -1.054704       0.020775       0.016853      -0.004533       0.027132       0.012570       0.004917       0.016766       0.009292      -0.071193      -0.031079       0.002018       0.029061             11.542867       9.552812       4.004638      -2.163492       9.090576      -4.103208      15.985211          -0.000261
          110              C       0.955407       5.919393      10.036303      -0.143410      35.651582 0.41981681E+03  0.97936534E+04                                 9.462512                            6.846857       0.089903       1.999246                    0.999702      29.391850      84.441485       0.627000       0.418749      -1.061671       0.000547      -0.008398       0.023507       0.024968       0.004484       0.025594       0.012962       0.005908       0.055472      -0.023495      -0.014603       0.038098             11.741284      10.185094       5.155304      -3.649460      10.139770      -5.036798      14.898988          -0.000090
          111              C       2.046750       6.790353      10.061547       0.080213      40.140072 0.40892174E+03  0.94117710E+04                                10.290131                            6.753207      -0.110663       1.973819                    0.999370      26.425528      73.727599       0.636303       0.418226      -1.069361      -0.002065      -0.005104       0.003813       0.006698       0.006423      -0.003123      -0.012419       0.016276       0.022666      -0.018835       0.002474       0.016361             14.341940      10.685503       5.543767      -5.117079      11.203276      -7.315953      21.137042           0.000074
          112              C       2.613021       7.023947      11.302864      -0.150801      35.757566 0.42760569E+03  0.10018984E+05                                 9.450865                            6.898623       0.108396       2.003109                    0.999712      29.545476      85.003905       0.626345       0.417362      -1.062798      -0.015675      -0.015417       0.017443       0.028065       0.023713      -0.000001       0.005534       0.014616      -0.067416      -0.024470      -0.011764       0.036234             11.597988       8.441425       3.745231      -2.387780       9.108203      -4.434942      17.244337          -0.000115
          113              C       2.135675       6.418454      12.441785      -0.105301      35.119648 0.41795648E+03  0.97466286E+04                                 9.360480                            6.841866       0.028523       1.978084                    0.999617      29.234260      84.175868       0.625365       0.420000      -1.060096      -0.008631       0.005480      -0.029542       0.031261      -0.003662       0.020153       0.018791       0.013136       0.033730      -0.029278      -0.001721       0.031000             11.467451       9.434390       4.539562      -2.723172       9.918173      -4.430941      15.049791          -0.000134
          114              C       2.570531       7.412233       8.824501       0.072283      39.609523 0.41104130E+03  0.94802034E+04                                10.209345                            6.778048      -0.096889       1.977268                    0.999367      26.556651      74.360097       0.633605       0.419136      -1.067944       0.003068       0.000322      -0.007229       0.007860       0.012423      -0.003891      -0.003154      -0.003346       0.046278      -0.020269       0.002884       0.017385             14.116111      11.674108       4.694617      -4.866354      10.054464      -7.636807      20.619761          -0.000212
          115              C       1.804285       7.474299       7.660596      -0.149087      34.043272 0.42941961E+03  0.10070514E+05                                 9.158056                            6.930092       0.115440       2.004974                    0.999730      29.563192      85.048235       0.622743       0.419399      -1.061676       0.017424       0.013172      -0.016848       0.027585       0.015964       0.005078      -0.001584       0.039565      -0.072062      -0.025173      -0.012553       0.037726             10.877746       9.072125       2.315011      -1.869242       7.301087      -4.609842      16.260025           0.000031
          116              C       2.312116       7.984802       6.489571      -0.101009      32.316408 0.41597947E+03  0.96984361E+04                                 8.901619                            6.868609       0.006743       1.976812                    0.999658      29.149794      84.189947       0.617702       0.425302      -1.055753       0.007488      -0.003910       0.024586       0.025996      -0.009688       0.025162       0.014047       0.017324       0.010317      -0.032799       0.002209       0.030590             10.418071      10.031557       2.626958      -2.381230       7.023495      -3.711569      14.199160          -0.000072
          117              C       3.601987       8.468024       6.427304      -0.023070      36.987814 0.43188185E+03  0.10077059E+05                                 9.674112                            6.907418      -0.041372       1.993687                    0.999365      27.201756      76.417612       0.633635       0.414284      -1.071880      -0.015933      -0.019415       0.033969       0.042245       0.000562       0.001629       0.007756       0.006780       0.003019      -0.009598       0.002293       0.007306             12.492711      10.981443       2.867302      -3.500226       7.156552      -4.225455      19.340137           0.000914
          118              C       4.329836       8.495039       7.599753      -0.094705      34.590745 0.43310218E+03  0.10241963E+05                                 9.464977                            7.099229      -0.155730       1.929316                    0.998977      29.570940      87.175984       0.593540       0.436378      -1.044689      -0.027833      -0.006558       0.008641       0.029872      -0.000459      -0.002460       0.017338       0.005205      -0.079562      -0.033443       0.015188       0.018255             11.524481      10.385690       2.693529      -1.376945       7.427295      -3.803509      16.760458           0.000129
          119              C       3.830522       7.966408       8.758221      -0.141678      34.918958 0.42728532E+03  0.10044359E+05                                 9.414998                            6.963272       0.088713       2.003185                    0.999587      29.617760      86.323611       0.612297       0.425540      -1.053995       0.000142       0.014065      -0.024589       0.028328      -0.001131       0.024657       0.010154      -0.010250       0.046512      -0.028615      -0.003150       0.031765             11.579437      11.641113       4.012429      -3.346618       8.177378      -4.569680      14.919820           0.000060
          120              C       4.180461       8.973228       5.150905       0.572797      24.219168 0.25943120E+03  0.54329535E+04                                 7.802975                            5.744918      -0.109214       2.017293                    0.999537      22.788917      64.597798       0.613078       0.477064      -1.014953       0.028567       0.010972      -0.053067       0.061258      -0.048251       0.007920       0.030102      -0.083079      -0.175556      -0.072311      -0.024418       0.096730              9.719540       8.904574       1.949902      -2.194715       5.658222      -2.153823      14.595825          -0.002292
          121              C       1.219659       9.131399       1.400932       0.076266      27.342041 0.33591318E+03  0.74212757E+04                                 7.975132                            6.174480       0.266189       2.102390                    0.999781      26.027314      73.083480       0.651403       0.425603      -1.055972       0.037605      -0.038949      -0.007904       0.054714      -0.012743      -0.009940      -0.005929      -0.044832       0.053240      -0.036929       0.014976       0.021954              9.190872      11.942190       1.180285       2.229639       9.284334       2.723389       6.346093           0.001662
          122              C       0.023540       8.605100       0.961701      -0.170185      33.276068 0.43911417E+03  0.10374066E+05                                 9.039769                            7.043396      -0.021237       1.960858                    0.999626      29.953625      86.997179       0.611951       0.423661      -1.057101       0.006413      -0.006612      -0.004974       0.010468      -0.028207      -0.012555      -0.010755      -0.026668       0.043796      -0.043142       0.018308       0.024834             10.395616      14.058599       2.379750       2.689507      10.318477       3.107945       6.809772          -0.002240
          123              C      -0.009811       7.334909       0.434053       0.062912      35.476241 0.40850716E+03  0.94279669E+04                                 9.510360                            6.796284      -0.157196       1.963190                    0.999302      26.597353      75.037126       0.625912       0.424009      -1.062518       0.021700       0.012478       0.007830       0.026227       0.003484      -0.005125       0.002516      -0.019319       0.045886      -0.018801       0.002443       0.016357             12.232867      19.889289       2.201649       3.139653      10.164017       2.742745       6.645296           0.003938
          124              C       1.178103       6.652522       0.380849      -0.173094      34.419036 0.45963545E+03  0.11021748E+05                                 9.397333                            7.299342      -0.106366       1.945351                    0.998043      30.130525      89.169372       0.587603       0.434696      -1.046691       0.003602       0.013769      -0.002336       0.014423       0.003953      -0.010122       0.009747      -0.022541       0.050105      -0.023822       0.000789       0.023033             11.110000      16.078427       0.180888       2.110318      10.566082       2.482136       6.685491          -0.002311
          125              C       2.336654       7.232049       0.858139       0.094022      27.759043 0.34047460E+03  0.75885177E+04                                 8.231439                            6.335255      -0.006659       2.023057                    0.998664      26.254895      75.371511       0.621669       0.442053      -1.040348      -0.016313       0.044667       0.011940       0.049029      -0.016677      -0.018347      -0.015352       0.004363       0.095976      -0.040554       0.000545       0.040009              9.694576      12.233666       0.846333       2.227673      10.290122       2.934207       6.559940           0.001496
          126              C      -7.133670       1.151809      12.865224       0.291277      34.481245 0.34521201E+03  0.76609099E+04                                 9.550694                            6.421743      -0.196973       1.972946                    0.999024      24.309413      67.888805       0.616113       0.447972      -1.044991      -0.001645      -0.063789      -0.046415       0.078906       0.020254       0.010215      -0.040605      -0.064137       0.101996      -0.060596      -0.005824       0.066420             12.818027      22.915904       0.378196       0.950500       8.715167       2.747996       6.823010           0.001379
          127              C      -7.033558      -0.068012      12.015887      -0.560503      28.002793 0.45164527E+03  0.10736059E+05                                 7.826267                            6.887375       0.118364       1.996139                    0.997970      32.641923      94.826779       0.654210       0.393859      -1.077494      -0.014943       0.048624       0.031099       0.059621      -0.004222      -0.005246       0.009695      -0.066318       0.050532      -0.042220       0.010397       0.031822              8.250191       8.915141      -0.587011      -0.517879       8.466338       1.728848       7.369093           0.000012
          128              C       4.093435      12.043703       2.967693       0.567638      24.387698 0.25912014E+03  0.54245929E+04                                 7.834568                            5.740341      -0.029123       2.043986                    0.999653      22.798831      64.606383       0.613528       0.476876      -1.015094       0.028679      -0.055289      -0.004920       0.062479       0.029094      -0.051680      -0.020699       0.051632       0.188309      -0.070339      -0.026933       0.097271              9.757109       8.465216      -2.875961       1.775237      14.573121       0.564260       6.232991           0.001695
          129              C       9.380390      -0.670490       2.912287      -0.028046      38.666843 0.43427256E+03  0.10129178E+05                                 9.911456                            6.895768       0.046546       2.019159                    0.999453      27.161416      75.857686       0.639529       0.410614      -1.076139      -0.010177       0.040636      -0.006554       0.042401       0.000652       0.004750       0.006130      -0.000365      -0.002120      -0.007642      -0.000324       0.007965             12.951645      10.130105      -5.124691       2.836385      21.176145      -0.528461       7.548684          -0.001326
          130              C       9.964455       0.372836       3.619744      -0.100613      35.346483 0.42659590E+03  0.10011019E+05                                 9.480988                            6.966059       0.064641       1.996448                    0.999750      29.189219      84.639943       0.611865       0.426569      -1.054736      -0.020953       0.010943      -0.013456       0.027200      -0.000454       0.013641       0.000249       0.047702       0.043924      -0.031179       0.001919       0.029260             11.545306       9.554133      -3.573357       2.820542      17.892722      -0.308234       7.189062          -0.000013
          131              C       9.476919       1.643266       3.534694      -0.143447      35.657718 0.41988132E+03  0.97956293E+04                                 9.463901                            6.847612       0.089282       1.999027                    0.999701      29.394434      84.453607       0.626927       0.418777      -1.061643      -0.000680      -0.024964      -0.001459       0.025016       0.021705       0.014286       0.020066      -0.010721       0.006305      -0.023513      -0.014611       0.038124             11.743452      10.186381      -5.394272       3.288503      17.820257      -1.726054       7.223719          -0.000019
          132              C       8.385576       1.965065       2.724970       0.080286      40.144015 0.40893936E+03  0.94123519E+04                                10.291051                            6.753494      -0.111007       1.973697                    0.999370      26.426288      73.732296       0.636264       0.418244      -1.069341       0.002015      -0.005535       0.003236       0.006721      -0.005404       0.004684      -0.001434      -0.009194      -0.053487      -0.018782       0.002452       0.016330             14.343974      10.686334      -6.895602       3.063646      24.904729      -1.407698       7.440860           0.000151
          133              C       7.819305       0.917797       2.018808      -0.150848      35.758178 0.42760907E+03  0.10019087E+05                                 9.450985                            6.898633       0.108487       2.003148                    0.999712      29.545482      85.004132       0.626346       0.417360      -1.062799       0.015649      -0.022104       0.007231       0.028032      -0.009422       0.021788      -0.005799       0.040782       0.011671      -0.024464      -0.011755       0.036219             11.598363       8.441313      -3.675959       2.493085      19.194827      -0.084105       7.158950          -0.000087
          134              C       8.296651      -0.367803       2.123664      -0.105069      35.114960 0.41788603E+03  0.97446446E+04                                 9.360083                            6.841585       0.027714       1.977881                    0.999616      29.231120      84.167315       0.625333       0.420036      -1.060066       0.008654       0.029228       0.006713       0.031213       0.019917       0.004552       0.021374       0.007001       0.015863      -0.029269      -0.001643       0.030912             11.467117       9.433513      -4.298308       3.089220      17.467873      -1.174013       7.499963          -0.000240
          135              C       7.861795       3.347256       2.643933       0.072070      39.619485 0.41113139E+03  0.94828111E+04                                10.210856                            6.778629      -0.096982       1.977175                    0.999367      26.560588      74.373459       0.633600       0.419116      -1.067956      -0.003100       0.006791       0.002660       0.007925      -0.008559       0.009963       0.005685      -0.023884      -0.015069      -0.020435       0.002925       0.017510             14.119072      11.675826      -6.329463       2.383461      24.523397      -1.398175       6.157993          -0.000066
          136              C       8.628041       4.440551       3.047953      -0.149328      34.055535 0.42956818E+03  0.10074903E+05                                 9.159926                            6.930977       0.115534       2.004863                    0.999731      29.570826      85.074932       0.622744       0.419361      -1.061697      -0.017514       0.020613      -0.005215       0.027547      -0.001674       0.016778      -0.006947       0.052153      -0.034448      -0.025155      -0.012659       0.037814             10.880667       9.074242      -2.634732       1.385584      18.213319       0.094992       5.354439           0.000058
          137              C       8.120210       5.718005       3.043034      -0.100946      32.322667 0.41602759E+03  0.96999538E+04                                 8.903153                            6.869222       0.005556       1.976391                    0.999658      29.152363      84.202349       0.617638       0.425328      -1.055724      -0.007688      -0.023992      -0.005889       0.025873       0.026788       0.001026       0.014652       0.015702       0.006134      -0.032661       0.002258       0.030403             10.420709      10.033111      -3.228892       1.468963      15.778840       0.062945       5.450176           0.000275
          138              C       6.830339       5.966578       2.623997      -0.022859      36.992151 0.43185300E+03  0.10076339E+05                                 9.675396                            6.907464      -0.041690       1.993580                    0.999366      27.201009      76.418333       0.633588       0.414317      -1.071846       0.016105      -0.038756       0.004633       0.042224       0.001479       0.001163       0.007172       0.008091       0.008319      -0.009632       0.002072       0.007560             12.495747      10.982014      -4.350551       1.246471      20.509965       1.532678       5.995262           0.001762
          139              C       6.102490       4.900722       2.134797      -0.095276      34.606819 0.43331142E+03  0.10248053E+05                                 9.467048                            7.100309      -0.154134       1.929663                    0.998983      29.580222      87.205548       0.593580       0.436300      -1.044746       0.027782      -0.010638       0.002547       0.029858      -0.002172      -0.001200      -0.001574       0.049083       0.052231      -0.033395       0.015334       0.018061             11.527516      10.387691      -2.331836       1.928477      18.068564       0.784891       6.126292           0.000228
          140              C       6.601804       3.627617       2.161335      -0.141753      34.926374 0.42736750E+03  0.10046789E+05                                 9.416177                            6.963829       0.088856       2.003134                    0.999590      29.622143      86.338934       0.612286       0.425526      -1.054002      -0.000120       0.028202      -0.003185       0.028381       0.023110       0.008873       0.013632      -0.018181       0.022909      -0.028655      -0.003255       0.031910             11.581301      11.642438      -4.663195       2.359068      17.189452      -0.683615       5.912014           0.000158
          141              C       6.251865       7.338689       2.665681       0.572790      24.217128 0.25938112E+03  0.54317655E+04                                 7.802490                            5.744230      -0.108076       2.017631                    0.999538      22.792418      64.611668       0.613122       0.477042      -1.014942      -0.028547       0.053169       0.011047       0.061351       0.026130      -0.041114      -0.026580       0.047483       0.218108      -0.072181      -0.024737       0.096918              9.719298       8.904068      -2.787955       0.921439      14.760085       1.772094       5.493742          -0.000210
          142              C      -5.547333      10.844609       4.005770       0.076140      27.347143 0.33597964E+03  0.74230862E+04                                 7.975982                            6.174985       0.265102       2.101963                    0.999782      26.030118      73.092226       0.651395       0.425589      -1.055984      -0.037619      -0.008617       0.038937       0.054823      -0.004114      -0.015693      -0.002510      -0.052484       0.030113      -0.036928       0.015150       0.021778              9.192122      11.944125       1.580481       1.967488       4.826717       0.800303      10.805523          -0.001691
          143              C      -4.351214      11.039455       4.662999      -0.170333      33.279774 0.43915658E+03  0.10375288E+05                                 9.040222                            7.043543      -0.021194       1.960829                    0.999626      29.955944      87.003994       0.611971       0.423637      -1.057119      -0.006277       0.001596       0.008112       0.010381      -0.000166      -0.030845      -0.004212      -0.041656      -0.001418      -0.043082       0.018212       0.024870             10.396543      14.060387       1.527409       3.251291       5.099795       0.856673      12.029447           0.002563
          144              C      -4.317863      11.020838       6.038300       0.062933      35.479391 0.40850735E+03  0.94279915E+04                                 9.510993                            6.796290      -0.156956       1.963219                    0.999304      26.597839      75.039074       0.625910       0.424009      -1.062515      -0.021666      -0.002523      -0.014606       0.026251      -0.006009       0.001092       0.006508      -0.028805       0.017932      -0.018828       0.002485       0.016343             12.234752      19.893923       2.011587       3.265937       5.202706       0.602425      11.607628          -0.004948
          145              C      -5.505777      10.799405       6.685950      -0.173309      34.424454 0.45970383E+03  0.11023719E+05                                 9.397973                            7.299615      -0.106023       1.945414                    0.998043      30.133179      89.176498       0.587629       0.434663      -1.046718      -0.003473       0.007019      -0.011734       0.014107      -0.010723      -0.000271       0.011635      -0.027064       0.036708      -0.023775       0.000848       0.022927             11.111294      16.081824       1.866670       1.001725       5.489156       0.291761      11.762901           0.002215
          146              C      -6.664328      10.590696       5.964771       0.093670      27.763360 0.34053128E+03  0.75899602E+04                                 8.231548                            6.335224      -0.004648       2.023611                    0.998673      26.257583      75.375684       0.621764       0.441976      -1.040412       0.016465       0.006215      -0.045805       0.049069      -0.010271      -0.022590       0.007533      -0.048966      -0.064354      -0.040530       0.000642       0.039889              9.694926      12.234886       1.710496       1.658971       5.010907       0.656911      11.838986          -0.003165
          147              C       2.805996      -2.842672       6.791842       0.290555      34.500419 0.34538811E+03  0.76657299E+04                                 9.553456                            6.422834      -0.196642       1.972923                    0.999024      24.317392      67.913237       0.616145       0.447896      -1.045044       0.001725       0.017212       0.077065       0.078983       0.001477       0.022701      -0.020914      -0.109083      -0.033916      -0.060478      -0.005572       0.066049             12.823326      22.927781       0.723798       0.724342       5.122411       1.197878      10.419786          -0.001821
          148              C       2.705884      -2.545959       8.248309      -0.560382      28.005769 0.45168290E+03  0.10737305E+05                                 7.826960                            6.887719       0.118371       1.996045                    0.997979      32.645893      94.843554       0.654178       0.393866      -1.077477       0.014992      -0.009445      -0.057035       0.059724      -0.003210      -0.005996       0.003794      -0.052568       0.091224      -0.042142       0.010439       0.031703              8.251157       8.917092      -0.243208      -0.744901       6.283990       0.787342       9.552390           0.000000
          149              N       0.672605       0.052285      11.581446      -0.179043      35.956558 0.47903247E+03  0.11326866E+05                                 9.107691                            7.073476       0.199249       2.106739                    0.998746      26.772743      72.660190       0.661347       0.391681      -1.100808       0.118728       0.055739       0.034770       0.135691      -0.052794      -0.023255       0.000526      -0.067641       0.037633      -0.073733       0.014224       0.059509             10.829367      13.162088       0.618853       2.570448      11.448492       3.527083       7.877522          -0.032857
          150              N       5.394498       1.167011      12.707421      -0.234824      46.035374 0.44596305E+03  0.10289390E+05                                10.556410                            6.636936       0.646964       2.214939                    0.999811      27.333431      71.703231       0.716717       0.370397      -1.123739       0.093607       0.184155       0.136007       0.247332       0.024881       0.016905      -0.106337       0.232394      -0.073348      -0.180666       0.049316       0.131350             15.238904      32.811030      -1.081148       0.021947       6.809315       0.856834       6.096367           0.001219
          151              N       9.759721      -2.099401       8.309928      -0.179289      35.979070 0.47933856E+03  0.11336018E+05                                 9.111012                            7.075281       0.202458       2.107525                    0.998745      26.784262      72.699771       0.661320       0.391630      -1.100834      -0.119285      -0.009990      -0.065208       0.136311      -0.000831      -0.057989      -0.005700      -0.053273       0.078657      -0.073623       0.013240       0.060384             10.834254      13.168480       2.117066       1.588177       5.874792       1.123069      13.459491           0.031914
          152              N       5.037828      -2.691754       6.840386      -0.235429      46.088424 0.44642055E+03  0.10302901E+05                                10.565176                            6.640928       0.644878       2.214105                    0.999810      27.346083      71.753879       0.716384       0.370463      -1.123655      -0.093462      -0.051918      -0.222908       0.247222       0.005758       0.029598      -0.043977       0.088601      -0.506142      -0.180540       0.048941       0.131598             15.254407      32.847785       0.449679      -0.984031       5.589214       0.328911       7.326223          -0.001731
          153              N       2.379721       8.461826       1.363779      -0.179174      35.967907 0.47919268E+03  0.11331745E+05                                 9.109667                            7.074657       0.199330       2.106652                    0.998748      26.778589      72.682582       0.661283       0.391680      -1.100794      -0.118953      -0.055878      -0.034853       0.135966      -0.053090      -0.023282       0.000768      -0.067619       0.037244      -0.073864       0.013953       0.059911             10.832099      13.165456       0.619734       2.571534      11.451246       3.528367       7.879594          -0.032964
          154              N      -2.342172       7.347100       0.237804      -0.235071      46.048744 0.44609393E+03  0.10293245E+05                                10.558682                            6.638133       0.646170       2.214665                    0.999810      27.336656      71.716442       0.716611       0.370422      -1.123711      -0.093534      -0.184094      -0.136004       0.247258       0.024943       0.016965      -0.106229       0.232547      -0.073683      -0.180630       0.049132       0.131498             15.242516      32.819380      -1.081225       0.022096       6.810613       0.857012       6.097555           0.001361
          155              N      -6.707395      10.613512       4.635297      -0.178846      35.951036 0.47891902E+03  0.11323427E+05                                 9.106551                            7.072437       0.201788       2.107618                    0.998736      26.769744      72.647825       0.661429       0.391658      -1.100832       0.118891       0.009928       0.065049       0.135886      -0.001113      -0.057809      -0.005546      -0.053142       0.077409      -0.073383       0.013445       0.059938             10.828292      13.160320       2.115444       1.586032       5.872002       1.122008      13.452553           0.031673
          156              N      -1.985502      11.205865       6.104839      -0.235070      46.068752 0.44622621E+03  0.10297188E+05                                10.561882                            6.639196       0.645831       2.214452                    0.999811      27.341157      71.734247       0.716532       0.370431      -1.123690       0.093544       0.051887       0.222963       0.247296       0.005728       0.029510      -0.044018       0.088245      -0.506269      -0.180572       0.049147       0.131425             15.249145      32.835586       0.449451      -0.983964       5.587649       0.328806       7.324201          -0.001646
          157              O      -3.919510      -2.260945      11.168622      -0.497042      38.405321 0.56364343E+03  0.13736862E+05                                 9.153692                            7.416882       0.212974       2.120979                    0.997684      27.456187      73.121219       0.686678       0.365990      -1.131355       0.034261       0.016345      -0.001348       0.037984      -0.039126       0.027857       0.005480      -0.030433       0.111334      -0.067152       0.018763       0.048388             10.829408       7.578872       0.511309       1.200906       6.832280      -0.570980      18.077073          -0.020396
          158              O      -2.224752      -1.373143      12.328126      -0.501150      37.032388 0.56840451E+03  0.13863863E+05                                 8.883471                            7.432409       0.292279       2.149546                    0.996951      27.343849      72.539408       0.689043       0.364446      -1.134038      -0.012305      -0.004984      -0.027433       0.030477       0.006797      -0.025739       0.004147      -0.005409      -0.194508      -0.071693       0.030275       0.041418             10.293967      12.549972       3.815870      -2.654813       8.945172      -1.443517       9.386756          -0.013044
          159              O      -0.424565      -0.395269       8.836281      -0.504198      37.377793 0.55749208E+03  0.13548676E+05                                 8.974552                            7.361538       0.251949       2.126689                    0.998209      27.635276      73.475942       0.691382       0.364527      -1.132576      -0.035105      -0.005686       0.001088       0.035579      -0.036819       0.027992       0.008557      -0.061834       0.104891      -0.073330       0.029443       0.043886             10.636088       7.503203       0.088829       1.211218       6.085185      -0.187836      18.319875           0.021674
          160              O      -2.297521      -0.933827       7.749918      -0.494461      37.066289 0.55622962E+03  0.13516975E+05                                 8.937923                            7.374807       0.186782       2.114371                    0.997412      27.396230      72.954619       0.687388       0.366673      -1.130360       0.013868       0.006225       0.028748       0.032520       0.014845      -0.023328       0.004968      -0.003037      -0.170101      -0.063571       0.018677       0.044894             10.436586      13.886728       3.315273      -3.362533       7.330685      -1.310451      10.092344           0.007077
          161              O      -0.408164      -2.636588      10.597479      -0.501287      38.515252 0.56559320E+03  0.13795110E+05                                 9.164700                            7.424629       0.230121       2.125033                    0.997736      27.516293      73.289385       0.687082       0.365491      -1.131838      -0.034551       0.008189      -0.014304       0.038281       0.042502      -0.026171       0.018700      -0.059253       0.025588      -0.069162       0.020951       0.048211             10.843742       7.587269       0.898442       0.945478      16.753279       3.704099       8.190679           0.000834
          162              O      -2.102922      -3.349609       9.323022      -0.500832      37.031940 0.56831938E+03  0.13861144E+05                                 8.883163                            7.431575       0.295085       2.150358                    0.996942      27.342640      72.532417       0.689126       0.364419      -1.134069       0.012810       0.022991       0.015537       0.030562      -0.026550      -0.003250      -0.032637       0.080064       0.066352      -0.070344       0.028936       0.041408             10.294402      12.550758      -3.950275       2.453186      10.368076      -0.830412       7.964372          -0.015445
          163              O      -3.903109       0.243970       9.808209      -0.511128      37.597204 0.56141644E+03  0.13667247E+05                                 9.003510                            7.382591       0.267903       2.129529                    0.998281      27.742863      73.811411       0.691109       0.364052      -1.133007       0.035262      -0.003376       0.004576       0.035718       0.042052      -0.023320       0.012805      -0.073196       0.077112      -0.075553       0.032306       0.043247             10.674025       7.525833       1.077254       0.562821      16.602736       4.339938       7.893506           0.008611
          164              O      -2.030153       1.028165      10.733015      -0.495405      37.102034 0.55685570E+03  0.13535617E+05                                 8.941123                            7.376886       0.195049       2.116374                    0.997439      27.417371      73.013492       0.687600       0.366467      -1.130550      -0.014525      -0.024461      -0.016945       0.033112      -0.026893       0.004486      -0.027927       0.072504       0.058546      -0.062726       0.018243       0.044484             10.440623      13.891843      -4.402291       1.714616      10.617008       0.104458       6.813019           0.011885
          165              O       6.971836      10.775056       1.776603      -0.498773      38.451949 0.56448166E+03  0.13761838E+05                                 9.158107                            7.420043       0.220960       2.122867                    0.997714      27.482409      73.193320       0.686887       0.365758      -1.131581      -0.034474      -0.016532       0.001511       0.038263      -0.039846       0.028117       0.005811      -0.030757       0.110201      -0.067865       0.019568       0.048297             10.835122       7.582397       0.511794       1.200512       6.835447      -0.572289      18.087521          -0.016442
          166              O       5.277078       9.887254       0.617099      -0.501652      37.054428 0.56879754E+03  0.13875788E+05                                 8.886431                            7.434492       0.294238       2.149895                    0.996972      27.354161      72.571879       0.689017       0.364398      -1.134080       0.012409       0.005160       0.027723       0.030809       0.006787      -0.025719       0.004115      -0.005573      -0.194194      -0.071590       0.030233       0.041358             10.297940      12.555071       3.817842      -2.656550       8.948137      -1.444522       9.390614          -0.011129
          167              O       3.476891       8.909380       4.108944      -0.504823      37.400586 0.55788917E+03  0.13560596E+05                                 8.977325                            7.363431       0.255191       2.127434                    0.998223      27.646670      73.509821       0.691403       0.364455      -1.132644       0.035346       0.005729      -0.001072       0.035824      -0.036904       0.028055       0.008599      -0.062103       0.104448      -0.073451       0.029656       0.043795             10.639992       7.505137       0.088919       1.211339       6.086851      -0.188309      18.327989           0.020261
          168              O       5.349847       9.447938       5.195307      -0.495126      37.078740 0.55646780E+03  0.13523712E+05                                 8.937746                            7.374644       0.193475       2.116196                    0.997427      27.406451      72.975616       0.687665       0.366499      -1.130535      -0.013901      -0.006287      -0.028960       0.032733       0.014602      -0.023280       0.005166      -0.003175      -0.170954      -0.063825       0.019085       0.044740             10.436416      13.886015       3.314948      -3.362849       7.330375      -1.310519      10.092859           0.002799
          169              O       3.460490      11.150699       2.347746      -0.500997      38.514215 0.56557065E+03  0.13794774E+05                                 9.165930                            7.425607       0.225722       2.123795                    0.997727      27.512654      73.286358       0.686863       0.365602      -1.131723       0.034400      -0.008197       0.014133       0.038082       0.042553      -0.026160       0.018748      -0.059297       0.025291      -0.069191       0.020867       0.048324             10.845311       7.588082       0.898597       0.945424      16.755948       3.704714       8.191904          -0.002911
          170              O       5.155248      11.863720       3.622203      -0.499725      36.992178 0.56758831E+03  0.13839039E+05                                 8.878083                            7.427835       0.290595       2.149475                    0.996895      27.322585      72.471107       0.689146       0.364521      -1.133975      -0.012714      -0.022741      -0.015501       0.030316      -0.026741      -0.002954      -0.032551       0.080127       0.065371      -0.070245       0.028503       0.041742             10.287864      12.542689      -3.946666       2.451294      10.360659      -0.829620       7.960244          -0.020506
          171              O       6.955435       8.270141       3.137016      -0.510910      37.586468 0.56123478E+03  0.13662018E+05                                 9.003056                            7.382433       0.262619       2.128125                    0.998260      27.735646      73.795320       0.690956       0.364155      -1.132903      -0.035035       0.003317      -0.004533       0.035483       0.042107      -0.023262       0.012818      -0.073283       0.076741      -0.075545       0.032163       0.043383             10.673189       7.525459       1.076806       0.562506      16.601260       4.338976       7.892848           0.013270
          172              O       5.082479       7.485946       2.212210      -0.494323      37.068208 0.55623413E+03  0.13516912E+05                                 8.937014                            7.373823       0.191677       2.115700                    0.997425      27.399672      72.959791       0.687586       0.366572      -1.130454       0.014455       0.024238       0.016988       0.032940      -0.026969       0.004736      -0.027808       0.071949       0.057306      -0.062293       0.017708       0.044585             10.435446      13.885413      -4.399345       1.714006      10.610781       0.104102       6.810145           0.015444

******************************************************
Auxiliary information for the entire system
The total spin magnetic moment of the unit cell is   0.009708
The total net atomic charge of the unit cell is   0.000003
Accuracy of reproducing the electrostatic potential in the unit cell:
  The inner radius (bohr) =    5.0000
  The outer radius (bohr) =   12.0000
  Valid grid points have density less than (e/(bohr^3)) =    0.0001
  The number of valid grid points were=       127855
  The rms potential error without charges in kcal/mol is=      2.55721
  The rms potential error with partial charges in kcal/mol is=      0.77528
  The RRMSE value at monopole order=      0.30318
  The rms potential error with partial charges and cloud penetration in kcal/mol is=      0.77804
  The RRMSE value at monopole order with cloud penetration is=      0.30426
  The rms potential error with partial charges and atomic dipoles in kcal/mol is=      0.46223
  The RRMSE value at dipole order=      0.18076
  The rms potential error with partial charges, atomic dipoles and cloud penetration in kcal/mol is=      0.44986
  The RRMSE value at dipole order with cloud penetration=      0.17592

******************************************************
The electron densities and ab initio electrostatic potential were computed in VASP using the PBE functional and
projector augmented wave method. See the main text of the journal article for a description of computational details.
The atomic charges, dipoles, and quadrupoles were computed with the DDEC6 method as described in
(a) T. A. Manz and N. Gabaldon Limas, RSC Adv. 6 (2016) 47771-47801 DOI: 10.1039/c6ra04656h
(b) N. Gabaldon Limas and T. A. Manz, RSC Adv. 8 (2018) 2678-2707 DOI: 10.1039/c7ra11829e.
For each atom in the material, the electron cloud parameters were fit to the spherically averaged atom-in-material
electron density using radial positions for which this density was between 10^-4 and 10^-2 electrons per cubic bohr.
The polarizabilities, dispersion coefficients, and quantum Drude oscillator (QDO) parameters were fit using the MCLF method.
The magnetic structure of the system was optimized in VASP from the default ferromagnetic initial guess using spin polarization.
The atomic spin moments (ASMs) were computed on this optimized magnetic structure using the DDEC6 partition as inputs
to the method of T. A. Manz and D. S. Sholl, J. Chem. Theory Comput. 7 (2011) 4146-4164 DOI: 10.1021/ct200539n.
The RMSE and RRMSE were computed using a uniform grid with Ewald summation.
