# Supplementary material for: A collection of forcefield precursors for metal–organic frameworks
Source: RSC Adv. 2019 Nov 13;9(63):36492–507. doi: 10.1039/c9ra07327b (PMC9075174; doi:10.1039/c9ra07327b)
Supplement: RA-009-C9RA07327B-s5000 [file RA-009-C9RA07327B-s5000.xyz]

  198
jmolscript: load "" {1 1 1} spacegroup "x,y,z" unitcell [{     14.786000     0.000000     0.000000 }, {      7.393015    13.185520     0.000000 }, {      2.417681     0.000001    17.670372 }]
Ni    10.971186     2.960941    13.013345     0.826403
Ni     7.441342     2.960941    13.492213     0.825960
Ni    13.625510    10.224580     4.657027     0.826533
Ni    17.155354    10.224580     4.178159     0.826109
H      9.044600     4.643941    13.908350     0.411973
H     13.469535     5.060603    10.089782     0.110122
H     10.058443     6.932947     9.236303     0.109105
H      7.719121     0.297994    16.767416     0.107762
H     11.644983     0.867608    16.606616     0.104535
H     12.719467     2.080676    10.713547     0.098013
H     22.978256    12.792592    11.925734     0.109699
H     22.208863    13.058940    14.083286     0.122465
H     13.031836     1.249988    14.487938     0.092143
H     13.145946     0.783220     8.416398     0.185741
H     13.679114     2.199345     8.833419     0.183273
H     14.468499     1.342286     7.783799     0.169946
H     13.591450     4.338037    13.196234     0.090832
H     14.277304     5.767347    16.825728     0.108314
H     12.085446     5.205644    17.415919     0.123568
H     10.777018     4.127069    15.871528     0.097268
H     17.504672     5.704057    15.396195     0.164722
H     16.329260     5.846461    16.488224     0.146984
H      9.367932     4.643941    12.597208     0.411608
H     19.728998     5.060604    16.415776     0.109977
H      8.354095     6.932947    17.269255     0.107833
H     10.693401     0.297993     9.738142     0.106665
H      6.767540     0.867608     9.898942     0.105324
H      5.693059     2.080676    15.792011     0.098442
H     10.220295    12.792592    14.579824     0.110292
H     10.989688    13.058940    12.422272     0.122357
H      5.380688     1.249988    12.017620     0.090892
H      2.848897     0.783220     0.418788     0.185508
H      2.315732     2.199345     0.001767     0.183021
H      1.526345     1.342286     1.051387     0.170556
H      4.821082     4.338037    13.309324     0.090521
H     18.921231     5.767347     9.679830     0.108153
H      6.327088     5.205644     9.089639     0.122838
H      7.635513     4.127068    10.634030     0.099495
H     15.693862     5.704057    11.109363     0.163412
H     16.869275     5.846460    10.017334     0.147241
H     15.552096     8.541580     3.762022     0.411975
H     11.127161     8.124918     7.580590     0.110122
H     14.538253     6.252574     8.434069     0.109105
H     16.877575    12.887527     0.902956     0.107762
H     12.951713    12.317913     1.063756     0.104535
H     11.877229    11.104845     6.956825     0.098012
H      1.618440     0.392929     5.744638     0.109698
H      2.387833     0.126581     3.587086     0.122465
H     11.564860    11.935533     3.182434     0.092143
H     11.450750    12.402301     9.253974     0.185741
H     10.917582    10.986176     8.836953     0.183274
H     10.128197    11.843235     9.886573     0.169946
H     11.005246     8.847484     4.474138     0.090832
H     10.319392     7.418174     0.844644     0.108313
H     12.511250     7.979877     0.254453     0.123567
H     13.819678     9.058452     1.798844     0.097268
H      7.092024     7.481464     2.274177     0.164721
H      8.267436     7.339060     1.182148     0.146983
H     15.228764     8.541580     5.073164     0.411610
H      4.867698     8.124917     1.254596     0.109978
H     16.242601     6.252574     0.401117     0.107833
H     13.903295    12.887528     7.932230     0.106665
H     17.829156    12.317913     7.771430     0.105324
H     18.903637    11.104845     1.878361     0.098441
H     14.376401     0.392929     3.090548     0.110292
H     13.607008     0.126581     5.248100     0.122357
H     19.216008    11.935533     5.652752     0.090891
H     21.747799    12.402301    17.251584     0.185508
H     19.863283    10.986175    -0.001767     0.183022
H     23.070351    11.843235    16.618985     0.170555
H     19.775614     8.847484     4.361048     0.090521
H      5.675465     7.418174     7.990542     0.108153
H     18.269608     7.979877     8.580733     0.122837
H     16.961183     9.058453     7.036342     0.099495
H      8.902834     7.481464     6.561009     0.163411
H      7.727421     7.339061     7.653038     0.147240
C     10.949370     5.080645    10.907567     0.582985
C     11.654047     5.859382     9.824550    -0.017514
C     12.991412     5.675312     9.583350    -0.127880
C     10.962787     6.790807     9.074443    -0.115211
C      9.489826     1.498931    15.206415     0.604951
C      9.661815     0.706217    16.474265    -0.010285
C      8.569996     0.181170    17.125771    -0.113818
C     10.894850     0.517928    17.032118    -0.121230
C     13.153945     1.627358    11.398097     0.047069
C     14.244833     0.835171    11.070488    -0.014877
C     14.860739     0.163765    12.098727    -0.073901
C     14.403132     0.318563    13.379476    -0.133078
C     13.325975     1.138966    13.611841     0.092854
C     14.711018     0.693823     9.667637     0.300910
C     13.932843     1.308004     8.580556    -0.561082
C     13.300828     4.497845    14.065616     0.039849
C     14.188111     5.079063    14.952669     0.011284
C     13.721011     5.350685    16.207265    -0.098417
C     12.414455     5.015773    16.567741    -0.134202
C     11.634255     4.393680    15.631211     0.101863
C     15.616581     5.197733    14.618699     0.207355
C     16.606063     5.638129    15.625910    -0.378440
C      7.463163     5.080645    15.597991     0.580378
C      6.758487     5.859382    16.681008    -0.012889
C     20.207122     5.675312    16.922208    -0.129215
C      7.449750     6.790807    17.431115    -0.115604
C      8.922699     1.498931    11.299143     0.605772
C      8.750708     0.706217    10.031293    -0.013245
C      9.842525     0.181170     9.379787    -0.110489
C      7.517673     0.517928     9.473440    -0.121645
C      5.258580     1.627358    15.107461     0.046272
C      4.167691     0.835172    15.435070    -0.016450
C      3.551783     0.163765    14.406831    -0.075138
C      4.009391     0.318563    13.126082    -0.130817
C      5.086549     1.138966    12.893717     0.092614
C      3.701505     0.693823    16.837921     0.304328
C      2.062001     1.308004     0.254630    -0.561694
C      5.111704     4.497845    12.439942     0.039655
C     19.010422     5.079063    11.552889     0.011839
C      4.691523     5.350685    10.298293    -0.098950
C      5.998078     5.015772     9.937817    -0.133226
C      6.778277     4.393680    10.874347     0.098682
C     17.581953     5.197733    11.886859     0.208049
C     16.592472     5.638129    10.879648    -0.377123
C     13.647326     8.104876     6.762805     0.582985
C     12.942649     7.326139     7.845822    -0.017511
C     11.605284     7.510209     8.087022    -0.127875
C     13.633909     6.394714     8.595929    -0.115207
C     15.106870    11.686590     2.463957     0.604954
C     14.934881    12.479304     1.196107    -0.010276
C     16.026700    13.004351     0.544601    -0.113815
C     13.701846    12.667593     0.638254    -0.121227
C     11.442751    11.558163     6.272275     0.047071
C     10.351863    12.350350     6.599884    -0.014878
C      9.735957    13.021756     5.571645    -0.073901
C     10.193564    12.866958     4.290896    -0.133078
C     11.270721    12.046555     4.058531     0.092855
C      9.885678    12.491698     8.002735     0.300911
C     10.663853    11.877517     9.089816    -0.561082
C     11.295868     8.687676     3.604756     0.039850
C     10.408585     8.106458     2.717703     0.011285
C     10.875685     7.834836     1.463107    -0.098418
C     12.182241     8.169748     1.102631    -0.134202
C     12.962441     8.791841     2.039161     0.101865
C      8.980115     7.987788     3.051673     0.207356
C      7.990633     7.547392     2.044462    -0.378422
C     17.133533     8.104876     2.072381     0.580379
C     17.838209     7.326139     0.989364    -0.012885
C      4.389574     7.510209     0.748164    -0.129212
C     17.146946     6.394714     0.239257    -0.115602
C     15.673997    11.686590     6.371229     0.605775
C     15.845988    12.479304     7.639079    -0.013235
C     14.754171    13.004351     8.290585    -0.110486
C     17.079023    12.667593     8.196932    -0.121642
C     19.338116    11.558163     2.562911     0.046274
C     20.429005    12.350349     2.235302    -0.016450
C     21.044913    13.021756     3.263541    -0.075140
C     20.587305    12.866958     4.544290    -0.130818
C     19.510147    12.046555     4.776655     0.092616
C     20.895191    12.491698     0.832451     0.304329
C     22.534695    11.877517    17.415742    -0.561695
C     19.484992     8.687676     5.230430     0.039656
C      5.586274     8.106458     6.117483     0.011840
C     19.905173     7.834836     7.372079    -0.098952
C     18.598618     8.169749     7.732555    -0.133226
C     17.818419     8.791841     6.796025     0.098684
C      7.014743     7.987788     5.783513     0.208050
C      8.004224     7.547392     6.790724    -0.377106
N     12.691615     1.774244    12.647569    -0.180477
N     12.054632     4.153703    14.385273    -0.203742
N     15.784785     0.056962     9.505600    -0.243184
N     15.910448     4.894993    13.434784    -0.194769
N      5.720911     1.774244    13.857989    -0.179273
N      6.357899     4.153703    12.120285    -0.202909
N      2.627737     0.056962    16.999958    -0.245293
N     17.288084     4.894993    13.070774    -0.195832
N     11.905081    11.411277     5.022803    -0.180491
N     12.542064     9.031818     3.285099    -0.203744
N      8.811911    13.128559     8.164772    -0.243180
N      8.686248     8.290528     4.235588    -0.194760
N     18.875785    11.411277     3.812383    -0.179286
N     18.238797     9.031818     5.550087    -0.202907
N     21.968959    13.128559     0.670414    -0.245290
N      7.308612     8.290528     4.599598    -0.195821
O     11.614825     4.214093    11.518785    -0.558419
O      9.759000     5.376001    11.140286    -0.578208
O     10.541575     1.762905    14.573286    -0.562563
O      8.330716     1.816965    14.902485    -0.530934
O      6.797706     4.214093    14.986773    -0.557941
O      8.653534     5.376001    15.365272    -0.577415
O      7.870951     1.762905    11.932272    -0.563936
O     10.081809     1.816965    11.603073    -0.530188
O     12.981871     8.971428     6.151587    -0.558412
O     14.837696     7.809520     6.530086    -0.578207
O     14.055121    11.422616     3.097086    -0.562559
O     16.265980    11.368556     2.767887    -0.530930
O     17.798990     8.971428     2.683599    -0.557930
O     15.943162     7.809520     2.305100    -0.577415
O     16.725745    11.422616     5.738100    -0.563928
O     14.514887    11.368556     6.067299    -0.530187
O      9.206265     4.062459    13.252779    -0.798364
O     15.390431     9.123062     4.417593    -0.798391

The following XYZ coordinates are in angstroms. Other properties are in atomic units.
The sperically averaged electron density of each atom fit to a function of the form exp(a - br)
eigen_1, eigen_2 and eigen_3 are the three eigenvalues of traceless quadrupole moment tensor
  atom number  atomic symbol              X              Y              Z     net charge C6 coefficient C8 coefficient C10 coefficient fluctuating dipole atomic polarizability isotropic forcefield polarizability              a              b squared Pearson coefficient          <r^3>          <r^4>         wp_QDO          m_QDO          q_QDO       dipole_x       dipole_y       dipole_z         dipole            Qxy            Qxz            Qyz     Q(x^2-y^2)  Q(3z^2 - R^2)        eigen_1        eigen_2        eigen_3 static polarizability      alpha(xx)      alpha(xy)      alpha(xz)      alpha(yy)      alpha(yz)      alpha(zz) atomic spin moment
            1             Ni      10.971186       2.960941      13.013345       0.826403      95.228341 0.16859697E+04  0.51577935E+05                                16.652306                           13.142447       0.886488       2.179122                    0.991485      44.343302     113.635836       0.521144       0.384179      -1.171017      -0.088344      -0.012565      -0.043655       0.099340      -0.005778      -0.026959      -0.039213       0.005468       0.096754      -0.050027      -0.009748       0.059775             21.119473      23.250001       1.962014       0.907895      19.119984      -0.465276      20.988435           1.989127
            2             Ni       7.441342       2.960941      13.492213       0.825960      95.271569 0.16868792E+04  0.51606890E+05                                16.649876                           13.140497       0.886576       2.179404                    0.991689      44.329042     113.558650       0.521569       0.383858      -1.171394       0.088405      -0.012714       0.042861       0.099066       0.005372      -0.025856       0.038826       0.007043       0.097286      -0.049216      -0.009879       0.059095             21.116476      23.242711      -1.963018       0.904988      19.117700       0.469317      20.989015           1.991161
            3             Ni      13.625510      10.224580       4.657027       0.826533      95.227102 0.16859438E+04  0.51576561E+05                                16.651711                           13.142001       0.886775       2.179231                    0.991484      44.341316     113.627352       0.521177       0.384159      -1.171041       0.088346       0.012565       0.043655       0.099341      -0.005773      -0.026958      -0.039214       0.005461       0.096769      -0.050024      -0.009757       0.059781             21.118699      23.249092       1.961899       0.907868      19.119327      -0.465242      20.987677           1.989091
            4             Ni      17.155354      10.224580       4.178159       0.826109      95.269940 0.16868458E+04  0.51605194E+05                                16.649195                           13.139990       0.886860       2.179516                    0.991689      44.326803     113.549164       0.521605       0.383836      -1.171420      -0.088405       0.012715      -0.042860       0.099066       0.005364      -0.025854       0.038827       0.007037       0.097301      -0.049210      -0.009890       0.059100             21.115584      23.241676      -1.962885       0.904954      19.116940       0.469282      20.988135           1.991085
            5              H       9.044600       4.643941      13.908350       0.411973       0.470070 0.28273777E+01  0.22536600E+02                                 1.221936                            1.153852      -1.418427       2.359578                    0.996519       2.694285       8.046251       0.435165       1.765824      -0.621159       0.000407       0.007677       0.001032       0.007757       0.001875       0.002884      -0.010297      -0.008570      -0.020666      -0.013159       0.000102       0.013057              1.280687       1.130628      -0.089818      -0.209625       1.124011       0.242263       1.587421           0.000827
            6              H      13.469535       5.060603      10.089782       0.110122       1.061107 0.74115632E+01  0.71727588E+02                                 1.744362                            1.608200      -1.044834       2.379155                    0.997483       3.585501      10.123520       0.483646       1.308585      -0.701615       0.018725      -0.021058       0.020558       0.034881      -0.008212       0.000995      -0.008598       0.009787      -0.007201      -0.013319       0.000531       0.012789              1.836219       1.757017      -0.284668       0.246362       1.947036      -0.508779       1.804603           0.000552
            7              H      10.058443       6.932947       9.236303       0.109105       1.234220 0.91282955E+01  0.91898025E+02                                 1.841067                            1.720829      -1.096366       2.351556                    0.996839       3.556117       9.827157       0.500118       1.216514      -0.723602      -0.034712       0.008059       0.004604       0.035931      -0.009627       0.002371      -0.005337       0.014478      -0.026372      -0.012401      -0.004837       0.017238              1.887303       2.467846      -0.118498      -0.124446       1.578286      -0.174472       1.615776          -0.000051
            8              H       7.719121       0.297994      16.767416       0.107762       1.137838 0.81123367E+01  0.79463401E+02                                 1.754140                            1.628493      -1.041492       2.376711                    0.997543       3.505547       9.621679       0.510067       1.225906      -0.720691      -0.032608       0.003976      -0.015044       0.036131       0.003828       0.002851      -0.004648       0.022022      -0.008377      -0.012847      -0.000483       0.013329              1.817945       2.313243      -0.177531       0.378881       1.449510      -0.238561       1.691081           0.000094
            9              H      11.644983       0.867608      16.606616       0.104535       1.143468 0.81847820E+01  0.80429952E+02                                 1.768628                            1.641951      -1.008856       2.389004                    0.997939       3.526626       9.726015       0.504604       1.235221      -0.718626       0.029452       0.013159      -0.015705       0.035878       0.005515      -0.001679      -0.006943       0.025991      -0.012396      -0.015746      -0.000912       0.016658              1.842446       2.048869       0.286669      -0.390170       1.609495      -0.381918       1.868976           0.000122
           10              H      12.719467       2.080676      10.713547       0.098013       1.129145 0.82837626E+01  0.82763759E+02                                 1.835759                            1.714025      -1.325531       2.242952                    0.994238       3.850663      11.193696       0.460952       1.329959      -0.695958      -0.023590       0.021699      -0.031033       0.044614      -0.007457       0.006017      -0.006332       0.006215       0.028180      -0.012983      -0.002526       0.015509              1.901514       1.860584      -0.328992       0.210953       1.772185      -0.220972       2.071771           0.000521
           11              H      22.978256      12.792592      11.925734       0.109699       1.239732 0.90350375E+01  0.90332400E+02                                 1.817004                            1.690718      -1.079995       2.360801                    0.997812       3.466780       9.412602       0.516355       1.186434      -0.731318       0.026385      -0.025523       0.000541       0.036713      -0.014983       0.009871      -0.005786      -0.004439      -0.027587      -0.015368      -0.008021       0.023389              1.867481       2.166380      -0.503914      -0.170831       1.736345       0.141179       1.699717          -0.000104
           12              H      22.208863      13.058940      14.083286       0.122465       1.022214 0.69233685E+01  0.64799150E+02                                 1.604777                            1.483404      -0.776568       2.515305                    0.999778       3.182212       8.374718       0.549062       1.191881      -0.730075       0.016814      -0.018838       0.024865       0.035438      -0.015687      -0.003052      -0.003687       0.002375       0.022331      -0.020278       0.008249       0.012029              1.666096       1.562003      -0.240647       0.352187       1.468547      -0.377356       1.967738           0.000435
           13              H      13.031836       1.249988      14.487938       0.092143       1.171304 0.82869793E+01  0.81937464E+02                                 1.821370                            1.669884      -1.011290       2.389516                    0.997636       3.579119      10.000651       0.490922       1.261850      -0.712622      -0.012783       0.004025       0.043358       0.045382      -0.007283       0.001721      -0.000690      -0.001929       0.051243      -0.015908      -0.001342       0.017251              1.908880       1.726686      -0.112735      -0.454671       1.480536       0.080488       2.519417           0.000583
           14              H      13.145946       0.783220       8.416398       0.185741       0.826623 0.57334231E+01  0.51478001E+02                                 1.435924                            1.383302      -0.681311       2.585813                    0.999995       2.917895       7.660051       0.545064       1.251559      -0.717185      -0.009562      -0.011016      -0.002575       0.014813       0.005784       0.001947      -0.001456      -0.002927      -0.013146      -0.006528      -0.001629       0.008157              1.455818       1.762232       0.310177       0.131784       1.337731       0.125002       1.267490          -0.000013
           15              H      13.679114       2.199345       8.833419       0.183273       0.865113 0.59591152E+01  0.54097764E+02                                 1.488360                            1.416262      -0.785555       2.538625                    0.999868       2.971819       7.880111       0.534530       1.262225      -0.714681       0.000293       0.014524       0.004033       0.015076      -0.000878       0.000793       0.002776      -0.003950      -0.001401      -0.003145      -0.000827       0.003972              1.527768       1.287992      -0.249659      -0.102642       1.926686       0.238949       1.368625           0.000071
           16              H      14.468499       1.342286       7.783799       0.169946       1.095453 0.78863054E+01  0.75916249E+02                                 1.648290                            1.553439      -1.226818       2.291874                    0.999022       3.248889       8.546280       0.554496       1.147483      -0.740319       0.007787       0.006365      -0.007952       0.012821       0.010281       0.005152      -0.009039      -0.004482       0.027750      -0.018588       0.004395       0.014193              1.688317       1.685623      -0.107148      -0.404602       1.364954       0.082168       2.014375           0.000014
           17              H      13.591450       4.338037      13.196234       0.090832       1.261029 0.96044486E+01  0.99951010E+02                                 1.990751                            1.854836      -1.613997       2.094289                    0.992056       4.221408      12.679632       0.438149       1.343291      -0.691607       0.008570      -0.002861      -0.042157       0.043114      -0.003009      -0.000925       0.003181      -0.015007       0.048546      -0.016178      -0.000653       0.016831              2.062481       1.956561       0.066884      -0.219502       1.628324       0.212738       2.602559           0.000844
           18              H      14.277304       5.767347      16.825728       0.108314       1.143940 0.80128585E+01  0.78510649E+02                                 1.787611                            1.638815      -0.976994       2.414753                    0.997461       3.511464       9.745649       0.497349       1.256908      -0.713803       0.019995       0.015336       0.023516       0.034468       0.004635       0.001728       0.006099       0.009148       0.017055      -0.010936       0.001330       0.009607              1.876622       1.925877       0.312129       0.315512       1.699376       0.506025       2.004613          -0.000413
           19              H      12.085446       5.205644      17.415919       0.123568       1.145412 0.79603531E+01  0.77216230E+02                                 1.749433                            1.606229      -0.798114       2.507101                    0.999645       3.237581       8.698307       0.519536       1.215385      -0.725900      -0.014470       0.006027       0.032645       0.036213       0.007986      -0.004332       0.006734       0.022748       0.019988      -0.019522       0.007586       0.011935              1.827046       1.577865      -0.050433      -0.322798       1.548190       0.407460       2.355082           0.000918
           20              H      10.777018       4.127069      15.871528       0.097268       1.242449 0.88865520E+01  0.89710440E+02                                 1.919675                            1.748303      -1.163652       2.324752                    0.995620       3.680060      10.503155       0.470398       1.289827      -0.706381      -0.044333      -0.011498       0.014251       0.047966       0.013335      -0.008301       0.001708       0.018011       0.027870      -0.021719       0.004401       0.017317              2.035470       2.816598       0.380468      -0.200181       1.681676      -0.005869       1.608135           0.000331
           21              H      17.504672       5.704057      15.396195       0.164722       1.075828 0.77944564E+01  0.76375982E+02                                 1.763196                            1.653760      -1.411780       2.236861                    0.994762       3.463749       9.835179       0.475056       1.315802      -0.700771       0.028005       0.003938      -0.004066       0.028571       0.005395       0.001594      -0.000582       0.025626      -0.003852      -0.013326      -0.001350       0.014676              1.815522       2.481650       0.078670      -0.073332       1.370367       0.077389       1.594548           0.002227
           22              H      16.329260       5.846461      16.488224       0.146984       1.029374 0.73525651E+01  0.70546731E+02                                 1.673346                            1.578322      -1.056034       2.392163                    0.998186       3.320525       9.135711       0.502440       1.270526      -0.711499      -0.004985       0.006272       0.026379       0.027569       0.003322      -0.002004       0.007474       0.021615       0.033537      -0.018866       0.005624       0.013242              1.709711       1.668521      -0.029899      -0.173348       1.386028       0.291747       2.074584           0.002414
           23              H       9.367932       4.643941      12.597208       0.411608       0.471223 0.28359629E+01  0.22620837E+02                                 1.223504                            1.155243      -1.419157       2.358514                    0.996648       2.698013       8.058647       0.435131       1.764728      -0.621292      -0.000386       0.007731      -0.001039       0.007811      -0.002005       0.002780       0.010330      -0.008303      -0.021030      -0.013258       0.000246       0.013012              1.282393       1.132064       0.090025      -0.210055       1.125464      -0.242810       1.589651           0.000831
           24              H      19.728998       5.060604      16.415776       0.109977       1.059881 0.73991632E+01  0.71545401E+02                                 1.739820                            1.604426      -1.030505       2.384861                    0.997637       3.578615      10.084851       0.485533       1.304632      -0.702462      -0.018781      -0.021267      -0.020558       0.035038       0.008230       0.000937       0.008472       0.009835      -0.007437      -0.013248       0.000497       0.012751              1.831144       1.752386       0.283295       0.245201       1.941356       0.506461       1.799689           0.000550
           25              H       8.354095       6.932947      17.269255       0.107833       1.233934 0.91242471E+01  0.91825975E+02                                 1.838980                            1.719058      -1.088322       2.354506                    0.996963       3.556236       9.818438       0.501098       1.214550      -0.724061       0.035371       0.008452      -0.004481       0.036642       0.009342       0.002335       0.005467       0.014187      -0.026291      -0.012418      -0.004509       0.016927              1.885092       2.464423       0.118278      -0.124095       1.576694       0.174171       1.614158          -0.000052
           26              H      10.693401       0.297993       9.738142       0.106665       1.140526 0.81359059E+01  0.79759816E+02                                 1.757720                            1.631521      -1.054606       2.371399                    0.997430       3.510505       9.642298       0.509234       1.226904      -0.720475       0.032695       0.004034       0.015241       0.036297      -0.003828       0.002884       0.004602       0.022364      -0.008849      -0.012910      -0.000666       0.013576              1.821827       2.318886       0.178195       0.380215       1.452107       0.239375       1.694490           0.000094
           27              H       6.767540       0.867608       9.898942       0.105324       1.143579 0.81876658E+01  0.80495440E+02                                 1.771748                            1.644558      -1.023316       2.383704                    0.997843       3.527427       9.742350       0.502950       1.238710      -0.717852      -0.028955       0.013342       0.015594       0.035490      -0.005317      -0.001598       0.006857       0.026331      -0.012737      -0.015748      -0.000996       0.016744              1.845871       2.052968      -0.287608      -0.391474       1.612174       0.383104       1.872472           0.000122
           28              H       5.693059       2.080676      15.792011       0.098442       1.127157 0.82623375E+01  0.82449369E+02                                 1.829358                            1.708547      -1.340497       2.237066                    0.994047       3.839182      11.132837       0.463276       1.324897      -0.697018       0.023376       0.021472       0.030984       0.044357       0.007302       0.005975       0.006214       0.006378       0.027984      -0.012841      -0.002491       0.015331              1.894621       1.853884       0.327005       0.209710       1.766117       0.219636       2.063863           0.000521
           29              H      10.220295      12.792592      14.579824       0.110292       1.234277 0.89878960E+01  0.89749195E+02                                 1.812344                            1.686872      -1.078664       2.362170                    0.997857       3.459377       9.388554       0.516650       1.187237      -0.731149      -0.026663      -0.025260      -0.000181       0.036729       0.014734       0.010194       0.005841      -0.004608      -0.027882      -0.015660      -0.007704       0.023364              1.862480       2.159822       0.501437      -0.170045       1.731831      -0.140562       1.695787          -0.000103
           30              H      10.989688      13.058940      12.422272       0.122357       1.024281 0.69397291E+01  0.64996891E+02                                 1.607636                            1.485672      -0.774058       2.516576                    0.999779       3.185125       8.387908       0.548304       1.192709      -0.729878      -0.016651      -0.018655      -0.024931       0.035310       0.015893      -0.002913       0.003652       0.002350       0.022276      -0.020428       0.008175       0.012254              1.669257       1.564787       0.241506       0.353555       1.471046       0.378742       1.971939           0.000434
           31              H       5.380688       1.249988      12.017620       0.090892       1.174141 0.83113530E+01  0.82228313E+02                                 1.823178                            1.671483      -1.006655       2.390942                    0.997645       3.584335      10.014083       0.491126       1.260560      -0.712895       0.012688       0.004058      -0.043717       0.045702       0.007316       0.001836       0.000477      -0.001690       0.051245      -0.015940      -0.001311       0.017250              1.910825       1.728541       0.112935      -0.455318       1.481927      -0.080538       2.522007           0.000583
           32              H       2.848897       0.783220       0.418788       0.185508       0.825848 0.57266201E+01  0.51397998E+02                                 1.434639                            1.382206      -0.685776       2.584391                    0.999994       2.916070       7.652070       0.545482       1.251060      -0.717308       0.009736      -0.010742       0.002581       0.014725      -0.005921       0.001864       0.001514      -0.003280      -0.013122      -0.006575      -0.001757       0.008331              1.454452       1.760325      -0.309401       0.131501       1.336428      -0.124744       1.266603          -0.000013
           33              H       2.315732       2.199345       0.001767       0.183021       0.864734 0.59526613E+01  0.53986366E+02                                 1.483082                            1.411621      -0.767398       2.545125                    0.999926       2.968933       7.850465       0.537994       1.255325      -0.716167      -0.000368       0.014901      -0.004054       0.015447       0.000976       0.000968      -0.002743      -0.004116      -0.001435      -0.003345      -0.000658       0.004002              1.522134       1.283846       0.248013      -0.102003       1.918527      -0.237432       1.364028           0.000070
           34              H       1.526345       1.342286       1.051387       0.170556       1.093112 0.78665414E+01  0.75683596E+02                                 1.646448                            1.551955      -1.228004       2.291858                    0.999039       3.244923       8.535333       0.554476       1.148168      -0.740159      -0.007812       0.006445       0.007895       0.012841      -0.010052       0.005245       0.008937      -0.004680       0.027419      -0.018360       0.004310       0.014050              1.686302       1.683584       0.106802      -0.403482       1.363743      -0.081792       2.011580           0.000014
           35              H       4.821082       4.338037      13.309324       0.090521       1.261683 0.96119142E+01  0.10006279E+03                                 1.992737                            1.856577      -1.613124       2.094773                    0.992049       4.224271      12.696465       0.437518       1.344767      -0.691315      -0.007997      -0.002770       0.042132       0.042973       0.003075      -0.001075      -0.003294      -0.014929       0.048736      -0.016201      -0.000746       0.016947              2.064586       1.958682      -0.067023      -0.219830       1.629783      -0.212993       2.605293           0.000843
           36              H      18.921231       5.767347       9.679830       0.108153       1.142621 0.79996817E+01  0.78312208E+02                                 1.782384                            1.634499      -0.965339       2.419171                    0.997618       3.507916       9.716455       0.499599       1.252356      -0.714789      -0.020594       0.015682      -0.023616       0.035040      -0.004318       0.001459      -0.006054       0.009176       0.017515      -0.010860       0.001482       0.009378              1.870824       1.919867      -0.310583       0.313956       1.694479      -0.503552       1.998127          -0.000413
           37              H       6.327088       5.205644       9.089639       0.122838       1.147683 0.79777599E+01  0.77412369E+02                                 1.750085                            1.606695      -0.796454       2.506978                    0.999658       3.240940       8.703365       0.520187       1.213436      -0.726331       0.014689       0.006219      -0.032739       0.036418      -0.008060      -0.004400      -0.006675       0.022930       0.020065      -0.019621       0.007542       0.012079              1.827773       1.578316       0.050523      -0.323075       1.548624      -0.407754       2.356380           0.000919
           38              H       7.635513       4.127068      10.634030       0.099495       1.237689 0.88501831E+01  0.89305758E+02                                 1.919871                            1.748609      -1.174206       2.321817                    0.995487       3.675761      10.509431       0.468505       1.295581      -0.705169       0.043666      -0.011491      -0.013825       0.047222      -0.013190      -0.008498      -0.001759       0.017972       0.028347      -0.021710       0.004258       0.017452              2.035666       2.816550      -0.380293      -0.200070       1.681977       0.005806       1.608473           0.000333
           39              H      15.693862       5.704057      11.109363       0.163412       1.079020 0.78217639E+01  0.76692786E+02                                 1.764713                            1.655121      -1.406633       2.238076                    0.994832       3.469207       9.846365       0.475631       1.313367      -0.701258      -0.028359       0.004061       0.004472       0.028996      -0.005488       0.001427       0.000256       0.025532      -0.004229      -0.013215      -0.001497       0.014713              1.817146       2.484204      -0.078911      -0.072906       1.371463      -0.077499       1.595770           0.002269
           40              H      16.869275       5.846460      10.017334       0.147241       1.025454 0.73156431E+01  0.70084127E+02                                 1.667133                            1.572844      -1.044435       2.397496                    0.998293       3.312170       9.097182       0.504184       1.268091      -0.712044       0.004908       0.006399      -0.026422       0.027625      -0.003241      -0.001949      -0.007501       0.021876       0.032601      -0.018841       0.005879       0.012962              1.703200       1.662303       0.029781      -0.172432       1.381453      -0.289982       2.065844           0.002395
           41              H      15.552096       8.541580       3.762022       0.411975       0.470068 0.28273720E+01  0.22536567E+02                                 1.221938                            1.153854      -1.418459       2.359565                    0.996519       2.694294       8.046307       0.435162       1.765835      -0.621157      -0.000407      -0.007678      -0.001032       0.007758       0.001875       0.002885      -0.010298      -0.008570      -0.020666      -0.013159       0.000102       0.013057              1.280689       1.130631      -0.089817      -0.209625       1.124013       0.242261       1.587423           0.000827
           42              H      11.127161       8.124918       7.580590       0.110122       1.061107 0.74115591E+01  0.71727537E+02                                 1.744362                            1.608200      -1.044833       2.379155                    0.997483       3.585499      10.123513       0.483646       1.308585      -0.701615      -0.018725       0.021058      -0.020558       0.034881      -0.008212       0.000995      -0.008598       0.009787      -0.007201      -0.013320       0.000531       0.012789              1.836219       1.757017      -0.284669       0.246362       1.947036      -0.508780       1.804603           0.000552
           43              H      14.538253       6.252574       8.434069       0.109105       1.234223 0.91283151E+01  0.91898270E+02                                 1.841069                            1.720830      -1.096368       2.351555                    0.996839       3.556120       9.827167       0.500118       1.216513      -0.723602       0.034712      -0.008059      -0.004604       0.035931      -0.009628       0.002371      -0.005337       0.014479      -0.026372      -0.012401      -0.004837       0.017238              1.887305       2.467850      -0.118498      -0.124446       1.578287      -0.174472       1.615778          -0.000051
           44              H      16.877575      12.887527       0.902956       0.107762       1.137838 0.81123374E+01  0.79463425E+02                                 1.754141                            1.628495      -1.041493       2.376711                    0.997543       3.505547       9.621686       0.510067       1.225908      -0.720691       0.032608      -0.003976       0.015044       0.036131       0.003828       0.002851      -0.004648       0.022022      -0.008376      -0.012847      -0.000483       0.013329              1.817947       2.313246      -0.177531       0.378882       1.449511      -0.238562       1.691083           0.000094
           45              H      12.951713      12.317913       1.063756       0.104535       1.143467 0.81847743E+01  0.80429863E+02                                 1.768628                            1.641951      -1.008856       2.389004                    0.997939       3.526624       9.726011       0.504604       1.235222      -0.718626      -0.029452      -0.013159       0.015705       0.035878       0.005515      -0.001679      -0.006943       0.025991      -0.012395      -0.015746      -0.000912       0.016658              1.842446       2.048869       0.286669      -0.390171       1.609495      -0.381918       1.868975           0.000122
           46              H      11.877229      11.104845       6.956825       0.098012       1.129148 0.82837924E+01  0.82764149E+02                                 1.835764                            1.714030      -1.325534       2.242950                    0.994238       3.850672      11.193736       0.460950       1.329961      -0.695958       0.023590      -0.021699       0.031033       0.044614      -0.007457       0.006017      -0.006332       0.006214       0.028179      -0.012983      -0.002526       0.015509              1.901519       1.860590      -0.328993       0.210954       1.772189      -0.220973       2.071778           0.000521
           47              H       1.618440       0.392929       5.744638       0.109698       1.239736 0.90350726E+01  0.90332826E+02                                 1.817007                            1.690720      -1.079998       2.360798                    0.997812       3.466787       9.412621       0.516356       1.186433      -0.731318      -0.026385       0.025523      -0.000541       0.036713      -0.014983       0.009872      -0.005786      -0.004439      -0.027587      -0.015368      -0.008021       0.023389              1.867484       2.166384      -0.503916      -0.170831       1.736347       0.141179       1.699719          -0.000104
           48              H       2.387833       0.126581       3.587086       0.122465       1.022215 0.69233765E+01  0.64799237E+02                                 1.604777                            1.483405      -0.776568       2.515304                    0.999778       3.182214       8.374721       0.549062       1.191880      -0.730075      -0.016814       0.018838      -0.024865       0.035438      -0.015687      -0.003052      -0.003687       0.002375       0.022331      -0.020278       0.008249       0.012029              1.666096       1.562003      -0.240647       0.352187       1.468548      -0.377356       1.967738           0.000435
           49              H      11.564860      11.935533       3.182434       0.092143       1.171307 0.82870062E+01  0.81937804E+02                                 1.821373                            1.669887      -1.011296       2.389514                    0.997636       3.579126      10.000678       0.490921       1.261850      -0.712622       0.012783      -0.004025      -0.043358       0.045382      -0.007282       0.001721      -0.000690      -0.001929       0.051243      -0.015908      -0.001343       0.017251              1.908883       1.726690      -0.112736      -0.454672       1.480538       0.080489       2.519423           0.000583
           50              H      11.450750      12.402301       9.253974       0.185741       0.826623 0.57334277E+01  0.51478053E+02                                 1.435924                            1.383302      -0.681311       2.585813                    0.999995       2.917896       7.660055       0.545064       1.251559      -0.717185       0.009562       0.011016       0.002575       0.014812       0.005784       0.001946      -0.001456      -0.002927      -0.013146      -0.006528      -0.001629       0.008157              1.455818       1.762233       0.310178       0.131784       1.337731       0.125002       1.267491          -0.000013
           51              H      10.917582      10.986176       8.836953       0.183274       0.865112 0.59591103E+01  0.54097713E+02                                 1.488360                            1.416262      -0.785556       2.538626                    0.999868       2.971818       7.880110       0.534529       1.262225      -0.714680      -0.000293      -0.014524      -0.004033       0.015076      -0.000878       0.000793       0.002776      -0.003950      -0.001401      -0.003145      -0.000827       0.003972              1.527767       1.287992      -0.249659      -0.102642       1.926685       0.238949       1.368625           0.000070
           52              H      10.128197      11.843235       9.886573       0.169946       1.095454 0.78863120E+01  0.75916323E+02                                 1.648290                            1.553439      -1.226818       2.291874                    0.999022       3.248891       8.546284       0.554497       1.147482      -0.740319      -0.007787      -0.006364       0.007952       0.012821       0.010281       0.005152      -0.009039      -0.004482       0.027750      -0.018588       0.004395       0.014192              1.688317       1.685623      -0.107148      -0.404602       1.364954       0.082168       2.014375           0.000014
           53              H      11.005246       8.847484       4.474138       0.090832       1.261031 0.96044668E+01  0.99951297E+02                                 1.990757                            1.854841      -1.613997       2.094289                    0.992056       4.221417      12.679686       0.438147       1.343295      -0.691606      -0.008570       0.002861       0.042157       0.043114      -0.003009      -0.000925       0.003181      -0.015008       0.048546      -0.016179      -0.000653       0.016831              2.062488       1.956567       0.066884      -0.219503       1.628328       0.212739       2.602567           0.000843
           54              H      10.319392       7.418174       0.844644       0.108313       1.143943 0.80128847E+01  0.78510959E+02                                 1.787614                            1.638817      -0.976994       2.414751                    0.997461       3.511469       9.745662       0.497349       1.256907      -0.713803      -0.019995      -0.015336      -0.023516       0.034467       0.004635       0.001728       0.006099       0.009149       0.017055      -0.010937       0.001330       0.009607              1.876625       1.925880       0.312130       0.315513       1.699378       0.506026       2.004616          -0.000413
           55              H      12.511250       7.979877       0.254453       0.123567       1.145416 0.79603840E+01  0.77216609E+02                                 1.749437                            1.606232      -0.798114       2.507101                    0.999645       3.237588       8.698332       0.519536       1.215385      -0.725900       0.014470      -0.006027      -0.032645       0.036213       0.007986      -0.004332       0.006734       0.022749       0.019987      -0.019522       0.007586       0.011935              1.827050       1.577868      -0.050433      -0.322799       1.548194       0.407461       2.355088           0.000917
           56              H      13.819678       9.058452       1.798844       0.097268       1.242448 0.88865483E+01  0.89710421E+02                                 1.919677                            1.748304      -1.163654       2.324751                    0.995620       3.680062      10.503172       0.470396       1.289829      -0.706381       0.044334       0.011498      -0.014250       0.047966       0.013335      -0.008301       0.001708       0.018011       0.027870      -0.021719       0.004401       0.017318              2.035472       2.816602       0.380469      -0.200182       1.681678      -0.005869       1.608137           0.000331
           57              H       7.092024       7.481464       2.274177       0.164721       1.075833 0.77944932E+01  0.76376406E+02                                 1.763199                            1.653762      -1.411777       2.236862                    0.994762       3.463752       9.835180       0.475057       1.315799      -0.700772      -0.028005      -0.003938       0.004066       0.028572       0.005395       0.001594      -0.000582       0.025626      -0.003854      -0.013326      -0.001350       0.014676              1.815525       2.481657       0.078670      -0.073333       1.370368       0.077389       1.594550           0.002227
           58              H       8.267436       7.339060       1.182148       0.146983       1.029377 0.73525861E+01  0.70546952E+02                                 1.673346                            1.578321      -1.056028       2.392165                    0.998186       3.320526       9.135702       0.502442       1.270522      -0.711500       0.004985      -0.006271      -0.026379       0.027569       0.003322      -0.002004       0.007474       0.021614       0.033536      -0.018865       0.005624       0.013242              1.709711       1.668520      -0.029900      -0.173350       1.386027       0.291748       2.074585           0.002415
           59              H      15.228764       8.541580       5.073164       0.411610       0.471221 0.28359532E+01  0.22620765E+02                                 1.223505                            1.155245      -1.419187       2.358502                    0.996647       2.698020       8.058697       0.435128       1.764740      -0.621290       0.000386      -0.007732       0.001040       0.007811      -0.002005       0.002780       0.010331      -0.008304      -0.021030      -0.013258       0.000246       0.013012              1.282395       1.132067       0.090024      -0.210054       1.125465      -0.242808       1.589653           0.000831
           60              H       4.867698       8.124917       1.254596       0.109978       1.059880 0.73991531E+01  0.71545288E+02                                 1.739819                            1.604426      -1.030505       2.384862                    0.997637       3.578612      10.084845       0.485533       1.304633      -0.702462       0.018781       0.021267       0.020558       0.035038       0.008230       0.000937       0.008473       0.009835      -0.007437      -0.013248       0.000497       0.012751              1.831143       1.752386       0.283295       0.245201       1.941356       0.506461       1.799688           0.000550
           61              H      16.242601       6.252574       0.401117       0.107833       1.233936 0.91242710E+01  0.91826281E+02                                 1.838982                            1.719060      -1.088324       2.354505                    0.996963       3.556241       9.818457       0.501097       1.214550      -0.724061      -0.035371      -0.008452       0.004481       0.036642       0.009342       0.002335       0.005467       0.014188      -0.026291      -0.012418      -0.004509       0.016927              1.885095       2.464428       0.118279      -0.124096       1.576696       0.174171       1.614161          -0.000052
           62              H      13.903295      12.887528       7.932230       0.106665       1.140526 0.81359104E+01  0.79759879E+02                                 1.757721                            1.631522      -1.054607       2.371399                    0.997430       3.510506       9.642305       0.509233       1.226905      -0.720475      -0.032695      -0.004035      -0.015241       0.036297      -0.003828       0.002884       0.004602       0.022364      -0.008849      -0.012910      -0.000666       0.013576              1.821829       2.318888       0.178195       0.380215       1.452107       0.239376       1.694491           0.000094
           63              H      17.829156      12.317913       7.771430       0.105324       1.143579 0.81876678E+01  0.80495469E+02                                 1.771748                            1.644559      -1.023317       2.383703                    0.997843       3.527427       9.742352       0.502950       1.238711      -0.717852       0.028955      -0.013342      -0.015594       0.035490      -0.005317      -0.001598       0.006857       0.026330      -0.012736      -0.015748      -0.000996       0.016744              1.845872       2.052970      -0.287608      -0.391475       1.612175       0.383104       1.872473           0.000122
           64              H      18.903637      11.104845       1.878361       0.098441       1.127161 0.82623771E+01  0.82449895E+02                                 1.829365                            1.708553      -1.340500       2.237064                    0.994047       3.839194      11.132895       0.463274       1.324900      -0.697017      -0.023376      -0.021472      -0.030984       0.044357       0.007302       0.005975       0.006214       0.006378       0.027984      -0.012841      -0.002491       0.015331              1.894630       1.853892       0.327007       0.209711       1.766124       0.219637       2.063872           0.000521
           65              H      14.376401       0.392929       3.090548       0.110292       1.234277 0.89878982E+01  0.89749219E+02                                 1.812344                            1.686872      -1.078663       2.362169                    0.997857       3.459378       9.388555       0.516650       1.187236      -0.731149       0.026663       0.025260       0.000181       0.036729       0.014734       0.010194       0.005841      -0.004608      -0.027882      -0.015660      -0.007704       0.023364              1.862480       2.159822       0.501437      -0.170045       1.731831      -0.140562       1.695787          -0.000103
           66              H      13.607008       0.126581       5.248100       0.122357       1.024280 0.69397245E+01  0.64996830E+02                                 1.607635                            1.485671      -0.774058       2.516576                    0.999779       3.185124       8.387901       0.548305       1.192708      -0.729878       0.016651       0.018655       0.024931       0.035310       0.015893      -0.002913       0.003652       0.002350       0.022276      -0.020429       0.008175       0.012254              1.669256       1.564786       0.241506       0.353555       1.471045       0.378742       1.971937           0.000435
           67              H      19.216008      11.935533       5.652752       0.090891       1.174145 0.83113897E+01  0.82228776E+02                                 1.823183                            1.671487      -1.006662       2.390938                    0.997645       3.584344      10.014118       0.491125       1.260561      -0.712895      -0.012688      -0.004058       0.043717       0.045702       0.007316       0.001836       0.000477      -0.001690       0.051245      -0.015939      -0.001311       0.017250              1.910830       1.728545       0.112936      -0.455320       1.481931      -0.080538       2.522015           0.000583
           68              H      21.747799      12.402301      17.251584       0.185508       0.825848 0.57266208E+01  0.51398009E+02                                 1.434640                            1.382206      -0.685776       2.584391                    0.999994       2.916070       7.652072       0.545481       1.251061      -0.717308      -0.009736       0.010742      -0.002580       0.014725      -0.005921       0.001863       0.001514      -0.003280      -0.013122      -0.006575      -0.001757       0.008331              1.454453       1.760326      -0.309402       0.131501       1.336428      -0.124744       1.266604          -0.000013
           69              H      19.863283      10.986175      -0.001767       0.183022       0.864733 0.59526544E+01  0.53986286E+02                                 1.483081                            1.411619      -0.767399       2.545125                    0.999926       2.968931       7.850458       0.537994       1.255324      -0.716167       0.000368      -0.014901       0.004054       0.015447       0.000976       0.000968      -0.002743      -0.004116      -0.001435      -0.003345      -0.000658       0.004002              1.522132       1.283845       0.248012      -0.102003       1.918525      -0.237432       1.364027           0.000070
           70              H      23.070351      11.843235      16.618985       0.170555       1.093113 0.78665536E+01  0.75683729E+02                                 1.646448                            1.551955      -1.228003       2.291858                    0.999039       3.244926       8.535337       0.554477       1.148167      -0.740159       0.007812      -0.006445      -0.007895       0.012841      -0.010052       0.005245       0.008937      -0.004680       0.027419      -0.018360       0.004310       0.014050              1.686303       1.683584       0.106802      -0.403483       1.363743      -0.081792       2.011580           0.000014
           71              H      19.775614       8.847484       4.361048       0.090521       1.261687 0.96119599E+01  0.10006346E+03                                 1.992747                            1.856586      -1.613125       2.094773                    0.992049       4.224288      12.696559       0.437515       1.344774      -0.691314       0.007997       0.002770      -0.042132       0.042973       0.003075      -0.001075      -0.003294      -0.014930       0.048736      -0.016202      -0.000745       0.016947              2.064597       1.958693      -0.067024      -0.219832       1.629791      -0.212995       2.605309           0.000843
           72              H       5.675465       7.418174       7.990542       0.108153       1.142623 0.79996926E+01  0.78312330E+02                                 1.782384                            1.634499      -0.965341       2.419170                    0.997618       3.507918       9.716457       0.499599       1.252355      -0.714789       0.020594      -0.015682       0.023616       0.035040      -0.004318       0.001459      -0.006054       0.009176       0.017515      -0.010860       0.001482       0.009378              1.870825       1.919867      -0.310583       0.313956       1.694479      -0.503552       1.998127          -0.000413
           73              H      18.269608       7.979877       8.580733       0.122837       1.147684 0.79777686E+01  0.77412480E+02                                 1.750087                            1.606696      -0.796454       2.506977                    0.999658       3.240942       8.703374       0.520187       1.213437      -0.726331      -0.014689      -0.006219       0.032739       0.036418      -0.008060      -0.004400      -0.006675       0.022930       0.020065      -0.019621       0.007542       0.012079              1.827775       1.578318       0.050523      -0.323076       1.548626      -0.407755       2.356383           0.000919
           74              H      16.961183       9.058453       7.036342       0.099495       1.237690 0.88501978E+01  0.89305965E+02                                 1.919874                            1.748612      -1.174211       2.321814                    0.995487       3.675766      10.509457       0.468504       1.295583      -0.705168      -0.043667       0.011491       0.013825       0.047222      -0.013190      -0.008498      -0.001759       0.017972       0.028346      -0.021710       0.004258       0.017452              2.035670       2.816556      -0.380294      -0.200070       1.681980       0.005806       1.608475           0.000332
           75              H       8.902834       7.481464       6.561009       0.163411       1.079023 0.78217863E+01  0.76693040E+02                                 1.764715                            1.655122      -1.406628       2.238078                    0.994832       3.469207       9.846359       0.475632       1.313365      -0.701259       0.028359      -0.004061      -0.004472       0.028996      -0.005488       0.001427       0.000256       0.025531      -0.004230      -0.013215      -0.001498       0.014713              1.817148       2.484209      -0.078911      -0.072907       1.371464      -0.077498       1.595770           0.002270
           76              H       7.727421       7.339061       7.653038       0.147240       1.025457 0.73156710E+01  0.70084436E+02                                 1.667135                            1.572845      -1.044429       2.397498                    0.998293       3.312173       9.097182       0.504185       1.268087      -0.712044      -0.004908      -0.006399       0.026421       0.027625      -0.003241      -0.001949      -0.007501       0.021875       0.032600      -0.018840       0.005879       0.012961              1.703201       1.662303       0.029781      -0.172433       1.381454      -0.289983       2.065847           0.002396
           77              C      10.949370       5.080645      10.907567       0.582985      25.285050 0.25069745E+03  0.51815884E+04                                 7.915352                            5.576810       0.027018       2.062211                    0.999611      22.294641      61.853979       0.637001       0.465214      -1.026029      -0.023771      -0.037507       0.046218       0.064093       0.027719       0.038471       0.070341      -0.049803       0.034244      -0.060425      -0.041730       0.102154             10.017874       9.840578       0.501018      -2.448465       9.670035      -5.522710      10.543010          -0.000150
           78              C      11.654047       5.859382       9.824550      -0.017514      39.850097 0.42804182E+03  0.99473968E+04                                10.113932                            6.839359      -0.053651       1.985806                    0.999307      27.135573      75.635934       0.643142       0.409804      -1.076720       0.021105       0.026563      -0.030950       0.045923       0.000096       0.002569       0.005954      -0.008185       0.011362      -0.006910      -0.002355       0.009265             13.388221      12.313666       1.414404      -3.512159      13.095464      -8.619158      14.755534           0.004286
           79              C      12.991412       5.675312       9.583350      -0.127880      35.840752 0.43492221E+03  0.10260413E+05                                 9.525913                            7.004517       0.039791       1.979293                    0.999686      29.752747      86.627540       0.613729       0.423035      -1.056462      -0.011090       0.024031      -0.012808       0.029403      -0.014753       0.020692      -0.001746      -0.016075       0.016925      -0.028817       0.003706       0.025111             11.461510      12.052238       0.829859      -2.644240      10.624204      -6.062462      11.708089           0.000191
           80              C      10.962787       6.790807       9.074443      -0.115211      36.524782 0.42902837E+03  0.10099563E+05                                 9.684850                            6.984031      -0.054453       1.949887                    0.999684      29.818696      87.082032       0.610284       0.426341      -1.053086       0.029437       0.000705      -0.008438       0.030631      -0.008814       0.004586       0.015281       0.035128      -0.035130      -0.028721       0.003187       0.025535             11.883626      10.841540       0.203318      -1.691930      11.984843      -7.321334      12.824496           0.000429
           81              C       9.489826       1.498931      15.206415       0.604951      25.240408 0.23721907E+03  0.48480819E+04                                 7.954973                            5.470213       0.090102       2.098457                    0.999589      21.809920      60.672558       0.633571       0.473032      -1.019161      -0.007655       0.031007      -0.061402       0.069211       0.015299       0.006303       0.072416      -0.103557      -0.042913      -0.059368      -0.045873       0.105241             10.275228      10.872853      -0.608984       0.020336       7.822694      -5.213202      12.130137          -0.000005
           82              C       9.661815       0.706217      16.474265      -0.010285      38.787386 0.41666991E+03  0.96146029E+04                                 9.934418                            6.745493       0.000179       2.007372                    0.999285      26.788760      74.314829       0.648187       0.409512      -1.077309       0.004572      -0.024926       0.035929       0.043967      -0.007799      -0.005760       0.012021      -0.005096       0.001713      -0.010919      -0.007024       0.017943             13.323197      11.025058      -0.149531       1.022307      10.911634      -8.857264      18.032898           0.006544
           83              C       8.569996       0.181170      17.125771      -0.113818      36.033939 0.42100107E+03  0.98427055E+04                                 9.545408                            6.881126       0.026664       1.977443                    0.999650      29.405237      84.980470       0.621166       0.421762      -1.058208       0.024194      -0.005951       0.014075       0.028616      -0.006737       0.019126       0.013003       0.022697      -0.038968      -0.030495       0.003495       0.027000             11.829647      10.606130       0.340155       0.312728       9.572985      -7.135649      15.309825           0.000222
           84              C      10.894850       0.517928      17.032118      -0.121230      36.376073 0.42779997E+03  0.10048991E+05                                 9.619412                            6.947456       0.002536       1.966758                    0.999689      29.682431      86.185665       0.616286       0.423099      -1.056614      -0.019695      -0.015543       0.016381       0.029964       0.014661      -0.021906       0.004925       0.016122      -0.028324      -0.028834      -0.000660       0.029495             11.921229      10.657441      -0.471078       1.485582       9.474665      -7.094543      15.631581           0.000214
           85              C      13.153945       1.627358      11.398097       0.047069      31.103649 0.36330757E+03  0.82254052E+04                                 8.822963                            6.522423      -0.023607       2.002163                    0.999377      27.135610      78.373333       0.616096       0.439111      -1.042654      -0.018525       0.002968       0.062162       0.064931       0.048776       0.024556      -0.008166      -0.032243      -0.040184      -0.058379      -0.000597       0.058976             10.717260      11.601427      -4.506550      -3.142492       7.952388       1.561393      12.597966          -0.002970
           86              C      14.244833       0.835171      11.070488      -0.014877      38.729114 0.42048429E+03  0.97303540E+04                                 9.903191                            6.796627       0.058730       2.027328                    0.999393      26.796528      74.582786       0.642479       0.411973      -1.075077       0.008180      -0.005087       0.019016       0.021317       0.004281       0.007038      -0.005443      -0.001369       0.028814      -0.012684      -0.000476       0.013160             12.871169      12.381475      -4.798984      -4.846202       8.230142       2.321505      18.001890           0.003790
           87              C      14.860739       0.163765      12.098727      -0.073901      30.805714 0.40321437E+03  0.93421001E+04                                 8.650983                            6.798299      -0.085138       1.951775                    0.999595      28.872147      83.542558       0.615038       0.429829      -1.051356      -0.012036       0.007342       0.014055       0.019907       0.014443       0.017309       0.002821      -0.025760      -0.123174      -0.046621       0.005526       0.041095              9.627984       8.831840      -2.819836      -1.218064       6.488957       0.045275      13.563156          -0.006239
           88              C      14.403132       0.318563      13.379476      -0.133078      30.365631 0.38669607E+03  0.87975550E+04                                 8.337557                            6.485514       0.420406       2.119519                    0.999750      27.997405      78.264518       0.660030       0.407897      -1.073522       0.000875       0.000517      -0.018845       0.018872      -0.011059       0.007705      -0.007114       0.001234       0.009302      -0.012628      -0.004653       0.017281              9.330553       9.491802      -3.397146      -0.820937       6.840938      -0.365072      11.658920           0.003797
           89              C      13.325975       1.138966      13.611841       0.092854      26.198233 0.32338266E+03  0.70908541E+04                                 7.779640                            6.088784       0.159864       2.071071                    0.999749      25.864233      72.821029       0.649754       0.429908      -1.051240      -0.015872       0.005340      -0.045668       0.048642       0.050665      -0.000235       0.005789      -0.012297       0.019847      -0.054609       0.006458       0.048151              8.738894       9.339768      -3.460745      -0.912775       6.778492      -0.275379      10.098420          -0.003175
           90              C      14.711018       0.693823       9.667637       0.300910      33.534593 0.33517286E+03  0.73833370E+04                                 9.334842                            6.307620      -0.228188       1.959823                    0.998967      24.211675      67.363170       0.624638       0.445137      -1.046666      -0.038569       0.032899      -0.052166       0.072741       0.052994       0.010611      -0.005156      -0.072816      -0.013268      -0.064402      -0.002107       0.066509             12.369002      13.503189      -5.036211      -5.012503       7.726081       2.793336      15.877736           0.000706
           91              C      13.932843       1.308004       8.580556      -0.561082      27.689696 0.43767899E+03  0.10299173E+05                                 7.733585                            6.772973       0.264170       2.039255                    0.999280      32.228123      92.460237       0.662255       0.393038      -1.080518       0.041064      -0.019069       0.033265       0.056182       0.007912       0.034635      -0.022913      -0.017162      -0.039233      -0.050511       0.016563       0.033948              8.166857       8.516828      -1.323757       0.430355       7.141447       0.363818       8.842295           0.000144
           92              C      13.300828       4.497845      14.065616       0.039849      31.401735 0.37062374E+03  0.84561224E+04                                 8.920255                            6.598351      -0.264412       1.913788                    0.999105      27.895981      81.608724       0.609395       0.440523      -1.038966      -0.051767       0.007534       0.019627       0.055873      -0.057422      -0.005124      -0.045917      -0.092047      -0.029939      -0.078762      -0.015137       0.093899             10.740829      15.592876       3.811151       0.441434       6.588478       1.876062      10.041132          -0.011061
           93              C      14.188111       5.079063      14.952669       0.011284      38.835707 0.40967235E+03  0.94444095E+04                                 9.989640                            6.744307      -0.064294       1.987650                    0.999313      26.798486      75.115429       0.638115       0.416360      -1.069306      -0.001467       0.007479       0.000987       0.007685       0.002281       0.001885      -0.010107      -0.007411      -0.000798      -0.009869      -0.002252       0.012121             12.831478      19.907506       2.768009      -2.599997       6.515495       2.275539      12.071433           0.005247
           94              C      13.721011       5.350685      16.207265      -0.098417      33.377438 0.41661195E+03  0.97185896E+04                                 9.116740                            6.885596       0.103521       2.012186                    0.999732      28.987455      83.792737       0.615250       0.426759      -1.054664      -0.019616      -0.009975      -0.003013       0.022212      -0.006207       0.025485      -0.001550      -0.018841      -0.025224      -0.032560       0.010195       0.022365             10.544029      13.165571       2.009874      -2.056994       6.609637       2.784943      11.856880          -0.009000
           95              C      12.414455       5.015773      16.567741      -0.134202      31.853649 0.39712971E+03  0.91010585E+04                                 8.629539                            6.565507       0.372840       2.100027                    0.999807      28.347667      79.698789       0.656616       0.407038      -1.073403       0.017242       0.006600      -0.012591       0.022347       0.003107      -0.014000       0.003672       0.041274       0.044092      -0.028785       0.000770       0.028015              9.916853      11.810896       2.542129      -0.248428       6.862595       3.093490      11.077068           0.005705
           96              C      11.634255       4.393680      15.631211       0.101863      27.102752 0.32801050E+03  0.72246816E+04                                 8.013597                            6.153396       0.068026       2.044859                    0.999572      25.891034      73.283914       0.642395       0.432886      -1.048446       0.022761       0.008661      -0.049813       0.055448      -0.023679      -0.016949      -0.032172      -0.012681      -0.067660      -0.052767       0.011671       0.041096              9.241630      11.336001       2.721074       0.012335       6.380246       2.400227      10.008644          -0.007407
           97              C      15.616581       5.197733      14.618699       0.207355      36.049158 0.37042804E+03  0.83842810E+04                                 9.719638                            6.584728      -0.327444       1.908882                    0.999176      25.976318      73.767895       0.616511       0.438938      -1.048121       0.016901       0.003574       0.015664       0.023319       0.003697      -0.001138      -0.018180       0.006573      -0.078014      -0.033632       0.012932       0.020700             12.315201      18.424774       1.757837      -3.131393       5.696223       1.720150      12.824605          -0.036979
           98              C      16.606063       5.638129      15.625910      -0.378440      36.433153 0.53984406E+03  0.13426021E+05                                 9.601632                            7.803984       0.060616       1.952666                    0.998956      33.497570      99.734682       0.582145       0.423054      -1.057761       0.002277      -0.011592      -0.013656       0.018057       0.006288       0.016071      -0.006544      -0.049148       0.008280      -0.034381       0.009212       0.025169             10.639146      13.590804       1.843753       2.436026       6.409733       2.746827      11.916901           0.410440
           99              C       7.463163       5.080645      15.597991       0.580378      25.341768 0.25135154E+03  0.51983607E+04                                 7.925516                            5.583010       0.028025       2.061914                    0.999620      22.325899      61.954938       0.636846       0.465036      -1.026153       0.024111      -0.038654      -0.047294       0.065667      -0.027695       0.038879      -0.072449      -0.049625       0.031800      -0.062456      -0.041585       0.104042             10.031916       9.852010      -0.503019      -2.452535       9.684045       5.532998      10.559692          -0.000151
          100              C       6.758487       5.859382      16.681008      -0.012889      39.740171 0.42662734E+03  0.99073446E+04                                10.101719                            6.832128      -0.053944       1.986375                    0.999335      27.081405      75.483000       0.642840       0.410293      -1.076287      -0.021346       0.026698       0.030598       0.045876       0.001104       0.002971      -0.004613      -0.005190       0.007610      -0.006246      -0.000568       0.006814             13.370954      12.296836      -1.413152      -3.507639      13.078200       8.607347      14.737824           0.004287
          101              C      20.207122       5.675312      16.922208      -0.129215      35.869599 0.43537340E+03  0.10273673E+05                                 9.531685                            7.009468       0.040159       1.979388                    0.999688      29.765480      86.674355       0.613342       0.423194      -1.056367       0.008554       0.023827       0.013438       0.028662       0.014526       0.020258       0.002112      -0.015597       0.017235      -0.028129       0.003202       0.024927             11.468002      12.060336      -0.833595      -2.649109      10.628303       6.065017      11.715368           0.000193
          102              C       7.449750       6.790807      17.431115      -0.115604      36.552610 0.42941896E+03  0.10111659E+05                                 9.692646                            6.989943      -0.055110       1.949744                    0.999683      29.828590      87.140340       0.609632       0.426675      -1.052817      -0.028144       0.000861       0.008685       0.029466       0.009209       0.003645      -0.015873       0.037540      -0.037151      -0.029877       0.002778       0.027099             11.893074      10.848683      -0.203926      -1.692975      11.994559       7.328046      12.835981           0.000430
          103              C       8.922699       1.498931      11.299143       0.605772      25.235781 0.23714213E+03  0.48464763E+04                                 7.956206                            5.470821       0.089229       2.098286                    0.999607      21.807990      60.681696       0.633230       0.473290      -1.018946       0.005702       0.030061       0.061598       0.068778      -0.015005       0.005379      -0.072959      -0.102105      -0.039961      -0.059778      -0.045188       0.104965             10.277238      10.875185       0.609256       0.020561       7.824373       5.214492      12.132155          -0.000013
          104              C       8.750708       0.706217      10.031293      -0.013245      38.863411 0.41756446E+03  0.96402716E+04                                 9.945612                            6.751624      -0.003085       2.005915                    0.999306      26.821737      74.422179       0.648061       0.409378      -1.077413      -0.005442      -0.024607      -0.034675       0.042866       0.007300      -0.005587      -0.013241      -0.008831       0.003243      -0.011019      -0.008244       0.019262             13.340255      11.039334       0.149968       1.023789      10.925287       8.870115      18.056143           0.006553
          105              C       9.842525       0.181170       9.379787      -0.110489      36.001903 0.42045974E+03  0.98277083E+04                                 9.543321                            6.878793       0.026865       1.977651                    0.999680      29.385239      84.935709       0.620936       0.422018      -1.057959      -0.023467      -0.005644      -0.013605       0.027707       0.006302       0.019239      -0.011644       0.024746      -0.040955      -0.029742       0.001648       0.028094             11.827809      10.606568      -0.339128       0.314233       9.570456       7.134063      15.306402           0.000221
          106              C       7.517673       0.517928       9.473440      -0.121645      36.358194 0.42755421E+03  0.10040944E+05                                 9.611517                            6.941143       0.007629       1.968316                    0.999679      29.678755      86.141959       0.617192       0.422573      -1.057030       0.022111      -0.015938      -0.015469       0.031341      -0.014705      -0.022547      -0.005539       0.017425      -0.030568      -0.029897      -0.000501       0.030398             11.911841      10.651051       0.469909       1.483169       9.466614       7.088309      15.617857           0.000215
          107              C       5.258580       1.627358      15.107461       0.046272      31.155422 0.36402463E+03  0.82454643E+04                                 8.833402                            6.530136      -0.022576       2.002066                    0.999394      27.159621      78.453457       0.615569       0.439284      -1.042582       0.017342       0.003041      -0.062243       0.064685      -0.048185       0.025189       0.007909      -0.033591      -0.043144      -0.058366      -0.000835       0.059201             10.730602      11.617037       4.512579      -3.151506       7.961939      -1.567396      12.612831          -0.002972
          108              C       4.167691       0.835172      15.435070      -0.016450      38.760973 0.42087585E+03  0.97417261E+04                                 9.907933                            6.799255       0.060127       2.027411                    0.999366      26.812226      74.636453       0.642428       0.411908      -1.075115      -0.007730      -0.004737      -0.018659       0.020745      -0.004600       0.007866       0.005219      -0.001649       0.025523      -0.013029       0.000357       0.012672             12.878374      12.386074       4.799909      -4.851768       8.233065      -2.324846      18.015984           0.003792
          109              C       3.551783       0.163765      14.406831      -0.075138      30.875341 0.40443192E+03  0.93774293E+04                                 8.664334                            6.809228      -0.091961       1.949530                    0.999601      28.910658      83.687340       0.614449       0.429914      -1.051298       0.013450       0.007567      -0.013240       0.020334      -0.014094       0.017137      -0.002008      -0.026996      -0.123922      -0.046827       0.005701       0.041126              9.643109       8.841864       2.821255      -1.219896       6.496665      -0.045092      13.590798          -0.006244
          110              C       4.009391       0.318563      13.126082      -0.130817      30.289714 0.38544305E+03  0.87616984E+04                                 8.322714                            6.473674       0.430763       2.123235                    0.999750      27.953961      78.103399       0.660854       0.407730      -1.073661      -0.000954       0.001276       0.020306       0.020369       0.011827       0.007180       0.007534       0.002669       0.008478      -0.013375      -0.004349       0.017723              9.314124       9.473119       3.390301      -0.816907       6.828953       0.366645      11.640301           0.003803
          111              C       5.086549       1.138966      12.893717       0.092614      26.224598 0.32376339E+03  0.71017199E+04                                 7.787193                            6.094417       0.151815       2.068459                    0.999760      25.879377      72.890965       0.649086       0.430198      -1.050999       0.017165       0.005692       0.043061       0.046704      -0.050635      -0.000829      -0.005810      -0.011913       0.022262      -0.055017       0.007384       0.047633              8.747763       9.349491       3.464642      -0.914713       6.784802       0.275428      10.108997          -0.003178
          112              C       3.701505       0.693823      16.837921       0.304328      33.421020 0.33380949E+03  0.73460024E+04                                 9.317599                            6.296710      -0.228993       1.960274                    0.998986      24.156229      67.181124       0.624876       0.445410      -1.046479       0.036421       0.032419       0.051828       0.071159      -0.052798       0.010635       0.004786      -0.072125      -0.013252      -0.064003      -0.002151       0.066155             12.345268      13.475359       5.024269      -5.001181       7.711136      -2.786952      15.849310           0.000703
          113              C       2.062001       1.308004       0.254630      -0.561694      27.724577 0.43844388E+03  0.10321741E+05                                 7.742979                            6.782215       0.239521       2.031386                    0.999261      32.247691      92.538758       0.661313       0.393424      -1.080246      -0.039560      -0.019087      -0.033939       0.055508      -0.008802       0.035231       0.022656      -0.016739      -0.039708      -0.051247       0.017641       0.033606              8.176471       8.527959       1.325933       0.433510       7.146451      -0.361808       8.855003           0.000147
          114              C       5.111704       4.497845      12.439942       0.039655      31.412217 0.37076450E+03  0.84604193E+04                                 8.923036                            6.599959      -0.259291       1.915126                    0.999100      27.901243      81.638257       0.609252       0.440571      -1.038903       0.050980       0.007314      -0.019389       0.055031       0.056346      -0.006998       0.045450      -0.093209      -0.028751      -0.079251      -0.013476       0.092727             10.744678      15.600491      -3.812266       0.438987       6.589842      -1.875529      10.043702          -0.011065
          115              C      19.010422       5.079063      11.552889       0.011839      38.831118 0.40955114E+03  0.94415452E+04                                 9.991714                            6.745093      -0.062123       1.988292                    0.999345      26.792670      75.115186       0.637782       0.416581      -1.069093       0.002444       0.006832      -0.001331       0.007377      -0.002957       0.002103       0.009001      -0.010127      -0.001140      -0.009561      -0.002387       0.011948             12.835112      19.917672      -2.769355      -2.602451       6.516514      -2.274336      12.071151           0.005251
          116              C       4.691523       5.350685      10.298293      -0.098950      33.389585 0.41680412E+03  0.97241688E+04                                 9.120629                            6.889127       0.100637       2.011314                    0.999686      28.989697      83.803241       0.614834       0.427000      -1.054518       0.020634      -0.010663       0.002248       0.023335       0.006093       0.025130       0.001552      -0.019452      -0.026470      -0.032458       0.010409       0.022049             10.548414      13.173137      -2.009149      -2.062621       6.611417      -2.784119      11.860687          -0.008993
          117              C       5.998078       5.015772       9.937817      -0.133226      31.810040 0.39639925E+03  0.90803703E+04                                 8.622893                            6.560490       0.371523       2.100170                    0.999818      28.323344      79.619749       0.656696       0.407166      -1.073292      -0.017377       0.007660       0.011759       0.022336      -0.003741      -0.013709      -0.002784       0.042591       0.045954      -0.029665       0.001448       0.028217              9.908919      11.800383      -2.538800      -0.249753       6.856754      -3.090593      11.069619           0.005704
          118              C       6.778277       4.393680      10.874347       0.098682      27.179148 0.32922382E+03  0.72582462E+04                                 8.027764                            6.163803       0.074734       2.046249                    0.999563      25.938790      73.458455       0.641990       0.432750      -1.048507      -0.025054       0.009473       0.049225       0.056041       0.025307      -0.015282       0.032518      -0.013103      -0.067055      -0.052554       0.009616       0.042938              9.258550      11.357376      -2.726211       0.012098       6.391397      -2.405062      10.026877          -0.007402
          119              C      17.581953       5.197733      11.886859       0.208049      36.077499 0.37070683E+03  0.83929126E+04                                 9.727854                            6.589213      -0.326957       1.908899                    0.999198      25.985910      73.826701       0.615965       0.439206      -1.047869      -0.017401       0.004150      -0.015115       0.023419      -0.003657      -0.001598       0.018063       0.007731      -0.077844      -0.033589       0.012804       0.020786             12.327134      18.448628      -1.760972      -3.134864       5.700780      -1.720369      12.831994          -0.037011
          120              C      16.592472       5.638129      10.879648      -0.377123      36.417449 0.53950579E+03  0.13415853E+05                                 9.602356                            7.804820       0.053560       1.950873                    0.998956      33.479948      99.684143       0.581732       0.423410      -1.057511      -0.003352      -0.012281       0.014052       0.018961      -0.006804       0.016145       0.006703      -0.046199       0.004221      -0.033162       0.008698       0.024465             10.640535      13.598173      -1.846020       2.440618       6.410830      -2.745856      11.912604           0.410530
          121              C      13.647326       8.104876       6.762805       0.582985      25.285124 0.25069824E+03  0.51816101E+04                                 7.915373                            5.576823       0.026999       2.062204                    0.999611      22.294688      61.854190       0.636999       0.465215      -1.026028       0.023770       0.037507      -0.046218       0.064093       0.027719       0.038470       0.070341      -0.049802       0.034244      -0.060424      -0.041730       0.102154             10.017903       9.840607       0.501023      -2.448476       9.670061      -5.522726      10.543040          -0.000148
          122              C      12.942649       7.326139       7.845822      -0.017511      39.850096 0.42804161E+03  0.99473918E+04                                10.113938                            6.839361      -0.053654       1.985805                    0.999307      27.135557      75.635912       0.643141       0.409804      -1.076719      -0.021105      -0.026562       0.030949       0.045921       0.000096       0.002569       0.005954      -0.008187       0.011362      -0.006911      -0.002354       0.009265             13.388231      12.313673       1.414409      -3.512166      13.095474      -8.619167      14.755548           0.004283
          123              C      11.605284       7.510209       8.087022      -0.127875      35.840613 0.43492018E+03  0.10260352E+05                                 9.525885                            7.004497       0.039796       1.979296                    0.999686      29.752673      86.627242       0.613731       0.423034      -1.056462       0.011090      -0.024030       0.012808       0.029402      -0.014752       0.020692      -0.001747      -0.016076       0.016926      -0.028816       0.003706       0.025110             11.461475      12.052201       0.829854      -2.644231      10.624172      -6.062441      11.708053           0.000193
          124              C      13.633909       6.394714       8.595929      -0.115207      36.524653 0.42902651E+03  0.10099508E+05                                 9.684823                            6.984013      -0.054448       1.949890                    0.999684      29.818633      87.081771       0.610285       0.426341      -1.053086      -0.029437      -0.000705       0.008438       0.030631      -0.008814       0.004586       0.015281       0.035127      -0.035129      -0.028721       0.003187       0.025535             11.883593      10.841512       0.203318      -1.691927      11.984808      -7.321311      12.824459           0.000430
          125              C      15.106870      11.686590       2.463957       0.604954      25.240520 0.23722018E+03  0.48481134E+04                                 7.955011                            5.470237       0.090062       2.098443                    0.999589      21.809999      60.672963       0.633568       0.473034      -1.019159       0.007655      -0.031007       0.061402       0.069211       0.015299       0.006303       0.072416      -0.103559      -0.042912      -0.059368      -0.045874       0.105242             10.275279      10.872901      -0.608986       0.020335       7.822733      -5.213232      12.130204          -0.000006
          126              C      14.934881      12.479304       1.196107      -0.010276      38.787274 0.41666827E+03  0.96145570E+04                                 9.934407                            6.745485       0.000180       2.007374                    0.999285      26.788690      74.314640       0.648187       0.409513      -1.077309      -0.004572       0.024924      -0.035927       0.043965      -0.007799      -0.005760       0.012021      -0.005095       0.001714      -0.010919      -0.007023       0.017943             13.323185      11.025045      -0.149531       1.022307      10.911625      -8.857258      18.032886           0.006539
          127              C      16.026700      13.004351       0.544601      -0.113815      36.033846 0.42099971E+03  0.98426654E+04                                 9.545390                            6.881112       0.026668       1.977445                    0.999650      29.405185      84.980265       0.621167       0.421761      -1.058208      -0.024193       0.005951      -0.014075       0.028615      -0.006737       0.019126       0.013003       0.022696      -0.038965      -0.030495       0.003495       0.027000             11.829624      10.606110       0.340154       0.312729       9.572966      -7.135635      15.309796           0.000223
          128              C      13.701846      12.667593       0.638254      -0.121227      36.375976 0.42779861E+03  0.10048950E+05                                 9.619392                            6.947442       0.002542       1.966761                    0.999689      29.682378      86.185443       0.616287       0.423099      -1.056614       0.019695       0.015543      -0.016380       0.029963       0.014660      -0.021906       0.004925       0.016121      -0.028321      -0.028834      -0.000660       0.029495             11.921203      10.657418      -0.471076       1.485578       9.474644      -7.094525      15.631545           0.000216
          129              C      11.442751      11.558163       6.272275       0.047071      31.103636 0.36330721E+03  0.82253975E+04                                 8.822965                            6.522424      -0.023618       2.002160                    0.999377      27.135624      78.373450       0.616095       0.439112      -1.042654       0.018525      -0.002968      -0.062162       0.064932       0.048778       0.024557      -0.008166      -0.032243      -0.040186      -0.058380      -0.000597       0.058977             10.717264      11.601428      -4.506550      -3.142488       7.952390       1.561390      12.597973          -0.002969
          130              C      10.351863      12.350350       6.599884      -0.014878      38.729134 0.42048436E+03  0.97303563E+04                                 9.903195                            6.796628       0.058731       2.027328                    0.999393      26.796530      74.582802       0.642479       0.411973      -1.075077      -0.008180       0.005087      -0.019016       0.021317       0.004281       0.007038      -0.005443      -0.001369       0.028816      -0.012684      -0.000476       0.013161             12.871178      12.381486      -4.798989      -4.846211       8.230147       2.321510      18.001900           0.003790
          131              C       9.735957      13.021756       5.571645      -0.073901      30.805727 0.40321451E+03  0.93421044E+04                                 8.650986                            6.798300      -0.085139       1.951775                    0.999595      28.872157      83.542603       0.615038       0.429829      -1.051356       0.012036      -0.007342      -0.014055       0.019908       0.014443       0.017309       0.002821      -0.025759      -0.123174      -0.046621       0.005527       0.041094              9.627989       8.831850      -2.819842      -1.218065       6.488962       0.045277      13.563154          -0.006237
          132              C      10.193564      12.866958       4.290896      -0.133078      30.365629 0.38669589E+03  0.87975502E+04                                 8.337557                            6.485513       0.420406       2.119520                    0.999750      27.997399      78.264502       0.660030       0.407897      -1.073522      -0.000875      -0.000517       0.018845       0.018873      -0.011059       0.007706      -0.007114       0.001234       0.009302      -0.012628      -0.004653       0.017281              9.330554       9.491808      -3.397151      -0.820935       6.840940      -0.365073      11.658914           0.003796
          133              C      11.270721      12.046555       4.058531       0.092855      26.198246 0.32338276E+03  0.70908591E+04                                 7.779648                            6.088790       0.159850       2.071066                    0.999749      25.864258      72.821191       0.649752       0.429909      -1.051239       0.015873      -0.005340       0.045669       0.048643       0.050667      -0.000235       0.005789      -0.012297       0.019846      -0.054610       0.006458       0.048153              8.738904       9.339778      -3.460747      -0.912780       6.778498      -0.275377      10.098436          -0.003173
          134              C       9.885678      12.491698       8.002735       0.300911      33.534621 0.33517307E+03  0.73833431E+04                                 9.334848                            6.307623      -0.228190       1.959823                    0.998967      24.211679      67.363189       0.624638       0.445137      -1.046666       0.038569      -0.032900       0.052166       0.072741       0.052994       0.010611      -0.005156      -0.072816      -0.013269      -0.064402      -0.002107       0.066509             12.369013      13.503201      -5.036216      -5.012514       7.726087       2.793342      15.877752           0.000706
          135              C      10.663853      11.877517       9.089816      -0.561082      27.689702 0.43767911E+03  0.10299176E+05                                 7.733587                            6.772974       0.264168       2.039254                    0.999280      32.228128      92.460263       0.662255       0.393038      -1.080518      -0.041064       0.019069      -0.033265       0.056182       0.007912       0.034634      -0.022913      -0.017161      -0.039233      -0.050510       0.016562       0.033948              8.166859       8.516830      -1.323757       0.430353       7.141448       0.363819       8.842299           0.000145
          136              C      11.295868       8.687676       3.604756       0.039850      31.401793 0.37062456E+03  0.84561480E+04                                 8.920271                            6.598363      -0.264425       1.913784                    0.999105      27.896025      81.608952       0.609394       0.440524      -1.038965       0.051768      -0.007534      -0.019627       0.055874      -0.057424      -0.005125      -0.045918      -0.092050      -0.029939      -0.078764      -0.015137       0.093901             10.740845      15.592891       3.811153       0.441432       6.588488       1.876067      10.041157          -0.011063
          137              C      10.408585       8.106458       2.717703       0.011285      38.835670 0.40967207E+03  0.94444017E+04                                 9.989634                            6.744306      -0.064291       1.987651                    0.999313      26.798477      75.115411       0.638114       0.416360      -1.069306       0.001467      -0.007479      -0.000987       0.007685       0.002281       0.001886      -0.010108      -0.007410      -0.000799      -0.009870      -0.002251       0.012121             12.831466      19.907481       2.768008      -2.599986       6.515492       2.275540      12.071425           0.005248
          138              C      10.875685       7.834836       1.463107      -0.098418      33.377468 0.41661243E+03  0.97186034E+04                                 9.116743                            6.885598       0.103522       2.012186                    0.999732      28.987481      83.792819       0.615251       0.426759      -1.054664       0.019617       0.009975       0.003013       0.022212      -0.006207       0.025485      -0.001549      -0.018840      -0.025223      -0.032560       0.010196       0.022365             10.544032      13.165572       2.009876      -2.056990       6.609640       2.784946      11.856884          -0.009004
          139              C      12.182241       8.169748       1.102631      -0.134202      31.853663 0.39712986E+03  0.91010631E+04                                 8.629541                            6.565508       0.372840       2.100027                    0.999807      28.347678      79.698840       0.656615       0.407038      -1.073403      -0.017242      -0.006600       0.012591       0.022347       0.003107      -0.014000       0.003673       0.041274       0.044093      -0.028786       0.000770       0.028016              9.916856      11.810895       2.542129      -0.248427       6.862597       3.093493      11.077075           0.005707
          140              C      12.962441       8.791841       2.039161       0.101865      27.102769 0.32801072E+03  0.72246895E+04                                 8.013607                            6.153403       0.068014       2.044854                    0.999572      25.891050      73.284033       0.642393       0.432886      -1.048445      -0.022761      -0.008661       0.049815       0.055449      -0.023680      -0.016948      -0.032173      -0.012681      -0.067662      -0.052767       0.011671       0.041097              9.241643      11.336019       2.721078       0.012334       6.380254       2.400230      10.008655          -0.007411
          141              C       8.980115       7.987788       3.051673       0.207356      36.049163 0.37042840E+03  0.83842913E+04                                 9.719644                            6.584736      -0.327451       1.908880                    0.999176      25.976310      73.767890       0.616510       0.438939      -1.048121      -0.016901      -0.003575      -0.015665       0.023319       0.003696      -0.001137      -0.018181       0.006572      -0.078014      -0.033633       0.012933       0.020700             12.315204      18.424786       1.757841      -3.131386       5.696226       1.720150      12.824601          -0.036979
          142              C       7.990633       7.547392       2.044462      -0.378422      36.432726 0.53983582E+03  0.13425766E+05                                 9.601565                            7.803930       0.060615       1.952669                    0.998956      33.497306      99.733740       0.582147       0.423054      -1.057760      -0.002277       0.011593       0.013656       0.018057       0.006287       0.016071      -0.006547      -0.049158       0.008268      -0.034385       0.009208       0.025177             10.639070      13.590721       1.843737       2.435993       6.409687       2.746800      11.916802           0.410449
          143              C      17.133533       8.104876       2.072381       0.580379      25.341870 0.25135262E+03  0.51983903E+04                                 7.925545                            5.583027       0.028000       2.061905                    0.999620      22.325960      61.955216       0.636844       0.465037      -1.026152      -0.024110       0.038654       0.047294       0.065667      -0.027696       0.038878      -0.072450      -0.049624       0.031799      -0.062456      -0.041586       0.104042             10.031956       9.852051      -0.503026      -2.452550       9.684082       5.533021      10.559734          -0.000152
          144              C      17.838209       7.326139       0.989364      -0.012885      39.740149 0.42662686E+03  0.99073319E+04                                10.101721                            6.832129      -0.053947       1.986374                    0.999335      27.081382      75.482960       0.642839       0.410294      -1.076287       0.021346      -0.026697      -0.030597       0.045875       0.001104       0.002971      -0.004612      -0.005191       0.007610      -0.006247      -0.000567       0.006814             13.370959      12.296841      -1.413156      -3.507643      13.078204       8.607351      14.737831           0.004285
          145              C       4.389574       7.510209       0.748164      -0.129212      35.869517 0.43537223E+03  0.10273638E+05                                 9.531670                            7.009458       0.040160       1.979389                    0.999688      29.765434      86.674177       0.613343       0.423194      -1.056368      -0.008554      -0.023827      -0.013438       0.028661       0.014525       0.020258       0.002113      -0.015598       0.017237      -0.028128       0.003202       0.024927             11.467982      12.060317      -0.833592      -2.649103      10.628283       6.065003      11.715346           0.000192
          146              C      17.146946       6.394714       0.239257      -0.115602      36.552564 0.42941824E+03  0.10111637E+05                                 9.692636                            6.989935      -0.055107       1.949745                    0.999683      29.828569      87.140249       0.609632       0.426675      -1.052818       0.028144      -0.000861      -0.008685       0.029466       0.009208       0.003645      -0.015873       0.037540      -0.037151      -0.029877       0.002778       0.027099             11.893062      10.848672      -0.203927      -1.692975      11.994547       7.328038      12.835969           0.000430
          147              C      15.673997      11.686590       6.371229       0.605775      25.235895 0.23714326E+03  0.48465084E+04                                 7.956245                            5.470845       0.089186       2.098271                    0.999607      21.808069      60.682104       0.633226       0.473292      -1.018944      -0.005702      -0.030061      -0.061598       0.068778      -0.015005       0.005380      -0.072959      -0.102106      -0.039960      -0.059778      -0.045188       0.104966             10.277291      10.875235       0.609260       0.020563       7.824414       5.214523      12.132223          -0.000015
          148              C      15.845988      12.479304       7.639079      -0.013235      38.863298 0.41756281E+03  0.96402254E+04                                 9.945602                            6.751617      -0.003086       2.005916                    0.999306      26.821666      74.421992       0.648061       0.409379      -1.077413       0.005442       0.024605       0.034673       0.042863       0.007300      -0.005587      -0.013240      -0.008831       0.003243      -0.011018      -0.008244       0.019262             13.340244      11.039322       0.149970       1.023792      10.925278       8.870109      18.056131           0.006548
          149              C      14.754171      13.004351       8.290585      -0.110486      36.001815 0.42045846E+03  0.98276702E+04                                 9.543302                            6.878780       0.026870       1.977654                    0.999680      29.385191      84.935515       0.620937       0.422018      -1.057959       0.023467       0.005644       0.013605       0.027706       0.006302       0.019239      -0.011644       0.024744      -0.040953      -0.029742       0.001648       0.028094             11.827787      10.606547      -0.339127       0.314234       9.570438       7.134050      15.306374           0.000222
          150              C      17.079023      12.667593       8.196932      -0.121642      36.358085 0.42755266E+03  0.10040898E+05                                 9.611495                            6.941128       0.007633       1.968318                    0.999679      29.678696      86.141718       0.617194       0.422573      -1.057030      -0.022111       0.015938       0.015469       0.031340      -0.014705      -0.022547      -0.005538       0.017424      -0.030565      -0.029896      -0.000501       0.030398             11.911812      10.651029       0.469907       1.483164       9.466590       7.088289      15.617817           0.000216
          151              C      19.338116      11.558163       2.562911       0.046274      31.155427 0.36402455E+03  0.82454650E+04                                 8.833408                            6.530140      -0.022588       2.002062                    0.999394      27.159649      78.453635       0.615568       0.439284      -1.042582      -0.017342      -0.003041       0.062243       0.064686      -0.048187       0.025190       0.007909      -0.033592      -0.043147      -0.058368      -0.000836       0.059203             10.730610      11.617042       4.512580      -3.151501       7.961945      -1.567392      12.612843          -0.002971
          152              C      20.429005      12.350349       2.235302      -0.016450      38.760969 0.42087566E+03  0.97417206E+04                                 9.907931                            6.799252       0.060131       2.027413                    0.999366      26.812220      74.636428       0.642428       0.411908      -1.075115       0.007730       0.004736       0.018660       0.020746      -0.004600       0.007865       0.005219      -0.001649       0.025525      -0.013029       0.000357       0.012672             12.878375      12.386078       4.799912      -4.851772       8.233065      -2.324849      18.015980           0.003792
          153              C      21.044913      13.021756       3.263541      -0.075140      30.875382 0.40443258E+03  0.93774484E+04                                 8.664342                            6.809233      -0.091960       1.949530                    0.999601      28.910685      83.687435       0.614449       0.429914      -1.051298      -0.013451      -0.007568       0.013240       0.020335      -0.014093       0.017137      -0.002008      -0.026995      -0.123923      -0.046827       0.005702       0.041125              9.643118       8.841878       2.821261      -1.219898       6.496672      -0.045094      13.590803          -0.006243
          154              C      20.587305      12.866958       4.544290      -0.130818      30.289713 0.38544292E+03  0.87616943E+04                                 8.322713                            6.473672       0.430766       2.123235                    0.999750      27.953958      78.103381       0.660854       0.407730      -1.073661       0.000954      -0.001276      -0.020307       0.020369       0.011827       0.007180       0.007535       0.002669       0.008478      -0.013375      -0.004349       0.017724              9.314123       9.473123       3.390305      -0.816905       6.828954       0.366645      11.640292           0.003802
          155              C      19.510147      12.046555       4.776655       0.092616      26.224627 0.32376374E+03  0.71017318E+04                                 7.787205                            6.094425       0.151800       2.068453                    0.999760      25.879416      72.891178       0.649085       0.430198      -1.050999      -0.017166      -0.005692      -0.043062       0.046705      -0.050637      -0.000829      -0.005811      -0.011913       0.022261      -0.055019       0.007383       0.047635              8.747777       9.349503       3.464644      -0.914719       6.784810       0.275426      10.109018          -0.003177
          156              C      20.895191      12.491698       0.832451       0.304329      33.421009 0.33380929E+03  0.73459968E+04                                 9.317598                            6.296708      -0.228992       1.960274                    0.998986      24.156216      67.181075       0.624876       0.445410      -1.046479      -0.036421      -0.032420      -0.051828       0.071160      -0.052798       0.010635       0.004786      -0.072125      -0.013253      -0.064003      -0.002151       0.066155             12.345269      13.475360       5.024270      -5.001186       7.711135      -2.786955      15.849311           0.000703
          157              C      22.534695      11.877517      17.415742      -0.561695      27.724579 0.43844391E+03  0.10321742E+05                                 7.742979                            6.782215       0.239521       2.031386                    0.999261      32.247693      92.538758       0.661313       0.393424      -1.080246       0.039560       0.019087       0.033939       0.055509      -0.008802       0.035230       0.022656      -0.016738      -0.039708      -0.051246       0.017641       0.033605              8.176472       8.527960       1.325933       0.433508       7.146450      -0.361809       8.855005           0.000146
          158              C      19.484992       8.687676       5.230430       0.039656      31.412311 0.37076585E+03  0.84604603E+04                                 8.923058                            6.599975      -0.259306       1.915120                    0.999100      27.901310      81.638573       0.609250       0.440571      -1.038903      -0.050980      -0.007314       0.019389       0.055031       0.056347      -0.006999       0.045451      -0.093212      -0.028750      -0.079254      -0.013476       0.092730             10.744702      15.600515      -3.812269       0.438983       6.589856      -1.875536      10.043736          -0.011069
          159              C       5.586274       8.106458       6.117483       0.011840      38.831070 0.40955076E+03  0.94415350E+04                                 9.991706                            6.745091      -0.062121       1.988293                    0.999345      26.792659      75.115163       0.637782       0.416581      -1.069093      -0.002444      -0.006832       0.001331       0.007377      -0.002957       0.002103       0.009002      -0.010127      -0.001142      -0.009561      -0.002387       0.011948             12.835097      19.917639      -2.769352      -2.602438       6.516510      -2.274337      12.071142           0.005253
          160              C      19.905173       7.834836       7.372079      -0.098952      33.389633 0.41680491E+03  0.97241916E+04                                 9.120636                            6.889132       0.100638       2.011313                    0.999686      28.989731      83.803355       0.614834       0.427000      -1.054518      -0.020635       0.010663      -0.002248       0.023335       0.006092       0.025130       0.001552      -0.019452      -0.026471      -0.032458       0.010410       0.022048             10.548421      13.173144      -2.009151      -2.062619       6.611423      -2.784123      11.860696          -0.008994
          161              C      18.598618       8.169749       7.732555      -0.133226      31.810037 0.39639919E+03  0.90803687E+04                                 8.622890                            6.560488       0.371524       2.100171                    0.999818      28.323347      79.619758       0.656696       0.407165      -1.073292       0.017377      -0.007660      -0.011760       0.022337      -0.003740      -0.013709      -0.002784       0.042591       0.045955      -0.029665       0.001448       0.028217              9.908915      11.800376      -2.538799      -0.249752       6.856752      -3.090593      11.069617           0.005704
          162              C      17.818419       8.791841       6.796025       0.098684      27.179197 0.32922451E+03  0.72582667E+04                                 8.027780                            6.163814       0.074721       2.046244                    0.999563      25.938826      73.458639       0.641988       0.432751      -1.048506       0.025054      -0.009473      -0.049226       0.056042       0.025307      -0.015282       0.032519      -0.013104      -0.067059      -0.052555       0.009616       0.042939              9.258569      11.357405      -2.726217       0.012095       6.391409      -2.405065      10.026893          -0.007404
          163              C       7.014743       7.987788       5.783513       0.208050      36.077508 0.37070722E+03  0.83929237E+04                                 9.727860                            6.589221      -0.326962       1.908898                    0.999198      25.985902      73.826690       0.615964       0.439206      -1.047868       0.017400      -0.004151       0.015116       0.023420      -0.003657      -0.001597       0.018064       0.007730      -0.077844      -0.033590       0.012804       0.020786             12.327138      18.448639      -1.760975      -3.134857       5.700783      -1.720369      12.831990          -0.037012
          164              C       8.004224       7.547392       6.790724      -0.377106      36.417054 0.53949816E+03  0.13415618E+05                                 9.602294                            7.804771       0.053557       1.950875                    0.998956      33.479700      99.683270       0.581733       0.423410      -1.057510       0.003351       0.012282      -0.014052       0.018962      -0.006803       0.016145       0.006705      -0.046210       0.004209      -0.033165       0.008693       0.024473             10.640466      13.598097      -1.846005       2.440587       6.410787      -2.745832      11.912514           0.410539
          165              N      12.691615       1.774244      12.647569      -0.180477      38.139725 0.49465099E+03  0.11819379E+05                                 9.559437                            7.269865      -0.185141       1.977312                    0.998309      27.258039      74.965377       0.639772       0.400668      -1.091895       0.106419      -0.092357      -0.039358       0.146301       0.060258       0.019682      -0.027152      -0.030679       0.143494      -0.093470       0.034309       0.059161             11.451296      11.726201      -3.920974      -1.286619       8.323208       0.069544      14.304479           0.053000
          166              N      12.054632       4.153703      14.385273      -0.203742      37.745191 0.49506572E+03  0.11805555E+05                                 9.406746                            7.191272       0.157176       2.075549                    0.999547      27.413112      74.772518       0.655696       0.391724      -1.100514       0.083749       0.077416       0.099009       0.151030      -0.029920      -0.061153      -0.045516      -0.016507      -0.055886      -0.096422       0.040331       0.056091             11.300518      14.799675       3.190535      -1.304752       7.254085       2.002299      11.847794           0.048909
          167              N      15.784785       0.056962       9.505600      -0.243184      45.465759 0.45578990E+03  0.10581330E+05                                10.475207                            6.738113       0.579980       2.194003                    0.999726      27.475856      72.473325       0.706297       0.373545      -1.120542      -0.055138       0.056919      -0.237175       0.250064       0.036989      -0.134660       0.077941      -0.010522      -0.056915      -0.178152       0.043576       0.134576             14.784712      18.561528      -7.489835      -9.637182       9.916842       5.812317      15.875767           0.000579
          168              N      15.910448       4.894993      13.434784      -0.194769      44.283162 0.47900246E+03  0.11305073E+05                                10.405653                            7.041307       0.364170       2.129199                    0.999647      27.523957      74.180381       0.668606       0.388150      -1.105343       0.191796       0.063376       0.097444       0.224272      -0.034369      -0.126511      -0.066159       0.015020      -0.124011      -0.167700       0.041322       0.126378             13.402690      18.028192       0.071222      -9.393099       5.775953       0.831188      16.403927           0.156839
          169              N       5.720911       1.774244      13.857989      -0.179273      38.054327 0.49334609E+03  0.11779097E+05                                 9.541339                            7.257310      -0.178814       1.979806                    0.998336      27.222380      74.810996       0.640789       0.400342      -1.092240      -0.106162      -0.092936       0.039820       0.146606      -0.060125       0.020590       0.026476      -0.029811       0.142141      -0.093191       0.035089       0.058102             11.428273      11.699907       3.910665      -1.283582       8.306921      -0.068484      14.277989           0.052987
          170              N       6.357899       4.153703      12.120285      -0.202909      37.706735 0.49443668E+03  0.11786472E+05                                 9.399583                            7.185846       0.154667       2.074951                    0.999519      27.397540      74.710166       0.656080       0.391630      -1.100611      -0.083857       0.078274      -0.099314       0.151731       0.029105      -0.062078       0.045993      -0.018416      -0.053645      -0.097015       0.039463       0.057552             11.291691      14.789733      -3.186655      -1.308077       7.247473      -1.998452      11.837866           0.048984
          171              N       2.627737       0.056962      16.999958      -0.245293      45.541805 0.45666048E+03  0.10606563E+05                                10.485439                            6.743902       0.598275       2.199513                    0.999749      27.503639      72.562956       0.706097       0.373474      -1.120599       0.053594       0.055095       0.237724       0.249841      -0.037611      -0.134711      -0.077994      -0.009420      -0.054826      -0.178250       0.043437       0.134813             14.800031      18.578891       7.496713      -9.648803       9.925716      -5.819317      15.895485           0.000580
          172              N      17.288084       4.894993      13.070774      -0.195832      44.286502 0.47907978E+03  0.11307268E+05                                10.405400                            7.041333       0.365352       2.129539                    0.999639      27.527794      74.190071       0.668687       0.388091      -1.105394      -0.190881       0.062246      -0.096699       0.222847       0.034535      -0.126591       0.066636       0.015083      -0.125968      -0.168318       0.041859       0.126459             13.402179      18.028450      -0.071904      -9.392636       5.775840      -0.830322      16.402246           0.156820
          173              N      11.905081      11.411277       5.022803      -0.180491      38.140444 0.49466179E+03  0.11819705E+05                                 9.559562                            7.269951      -0.185132       1.977310                    0.998309      27.258347      74.966518       0.639767       0.400669      -1.091894      -0.106422       0.092360       0.039359       0.146305       0.060262       0.019684      -0.027152      -0.030680       0.143494      -0.093474       0.034312       0.059162             11.451456      11.726382      -3.921043      -1.286647       8.323323       0.069557      14.304664           0.052996
          174              N      12.542064       9.031818       3.285099      -0.203744      37.745479 0.49507021E+03  0.11805686E+05                                 9.406785                            7.191299       0.157209       2.075556                    0.999547      27.413239      74.772889       0.655696       0.391723      -1.100514      -0.083748      -0.077418      -0.099010       0.151031      -0.029921      -0.061153      -0.045518      -0.016507      -0.055891      -0.096425       0.040334       0.056091             11.300567      14.799741       3.190550      -1.304760       7.254115       2.002310      11.847844           0.048903
          175              N       8.811911      13.128559       8.164772      -0.243180      45.465552 0.45578771E+03  0.10581265E+05                                10.475170                            6.738092       0.579986       2.194006                    0.999726      27.475803      72.473101       0.706299       0.373545      -1.120542       0.055138      -0.056919       0.237174       0.250063       0.036989      -0.134660       0.077942      -0.010521      -0.056913      -0.178152       0.043575       0.134577             14.784656      18.561457      -7.489804      -9.637142       9.916806       5.812292      15.875706           0.000579
          176              N       8.686248       8.290528       4.235588      -0.194760      44.282792 0.47899852E+03  0.11304954E+05                                10.405588                            7.041272       0.364180       2.129204                    0.999647      27.523848      74.179926       0.668609       0.388150      -1.105344      -0.191795      -0.063378      -0.097443       0.224270      -0.034371      -0.126509      -0.066160       0.015023      -0.124009      -0.167700       0.041322       0.126377             13.402597      18.028066       0.071220      -9.393023       5.775920       0.831183      16.403805           0.156845
          177              N      18.875785      11.411277       3.812383      -0.179286      38.055066 0.49335723E+03  0.11779432E+05                                 9.541464                            7.257396      -0.178796       1.979806                    0.998336      27.222700      74.812157       0.640784       0.400342      -1.092240       0.106166       0.092939      -0.039821       0.146610      -0.060129       0.020591       0.026476      -0.029813       0.142142      -0.093195       0.035093       0.058103             11.428432      11.700085       3.910732      -1.283609       8.307035      -0.068495      14.278176           0.052985
          178              N      18.238797       9.031818       5.550087      -0.202907      37.706926 0.49443974E+03  0.11786558E+05                                 9.399597                            7.185855       0.154717       2.074963                    0.999519      27.397630      74.710339       0.656081       0.391629      -1.100612       0.083857      -0.078275       0.099315       0.151732       0.029106      -0.062078       0.045994      -0.018417      -0.053649      -0.097016       0.039465       0.057551             11.291708      14.789758      -3.186655      -1.308091       7.247482      -1.998452      11.837883           0.048977
          179              N      21.968959      13.128559       0.670414      -0.245290      45.541623 0.45665853E+03  0.10606505E+05                                10.485407                            6.743883       0.598280       2.199516                    0.999749      27.503590      72.562752       0.706099       0.373473      -1.120600      -0.053594      -0.055095      -0.237724       0.249841      -0.037611      -0.134711      -0.077994      -0.009420      -0.054825      -0.178250       0.043437       0.134813             14.799983      18.578830       7.496687      -9.648768       9.925686      -5.819296      15.895433           0.000580
          180              N       7.308612       8.290528       4.599598      -0.195821      44.286053 0.47907490E+03  0.11307120E+05                                10.405321                            7.041289       0.365366       2.129545                    0.999639      27.527661      74.189519       0.668691       0.388090      -1.105395       0.190879      -0.062247       0.096697       0.222845       0.034537      -0.126589       0.066638       0.015085      -0.125966      -0.168318       0.041860       0.126458             13.402066      18.028298      -0.071901      -9.392545       5.775801      -0.830317      16.402101           0.156826
          181              O      11.614825       4.214093      11.518785      -0.558419      44.404252 0.60858660E+03  0.15082963E+05                                10.032943                            7.678743       0.170656       2.097445                    0.997295      28.055693      74.755049       0.680225       0.363320      -1.136167      -0.036223       0.016755      -0.006583       0.040450      -0.000392       0.035286       0.002517      -0.068659      -0.011901      -0.056221       0.019667       0.036554             12.346620       8.991159      -1.976360       1.344867      14.888431      -7.393995      13.160269           0.041188
          182              O       9.759000       5.376001      11.140286      -0.578208      30.460632 0.44598747E+03  0.10206345E+05                                 7.663288                            6.436919       0.861393       2.332545                    0.999235      26.903799      68.437409       0.768235       0.348389      -1.150443       0.028183      -0.026889       0.005061       0.039280       0.020576      -0.020290       0.045399       0.075452      -0.012941      -0.075051       0.027095       0.047957              8.644826      12.406950       0.302471      -2.717071       6.094975      -1.737418       7.432551           0.000359
          183              O      10.541575       1.762905      14.573286      -0.562563      42.798576 0.58067551E+03  0.14257463E+05                                 9.837482                            7.519562       0.161753       2.090996                    0.997528      28.247762      75.505477       0.683147       0.365160      -1.132015      -0.044864      -0.000497      -0.009365       0.045834       0.019453      -0.032609       0.024972      -0.021591      -0.027904      -0.054567       0.023585       0.030981             12.263874      13.765485       3.085957      -6.062764       8.833839      -4.530681      14.192298           0.035275
          184              O       8.330716       1.816965      14.902485      -0.530934      41.096823 0.54508367E+03  0.13162826E+05                                 9.564878                            7.275786       0.274538       2.141531                    0.997714      27.402404      72.445520       0.696454       0.364190      -1.133695       0.033597       0.007196      -0.017871       0.038729      -0.019468       0.023105       0.029973      -0.029934      -0.091746      -0.057412       0.012439       0.044972             11.729778      16.448311      -4.012391       4.575803       8.680745      -3.607892      10.060279           0.035050
          185              O       6.797706       4.214093      14.986773      -0.557941      44.408849 0.60861533E+03  0.15084331E+05                                10.034913                            7.679839       0.169165       2.097040                    0.997259      28.056742      74.767220       0.680033       0.363406      -1.136064       0.036217       0.016812       0.006171       0.040403       0.000637       0.034385      -0.001818      -0.068553      -0.010490      -0.055362       0.019231       0.036131             12.349322       8.991999       1.975701       1.345121      14.891001       7.396776      13.164964           0.040955
          186              O       8.653534       5.376001      15.365272      -0.577415      30.400861 0.44493689E+03  0.10175925E+05                                 7.651751                            6.428181       0.870927       2.335920                    0.999235      26.883584      68.356316       0.768992       0.348264      -1.150589      -0.028843      -0.027070      -0.004527       0.039815      -0.020673      -0.020172      -0.044865       0.074802      -0.013435      -0.074395       0.026705       0.047690              8.630579      12.386511      -0.300475      -2.710690       6.085241       1.732864       7.419984           0.000359
          187              O       7.870951       1.762905      11.932272      -0.563936      42.838862 0.58128907E+03  0.14276340E+05                                 9.843195                            7.523296       0.160784       2.090434                    0.997490      28.262178      75.554844       0.683008       0.365137      -1.132030       0.043848       0.000415       0.010175       0.045015      -0.018789      -0.032070      -0.025496      -0.021091      -0.028614      -0.054067       0.022727       0.031340             12.272054      13.774379      -3.088389      -6.067163       8.839914       4.534900      14.201870           0.035295
          188              O      10.081809       1.816965      11.603073      -0.530188      41.096399 0.54503572E+03  0.13161707E+05                                 9.566170                            7.276288       0.275378       2.141873                    0.997655      27.397055      72.437384       0.696294       0.364272      -1.133602      -0.035047       0.007091       0.017440       0.039783       0.018477       0.023100      -0.030423      -0.028943      -0.093367      -0.057588       0.013009       0.044578             11.732283      16.453124       4.013926       4.577640       8.682002       3.608963      10.061724           0.035071
          189              O      12.981871       8.971428       6.151587      -0.558412      44.404384 0.60858878E+03  0.15083025E+05                                10.032950                            7.678749       0.170699       2.097455                    0.997295      28.055752      74.755139       0.680226       0.363319      -1.136168       0.036224      -0.016756       0.006584       0.040451      -0.000391       0.035284       0.002518      -0.068655      -0.011902      -0.056218       0.019665       0.036553             12.346630       8.991172      -1.976370       1.344874      14.888443      -7.393997      13.160274           0.041177
          190              O      14.837696       7.809520       6.530086      -0.578207      30.460686 0.44598846E+03  0.10206374E+05                                 7.663301                            6.436929       0.861385       2.332543                    0.999235      26.903808      68.437476       0.768233       0.348389      -1.150443      -0.028183       0.026892      -0.005064       0.039282       0.020577      -0.020291       0.045399       0.075453      -0.012941      -0.075052       0.027094       0.047958              8.644842      12.406973       0.302476      -2.717081       6.094985      -1.737423       7.432569           0.000356
          191              O      14.055121      11.422616       3.097086      -0.562559      42.798874 0.58068032E+03  0.14257608E+05                                 9.837519                            7.519588       0.161785       2.091003                    0.997528      28.247882      75.505819       0.683147       0.365159      -1.132016       0.044866       0.000498       0.009365       0.045835       0.019451      -0.032607       0.024972      -0.021593      -0.027903      -0.054564       0.023582       0.030982             12.263924      13.765543       3.085971      -6.062795       8.833871      -4.530698      14.192357           0.035264
          192              O      16.265980      11.368556       2.767887      -0.530930      41.097193 0.54508956E+03  0.13163002E+05                                 9.564927                            7.275821       0.274580       2.141540                    0.997714      27.402558      72.445982       0.696453       0.364190      -1.133695      -0.033598      -0.007195       0.017871       0.038730      -0.019466       0.023103       0.029971      -0.029936      -0.091742      -0.057408       0.012437       0.044971             11.729841      16.448403      -4.012412       4.575830       8.680789      -3.607914      10.060332           0.035040
          193              O      17.798990       8.971428       2.683599      -0.557930      44.408920 0.60861661E+03  0.15084363E+05                                10.034905                            7.679834       0.169222       2.097055                    0.997259      28.056790      74.767227       0.680036       0.363405      -1.136065      -0.036217      -0.016814      -0.006173       0.040404       0.000635       0.034382      -0.001818      -0.068549      -0.010493      -0.055358       0.019228       0.036129             12.349311       8.992000       1.975711       1.345129      14.890988       7.396762      13.164944           0.040943
          194              O      15.943162       7.809520       2.305100      -0.577415      30.400946 0.44493840E+03  0.10175969E+05                                 7.651771                            6.428195       0.870916       2.335917                    0.999235      26.883600      68.356420       0.768990       0.348265      -1.150588       0.028843       0.027072       0.004530       0.039816      -0.020673      -0.020173      -0.044865       0.074803      -0.013434      -0.074396       0.026705       0.047691              8.630604      12.386547      -0.300482      -2.710705       6.085257       1.732872       7.420009           0.000358
          195              O      16.725745      11.422616       5.738100      -0.563928      42.839082 0.58129278E+03  0.14276449E+05                                 9.843214                            7.523310       0.160832       2.090445                    0.997491      28.262286      75.555094       0.683009       0.365136      -1.132031      -0.043850      -0.000414      -0.010175       0.045017      -0.018787      -0.032068      -0.025495      -0.021092      -0.028612      -0.054064       0.022724       0.031339             12.272078      13.774413      -3.088394      -6.067178       8.839926       4.534903      14.201894           0.035284
          196              O      14.514887      11.368556       6.067299      -0.530187      41.096800 0.54504196E+03  0.13161895E+05                                 9.566229                            7.276329       0.275406       2.141878                    0.997655      27.397206      72.437875       0.696292       0.364272      -1.133602       0.035048      -0.007091      -0.017440       0.039785       0.018475       0.023099      -0.030423      -0.028945      -0.093363      -0.057586       0.013007       0.044578             11.732361      16.453233       4.013955       4.577677       8.682057       3.608992      10.061793           0.035062
          197              O       9.206265       4.062459      13.252779      -0.798364      37.873084 0.69573155E+03  0.18097993E+05                                 9.317114                            8.310893      -0.605672       1.812805                    0.998049      31.695846      90.854941       0.632459       0.372293      -1.112497      -0.000524      -0.072986      -0.000060       0.072988       0.000466       0.002097       0.000111      -0.068684       0.069035      -0.045915       0.022785       0.023130             10.627520      11.938379       0.000350      -2.433413       8.985543      -0.001174      10.958638           0.070568
          198              O      15.390431       9.123062       4.417593      -0.798391      37.874328 0.69576096E+03  0.18098944E+05                                 9.317312                            8.311067      -0.605624       1.812810                    0.998050      31.696439      90.857024       0.632453       0.372293      -1.112497       0.000523       0.072983       0.000060       0.072985       0.000465       0.002099       0.000111      -0.068692       0.069045      -0.045921       0.022788       0.023133             10.627758      11.938680       0.000348      -2.433470       8.985731      -0.001173      10.958864           0.070567

******************************************************
Auxiliary information for the entire system
The total spin magnetic moment of the unit cell is   11.082619
The total net atomic charge of the unit cell is   -0.000002
Accuracy of reproducing the electrostatic potential in the unit cell:
  The inner radius (bohr) =    5.0000
  The outer radius (bohr) =   12.0000
  Valid grid points have density less than (e/(bohr^3)) =    0.0001
  The number of valid grid points were=       232528
  The rms potential error without charges in kcal/mol is=      4.12330
  The rms potential error with partial charges in kcal/mol is=      0.77139
  The RRMSE value at monopole order=      0.18708
  The rms potential error with partial charges and cloud penetration in kcal/mol is=      0.76143
  The RRMSE value at monopole order with cloud penetration is=      0.18467
  The rms potential error with partial charges and atomic dipoles in kcal/mol is=      0.45180
  The RRMSE value at dipole order=      0.10957
  The rms potential error with partial charges, atomic dipoles and cloud penetration in kcal/mol is=      0.43097
  The RRMSE value at dipole order with cloud penetration=      0.10452

******************************************************
The electron densities and ab initio electrostatic potential were computed in VASP using the PBE functional and
projector augmented wave method. See the main text of the journal article for a description of computational details.
The atomic charges, dipoles, and quadrupoles were computed with the DDEC6 method as described in
(a) T. A. Manz and N. Gabaldon Limas, RSC Adv. 6 (2016) 47771-47801 DOI: 10.1039/c6ra04656h
(b) N. Gabaldon Limas and T. A. Manz, RSC Adv. 8 (2018) 2678-2707 DOI: 10.1039/c7ra11829e.
For each atom in the material, the electron cloud parameters were fit to the spherically averaged atom-in-material
electron density using radial positions for which this density was between 10^-4 and 10^-2 electrons per cubic bohr.
The polarizabilities, dispersion coefficients, and quantum Drude oscillator (QDO) parameters were fit using the MCLF method.
The magnetic structure of the system was optimized in VASP from the default ferromagnetic initial guess using spin polarization.
The atomic spin moments (ASMs) were computed on this optimized magnetic structure using the DDEC6 partition as inputs
to the method of T. A. Manz and D. S. Sholl, J. Chem. Theory Comput. 7 (2011) 4146-4164 DOI: 10.1021/ct200539n.
The RMSE and RRMSE were computed using a uniform grid with Ewald summation.
