# Supplementary material for: A collection of forcefield precursors for metal–organic frameworks
Source: RSC Adv. 2019 Nov 13;9(63):36492–507. doi: 10.1039/c9ra07327b (PMC9075174; doi:10.1039/c9ra07327b)
Supplement: RA-009-C9RA07327B-s5001 [file RA-009-C9RA07327B-s5001.xyz]

  320
jmolscript: load "" {1 1 1} spacegroup "x,y,z" unitcell [{     14.208300     0.000000     0.000000 }, {      0.000000    18.086100     0.000000 }, {      0.000000    -2.631052    19.117802 }]
Cd     2.912417    13.649970    10.760264     0.917161
Cd     2.868230    11.145537     7.179499     1.036505
Cd     1.897092     6.254219    18.696446     1.044646
Cd     3.838230    10.414281     3.143923     0.927116
Cd     2.912417     0.489552    17.916439     0.917161
Cd     2.868230     5.625037     2.379402     1.036505
Cd     1.897092     7.885303     9.980257     1.044646
Cd     3.838230     6.356293     6.414978     0.927116
Cd    11.295883     1.805078     8.357538     0.917161
Cd    11.340070     4.309511    11.938303     1.036505
Cd    12.311208     9.200829     0.421356     1.044646
Cd    10.370070     5.040767    15.973879     0.927116
Cd    11.295883    14.965496     1.201363     0.917161
Cd    11.340070     9.830011    16.738400     1.036505
Cd    12.311208     7.569745     9.137545     1.044646
Cd    10.370070     9.098755    12.702824     0.927116
H      0.473136    15.720696     7.515208     0.115567
H     13.695380    16.308597     5.490633     0.129052
H     13.621497    12.393502     4.435330     0.127806
H     12.966495    10.510847     7.522855     0.147950
H     13.659860    11.638746     8.421392     0.158277
H     13.624339    10.539139     5.070041     0.132733
H      0.210283     9.441791     5.920783     0.144435
H      4.916072     9.975248    17.748967     0.126862
H      6.807197    11.298291    17.991763     0.130099
H      7.997852    11.653924     1.976781     0.136095
H      6.710580     8.082784     1.418541     0.142274
H      5.649220     8.747450     0.426327     0.126843
H      7.901236     9.868415     2.873406     0.119306
H      6.886763     8.846636     3.569294     0.148377
H      1.608380    12.433010     1.835309     0.093595
H      1.324214    14.576161     1.020891     0.134917
H      5.129196    15.373574     2.139282     0.132309
H      5.249967    13.250644     3.030172     0.098724
H      1.658109    13.599784    18.655151     0.121222
H      1.689367    -2.387489    17.689702     0.097588
H      4.405994     1.443778     1.047656     0.106544
H      4.434410    17.503163     2.106782     0.127885
H      0.473136     1.049878     2.043693     0.115567
H     13.695380     0.461977     4.068268     0.129052
H     13.621497     4.377072     5.123571     0.127806
H     12.966495     6.259727     2.036046     0.147950
H     13.659860     5.131828     1.137509     0.158277
H     13.624339     6.231435     4.488860     0.132733
H      0.210283     7.328783     3.638118     0.144435
H      4.916072     4.164274    10.927736     0.126862
H      6.807197     2.841231    10.684940     0.130099
H      7.997852     5.116650     7.582120     0.136095
H      6.710580     8.687790     8.140360     0.142274
H      5.649220     8.023124     9.132574     0.126843
H      7.901236     6.902159     6.685495     0.119306
H      6.886763     7.923938     5.989607     0.148377
H      1.608380     4.337564     7.723592     0.093595
H      1.324214     2.194413     8.538010     0.134917
H      5.129196     1.397000     7.419619     0.132309
H      5.249967     3.519930     6.528729     0.098724
H      1.658109     0.539738    10.021552     0.121222
H      1.689367    16.527011    10.987001     0.097588
H      4.405994    15.326796     8.511245     0.106543
H      4.434410    -0.732589     7.452119     0.127885
H     13.735164    -0.265648    11.602594     0.115567
H      0.512920    -0.853549    13.627169     0.129052
H      0.586803     3.061546    14.682472     0.127806
H      1.241805     4.944201    11.594947     0.147950
H      0.548440     3.816302    10.696410     0.158277
H      0.583961     4.915909    14.047761     0.132733
H     13.998017     6.013257    13.197019     0.144435
H      9.292228     5.479800     1.368835     0.126862
H      7.401103     4.156757     1.126039     0.130099
H      6.210448     3.801124    17.141021     0.136095
H      7.497720     7.372264    17.699261     0.142274
H      8.559080     6.707598    18.691475     0.126843
H      6.307064     5.586633    16.244396     0.119306
H      7.321537     6.608412    15.548508     0.148377
H     12.599920     3.022038    17.282493     0.093595
H     12.884086     0.878887    18.096911     0.134917
H      9.079104     0.081474    16.978520     0.132309
H      8.958333     2.204404    16.087630     0.098724
H     12.550191     1.855264     0.462651     0.121222
H     12.518933    17.842537     1.428100     0.097588
H      9.802306    14.011270    18.070146     0.106543
H      9.773890    -2.048115    17.011020     0.127885
H     13.735164    14.405170    17.074109     0.115567
H      0.512920    14.993071    15.049534     0.129052
H      0.586803    11.077976    13.994231     0.127806
H      1.241805     9.195321    17.081756     0.147950
H      0.548440    10.323220    17.980293     0.158277
H      0.583961     9.223613    14.628942     0.132733
H     13.998017     8.126265    15.479684     0.144435
H      9.292228    11.290774     8.190066     0.126862
H      7.401103    12.613817     8.432862     0.130099
H      6.210448    10.338398    11.535682     0.136095
H      7.497720     6.767258    10.977442     0.142274
H      8.559080     7.431924     9.985228     0.126843
H      6.307064     8.552889    12.432307     0.119307
H      7.321537     7.531110    13.128195     0.148377
H     12.599920    11.117484    11.394210     0.093595
H     12.884086    13.260635    10.579792     0.134917
H      9.079104    14.058048    11.698183     0.132309
H      8.958333    11.935118    12.589073     0.098724
H     12.550191    14.915310     9.096250     0.121222
H     12.518933    -1.071963     8.130801     0.097588
H      9.802306     0.128252    10.606557     0.106543
H      9.773890    16.187637    11.665683     0.127885
C      1.149451    13.464091     8.549481     0.572122
C      0.497290    13.716729     7.213147    -0.136746
C      0.244383    15.041427     6.891968    -0.086620
C     13.880088    15.398633     5.689458    -0.111038
C     13.580293    14.395824     4.775627     0.019634
C     12.865616    14.747343     3.469881     0.576496
C     13.828938    13.064978     5.075776    -0.207473
C      0.163395    12.700768     6.289757     0.137435
C     13.837463    10.866645     7.828740    -0.257569
C      0.359470     9.790639     8.616393     0.641840
C      0.264274    10.355803     5.547986    -0.274864
C      1.405201    10.422312     4.565331     0.640181
C      4.015266     7.968621    19.043243     0.580991
C      5.308221    11.327946     0.166325    -0.150265
C      5.542658     9.775893    18.435296    -0.075225
C      6.666534    10.559973    18.572945    -0.116183
C      7.581549    12.901301     0.430151     0.031987
C      8.853192    13.709747     0.535298     0.583955
C      7.367004    11.831837     1.288540    -0.210916
C      6.248810    11.009744     1.164274     0.148899
C      5.862345     8.590840     1.380305    -0.261098
C      4.759781     7.756566     2.001634     0.640161
C      6.970592     9.759103     3.194585    -0.275457
C      6.717684    10.767630     4.303417     0.626450
C      2.323057    13.052375     1.921339     0.086110
C      2.153978    14.318641     1.407070    -0.176774
C      3.221022    15.219196     1.460600     0.111093
C      4.380419    14.792649     2.076193    -0.181284
C      4.445777    13.519378     2.601933     0.107551
C      2.281853    14.246768    18.961036    -0.171852
C      2.303165    15.513430    18.391326     0.109403
C      3.861816     0.745990     0.703535     0.090339
C      3.897337    17.620836     1.330599    -0.183925
C      3.154243    16.565307     0.839272     0.114113
C      1.149451     3.306483     1.009420     0.572122
C      0.497290     3.053845     2.345754    -0.136746
C      0.244383     1.729147     2.666933    -0.086620
C     13.880088     1.371941     3.869443    -0.111038
C     13.580293     2.374750     4.783274     0.019634
C     12.865616     2.023231     6.089020     0.576496
C     13.828938     3.705596     4.483125    -0.207473
C      0.163395     4.069806     3.269144     0.137435
C     13.837463     5.903929     1.730161    -0.257569
C      0.359470     6.979935     0.942508     0.641840
C      0.264274     6.414771     4.010915    -0.274864
C      1.405201     6.348262     4.993570     0.640181
C      4.015266     6.170901     9.633460     0.580991
C      5.308221     5.442628     9.392576    -0.150265
C      5.542658     4.363629    10.241407    -0.075225
C      6.666534     3.579549    10.103758    -0.116183
C      7.581549     3.869273     9.128750     0.031987
C      8.853192     3.060827     9.023603     0.583955
C      7.367004     4.938737     8.270361    -0.210916
C      6.248810     5.760830     8.394627     0.148899
C      5.862345     8.179734     8.178596    -0.261098
C      4.759781     9.014008     7.557267     0.640161
C      6.970592     7.011471     6.364316    -0.275457
C      6.717684     6.002944     5.255484     0.626450
C      2.323057     3.718199     7.637562     0.086110
C      2.153978     2.451933     8.151831    -0.176774
C      3.221022     1.551378     8.098301     0.111093
C      4.380419     1.977925     7.482708    -0.181284
C      4.445777     3.251196     6.956968     0.107551
C      2.281853    -0.107246     9.715667    -0.171852
C      2.303165    -1.373908    10.285377     0.109403
C      3.861816    16.024584     8.855366     0.090339
C      3.897337    -0.850262     8.228302    -0.183925
C      3.154243     0.205267     8.719629     0.114113
C     13.058849     1.990957    10.568321     0.572122
C     13.711009     1.738319    11.904655    -0.136746
C     13.963917     0.413621    12.225834    -0.086620
C      0.328212     0.056415    13.428344    -0.111038
C      0.628007     1.059224    14.342175     0.019634
C      1.342684     0.707705    15.647921     0.576496
C      0.379362     2.390070    14.042026    -0.207473
C     14.044905     2.754280    12.828045     0.137435
C      0.370837     4.588403    11.289062    -0.257569
C     13.848830     5.664409    10.501409     0.641840
C     13.944026     5.099245    13.569816    -0.274864
C     12.803099     5.032736    14.552471     0.640181
C     10.193034     7.486427     0.074559     0.580991
C      8.900079     4.127102    18.951477    -0.150265
C      8.665642     5.679155     0.682506    -0.075225
C      7.541766     4.895075     0.544857    -0.116183
C      6.626751     2.553747    18.687651     0.031987
C      5.355108     1.745301    18.582504     0.583955
C      6.841296     3.623211    17.829262    -0.210916
C      7.959490     4.445304    17.953528     0.148899
C      8.345955     6.864208    17.737497    -0.261098
C      9.448520     7.698482    17.116168     0.640161
C      7.237708     5.695945    15.923217    -0.275457
C      7.490616     4.687418    14.814385     0.626450
C     11.885243     2.402673    17.196463     0.086110
C     12.054322     1.136407    17.710732    -0.176774
C     10.987278     0.235852    17.657202     0.111093
C      9.827881     0.662399    17.041609    -0.181284
C      9.762523     1.935670    16.515869     0.107551
C     11.926447     1.208280     0.156766    -0.171852
C     11.905135    -0.058382     0.726476     0.109403
C     10.346484    14.709058    18.414267     0.090339
C     10.310963    -2.165788    17.787203    -0.183925
C     11.054057    -1.110259    18.278530     0.114113
C     13.058849    12.148565    18.108382     0.572122
C     13.711009    12.401203    16.772048    -0.136746
C     13.963917    13.725901    16.450869    -0.086620
C      0.328212    14.083107    15.248359    -0.111038
C      0.628007    13.080298    14.334528     0.019634
C      1.342684    13.431817    13.028782     0.576496
C      0.379362    11.749452    14.634677    -0.207473
C     14.044905    11.385242    15.848658     0.137435
C      0.370837     9.551119    17.387641    -0.257569
C     13.848830     8.475113    18.175294     0.641840
C     13.944026     9.040277    15.106887    -0.274864
C     12.803099     9.106786    14.124232     0.640181
C     10.193034     9.284147     9.484342     0.580991
C      8.900079    10.012420     9.725226    -0.150265
C      8.665642    11.091419     8.876395    -0.075225
C      7.541766    11.875499     9.014044    -0.116183
C      6.626751    11.585775     9.989052     0.031987
C      5.355108    12.394221    10.094199     0.583955
C      6.841296    10.516311    10.847441    -0.210916
C      7.959490     9.694218    10.723175     0.148899
C      8.345955     7.275314    10.939206    -0.261098
C      9.448520     6.441040    11.560535     0.640161
C      7.237708     8.443577    12.753486    -0.275457
C      7.490616     9.452104    13.862318     0.626450
C     11.885243    11.736849    11.480240     0.086110
C     12.054322    13.003115    10.965971    -0.176774
C     10.987278    13.903670    11.019501     0.111093
C      9.827881    13.477123    11.635094    -0.181284
C      9.762523    12.203852    12.160834     0.107551
C     11.926447    15.562294     9.402135    -0.171852
C     11.905135    16.828956     8.832425     0.109403
C     10.346484    -0.569536    10.262436     0.090339
C     10.310963    16.305310    10.889500    -0.183925
C     11.054057    15.249781    10.398173     0.114113
N      0.413462    11.321449     6.652995    -0.118082
N      6.052736     9.889837     2.047517    -0.099501
N      3.441250    12.645722     2.536932    -0.235559
N      3.113039    -1.621216    18.758387    -0.212672
N      0.413462     5.449125     2.905906    -0.118082
N      6.052736     6.880737     7.511384    -0.099500
N      3.441250     4.124852     7.021969    -0.235559
N      3.113039    15.760738     9.918316    -0.212672
N     13.794838     4.133599    12.464807    -0.118082
N      8.155564     5.565211    17.070285    -0.099500
N     10.767050     2.809326    16.580870    -0.235559
N     11.095261    17.076264     0.359415    -0.212672
N     13.794838    10.005923    16.211896    -0.118082
N      8.155564     8.574311    11.606418    -0.099500
N     10.767050    11.330196    12.095833    -0.235559
N     11.095261    -0.305690     9.199486    -0.212672
O      2.153978    12.678719     8.631496    -0.581766
O      0.731727    14.088840     9.529460    -0.520853
O     12.673804    15.923142     3.179290    -0.576564
O     12.477729    13.807602     2.754875    -0.569803
O      1.551546     9.525173     8.350656    -0.520112
O     13.942605     9.214419     9.544180    -0.573766
O      2.537602    10.794667     4.987452    -0.561047
O      1.258855    10.050161     3.392645    -0.555443
O      3.515133     7.962393    17.905733    -0.527912
O      3.431304    10.001755     0.892610    -0.572929
O      9.016587    12.012610    18.859712    -0.606475
O      9.704269    13.360737     1.349717    -0.558218
O      4.153086     8.127411     3.012966    -0.549419
O      4.536710     6.663814     1.412806    -0.540656
O      5.535554    11.222805     4.439154    -0.621733
O      7.638382    11.044300     5.052835    -0.562851
O      2.153978     4.091855     0.927405    -0.581766
O      0.731727     2.681734     0.029441    -0.520853
O     12.673804     0.847432     6.379611    -0.576564
O     12.477729     2.962972     6.804026    -0.569803
O      1.551546     7.245401     1.208245    -0.520112
O     13.942605     7.556155     0.014721    -0.573766
O      2.537602     5.975907     4.571449    -0.561047
O      1.258855     6.720413     6.166256    -0.555443
O      3.515133     6.177129    10.770970    -0.527912
O      3.431304     6.768819     8.666291    -0.572929
O      9.016587     2.126912     9.816991    -0.606475
O      9.704269     3.409837     8.209184    -0.558218
O      4.153086     8.643163     6.545935    -0.549419
O      4.536710    10.106760     8.146095    -0.540656
O      5.535554     5.547769     5.119747    -0.621733
O      7.638382     5.726274     4.506066    -0.562851
O     12.054322     2.776329    10.486306    -0.581766
O     13.476573     1.366208     9.588342    -0.520853
O      1.534496    -0.468094    15.938512    -0.576564
O      1.730571     1.647446    16.362927    -0.569803
O     12.656754     5.929875    10.767146    -0.520112
O      0.265695     6.240629     9.573622    -0.573766
O     11.670698     4.660381    14.130350    -0.561047
O     12.949445     5.404887    15.725157    -0.555443
O     10.693167     7.492655     1.212069    -0.527912
O     10.776996     5.453293    18.225192    -0.572929
O      5.191713     3.442438     0.258090    -0.606475
O      4.504031     2.094311    17.768085    -0.558218
O     10.055214     7.327637    16.104836    -0.549419
O      9.671590     8.791234    17.704996    -0.540656
O      8.672746     4.232243    14.678648    -0.621734
O      6.569918     4.410748    14.064967    -0.562851
O     12.054322    11.363193    18.190397    -0.581766
O     13.476573    15.404366    -0.029441    -0.520853
O      1.534496    14.607616    12.738191    -0.576564
O      1.730571    12.492076    12.313776    -0.569803
O     12.656754     8.209647    17.909557    -0.520112
O      0.265695    10.529945    -0.014721    -0.573766
O     11.670698     9.479141    14.546353    -0.561047
O     12.949445     8.734635    12.951546    -0.555443
O     10.693167     9.277919     8.346832    -0.527912
O     10.776996     8.686229    10.451511    -0.572929
O      5.191713    13.328136     9.300811    -0.606475
O      4.504031    12.045211    10.908618    -0.558218
O     10.055214     6.811885    12.571867    -0.549419
O      9.671590     5.348288    10.971707    -0.540656
O      8.672746     9.907279    13.998055    -0.621734
O      6.569918     9.728774    14.611736    -0.562851

The following XYZ coordinates are in angstroms. Other properties are in atomic units.
The sperically averaged electron density of each atom fit to a function of the form exp(a - br)
eigen_1, eigen_2 and eigen_3 are the three eigenvalues of traceless quadrupole moment tensor
  atom number  atomic symbol              X              Y              Z     net charge C6 coefficient C8 coefficient C10 coefficient fluctuating dipole atomic polarizability isotropic forcefield polarizability              a              b squared Pearson coefficient          <r^3>          <r^4>         wp_QDO          m_QDO          q_QDO       dipole_x       dipole_y       dipole_z         dipole            Qxy            Qxz            Qyz     Q(x^2-y^2)  Q(3z^2 - R^2)        eigen_1        eigen_2        eigen_3 static polarizability      alpha(xx)      alpha(xy)      alpha(xz)      alpha(yy)      alpha(yz)      alpha(zz) atomic spin moment
            1             Cd       2.912417      13.649970      10.760264       0.917161     150.083164 0.39767133E+04  0.14819676E+06                                21.568128                           19.561817       0.878068       1.985452                    0.998430      78.026223     208.632855       0.455477       0.360849      -1.210134      -0.011995      -0.092392       0.029074       0.097598       0.012424       0.063876       0.056413       0.095728       0.190526      -0.100083      -0.022212       0.122295             24.065559      25.296744      -4.623047      -2.595745      22.662187      -1.398343      24.237747           0.000001
            2             Cd       2.868230      11.145537       7.179499       1.036505     131.649411 0.34087898E+04  0.12203343E+06                                19.578861                           18.038978       0.839205       2.012340                    0.996386      73.479105     191.551605       0.477939       0.357977      -1.214524       0.104681       0.026039       0.021148       0.109925       0.103618      -0.051617      -0.017010      -0.152343       0.182988      -0.165761       0.041950       0.123811             21.736286      22.969542      -7.922827       0.208251      21.401849       1.991384      20.837467          -0.000001
            3             Cd       1.897092       6.254219      18.696446       1.044646     122.530022 0.32537649E+04  0.11535166E+06                                18.908584                           17.750424       0.976346       2.044810                    0.998936      73.561529     192.002391       0.475780       0.363130      -1.207929       0.000545      -0.033853       0.003542       0.034042      -0.094399      -0.012822       0.107656      -0.026690       0.234147      -0.153560      -0.011121       0.164681             20.679417      25.829492       6.216409       2.140478      21.852190      -1.881512      14.356569           0.000007
            4             Cd       3.838230      10.414281       3.143923       0.927116     147.591928 0.40235810E+04  0.15022988E+06                                22.280447                           20.665908       0.940784       2.011742                    0.996598      77.397695     206.460893       0.412131       0.398041      -1.182023      -0.059610      -0.075852       0.068066       0.118067       0.071409       0.047618      -0.003657      -0.030665       0.231812      -0.119721       0.023208       0.096513             24.609611      24.315783      -2.592816      -7.015951      22.215083      -0.371409      27.297968          -0.000000
            5             Cd       2.912417       0.489552      17.916439       0.917161     150.083177 0.39767138E+04  0.14819678E+06                                21.568129                           19.561819       0.878067       1.985452                    0.998430      78.026225     208.632866       0.455477       0.360849      -1.210134      -0.011995       0.092392      -0.029074       0.097598      -0.012424      -0.063877       0.056413       0.095728       0.190526      -0.100083      -0.022212       0.122295             24.065561      25.296745       4.623047       2.595746      22.662188      -1.398343      24.237749           0.000001
            6             Cd       2.868230       5.625037       2.379402       1.036505     131.649425 0.34087902E+04  0.12203345E+06                                19.578863                           18.038979       0.839205       2.012340                    0.996386      73.479108     191.551618       0.477939       0.357977      -1.214524       0.104681      -0.026039      -0.021148       0.109925      -0.103618       0.051617      -0.017010      -0.152343       0.182988      -0.165761       0.041950       0.123811             21.736288      22.969544       7.922828      -0.208251      21.401850       1.991385      20.837469          -0.000001
            7             Cd       1.897092       7.885303       9.980257       1.044646     122.530008 0.32537644E+04  0.11535164E+06                                18.908582                           17.750422       0.976346       2.044810                    0.998936      73.561526     192.002378       0.475780       0.363130      -1.207929       0.000545       0.033853      -0.003542       0.034043       0.094399       0.012822       0.107656      -0.026690       0.234147      -0.153560      -0.011121       0.164681             20.679415      25.829490      -6.216408      -2.140477      21.852188      -1.881512      14.356567           0.000007
            8             Cd       3.838230       6.356293       6.414978       0.927116     147.591924 0.40235809E+04  0.15022988E+06                                22.280448                           20.665908       0.940784       2.011742                    0.996598      77.397697     206.460902       0.412131       0.398041      -1.182023      -0.059611       0.075852      -0.068066       0.118067      -0.071409      -0.047618      -0.003657      -0.030665       0.231812      -0.119721       0.023208       0.096513             24.609612      24.315783       2.592816       7.015952      22.215084      -0.371409      27.297969           0.000000
            9             Cd      11.295883       1.805078       8.357538       0.917161     150.083166 0.39767133E+04  0.14819676E+06                                21.568128                           19.561817       0.878068       1.985452                    0.998430      78.026222     208.632854       0.455477       0.360849      -1.210134       0.011995       0.092392      -0.029074       0.097598       0.012424       0.063877       0.056413       0.095728       0.190526      -0.100083      -0.022212       0.122295             24.065560      25.296744      -4.623047      -2.595746      22.662187      -1.398343      24.237749           0.000001
           10             Cd      11.340070       4.309511      11.938303       1.036505     131.649420 0.34087903E+04  0.12203345E+06                                19.578862                           18.038979       0.839205       2.012340                    0.996386      73.479108     191.551618       0.477939       0.357977      -1.214524      -0.104681      -0.026039      -0.021148       0.109925       0.103618      -0.051617      -0.017010      -0.152343       0.182988      -0.165761       0.041950       0.123811             21.736287      22.969543      -7.922827       0.208251      21.401851       1.991385      20.837468          -0.000001
           11             Cd      12.311208       9.200829       0.421356       1.044646     122.530033 0.32537652E+04  0.11535168E+06                                18.908585                           17.750425       0.976346       2.044810                    0.998936      73.561531     192.002401       0.475780       0.363130      -1.207929      -0.000545       0.033853      -0.003542       0.034042      -0.094399      -0.012822       0.107656      -0.026690       0.234147      -0.153560      -0.011121       0.164681             20.679419      25.829495       6.216409       2.140478      21.852192      -1.881513      14.356570           0.000008
           12             Cd      10.370070       5.040767      15.973879       0.927116     147.591927 0.40235808E+04  0.15022987E+06                                22.280448                           20.665908       0.940784       2.011742                    0.996598      77.397697     206.460902       0.412131       0.398041      -1.182023       0.059610       0.075852      -0.068066       0.118067       0.071409       0.047618      -0.003657      -0.030665       0.231812      -0.119721       0.023208       0.096513             24.609612      24.315784      -2.592815      -7.015952      22.215084      -0.371407      27.297969           0.000000
           13             Cd      11.295883      14.965496       1.201363       0.917161     150.083167 0.39767134E+04  0.14819676E+06                                21.568128                           19.561817       0.878068       1.985452                    0.998430      78.026223     208.632856       0.455477       0.360849      -1.210134       0.011995      -0.092392       0.029074       0.097598      -0.012424      -0.063877       0.056413       0.095728       0.190526      -0.100083      -0.022212       0.122295             24.065560      25.296744       4.623048       2.595745      22.662188      -1.398343      24.237748           0.000001
           14             Cd      11.340070       9.830011      16.738400       1.036505     131.649417 0.34087901E+04  0.12203344E+06                                19.578862                           18.038979       0.839205       2.012340                    0.996386      73.479108     191.551616       0.477939       0.357977      -1.214524      -0.104681       0.026039       0.021148       0.109925      -0.103618       0.051617      -0.017010      -0.152343       0.182988      -0.165761       0.041950       0.123811             21.736286      22.969542       7.922827      -0.208251      21.401850       1.991385      20.837467          -0.000001
           15             Cd      12.311208       7.569745       9.137545       1.044646     122.530026 0.32537650E+04  0.11535167E+06                                18.908584                           17.750424       0.976346       2.044810                    0.998936      73.561529     192.002393       0.475780       0.363130      -1.207929      -0.000545      -0.033853       0.003542       0.034042       0.094399       0.012822       0.107656      -0.026690       0.234147      -0.153560      -0.011121       0.164681             20.679418      25.829493      -6.216409      -2.140478      21.852191      -1.881513      14.356569           0.000008
           16             Cd      10.370070       9.098755      12.702824       0.927116     147.591931 0.40235810E+04  0.15022988E+06                                22.280448                           20.665908       0.940784       2.011742                    0.996598      77.397696     206.460897       0.412131       0.398041      -1.182023       0.059611      -0.075852       0.068066       0.118067      -0.071409      -0.047618      -0.003657      -0.030665       0.231812      -0.119721       0.023208       0.096513             24.609612      24.315784       2.592815       7.015952      22.215084      -0.371408      27.297969           0.000001
           17              H       0.473136      15.720696       7.515208       0.115567       1.031293 0.73932480E+01  0.71686487E+02                                 1.734964                            1.626252      -0.965343       2.426440                    0.997255       3.548227      10.110677       0.470904       1.341441      -0.695524       0.007337       0.032812       0.024222       0.041439      -0.001641       0.007953       0.004655      -0.023713      -0.004549      -0.016083       0.002049       0.014034              1.798252       1.466378       0.134116       0.172304       2.006614       0.473987       1.921763          -0.000000
           18              H      13.695380      16.308597       5.490633       0.129052       1.100197 0.77222306E+01  0.75465483E+02                                 1.778896                            1.635349      -1.290638       2.272386                    0.994791       3.612178      10.230980       0.482604       1.298701      -0.703317      -0.008907       0.037891      -0.006173       0.039410       0.001558       0.004506       0.000543      -0.017528      -0.004646      -0.010373       0.000611       0.009762              1.859413       1.375080      -0.208937       0.084614       2.556700      -0.229189       1.646458          -0.000001
           19              H      13.621497      12.393502       4.435330       0.127806       1.164994 0.90133166E+01  0.91663613E+02                                 1.853614                            1.772321      -1.395946       2.216099                    0.993497       3.804335      11.035271       0.460853       1.306867      -0.701373      -0.008929      -0.021313      -0.025462       0.034384       0.002100       0.000845       0.006530      -0.012954       0.002068      -0.007161      -0.003603       0.010764              1.884537       1.492591      -0.023403       0.163980       2.146654       0.254018       2.014367          -0.000001
           20              H      12.966495      10.510847       7.522855       0.147950       1.013445 0.79404979E+01  0.78273160E+02                                 1.716161                            1.684944      -1.036175       2.400557                    0.996978       3.491311       9.986463       0.463433       1.340770      -0.696557      -0.030638      -0.002982      -0.019025       0.036188       0.000084       0.009353       0.000169       0.011257       0.018480      -0.008711      -0.005171       0.013881              1.734004       2.090544       0.287530       0.006990       1.539207       0.030340       1.572263          -0.000001
           21              H      13.659860      11.638746       8.421392       0.158277       0.940739 0.70740450E+01  0.68280210E+02                                 1.679368                            1.625057      -1.124604       2.366867                    0.996075       3.534601      10.264150       0.453292       1.399912      -0.683696      -0.007664       0.026871       0.018861       0.033713      -0.002804      -0.000390       0.003562      -0.003424       0.024607      -0.007526      -0.001859       0.009386              1.718850       1.421254      -0.077211      -0.169236       1.965819       0.375227       1.769477          -0.000000
           22              H      13.624339      10.539139       5.070041       0.132733       1.193392 0.96667086E+01  0.98924386E+02                                 1.838711                            1.800833      -1.021742       2.394469                    0.997565       3.485308       9.775552       0.475753       1.258055      -0.716091      -0.029058       0.011847      -0.011453       0.033405      -0.006170       0.003353       0.002611       0.013154      -0.010118      -0.009576      -0.001469       0.011045              1.853532       2.026343      -0.166326       0.273473       1.772621      -0.082870       1.761631          -0.000002
           23              H       0.210283       9.441791       5.920783       0.144435       1.077558 0.82938337E+01  0.83071365E+02                                 1.819885                            1.745015      -1.233342       2.307462                    0.994033       3.665768      10.746149       0.444156       1.376811      -0.688450      -0.002006      -0.028203       0.011246       0.030429       0.000990      -0.001025       0.003055      -0.007371       0.008824      -0.005557      -0.000099       0.005656              1.871721       1.455602      -0.043809      -0.074205       2.417128      -0.235861       1.742434          -0.000001
           24              H       4.916072       9.975248      17.748967       0.126862       1.116025 0.83271358E+01  0.81933915E+02                                 1.740554                            1.662282      -0.857217       2.482861                    0.999115       3.289322       8.988060       0.500257       1.244357      -0.719479      -0.022441       0.010237      -0.037952       0.045264       0.001181       0.009919      -0.014843       0.000772       0.007630      -0.018014      -0.000033       0.018047              1.757759       1.934979      -0.086461       0.381759       1.486933      -0.144573       1.851366          -0.000000
           25              H       6.807197      11.298291      17.991763       0.130099       1.315790 0.10062481E+02  0.10357811E+03                                 1.927587                            1.816022      -1.065547       2.379917                    0.997527       3.443804       9.555813       0.484145       1.229046      -0.723302       0.005312       0.027944      -0.028649       0.040371      -0.001405       0.009202      -0.015524      -0.006925       0.002675      -0.016596      -0.003264       0.019860              1.953401       1.736239       0.229756      -0.133536       2.211845      -0.475227       1.912119           0.000001
           26              H       7.997852      11.653924       1.976781       0.136095       1.089594 0.85761955E+01  0.86725082E+02                                 1.824786                            1.771605      -1.396881       2.225343                    0.993692       3.798219      11.231579       0.441353       1.372367      -0.688184       0.024555      -0.001006       0.028305       0.037485      -0.000277       0.007705      -0.003401       0.002202       0.012224      -0.007375      -0.002937       0.010312              1.829229       1.874108       0.074616       0.244440       1.666347      -0.240129       1.947232           0.000000
           27              H       6.710580       8.082784       1.418541       0.142274       0.921317 0.71043071E+01  0.68760210E+02                                 1.662542                            1.634896      -1.199612       2.326061                    0.993676       3.637281      10.634613       0.448539       1.410880      -0.681225       0.028686      -0.015734       0.006070       0.033276       0.000109       0.006117      -0.000252      -0.000453      -0.025353      -0.010958       0.004457       0.006501              1.681979       1.939587      -0.341533      -0.105308       1.632386       0.087433       1.473963           0.000000
           28              H       5.649220       8.747450       0.426327       0.126843       1.047649 0.85984282E+01  0.87366471E+02                                 1.807640                            1.793910      -1.371894       2.227795                    0.992492       3.964844      11.912055       0.429504       1.403504      -0.681513      -0.006559       0.004184      -0.032387       0.033309       0.002581       0.006753       0.000990      -0.003419       0.040732      -0.011214      -0.004398       0.015612              1.821735       1.615022      -0.051384       0.011588       1.646609      -0.110202       2.203573           0.000000
           29              H       7.901236       9.868415       2.873406       0.119306       1.291408 0.10745177E+02  0.11362126E+03                                 1.976062                            1.928178      -1.093351       2.348125                    0.997066       3.772000      10.978034       0.446425       1.297513      -0.706119       0.026553       0.007114      -0.010228       0.029330       0.003137      -0.004990      -0.001247       0.010398       0.008302      -0.007459      -0.001501       0.008959              1.997358       2.393163       0.121594      -0.340900       1.694103      -0.126159       1.904810          -0.000000
           30              H       6.886763       8.846636       3.569294       0.148377       0.934683 0.70452056E+01  0.67907472E+02                                 1.675266                            1.624877      -1.038747       2.409424                    0.995380       3.505362      10.159973       0.452172       1.405330      -0.683287      -0.003006      -0.032094       0.014352       0.035285       0.004656       0.006129      -0.006109      -0.012148       0.006820      -0.012956       0.003094       0.009862              1.699701       1.344088       0.105545      -0.023543       2.000447      -0.395356       1.754567           0.000000
           31              H       1.608380      12.433010       1.835309       0.093595       1.059862 0.78348666E+01  0.77160582E+02                                 1.766143                            1.673192      -1.031401       2.382215                    0.996512       3.723417      10.730084       0.464142       1.339957      -0.694976      -0.038475      -0.028876      -0.005646       0.048436       0.004261       0.010017      -0.003336       0.008103      -0.036306      -0.017097       0.002494       0.014603              1.800948       1.974468       0.466451       0.054786       1.926667      -0.001317       1.501710          -0.000000
           32              H       1.324214      14.576161       1.020891       0.134917       0.938542 0.66189203E+01  0.62852689E+02                                 1.660368                            1.561841      -1.135628       2.345458                    0.996514       3.626207      10.454762       0.466715       1.382031      -0.685692      -0.033427       0.012385      -0.007955       0.036525       0.002609       0.002149      -0.002895      -0.001879      -0.031789      -0.011497       0.003349       0.008148              1.698374       2.031105      -0.211386       0.373388       1.524848      -0.179247       1.539169          -0.000000
           33              H       5.129196      15.373574       2.139282       0.132309       1.100923 0.81961175E+01  0.79552252E+02                                 1.655799                            1.595923      -0.878990       2.470486                    0.999155       3.180607       8.363390       0.541520       1.165325      -0.738489       0.032419       0.019730       0.002751       0.038051       0.006072       0.010101      -0.005549       0.012772      -0.031480      -0.017760       0.001362       0.016397              1.647202       1.813931       0.281136       0.043515       1.828446      -0.016847       1.299229           0.000001
           34              H       5.249967      13.250644       3.030172       0.098724       1.316030 0.98965885E+01  0.10205287E+03                                 1.956935                            1.817377      -1.177198       2.314016                    0.995777       3.672853      10.400501       0.474603       1.251514      -0.715766       0.044744      -0.006730       0.024863       0.051629       0.008907       0.012349      -0.001657       0.020736      -0.036909      -0.018553      -0.004774       0.023327              2.018363       2.393095      -0.495124       0.433495       1.875862      -0.277694       1.786132           0.000001
           35              H       1.658109      13.599784      18.655151       0.121222       1.143176 0.83059424E+01  0.82702415E+02                                 1.816624                            1.689932      -1.418062       2.198738                    0.993116       3.792887      10.861075       0.477085       1.289379      -0.704241      -0.022618      -0.023691      -0.008180       0.033761       0.002437       0.007151       0.000214      -0.014979      -0.005802      -0.011907       0.002840       0.009067              1.879270       1.911952       0.500889       0.341308       2.102829       0.170274       1.623028          -0.000000
           36              H       1.689367      -2.387489      17.689702       0.097588       1.126426 0.79970596E+01  0.79212126E+02                                 1.844454                            1.691675      -1.182808       2.314063                    0.994645       3.763031      10.897803       0.460797       1.341945      -0.694282      -0.032729       0.011137      -0.035751       0.049733       0.001542       0.013015      -0.003228       0.010646       0.004975      -0.012032      -0.004182       0.016215              1.911966       1.860109      -0.101644       0.596787       1.714576      -0.181327       2.161212          -0.000000
           37              H       4.405994       1.443778       1.047656       0.106544       1.312269 0.91367195E+01  0.91879241E+02                                 1.915826                            1.714268      -1.099322       2.352473                    0.996759       3.531268       9.709842       0.504988       1.206141      -0.726138       0.031348       0.034661       0.021444       0.051419       0.005908       0.016715       0.004951       0.000613       0.014905      -0.015889      -0.005020       0.020909              2.054942       1.924223       0.697836       0.171883       2.685530       0.202502       1.555072           0.000001
           38              H       4.434410      17.503163       2.106782       0.127885       1.096607 0.80455504E+01  0.77289389E+02                                 1.612243                            1.548858      -0.900920       2.454891                    0.998861       3.139926       8.062932       0.570221       1.118147      -0.750410       0.019760      -0.001473       0.030873       0.036685       0.007454       0.014845      -0.000464      -0.007711       0.011129      -0.018547       0.002689       0.015858              1.598746       1.509782      -0.069672       0.338485       1.539500      -0.113094       1.746956           0.000001
           39              H       0.473136       1.049878       2.043693       0.115567       1.031293 0.73932480E+01  0.71686487E+02                                 1.734964                            1.626252      -0.965343       2.426440                    0.997255       3.548227      10.110677       0.470904       1.341441      -0.695524       0.007337      -0.032812      -0.024222       0.041439       0.001641      -0.007953       0.004655      -0.023713      -0.004549      -0.016083       0.002049       0.014034              1.798252       1.466378      -0.134116      -0.172304       2.006614       0.473987       1.921763          -0.000000
           40              H      13.695380       0.461977       4.068268       0.129052       1.100198 0.77222363E+01  0.75465547E+02                                 1.778896                            1.635349      -1.290638       2.272386                    0.994791       3.612179      10.230981       0.482605       1.298700      -0.703317      -0.008907      -0.037891       0.006173       0.039410      -0.001558      -0.004506       0.000543      -0.017528      -0.004646      -0.010373       0.000611       0.009762              1.859413       1.375080       0.208937      -0.084614       2.556700      -0.229189       1.646459          -0.000001
           41              H      13.621497       4.377072       5.123571       0.127806       1.164994 0.90133166E+01  0.91663613E+02                                 1.853614                            1.772321      -1.395946       2.216099                    0.993497       3.804335      11.035271       0.460853       1.306867      -0.701373      -0.008929       0.021313       0.025462       0.034384      -0.002100      -0.000845       0.006530      -0.012954       0.002068      -0.007161      -0.003603       0.010764              1.884537       1.492591       0.023403      -0.163980       2.146654       0.254018       2.014367          -0.000001
           42              H      12.966495       6.259727       2.036046       0.147950       1.013445 0.79404979E+01  0.78273160E+02                                 1.716161                            1.684944      -1.036175       2.400558                    0.996978       3.491311       9.986463       0.463433       1.340770      -0.696557      -0.030638       0.002982       0.019025       0.036188      -0.000084      -0.009353       0.000169       0.011257       0.018480      -0.008711      -0.005171       0.013881              1.734004       2.090544      -0.287530      -0.006990       1.539207       0.030340       1.572263          -0.000001
           43              H      13.659860       5.131828       1.137509       0.158277       0.940740 0.70740457E+01  0.68280217E+02                                 1.679368                            1.625057      -1.124604       2.366867                    0.996075       3.534601      10.264149       0.453292       1.399912      -0.683696      -0.007664      -0.026871      -0.018861       0.033713       0.002804       0.000390       0.003562      -0.003424       0.024607      -0.007526      -0.001859       0.009386              1.718849       1.421253       0.077211       0.169236       1.965819       0.375227       1.769476          -0.000000
           44              H      13.624339       6.231435       4.488860       0.132733       1.193392 0.96667043E+01  0.98924338E+02                                 1.838711                            1.800834      -1.021741       2.394469                    0.997565       3.485307       9.775551       0.475753       1.258056      -0.716091      -0.029058      -0.011847       0.011453       0.033405       0.006170      -0.003353       0.002611       0.013154      -0.010118      -0.009576      -0.001469       0.011045              1.853532       2.026343       0.166326      -0.273473       1.772621      -0.082870       1.761631          -0.000002
           45              H       0.210283       7.328783       3.638118       0.144435       1.077558 0.82938337E+01  0.83071365E+02                                 1.819885                            1.745015      -1.233342       2.307462                    0.994033       3.665768      10.746149       0.444156       1.376811      -0.688450      -0.002006       0.028203      -0.011246       0.030429      -0.000990       0.001025       0.003055      -0.007371       0.008824      -0.005557      -0.000099       0.005656              1.871721       1.455602       0.043809       0.074205       2.417128      -0.235861       1.742434          -0.000001
           46              H       4.916072       4.164274      10.927736       0.126862       1.116025 0.83271358E+01  0.81933915E+02                                 1.740554                            1.662282      -0.857217       2.482861                    0.999115       3.289322       8.988060       0.500257       1.244357      -0.719479      -0.022441      -0.010237       0.037952       0.045264      -0.001181      -0.009919      -0.014843       0.000772       0.007630      -0.018014      -0.000033       0.018047              1.757759       1.934979       0.086461      -0.381759       1.486933      -0.144573       1.851366          -0.000000
           47              H       6.807197       2.841231      10.684940       0.130099       1.315790 0.10062482E+02  0.10357812E+03                                 1.927587                            1.816022      -1.065547       2.379917                    0.997527       3.443804       9.555815       0.484144       1.229047      -0.723302       0.005312      -0.027944       0.028649       0.040371       0.001405      -0.009202      -0.015524      -0.006925       0.002675      -0.016596      -0.003264       0.019860              1.953401       1.736239      -0.229756       0.133536       2.211846      -0.475227       1.912119           0.000001
           48              H       7.997852       5.116650       7.582120       0.136095       1.089594 0.85761948E+01  0.86725076E+02                                 1.824787                            1.771605      -1.396881       2.225343                    0.993692       3.798219      11.231580       0.441353       1.372367      -0.688184       0.024555       0.001006      -0.028305       0.037485       0.000277      -0.007705      -0.003401       0.002202       0.012224      -0.007375      -0.002937       0.010312              1.829229       1.874109      -0.074616      -0.244440       1.666347      -0.240129       1.947232           0.000000
           49              H       6.710580       8.687790       8.140360       0.142274       0.921317 0.71043063E+01  0.68760202E+02                                 1.662542                            1.634896      -1.199613       2.326061                    0.993676       3.637281      10.634614       0.448539       1.410880      -0.681225       0.028686       0.015734      -0.006070       0.033276      -0.000109      -0.006117      -0.000252      -0.000453      -0.025353      -0.010958       0.004457       0.006501              1.681979       1.939587       0.341533       0.105308       1.632387       0.087433       1.473963           0.000000
           50              H       5.649220       8.023124       9.132574       0.126843       1.047649 0.85984274E+01  0.87366463E+02                                 1.807640                            1.793910      -1.371894       2.227795                    0.992492       3.964844      11.912056       0.429504       1.403504      -0.681513      -0.006559      -0.004184       0.032387       0.033309      -0.002581      -0.006753       0.000990      -0.003419       0.040732      -0.011214      -0.004398       0.015612              1.821735       1.615022       0.051384      -0.011588       1.646609      -0.110202       2.203573           0.000000
           51              H       7.901236       6.902159       6.685495       0.119306       1.291407 0.10745172E+02  0.11362120E+03                                 1.976063                            1.928178      -1.093351       2.348125                    0.997066       3.771999      10.978033       0.446425       1.297514      -0.706119       0.026553      -0.007114       0.010228       0.029330      -0.003137       0.004990      -0.001247       0.010398       0.008302      -0.007459      -0.001501       0.008959              1.997359       2.393163      -0.121594       0.340900       1.694103      -0.126159       1.904810          -0.000000
           52              H       6.886763       7.923938       5.989607       0.148377       0.934682 0.70452011E+01  0.67907422E+02                                 1.675266                            1.624877      -1.038746       2.409424                    0.995380       3.505361      10.159972       0.452172       1.405331      -0.683287      -0.003006       0.032094      -0.014352       0.035285      -0.004656      -0.006130      -0.006109      -0.012148       0.006820      -0.012956       0.003094       0.009862              1.699701       1.344088      -0.105545       0.023543       2.000447      -0.395356       1.754567           0.000000
           53              H       1.608380       4.337564       7.723592       0.093595       1.059862 0.78348666E+01  0.77160582E+02                                 1.766143                            1.673192      -1.031401       2.382215                    0.996512       3.723417      10.730084       0.464142       1.339957      -0.694976      -0.038475       0.028876       0.005646       0.048436      -0.004261      -0.010017      -0.003336       0.008103      -0.036306      -0.017097       0.002494       0.014603              1.800948       1.974468      -0.466451      -0.054786       1.926667      -0.001317       1.501710          -0.000001
           54              H       1.324214       2.194413       8.538010       0.134917       0.938542 0.66189203E+01  0.62852689E+02                                 1.660368                            1.561841      -1.135628       2.345458                    0.996514       3.626207      10.454762       0.466715       1.382031      -0.685692      -0.033427      -0.012385       0.007955       0.036525      -0.002609      -0.002149      -0.002895      -0.001879      -0.031788      -0.011497       0.003349       0.008148              1.698374       2.031105       0.211386      -0.373388       1.524848      -0.179247       1.539169          -0.000000
           55              H       5.129196       1.397000       7.419619       0.132309       1.100923 0.81961181E+01  0.79552262E+02                                 1.655799                            1.595924      -0.878990       2.470486                    0.999155       3.180607       8.363391       0.541520       1.165326      -0.738489       0.032419      -0.019730      -0.002751       0.038051      -0.006072      -0.010101      -0.005549       0.012772      -0.031480      -0.017760       0.001362       0.016397              1.647202       1.813931      -0.281136      -0.043515       1.828446      -0.016847       1.299229           0.000001
           56              H       5.249967       3.519930       6.528729       0.098724       1.316030 0.98965942E+01  0.10205295E+03                                 1.956936                            1.817377      -1.177198       2.314015                    0.995777       3.672854      10.400507       0.474603       1.251514      -0.715766       0.044744       0.006730      -0.024863       0.051629      -0.008907      -0.012349      -0.001657       0.020736      -0.036909      -0.018553      -0.004774       0.023327              2.018364       2.393096       0.495125      -0.433495       1.875863      -0.277694       1.786133           0.000001
           57              H       1.658109       0.539738      10.021552       0.121222       1.143176 0.83059431E+01  0.82702421E+02                                 1.816624                            1.689932      -1.418062       2.198738                    0.993116       3.792887      10.861074       0.477085       1.289379      -0.704241      -0.022618       0.023691       0.008180       0.033761      -0.002437      -0.007151       0.000214      -0.014979      -0.005802      -0.011907       0.002840       0.009067              1.879270       1.911952      -0.500889      -0.341308       2.102828       0.170274       1.623028          -0.000000
           58              H       1.689367      16.527011      10.987001       0.097588       1.126426 0.79970583E+01  0.79212110E+02                                 1.844454                            1.691675      -1.182807       2.314063                    0.994645       3.763031      10.897803       0.460797       1.341946      -0.694282      -0.032729      -0.011137       0.035751       0.049733      -0.001542      -0.013015      -0.003228       0.010646       0.004975      -0.012032      -0.004182       0.016215              1.911966       1.860109       0.101644      -0.596787       1.714576      -0.181327       2.161212          -0.000000
           59              H       4.405994      15.326796       8.511245       0.106543       1.312269 0.91367193E+01  0.91879239E+02                                 1.915826                            1.714268      -1.099322       2.352473                    0.996759       3.531268       9.709842       0.504988       1.206142      -0.726138       0.031348      -0.034661      -0.021444       0.051419      -0.005908      -0.016715       0.004951       0.000613       0.014905      -0.015889      -0.005020       0.020909              2.054942       1.924223      -0.697836      -0.171883       2.685531       0.202502       1.555072           0.000001
           60              H       4.434410      -0.732589       7.452119       0.127885       1.096606 0.80455467E+01  0.77289338E+02                                 1.612242                            1.548858      -0.900920       2.454891                    0.998861       3.139926       8.062929       0.570221       1.118146      -0.750410       0.019760       0.001473      -0.030873       0.036685      -0.007454      -0.014845      -0.000464      -0.007711       0.011129      -0.018547       0.002689       0.015858              1.598745       1.509781       0.069672      -0.338484       1.539499      -0.113094       1.746955           0.000001
           61              H      13.735164      -0.265648      11.602594       0.115567       1.031293 0.73932486E+01  0.71686492E+02                                 1.734964                            1.626252      -0.965343       2.426440                    0.997255       3.548227      10.110676       0.470904       1.341441      -0.695524      -0.007337      -0.032812      -0.024222       0.041439      -0.001641       0.007953       0.004655      -0.023713      -0.004549      -0.016083       0.002049       0.014034              1.798251       1.466378       0.134116       0.172303       2.006613       0.473987       1.921763          -0.000000
           62              H       0.512920      -0.853549      13.627169       0.129052       1.100198 0.77222312E+01  0.75465489E+02                                 1.778896                            1.635349      -1.290638       2.272386                    0.994791       3.612178      10.230979       0.482605       1.298701      -0.703317       0.008907      -0.037891       0.006173       0.039410       0.001558       0.004506       0.000543      -0.017528      -0.004646      -0.010373       0.000611       0.009762              1.859413       1.375080      -0.208937       0.084614       2.556700      -0.229189       1.646458          -0.000000
           63              H       0.586803       3.061546      14.682472       0.127806       1.164994 0.90133166E+01  0.91663613E+02                                 1.853614                            1.772321      -1.395946       2.216099                    0.993497       3.804335      11.035271       0.460853       1.306867      -0.701373       0.008929       0.021313       0.025462       0.034384       0.002100       0.000845       0.006530      -0.012954       0.002068      -0.007161      -0.003603       0.010764              1.884537       1.492591      -0.023403       0.163980       2.146654       0.254018       2.014367          -0.000001
           64              H       1.241805       4.944201      11.594947       0.147950       1.013445 0.79404970E+01  0.78273147E+02                                 1.716160                            1.684943      -1.036175       2.400558                    0.996978       3.491311       9.986462       0.463433       1.340770      -0.696557       0.030638       0.002982       0.019025       0.036188       0.000084       0.009353       0.000169       0.011257       0.018480      -0.008711      -0.005171       0.013881              1.734004       2.090543       0.287530       0.006990       1.539206       0.030340       1.572263          -0.000001
           65              H       0.548440       3.816302      10.696410       0.158277       0.940740 0.70740457E+01  0.68280217E+02                                 1.679368                            1.625057      -1.124604       2.366867                    0.996075       3.534601      10.264149       0.453292       1.399912      -0.683696       0.007664      -0.026871      -0.018861       0.033713      -0.002804      -0.000390       0.003562      -0.003424       0.024607      -0.007526      -0.001859       0.009386              1.718849       1.421253      -0.077211      -0.169236       1.965819       0.375227       1.769476          -0.000000
           66              H       0.583961       4.915909      14.047761       0.132733       1.193392 0.96667087E+01  0.98924390E+02                                 1.838711                            1.800834      -1.021742       2.394469                    0.997565       3.485308       9.775553       0.475753       1.258056      -0.716091       0.029058      -0.011847       0.011453       0.033405      -0.006170       0.003353       0.002611       0.013154      -0.010118      -0.009576      -0.001469       0.011045              1.853532       2.026343      -0.166326       0.273473       1.772621      -0.082870       1.761632          -0.000002
           67              H      13.998017       6.013257      13.197019       0.144435       1.077558 0.82938337E+01  0.83071365E+02                                 1.819885                            1.745015      -1.233342       2.307462                    0.994033       3.665768      10.746149       0.444156       1.376811      -0.688450       0.002006       0.028203      -0.011246       0.030429       0.000990      -0.001025       0.003055      -0.007371       0.008824      -0.005557      -0.000099       0.005656              1.871721       1.455602      -0.043809      -0.074205       2.417128      -0.235861       1.742434          -0.000001
           68              H       9.292228       5.479800       1.368835       0.126862       1.116025 0.83271359E+01  0.81933919E+02                                 1.740554                            1.662282      -0.857217       2.482861                    0.999115       3.289322       8.988061       0.500257       1.244357      -0.719479       0.022441      -0.010237       0.037952       0.045264       0.001181       0.009919      -0.014843       0.000772       0.007630      -0.018014      -0.000033       0.018047              1.757760       1.934979      -0.086461       0.381759       1.486933      -0.144573       1.851366          -0.000000
           69              H       7.401103       4.156757       1.126039       0.130099       1.315790 0.10062480E+02  0.10357809E+03                                 1.927587                            1.816022      -1.065547       2.379917                    0.997527       3.443804       9.555814       0.484144       1.229046      -0.723302      -0.005312      -0.027944       0.028649       0.040371      -0.001405       0.009202      -0.015524      -0.006925       0.002675      -0.016596      -0.003264       0.019860              1.953401       1.736239       0.229756      -0.133536       2.211845      -0.475227       1.912119           0.000001
           70              H       6.210448       3.801124      17.141021       0.136095       1.089594 0.85761993E+01  0.86725127E+02                                 1.824786                            1.771605      -1.396881       2.225342                    0.993692       3.798220      11.231581       0.441353       1.372367      -0.688184      -0.024555       0.001006      -0.028305       0.037485      -0.000277       0.007705      -0.003401       0.002202       0.012224      -0.007375      -0.002937       0.010312              1.829229       1.874108       0.074616       0.244440       1.666347      -0.240129       1.947232           0.000000
           71              H       7.497720       7.372264      17.699261       0.142274       0.921317 0.71043119E+01  0.68760263E+02                                 1.662542                            1.634896      -1.199613       2.326061                    0.993676       3.637282      10.634614       0.448540       1.410879      -0.681225      -0.028686       0.015734      -0.006070       0.033276       0.000109       0.006117      -0.000252      -0.000453      -0.025353      -0.010958       0.004457       0.006501              1.681979       1.939587      -0.341533      -0.105308       1.632387       0.087433       1.473963           0.000001
           72              H       8.559080       6.707598      18.691475       0.126843       1.047650 0.85984333E+01  0.87366530E+02                                 1.807640                            1.793910      -1.371894       2.227795                    0.992492       3.964845      11.912056       0.429504       1.403503      -0.681513       0.006559      -0.004184       0.032387       0.033309       0.002581       0.006753       0.000990      -0.003419       0.040732      -0.011214      -0.004398       0.015612              1.821735       1.615022      -0.051384       0.011588       1.646609      -0.110202       2.203573           0.000000
           73              H       6.307064       5.586633      16.244396       0.119306       1.291407 0.10745170E+02  0.11362118E+03                                 1.976062                            1.928177      -1.093350       2.348126                    0.997066       3.771999      10.978032       0.446425       1.297514      -0.706119      -0.026553      -0.007114       0.010228       0.029330       0.003137      -0.004990      -0.001247       0.010398       0.008302      -0.007459      -0.001501       0.008959              1.997358       2.393162       0.121594      -0.340900       1.694102      -0.126159       1.904810           0.000000
           74              H       7.321537       6.608412      15.548508       0.148377       0.934683 0.70452056E+01  0.67907472E+02                                 1.675266                            1.624877      -1.038746       2.409424                    0.995380       3.505362      10.159973       0.452172       1.405330      -0.683287       0.003006       0.032094      -0.014352       0.035285       0.004656       0.006130      -0.006109      -0.012148       0.006820      -0.012956       0.003094       0.009862              1.699701       1.344087       0.105545      -0.023543       2.000447      -0.395356       1.754567           0.000000
           75              H      12.599920       3.022038      17.282493       0.093595       1.059862 0.78348659E+01  0.77160575E+02                                 1.766143                            1.673192      -1.031401       2.382215                    0.996512       3.723417      10.730085       0.464142       1.339958      -0.694976       0.038475       0.028876       0.005646       0.048436       0.004261       0.010017      -0.003336       0.008103      -0.036306      -0.017097       0.002494       0.014603              1.800949       1.974468       0.466451       0.054786       1.926667      -0.001317       1.501710          -0.000001
           76              H      12.884086       0.878887      18.096911       0.134917       0.938542 0.66189203E+01  0.62852689E+02                                 1.660368                            1.561841      -1.135627       2.345458                    0.996514       3.626207      10.454762       0.466715       1.382031      -0.685692       0.033427      -0.012385       0.007955       0.036525       0.002609       0.002149      -0.002895      -0.001879      -0.031788      -0.011497       0.003349       0.008148              1.698374       2.031105      -0.211386       0.373388       1.524848      -0.179247       1.539169          -0.000000
           77              H       9.079104       0.081474      16.978520       0.132309       1.100923 0.81961181E+01  0.79552261E+02                                 1.655799                            1.595924      -0.878990       2.470486                    0.999155       3.180607       8.363391       0.541520       1.165326      -0.738489      -0.032419      -0.019730      -0.002751       0.038051       0.006072       0.010101      -0.005549       0.012772      -0.031480      -0.017760       0.001362       0.016397              1.647202       1.813931       0.281136       0.043515       1.828446      -0.016847       1.299229           0.000001
           78              H       8.958333       2.204404      16.087630       0.098724       1.316030 0.98965943E+01  0.10205295E+03                                 1.956936                            1.817377      -1.177198       2.314015                    0.995777       3.672854      10.400506       0.474603       1.251514      -0.715766      -0.044744       0.006730      -0.024863       0.051629       0.008907       0.012349      -0.001657       0.020736      -0.036909      -0.018553      -0.004774       0.023327              2.018364       2.393096      -0.495125       0.433495       1.875863      -0.277694       1.786133           0.000001
           79              H      12.550191       1.855264       0.462651       0.121222       1.143176 0.83059431E+01  0.82702421E+02                                 1.816624                            1.689932      -1.418062       2.198738                    0.993116       3.792887      10.861074       0.477085       1.289379      -0.704241       0.022618       0.023691       0.008180       0.033761       0.002437       0.007151       0.000214      -0.014979      -0.005802      -0.011907       0.002840       0.009067              1.879270       1.911952       0.500889       0.341308       2.102828       0.170274       1.623028          -0.000000
           80              H      12.518933      17.842537       1.428100       0.097588       1.126426 0.79970590E+01  0.79212117E+02                                 1.844453                            1.691675      -1.182807       2.314063                    0.994645       3.763031      10.897802       0.460797       1.341945      -0.694282       0.032729      -0.011137       0.035751       0.049733       0.001542       0.013015      -0.003228       0.010646       0.004975      -0.012032      -0.004182       0.016215              1.911966       1.860109      -0.101644       0.596787       1.714576      -0.181327       2.161211          -0.000000
           81              H       9.802306      14.011270      18.070146       0.106543       1.312269 0.91367193E+01  0.91879236E+02                                 1.915826                            1.714268      -1.099322       2.352473                    0.996759       3.531268       9.709841       0.504988       1.206141      -0.726138      -0.031348      -0.034661      -0.021444       0.051419       0.005908       0.016715       0.004951       0.000613       0.014905      -0.015889      -0.005020       0.020909              2.054942       1.924223       0.697836       0.171883       2.685530       0.202502       1.555072           0.000001
           82              H       9.773890      -2.048115      17.011020       0.127885       1.096607 0.80455496E+01  0.77289376E+02                                 1.612243                            1.548858      -0.900920       2.454891                    0.998861       3.139926       8.062931       0.570221       1.118147      -0.750410      -0.019760       0.001473      -0.030873       0.036685       0.007454       0.014845      -0.000464      -0.007711       0.011129      -0.018547       0.002689       0.015858              1.598745       1.509781      -0.069672       0.338485       1.539500      -0.113094       1.746955           0.000000
           83              H      13.735164      14.405170      17.074109       0.115567       1.031293 0.73932486E+01  0.71686492E+02                                 1.734964                            1.626252      -0.965343       2.426440                    0.997255       3.548227      10.110676       0.470904       1.341441      -0.695524      -0.007337       0.032812       0.024222       0.041439       0.001641      -0.007953       0.004655      -0.023713      -0.004549      -0.016083       0.002049       0.014034              1.798251       1.466378      -0.134116      -0.172303       2.006613       0.473987       1.921763          -0.000000
           84              H       0.512920      14.993071      15.049534       0.129052       1.100197 0.77222306E+01  0.75465483E+02                                 1.778896                            1.635349      -1.290638       2.272386                    0.994791       3.612178      10.230980       0.482604       1.298701      -0.703317       0.008907       0.037891      -0.006173       0.039410      -0.001558      -0.004506       0.000543      -0.017528      -0.004646      -0.010373       0.000611       0.009762              1.859413       1.375080       0.208937      -0.084614       2.556700      -0.229189       1.646458          -0.000000
           85              H       0.586803      11.077976      13.994231       0.127806       1.164994 0.90133172E+01  0.91663618E+02                                 1.853614                            1.772321      -1.395946       2.216099                    0.993497       3.804335      11.035270       0.460853       1.306867      -0.701373       0.008929      -0.021313      -0.025462       0.034384      -0.002100      -0.000845       0.006530      -0.012954       0.002068      -0.007161      -0.003603       0.010764              1.884537       1.492591       0.023403      -0.163980       2.146653       0.254018       2.014367          -0.000001
           86              H       1.241805       9.195321      17.081756       0.147950       1.013445 0.79404984E+01  0.78273164E+02                                 1.716161                            1.684944      -1.036175       2.400558                    0.996978       3.491311       9.986462       0.463433       1.340770      -0.696557       0.030638      -0.002982      -0.019025       0.036188      -0.000084      -0.009353       0.000169       0.011257       0.018480      -0.008711      -0.005171       0.013881              1.734004       2.090543      -0.287530      -0.006990       1.539206       0.030340       1.572263          -0.000001
           87              H       0.548440      10.323220      17.980293       0.158277       0.940739 0.70740450E+01  0.68280210E+02                                 1.679368                            1.625057      -1.124604       2.366867                    0.996075       3.534601      10.264150       0.453292       1.399912      -0.683696       0.007664       0.026871       0.018861       0.033713       0.002804       0.000390       0.003562      -0.003424       0.024607      -0.007526      -0.001859       0.009386              1.718850       1.421254       0.077211       0.169236       1.965819       0.375227       1.769476          -0.000000
           88              H       0.583961       9.223613      14.628942       0.132733       1.193392 0.96667043E+01  0.98924338E+02                                 1.838711                            1.800834      -1.021741       2.394469                    0.997565       3.485307       9.775551       0.475753       1.258056      -0.716091       0.029058       0.011847      -0.011453       0.033405       0.006170      -0.003353       0.002611       0.013154      -0.010118      -0.009576      -0.001469       0.011045              1.853532       2.026343       0.166326      -0.273473       1.772621      -0.082870       1.761631          -0.000002
           89              H      13.998017       8.126265      15.479684       0.144435       1.077558 0.82938344E+01  0.83071370E+02                                 1.819885                            1.745015      -1.233342       2.307462                    0.994033       3.665768      10.746148       0.444156       1.376811      -0.688450       0.002006      -0.028203       0.011246       0.030429      -0.000990       0.001025       0.003055      -0.007371       0.008824      -0.005557      -0.000099       0.005656              1.871721       1.455602       0.043809       0.074205       2.417127      -0.235861       1.742434          -0.000001
           90              H       9.292228      11.290774       8.190066       0.126862       1.116025 0.83271357E+01  0.81933911E+02                                 1.740554                            1.662282      -0.857217       2.482861                    0.999115       3.289322       8.988059       0.500257       1.244357      -0.719479       0.022441       0.010237      -0.037952       0.045264      -0.001181      -0.009919      -0.014843       0.000772       0.007630      -0.018014      -0.000033       0.018047              1.757759       1.934979       0.086461      -0.381759       1.486933      -0.144573       1.851365          -0.000001
           91              H       7.401103      12.613817       8.432862       0.130099       1.315791 0.10062487E+02  0.10357818E+03                                 1.927587                            1.816022      -1.065548       2.379917                    0.997527       3.443805       9.555816       0.484145       1.229046      -0.723302      -0.005312       0.027944      -0.028649       0.040371       0.001406      -0.009202      -0.015524      -0.006925       0.002675      -0.016596      -0.003264       0.019860              1.953401       1.736239      -0.229756       0.133536       2.211845      -0.475227       1.912119           0.000001
           92              H       6.210448      10.338398      11.535682       0.136095       1.089594 0.85761941E+01  0.86725065E+02                                 1.824786                            1.771605      -1.396880       2.225343                    0.993692       3.798219      11.231579       0.441353       1.372367      -0.688184      -0.024555      -0.001006       0.028305       0.037485       0.000277      -0.007705      -0.003401       0.002202       0.012224      -0.007375      -0.002937       0.010312              1.829229       1.874108      -0.074616      -0.244440       1.666347      -0.240129       1.947231           0.000000
           93              H       7.497720       6.767258      10.977442       0.142274       0.921317 0.71043062E+01  0.68760200E+02                                 1.662542                            1.634896      -1.199612       2.326061                    0.993676       3.637281      10.634614       0.448539       1.410880      -0.681225      -0.028686      -0.015734       0.006070       0.033276      -0.000109      -0.006117      -0.000252      -0.000453      -0.025353      -0.010958       0.004457       0.006501              1.681979       1.939587       0.341533       0.105308       1.632387       0.087433       1.473963           0.000000
           94              H       8.559080       7.431924       9.985228       0.126843       1.047649 0.85984281E+01  0.87366469E+02                                 1.807640                            1.793910      -1.371894       2.227795                    0.992492       3.964844      11.912055       0.429504       1.403504      -0.681513       0.006559       0.004184      -0.032387       0.033309      -0.002581      -0.006753       0.000990      -0.003419       0.040732      -0.011214      -0.004398       0.015612              1.821735       1.615022       0.051384      -0.011588       1.646609      -0.110202       2.203573           0.000000
           95              H       6.307064       8.552889      12.432307       0.119307       1.291407 0.10745172E+02  0.11362120E+03                                 1.976062                            1.928177      -1.093351       2.348126                    0.997066       3.771999      10.978033       0.446425       1.297514      -0.706119      -0.026553       0.007114      -0.010228       0.029330      -0.003137       0.004990      -0.001247       0.010398       0.008302      -0.007459      -0.001501       0.008959              1.997358       2.393162      -0.121594       0.340900       1.694103      -0.126159       1.904810           0.000000
           96              H       7.321537       7.531110      13.128195       0.148377       0.934682 0.70452018E+01  0.67907429E+02                                 1.675266                            1.624877      -1.038746       2.409424                    0.995380       3.505361      10.159971       0.452172       1.405331      -0.683287       0.003006      -0.032094       0.014352       0.035285      -0.004656      -0.006130      -0.006109      -0.012148       0.006820      -0.012956       0.003094       0.009862              1.699700       1.344087      -0.105545       0.023543       2.000446      -0.395356       1.754567           0.000000
           97              H      12.599920      11.117484      11.394210       0.093595       1.059862 0.78348672E+01  0.77160591E+02                                 1.766143                            1.673192      -1.031401       2.382215                    0.996512       3.723417      10.730085       0.464142       1.339958      -0.694976       0.038475      -0.028876      -0.005646       0.048436      -0.004261      -0.010017      -0.003336       0.008103      -0.036306      -0.017097       0.002494       0.014603              1.800949       1.974469      -0.466451      -0.054786       1.926668      -0.001317       1.501710          -0.000001
           98              H      12.884086      13.260635      10.579792       0.134917       0.938542 0.66189203E+01  0.62852689E+02                                 1.660368                            1.561841      -1.135627       2.345458                    0.996514       3.626207      10.454762       0.466715       1.382031      -0.685692       0.033427       0.012385      -0.007955       0.036525      -0.002609      -0.002149      -0.002895      -0.001879      -0.031788      -0.011497       0.003349       0.008148              1.698374       2.031105       0.211386      -0.373388       1.524848      -0.179247       1.539169          -0.000000
           99              H       9.079104      14.058048      11.698183       0.132309       1.100923 0.81961200E+01  0.79552286E+02                                 1.655800                            1.595924      -0.878990       2.470486                    0.999155       3.180607       8.363392       0.541520       1.165326      -0.738489      -0.032419       0.019730       0.002751       0.038051      -0.006072      -0.010101      -0.005549       0.012772      -0.031480      -0.017760       0.001362       0.016397              1.647203       1.813932      -0.281136      -0.043515       1.828447      -0.016847       1.299230           0.000001
          100              H       8.958333      11.935118      12.589073       0.098724       1.316030 0.98965943E+01  0.10205295E+03                                 1.956936                            1.817377      -1.177198       2.314015                    0.995777       3.672854      10.400506       0.474603       1.251514      -0.715766      -0.044744      -0.006730       0.024863       0.051629      -0.008907      -0.012349      -0.001657       0.020736      -0.036909      -0.018553      -0.004774       0.023327              2.018364       2.393096       0.495125      -0.433495       1.875863      -0.277694       1.786133           0.000001
          101              H      12.550191      14.915310       9.096250       0.121222       1.143176 0.83059431E+01  0.82702421E+02                                 1.816624                            1.689932      -1.418062       2.198738                    0.993116       3.792887      10.861074       0.477085       1.289379      -0.704241       0.022618      -0.023691      -0.008180       0.033761      -0.002437      -0.007151       0.000214      -0.014979      -0.005802      -0.011907       0.002840       0.009067              1.879270       1.911952      -0.500889      -0.341308       2.102828       0.170274       1.623028          -0.000000
          102              H      12.518933      -1.071963       8.130801       0.097588       1.126426 0.79970590E+01  0.79212117E+02                                 1.844453                            1.691675      -1.182807       2.314063                    0.994645       3.763031      10.897802       0.460797       1.341945      -0.694282       0.032729       0.011137      -0.035751       0.049733      -0.001542      -0.013015      -0.003228       0.010646       0.004975      -0.012032      -0.004182       0.016215              1.911966       1.860109       0.101644      -0.596787       1.714576      -0.181327       2.161212          -0.000000
          103              H       9.802306       0.128252      10.606557       0.106543       1.312269 0.91367193E+01  0.91879242E+02                                 1.915827                            1.714268      -1.099322       2.352473                    0.996759       3.531268       9.709843       0.504987       1.206142      -0.726138      -0.031348       0.034661       0.021444       0.051419      -0.005908      -0.016715       0.004951       0.000613       0.014905      -0.015889      -0.005020       0.020909              2.054942       1.924223      -0.697836      -0.171883       2.685531       0.202502       1.555072           0.000001
          104              H       9.773890      16.187637      11.665683       0.127885       1.096607 0.80455484E+01  0.77289363E+02                                 1.612243                            1.548858      -0.900920       2.454891                    0.998861       3.139926       8.062931       0.570221       1.118147      -0.750410      -0.019760      -0.001473       0.030873       0.036685      -0.007454      -0.014845      -0.000464      -0.007711       0.011129      -0.018547       0.002689       0.015858              1.598745       1.509781       0.069672      -0.338484       1.539500      -0.113094       1.746955           0.000000
          105              C       1.149451      13.464091       8.549481       0.572122      22.755575 0.26293883E+03  0.55368043E+04                                 7.436828                            5.786510      -0.155966       1.993630                    0.999244      23.268793      66.605377       0.609104       0.477540      -1.012523       0.045568      -0.003015       0.047472       0.065872       0.067822      -0.013239      -0.037697      -0.061912      -0.168533      -0.068815      -0.042856       0.111672              8.518477       7.599668      -2.570131       1.354584       7.393825       1.198504      10.561939           0.000000
          106              C       0.497290      13.716729       7.213147      -0.136746      41.731086 0.52494701E+03  0.12875339E+05                                10.380220                            7.624540      -0.065459       1.955377                    0.999149      29.699065      85.855141       0.601340       0.415282      -1.070035      -0.018506       0.034153      -0.023002       0.045144      -0.001915      -0.003804      -0.007920       0.042864       0.001897      -0.024463       0.002658       0.021805             12.318538       7.031151      -1.486485       3.995760      15.147918       0.266931      14.776546          -0.000000
          107              C       0.244383      15.041427       6.891968      -0.086620      33.757868 0.43387976E+03  0.10239788E+05                                 9.183443                            7.035197       0.068857       1.999647                    0.999539      29.333919      85.700635       0.606695       0.427774      -1.052484      -0.010951      -0.017112      -0.016695       0.026296      -0.002883      -0.008613       0.023705      -0.010043      -0.037710      -0.028353       0.000567       0.027786             10.512224       6.146892      -1.538063       3.059328      12.706406      -0.877859      12.683374          -0.000001
          108              C      13.880088      15.398633       5.689458      -0.111038      34.212188 0.43418869E+03  0.10233551E+05                                 9.245508                            7.021088       0.027170       1.987426                    0.999435      29.294761      85.111945       0.610375       0.425757      -1.055309      -0.003165      -0.016048       0.015822       0.022757       0.000396      -0.013117      -0.001637       0.009317      -0.057619      -0.023805       0.004955       0.018849             10.573706       5.878580      -0.976620       3.222035      11.913627      -0.028836      13.928911          -0.000001
          109              C      13.580293      14.395824       4.775627       0.019634      38.279802 0.43107043E+03  0.10035482E+05                                 9.853079                            6.893704      -0.040234       1.994466                    0.999271      26.854506      74.919315       0.636397       0.413417      -1.074356       0.012012      -0.025013       0.040745       0.049297       0.003960      -0.011048       0.000470       0.004514      -0.050617      -0.020869       0.004965       0.015904             12.286251       7.177775      -1.996020       5.057436      12.870243      -2.024122      16.810734          -0.000001
          110              C      12.865616      14.747343       3.469881       0.576496      23.697014 0.25210864E+03  0.52228926E+04                                 7.596173                            5.608416      -0.084857       2.024649                    0.999369      22.495028      62.671259       0.631915       0.467869      -1.023625      -0.032439       0.006119      -0.043238       0.054399       0.009181      -0.079179       0.003249       0.108216      -0.049974      -0.068210      -0.043422       0.111632              9.108387       6.074130      -0.794358       3.961429       8.919681      -1.455589      12.331350          -0.000001
          111              C      13.828938      13.064978       5.075776      -0.207473      38.338988 0.48307915E+03  0.11724641E+05                                 9.990316                            7.425482      -0.097536       1.929290                    0.999201      31.264591      92.976129       0.589607       0.428018      -1.051129      -0.009315       0.026228      -0.004438       0.028185       0.012816      -0.018153       0.019887       0.044480      -0.060314      -0.042955       0.004067       0.038889             11.837052       6.741486      -2.990022       3.612433      14.722434      -3.780129      14.047237          -0.000002
          112              C       0.163395      12.700768       6.289757       0.137435      35.411193 0.40813737E+03  0.94438150E+04                                 9.495312                            6.833762      -0.072786       1.981832                    0.999629      26.727072      76.197215       0.616908       0.429086      -1.056386      -0.004419      -0.039985       0.000597       0.040233       0.000856      -0.018832      -0.002923      -0.077452      -0.054779      -0.043607      -0.004417       0.048024             11.601728       5.823449      -1.697783       2.675116      16.202071      -1.550294      12.779663          -0.000001
          113              C      13.837463      10.866645       7.828740      -0.257569      29.530383 0.45817710E+03  0.10957621E+05                                 8.377435                            7.113453      -0.216664       1.923110                    0.996725      30.236351      88.821625       0.618393       0.414151      -1.061412       0.034141       0.034548      -0.067135       0.082863      -0.004750      -0.018980      -0.006937       0.023572       0.161044      -0.040852      -0.018038       0.058890              9.498183       7.594225      -0.123345      -1.438195       9.803397      -2.736194      11.096926          -0.000001
          114              C       0.359470       9.790639       8.616393       0.641840      21.422915 0.24114131E+03  0.49719442E+04                                 7.226497                            5.604115      -0.006308       2.062869                    0.999606      22.033036      62.522780       0.608244       0.488398      -1.006278       0.021343      -0.009814       0.037061       0.043879       0.024033       0.019954       0.092271      -0.062471       0.102728      -0.069909      -0.052677       0.122586              8.370257       8.984468      -0.859638      -1.842251       7.928899      -3.391930       8.197405          -0.000000
          115              C       0.264274      10.355803       5.547986      -0.274864      30.216422 0.45669521E+03  0.10946910E+05                                 8.543157                            7.116474      -0.284187       1.890804                    0.997429      30.980127      92.028191       0.614478       0.415848      -1.057076       0.001209       0.053068       0.063530       0.082787      -0.011235       0.000298       0.030145      -0.056533      -0.003947      -0.031887      -0.016810       0.048696              9.759378       8.336090      -1.130438      -2.818972       9.361004       1.716763      11.581039          -0.000003
          116              C       1.405201      10.422312       4.565331       0.640181      20.322462 0.24193341E+03  0.49980665E+04                                 7.052851                            5.646772      -0.111051       2.033026                    0.999654      22.094814      62.993921       0.599879       0.494238      -1.002148       0.039637       0.004773      -0.016597       0.043236      -0.037508      -0.005645      -0.042595      -0.127146      -0.169306      -0.074810      -0.036661       0.111471              8.037091       8.341555       0.038106      -2.237884       4.751603       1.674256      11.018116          -0.000001
          117              C       4.015266       7.968621      19.043243       0.580991      22.410282 0.26818691E+03  0.56777820E+04                                 7.406862                            5.868432      -0.188066       1.981024                    0.999508      23.363080      67.151807       0.600796       0.481546      -1.009967      -0.048004      -0.009850      -0.003780       0.049149      -0.076713      -0.029348      -0.007426      -0.093927      -0.089279      -0.089459      -0.015844       0.105302              8.482828      10.920118       3.092373       0.789575       6.188623      -0.719003       8.339743           0.000001
          118              C       5.308221      11.327946       0.166325      -0.150265      39.295496 0.54788028E+03  0.13616790E+05                                10.067006                            7.845547      -0.174009       1.922843                    0.998735      30.211378      88.648421       0.584958       0.421301      -1.063488       0.023438       0.024613      -0.014064       0.036782       0.020541      -0.002993      -0.006590       0.001669      -0.000776      -0.020798      -0.001875       0.022673             11.731104      15.335431       3.989471       1.126065      10.632656      -2.818565       9.225224           0.000001
          119              C       5.542658       9.775893      18.435296      -0.075225      30.917969 0.42547006E+03  0.99922626E+04                                 8.665212                            6.968600       0.042068       1.993197                    0.999656      29.118482      84.862133       0.609337       0.428009      -1.052343       0.025809      -0.016383       0.001617       0.030613      -0.016621       0.001898      -0.006677       0.008144       0.077374      -0.030310       0.002871       0.027439              9.641221      11.931785       3.608918       0.249805       9.325510      -2.255163       7.666367           0.000001
          120              C       6.666534      10.559973      18.572945      -0.116183      30.690949 0.42617700E+03  0.10028610E+05                                 8.643975                            6.986006      -0.089773       1.950746                    0.999275      29.536209      86.603408       0.606117       0.429437      -1.049833       0.002984      -0.031240      -0.012394       0.033741      -0.012854      -0.006016      -0.001356      -0.012132       0.026451      -0.019806       0.007867       0.011939              9.519380      12.477806       3.386631       0.969494       8.839154      -1.644611       7.241181           0.000002
          121              C       7.581549      12.901301       0.430151       0.031987      37.119402 0.43502321E+03  0.10198230E+05                                 9.823707                            7.022187      -0.134577       1.967281                    0.999182      27.070540      76.952031       0.614653       0.425073      -1.061935      -0.021708      -0.040235      -0.006045       0.046116      -0.015718      -0.008799       0.008178      -0.023346       0.060484      -0.030032       0.002524       0.027508             12.498320      17.259022       6.916887       0.056797      12.157372      -2.521367       8.078566           0.000001
          122              C       8.853192      13.709747       0.535298       0.583955      23.320131 0.24920379E+03  0.51668606E+04                                 7.618257                            5.619796      -0.241735       1.973405                    0.999073      22.677412      63.973335       0.621608       0.475245      -1.015864       0.051231       0.016189      -0.000602       0.053731      -0.046980      -0.044109       0.063597      -0.036811       0.091573      -0.065728      -0.044561       0.110290              9.387780      12.932285       4.974374       0.583945       9.290612      -1.310984       5.940443           0.000001
          123              C       7.367004      11.831837       1.288540      -0.210916      36.857005 0.49814274E+03  0.12198185E+05                                 9.799244                            7.566399      -0.213180       1.897388                    0.998267      31.415247      94.212467       0.580375       0.430979      -1.048048       0.001788       0.018156      -0.010231       0.020917      -0.021854      -0.005136       0.015370       0.009790       0.079054      -0.036875       0.002154       0.034720             11.626363      13.251798       5.972190      -1.533510      12.568285      -3.860818       9.059006           0.000000
          124              C       6.248810      11.009744       1.164274       0.148899      32.430959 0.41087602E+03  0.95845204E+04                                 9.252954                            7.102390      -0.245788       1.926916                    0.999166      27.362714      79.988457       0.570318       0.460394      -1.031298       0.004503      -0.021661       0.024533       0.033035       0.002267       0.009390      -0.020337      -0.050096       0.051368      -0.036035      -0.001483       0.037518             10.965991      11.329487       3.510583       0.116571      11.992527      -4.246399       9.575960           0.000001
          125              C       5.862345       8.590840       1.380305      -0.261098      29.340461 0.47677918E+03  0.11548224E+05                                 8.358663                            7.270011      -0.332438       1.876041                    0.997209      31.043834      92.602460       0.608309       0.415704      -1.057508       0.020174       0.063217       0.043371       0.079275       0.005832       0.033008       0.026085      -0.072775       0.057112      -0.060016       0.003580       0.056435              9.273702       9.331119       2.122363      -1.523853      10.760759       0.121284       7.729228           0.000001
          126              C       4.759781       7.756566       2.001634       0.640161      20.560230 0.24443762E+03  0.50650818E+04                                 7.084056                            5.670720      -0.127148       2.020155                    0.999708      22.312379      63.803503       0.599167       0.493332      -1.002160      -0.007595      -0.036470       0.023621       0.044110      -0.051769       0.058196      -0.030983       0.046997       0.010391      -0.059754      -0.040195       0.099949              8.030283       7.725849       2.603858      -2.281490       9.233452       0.833956       7.131548           0.000000
          127              C       6.970592       9.759103       3.194585      -0.275457      28.819156 0.46988735E+03  0.11346363E+05                                 8.247572                            7.218122      -0.240603       1.898693                    0.998107      31.320077      93.455677       0.610038       0.415801      -1.056847      -0.047529      -0.002655      -0.064946       0.080523       0.008505       0.039750      -0.032974       0.009271       0.063550      -0.054208      -0.002793       0.057001              8.843903       7.116054       0.100284       0.460196       7.415012       0.306315      12.000644          -0.000001
          128              C       6.717684      10.767630       4.303417       0.626450      20.954224 0.25322099E+03  0.52818722E+04                                 7.097101                            5.752134      -0.193879       1.996319                    0.999480      22.474410      64.014123       0.599278       0.489993      -1.006092      -0.023339       0.029501       0.026892       0.046241       0.016359      -0.041573      -0.062953      -0.116696       0.031375      -0.083400      -0.023330       0.106729              7.727430       8.800496      -0.658606       1.651619       5.232442       1.824014       9.149352           0.000001
          129              C       2.323057      13.052375       1.921339       0.086110      26.090230 0.34909353E+03  0.78021338E+04                                 7.755211                            6.326468       0.284591       2.107924                    0.999666      26.327630      74.827282       0.637415       0.429944      -1.051258       0.041577       0.007121       0.023679       0.048374       0.010380      -0.014566       0.029528       0.035698       0.040381      -0.045335       0.012426       0.032909              8.506617       8.872019      -0.483061       1.656566      10.870048      -2.394774       5.777785          -0.000000
          130              C       2.153978      14.318641       1.407070      -0.176774      32.939242 0.45733896E+03  0.10881310E+05                                 8.930796                            7.150898       0.230313       2.053718                    0.999473      29.406069      84.847521       0.613972       0.419290      -1.063130       0.002355       0.006887       0.020616       0.021863      -0.013470      -0.002375       0.003555       0.023789       0.018065      -0.021172       0.004911       0.016261              9.924907       9.575689       0.273211       1.660308      13.802452      -3.096667       6.396579           0.000000
          131              C       3.221022      15.219196       1.460600       0.111093      34.396335 0.39444858E+03  0.90000339E+04                                 9.279542                            6.665683      -0.052251       2.002411                    0.999196      25.806868      71.761931       0.635510       0.422406      -1.066374      -0.005169      -0.003251       0.000066       0.006106      -0.002460      -0.001879       0.003300      -0.013758       0.015829      -0.010058       0.001453       0.008606             11.445247       9.069350      -0.912419       1.804832      18.360350      -4.923095       6.906041           0.000000
          132              C       4.380419      14.792649       2.076193      -0.181284      32.197849 0.43452631E+03  0.10201400E+05                                 8.772174                            6.945784       0.173620       2.030682                    0.999593      29.375290      84.040472       0.626621       0.416349      -1.065600       0.005531      -0.010650      -0.001765       0.012130       0.015283       0.001401       0.007509       0.028599      -0.005860      -0.021995      -0.000682       0.022677              9.810058       9.095283      -1.922145       1.901506      14.114168      -3.464206       6.220724           0.000001
          133              C       4.445777      13.519378       2.601933       0.107551      25.050043 0.33149884E+03  0.73212004E+04                                 7.566435                            6.163510      -0.065373       1.996536                    0.999369      26.142224      74.106147       0.645357       0.429740      -1.050309      -0.043481      -0.009210      -0.007701       0.045108       0.001634      -0.008684       0.017468       0.066428       0.103292      -0.054041       0.013411       0.040629              8.287704       8.371183      -0.881619       1.420063      11.052437      -2.459646       5.439493           0.000001
          134              C       2.281853      14.246768      18.961036      -0.171852      33.865010 0.43696784E+03  0.10303809E+05                                 9.152808                            7.020282       0.058126       1.999174                    0.999237      29.435387      85.224152       0.614139       0.422952      -1.058253      -0.001595       0.013618       0.006457       0.015156       0.004494      -0.028594       0.012949       0.013123      -0.017989      -0.033555       0.001577       0.031978             10.512243       8.002518       0.608808       3.157649      14.846422      -2.791890       8.687789          -0.000000
          135              C       2.303165      15.513430      18.391326       0.109403      26.977935 0.32483229E+03  0.71329226E+04                                 7.962979                            6.105370       0.092334       2.054342                    0.999529      25.735682      72.588252       0.648189       0.430324      -1.050644       0.034797       0.016056       0.030584       0.049030      -0.024494      -0.022807       0.018046       0.067159       0.069108      -0.054561       0.000102       0.054459              9.180642       6.887896       1.390711       2.488064      13.215085      -1.292838       7.438945          -0.000000
          136              C       3.861816       0.745990       0.703535       0.090339      26.838106 0.32370360E+03  0.70872208E+04                                 7.887906                            6.058142       0.165058       2.071468                    0.999745      25.829021      72.252422       0.657983       0.425170      -1.056005      -0.031476      -0.014946      -0.043143       0.055457      -0.000889      -0.016810       0.035994       0.059202       0.009046      -0.054726       0.012674       0.042052              9.073990       6.641108       1.658767       1.811488      13.799758      -1.739171       6.781103           0.000001
          137              C       3.897337      17.620836       1.330599      -0.183925      32.693245 0.41788065E+03  0.96875465E+04                                 8.771175                            6.741319       0.299007       2.068010                    0.999843      28.966244      81.583636       0.647852       0.407820      -1.074194      -0.004995       0.004179      -0.005510       0.008531      -0.002611       0.014242       0.004865       0.032546       0.037592      -0.023907      -0.001731       0.025637             10.146797       6.407995       1.522222       1.647202      16.786003      -2.086032       7.246392           0.000001
          138              C       3.154243      16.565307       0.839272       0.114113      34.350664 0.37811467E+03  0.85353259E+04                                 9.257594                            6.510647      -0.008025       2.019399                    0.999270      25.499701      70.493899       0.645436       0.420394      -1.067809       0.005461       0.000513      -0.003110       0.006305      -0.001945      -0.019482      -0.004467       0.027624      -0.035456      -0.022714      -0.006303       0.029017             11.621334       7.135233      -0.289274       2.570495      19.442908      -4.130371       8.285860           0.000000
          139              C       1.149451       3.306483       1.009420       0.572122      22.755575 0.26293884E+03  0.55368044E+04                                 7.436828                            5.786510      -0.155966       1.993630                    0.999244      23.268793      66.605376       0.609104       0.477540      -1.012523       0.045568       0.003015      -0.047472       0.065872      -0.067822       0.013239      -0.037697      -0.061912      -0.168533      -0.068815      -0.042856       0.111672              8.518477       7.599668       2.570130      -1.354584       7.393825       1.198504      10.561939           0.000000
          140              C       0.497290       3.053845       2.345754      -0.136746      41.731087 0.52494701E+03  0.12875339E+05                                10.380220                            7.624540      -0.065459       1.955377                    0.999149      29.699065      85.855141       0.601340       0.415282      -1.070035      -0.018506      -0.034153       0.023002       0.045144       0.001915       0.003804      -0.007920       0.042864       0.001897      -0.024463       0.002658       0.021805             12.318538       7.031151       1.486485      -3.995760      15.147918       0.266930      14.776547          -0.000000
          141              C       0.244383       1.729147       2.666933      -0.086620      33.757868 0.43387976E+03  0.10239788E+05                                 9.183443                            7.035197       0.068857       1.999647                    0.999539      29.333919      85.700635       0.606695       0.427774      -1.052484      -0.010951       0.017112       0.016695       0.026296       0.002883       0.008613       0.023705      -0.010043      -0.037710      -0.028353       0.000567       0.027786             10.512224       6.146892       1.538063      -3.059328      12.706406      -0.877859      12.683374          -0.000001
          142              C      13.880088       1.371941       3.869443      -0.111038      34.212189 0.43418870E+03  0.10233551E+05                                 9.245508                            7.021088       0.027170       1.987426                    0.999435      29.294762      85.111951       0.610375       0.425757      -1.055309      -0.003165       0.016048      -0.015822       0.022757      -0.000396       0.013117      -0.001637       0.009317      -0.057619      -0.023805       0.004955       0.018849             10.573707       5.878580       0.976620      -3.222036      11.913628      -0.028836      13.928912          -0.000002
          143              C      13.580293       2.374750       4.783274       0.019634      38.279803 0.43107043E+03  0.10035482E+05                                 9.853080                            6.893704      -0.040234       1.994466                    0.999271      26.854506      74.919319       0.636396       0.413417      -1.074356       0.012012       0.025013      -0.040745       0.049297      -0.003960       0.011048       0.000470       0.004514      -0.050617      -0.020869       0.004965       0.015904             12.286252       7.177775       1.996021      -5.057437      12.870244      -2.024123      16.810736          -0.000001
          144              C      12.865616       2.023231       6.089020       0.576496      23.697016 0.25210865E+03  0.52228929E+04                                 7.596174                            5.608416      -0.084857       2.024649                    0.999369      22.495029      62.671265       0.631915       0.467869      -1.023625      -0.032439      -0.006119       0.043238       0.054399      -0.009181       0.079179       0.003249       0.108216      -0.049974      -0.068210      -0.043422       0.111632              9.108388       6.074131       0.794358      -3.961430       8.919681      -1.455589      12.331351          -0.000001
          145              C      13.828938       3.705596       4.483125      -0.207473      38.338989 0.48307916E+03  0.11724641E+05                                 9.990316                            7.425482      -0.097536       1.929290                    0.999201      31.264591      92.976132       0.589607       0.428018      -1.051129      -0.009315      -0.026228       0.004438       0.028185      -0.012816       0.018153       0.019887       0.044480      -0.060314      -0.042955       0.004067       0.038889             11.837053       6.741487       2.990022      -3.612433      14.722435      -3.780130      14.047238          -0.000003
          146              C       0.163395       4.069806       3.269144       0.137435      35.411193 0.40813737E+03  0.94438149E+04                                 9.495312                            6.833762      -0.072786       1.981832                    0.999629      26.727072      76.197216       0.616908       0.429086      -1.056386      -0.004419       0.039985      -0.000597       0.040233      -0.000856       0.018832      -0.002923      -0.077452      -0.054779      -0.043607      -0.004417       0.048024             11.601728       5.823450       1.697783      -2.675117      16.202071      -1.550294      12.779664          -0.000001
          147              C      13.837463       5.903929       1.730161      -0.257569      29.530381 0.45817706E+03  0.10957620E+05                                 8.377435                            7.113453      -0.216664       1.923110                    0.996725      30.236350      88.821625       0.618393       0.414151      -1.061412       0.034141      -0.034548       0.067135       0.082863       0.004750       0.018980      -0.006937       0.023572       0.161044      -0.040852      -0.018038       0.058890              9.498183       7.594225       0.123345       1.438195       9.803397      -2.736194      11.096927          -0.000002
          148              C       0.359470       6.979935       0.942508       0.641840      21.422915 0.24114131E+03  0.49719442E+04                                 7.226497                            5.604115      -0.006308       2.062869                    0.999606      22.033036      62.522780       0.608244       0.488398      -1.006278       0.021343       0.009814      -0.037061       0.043879      -0.024033      -0.019954       0.092271      -0.062472       0.102728      -0.069909      -0.052677       0.122586              8.370257       8.984468       0.859638       1.842251       7.928899      -3.391930       8.197405          -0.000000
          149              C       0.264274       6.414771       4.010915      -0.274864      30.216424 0.45669525E+03  0.10946911E+05                                 8.543158                            7.116474      -0.284187       1.890804                    0.997429      30.980128      92.028196       0.614478       0.415848      -1.057076       0.001209      -0.053068      -0.063530       0.082787       0.011235      -0.000298       0.030145      -0.056533      -0.003947      -0.031887      -0.016810       0.048696              9.759378       8.336090       1.130438       2.818972       9.361005       1.716763      11.581040          -0.000003
          150              C       1.405201       6.348262       4.993570       0.640181      20.322462 0.24193340E+03  0.49980664E+04                                 7.052851                            5.646772      -0.111051       2.033026                    0.999654      22.094814      62.993920       0.599879       0.494238      -1.002148       0.039637      -0.004773       0.016597       0.043236       0.037508       0.005645      -0.042595      -0.127146      -0.169306      -0.074810      -0.036661       0.111471              8.037091       8.341555      -0.038106       2.237883       4.751603       1.674256      11.018115          -0.000001
          151              C       4.015266       6.170901       9.633460       0.580991      22.410282 0.26818691E+03  0.56777819E+04                                 7.406863                            5.868432      -0.188066       1.981024                    0.999508      23.363080      67.151808       0.600796       0.481546      -1.009967      -0.048004       0.009850       0.003780       0.049149       0.076713       0.029348      -0.007426      -0.093927      -0.089279      -0.089459      -0.015844       0.105302              8.482828      10.920119      -3.092374      -0.789575       6.188623      -0.719003       8.339743           0.000001
          152              C       5.308221       5.442628       9.392576      -0.150265      39.295498 0.54788032E+03  0.13616791E+05                                10.067006                            7.845547      -0.174009       1.922843                    0.998735      30.211379      88.648423       0.584958       0.421301      -1.063488       0.023438      -0.024613       0.014064       0.036782      -0.020541       0.002993      -0.006590       0.001669      -0.000776      -0.020798      -0.001875       0.022673             11.731104      15.335431      -3.989471      -1.126064      10.632656      -2.818565       9.225224           0.000001
          153              C       5.542658       4.363629      10.241407      -0.075225      30.917968 0.42547003E+03  0.99922619E+04                                 8.665212                            6.968600       0.042068       1.993197                    0.999656      29.118481      84.862130       0.609337       0.428009      -1.052343       0.025809       0.016383      -0.001617       0.030613       0.016621      -0.001898      -0.006677       0.008144       0.077374      -0.030310       0.002871       0.027439              9.641221      11.931784      -3.608919      -0.249805       9.325510      -2.255163       7.666367           0.000001
          154              C       6.666534       3.579549      10.103758      -0.116183      30.690947 0.42617696E+03  0.10028609E+05                                 8.643974                            6.986005      -0.089773       1.950746                    0.999275      29.536208      86.603403       0.606117       0.429437      -1.049833       0.002984       0.031240       0.012394       0.033741       0.012854       0.006016      -0.001356      -0.012132       0.026451      -0.019806       0.007867       0.011939              9.519380      12.477805      -3.386631      -0.969494       8.839153      -1.644611       7.241180           0.000001
          155              C       7.581549       3.869273       9.128750       0.031987      37.119403 0.43502321E+03  0.10198230E+05                                 9.823707                            7.022187      -0.134577       1.967281                    0.999182      27.070540      76.952030       0.614653       0.425073      -1.061935      -0.021708       0.040235       0.006045       0.046116       0.015718       0.008799       0.008178      -0.023346       0.060484      -0.030032       0.002524       0.027508             12.498320      17.259021      -6.916887      -0.056797      12.157372      -2.521367       8.078566           0.000001
          156              C       8.853192       3.060827       9.023603       0.583955      23.320130 0.24920377E+03  0.51668601E+04                                 7.618257                            5.619796      -0.241735       1.973405                    0.999073      22.677411      63.973334       0.621607       0.475245      -1.015864       0.051231      -0.016189       0.000602       0.053731       0.046980       0.044109       0.063597      -0.036811       0.091573      -0.065728      -0.044561       0.110290              9.387780      12.932285      -4.974374      -0.583945       9.290612      -1.310984       5.940443           0.000001
          157              C       7.367004       4.938737       8.270361      -0.210916      36.857004 0.49814271E+03  0.12198184E+05                                 9.799243                            7.566399      -0.213180       1.897388                    0.998267      31.415246      94.212463       0.580375       0.430979      -1.048048       0.001788      -0.018156       0.010231       0.020917       0.021853       0.005136       0.015370       0.009790       0.079054      -0.036875       0.002154       0.034720             11.626362      13.251797      -5.972190       1.533510      12.568284      -3.860818       9.059005           0.000001
          158              C       6.248810       5.760830       8.394627       0.148899      32.430959 0.41087602E+03  0.95845205E+04                                 9.252954                            7.102390      -0.245788       1.926916                    0.999166      27.362714      79.988457       0.570318       0.460394      -1.031298       0.004503       0.021661      -0.024533       0.033035      -0.002267      -0.009390      -0.020337      -0.050096       0.051368      -0.036035      -0.001483       0.037518             10.965991      11.329487      -3.510583      -0.116571      11.992527      -4.246399       9.575960           0.000001
          159              C       5.862345       8.179734       8.178596      -0.261098      29.340462 0.47677922E+03  0.11548225E+05                                 8.358663                            7.270011      -0.332438       1.876041                    0.997209      31.043835      92.602465       0.608309       0.415704      -1.057508       0.020174      -0.063217      -0.043371       0.079275      -0.005832      -0.033008       0.026085      -0.072775       0.057112      -0.060016       0.003580       0.056435              9.273702       9.331119      -2.122363       1.523853      10.760759       0.121284       7.729229           0.000001
          160              C       4.759781       9.014008       7.557267       0.640161      20.560230 0.24443763E+03  0.50650818E+04                                 7.084055                            5.670719      -0.127148       2.020155                    0.999708      22.312379      63.803501       0.599167       0.493332      -1.002160      -0.007595       0.036470      -0.023621       0.044110       0.051769      -0.058196      -0.030983       0.046997       0.010391      -0.059754      -0.040195       0.099949              8.030282       7.725848      -2.603857       2.281490       9.233451       0.833956       7.131548           0.000000
          161              C       6.970592       7.011471       6.364316      -0.275457      28.819157 0.46988739E+03  0.11346364E+05                                 8.247572                            7.218122      -0.240604       1.898692                    0.998107      31.320077      93.455679       0.610039       0.415801      -1.056847      -0.047529       0.002655       0.064945       0.080523      -0.008505      -0.039750      -0.032974       0.009271       0.063550      -0.054208      -0.002793       0.057001              8.843904       7.116054      -0.100284      -0.460196       7.415012       0.306316      12.000644          -0.000000
          162              C       6.717684       6.002944       5.255484       0.626450      20.954221 0.25322094E+03  0.52818712E+04                                 7.097101                            5.752134      -0.193880       1.996319                    0.999480      22.474409      64.014127       0.599278       0.489993      -1.006092      -0.023339      -0.029501      -0.026891       0.046241      -0.016359       0.041573      -0.062953      -0.116696       0.031375      -0.083400      -0.023330       0.106729              7.727430       8.800496       0.658606      -1.651619       5.232442       1.824014       9.149352           0.000001
          163              C       2.323057       3.718199       7.637562       0.086110      26.090229 0.34909351E+03  0.78021331E+04                                 7.755211                            6.326468       0.284592       2.107924                    0.999666      26.327629      74.827280       0.637415       0.429944      -1.051258       0.041577      -0.007121      -0.023679       0.048374      -0.010380       0.014566       0.029528       0.035698       0.040381      -0.045335       0.012426       0.032909              8.506617       8.872019       0.483061      -1.656567      10.870047      -2.394774       5.777785          -0.000001
          164              C       2.153978       2.451933       8.151831      -0.176774      32.939242 0.45733897E+03  0.10881310E+05                                 8.930796                            7.150898       0.230313       2.053718                    0.999473      29.406069      84.847523       0.613972       0.419290      -1.063130       0.002355      -0.006887      -0.020616       0.021863       0.013470       0.002375       0.003555       0.023789       0.018065      -0.021172       0.004911       0.016261              9.924907       9.575689      -0.273211      -1.660308      13.802453      -3.096667       6.396579          -0.000000
          165              C       3.221022       1.551378       8.098301       0.111093      34.396335 0.39444858E+03  0.90000339E+04                                 9.279542                            6.665683      -0.052251       2.002411                    0.999196      25.806868      71.761931       0.635510       0.422406      -1.066374      -0.005169       0.003251      -0.000066       0.006106       0.002460       0.001879       0.003300      -0.013758       0.015829      -0.010058       0.001453       0.008606             11.445248       9.069350       0.912419      -1.804832      18.360350      -4.923095       6.906042           0.000000
          166              C       4.380419       1.977925       7.482708      -0.181284      32.197849 0.43452631E+03  0.10201400E+05                                 8.772174                            6.945784       0.173620       2.030682                    0.999593      29.375290      84.040472       0.626621       0.416349      -1.065600       0.005531       0.010650       0.001765       0.012130      -0.015283      -0.001401       0.007509       0.028599      -0.005860      -0.021995      -0.000682       0.022677              9.810058       9.095283       1.922145      -1.901506      14.114168      -3.464207       6.220724           0.000001
          167              C       4.445777       3.251196       6.956968       0.107551      25.050046 0.33149886E+03  0.73212012E+04                                 7.566435                            6.163510      -0.065373       1.996536                    0.999369      26.142226      74.106156       0.645357       0.429740      -1.050309      -0.043481       0.009210       0.007701       0.045108      -0.001634       0.008684       0.017468       0.066428       0.103292      -0.054041       0.013411       0.040629              8.287705       8.371184       0.881620      -1.420063      11.052437      -2.459646       5.439493           0.000001
          168              C       2.281853      -0.107246       9.715667      -0.171852      33.865009 0.43696782E+03  0.10303809E+05                                 9.152808                            7.020283       0.058126       1.999174                    0.999237      29.435386      85.224152       0.614139       0.422952      -1.058253      -0.001595      -0.013618      -0.006457       0.015156      -0.004494       0.028594       0.012949       0.013123      -0.017989      -0.033555       0.001577       0.031978             10.512243       8.002518      -0.608808      -3.157649      14.846423      -2.791891       8.687789          -0.000000
          169              C       2.303165      -1.373908      10.285377       0.109403      26.977937 0.32483231E+03  0.71329234E+04                                 7.962979                            6.105370       0.092334       2.054342                    0.999529      25.735683      72.588257       0.648189       0.430324      -1.050644       0.034797      -0.016056      -0.030584       0.049030       0.024494       0.022807       0.018046       0.067159       0.069108      -0.054561       0.000102       0.054459              9.180643       6.887897      -1.390711      -2.488064      13.215086      -1.292838       7.438946          -0.000000
          170              C       3.861816      16.024584       8.855366       0.090339      26.838105 0.32370358E+03  0.70872202E+04                                 7.887906                            6.058142       0.165058       2.071468                    0.999745      25.829020      72.252420       0.657983       0.425170      -1.056005      -0.031476       0.014946       0.043143       0.055457       0.000889       0.016810       0.035994       0.059202       0.009046      -0.054726       0.012674       0.042052              9.073989       6.641108      -1.658768      -1.811488      13.799758      -1.739171       6.781103           0.000002
          171              C       3.897337      -0.850262       8.228302      -0.183925      32.693246 0.41788067E+03  0.96875472E+04                                 8.771175                            6.741319       0.299007       2.068010                    0.999843      28.966244      81.583636       0.647852       0.407820      -1.074194      -0.004995      -0.004179       0.005510       0.008531       0.002611      -0.014242       0.004865       0.032546       0.037592      -0.023907      -0.001731       0.025637             10.146798       6.407995      -1.522223      -1.647201      16.786006      -2.086032       7.246392           0.000002
          172              C       3.154243       0.205267       8.719629       0.114113      34.350665 0.37811467E+03  0.85353259E+04                                 9.257594                            6.510647      -0.008025       2.019399                    0.999270      25.499701      70.493899       0.645436       0.420394      -1.067809       0.005461      -0.000512       0.003110       0.006305       0.001945       0.019482      -0.004467       0.027624      -0.035456      -0.022714      -0.006303       0.029017             11.621334       7.135233       0.289274      -2.570495      19.442909      -4.130372       8.285860           0.000000
          173              C      13.058849       1.990957      10.568321       0.572122      22.755574 0.26293878E+03  0.55368030E+04                                 7.436828                            5.786510      -0.155966       1.993630                    0.999244      23.268793      66.605376       0.609104       0.477540      -1.012523      -0.045568       0.003015      -0.047472       0.065872       0.067822      -0.013239      -0.037697      -0.061912      -0.168533      -0.068815      -0.042856       0.111672              8.518477       7.599666      -2.570130       1.354584       7.393824       1.198504      10.561941           0.000000
          174              C      13.711009       1.738319      11.904655      -0.136746      41.731089 0.52494706E+03  0.12875340E+05                                10.380220                            7.624541      -0.065459       1.955377                    0.999149      29.699065      85.855141       0.601340       0.415282      -1.070035       0.018506      -0.034153       0.023002       0.045144      -0.001915      -0.003804      -0.007920       0.042864       0.001897      -0.024463       0.002658       0.021805             12.318538       7.031153      -1.486486       3.995764      15.147912       0.266928      14.776551          -0.000000
          175              C      13.963917       0.413621      12.225834      -0.086620      33.757870 0.43387981E+03  0.10239790E+05                                 9.183443                            7.035198       0.068857       1.999647                    0.999539      29.333919      85.700634       0.606695       0.427774      -1.052484       0.010951       0.017112       0.016695       0.026296      -0.002883      -0.008613       0.023705      -0.010043      -0.037710      -0.028353       0.000567       0.027786             10.512224       6.146893      -1.538065       3.059329      12.706404      -0.877860      12.683376          -0.000000
          176              C       0.328212       0.056415      13.428344      -0.111038      34.212189 0.43418869E+03  0.10233551E+05                                 9.245509                            7.021088       0.027170       1.987426                    0.999435      29.294761      85.111948       0.610375       0.425757      -1.055309       0.003165       0.016048      -0.015822       0.022757       0.000396      -0.013117      -0.001637       0.009317      -0.057619      -0.023805       0.004955       0.018849             10.573707       5.878581      -0.976620       3.222036      11.913627      -0.028835      13.928913          -0.000001
          177              C       0.628007       1.059224      14.342175       0.019634      38.279804 0.43107043E+03  0.10035482E+05                                 9.853080                            6.893704      -0.040234       1.994466                    0.999271      26.854506      74.919317       0.636397       0.413417      -1.074356      -0.012012       0.025013      -0.040745       0.049297       0.003960      -0.011048       0.000470       0.004514      -0.050617      -0.020869       0.004965       0.015904             12.286252       7.177775      -1.996021       5.057436      12.870244      -2.024123      16.810736          -0.000001
          178              C       1.342684       0.707705      15.647921       0.576496      23.697016 0.25210866E+03  0.52228929E+04                                 7.596174                            5.608416      -0.084857       2.024649                    0.999369      22.495029      62.671264       0.631915       0.467869      -1.023625       0.032439      -0.006119       0.043238       0.054399       0.009181      -0.079179       0.003249       0.108216      -0.049974      -0.068210      -0.043422       0.111632              9.108388       6.074131      -0.794358       3.961430       8.919681      -1.455589      12.331351          -0.000000
          179              C       0.379362       2.390070      14.042026      -0.207473      38.338990 0.48307916E+03  0.11724641E+05                                 9.990316                            7.425482      -0.097536       1.929290                    0.999201      31.264591      92.976131       0.589607       0.428018      -1.051129       0.009315      -0.026228       0.004438       0.028185       0.012816      -0.018153       0.019887       0.044480      -0.060314      -0.042955       0.004067       0.038889             11.837053       6.741487      -2.990023       3.612434      14.722436      -3.780130      14.047237          -0.000002
          180              C      14.044905       2.754280      12.828045       0.137435      35.411194 0.40813743E+03  0.94438167E+04                                 9.495312                            6.833763      -0.072786       1.981832                    0.999629      26.727072      76.197216       0.616908       0.429086      -1.056386       0.004419       0.039985      -0.000597       0.040233       0.000856      -0.018832      -0.002923      -0.077452      -0.054779      -0.043607      -0.004417       0.048024             11.601728       5.823450      -1.697782       2.675118      16.202069      -1.550296      12.779665          -0.000001
          181              C       0.370837       4.588403      11.289062      -0.257569      29.530383 0.45817710E+03  0.10957621E+05                                 8.377435                            7.113454      -0.216664       1.923110                    0.996725      30.236351      88.821627       0.618393       0.414151      -1.061412      -0.034141      -0.034548       0.067135       0.082863      -0.004750      -0.018980      -0.006937       0.023572       0.161044      -0.040852      -0.018038       0.058890              9.498183       7.594225      -0.123345      -1.438196       9.803397      -2.736194      11.096927          -0.000002
          182              C      13.848830       5.664409      10.501409       0.641840      21.422915 0.24114131E+03  0.49719442E+04                                 7.226497                            5.604115      -0.006308       2.062869                    0.999606      22.033036      62.522780       0.608244       0.488398      -1.006278      -0.021343       0.009814      -0.037061       0.043879       0.024033       0.019954       0.092271      -0.062472       0.102728      -0.069909      -0.052677       0.122586              8.370257       8.984468      -0.859638      -1.842251       7.928899      -3.391929       8.197405          -0.000000
          183              C      13.944026       5.099245      13.569816      -0.274864      30.216420 0.45669518E+03  0.10946909E+05                                 8.543157                            7.116474      -0.284187       1.890804                    0.997429      30.980126      92.028190       0.614478       0.415848      -1.057076      -0.001209      -0.053068      -0.063530       0.082787      -0.011235       0.000298       0.030145      -0.056533      -0.003947      -0.031887      -0.016810       0.048696              9.759377       8.336089      -1.130438      -2.818972       9.361004       1.716763      11.581039          -0.000003
          184              C      12.803099       5.032736      14.552471       0.640181      20.322462 0.24193340E+03  0.49980664E+04                                 7.052851                            5.646772      -0.111051       2.033026                    0.999654      22.094814      62.993921       0.599879       0.494238      -1.002148      -0.039637      -0.004773       0.016597       0.043236      -0.037508      -0.005645      -0.042595      -0.127146      -0.169306      -0.074810      -0.036661       0.111471              8.037091       8.341555       0.038106      -2.237884       4.751603       1.674256      11.018115          -0.000001
          185              C      10.193034       7.486427       0.074559       0.580991      22.410284 0.26818694E+03  0.56777826E+04                                 7.406863                            5.868432      -0.188066       1.981024                    0.999508      23.363081      67.151808       0.600796       0.481546      -1.009967       0.048004       0.009850       0.003780       0.049149      -0.076713      -0.029348      -0.007426      -0.093927      -0.089279      -0.089459      -0.015844       0.105302              8.482828      10.920119       3.092374       0.789575       6.188623      -0.719004       8.339743           0.000001
          186              C       8.900079       4.127102      18.951477      -0.150265      39.295498 0.54788031E+03  0.13616791E+05                                10.067006                            7.845547      -0.174009       1.922843                    0.998735      30.211379      88.648423       0.584958       0.421301      -1.063488      -0.023438      -0.024613       0.014064       0.036782       0.020541      -0.002993      -0.006590       0.001669      -0.000776      -0.020798      -0.001875       0.022673             11.731104      15.335431       3.989471       1.126065      10.632656      -2.818565       9.225224           0.000001
          187              C       8.665642       5.679155       0.682506      -0.075225      30.917970 0.42547008E+03  0.99922633E+04                                 8.665212                            6.968600       0.042068       1.993197                    0.999656      29.118483      84.862137       0.609337       0.428009      -1.052343      -0.025809       0.016383      -0.001617       0.030613      -0.016621       0.001898      -0.006677       0.008144       0.077374      -0.030310       0.002871       0.027439              9.641221      11.931785       3.608918       0.249805       9.325510      -2.255163       7.666368           0.000001
          188              C       7.541766       4.895075       0.544857      -0.116183      30.690947 0.42617697E+03  0.10028609E+05                                 8.643974                            6.986005      -0.089773       1.950746                    0.999275      29.536208      86.603401       0.606117       0.429437      -1.049833      -0.002984       0.031240       0.012394       0.033741      -0.012854      -0.006016      -0.001356      -0.012132       0.026451      -0.019806       0.007867       0.011939              9.519379      12.477804       3.386630       0.969494       8.839153      -1.644611       7.241180           0.000002
          189              C       6.626751       2.553747      18.687651       0.031987      37.119401 0.43502321E+03  0.10198230E+05                                 9.823707                            7.022187      -0.134576       1.967281                    0.999182      27.070540      76.952029       0.614653       0.425073      -1.061935       0.021708       0.040235       0.006045       0.046116      -0.015718      -0.008799       0.008178      -0.023346       0.060484      -0.030032       0.002524       0.027508             12.498319      17.259020       6.916886       0.056797      12.157371      -2.521366       8.078566           0.000001
          190              C       5.355108       1.745301      18.582504       0.583955      23.320130 0.24920378E+03  0.51668603E+04                                 7.618257                            5.619796      -0.241735       1.973405                    0.999073      22.677411      63.973331       0.621608       0.475245      -1.015864      -0.051231      -0.016189       0.000602       0.053731      -0.046980      -0.044109       0.063597      -0.036811       0.091573      -0.065728      -0.044561       0.110290              9.387779      12.932284       4.974373       0.583946       9.290611      -1.310984       5.940442           0.000001
          191              C       6.841296       3.623211      17.829262      -0.210916      36.857002 0.49814269E+03  0.12198184E+05                                 9.799243                            7.566399      -0.213180       1.897388                    0.998267      31.415246      94.212466       0.580375       0.430979      -1.048048      -0.001788      -0.018156       0.010231       0.020917      -0.021853      -0.005136       0.015370       0.009790       0.079054      -0.036875       0.002154       0.034721             11.626362      13.251797       5.972189      -1.533509      12.568284      -3.860817       9.059005           0.000001
          192              C       7.959490       4.445304      17.953528       0.148899      32.430957 0.41087602E+03  0.95845205E+04                                 9.252954                            7.102390      -0.245788       1.926916                    0.999166      27.362714      79.988457       0.570318       0.460394      -1.031298      -0.004503       0.021661      -0.024533       0.033035       0.002267       0.009390      -0.020337      -0.050096       0.051368      -0.036035      -0.001483       0.037518             10.965991      11.329486       3.510582       0.116571      11.992526      -4.246398       9.575960           0.000001
          193              C       8.345955       6.864208      17.737497      -0.261098      29.340462 0.47677935E+03  0.11548229E+05                                 8.358664                            7.270013      -0.332438       1.876041                    0.997209      31.043836      92.602469       0.608309       0.415704      -1.057508      -0.020174      -0.063217      -0.043371       0.079275       0.005832       0.033008       0.026085      -0.072775       0.057112      -0.060016       0.003580       0.056435              9.273702       9.331120       2.122361      -1.523852      10.760758       0.121286       7.729229           0.000001
          194              C       9.448520       7.698482      17.116168       0.640161      20.560223 0.24443755E+03  0.50650799E+04                                 7.084054                            5.670719      -0.127148       2.020155                    0.999708      22.312379      63.803502       0.599167       0.493332      -1.002160       0.007595       0.036470      -0.023621       0.044110      -0.051769       0.058196      -0.030983       0.046997       0.010391      -0.059754      -0.040195       0.099949              8.030280       7.725843       2.603852      -2.281488       9.233449       0.833960       7.131548           0.000001
          195              C       7.237708       5.695945      15.923217      -0.275457      28.819157 0.46988738E+03  0.11346364E+05                                 8.247573                            7.218122      -0.240604       1.898692                    0.998107      31.320077      93.455680       0.610038       0.415801      -1.056847       0.047529       0.002655       0.064945       0.080523       0.008505       0.039750      -0.032974       0.009271       0.063550      -0.054208      -0.002793       0.057001              8.843904       7.116054       0.100284       0.460197       7.415012       0.306315      12.000645           0.000000
          196              C       7.490616       4.687418      14.814385       0.626450      20.954214 0.25322084E+03  0.52818686E+04                                 7.097100                            5.752133      -0.193880       1.996319                    0.999480      22.474404      64.014109       0.599278       0.489993      -1.006092       0.023339      -0.029501      -0.026891       0.046241       0.016359      -0.041573      -0.062953      -0.116695       0.031375      -0.083400      -0.023330       0.106729              7.727429       8.800495      -0.658606       1.651619       5.232441       1.824013       9.149350           0.000001
          197              C      11.885243       2.402673      17.196463       0.086110      26.090230 0.34909353E+03  0.78021338E+04                                 7.755210                            6.326468       0.284592       2.107924                    0.999666      26.327630      74.827281       0.637415       0.429944      -1.051258      -0.041577      -0.007121      -0.023679       0.048374       0.010380      -0.014566       0.029528       0.035698       0.040381      -0.045335       0.012426       0.032909              8.506617       8.872019      -0.483060       1.656566      10.870047      -2.394774       5.777785          -0.000000
          198              C      12.054322       1.136407      17.710732      -0.176774      32.939242 0.45733896E+03  0.10881310E+05                                 8.930796                            7.150898       0.230313       2.053718                    0.999473      29.406069      84.847523       0.613972       0.419290      -1.063130      -0.002355      -0.006887      -0.020616       0.021863      -0.013470      -0.002375       0.003555       0.023789       0.018065      -0.021172       0.004911       0.016261              9.924907       9.575689       0.273211       1.660308      13.802453      -3.096667       6.396579           0.000000
          199              C      10.987278       0.235852      17.657202       0.111093      34.396335 0.39444858E+03  0.90000339E+04                                 9.279542                            6.665683      -0.052251       2.002411                    0.999196      25.806868      71.761930       0.635510       0.422406      -1.066374       0.005169       0.003251      -0.000066       0.006106      -0.002460      -0.001879       0.003300      -0.013758       0.015829      -0.010058       0.001453       0.008606             11.445247       9.069350      -0.912419       1.804832      18.360349      -4.923095       6.906041           0.000001
          200              C       9.827881       0.662399      17.041609      -0.181284      32.197849 0.43452630E+03  0.10201400E+05                                 8.772174                            6.945783       0.173620       2.030682                    0.999593      29.375290      84.040469       0.626621       0.416349      -1.065600      -0.005531       0.010650       0.001765       0.012130       0.015283       0.001401       0.007509       0.028599      -0.005860      -0.021995      -0.000682       0.022677              9.810058       9.095282      -1.922145       1.901506      14.114167      -3.464206       6.220724           0.000001
          201              C       9.762523       1.935670      16.515869       0.107551      25.050044 0.33149884E+03  0.73212006E+04                                 7.566435                            6.163510      -0.065373       1.996536                    0.999369      26.142225      74.106151       0.645357       0.429740      -1.050309       0.043481       0.009210       0.007701       0.045108       0.001634      -0.008684       0.017468       0.066428       0.103292      -0.054041       0.013411       0.040629              8.287704       8.371183      -0.881619       1.420063      11.052437      -2.459646       5.439493           0.000001
          202              C      11.926447       1.208280       0.156766      -0.171852      33.865010 0.43696783E+03  0.10303809E+05                                 9.152808                            7.020282       0.058126       1.999174                    0.999237      29.435387      85.224153       0.614139       0.422952      -1.058253       0.001595      -0.013618      -0.006457       0.015156       0.004494      -0.028594       0.012949       0.013123      -0.017989      -0.033555       0.001577       0.031978             10.512243       8.002518       0.608809       3.157649      14.846423      -2.791890       8.687789          -0.000000
          203              C      11.905135      -0.058382       0.726476       0.109403      26.977938 0.32483232E+03  0.71329236E+04                                 7.962980                            6.105371       0.092334       2.054342                    0.999529      25.735683      72.588261       0.648189       0.430325      -1.050644      -0.034797      -0.016056      -0.030584       0.049030      -0.024494      -0.022807       0.018046       0.067159       0.069108      -0.054561       0.000102       0.054459              9.180644       6.887897       1.390711       2.488064      13.215088      -1.292838       7.438946          -0.000000
          204              C      10.346484      14.709058      18.414267       0.090339      26.838106 0.32370360E+03  0.70872209E+04                                 7.887906                            6.058142       0.165058       2.071468                    0.999745      25.829021      72.252422       0.657983       0.425170      -1.056005       0.031476       0.014946       0.043143       0.055457      -0.000889      -0.016810       0.035994       0.059202       0.009046      -0.054726       0.012674       0.042052              9.073989       6.641108       1.658767       1.811488      13.799758      -1.739171       6.781103           0.000001
          205              C      10.310963      -2.165788      17.787203      -0.183925      32.693244 0.41788063E+03  0.96875460E+04                                 8.771175                            6.741319       0.299007       2.068010                    0.999843      28.966243      81.583633       0.647852       0.407820      -1.074194       0.004995      -0.004179       0.005510       0.008531      -0.002611       0.014242       0.004865       0.032547       0.037592      -0.023907      -0.001731       0.025637             10.146797       6.407995       1.522222       1.647202      16.786004      -2.086031       7.246392           0.000001
          206              C      11.054057      -1.110259      18.278530       0.114113      34.350665 0.37811467E+03  0.85353259E+04                                 9.257594                            6.510647      -0.008025       2.019399                    0.999270      25.499701      70.493899       0.645436       0.420394      -1.067809      -0.005461      -0.000512       0.003110       0.006305      -0.001945      -0.019482      -0.004467       0.027624      -0.035456      -0.022714      -0.006303       0.029017             11.621334       7.135233      -0.289274       2.570495      19.442908      -4.130372       8.285860           0.000001
          207              C      13.058849      12.148565      18.108382       0.572122      22.755574 0.26293878E+03  0.55368030E+04                                 7.436828                            5.786509      -0.155966       1.993630                    0.999244      23.268793      66.605375       0.609104       0.477540      -1.012523      -0.045568      -0.003015       0.047472       0.065872      -0.067822       0.013239      -0.037697      -0.061912      -0.168533      -0.068815      -0.042856       0.111672              8.518477       7.599666       2.570130      -1.354584       7.393824       1.198504      10.561941           0.000000
          208              C      13.711009      12.401203      16.772048      -0.136746      41.731089 0.52494706E+03  0.12875340E+05                                10.380220                            7.624541      -0.065459       1.955377                    0.999149      29.699065      85.855143       0.601340       0.415282      -1.070035       0.018506       0.034153      -0.023002       0.045144       0.001915       0.003804      -0.007920       0.042864       0.001897      -0.024463       0.002658       0.021805             12.318539       7.031153       1.486486      -3.995764      15.147913       0.266928      14.776551          -0.000000
          209              C      13.963917      13.725901      16.450869      -0.086620      33.757870 0.43387981E+03  0.10239790E+05                                 9.183443                            7.035198       0.068857       1.999647                    0.999539      29.333919      85.700635       0.606695       0.427774      -1.052484       0.010951      -0.017112      -0.016695       0.026296       0.002883       0.008613       0.023705      -0.010043      -0.037710      -0.028353       0.000567       0.027786             10.512225       6.146893       1.538065      -3.059329      12.706405      -0.877860      12.683376          -0.000001
          210              C       0.328212      14.083107      15.248359      -0.111038      34.212190 0.43418871E+03  0.10233551E+05                                 9.245508                            7.021088       0.027170       1.987426                    0.999435      29.294762      85.111949       0.610375       0.425757      -1.055309       0.003165      -0.016048       0.015822       0.022757      -0.000396       0.013117      -0.001637       0.009317      -0.057619      -0.023805       0.004955       0.018849             10.573707       5.878580       0.976620      -3.222036      11.913627      -0.028835      13.928912          -0.000001
          211              C       0.628007      13.080298      14.334528       0.019634      38.279804 0.43107043E+03  0.10035482E+05                                 9.853080                            6.893704      -0.040234       1.994466                    0.999271      26.854506      74.919317       0.636397       0.413417      -1.074356      -0.012012      -0.025013       0.040745       0.049297      -0.003960       0.011048       0.000470       0.004514      -0.050617      -0.020869       0.004965       0.015904             12.286252       7.177775       1.996020      -5.057436      12.870244      -2.024122      16.810735          -0.000001
          212              C       1.342684      13.431817      13.028782       0.576496      23.697015 0.25210865E+03  0.52228927E+04                                 7.596173                            5.608416      -0.084857       2.024649                    0.999369      22.495028      62.671258       0.631915       0.467869      -1.023625       0.032439       0.006119      -0.043238       0.054399      -0.009181       0.079179       0.003249       0.108216      -0.049974      -0.068210      -0.043422       0.111632              9.108387       6.074130       0.794358      -3.961429       8.919681      -1.455589      12.331350          -0.000000
          213              C       0.379362      11.749452      14.634677      -0.207473      38.338989 0.48307915E+03  0.11724641E+05                                 9.990316                            7.425482      -0.097536       1.929290                    0.999201      31.264591      92.976129       0.589607       0.428018      -1.051129       0.009315       0.026228      -0.004438       0.028185      -0.012816       0.018153       0.019887       0.044480      -0.060314      -0.042955       0.004067       0.038889             11.837053       6.741487       2.990023      -3.612433      14.722435      -3.780130      14.047237          -0.000002
          214              C      14.044905      11.385242      15.848658       0.137435      35.411194 0.40813743E+03  0.94438167E+04                                 9.495312                            6.833763      -0.072786       1.981832                    0.999629      26.727072      76.197216       0.616908       0.429086      -1.056386       0.004419      -0.039985       0.000597       0.040233      -0.000856       0.018832      -0.002923      -0.077452      -0.054779      -0.043607      -0.004417       0.048024             11.601728       5.823450       1.697782      -2.675118      16.202069      -1.550295      12.779665          -0.000001
          215              C       0.370837       9.551119      17.387641      -0.257569      29.530381 0.45817706E+03  0.10957620E+05                                 8.377435                            7.113453      -0.216664       1.923110                    0.996725      30.236350      88.821625       0.618393       0.414151      -1.061412      -0.034141       0.034548      -0.067135       0.082863       0.004750       0.018980      -0.006937       0.023572       0.161044      -0.040852      -0.018038       0.058890              9.498183       7.594225       0.123345       1.438195       9.803397      -2.736194      11.096927          -0.000002
          216              C      13.848830       8.475113      18.175294       0.641840      21.422915 0.24114131E+03  0.49719441E+04                                 7.226497                            5.604115      -0.006308       2.062869                    0.999606      22.033036      62.522781       0.608244       0.488398      -1.006278      -0.021343      -0.009814       0.037061       0.043879      -0.024033      -0.019954       0.092271      -0.062471       0.102728      -0.069909      -0.052677       0.122586              8.370258       8.984468       0.859638       1.842251       7.928899      -3.391930       8.197405          -0.000000
          217              C      13.944026       9.040277      15.106887      -0.274864      30.216422 0.45669522E+03  0.10946910E+05                                 8.543158                            7.116474      -0.284187       1.890804                    0.997429      30.980127      92.028194       0.614478       0.415848      -1.057076      -0.001209       0.053068       0.063530       0.082787       0.011235      -0.000298       0.030145      -0.056533      -0.003947      -0.031887      -0.016810       0.048696              9.759378       8.336090       1.130438       2.818972       9.361004       1.716763      11.581039          -0.000003
          218              C      12.803099       9.106786      14.124232       0.640181      20.322462 0.24193341E+03  0.49980665E+04                                 7.052851                            5.646772      -0.111051       2.033026                    0.999654      22.094814      62.993919       0.599879       0.494238      -1.002148      -0.039637       0.004773      -0.016597       0.043236       0.037508       0.005645      -0.042595      -0.127146      -0.169306      -0.074810      -0.036661       0.111471              8.037091       8.341555      -0.038106       2.237883       4.751603       1.674256      11.018115          -0.000001
          219              C      10.193034       9.284147       9.484342       0.580991      22.410284 0.26818693E+03  0.56777825E+04                                 7.406863                            5.868432      -0.188066       1.981024                    0.999508      23.363081      67.151809       0.600796       0.481546      -1.009967       0.048004      -0.009850      -0.003780       0.049149       0.076713       0.029348      -0.007426      -0.093927      -0.089279      -0.089459      -0.015844       0.105302              8.482828      10.920119      -3.092374      -0.789575       6.188623      -0.719004       8.339743           0.000001
          220              C       8.900079      10.012420       9.725226      -0.150265      39.295498 0.54788032E+03  0.13616791E+05                                10.067005                            7.845547      -0.174009       1.922843                    0.998735      30.211379      88.648422       0.584958       0.421301      -1.063488      -0.023438       0.024613      -0.014064       0.036782      -0.020541       0.002993      -0.006590       0.001669      -0.000776      -0.020798      -0.001875       0.022673             11.731104      15.335431      -3.989471      -1.126065      10.632656      -2.818565       9.225224           0.000001
          221              C       8.665642      11.091419       8.876395      -0.075225      30.917969 0.42547006E+03  0.99922626E+04                                 8.665212                            6.968600       0.042068       1.993197                    0.999656      29.118482      84.862132       0.609337       0.428009      -1.052343      -0.025809      -0.016383       0.001617       0.030613       0.016621      -0.001898      -0.006677       0.008144       0.077374      -0.030310       0.002871       0.027439              9.641221      11.931785      -3.608919      -0.249805       9.325510      -2.255163       7.666367           0.000000
          222              C       7.541766      11.875499       9.014044      -0.116183      30.690947 0.42617697E+03  0.10028610E+05                                 8.643974                            6.986005      -0.089773       1.950746                    0.999275      29.536209      86.603408       0.606117       0.429437      -1.049833      -0.002984      -0.031240      -0.012394       0.033741       0.012854       0.006016      -0.001356      -0.012132       0.026451      -0.019806       0.007867       0.011939              9.519380      12.477805      -3.386631      -0.969494       8.839154      -1.644611       7.241181           0.000001
          223              C       6.626751      11.585775       9.989052       0.031987      37.119403 0.43502324E+03  0.10198231E+05                                 9.823707                            7.022187      -0.134577       1.967281                    0.999182      27.070541      76.952033       0.614653       0.425073      -1.061935       0.021708      -0.040235      -0.006045       0.046116       0.015718       0.008799       0.008178      -0.023346       0.060484      -0.030032       0.002524       0.027508             12.498320      17.259021      -6.916887      -0.056797      12.157372      -2.521367       8.078566           0.000001
          224              C       5.355108      12.394221      10.094199       0.583955      23.320131 0.24920380E+03  0.51668607E+04                                 7.618257                            5.619796      -0.241735       1.973405                    0.999073      22.677412      63.973336       0.621607       0.475245      -1.015864      -0.051231       0.016189      -0.000602       0.053731       0.046980       0.044109       0.063597      -0.036811       0.091573      -0.065728      -0.044561       0.110290              9.387780      12.932285      -4.974374      -0.583946       9.290612      -1.310984       5.940443           0.000001
          225              C       6.841296      10.516311      10.847441      -0.210916      36.857003 0.49814272E+03  0.12198185E+05                                 9.799243                            7.566399      -0.213180       1.897388                    0.998267      31.415246      94.212463       0.580375       0.430979      -1.048048      -0.001788       0.018156      -0.010231       0.020917       0.021853       0.005136       0.015370       0.009790       0.079054      -0.036875       0.002154       0.034721             11.626362      13.251797      -5.972189       1.533509      12.568284      -3.860817       9.059005           0.000001
          226              C       7.959490       9.694218      10.723175       0.148899      32.430958 0.41087602E+03  0.95845204E+04                                 9.252954                            7.102390      -0.245788       1.926916                    0.999166      27.362714      79.988457       0.570318       0.460394      -1.031298      -0.004503      -0.021661       0.024533       0.033035      -0.002267      -0.009390      -0.020337      -0.050096       0.051368      -0.036035      -0.001483       0.037518             10.965991      11.329486      -3.510582      -0.116571      11.992526      -4.246398       9.575960           0.000001
          227              C       8.345955       7.275314      10.939206      -0.261098      29.340462 0.47677937E+03  0.11548230E+05                                 8.358664                            7.270013      -0.332438       1.876041                    0.997209      31.043835      92.602465       0.608309       0.415704      -1.057508      -0.020174       0.063217       0.043371       0.079275      -0.005832      -0.033008       0.026085      -0.072775       0.057112      -0.060016       0.003580       0.056435              9.273702       9.331119      -2.122361       1.523852      10.760758       0.121286       7.729229           0.000001
          228              C       9.448520       6.441040      11.560535       0.640161      20.560223 0.24443755E+03  0.50650800E+04                                 7.084054                            5.670719      -0.127148       2.020155                    0.999708      22.312379      63.803501       0.599167       0.493332      -1.002160       0.007595      -0.036470       0.023621       0.044110       0.051769      -0.058196      -0.030983       0.046997       0.010391      -0.059754      -0.040195       0.099949              8.030280       7.725842      -2.603852       2.281488       9.233448       0.833960       7.131548           0.000001
          229              C       7.237708       8.443577      12.753486      -0.275457      28.819162 0.46988749E+03  0.11346367E+05                                 8.247574                            7.218123      -0.240604       1.898692                    0.998107      31.320081      93.455696       0.610038       0.415801      -1.056847       0.047529      -0.002655      -0.064945       0.080523      -0.008505      -0.039750      -0.032974       0.009271       0.063550      -0.054208      -0.002793       0.057001              8.843905       7.116055      -0.100284      -0.460197       7.415013       0.306315      12.000647           0.000000
          230              C       7.490616       9.452104      13.862318       0.626450      20.954218 0.25322089E+03  0.52818700E+04                                 7.097101                            5.752134      -0.193880       1.996319                    0.999480      22.474407      64.014123       0.599278       0.489993      -1.006092       0.023339       0.029501       0.026892       0.046241      -0.016359       0.041573      -0.062953      -0.116696       0.031375      -0.083400      -0.023330       0.106730              7.727430       8.800496       0.658606      -1.651619       5.232442       1.824014       9.149352           0.000001
          231              C      11.885243      11.736849      11.480240       0.086110      26.090230 0.34909353E+03  0.78021337E+04                                 7.755210                            6.326468       0.284591       2.107924                    0.999666      26.327630      74.827280       0.637415       0.429944      -1.051258      -0.041577       0.007121       0.023679       0.048374      -0.010380       0.014566       0.029528       0.035698       0.040381      -0.045335       0.012426       0.032909              8.506617       8.872018       0.483060      -1.656566      10.870047      -2.394774       5.777785          -0.000000
          232              C      12.054322      13.003115      10.965971      -0.176774      32.939244 0.45733899E+03  0.10881311E+05                                 8.930796                            7.150898       0.230313       2.053718                    0.999473      29.406070      84.847524       0.613972       0.419290      -1.063130      -0.002355       0.006887       0.020616       0.021863       0.013470       0.002375       0.003555       0.023789       0.018065      -0.021172       0.004911       0.016261              9.924907       9.575689      -0.273211      -1.660308      13.802452      -3.096667       6.396579          -0.000000
          233              C      10.987278      13.903670      11.019501       0.111093      34.396335 0.39444858E+03  0.90000338E+04                                 9.279542                            6.665683      -0.052251       2.002411                    0.999196      25.806868      71.761929       0.635510       0.422406      -1.066374       0.005169      -0.003251       0.000066       0.006106       0.002460       0.001879       0.003300      -0.013758       0.015829      -0.010058       0.001453       0.008606             11.445247       9.069350       0.912419      -1.804832      18.360349      -4.923095       6.906041           0.000000
          234              C       9.827881      13.477123      11.635094      -0.181284      32.197848 0.43452629E+03  0.10201400E+05                                 8.772174                            6.945783       0.173620       2.030682                    0.999593      29.375290      84.040471       0.626621       0.416349      -1.065600      -0.005531      -0.010650      -0.001765       0.012130      -0.015283      -0.001401       0.007509       0.028599      -0.005860      -0.021995      -0.000682       0.022677              9.810058       9.095282       1.922145      -1.901506      14.114167      -3.464206       6.220724           0.000001
          235              C       9.762523      12.203852      12.160834       0.107551      25.050044 0.33149884E+03  0.73212007E+04                                 7.566435                            6.163510      -0.065373       1.996536                    0.999369      26.142225      74.106153       0.645357       0.429740      -1.050309       0.043481      -0.009210      -0.007701       0.045108      -0.001634       0.008684       0.017468       0.066428       0.103292      -0.054041       0.013411       0.040629              8.287705       8.371184       0.881619      -1.420063      11.052437      -2.459646       5.439493           0.000001
          236              C      11.926447      15.562294       9.402135      -0.171852      33.865009 0.43696783E+03  0.10303809E+05                                 9.152808                            7.020282       0.058126       1.999174                    0.999237      29.435387      85.224151       0.614139       0.422952      -1.058253       0.001595       0.013618       0.006457       0.015156      -0.004494       0.028594       0.012949       0.013123      -0.017989      -0.033555       0.001577       0.031978             10.512243       8.002517      -0.608809      -3.157649      14.846422      -2.791890       8.687789          -0.000000
          237              C      11.905135      16.828956       8.832425       0.109403      26.977937 0.32483231E+03  0.71329234E+04                                 7.962979                            6.105370       0.092333       2.054342                    0.999529      25.735683      72.588257       0.648189       0.430324      -1.050644      -0.034797       0.016056       0.030584       0.049030       0.024494       0.022807       0.018046       0.067159       0.069108      -0.054561       0.000102       0.054459              9.180643       6.887897      -1.390711      -2.488064      13.215086      -1.292837       7.438946          -0.000000
          238              C      10.346484      -0.569536      10.262436       0.090339      26.838105 0.32370358E+03  0.70872204E+04                                 7.887906                            6.058142       0.165057       2.071468                    0.999745      25.829020      72.252421       0.657983       0.425170      -1.056005       0.031476      -0.014946      -0.043143       0.055457       0.000889       0.016810       0.035994       0.059202       0.009046      -0.054726       0.012674       0.042052              9.073990       6.641108      -1.658768      -1.811488      13.799759      -1.739171       6.781103           0.000002
          239              C      10.310963      16.305310      10.889500      -0.183925      32.693244 0.41788063E+03  0.96875461E+04                                 8.771175                            6.741318       0.299007       2.068010                    0.999843      28.966243      81.583632       0.647852       0.407820      -1.074194       0.004995       0.004179      -0.005510       0.008531       0.002611      -0.014242       0.004865       0.032547       0.037592      -0.023907      -0.001731       0.025637             10.146797       6.407995      -1.522222      -1.647202      16.786004      -2.086032       7.246391           0.000002
          240              C      11.054057      15.249781      10.398173       0.114113      34.350662 0.37811465E+03  0.85353252E+04                                 9.257594                            6.510647      -0.008025       2.019399                    0.999270      25.499700      70.493896       0.645436       0.420394      -1.067809      -0.005461       0.000513      -0.003110       0.006305       0.001945       0.019482      -0.004467       0.027624      -0.035456      -0.022714      -0.006303       0.029017             11.621334       7.135233       0.289274      -2.570495      19.442908      -4.130371       8.285860           0.000000
          241              N       0.413462      11.321449       6.652995      -0.118082      36.615563 0.48354023E+03  0.11514532E+05                                 9.558875                            7.350039      -0.376619       1.906498                    0.997032      27.014761      74.720858       0.613924       0.418965      -1.077329      -0.176139      -0.037648      -0.042525       0.185070       0.014078      -0.072671       0.016643      -0.206895       0.263452      -0.169433       0.058052       0.111381             11.620672       6.695182      -0.915911      -2.067276      14.814534      -0.916328      13.352299          -0.000000
          242              N       6.052736       9.889837       2.047517      -0.099501      31.458989 0.43743838E+03  0.10213112E+05                                 8.980313                            7.282461      -0.388827       1.907165                    0.997267      26.915230      75.004369       0.577024       0.454643      -1.049950       0.131117      -0.068667      -0.026581       0.150378       0.044108       0.097714      -0.000692      -0.171384       0.111136      -0.161067       0.060295       0.100772             10.245403       7.143987       1.707184       1.077704      12.294075      -1.714255      11.298147           0.000000
          243              N       3.441250      12.645722       2.536932      -0.235559      32.876950 0.52425626E+03  0.12698559E+05                                 8.582744                            7.463285      -0.027500       2.017952                    0.997894      27.956100      77.180246       0.634669       0.398426      -1.094426      -0.017339       0.153442      -0.048962       0.161995       0.016332       0.017321       0.045500       0.128845       0.050990      -0.092415       0.021742       0.070673              9.153125      10.789480      -0.438074       1.559519      10.422715      -1.986985       6.247181           0.000000
          244              N       3.113039      -1.621216      18.758387      -0.212672      32.416214 0.46606745E+03  0.10949599E+05                                 8.459663                            6.972502       0.071507       2.053123                    0.998852      27.183248      73.638899       0.666495       0.391165      -1.100705      -0.001127      -0.134886       0.073261       0.153501      -0.010465       0.019496       0.062633       0.098758       0.040916      -0.095591       0.036088       0.059503              9.389703       7.912943       1.810265       2.461912      12.635378      -0.611791       7.620787           0.000001
          245              N       0.413462       5.449125       2.905906      -0.118082      36.615563 0.48354023E+03  0.11514532E+05                                 9.558875                            7.350039      -0.376619       1.906498                    0.997032      27.014761      74.720857       0.613924       0.418965      -1.077329      -0.176139       0.037648       0.042525       0.185070      -0.014078       0.072671       0.016643      -0.206895       0.263452      -0.169433       0.058052       0.111381             11.620672       6.695182       0.915911       2.067276      14.814534      -0.916328      13.352299          -0.000001
          246              N       6.052736       6.880737       7.511384      -0.099500      31.458987 0.43743834E+03  0.10213110E+05                                 8.980313                            7.282460      -0.388827       1.907166                    0.997267      26.915228      75.004364       0.577024       0.454643      -1.049950       0.131117       0.068667       0.026581       0.150378      -0.044108      -0.097714      -0.000692      -0.171384       0.111136      -0.161067       0.060295       0.100772             10.245403       7.143987      -1.707184      -1.077704      12.294075      -1.714255      11.298147           0.000000
          247              N       3.441250       4.124852       7.021969      -0.235559      32.876952 0.52425629E+03  0.12698560E+05                                 8.582744                            7.463285      -0.027500       2.017952                    0.997894      27.956101      77.180250       0.634669       0.398426      -1.094426      -0.017339      -0.153442       0.048962       0.161995      -0.016332      -0.017321       0.045500       0.128845       0.050990      -0.092415       0.021742       0.070673              9.153125      10.789481       0.438074      -1.559519      10.422715      -1.986985       6.247181           0.000000
          248              N       3.113039      15.760738       9.918316      -0.212672      32.416215 0.46606747E+03  0.10949599E+05                                 8.459664                            6.972502       0.071507       2.053123                    0.998852      27.183248      73.638901       0.666495       0.391165      -1.100705      -0.001127       0.134886      -0.073261       0.153501       0.010465      -0.019496       0.062633       0.098758       0.040916      -0.095591       0.036088       0.059503              9.389703       7.912944      -1.810265      -2.461912      12.635379      -0.611791       7.620787           0.000001
          249              N      13.794838       4.133599      12.464807      -0.118082      36.615560 0.48354023E+03  0.11514532E+05                                 9.558874                            7.350039      -0.376619       1.906498                    0.997032      27.014761      74.720857       0.613924       0.418965      -1.077329       0.176139       0.037648       0.042525       0.185070       0.014078      -0.072671       0.016643      -0.206895       0.263452      -0.169433       0.058052       0.111381             11.620671       6.695182      -0.915910      -2.067276      14.814532      -0.916328      13.352299          -0.000001
          250              N       8.155564       5.565211      17.070285      -0.099500      31.458986 0.43743836E+03  0.10213111E+05                                 8.980312                            7.282460      -0.388827       1.907165                    0.997267      26.915229      75.004366       0.577024       0.454643      -1.049950      -0.131117       0.068667       0.026581       0.150378       0.044108       0.097714      -0.000692      -0.171384       0.111136      -0.161067       0.060295       0.100772             10.245402       7.143987       1.707183       1.077704      12.294073      -1.714254      11.298147           0.000001
          251              N      10.767050       2.809326      16.580870      -0.235559      32.876952 0.52425629E+03  0.12698559E+05                                 8.582744                            7.463285      -0.027500       2.017952                    0.997894      27.956101      77.180248       0.634669       0.398426      -1.094426       0.017339      -0.153442       0.048962       0.161995       0.016332       0.017321       0.045500       0.128845       0.050990      -0.092415       0.021742       0.070673              9.153125      10.789480      -0.438074       1.559519      10.422714      -1.986985       6.247181           0.000000
          252              N      11.095261      17.076264       0.359415      -0.212672      32.416213 0.46606743E+03  0.10949598E+05                                 8.459663                            6.972502       0.071507       2.053123                    0.998852      27.183247      73.638897       0.666495       0.391165      -1.100705       0.001127       0.134886      -0.073261       0.153501      -0.010465       0.019496       0.062633       0.098758       0.040916      -0.095591       0.036088       0.059503              9.389703       7.912943       1.810265       2.461912      12.635378      -0.611790       7.620787           0.000001
          253              N      13.794838      10.005923      16.211896      -0.118082      36.615561 0.48354024E+03  0.11514532E+05                                 9.558874                            7.350039      -0.376619       1.906498                    0.997032      27.014761      74.720857       0.613924       0.418965      -1.077329       0.176139      -0.037648      -0.042525       0.185070      -0.014078       0.072671       0.016643      -0.206895       0.263452      -0.169433       0.058052       0.111381             11.620671       6.695182       0.915910       2.067276      14.814532      -0.916328      13.352299          -0.000001
          254              N       8.155564       8.574311      11.606418      -0.099500      31.458985 0.43743835E+03  0.10213111E+05                                 8.980312                            7.282460      -0.388827       1.907165                    0.997267      26.915229      75.004367       0.577024       0.454643      -1.049950      -0.131117      -0.068667      -0.026581       0.150378      -0.044108      -0.097714      -0.000692      -0.171384       0.111136      -0.161067       0.060295       0.100772             10.245402       7.143987      -1.707183      -1.077704      12.294073      -1.714254      11.298147           0.000001
          255              N      10.767050      11.330196      12.095833      -0.235559      32.876952 0.52425629E+03  0.12698559E+05                                 8.582744                            7.463285      -0.027500       2.017952                    0.997894      27.956101      77.180248       0.634669       0.398426      -1.094426       0.017339       0.153442      -0.048962       0.161995      -0.016332      -0.017321       0.045500       0.128845       0.050990      -0.092415       0.021742       0.070673              9.153125      10.789480       0.438074      -1.559519      10.422714      -1.986985       6.247181           0.000000
          256              N      11.095261      -0.305690       9.199486      -0.212672      32.416212 0.46606741E+03  0.10949597E+05                                 8.459663                            6.972501       0.071507       2.053123                    0.998852      27.183247      73.638894       0.666495       0.391165      -1.100705       0.001127      -0.134886       0.073261       0.153501       0.010465      -0.019496       0.062633       0.098758       0.040916      -0.095591       0.036088       0.059503              9.389702       7.912943      -1.810265      -2.461912      12.635377      -0.611790       7.620786           0.000001
          257              O       2.153978      12.678719       8.631496      -0.581766      40.410929 0.64749054E+03  0.16323736E+05                                 9.394298                            7.937067       0.117970       2.078840                    0.995194      28.660230      77.424317       0.665889       0.364853      -1.133159      -0.008423       0.017158       0.021334       0.028645      -0.029407      -0.010348      -0.011507       0.015433      -0.193422      -0.067899       0.005249       0.062650             10.630659      11.812771      -4.775777       0.931662      11.842661       1.933600       8.236544          -0.000000
          258              O       0.731727      14.088840       9.529460      -0.520853      34.893644 0.54673700E+03  0.13175253E+05                                 8.470048                            7.265251       0.476874       2.219446                    0.995039      26.988213      70.617516       0.702056       0.362038      -1.138607       0.009300      -0.001613       0.004917       0.010643       0.034352      -0.056201       0.019830      -0.038317       0.010926      -0.081750       0.031054       0.050696              9.420336       7.877787      -1.220789      -1.384656       8.233658       3.375381      12.149561           0.000000
          259              O      12.673804      15.923142       3.179290      -0.576564      32.245140 0.47208825E+03  0.10977136E+05                                 7.968210                            6.654293       0.843104       2.312281                    0.998667      27.517935      70.954891       0.748908       0.351732      -1.145738       0.008553      -0.024814       0.000951       0.026264      -0.010486      -0.047792      -0.037911      -0.029568      -0.086146      -0.077255       0.024769       0.052486              8.908292       5.547652      -1.339145       1.700837      12.464372      -2.721776       8.712852          -0.000001
          260              O      12.477729      13.807602       2.754875      -0.569803      31.983210 0.49156905E+03  0.11546756E+05                                 7.909090                            6.793241       0.646634       2.249545                    0.999129      27.517841      71.326121       0.740679       0.352047      -1.145431      -0.009596       0.036934       0.009394       0.039299       0.027863       0.006363       0.040331       0.072701       0.051487      -0.069980       0.017304       0.052676              8.743943       7.155779       0.988640       3.411976       7.723701       1.951569      11.352347          -0.000001
          261              O       1.551546       9.525173       8.350656      -0.520112      36.507983 0.59437026E+03  0.14661663E+05                                 8.767031                            7.632096       0.056138       2.082694                    0.994283      27.425256      73.194186       0.675644       0.367504      -1.131543       0.001381      -0.001628      -0.018367       0.018491      -0.011108      -0.002664       0.058731       0.029307      -0.054176      -0.071217       0.020269       0.050948              9.701425      13.456538      -2.270532      -2.027582       8.343355      -1.370882       7.304381           0.000000
          262              O      13.942605       9.214419       9.544180      -0.573766      39.290695 0.59133444E+03  0.14542410E+05                                 9.156340                            7.536048       0.392495       2.173053                    0.995792      28.024079      74.248967       0.691540       0.360152      -1.139284      -0.010106       0.054949       0.023985       0.060801       0.056484      -0.042670       0.009456      -0.053792       0.069179      -0.089350       0.029337       0.060013             10.507905      10.924032       2.171430      -4.611753       9.340702      -3.708378      11.258981          -0.000000
          263              O       2.537602      10.794667       4.987452      -0.561047      35.215596 0.61554197E+03  0.15338015E+05                                 8.547516                            7.735004       0.030172       2.059337                    0.995775      28.169401      75.894030       0.674373       0.364498      -1.132342       0.007708      -0.012014      -0.023368       0.027383       0.015956       0.031974       0.003139       0.023023      -0.131024      -0.055314       0.004095       0.051219              9.116131      11.114579       0.306976      -0.564376       5.637772       0.590530      10.596042          -0.000000
          264              O       1.258855      10.050161       3.392645      -0.555443      33.009581 0.50102285E+03  0.11780045E+05                                 7.998797                            6.827101       1.016432       2.387096                    0.997604      26.939977      68.997724       0.746741       0.348856      -1.152422       0.037733       0.008224       0.001601       0.038652      -0.034777      -0.003683      -0.007830      -0.157332       0.170263      -0.114547       0.050367       0.064180              8.946190       6.167815       0.345199      -0.276419       6.727123       2.410269      13.943632          -0.000002
          265              O       3.515133       7.962393      17.905733      -0.527912      28.334072 0.43652518E+03  0.99452815E+04                                 7.213140                            6.345785       0.877224       2.327218                    0.999494      26.916036      68.515735       0.777151       0.345934      -1.151449       0.043562       0.048758       0.007338       0.065794      -0.036774       0.017781       0.012038      -0.037666       0.066316      -0.058105       0.027506       0.030599              7.732889       8.552459       0.680288       2.755096       5.102215      -0.009088       9.543994          -0.000000
          266              O       3.431304      10.001755       0.892610      -0.572929      40.511964 0.72063554E+03  0.18714839E+05                                 9.498251                            8.480632      -0.293806       1.943739                    0.994181      29.274986      81.033479       0.630179       0.374259      -1.122700       0.015556       0.017728       0.009934       0.025592      -0.002314      -0.047923      -0.034015      -0.015391       0.007966      -0.060980       0.003387       0.057593             10.440834      10.955507       2.644168      -1.479500       8.790463      -1.951295      11.576532           0.000000
          267              O       9.016587      12.012610      18.859712      -0.606475      35.713222 0.53696245E+03  0.12900652E+05                                 8.624191                            7.138393       0.500478       2.186675                    0.997309      28.492767      74.804247       0.716391       0.355867      -1.141812       0.004449      -0.032485       0.004652       0.033117      -0.002616      -0.049157      -0.015172      -0.115407       0.043656      -0.089014       0.030388       0.058626             10.000559       9.609428       4.668949      -1.515370      13.388425      -3.009763       7.003826           0.000002
          268              O       9.704269      13.360737       1.349717      -0.558218      31.687262 0.49138295E+03  0.11570029E+05                                 7.930268                            6.843039       0.476688       2.196970                    0.998104      27.588187      72.177969       0.727918       0.357363      -1.138313      -0.006947       0.008289      -0.031452       0.033259      -0.014203       0.023223       0.030231       0.071312       0.024053      -0.060207       0.014108       0.046099              8.730669      12.450805       2.194130       2.773959       6.567246      -0.000398       7.173955          -0.000000
          269              O       4.153086       8.127411       3.012966      -0.549419      34.101751 0.57520049E+03  0.14035347E+05                                 8.248492                            7.420900       0.424918       2.200540                    0.994488      27.291288      71.810919       0.699161       0.359025      -1.141216       0.014928       0.000934       0.016705       0.022423      -0.075382       0.002046       0.009509       0.031535       0.114969      -0.096733       0.037910       0.058823              8.872725       7.647406       0.158131      -2.931569       8.278609       0.861815      10.692161           0.000000
          270              O       4.536710       6.663814       1.412806      -0.540656      35.351546 0.54840104E+03  0.13214397E+05                                 8.487209                            7.226399       0.454822       2.217517                    0.994527      26.949522      70.322334       0.711836       0.357089      -1.143483       0.023247      -0.003497       0.007934       0.024812       0.021032       0.027961       0.024509      -0.044446      -0.092620      -0.050370      -0.008441       0.058811              9.356317       8.366648       2.798895      -0.681539      12.712381       2.732942       6.989921           0.000000
          271              O       5.535554      11.222805       4.439154      -0.621733      34.749158 0.60143331E+03  0.14896365E+05                                 8.392900                            7.619812       0.326991       2.133056                    0.995932      29.101434      78.109669       0.683095       0.362020      -1.134539       0.034122      -0.005778       0.009327       0.035842      -0.011042       0.003605      -0.062765       0.096359      -0.196618      -0.108114       0.024890       0.083224              8.756877      12.426607      -2.300860       0.117960       6.362539      -0.217437       7.481485          -0.000000
          272              O       7.638382      11.044300       5.052835      -0.562851      29.565993 0.42609590E+03  0.96580959E+04                                 7.408138                            6.247166       0.830768       2.294428                    0.999663      27.461599      69.936824       0.786741       0.343471      -1.152440      -0.047022       0.015269       0.001230       0.049454       0.061351       0.050254      -0.060612      -0.027570       0.055418      -0.116620       0.043850       0.072770              8.102922       9.188021       1.120924       4.249148       4.939874       0.893242      10.180872          -0.000001
          273              O       2.153978       4.091855       0.927405      -0.581766      40.410930 0.64749054E+03  0.16323736E+05                                 9.394299                            7.937067       0.117970       2.078840                    0.995194      28.660230      77.424318       0.665889       0.364853      -1.133159      -0.008423      -0.017158      -0.021334       0.028645       0.029407       0.010348      -0.011507       0.015433      -0.193422      -0.067899       0.005249       0.062650             10.630659      11.812771       4.775778      -0.931662      11.842661       1.933600       8.236544          -0.000000
          274              O       0.731727       2.681734       0.029441      -0.520853      34.893643 0.54673697E+03  0.13175252E+05                                 8.470048                            7.265251       0.476874       2.219446                    0.995039      26.988212      70.617515       0.702056       0.362038      -1.138607       0.009300       0.001613      -0.004917       0.010643      -0.034352       0.056201       0.019830      -0.038317       0.010926      -0.081750       0.031054       0.050696              9.420336       7.877787       1.220789       1.384656       8.233658       3.375381      12.149562           0.000000
          275              O      12.673804       0.847432       6.379611      -0.576564      32.245144 0.47208833E+03  0.10977138E+05                                 7.968211                            6.654293       0.843104       2.312281                    0.998667      27.517937      70.954898       0.748908       0.351732      -1.145738       0.008553       0.024814      -0.000951       0.026264       0.010486       0.047792      -0.037911      -0.029568      -0.086146      -0.077255       0.024769       0.052486              8.908293       5.547652       1.339145      -1.700837      12.464373      -2.721777       8.712853          -0.000001
          276              O      12.477729       2.962972       6.804026      -0.569803      31.983213 0.49156911E+03  0.11546758E+05                                 7.909091                            6.793241       0.646634       2.249545                    0.999129      27.517841      71.326125       0.740679       0.352047      -1.145431      -0.009596      -0.036934      -0.009394       0.039299      -0.027863      -0.006363       0.040331       0.072701       0.051487      -0.069980       0.017304       0.052676              8.743944       7.155780      -0.988640      -3.411977       7.723702       1.951569      11.352349          -0.000002
          277              O       1.551546       7.245401       1.208245      -0.520112      36.507983 0.59437027E+03  0.14661663E+05                                 8.767031                            7.632096       0.056138       2.082694                    0.994283      27.425256      73.194186       0.675644       0.367504      -1.131543       0.001381       0.001628       0.018367       0.018491       0.011108       0.002664       0.058731       0.029307      -0.054176      -0.071217       0.020269       0.050948              9.701425      13.456538       2.270532       2.027582       8.343355      -1.370882       7.304381           0.000000
          278              O      13.942605       7.556155       0.014721      -0.573766      39.290695 0.59133444E+03  0.14542410E+05                                 9.156340                            7.536048       0.392495       2.173053                    0.995792      28.024079      74.248967       0.691540       0.360152      -1.139284      -0.010106      -0.054949      -0.023985       0.060801      -0.056484       0.042670       0.009456      -0.053792       0.069179      -0.089350       0.029337       0.060013             10.507905      10.924032      -2.171430       4.611753       9.340702      -3.708378      11.258981          -0.000000
          279              O       2.537602       5.975907       4.571449      -0.561047      35.215600 0.61554206E+03  0.15338018E+05                                 8.547516                            7.735004       0.030172       2.059337                    0.995775      28.169403      75.894037       0.674373       0.364498      -1.132342       0.007708       0.012014       0.023368       0.027383      -0.015956      -0.031974       0.003139       0.023023      -0.131024      -0.055314       0.004095       0.051219              9.116132      11.114580      -0.306976       0.564376       5.637772       0.590530      10.596043          -0.000000
          280              O       1.258855       6.720413       6.166256      -0.555443      33.009581 0.50102285E+03  0.11780045E+05                                 7.998797                            6.827101       1.016432       2.387096                    0.997604      26.939977      68.997724       0.746741       0.348856      -1.152422       0.037733      -0.008224      -0.001601       0.038652       0.034777       0.003683      -0.007830      -0.157332       0.170263      -0.114547       0.050367       0.064180              8.946190       6.167815      -0.345199       0.276419       6.727123       2.410269      13.943632          -0.000002
          281              O       3.515133       6.177129      10.770970      -0.527912      28.334072 0.43652518E+03  0.99452815E+04                                 7.213140                            6.345785       0.877224       2.327218                    0.999494      26.916036      68.515735       0.777151       0.345934      -1.151449       0.043562      -0.048758      -0.007338       0.065794       0.036774      -0.017781       0.012038      -0.037666       0.066316      -0.058105       0.027506       0.030599              7.732889       8.552459      -0.680288      -2.755096       5.102215      -0.009088       9.543994          -0.000001
          282              O       3.431304       6.768819       8.666291      -0.572929      40.511964 0.72063555E+03  0.18714839E+05                                 9.498251                            8.480632      -0.293806       1.943739                    0.994181      29.274986      81.033478       0.630179       0.374259      -1.122700       0.015556      -0.017728      -0.009934       0.025592       0.002314       0.047923      -0.034015      -0.015391       0.007966      -0.060980       0.003387       0.057593             10.440834      10.955506      -2.644168       1.479500       8.790463      -1.951295      11.576532           0.000000
          283              O       9.016587       2.126912       9.816991      -0.606475      35.713226 0.53696253E+03  0.12900654E+05                                 8.624191                            7.138393       0.500478       2.186675                    0.997309      28.492768      74.804252       0.716391       0.355867      -1.141812       0.004449       0.032485      -0.004652       0.033117       0.002616       0.049157      -0.015172      -0.115407       0.043656      -0.089014       0.030388       0.058626             10.000560       9.609429      -4.668950       1.515370      13.388426      -3.009763       7.003826           0.000002
          284              O       9.704269       3.409837       8.209184      -0.558218      31.687262 0.49138295E+03  0.11570028E+05                                 7.930268                            6.843039       0.476689       2.196970                    0.998104      27.588187      72.177968       0.727918       0.357363      -1.138313      -0.006947      -0.008289       0.031452       0.033259       0.014203      -0.023223       0.030231       0.071312       0.024054      -0.060207       0.014108       0.046099              8.730668      12.450805      -2.194130      -2.773959       6.567246      -0.000398       7.173955          -0.000000
          285              O       4.153086       8.643163       6.545935      -0.549419      34.101751 0.57520048E+03  0.14035346E+05                                 8.248492                            7.420899       0.424918       2.200540                    0.994488      27.291288      71.810918       0.699161       0.359025      -1.141216       0.014928      -0.000934      -0.016705       0.022423       0.075382      -0.002046       0.009509       0.031535       0.114969      -0.096733       0.037910       0.058823              8.872725       7.647406      -0.158131       2.931569       8.278609       0.861816      10.692161           0.000000
          286              O       4.536710      10.106760       8.146095      -0.540656      35.351546 0.54840104E+03  0.13214397E+05                                 8.487209                            7.226399       0.454822       2.217517                    0.994527      26.949522      70.322334       0.711836       0.357089      -1.143483       0.023247       0.003497      -0.007934       0.024812      -0.021032      -0.027961       0.024509      -0.044446      -0.092620      -0.050370      -0.008441       0.058811              9.356317       8.366648      -2.798895       0.681539      12.712381       2.732942       6.989921           0.000000
          287              O       5.535554       5.547769       5.119747      -0.621733      34.749166 0.60143349E+03  0.14896371E+05                                 8.392901                            7.619813       0.326991       2.133056                    0.995932      29.101438      78.109682       0.683095       0.362020      -1.134539       0.034122       0.005778      -0.009327       0.035842       0.011042      -0.003605      -0.062765       0.096359      -0.196618      -0.108114       0.024890       0.083224              8.756878      12.426609       2.300861      -0.117961       6.362539      -0.217437       7.481486           0.000000
          288              O       7.638382       5.726274       4.506066      -0.562851      29.565993 0.42609589E+03  0.96580959E+04                                 7.408139                            6.247167       0.830767       2.294428                    0.999663      27.461592      69.936812       0.786741       0.343471      -1.152440      -0.047022      -0.015269      -0.001230       0.049454      -0.061350      -0.050254      -0.060611      -0.027569       0.055418      -0.116619       0.043850       0.072769              8.102924       9.188023      -1.120924      -4.249149       4.939874       0.893242      10.180874          -0.000000
          289              O      12.054322       2.776329      10.486306      -0.581766      40.410931 0.64749056E+03  0.16323736E+05                                 9.394299                            7.937067       0.117970       2.078840                    0.995194      28.660230      77.424319       0.665889       0.364853      -1.133159       0.008423      -0.017158      -0.021334       0.028645      -0.029407      -0.010348      -0.011507       0.015433      -0.193422      -0.067899       0.005249       0.062650             10.630660      11.812772      -4.775778       0.931663      11.842662       1.933600       8.236545          -0.000000
          290              O      13.476573       1.366208       9.588342      -0.520853      34.893646 0.54673700E+03  0.13175253E+05                                 8.470048                            7.265251       0.476874       2.219446                    0.995039      26.988213      70.617516       0.702056       0.362038      -1.138607      -0.009300       0.001613      -0.004917       0.010643       0.034352      -0.056201       0.019830      -0.038317       0.010926      -0.081750       0.031054       0.050696              9.420336       7.877787      -1.220789      -1.384657       8.233658       3.375381      12.149563           0.000000
          291              O       1.534496      -0.468094      15.938512      -0.576564      32.245143 0.47208832E+03  0.10977138E+05                                 7.968211                            6.654293       0.843104       2.312281                    0.998667      27.517936      70.954896       0.748908       0.351732      -1.145738      -0.008553       0.024814      -0.000951       0.026264      -0.010486      -0.047792      -0.037911      -0.029568      -0.086146      -0.077255       0.024769       0.052486              8.908293       5.547653      -1.339145       1.700837      12.464373      -2.721777       8.712853          -0.000001
          292              O       1.730571       1.647446      16.362927      -0.569803      31.983212 0.49156910E+03  0.11546757E+05                                 7.909091                            6.793241       0.646634       2.249545                    0.999129      27.517841      71.326124       0.740679       0.352047      -1.145431       0.009596      -0.036934      -0.009394       0.039299       0.027863       0.006363       0.040331       0.072701       0.051487      -0.069980       0.017304       0.052676              8.743943       7.155780       0.988640       3.411977       7.723702       1.951569      11.352349          -0.000001
          293              O      12.656754       5.929875      10.767146      -0.520112      36.507983 0.59437026E+03  0.14661663E+05                                 8.767031                            7.632096       0.056138       2.082694                    0.994283      27.425256      73.194185       0.675644       0.367504      -1.131543      -0.001381       0.001628       0.018367       0.018491      -0.011108      -0.002664       0.058731       0.029307      -0.054176      -0.071217       0.020269       0.050948              9.701424      13.456538      -2.270532      -2.027582       8.343354      -1.370882       7.304381           0.000000
          294              O       0.265695       6.240629       9.573622      -0.573766      39.290696 0.59133445E+03  0.14542410E+05                                 9.156341                            7.536048       0.392495       2.173053                    0.995792      28.024079      74.248968       0.691540       0.360152      -1.139284       0.010106      -0.054949      -0.023985       0.060801       0.056484      -0.042670       0.009456      -0.053792       0.069179      -0.089350       0.029337       0.060013             10.507905      10.924033       2.171430      -4.611753       9.340702      -3.708378      11.258982          -0.000000
          295              O      11.670698       4.660381      14.130350      -0.561047      35.215600 0.61554206E+03  0.15338018E+05                                 8.547516                            7.735004       0.030172       2.059337                    0.995775      28.169403      75.894037       0.674373       0.364498      -1.132342      -0.007708       0.012014       0.023368       0.027383       0.015956       0.031974       0.003139       0.023023      -0.131024      -0.055314       0.004095       0.051219              9.116132      11.114580       0.306976      -0.564376       5.637772       0.590530      10.596043          -0.000000
          296              O      12.949445       5.404887      15.725157      -0.555443      33.009581 0.50102285E+03  0.11780045E+05                                 7.998797                            6.827101       1.016432       2.387096                    0.997604      26.939977      68.997724       0.746741       0.348856      -1.152422      -0.037733      -0.008224      -0.001601       0.038652      -0.034777      -0.003683      -0.007830      -0.157332       0.170263      -0.114547       0.050367       0.064180              8.946190       6.167815       0.345199      -0.276419       6.727123       2.410269      13.943631          -0.000003
          297              O      10.693167       7.492655       1.212069      -0.527912      28.334072 0.43652517E+03  0.99452813E+04                                 7.213139                            6.345785       0.877224       2.327218                    0.999494      26.916036      68.515735       0.777151       0.345934      -1.151449      -0.043562      -0.048758      -0.007338       0.065794      -0.036774       0.017781       0.012038      -0.037666       0.066316      -0.058105       0.027506       0.030599              7.732889       8.552459       0.680288       2.755096       5.102215      -0.009088       9.543994          -0.000001
          298              O      10.776996       5.453293      18.225192      -0.572929      40.511965 0.72063554E+03  0.18714839E+05                                 9.498251                            8.480632      -0.293806       1.943739                    0.994181      29.274986      81.033478       0.630179       0.374259      -1.122700      -0.015556      -0.017728      -0.009934       0.025592      -0.002314      -0.047923      -0.034015      -0.015391       0.007966      -0.060980       0.003387       0.057593             10.440834      10.955507       2.644168      -1.479501       8.790463      -1.951295      11.576532           0.000000
          299              O       5.191713       3.442438       0.258090      -0.606475      35.713218 0.53696239E+03  0.12900650E+05                                 8.624190                            7.138392       0.500478       2.186675                    0.997309      28.492766      74.804242       0.716391       0.355867      -1.141812      -0.004449       0.032485      -0.004652       0.033117      -0.002616      -0.049156      -0.015172      -0.115407       0.043656      -0.089014       0.030388       0.058626             10.000558       9.609427       4.668949      -1.515370      13.388423      -3.009763       7.003825           0.000002
          300              O       4.504031       2.094311      17.768085      -0.558218      31.687261 0.49138293E+03  0.11570028E+05                                 7.930268                            6.843039       0.476689       2.196970                    0.998104      27.588187      72.177967       0.727918       0.357363      -1.138313       0.006947      -0.008289       0.031452       0.033259      -0.014203       0.023223       0.030231       0.071312       0.024054      -0.060207       0.014108       0.046099              8.730668      12.450804       2.194130       2.773959       6.567245      -0.000398       7.173955           0.000000
          301              O      10.055214       7.327637      16.104836      -0.549419      34.101746 0.57520025E+03  0.14035339E+05                                 8.248491                            7.420898       0.424918       2.200540                    0.994488      27.291288      71.810919       0.699161       0.359025      -1.141216      -0.014928      -0.000934      -0.016705       0.022423      -0.075382       0.002046       0.009509       0.031535       0.114969      -0.096733       0.037910       0.058823              8.872724       7.647402       0.158131      -2.931567       8.278609       0.861818      10.692161           0.000000
          302              O       9.671590       8.791234      17.704996      -0.540656      35.351545 0.54840098E+03  0.13214396E+05                                 8.487209                            7.226399       0.454822       2.217517                    0.994527      26.949522      70.322335       0.711836       0.357089      -1.143483      -0.023247       0.003497      -0.007934       0.024812       0.021032       0.027961       0.024509      -0.044446      -0.092620      -0.050370      -0.008441       0.058811              9.356316       8.366646       2.798891      -0.681541      12.712381       2.732944       6.989923           0.000000
          303              O       8.672746       4.232243      14.678648      -0.621734      34.749171 0.60143360E+03  0.14896374E+05                                 8.392902                            7.619814       0.326991       2.133056                    0.995932      29.101440      78.109689       0.683095       0.362020      -1.134539      -0.034122       0.005778      -0.009327       0.035842      -0.011042       0.003605      -0.062765       0.096360      -0.196618      -0.108114       0.024890       0.083224              8.756879      12.426611      -2.300861       0.117961       6.362540      -0.217437       7.481487           0.000000
          304              O       6.569918       4.410748      14.064967      -0.562851      29.565993 0.42609588E+03  0.96580960E+04                                 7.408141                            6.247168       0.830770       2.294429                    0.999663      27.461586      69.936802       0.786741       0.343471      -1.152440       0.047022      -0.015269      -0.001230       0.049454       0.061350       0.050253      -0.060611      -0.027569       0.055418      -0.116617       0.043849       0.072768              8.102925       9.188024       1.120924       4.249150       4.939875       0.893242      10.180876          -0.000002
          305              O      12.054322      11.363193      18.190397      -0.581766      40.410931 0.64749055E+03  0.16323736E+05                                 9.394299                            7.937067       0.117970       2.078840                    0.995194      28.660230      77.424318       0.665889       0.364853      -1.133159       0.008423       0.017158       0.021334       0.028645       0.029407       0.010348      -0.011507       0.015433      -0.193422      -0.067899       0.005249       0.062650             10.630659      11.812771       4.775778      -0.931663      11.842662       1.933600       8.236545          -0.000000
          306              O      13.476573      15.404366      -0.029441      -0.520853      34.893645 0.54673698E+03  0.13175253E+05                                 8.470049                            7.265251       0.476874       2.219446                    0.995039      26.988212      70.617515       0.702056       0.362038      -1.138607      -0.009300      -0.001613       0.004917       0.010643      -0.034352       0.056201       0.019830      -0.038317       0.010926      -0.081750       0.031054       0.050696              9.420336       7.877787       1.220789       1.384657       8.233658       3.375381      12.149563           0.000000
          307              O       1.534496      14.607616      12.738191      -0.576564      32.245137 0.47208822E+03  0.10977135E+05                                 7.968210                            6.654292       0.843104       2.312281                    0.998667      27.517935      70.954889       0.748908       0.351732      -1.145738      -0.008553      -0.024814       0.000951       0.026264       0.010486       0.047792      -0.037911      -0.029568      -0.086146      -0.077255       0.024769       0.052486              8.908291       5.547652       1.339145      -1.700837      12.464371      -2.721776       8.712851          -0.000001
          308              O       1.730571      12.492076      12.313776      -0.569803      31.983206 0.49156899E+03  0.11546754E+05                                 7.909090                            6.793240       0.646634       2.249545                    0.999129      27.517840      71.326117       0.740679       0.352047      -1.145431       0.009596       0.036934       0.009394       0.039299      -0.027863      -0.006363       0.040331       0.072701       0.051487      -0.069980       0.017304       0.052676              8.743942       7.155778      -0.988640      -3.411976       7.723701       1.951569      11.352346          -0.000001
          309              O      12.656754       8.209647      17.909557      -0.520112      36.507983 0.59437026E+03  0.14661663E+05                                 8.767031                            7.632096       0.056138       2.082694                    0.994283      27.425256      73.194185       0.675644       0.367504      -1.131543      -0.001381      -0.001628      -0.018367       0.018491       0.011108       0.002664       0.058731       0.029307      -0.054176      -0.071217       0.020269       0.050948              9.701424      13.456538       2.270531       2.027582       8.343354      -1.370882       7.304381           0.000000
          310              O       0.265695      10.529945      -0.014721      -0.573766      39.290697 0.59133446E+03  0.14542410E+05                                 9.156341                            7.536048       0.392495       2.173053                    0.995792      28.024079      74.248969       0.691540       0.360152      -1.139284       0.010106       0.054949       0.023985       0.060801      -0.056484       0.042670       0.009456      -0.053792       0.069179      -0.089350       0.029337       0.060013             10.507906      10.924033      -2.171430       4.611753       9.340702      -3.708378      11.258982           0.000000
          311              O      11.670698       9.479141      14.546353      -0.561047      35.215600 0.61554206E+03  0.15338018E+05                                 8.547516                            7.735004       0.030172       2.059337                    0.995775      28.169403      75.894037       0.674373       0.364498      -1.132342      -0.007708      -0.012014      -0.023368       0.027383      -0.015956      -0.031974       0.003139       0.023023      -0.131024      -0.055314       0.004095       0.051219              9.116132      11.114580      -0.306976       0.564376       5.637772       0.590530      10.596043          -0.000000
          312              O      12.949445       8.734635      12.951546      -0.555443      33.009580 0.50102284E+03  0.11780045E+05                                 7.998797                            6.827101       1.016432       2.387096                    0.997604      26.939977      68.997723       0.746741       0.348856      -1.152422      -0.037733       0.008224       0.001601       0.038652       0.034777       0.003683      -0.007830      -0.157332       0.170263      -0.114547       0.050367       0.064180              8.946190       6.167815      -0.345199       0.276419       6.727123       2.410269      13.943631          -0.000003
          313              O      10.693167       9.277919       8.346832      -0.527912      28.334073 0.43652519E+03  0.99452819E+04                                 7.213140                            6.345785       0.877224       2.327218                    0.999494      26.916036      68.515736       0.777151       0.345934      -1.151449      -0.043562       0.048758       0.007338       0.065794       0.036774      -0.017781       0.012038      -0.037666       0.066316      -0.058105       0.027506       0.030599              7.732890       8.552460      -0.680288      -2.755096       5.102216      -0.009088       9.543994          -0.000001
          314              O      10.776996       8.686229      10.451511      -0.572929      40.511965 0.72063554E+03  0.18714839E+05                                 9.498251                            8.480632      -0.293806       1.943739                    0.994181      29.274986      81.033479       0.630179       0.374259      -1.122700      -0.015556       0.017728       0.009934       0.025592       0.002314       0.047923      -0.034015      -0.015391       0.007966      -0.060980       0.003387       0.057593             10.440834      10.955507      -2.644168       1.479501       8.790463      -1.951295      11.576532           0.000001
          315              O       5.191713      13.328136       9.300811      -0.606475      35.713227 0.53696254E+03  0.12900654E+05                                 8.624191                            7.138393       0.500478       2.186675                    0.997309      28.492769      74.804254       0.716391       0.355867      -1.141812      -0.004449      -0.032485       0.004652       0.033117       0.002616       0.049157      -0.015172      -0.115407       0.043656      -0.089014       0.030388       0.058626             10.000560       9.609429      -4.668950       1.515370      13.388426      -3.009763       7.003826           0.000002
          316              O       4.504031      12.045211      10.908618      -0.558218      31.687257 0.49138286E+03  0.11570026E+05                                 7.930267                            6.843038       0.476689       2.196970                    0.998104      27.588186      72.177962       0.727918       0.357363      -1.138313       0.006947       0.008289      -0.031452       0.033259       0.014203      -0.023223       0.030231       0.071312       0.024053      -0.060206       0.014108       0.046099              8.730667      12.450803      -2.194129      -2.773958       6.567245      -0.000399       7.173954           0.000000
          317              O      10.055214       6.811885      12.571867      -0.549419      34.101745 0.57520024E+03  0.14035339E+05                                 8.248491                            7.420898       0.424918       2.200540                    0.994488      27.291288      71.810918       0.699161       0.359025      -1.141216      -0.014928       0.000934       0.016705       0.022423       0.075382      -0.002046       0.009509       0.031535       0.114969      -0.096733       0.037910       0.058823              8.872724       7.647402      -0.158131       2.931567       8.278608       0.861818      10.692161           0.000000
          318              O       9.671590       5.348288      10.971707      -0.540656      35.351544 0.54840095E+03  0.13214395E+05                                 8.487209                            7.226399       0.454822       2.217517                    0.994527      26.949521      70.322333       0.711836       0.357089      -1.143482      -0.023247      -0.003497       0.007935       0.024812      -0.021032      -0.027961       0.024509      -0.044446      -0.092620      -0.050370      -0.008441       0.058811              9.356316       8.366646      -2.798891       0.681541      12.712381       2.732944       6.989923           0.000000
          319              O       8.672746       9.907279      13.998055      -0.621734      34.749166 0.60143350E+03  0.14896371E+05                                 8.392902                            7.619813       0.326991       2.133056                    0.995932      29.101437      78.109681       0.683095       0.362020      -1.134538      -0.034122      -0.005778       0.009327       0.035842       0.011042      -0.003605      -0.062765       0.096359      -0.196618      -0.108114       0.024890       0.083224              8.756879      12.426610       2.300861      -0.117961       6.362540      -0.217437       7.481487           0.000000
          320              O       6.569918       9.728774      14.611736      -0.562851      29.565997 0.42609597E+03  0.96580981E+04                                 7.408140                            6.247167       0.830767       2.294428                    0.999663      27.461597      69.936824       0.786741       0.343471      -1.152440       0.047022       0.015269       0.001230       0.049454      -0.061351      -0.050254      -0.060612      -0.027569       0.055418      -0.116619       0.043850       0.072769              8.102924       9.188023      -1.120924      -4.249149       4.939874       0.893242      10.180874          -0.000002

******************************************************
Auxiliary information for the entire system
The total spin magnetic moment of the unit cell is   0.000012
The total net atomic charge of the unit cell is   -0.000009
Accuracy of reproducing the electrostatic potential in the unit cell:
  The inner radius (bohr) =    5.0000
  The outer radius (bohr) =   12.0000
  Valid grid points have density less than (e/(bohr^3)) =    0.0001
  The number of valid grid points were=       140622
  The rms potential error without charges in kcal/mol is=      7.90055
  The rms potential error with partial charges in kcal/mol is=      1.22548
  The RRMSE value at monopole order=      0.15511
  The rms potential error with partial charges and cloud penetration in kcal/mol is=      1.23415
  The RRMSE value at monopole order with cloud penetration is=      0.15621
  The rms potential error with partial charges and atomic dipoles in kcal/mol is=      0.71996
  The RRMSE value at dipole order=      0.09113
  The rms potential error with partial charges, atomic dipoles and cloud penetration in kcal/mol is=      0.71763
  The RRMSE value at dipole order with cloud penetration=      0.09083

******************************************************
The electron densities and ab initio electrostatic potential were computed in VASP using the PBE functional and
projector augmented wave method. See the main text of the journal article for a description of computational details.
The atomic charges, dipoles, and quadrupoles were computed with the DDEC6 method as described in
(a) T. A. Manz and N. Gabaldon Limas, RSC Adv. 6 (2016) 47771-47801 DOI: 10.1039/c6ra04656h
(b) N. Gabaldon Limas and T. A. Manz, RSC Adv. 8 (2018) 2678-2707 DOI: 10.1039/c7ra11829e.
For each atom in the material, the electron cloud parameters were fit to the spherically averaged atom-in-material
electron density using radial positions for which this density was between 10^-4 and 10^-2 electrons per cubic bohr.
The polarizabilities, dispersion coefficients, and quantum Drude oscillator (QDO) parameters were fit using the MCLF method.
The magnetic structure of the system was optimized in VASP from the default ferromagnetic initial guess using spin polarization.
The atomic spin moments (ASMs) were computed on this optimized magnetic structure using the DDEC6 partition as inputs
to the method of T. A. Manz and D. S. Sholl, J. Chem. Theory Comput. 7 (2011) 4146-4164 DOI: 10.1021/ct200539n.
The RMSE and RRMSE were computed using a uniform grid with Ewald summation.
